# Supplementary material for: Scalable production of structurally colored composite films by shearing supramolecular composites of polymers and colloids
Source: Nat Commun. 2024 Feb 29;15:1874. doi: 10.1038/s41467-024-46237-4 (PMC10904808; doi:10.1038/s41467-024-46237-4)
Supplement: Supplementary file 3 — Source Data [file 41467_2024_46237_MOESM3_ESM.zip]

Archive with 54 entries (53 files):
- Source of Data/
- Source of Data/Fig.2b.xls
- Source of Data/Fig.2c.xls
- Source of Data/Fig.2d.xls
- Source of Data/Fig.3b.xls
- Source of Data/Fig.3c.xls
- Source of Data/Fig.3e.xls
- Source of Data/Fig.4b.xls
- Source of Data/Fig.4c.xls
- Source of Data/Fig.5b.xls
- Source of Data/Fig.5c.xls
- Source of Data/Fig.5d.xls
- Source of Data/Fig.5e.xls
- Source of Data/Fig.6b.xls
- Source of Data/Fig.6c.xls
- Source of Data/Supplementary Fig.1.xls
- Source of Data/Supplementary Fig.10.xls
- Source of Data/Supplementary Fig.11.xls
- Source of Data/Supplementary Fig.12.xls
- Source of Data/Supplementary Fig.13.xls
- Source of Data/Supplementary Fig.14.xls
- Source of Data/Supplementary Fig.15.xls
- Source of Data/Supplementary Fig.16.xls
- Source of Data/Supplementary Fig.17.xls
- Source of Data/Supplementary Fig.18.xls
- Source of Data/Supplementary Fig.20.xls
- Source of Data/Supplementary Fig.21a.xls
- Source of Data/Supplementary Fig.21b.xls
- Source of Data/Supplementary Fig.22b.xls
- Source of Data/Supplementary Fig.22d.xls
- Source of Data/Supplementary Fig.23a,b.xls
- Source of Data/Supplementary Fig.23c.xls
- Source of Data/Supplementary Fig.23d.xls
- Source of Data/Supplementary Fig.23e.xls
- Source of Data/Supplementary Fig.24a.xls
- Source of Data/Supplementary Fig.24b.xls
- Source of Data/Supplementary Fig.25.xls
- Source of Data/Supplementary Fig.26.xls
- Source of Data/Supplementary Fig.27.xls
- Source of Data/Supplementary Fig.28.xls
- Source of Data/Supplementary Fig.29.xls
- Source of Data/Supplementary Fig.2a.xls
- Source of Data/Supplementary Fig.2b.xls
- Source of Data/Supplementary Fig.30.xls
- Source of Data/Supplementary Fig.4a,b.xls
- Source of Data/Supplementary Fig.5.xls
- Source of Data/Supplementary Fig.6c.xls
- Source of Data/Supplementary Fig.6d.xls
- Source of Data/Supplementary Fig.7c.xls
- Source of Data/Supplementary Fig.7d.xls
- Source of Data/Supplementary Fig.9a.xls
- Source of Data/Supplementary Fig.9b.xls
- Source of Data/Supplementary Fig.9c.xls
- Source of Data/Supplementary Fig.9d.xls
