# Supplementary material for: Scalable production of structurally colored composite films by shearing supramolecular composites of polymers and colloids
Source: Nat Commun. 2024 Feb 29;15:1874. doi: 10.1038/s41467-024-46237-4 (PMC10904808; doi:10.1038/s41467-024-46237-4)
Supplement: Supplementary file 3 — Source Data [file 41467_2024_46237_MOESM3_ESM.zip › Source of Data/Fig.2b.xls]

## Sheet: Sheet1
PEI600-PS60 before shearing			PEI600-PS60 after shearing				PEI10k-PS60 before shearing			PEI10k-PS60 after shearing				PEI60k-PS60 before shearing			PEI60k-PS60 after shearing
Wavelength (nm)	Reflectance(%)		Wavelength (nm)	Reflectance(%)			Wavelength (nm)	Reflectance(%)		Wavelength (nm)	Reflectance(%)			Wavelength (nm)	Reflectance(%)		Wavelength (nm)	Reflectance(%)
344.93	130.971		344.93	129			344.93	147.303		344.93	20.975			344.93	90.167		344.93	116.518
345.15	130.971		345.15	129			345.15	147.303		345.15	20.975			345.15	90.167		345.15	116.518
345.37	130.971		345.37	129			345.37	147.303		345.37	20.975			345.37	90.167		345.37	116.518
345.59	-2966.1		345.59	3549.32			345.59	-229.666		345.59	264.815			345.59	-254.515		345.59	7637.97
345.81	100.429		345.81	367.033			345.81	68.0832		345.81	172.371			345.81	128.812		345.81	45.824
346.03	-239.168		346.03	-268.987			346.03	-7.85577		346.03	-322.692			346.03	100.072		346.03	-204.777
346.24	1454.11		346.24	1695.34			346.24	253.864		346.24	454.778			346.24	140.353		346.24	1840.56
346.46	-464.331		346.46	-447.88			346.46	978.728		346.46	-157.165			346.46	426.159		346.46	-506.951
346.68	-93.337		346.68	-63.014			346.68	71.1282		346.68	-53.005			346.68	46.757		346.68	-103.914
346.9	-58.481		346.9	-2.693			346.9	198.217		346.9	-47.207			346.9	96.664		346.9	-50.604
347.12	-13.841		347.12	43.476			347.12	79.5302		347.12	-8.342			347.12	11.596		347.12	19.599
347.34	-23.397		347.34	31.675			347.34	56.7362		347.34	-28.609			347.34	28.371		347.34	39.623
347.56	-8.182		347.56	114.507			347.56	42.7742		347.56	31.159			347.56	6.885		347.56	113.671
347.77	54.197		347.77	-49.435			347.77	13.8592		347.77	-3.405			347.77	-9.541		347.77	-60.287
347.99	29.391		347.99	0.69			347.99	16.6082		347.99	16.696			347.99	8.388		347.99	-6.865
348.21	29.671		348.21	2.163			348.21	19.5912		348.21	13.634			348.21	11.932		348.21	2.844
348.43	24.725		348.43	2.129			348.43	18.3602		348.43	15.883			348.43	10.997		348.43	10.335
348.65	25.062		348.65	5.302			348.65	17.4882		348.65	17.082			348.65	12.727		348.65	11.055
348.87	21.254		348.87	5.145			348.87	17.3492		348.87	17.06			348.87	16.019		348.87	14.96
349.08	19.497		349.08	5.558			349.08	11.6122		349.08	12.611			349.08	17.035		349.08	15.557
349.3	14.218		349.3	6.781			349.3	9.44023		349.3	11.382			349.3	14.577		349.3	18.253
349.52	14.989		349.52	6.065			349.52	8.98923		349.52	11.345			349.52	16.275		349.52	18.94
349.74	11.663		349.74	6.66			349.74	7.97823		349.74	11.054			349.74	15.911		349.74	16.93
349.96	17.021		349.96	12.707			349.96	9.05523		349.96	17.258			349.96	16.15		349.96	22.297
350.18	15.515		350.18	14.775			350.18	11.0802		350.18	16.385			350.18	17.389		350.18	25.774
350.39	16.216		350.39	17.328			350.39	11.8692		350.39	20.644			350.39	19.175		350.39	27.995
350.61	14.858		350.61	15.682			350.61	12.4662		350.61	21.268			350.61	19.853		350.61	28.158
350.83	13.924		350.83	15.084			350.83	12.6502		350.83	21.171			350.83	19.764		350.83	29.581
351.05	14.711		351.05	16.437			351.05	11.1852		351.05	21.717			351.05	18.074		351.05	30.966
351.27	13.984		351.27	17.007			351.27	11.0902		351.27	22.08			351.27	18.21		351.27	30.654
351.49	11.057		351.49	15.418			351.49	12.2422		351.49	19.337			351.49	16.929		351.49	27.578
351.7	10.876		351.7	16.243			351.7	12.0192		351.7	18.961			351.7	16.514		351.7	24.987
351.92	11.728		351.92	15.91			351.92	11.4922		351.92	20.56			351.92	14.866		351.92	23.026
352.14	13.262		352.14	15.944			352.14	14.4492		352.14	22.738			352.14	16.108		352.14	21.661
352.36	13.697		352.36	18.822			352.36	13.9632		352.36	24.067			352.36	14.631		352.36	21.695
352.58	15.136		352.58	20.913			352.58	13.7352		352.58	24.472			352.58	17.002		352.58	23.697
352.8	12.573		352.8	18.298			352.8	13.6842		352.8	21.281			352.8	16.346		352.8	22.906
353.01	12.96		353.01	19.592			353.01	13.6192		353.01	21.688			353.01	17.584		353.01	22.093
353.23	13.029		353.23	17.057			353.23	13.8722		353.23	21.78			353.23	16.67		353.23	21.074
353.45	12.478		353.45	17.148			353.45	16.6792		353.45	20.473			353.45	16.76		353.45	20.572
353.67	13.95		353.67	18.968			353.67	16.1742		353.67	21.55			353.67	15.266		353.67	21.175
353.89	11.97		353.89	16.516			353.89	14.7242		353.89	21.066			353.89	14.81		353.89	19.387
354.1	13.316		354.1	17.91			354.1	15.7102		354.1	21.298			354.1	15.241		354.1	19.294
354.32	14.592		354.32	18.036			354.32	14.5932		354.32	20.996			354.32	15.304		354.32	20.543
354.54	14.178		354.54	16.783			354.54	14.3112		354.54	21.636			354.54	15.904		354.54	22.936
354.76	14.177		354.76	17.606			354.76	16.4082		354.76	21.721			354.76	15.047		354.76	25.068
354.98	14.338		354.98	19.006			354.98	15.3772		354.98	20.787			354.98	15.025		354.98	25.668
355.19	14.418		355.19	17.742			355.19	16.2842		355.19	20.052			355.19	14.776		355.19	25.963
355.41	13.778		355.41	14.966			355.41	17.1592		355.41	18.752			355.41	14.328		355.41	23.914
355.63	15.052		355.63	15.119			355.63	17.4202		355.63	18.768			355.63	13.649		355.63	23.242
355.85	12.615		355.85	11.84			355.85	15.5152		355.85	16.422			355.85	10.916		355.85	20.587
356.07	12.321		356.07	11.611			356.07	14.7072		356.07	15.272			356.07	11.729		356.07	18.967
356.28	13.026		356.28	13.669			356.28	13.2822		356.28	16.544			356.28	12.89		356.28	19.367
356.5	12.649		356.5	14.089			356.5	12.8702		356.5	16.437			356.5	12.475		356.5	18.177
356.72	14.272		356.72	15.481			356.72	12.3202		356.72	16.319			356.72	11.704		356.72	20.653
356.94	12.744		356.94	13.522			356.94	10.9172		356.94	13.435			356.94	10.865		356.94	20.057
357.16	13.503		357.16	15.185			357.16	12.6082		357.16	14.919			357.16	12.488		357.16	21.006
357.37	14.161		357.37	13.835			357.37	13.5702		357.37	13.776			357.37	11.572		357.37	17.758
357.59	14.146		357.59	14.784			357.59	14.8262		357.59	14.109			357.59	13.061		357.59	17.288
357.81	13.145		357.81	13.556			357.81	13.8402		357.81	13.247			357.81	14.17		357.81	16.388
358.03	12.807		358.03	14.541			358.03	12.4632		358.03	12.812			358.03	13.87		358.03	16.278
358.25	13.423		358.25	16.246			358.25	12.0852		358.25	13.756			358.25	11.396		358.25	18.062
358.46	13.189		358.46	16.373			358.46	12.7812		358.46	13.704			358.46	12.785		358.46	18.354
358.68	14.542		358.68	17.322			358.68	13.8852		358.68	14.399			358.68	14.309		358.68	20.981
358.9	14.389		358.9	19.328			358.9	13.6902		358.9	14.326			358.9	13.033		358.9	22.605
359.12	14.943		359.12	18.552			359.12	13.4162		359.12	14.007			359.12	12.771		359.12	21.469
359.33	13.394		359.33	17.355			359.33	13.5192		359.33	12.93			359.33	13.667		359.33	20.838
359.55	12.823		359.55	17.007			359.55	16.1862		359.55	11.956			359.55	16.154		359.55	19.146
359.77	14.305		359.77	18.4			359.77	17.6242		359.77	14.696			359.77	17.039		359.77	19.546
359.99	13.638		359.99	18.327			359.99	15.5272		359.99	13.876			359.99	16.392		359.99	19.076
360.21	14.961		360.21	19.868			360.21	14.6972		360.21	13.664			360.21	17.374		360.21	20.288
360.42	14.242		360.42	17.457			360.42	13.7862		360.42	13.067			360.42	16.789		360.42	19.289
360.64	14.944		360.64	17.054			360.64	14.1482		360.64	13.968			360.64	16.53		360.64	18.676
360.86	13.796		360.86	16.608			360.86	13.7402		360.86	13.852			360.86	17.313		360.86	18.315
361.08	14.961		361.08	16.368			361.08	14.6012		361.08	12.723			361.08	18.276		361.08	17.866
361.29	14.973		361.29	15.653			361.29	11.3582		361.29	13.164			361.29	17.894		361.29	17.263
361.51	16.318		361.51	16.948			361.51	11.0732		361.51	15.014			361.51	17.288		361.51	16.81
361.73	17.051		361.73	16.222			361.73	11.1992		361.73	14.558			361.73	17.62		361.73	16.305
361.95	16.162		361.95	14.254			361.95	10.8662		361.95	14.106			361.95	17.698		361.95	17.598
362.17	16.434		362.17	13.121			362.17	10.5602		362.17	13.605			362.17	17.076		362.17	16.513
362.38	13.872		362.38	12.163			362.38	9.02923		362.38	13.127			362.38	15.584		362.38	14.531
362.6	13.431		362.6	11.235			362.6	8.70423		362.6	13.314			362.6	14.78		362.6	14.187
362.82	13.668		362.82	10.909			362.82	9.67423		362.82	13.301			362.82	15.028		362.82	14.105
363.04	11.679		363.04	11.051			363.04	9.08923		363.04	14.018			363.04	13.955		363.04	14.821
363.25	11.966		363.25	13.186			363.25	6.97723		363.25	15.055			363.25	14.872		363.25	16.292
363.47	12.865		363.47	12.778			363.47	7.03623		363.47	14.874			363.47	14.552		363.47	17.666
363.69	13.651		363.69	12.39			363.69	7.87123		363.69	14.66			363.69	13.919		363.69	18.27
363.91	13.181		363.91	11.552			363.91	6.70123		363.91	17.337			363.91	14.099		363.91	19.511
364.12	13.21		364.12	13.127			364.12	9.04323		364.12	17.343			364.12	15.013		364.12	20.205
364.34	12.746		364.34	11.985			364.34	8.66223		364.34	17.356			364.34	15.333		364.34	19.905
364.56	12.193		364.56	11.789			364.56	9.40623		364.56	18.069			364.56	16.142		364.56	20.667
364.78	13.294		364.78	13.488			364.78	8.49523		364.78	18.814			364.78	15.609		364.78	19.966
364.99	14.398		364.99	14.621			364.99	9.75623		364.99	21.332			364.99	15.933		364.99	21.442
365.21	16.583		365.21	14.479			365.21	10.8642		365.21	21.688			365.21	15.719		365.21	22.777
365.43	17.324		365.43	15.33			365.43	10.4722		365.43	21.47			365.43	17.413		365.43	23.678
365.65	18.097		365.65	14.975			365.65	10.7982		365.65	22.708			365.65	16.598		365.65	24.662
365.86	19.35		365.86	14.728			365.86	11.2562		365.86	23.822			365.86	17.385		365.86	25.498
366.08	19.159		366.08	13.283			366.08	13.3612		366.08	23.59			366.08	17.39		366.08	24.753
366.3	18.758		366.3	12.807			366.3	14.0082		366.3	23.11			366.3	17.556		366.3	23.121
366.52	16.595		366.52	11.106			366.52	13.2612		366.52	22.512			366.52	16.916		366.52	21.103
366.73	15.751		366.73	11.525			366.73	13.2592		366.73	20.315			366.73	17.188		366.73	19.628
366.95	15.68		366.95	10.938			366.95	12.7422		366.95	19.71			366.95	16.413		366.95	18.754
367.17	15.85		367.17	11.395			367.17	13.9082		367.17	19.468			367.17	16.231		367.17	18.877
367.39	15.978		367.39	11.428			367.39	13.2732		367.39	18.114			367.39	14.831		367.39	17.943
367.6	15.983		367.6	11.723			367.6	13.7892		367.6	17.625			367.6	15.069		367.6	17.824
367.82	16.951		367.82	11.598			367.82	13.7582		367.82	16.133			367.82	15.968		367.82	18.55
368.04	17.758		368.04	13.321			368.04	13.3932		368.04	17.772			368.04	16.257		368.04	20.613
368.25	16.647		368.25	13.841			368.25	13.5482		368.25	17.636			368.25	15.412		368.25	20.678
368.47	16.481		368.47	15.53			368.47	12.8742		368.47	16.959			368.47	15.361		368.47	20.854
368.69	15.693		368.69	15.272			368.69	12.9732		368.69	16.447			368.69	14.748		368.69	19.883
368.91	15.823		368.91	15.705			368.91	12.4212		368.91	16.606			368.91	14.597		368.91	19.765
369.12	15.666		369.12	17.313			369.12	11.6062		369.12	17.028			369.12	14.526		369.12	21.737
369.34	16.839		369.34	18.604			369.34	12.3252		369.34	18.462			369.34	15.677		369.34	24.105
369.56	15.795		369.56	18.218			369.56	12.2602		369.56	17.768			369.56	14.261		369.56	23.611
369.78	15.066		369.78	18.483			369.78	12.6492		369.78	17.875			369.78	14.284		369.78	23.123
369.99	14.988		369.99	18.382			369.99	11.4692		369.99	17.381			369.99	13.458		369.99	22.208
370.21	15.313		370.21	18.498			370.21	12.7702		370.21	18.404			370.21	13.849		370.21	22.957
370.43	14.433		370.43	18.371			370.43	13.0352		370.43	18.265			370.43	14.562		370.43	23.348
370.64	13.261		370.64	17.795			370.64	12.6892		370.64	18.245			370.64	13.952		370.64	22.793
370.86	12.099		370.86	17.151			370.86	12.3822		370.86	17.121			370.86	13.628		370.86	21.046
371.08	12.646		371.08	16.239			371.08	12.6792		371.08	16.657			371.08	14.284		371.08	19.994
371.3	11.134		371.3	14.511			371.3	12.9972		371.3	15.705			371.3	14.361		371.3	18.898
371.51	10.737		371.51	14.401			371.51	13.0312		371.51	15.19			371.51	14.625		371.51	19.351
371.73	11.429		371.73	15.099			371.73	12.9332		371.73	14.82			371.73	13.577		371.73	19.084
371.95	11.725		371.95	14.264			371.95	13.3192		371.95	14.585			371.95	13.383		371.95	18.372
372.16	12.323		372.16	13.659			372.16	13.5012		372.16	13.566			372.16	13.549		372.16	17.02
372.38	13.298		372.38	13.83			372.38	13.5892		372.38	14.942			372.38	14.527		372.38	17.573
372.6	12.92		372.6	13.495			372.6	14.0362		372.6	15.052			372.6	14.675		372.6	17.971
372.81	13.867		372.81	13.519			372.81	14.1382		372.81	14.81			372.81	14.807		372.81	18.851
373.03	13.824		373.03	13.614			373.03	12.5082		373.03	14.698			373.03	14.585		373.03	18.337
373.25	13.811		373.25	12.533			373.25	12.7852		373.25	13.566			373.25	13.827		373.25	17.77
373.47	13.036		373.47	12.564			373.47	12.7382		373.47	13.373			373.47	13.804		373.47	16.798
373.68	12.929		373.68	11.517			373.68	12.8602		373.68	13.278			373.68	14.974		373.68	16.915
373.9	12.824		373.9	12.158			373.9	12.2202		373.9	13.255			373.9	13.918		373.9	17.778
374.12	13.448		374.12	11.637			374.12	12.9882		374.12	13.286			374.12	13.844		374.12	18.494
374.33	13.532		374.33	12.077			374.33	13.7172		374.33	13.494			374.33	14.268		374.33	17.898
374.55	13.603		374.55	11.54			374.55	13.5172		374.55	13.282			374.55	15.057		374.55	17.005
374.77	12.974		374.77	11.23			374.77	13.7992		374.77	12.961			374.77	14.179		374.77	16.678
374.98	12.182		374.98	11.801			374.98	12.9422		374.98	13.64			374.98	13.379		374.98	16.743
375.2	11.286		375.2	11.014			375.2	12.6102		375.2	13.054			375.2	12.952		375.2	16.138
375.42	12.54		375.42	10.938			375.42	11.7482		375.42	14.109			375.42	12.374		375.42	16.3
375.64	12.014		375.64	11.326			375.64	11.9712		375.64	14.804			375.64	12.698		375.64	16.166
375.85	10.551		375.85	10.901			375.85	12.5892		375.85	13.843			375.85	12.696		375.85	15.905
376.07	10.81		376.07	11.595			376.07	12.3932		376.07	15.726			376.07	12.718		376.07	16.038
376.29	11.554		376.29	11.96			376.29	12.6082		376.29	15.797			376.29	13.345		376.29	16.097
376.5	12.629		376.5	12.276			376.5	13.2742		376.5	16.501			376.5	13.026		376.5	16.292
376.72	12.045		376.72	11.619			376.72	13.1832		376.72	17.008			376.72	13.417		376.72	15.742
376.94	12.737		376.94	12.489			376.94	12.9082		376.94	18.025			376.94	14.073		376.94	15.04
377.15	12.989		377.15	13.054			377.15	12.3452		377.15	18.25			377.15	13.505		377.15	15.607
377.37	11.736		377.37	12.87			377.37	12.3602		377.37	17.865			377.37	13.263		377.37	16.639
377.59	11.442		377.59	13.99			377.59	12.1302		377.59	18.55			377.59	14.462		377.59	16.732
377.8	12.281		377.8	14.444			377.8	12.4542		377.8	18.389			377.8	14.694		377.8	17.587
378.02	12.68		378.02	15.766			378.02	12.8142		378.02	18.324			378.02	15.861		378.02	18.238
378.24	12.474		378.24	15.979			378.24	12.9032		378.24	18.066			378.24	16.49		378.24	18.138
378.45	11.841		378.45	15.156			378.45	13.1532		378.45	17.539			378.45	16.791		378.45	17.885
378.67	12.941		378.67	16.804			378.67	12.5712		378.67	18.845			378.67	16.813		378.67	18.406
378.89	13.098		378.89	16.535			378.89	12.0962		378.89	17.893			378.89	16.223		378.89	18.703
379.1	12.163		379.1	16.273			379.1	11.4422		379.1	17.311			379.1	15.125		379.1	18.796
379.32	11.33		379.32	16.793			379.32	10.9002		379.32	17.151			379.32	14.06		379.32	18.799
379.54	11.025		379.54	16.039			379.54	10.6202		379.54	16.162			379.54	14.221		379.54	17.95
379.75	10.523		379.75	16.355			379.75	9.85623		379.75	16.009			379.75	13.707		379.75	18.321
379.97	9.763		379.97	15.214			379.97	9.03423		379.97	14.442			379.97	13.905		379.97	17.459
380.19	11.304		380.19	15.249			380.19	9.60323		380.19	15.503			380.19	13.628		380.19	17.226
380.4	11.683		380.4	15.112			380.4	10.5512		380.4	15.262			380.4	13.311		380.4	17.684
380.62	11.548		380.62	14.358			380.62	10.5222		380.62	14.804			380.62	13.167		380.62	16.721
380.84	11.619		380.84	13.478			380.84	10.2732		380.84	14.945			380.84	13.026		380.84	15.904
381.05	11.5		381.05	13.251			381.05	10.0192		381.05	15.111			381.05	12.726		381.05	16.147
381.27	11.789		381.27	14.064			381.27	10.3122		381.27	15.67			381.27	13.014		381.27	16.248
381.49	11.548		381.49	13.021			381.49	10.5522		381.49	15.341			381.49	12.942		381.49	15.461
381.7	10.952		381.7	13.508			381.7	11.0332		381.7	15.721			381.7	14.044		381.7	15.002
381.92	11.892		381.92	13.833			381.92	11.5922		381.92	16.112			381.92	14.874		381.92	15.32
382.14	11.587		382.14	13.356			382.14	11.5362		382.14	15.626			382.14	15.703		382.14	14.924
382.35	12.32		382.35	14.4			382.35	11.3962		382.35	16.32			382.35	15.835		382.35	15.863
382.57	12.248		382.57	14.371			382.57	12.3142		382.57	15.717			382.57	15.929		382.57	16.173
382.79	12.258		382.79	14.339			382.79	12.9452		382.79	16.171			382.79	15.42		382.79	16.134
383	11.205		383	14.202			383	12.2072		383	14.983			383	15.471		383	15.716
383.22	11.845		383.22	14.767			383.22	11.2362		383.22	15.219			383.22	15.307		383.22	16.027
383.43	12.468		383.43	15.642			383.43	11.6322		383.43	15.725			383.43	15.41		383.43	16.734
383.65	11.699		383.65	15.797			383.65	11.7882		383.65	15.892			383.65	14.854		383.65	17.159
383.87	12.017		383.87	16.047			383.87	11.9962		383.87	15.705			383.87	14.669		383.87	17.193
384.08	11.986		384.08	15.601			384.08	11.8282		384.08	15.399			384.08	14.503		384.08	16.868
384.3	11.972		384.3	15.505			384.3	11.8412		384.3	15.206			384.3	14.778		384.3	17.041
384.52	11.969		384.52	14.507			384.52	11.1792		384.52	14.615			384.52	14.739		384.52	16.93
384.73	11.651		384.73	13.926			384.73	11.2952		384.73	14.161			384.73	14.488		384.73	17.033
384.95	11.922		384.95	14.153			384.95	10.8852		384.95	14.718			384.95	14.261		384.95	17.212
385.17	11.887		385.17	14.109			385.17	11.0242		385.17	14.925			385.17	14.345		385.17	17.352
385.38	11.753		385.38	13.694			385.38	10.8952		385.38	15.535			385.38	14.466		385.38	16.828
385.6	12.566		385.6	13.618			385.6	11.3802		385.6	16.426			385.6	14.791		385.6	16.852
385.81	11.996		385.81	13.235			385.81	11.6182		385.81	16.821			385.81	15.078		385.81	16.877
386.03	11.728		386.03	12.861			386.03	11.3552		386.03	16.715			386.03	14.665		386.03	16.548
386.25	11.174		386.25	13.025			386.25	10.9132		386.25	16.268			386.25	14.329		386.25	15.941
386.46	11.576		386.46	13.259			386.46	10.9652		386.46	16.432			386.46	14.188		386.46	16.269
386.68	11.104		386.68	13.565			386.68	10.8332		386.68	15.865			386.68	14.325		386.68	15.933
386.9	11.087		386.9	13.792			386.9	10.8662		386.9	15.339			386.9	14.003		386.9	16.061
387.11	11.322		387.11	14.02			387.11	11.1982		387.11	15.239			387.11	14.097		387.11	16.377
387.33	11.523		387.33	14.55			387.33	11.7872		387.33	15.66			387.33	13.644		387.33	16.541
387.54	11.528		387.54	14.786			387.54	11.1552		387.54	15.728			387.54	13.62		387.54	16.017
387.76	12.219		387.76	15.192			387.76	11.6632		387.76	15.988			387.76	13.53		387.76	16.13
387.98	11.933		387.98	14.804			387.98	11.7702		387.98	15.219			387.98	13.113		387.98	15.977
388.19	11.843		388.19	14.809			388.19	10.8582		388.19	14.763			388.19	12.716		388.19	15.853
388.41	11.665		388.41	15.03			388.41	10.0122		388.41	14.28			388.41	12.388		388.41	16.195
388.63	12.214		388.63	16.295			388.63	10.1262		388.63	14.466			388.63	12.424		388.63	16.604
388.84	11.372		388.84	15.399			388.84	10.3342		388.84	14.214			388.84	12.907		388.84	16.356
389.06	11.303		389.06	15.144			389.06	10.5312		389.06	14.435			389.06	13.427		389.06	16.545
389.27	11.781		389.27	15.028			389.27	10.7212		389.27	13.811			389.27	13.511		389.27	16.292
389.49	11.557		389.49	14.438			389.49	10.6412		389.49	13.695			389.49	13.245		389.49	16.136
389.71	11.555		389.71	14.173			389.71	10.1492		389.71	14.434			389.71	13.643		389.71	16.372
389.92	11.566		389.92	14.251			389.92	9.93923		389.92	14.866			389.92	13.391		389.92	16.577
390.14	12.277		390.14	14.184			390.14	9.84223		390.14	14.904			390.14	13.659		390.14	16.864
390.35	12.111		390.35	14.252			390.35	10.2942		390.35	14.734			390.35	13.925		390.35	16.929
390.57	11.985		390.57	14.146			390.57	9.91823		390.57	14.591			390.57	13.536		390.57	17.135
390.79	11.931		390.79	14.183			390.79	10.0612		390.79	14.554			390.79	13.437		390.79	17.025
391	11.913		391	14.399			391	10.7832		391	14.616			391	13.471		391	17.323
391.22	11.941		391.22	14.858			391.22	10.7282		391.22	14.799			391.22	13.729		391.22	17.191
391.43	12.043		391.43	14.223			391.43	10.6062		391.43	14.876			391.43	13.768		391.43	17.45
391.65	12.435		391.65	14.654			391.65	10.5172		391.65	14.512			391.65	14.175		391.65	17.628
391.87	12.39		391.87	14.332			391.87	10.7472		391.87	14.414			391.87	14.137		391.87	17.765
392.08	12.55		392.08	14.453			392.08	10.8982		392.08	15.026			392.08	14.635		392.08	17.955
392.3	12.78		392.3	14.684			392.3	11.5092		392.3	15.09			392.3	15.082		392.3	18.181
392.51	13.318		392.51	14.912			392.51	12.1472		392.51	14.633			392.51	14.592		392.51	18.251
392.73	13.425		392.73	14.644			392.73	12.2102		392.73	14.146			392.73	15.042		392.73	18.033
392.95	12.522		392.95	14.743			392.95	11.8492		392.95	13.713			392.95	14.73		392.95	17.623
393.16	12.542		393.16	14.554			393.16	11.5572		393.16	13.752			393.16	13.992		393.16	17.313
393.38	11.672		393.38	13.745			393.38	11.2552		393.38	12.888			393.38	14.194		393.38	16.66
393.59	12.134		393.59	13.843			393.59	11.0522		393.59	13.058			393.59	14.326		393.59	16.504
393.81	12.214		393.81	14.063			393.81	10.6862		393.81	12.9			393.81	14.54		393.81	16.359
394.02	12.333		394.02	13.599			394.02	11.0822		394.02	12.734			394.02	14.855		394.02	16.579
394.24	12.412		394.24	13.65			394.24	11.2922		394.24	12.449			394.24	14.64		394.24	16.082
394.46	12.356		394.46	13.806			394.46	11.4612		394.46	13.018			394.46	14.16		394.46	15.717
394.67	12.384		394.67	14.12			394.67	11.2582		394.67	12.81			394.67	14.34		394.67	15.076
394.89	12.218		394.89	13.812			394.89	10.7802		394.89	12.047			394.89	13.669		394.89	14.525
395.1	12.416		395.1	13.916			395.1	10.6342		395.1	11.877			395.1	13.752		395.1	14.229
395.32	11.981		395.32	14.139			395.32	10.3452		395.32	11.829			395.32	14.217		395.32	13.946
395.54	11.795		395.54	14.647			395.54	10.2642		395.54	12.022			395.54	14.122		395.54	14.304
395.75	12.317		395.75	14.435			395.75	10.5932		395.75	12.415			395.75	14.703		395.75	14.365
395.97	12.962		395.97	14.848			395.97	11.0192		395.97	13.25			395.97	15.126		395.97	14.771
396.18	13.656		396.18	15.475			396.18	11.1092		396.18	14.03			396.18	15.081		396.18	15.17
396.4	13.296		396.4	14.92			396.4	11.0092		396.4	13.78			396.4	15.121		396.4	14.868
396.61	13.653		396.61	14.455			396.61	11.0292		396.61	13.943			396.61	14.957		396.61	15.141
396.83	13.351		396.83	14.566			396.83	10.9982		396.83	13.628			396.83	14.411		396.83	14.838
397.05	13.301		397.05	14.718			397.05	11.0852		397.05	13.503			397.05	14.25		397.05	15.254
397.26	13.85		397.26	14.674			397.26	11.1522		397.26	13.205			397.26	14.167		397.26	15.607
397.48	13.5		397.48	14.443			397.48	11.1532		397.48	13.295			397.48	14.262		397.48	15.879
397.69	12.801		397.69	14.502			397.69	11.4932		397.69	13.344			397.69	14.826		397.69	15.737
397.91	12.687		397.91	14.91			397.91	11.1142		397.91	13.843			397.91	14.603		397.91	16.299
398.12	12.685		398.12	14.547			398.12	10.7172		398.12	13.695			398.12	14.171		398.12	16.609
398.34	12.977		398.34	14.181			398.34	10.6012		398.34	13.799			398.34	14.154		398.34	15.874
398.55	12.981		398.55	14.514			398.55	10.2962		398.55	13.899			398.55	13.994		398.55	15.692
398.77	13.044		398.77	14.255			398.77	9.85523		398.77	13.617			398.77	13.729		398.77	15.96
398.99	12.554		398.99	14.156			398.99	9.88723		398.99	13.482			398.99	13.778		398.99	15.64
399.2	12.816		399.2	15.026			399.2	10.3312		399.2	13.833			399.2	13.975		399.2	15.829
399.42	12.797		399.42	15.569			399.42	10.6612		399.42	13.754			399.42	14.25		399.42	15.793
399.63	13.213		399.63	15.981			399.63	10.8032		399.63	14.393			399.63	14.585		399.63	15.947
399.85	13.178		399.85	15.927			399.85	10.3802		399.85	14.652			399.85	14.702		399.85	15.46
400.06	12.767		400.06	15.77			400.06	10.4152		400.06	14.56			400.06	15.003		400.06	15.201
400.28	12.841		400.28	15.616			400.28	10.4812		400.28	14.307			400.28	14.505		400.28	14.725
400.49	13.164		400.49	15.67			400.49	10.7012		400.49	14.529			400.49	14.502		400.49	15.137
400.71	12.66		400.71	15.057			400.71	10.9632		400.71	14.162			400.71	14.551		400.71	14.543
400.92	12.234		400.92	14.718			400.92	10.9002		400.92	14.136			400.92	14.388		400.92	14.249
401.14	12.071		401.14	14.675			401.14	10.8882		401.14	14.026			401.14	14.105		401.14	14.703
401.36	12.043		401.36	14.911			401.36	10.9482		401.36	13.972			401.36	13.762		401.36	14.758
401.57	11.561		401.57	14.78			401.57	11.0642		401.57	13.753			401.57	13.73		401.57	14.592
401.79	11.815		401.79	14.853			401.79	11.5552		401.79	13.748			401.79	14.152		401.79	14.852
402	11.68		402	14.499			402	11.5922		402	13.61			402	14.13		402	14.937
402.22	11.307		402.22	14.241			402.22	11.5062		402.22	13.542			402.22	14.165		402.22	14.935
402.43	10.748		402.43	14.1			402.43	11.5002		402.43	13.306			402.43	13.988		402.43	15.004
402.65	10.71		402.65	13.876			402.65	11.9242		402.65	13.202			402.65	13.828		402.65	15.104
402.86	10.954		402.86	13.861			402.86	11.7812		402.86	13.37			402.86	13.674		402.86	15.226
403.08	11.372		403.08	14.131			403.08	11.9002		403.08	13.593			403.08	13.629		403.08	15.661
403.29	11.456		403.29	14.058			403.29	11.6672		403.29	13.683			403.29	13.314		403.29	15.576
403.51	11.919		403.51	14.335			403.51	11.7132		403.51	13.54			403.51	13.349		403.51	15.814
403.72	11.873		403.72	14.55			403.72	11.9282		403.72	13.448			403.72	13.86		403.72	15.308
403.94	11.652		403.94	14.569			403.94	11.6412		403.94	13.476			403.94	13.887		403.94	15.03
404.15	11.818		404.15	14.347			404.15	12.2182		404.15	13.471			404.15	14.245		404.15	15.081
404.37	11.687		404.37	14.432			404.37	12.2682		404.37	13.46			404.37	14.322		404.37	14.787
404.58	11.628		404.58	14.264			404.58	12.1832		404.58	13.127			404.58	14.231		404.58	15.028
404.8	11.715		404.8	14.045			404.8	12.1812		404.8	13.17			404.8	14.022		404.8	15.077
405.02	11.984		405.02	14.201			405.02	12.1422		405.02	13.628			405.02	13.807		405.02	15.082
405.23	12.211		405.23	13.992			405.23	12.0362		405.23	13.902			405.23	13.727		405.23	15.131
405.45	12.084		405.45	13.931			405.45	11.7512		405.45	13.791			405.45	13.962		405.45	15.135
405.66	12.029		405.66	13.913			405.66	11.8942		405.66	13.741			405.66	14.066		405.66	14.919
405.88	11.972		405.88	14.037			405.88	11.5892		405.88	13.716			405.88	14.091		405.88	14.905
406.09	11.885		406.09	13.875			406.09	11.5492		406.09	13.327			406.09	14.213		406.09	14.814
406.31	11.896		406.31	13.842			406.31	11.5082		406.31	13.611			406.31	14.371		406.31	15.175
406.52	12.063		406.52	13.808			406.52	11.5562		406.52	13.541			406.52	13.996		406.52	15.4
406.74	12.323		406.74	13.827			406.74	11.6562		406.74	13.596			406.74	13.923		406.74	15.791
406.95	12.018		406.95	13.592			406.95	11.6082		406.95	13.622			406.95	13.891		406.95	15.662
407.17	11.983		407.17	13.353			407.17	11.5032		407.17	13.37			407.17	14.458		407.17	15.404
407.38	11.852		407.38	13.17			407.38	11.2802		407.38	13.332			407.38	14.122		407.38	15.069
407.6	11.797		407.6	13.203			407.6	11.4582		407.6	13.119			407.6	14.424		407.6	14.932
407.81	12.09		407.81	13.255			407.81	11.4712		407.81	13.03			407.81	14.521		407.81	14.978
408.03	11.989		408.03	13.236			408.03	11.3212		408.03	12.604			408.03	14.555		408.03	14.492
408.24	12.026		408.24	13.351			408.24	11.3172		408.24	12.759			408.24	14.631		408.24	14.433
408.46	12.053		408.46	13.421			408.46	11.3742		408.46	12.589			408.46	14.75		408.46	14.812
408.67	11.963		408.67	13.196			408.67	11.5362		408.67	12.603			408.67	14.967		408.67	14.782
408.89	12.252		408.89	13.526			408.89	11.4782		408.89	13.042			408.89	14.945		408.89	15.097
409.1	12.056		409.1	13.223			409.1	11.5362		409.1	12.719			409.1	14.86		409.1	14.444
409.32	12.129		409.32	13.156			409.32	11.7662		409.32	13.085			409.32	15.024		409.32	14.713
409.53	11.982		409.53	13.042			409.53	12.2362		409.53	12.978			409.53	15.401		409.53	14.53
409.75	12.026		409.75	13.187			409.75	12.0692		409.75	12.817			409.75	15.33		409.75	14.707
409.96	12.433		409.96	13.333			409.96	12.4322		409.96	13.065			409.96	15.182		409.96	15.145
410.18	12.751		410.18	13.727			410.18	12.5992		410.18	13.244			410.18	15.344		410.18	15.066
410.39	12.825		410.39	13.971			410.39	12.1682		410.39	13.433			410.39	15.377		410.39	15.053
410.61	12.385		410.61	13.858			410.61	12.1512		410.61	13.467			410.61	15.313		410.61	14.886
410.82	12.763		410.82	14.111			410.82	12.5232		410.82	13.781			410.82	15.433		410.82	15.208
411.04	12.755		411.04	13.977			411.04	12.6772		411.04	13.58			411.04	15.347		411.04	15.323
411.25	12.65		411.25	14.093			411.25	12.6652		411.25	13.581			411.25	15.249		411.25	15.14
411.46	12.467		411.46	14.069			411.46	12.5572		411.46	13.7			411.46	15.215		411.46	14.964
411.68	12.53		411.68	14.2			411.68	12.8322		411.68	13.566			411.68	15.191		411.68	14.806
411.89	12.778		411.89	14.713			411.89	12.5352		411.89	13.953			411.89	15.031		411.89	15.095
412.11	12.673		412.11	14.825			412.11	12.1922		412.11	13.819			412.11	15.077		412.11	15.051
412.32	12.521		412.32	14.912			412.32	12.0382		412.32	13.4			412.32	14.822		412.32	14.718
412.54	12.522		412.54	14.738			412.54	12.0982		412.54	13.38			412.54	14.734		412.54	14.573
412.75	12.316		412.75	15.067			412.75	11.9512		412.75	13.431			412.75	14.564		412.75	14.59
412.97	12.352		412.97	14.95			412.97	11.7752		412.97	13.22			412.97	14.473		412.97	14.494
413.18	12.435		413.18	14.948			413.18	11.8502		413.18	13.325			413.18	14.258		413.18	14.474
413.4	12.49		413.4	14.796			413.4	11.9822		413.4	13.003			413.4	14.235		413.4	14.203
413.61	12.239		413.61	14.531			413.61	11.6412		413.61	12.746			413.61	14.288		413.61	13.776
413.83	12.419		413.83	14.803			413.83	11.5602		413.83	12.974			413.83	14.381		413.83	13.581
414.04	12.445		414.04	14.65			414.04	11.2592		414.04	13.021			414.04	14.234		414.04	13.556
414.26	12.55		414.26	14.894			414.26	11.4302		414.26	13.026			414.26	14.306		414.26	13.857
414.47	12.288		414.47	14.59			414.47	11.1822		414.47	12.944			414.47	14.26		414.47	13.693
414.69	12.245		414.69	14.325			414.69	11.5312		414.69	12.683			414.69	14.474		414.69	13.732
414.9	12.256		414.9	14.487			414.9	11.7282		414.9	12.6			414.9	14.527		414.9	13.704
415.11	12.352		415.11	14.374			415.11	11.8872		415.11	12.986			415.11	14.563		415.11	13.963
415.33	12.363		415.33	14.597			415.33	11.6762		415.33	13.105			415.33	14.476		415.33	14.28
415.54	12.361		415.54	14.428			415.54	11.5962		415.54	13.174			415.54	14.449		415.54	14.326
415.76	12.086		415.76	14.472			415.76	11.8032		415.76	13.241			415.76	14.67		415.76	14.571
415.97	11.966		415.97	14.504			415.97	11.7962		415.97	13.204			415.97	14.671		415.97	14.604
416.19	12.147		416.19	14.656			416.19	11.8512		416.19	13.409			416.19	14.898		416.19	15.148
416.4	12.112		416.4	14.757			416.4	11.8752		416.4	13.586			416.4	14.782		416.4	15.362
416.62	11.965		416.62	14.756			416.62	11.9932		416.62	13.592			416.62	14.9		416.62	15.719
416.83	12.014		416.83	14.862			416.83	12.2852		416.83	13.744			416.83	15.277		416.83	15.685
417.05	12.195		417.05	14.776			417.05	12.1942		417.05	13.639			417.05	15.159		417.05	15.678
417.26	12.282		417.26	15.008			417.26	12.3272		417.26	13.687			417.26	15.268		417.26	15.877
417.47	12.514		417.47	15.092			417.47	12.2682		417.47	13.991			417.47	15.086		417.47	15.914
417.69	12.526		417.69	15.093			417.69	12.0642		417.69	14.007			417.69	15.146		417.69	15.901
417.9	12.498		417.9	15.124			417.9	12.0652		417.9	13.868			417.9	15.345		417.9	15.758
418.12	12.41		418.12	14.998			418.12	12.3412		418.12	13.557			418.12	15.321		418.12	15.547
418.33	12.53		418.33	14.922			418.33	12.4522		418.33	13.448			418.33	15.198		418.33	15.644
418.55	12.449		418.55	14.972			418.55	12.2512		418.55	13.433			418.55	15.189		418.55	15.437
418.76	12.377		418.76	14.772			418.76	12.3112		418.76	13.306			418.76	15.208		418.76	15.457
418.97	12.354		418.97	14.785			418.97	12.0782		418.97	13.285			418.97	14.973		418.97	15.013
419.19	12.62		419.19	14.796			419.19	12.1032		419.19	13.189			419.19	15.011		419.19	15.222
419.4	12.747		419.4	14.804			419.4	12.0962		419.4	13.029			419.4	14.932		419.4	15.096
419.62	12.718		419.62	14.709			419.62	11.9882		419.62	12.863			419.62	14.722		419.62	15.155
419.83	12.669		419.83	14.539			419.83	12.0172		419.83	12.868			419.83	14.916		419.83	15.094
420.05	12.553		420.05	14.491			420.05	11.9562		420.05	12.836			420.05	14.879		420.05	14.917
420.26	12.403		420.26	14.256			420.26	11.8182		420.26	12.662			420.26	14.865		420.26	14.813
420.48	12.419		420.48	14.069			420.48	12.0402		420.48	12.636			420.48	14.856		420.48	14.758
420.69	12.779		420.69	14.24			420.69	11.7562		420.69	12.973			420.69	14.793		420.69	15.065
420.9	13.057		420.9	14.133			420.9	11.6212		420.9	13.329			420.9	14.959		420.9	15.24
421.12	13.018		421.12	14.295			421.12	11.4022		421.12	13.291			421.12	14.894		421.12	15.26
421.33	13.231		421.33	14.339			421.33	11.6062		421.33	13.432			421.33	14.974		421.33	15.513
421.55	13.23		421.55	14.375			421.55	11.5262		421.55	13.56			421.55	14.836		421.55	15.623
421.76	13.287		421.76	14.265			421.76	11.5672		421.76	13.416			421.76	14.809		421.76	15.816
421.97	13.063		421.97	14.325			421.97	11.3862		421.97	13.431			421.97	14.784		421.97	15.633
422.19	12.928		422.19	14.256			422.19	11.3532		422.19	13.588			422.19	14.816		422.19	15.467
422.4	12.856		422.4	14.259			422.4	11.2792		422.4	13.654			422.4	14.876		422.4	15.317
422.62	12.599		422.62	14.4			422.62	11.3022		422.62	13.394			422.62	14.74		422.62	15.235
422.83	12.662		422.83	14.293			422.83	11.1842		422.83	13.378			422.83	14.771		422.83	15.183
423.05	12.504		423.05	14.276			423.05	11.2992		423.05	13.314			423.05	14.854		423.05	15.154
423.26	12.565		423.26	14.365			423.26	11.0872		423.26	13.427			423.26	14.659		423.26	15.32
423.47	12.374		423.47	14.35			423.47	11.4552		423.47	13.24			423.47	14.508		423.47	15.173
423.69	12.238		423.69	14.391			423.69	11.4482		423.69	13.118			423.69	14.649		423.69	15.158
423.9	12.127		423.9	14.331			423.9	11.5162		423.9	13.18			423.9	14.893		423.9	15.119
424.12	12.146		424.12	14.243			424.12	11.4852		424.12	13.189			424.12	14.891		424.12	14.831
424.33	12.098		424.33	14.32			424.33	11.5422		424.33	13.078			424.33	14.927		424.33	14.737
424.54	12.071		424.54	14.556			424.54	11.5652		424.54	13.08			424.54	14.929		424.54	14.752
424.76	11.951		424.76	14.494			424.76	11.7882		424.76	12.995			424.76	15.047		424.76	14.673
424.97	12.024		424.97	14.412			424.97	11.8092		424.97	12.868			424.97	14.904		424.97	14.664
425.19	12.003		425.19	14.438			425.19	11.8612		425.19	12.746			425.19	14.773		425.19	14.866
425.4	12.197		425.4	14.406			425.4	11.9232		425.4	13.084			425.4	14.826		425.4	15.037
425.61	12.376		425.61	14.512			425.61	12.0322		425.61	13.185			425.61	14.932		425.61	15.272
425.83	12.317		425.83	14.542			425.83	11.8572		425.83	13.144			425.83	14.776		425.83	15.345
426.04	12.486		426.04	14.533			426.04	12.0012		426.04	13.205			426.04	14.781		426.04	15.408
426.26	12.367		426.26	14.444			426.26	11.9252		426.26	13.138			426.26	14.937		426.26	15.375
426.47	12.391		426.47	14.584			426.47	11.9902		426.47	13.239			426.47	14.704		426.47	15.324
426.68	12.534		426.68	14.655			426.68	12.1502		426.68	13.291			426.68	14.719		426.68	15.337
426.9	12.57		426.9	14.714			426.9	11.9852		426.9	13.229			426.9	14.623		426.9	15.55
427.11	12.519		427.11	14.726			427.11	12.1662		427.11	13.321			427.11	14.956		427.11	15.585
427.33	12.457		427.33	14.657			427.33	12.1252		427.33	13.298			427.33	15.124		427.33	15.54
427.54	12.523		427.54	14.705			427.54	12.2982		427.54	13.263			427.54	15.164		427.54	15.609
427.75	12.447		427.75	14.704			427.75	12.3202		427.75	13.277			427.75	15.134		427.75	15.668
427.97	12.531		427.97	14.639			427.97	12.3712		427.97	13.308			427.97	15.205		427.97	15.462
428.18	12.563		428.18	14.771			428.18	12.3032		428.18	13.144			428.18	15.077		428.18	15.492
428.39	12.559		428.39	14.855			428.39	12.2442		428.39	13.25			428.39	14.87		428.39	15.411
428.61	12.51		428.61	14.889			428.61	12.4392		428.61	13.133			428.61	14.886		428.61	15.415
428.82	12.431		428.82	14.968			428.82	12.6152		428.82	13.09			428.82	15.122		428.82	15.208
429.04	12.501		429.04	14.999			429.04	12.5622		429.04	13.284			429.04	15.075		429.04	15.25
429.25	12.501		429.25	15.016			429.25	12.5402		429.25	13.138			429.25	15.155		429.25	15.217
429.46	12.417		429.46	14.88			429.46	12.5992		429.46	12.949			429.46	15.061		429.46	14.99
429.68	12.372		429.68	14.928			429.68	12.8272		429.68	12.945			429.68	14.795		429.68	14.991
429.89	12.45		429.89	15.043			429.89	12.6992		429.89	13.096			429.89	14.691		429.89	15
430.1	12.402		430.1	15.082			430.1	12.7482		430.1	13.169			430.1	14.683		430.1	15.063
430.32	12.432		430.32	15.092			430.32	12.4982		430.32	13.151			430.32	14.692		430.32	15.113
430.53	12.436		430.53	15.155			430.53	12.4532		430.53	13.165			430.53	14.943		430.53	15.09
430.75	12.494		430.75	15.246			430.75	12.5112		430.75	13.262			430.75	14.856		430.75	15.179
430.96	12.487		430.96	15.158			430.96	12.5652		430.96	13.402			430.96	14.993		430.96	14.982
431.17	12.393		431.17	15.037			431.17	12.6692		431.17	13.14			431.17	15.164		431.17	14.865
431.39	12.563		431.39	15.202			431.39	12.6162		431.39	13.278			431.39	15.306		431.39	14.825
431.6	12.592		431.6	15.257			431.6	12.5112		431.6	13.364			431.6	15.177		431.6	14.837
431.81	12.762		431.81	15.452			431.81	12.4132		431.81	13.265			431.81	14.988		431.81	14.821
432.03	12.806		432.03	15.482			432.03	12.3942		432.03	13.438			432.03	14.975		432.03	14.944
432.24	12.87		432.24	15.525			432.24	12.4262		432.24	13.646			432.24	15.169		432.24	15.067
432.45	12.909		432.45	15.482			432.45	12.3462		432.45	13.71			432.45	15.303		432.45	15.092
432.67	12.932		432.67	15.474			432.67	12.3122		432.67	13.498			432.67	15.2		432.67	15.093
432.88	12.809		432.88	15.483			432.88	12.5282		432.88	13.549			432.88	15.228		432.88	15.038
433.09	12.861		433.09	15.472			433.09	12.6702		433.09	13.707			433.09	15.327		433.09	14.994
433.31	13.076		433.31	15.531			433.31	12.6452		433.31	13.728			433.31	15.134		433.31	15.074
433.52	13.12		433.52	15.618			433.52	12.6692		433.52	13.751			433.52	15.287		433.52	15.132
433.73	13.106		433.73	15.62			433.73	12.7032		433.73	13.725			433.73	15.299		433.73	15.313
433.95	13.078		433.95	15.674			433.95	12.8902		433.95	13.774			433.95	15.298		433.95	15.359
434.16	12.984		434.16	15.588			434.16	12.9142		434.16	13.764			434.16	15.2		434.16	15.321
434.38	12.855		434.38	15.486			434.38	12.8622		434.38	13.65			434.38	15.213		434.38	15.428
434.59	12.66		434.59	15.342			434.59	12.9542		434.59	13.702			434.59	15.443		434.59	15.407
434.8	12.592		434.8	15.287			434.8	12.9682		434.8	13.565			434.8	15.563		434.8	15.215
435.02	12.565		435.02	15.306			435.02	12.8002		435.02	13.432			435.02	15.349		435.02	15.19
435.23	12.556		435.23	15.331			435.23	12.7122		435.23	13.293			435.23	15.477		435.23	15.123
435.44	12.557		435.44	15.247			435.44	12.7852		435.44	13.298			435.44	15.554		435.44	15.089
435.66	12.694		435.66	15.19			435.66	12.6302		435.66	13.233			435.66	15.719		435.66	15.081
435.87	12.78		435.87	15.248			435.87	12.5672		435.87	13.203			435.87	15.767		435.87	15.386
436.08	12.613		436.08	15.171			436.08	12.7382		436.08	13.166			436.08	15.942		436.08	15.299
436.3	12.529		436.3	15.208			436.3	12.7082		436.3	13.162			436.3	15.875		436.3	15.246
436.51	12.595		436.51	15.216			436.51	12.6972		436.51	13.132			436.51	15.9		436.51	15.211
436.72	12.717		436.72	15.316			436.72	12.5212		436.72	13.243			436.72	15.953		436.72	15.253
436.94	12.868		436.94	15.382			436.94	12.5182		436.94	13.308			436.94	15.945		436.94	15.346
437.15	12.954		437.15	15.443			437.15	12.6972		437.15	13.376			437.15	15.987		437.15	15.278
437.36	13.047		437.36	15.487			437.36	12.6412		437.36	13.311			437.36	15.938		437.36	15.248
437.58	12.973		437.58	15.521			437.58	12.6842		437.58	13.37			437.58	15.758		437.58	15.31
437.79	12.878		437.79	15.487			437.79	12.8772		437.79	13.353			437.79	15.975		437.79	15.304
438	12.827		438	15.523			438	12.9652		438	13.466			438	15.955		438	15.403
438.22	12.862		438.22	15.471			438.22	12.9932		438.22	13.41			438.22	16.004		438.22	15.429
438.43	12.922		438.43	15.504			438.43	12.9062		438.43	13.446			438.43	15.806		438.43	15.53
438.64	12.836		438.64	15.438			438.64	13.0302		438.64	13.435			438.64	15.635		438.64	15.274
438.85	12.78		438.85	15.337			438.85	12.9492		438.85	13.385			438.85	15.471		438.85	15.343
439.07	12.864		439.07	15.374			439.07	12.9162		439.07	13.521			439.07	15.516		439.07	15.474
439.28	12.859		439.28	15.312			439.28	12.8202		439.28	13.415			439.28	15.46		439.28	15.302
439.49	12.794		439.49	15.27			439.49	12.8262		439.49	13.401			439.49	15.447		439.49	15.335
439.71	12.665		439.71	15.193			439.71	12.8662		439.71	13.243			439.71	15.515		439.71	15.266
439.92	12.702		439.92	15.143			439.92	12.7522		439.92	13.229			439.92	15.428		439.92	15.263
440.13	12.646		440.13	15.153			440.13	12.7932		440.13	13.297			440.13	15.461		440.13	15.375
440.35	12.693		440.35	15.258			440.35	12.7952		440.35	13.442			440.35	15.648		440.35	15.418
440.56	12.877		440.56	15.372			440.56	12.5712		440.56	13.535			440.56	15.42		440.56	15.459
440.77	12.98		440.77	15.37			440.77	12.5352		440.77	13.541			440.77	15.422		440.77	15.347
440.99	13.037		440.99	15.536			440.99	12.4902		440.99	13.721			440.99	15.392		440.99	15.413
441.2	12.997		441.2	15.512			441.2	12.5252		441.2	13.735			441.2	15.458		441.2	15.358
441.41	13.131		441.41	15.673			441.41	12.4582		441.41	13.742			441.41	15.46		441.41	15.585
441.62	13.331		441.62	15.823			441.62	12.5272		441.62	13.861			441.62	15.597		441.62	15.624
441.84	13.223		441.84	15.755			441.84	12.5952		441.84	13.788			441.84	15.531		441.84	15.622
442.05	13.252		442.05	15.729			442.05	12.6752		442.05	14.006			442.05	15.551		442.05	15.813
442.26	13.243		442.26	15.661			442.26	12.6582		442.26	13.972			442.26	15.469		442.26	15.804
442.48	13.357		442.48	15.744			442.48	12.7212		442.48	14.169			442.48	15.506		442.48	15.875
442.69	13.221		442.69	15.697			442.69	12.7362		442.69	14.22			442.69	15.472		442.69	15.856
442.9	13.299		442.9	15.635			442.9	12.7112		442.9	14.139			442.9	15.434		442.9	15.762
443.12	13.391		443.12	15.447			443.12	12.7482		443.12	13.997			443.12	15.371		443.12	15.64
443.33	13.421		443.33	15.482			443.33	12.8942		443.33	14.057			443.33	15.52		443.33	15.726
443.54	13.347		443.54	15.498			443.54	12.9852		443.54	14.154			443.54	15.598		443.54	15.817
443.75	13.311		443.75	15.371			443.75	13.0292		443.75	14.108			443.75	15.651		443.75	15.761
443.97	13.333		443.97	15.235			443.97	13.0222		443.97	14.069			443.97	15.562		443.97	15.783
444.18	13.167		444.18	15.162			444.18	12.9532		444.18	14.069			444.18	15.584		444.18	15.696
444.39	13.077		444.39	15.196			444.39	12.9382		444.39	13.942			444.39	15.585		444.39	15.624
444.61	13.078		444.61	15.147			444.61	12.8682		444.61	13.843			444.61	15.634		444.61	15.471
444.82	13.022		444.82	15.269			444.82	12.9682		444.82	13.707			444.82	15.736		444.82	15.416
445.03	13.183		445.03	15.452			445.03	13.0002		445.03	13.806			445.03	15.795		445.03	15.473
445.24	13.189		445.24	15.398			445.24	12.9812		445.24	13.786			445.24	15.787		445.24	15.478
445.46	13.272		445.46	15.46			445.46	12.9002		445.46	13.727			445.46	15.889		445.46	15.498
445.67	13.176		445.67	15.535			445.67	12.9772		445.67	13.768			445.67	15.962		445.67	15.541
445.88	13.173		445.88	15.679			445.88	12.8412		445.88	13.851			445.88	16.067		445.88	15.695
446.09	13.089		446.09	15.611			446.09	12.8092		446.09	13.76			446.09	15.99		446.09	15.627
446.31	13.08		446.31	15.573			446.31	12.7382		446.31	13.715			446.31	15.924		446.31	15.632
446.52	13.133		446.52	15.755			446.52	12.7612		446.52	13.857			446.52	15.939		446.52	15.754
446.73	13.16		446.73	15.902			446.73	12.8202		446.73	13.846			446.73	15.981		446.73	15.729
446.95	13.113		446.95	15.73			446.95	12.9012		446.95	13.797			446.95	16.058		446.95	15.668
447.16	13.216		447.16	15.704			447.16	12.8562		447.16	13.954			447.16	15.907		447.16	15.752
447.37	13.257		447.37	15.836			447.37	12.9492		447.37	14.002			447.37	15.915		447.37	15.91
447.58	13.219		447.58	15.81			447.58	12.9422		447.58	14.034			447.58	15.921		447.58	15.92
447.8	13.048		447.8	15.659			447.8	12.9752		447.8	14.015			447.8	15.901		447.8	15.894
448.01	13.032		448.01	15.735			448.01	12.9122		448.01	13.977			448.01	15.956		448.01	15.868
448.22	13.045		448.22	15.802			448.22	13.0332		448.22	14.006			448.22	15.967		448.22	15.985
448.43	13.097		448.43	15.818			448.43	13.0902		448.43	13.991			448.43	16.063		448.43	16.019
448.65	13.024		448.65	15.73			448.65	13.2042		448.65	13.916			448.65	16.035		448.65	15.893
448.86	12.934		448.86	15.661			448.86	13.3052		448.86	14.023			448.86	16.041		448.86	15.897
449.07	12.871		449.07	15.672			449.07	13.3672		449.07	14.008			449.07	15.924		449.07	15.881
449.28	12.779		449.28	15.604			449.28	13.3302		449.28	13.865			449.28	15.932		449.28	15.785
449.5	12.683		449.5	15.488			449.5	13.3842		449.5	13.848			449.5	15.932		449.5	15.735
449.71	12.918		449.71	15.651			449.71	13.3382		449.71	14.028			449.71	15.848		449.71	15.842
449.92	12.842		449.92	15.64			449.92	13.2892		449.92	14			449.92	15.996		449.92	15.824
450.13	12.893		450.13	15.569			450.13	13.2622		450.13	14.124			450.13	15.95		450.13	15.774
450.35	12.942		450.35	15.566			450.35	13.2362		450.35	14.122			450.35	15.883		450.35	15.825
450.56	13.004		450.56	15.659			450.56	13.1252		450.56	14.145			450.56	15.852		450.56	15.816
450.77	13.051		450.77	15.67			450.77	13.2312		450.77	14.168			450.77	15.934		450.77	15.853
450.98	13.14		450.98	15.701			450.98	13.1722		450.98	14.156			450.98	15.948		450.98	15.858
451.2	13.176		451.2	15.591			451.2	12.9932		451.2	14.13			451.2	15.769		451.2	15.81
451.41	13.25		451.41	15.74			451.41	12.8972		451.41	14.159			451.41	15.73		451.41	15.86
451.62	13.397		451.62	15.898			451.62	12.9182		451.62	14.216			451.62	15.823		451.62	15.895
451.83	13.438		451.83	15.906			451.83	12.9582		451.83	14.213			451.83	15.855		451.83	15.9
452.05	13.449		452.05	15.941			452.05	12.9722		452.05	14.267			452.05	15.735		452.05	15.976
452.26	13.526		452.26	16.078			452.26	13.0072		452.26	14.346			452.26	15.714		452.26	16.072
452.47	13.454		452.47	16.104			452.47	13.1072		452.47	14.284			452.47	15.799		452.47	16.011
452.68	13.44		452.68	16.123			452.68	13.2242		452.68	14.287			452.68	15.7		452.68	16.052
452.9	13.379		452.9	16.063			452.9	13.2592		452.9	14.25			452.9	15.776		452.9	15.967
453.11	13.447		453.11	16.103			453.11	13.2442		453.11	14.307			453.11	15.842		453.11	15.984
453.32	13.445		453.32	16.113			453.32	13.3402		453.32	14.307			453.32	15.901		453.32	16.017
453.53	13.404		453.53	16.116			453.53	13.2362		453.53	14.401			453.53	15.811		453.53	16.005
453.74	13.341		453.74	16.167			453.74	13.3182		453.74	14.542			453.74	15.785		453.74	16.009
453.96	13.314		453.96	16.211			453.96	13.4342		453.96	14.517			453.96	15.796		453.96	16.024
454.17	13.294		454.17	16.187			454.17	13.5692		454.17	14.558			454.17	15.814		454.17	16.131
454.38	13.286		454.38	16.15			454.38	13.4172		454.38	14.483			454.38	15.702		454.38	16.152
454.59	13.322		454.59	16.167			454.59	13.3632		454.59	14.41			454.59	15.813		454.59	16.191
454.81	13.312		454.81	16.119			454.81	13.4122		454.81	14.456			454.81	15.924		454.81	16.192
455.02	13.292		455.02	16.166			455.02	13.3842		455.02	14.492			455.02	15.946		455.02	16.16
455.23	13.272		455.23	16.211			455.23	13.3432		455.23	14.539			455.23	15.877		455.23	16.185
455.44	13.324		455.44	16.25			455.44	13.3092		455.44	14.566			455.44	15.951		455.44	16.158
455.65	13.369		455.65	16.4			455.65	13.2802		455.65	14.52			455.65	15.996		455.65	16.26
455.87	13.273		455.87	16.341			455.87	13.3442		455.87	14.534			455.87	16.018		455.87	16.169
456.08	13.143		456.08	16.27			456.08	13.2552		456.08	14.493			456.08	15.883		456.08	16.13
456.29	13.142		456.29	16.302			456.29	13.2872		456.29	14.467			456.29	15.867		456.29	16.145
456.5	13.092		456.5	16.294			456.5	13.3752		456.5	14.362			456.5	15.964		456.5	16.115
456.72	13.095		456.72	16.408			456.72	13.4982		456.72	14.504			456.72	15.927		456.72	16.14
456.93	13.102		456.93	16.452			456.93	13.4562		456.93	14.48			456.93	15.891		456.93	16.131
457.14	13.009		457.14	16.465			457.14	13.5502		457.14	14.458			457.14	16.031		457.14	16.112
457.35	13.038		457.35	16.523			457.35	13.5752		457.35	14.596			457.35	16.119		457.35	16.146
457.56	13.101		457.56	16.569			457.56	13.5532		457.56	14.625			457.56	16.106		457.56	16.166
457.78	13.128		457.78	16.52			457.78	13.5802		457.78	14.608			457.78	16.177		457.78	16.257
457.99	13.191		457.99	16.521			457.99	13.5542		457.99	14.641			457.99	16.226		457.99	16.383
458.2	13.103		458.2	16.524			458.2	13.6162		458.2	14.666			458.2	16.259		458.2	16.359
458.41	13.158		458.41	16.542			458.41	13.6032		458.41	14.759			458.41	16.227		458.41	16.382
458.62	13.216		458.62	16.66			458.62	13.5512		458.62	14.833			458.62	16.165		458.62	16.47
458.84	13.365		458.84	16.741			458.84	13.6892		458.84	14.986			458.84	16.316		458.84	16.524
459.05	13.379		459.05	16.717			459.05	13.7912		459.05	14.973			459.05	16.368		459.05	16.528
459.26	13.41		459.26	16.763			459.26	13.6932		459.26	15.12			459.26	16.368		459.26	16.582
459.47	13.371		459.47	16.725			459.47	13.6222		459.47	15.056			459.47	16.471		459.47	16.614
459.68	13.357		459.68	16.702			459.68	13.7242		459.68	15.071			459.68	16.498		459.68	16.647
459.89	13.385		459.89	16.708			459.89	13.7142		459.89	15.133			459.89	16.443		459.89	16.762
460.11	13.392		460.11	16.745			460.11	13.7402		460.11	15.236			460.11	16.358		460.11	16.781
460.32	13.356		460.32	16.715			460.32	13.6912		460.32	15.174			460.32	16.285		460.32	16.788
460.53	13.366		460.53	16.75			460.53	13.7102		460.53	15.21			460.53	16.22		460.53	16.872
460.74	13.311		460.74	16.724			460.74	13.7562		460.74	15.197			460.74	16.209		460.74	16.727
460.95	13.402		460.95	16.724			460.95	13.7572		460.95	15.261			460.95	16.218		460.95	16.879
461.17	13.352		461.17	16.76			461.17	13.8712		461.17	15.243			461.17	16.23		461.17	16.914
461.38	13.348		461.38	16.767			461.38	13.9722		461.38	15.266			461.38	16.231		461.38	16.973
461.59	13.349		461.59	16.753			461.59	14.0162		461.59	15.188			461.59	16.264		461.59	17.024
461.8	13.291		461.8	16.763			461.8	13.9782		461.8	15.296			461.8	16.164		461.8	17.108
462.01	13.301		462.01	16.728			462.01	14.0692		462.01	15.278			462.01	16.079		462.01	17.113
462.22	13.319		462.22	16.715			462.22	14.0742		462.22	15.28			462.22	16.085		462.22	17.104
462.44	13.293		462.44	16.763			462.44	14.0202		462.44	15.318			462.44	16.043		462.44	17.095
462.65	13.269		462.65	16.807			462.65	14.1072		462.65	15.298			462.65	16.059		462.65	16.993
462.86	13.249		462.86	16.744			462.86	14.1822		462.86	15.179			462.86	16.021		462.86	17.013
463.07	13.2		463.07	16.768			463.07	14.2642		463.07	15.243			463.07	16.025		463.07	17.031
463.28	13.213		463.28	16.821			463.28	14.2352		463.28	15.293			463.28	16.098		463.28	16.973
463.5	13.212		463.5	16.896			463.5	14.2972		463.5	15.356			463.5	16.146		463.5	17.09
463.71	13.177		463.71	17.037			463.71	14.3082		463.71	15.323			463.71	16.142		463.71	17.073
463.92	13.128		463.92	17.055			463.92	14.2672		463.92	15.361			463.92	16.157		463.92	17.069
464.13	13.137		464.13	17.09			464.13	14.1622		464.13	15.345			464.13	16.131		464.13	17.043
464.34	13.094		464.34	17.129			464.34	14.2022		464.34	15.399			464.34	16.103		464.34	17.023
464.55	13.194		464.55	17.216			464.55	14.1972		464.55	15.42			464.55	16.176		464.55	17.05
464.76	13.156		464.76	17.239			464.76	14.1182		464.76	15.438			464.76	16.273		464.76	17.043
464.98	13.209		464.98	17.363			464.98	14.1402		464.98	15.576			464.98	16.289		464.98	17.123
465.19	13.206		465.19	17.356			465.19	14.1712		465.19	15.67			465.19	16.316		465.19	17.162
465.4	13.222		465.4	17.383			465.4	14.1032		465.4	15.767			465.4	16.359		465.4	17.258
465.61	13.204		465.61	17.406			465.61	13.9822		465.61	15.914			465.61	16.4		465.61	17.278
465.82	13.243		465.82	17.497			465.82	13.9962		465.82	15.984			465.82	16.473		465.82	17.384
466.03	13.142		466.03	17.503			466.03	14.0422		466.03	16.026			466.03	16.476		466.03	17.42
466.25	13.132		466.25	17.514			466.25	14.0262		466.25	16.084			466.25	16.467		466.25	17.477
466.46	13.103		466.46	17.422			466.46	14.0142		466.46	16.21			466.46	16.441		466.46	17.512
466.67	13.134		466.67	17.386			466.67	13.9582		466.67	16.276			466.67	16.396		466.67	17.591
466.88	13.066		466.88	17.384			466.88	13.9962		466.88	16.294			466.88	16.405		466.88	17.665
467.09	13.051		467.09	17.419			467.09	13.9402		467.09	16.381			467.09	16.406		467.09	17.803
467.3	13.01		467.3	17.447			467.3	13.9272		467.3	16.508			467.3	16.396		467.3	17.92
467.51	13.065		467.51	17.505			467.51	13.9172		467.51	16.589			467.51	16.342		467.51	17.956
467.73	13.031		467.73	17.547			467.73	13.8562		467.73	16.657			467.73	16.305		467.73	18.003
467.94	13.078		467.94	17.635			467.94	13.9012		467.94	16.742			467.94	16.337		467.94	18.067
468.15	13.061		468.15	17.713			468.15	13.8892		468.15	16.82			468.15	16.378		468.15	18.131
468.36	13.092		468.36	17.807			468.36	13.9042		468.36	16.886			468.36	16.409		468.36	18.194
468.57	13.059		468.57	17.736			468.57	13.9362		468.57	16.964			468.57	16.406		468.57	18.181
468.78	13.133		468.78	17.743			468.78	13.9122		468.78	17.076			468.78	16.38		468.78	18.25
468.99	13.116		468.99	17.755			468.99	14.0132		468.99	17.158			468.99	16.384		468.99	18.243
469.21	13.12		469.21	17.838			469.21	14.0242		469.21	17.245			469.21	16.384		469.21	18.277
469.42	13.083		469.42	17.874			469.42	14.0542		469.42	17.287			469.42	16.403		469.42	18.303
469.63	13.117		469.63	17.892			469.63	14.1042		469.63	17.433			469.63	16.451		469.63	18.351
469.84	13.143		469.84	17.893			469.84	14.1802		469.84	17.53			469.84	16.511		469.84	18.374
470.05	13.14		470.05	17.916			470.05	14.2322		470.05	17.554			470.05	16.543		470.05	18.36
470.26	13.093		470.26	17.86			470.26	14.2912		470.26	17.622			470.26	16.576		470.26	18.473
470.47	13.137		470.47	17.854			470.47	14.3122		470.47	17.723			470.47	16.581		470.47	18.556
470.68	13.073		470.68	17.769			470.68	14.3492		470.68	17.719			470.68	16.639		470.68	18.56
470.9	13.121		470.9	17.752			470.9	14.4202		470.9	17.826			470.9	16.565		470.9	18.636
471.11	13.052		471.11	17.776			471.11	14.5202		471.11	17.899			471.11	16.614		471.11	18.71
471.32	13.048		471.32	17.821			471.32	14.5042		471.32	17.98			471.32	16.652		471.32	18.77
471.53	13.008		471.53	17.812			471.53	14.5062		471.53	18.068			471.53	16.696		471.53	18.858
471.74	12.982		471.74	17.823			471.74	14.4392		471.74	18.171			471.74	16.719		471.74	18.939
471.95	12.978		471.95	17.855			471.95	14.4512		471.95	18.245			471.95	16.74		471.95	19.054
472.16	13.026		472.16	17.891			472.16	14.5302		472.16	18.397			472.16	16.791		472.16	19.184
472.37	13.022		472.37	17.921			472.37	14.5062		472.37	18.519			472.37	16.785		472.37	19.213
472.58	13.014		472.58	17.924			472.58	14.4702		472.58	18.651			472.58	16.769		472.58	19.289
472.8	13.023		472.8	17.892			472.8	14.4272		472.8	18.802			472.8	16.717		472.8	19.417
473.01	13.04		473.01	17.918			473.01	14.4802		473.01	18.957			473.01	16.746		473.01	19.504
473.22	13.016		473.22	17.875			473.22	14.4992		473.22	19.05			473.22	16.775		473.22	19.605
473.43	13.062		473.43	17.92			473.43	14.4432		473.43	19.272			473.43	16.755		473.43	19.758
473.64	13.018		473.64	17.89			473.64	14.4432		473.64	19.413			473.64	16.845		473.64	19.867
473.85	13.095		473.85	17.88			473.85	14.3982		473.85	19.581			473.85	16.8		473.85	19.94
474.06	13.133		474.06	17.939			474.06	14.4412		474.06	19.823			474.06	16.786		474.06	20.065
474.27	13.16		474.27	17.985			474.27	14.4392		474.27	19.997			474.27	16.734		474.27	20.169
474.48	13.191		474.48	17.962			474.48	14.4782		474.48	20.146			474.48	16.75		474.48	20.295
474.7	13.205		474.7	17.946			474.7	14.4562		474.7	20.321			474.7	16.759		474.7	20.422
474.91	13.159		474.91	17.935			474.91	14.3912		474.91	20.533			474.91	16.729		474.91	20.539
475.12	13.19		475.12	17.944			475.12	14.3852		475.12	20.755			475.12	16.768		475.12	20.744
475.33	13.159		475.33	17.948			475.33	14.3822		475.33	20.924			475.33	16.73		475.33	20.871
475.54	13.102		475.54	17.942			475.54	14.4292		475.54	21.101			475.54	16.793		475.54	20.972
475.75	13.105		475.75	17.996			475.75	14.3882		475.75	21.324			475.75	16.78		475.75	21.105
475.96	13.104		475.96	18.061			475.96	14.4392		475.96	21.548			475.96	16.802		475.96	21.22
476.17	13.06		476.17	18.055			476.17	14.4722		476.17	21.765			476.17	16.776		476.17	21.321
476.38	13.076		476.38	18.083			476.38	14.4552		476.38	21.995			476.38	16.695		476.38	21.421
476.59	13.038		476.59	18.068			476.59	14.5222		476.59	22.238			476.59	16.723		476.59	21.589
476.8	13.034		476.8	18.031			476.8	14.4922		476.8	22.42			476.8	16.702		476.8	21.726
477.02	13.043		477.02	18.053			477.02	14.5482		477.02	22.672			477.02	16.774		477.02	21.894
477.23	13.053		477.23	18.091			477.23	14.5322		477.23	22.994			477.23	16.727		477.23	22.05
477.44	13.084		477.44	18.078			477.44	14.5462		477.44	23.273			477.44	16.715		477.44	22.163
477.65	13.115		477.65	18.084			477.65	14.5462		477.65	23.496			477.65	16.718		477.65	22.288
477.86	13.068		477.86	18.048			477.86	14.5962		477.86	23.705			477.86	16.707		477.86	22.376
478.07	13.113		478.07	18.093			478.07	14.5852		478.07	23.99			478.07	16.714		478.07	22.519
478.28	13.178		478.28	18.112			478.28	14.5962		478.28	24.278			478.28	16.695		478.28	22.706
478.49	13.163		478.49	18.079			478.49	14.5872		478.49	24.566			478.49	16.679		478.49	22.865
478.7	13.134		478.7	18.042			478.7	14.6012		478.7	24.85			478.7	16.678		478.7	23.009
478.91	13.11		478.91	18.04			478.91	14.6022		478.91	25.1			478.91	16.682		478.91	23.243
479.12	13.121		479.12	18.063			479.12	14.6162		479.12	25.418			479.12	16.706		479.12	23.452
479.33	13.123		479.33	18.078			479.33	14.5882		479.33	25.723			479.33	16.714		479.33	23.644
479.54	13.093		479.54	18.073			479.54	14.6002		479.54	26.021			479.54	16.749		479.54	23.837
479.75	13.09		479.75	18.034			479.75	14.6162		479.75	26.359			479.75	16.749		479.75	24.023
479.97	13.087		479.97	18.027			479.97	14.6222		479.97	26.639			479.97	16.756		479.97	24.195
480.18	13.073		480.18	18.015			480.18	14.6322		480.18	27.015			480.18	16.792		480.18	24.434
480.39	13.055		480.39	18.033			480.39	14.6662		480.39	27.375			480.39	16.823		480.39	24.655
480.6	13.038		480.6	18.038			480.6	14.6462		480.6	27.788			480.6	16.82		480.6	24.892
480.81	12.979		480.81	17.992			480.81	14.6082		480.81	28.153			480.81	16.852		480.81	25.117
481.02	12.934		481.02	17.962			481.02	14.6462		481.02	28.577			481.02	16.906		481.02	25.313
481.23	12.924		481.23	17.96			481.23	14.6762		481.23	28.924			481.23	16.917		481.23	25.528
481.44	12.959		481.44	17.943			481.44	14.6622		481.44	29.371			481.44	16.891		481.44	25.815
481.65	12.967		481.65	17.942			481.65	14.6712		481.65	29.817			481.65	16.913		481.65	26.041
481.86	12.967		481.86	17.926			481.86	14.7132		481.86	30.232			481.86	16.921		481.86	26.307
482.07	12.956		482.07	17.923			482.07	14.7252		482.07	30.642			482.07	16.946		482.07	26.577
482.28	12.989		482.28	17.954			482.28	14.7362		482.28	31.093			482.28	16.914		482.28	26.853
482.49	12.981		482.49	17.958			482.49	14.7312		482.49	31.523			482.49	16.892		482.49	27.071
482.7	12.981		482.7	17.95			482.7	14.7372		482.7	32.018			482.7	16.891		482.7	27.361
482.91	12.963		482.91	17.945			482.91	14.7842		482.91	32.478			482.91	16.868		482.91	27.624
483.12	12.984		483.12	17.891			483.12	14.8242		483.12	32.937			483.12	16.849		483.12	27.893
483.33	13.016		483.33	17.907			483.33	14.8832		483.33	33.436			483.33	16.855		483.33	28.181
483.54	13.082		483.54	17.915			483.54	14.9152		483.54	33.892			483.54	16.844		483.54	28.476
483.76	13.092		483.76	17.907			483.76	14.8782		483.76	34.366			483.76	16.849		483.76	28.803
483.97	13.102		483.97	17.926			483.97	14.8562		483.97	34.889			483.97	16.833		483.97	29.126
484.18	13.11		484.18	17.994			484.18	14.8782		484.18	35.375			484.18	16.88		484.18	29.432
484.39	13.124		484.39	18.022			484.39	14.8562		484.39	35.91			484.39	16.888		484.39	29.714
484.6	13.121		484.6	18.014			484.6	14.8582		484.6	36.428			484.6	16.921		484.6	29.98
484.81	13.168		484.81	18			484.81	14.8232		484.81	36.969			484.81	16.896		484.81	30.261
485.02	13.163		485.02	17.954			485.02	14.8602		485.02	37.514			485.02	16.928		485.02	30.561
485.23	13.166		485.23	17.942			485.23	14.8792		485.23	38.049			485.23	16.954		485.23	30.903
485.44	13.151		485.44	17.921			485.44	14.8682		485.44	38.565			485.44	16.966		485.44	31.221
485.65	13.144		485.65	17.928			485.65	14.8322		485.65	39.099			485.65	16.964		485.65	31.547
485.86	13.145		485.86	17.968			485.86	14.8352		485.86	39.689			485.86	16.999		485.86	31.862
486.07	13.123		486.07	17.952			486.07	14.8272		486.07	40.259			486.07	17.013		486.07	32.218
486.28	13.115		486.28	17.947			486.28	14.8532		486.28	40.914			486.28	17.008		486.28	32.59
486.49	13.109		486.49	17.968			486.49	14.8532		486.49	41.502			486.49	16.989		486.49	32.912
486.7	13.104		486.7	17.945			486.7	14.8992		486.7	42.086			486.7	17.045		486.7	33.264
486.91	13.064		486.91	17.875			486.91	14.8892		486.91	42.659			486.91	17.042		486.91	33.614
487.12	13.087		487.12	17.838			487.12	14.9152		487.12	43.243			487.12	17.044		487.12	34.006
487.33	13.057		487.33	17.807			487.33	14.9022		487.33	43.846			487.33	17.025		487.33	34.346
487.54	13.037		487.54	17.782			487.54	14.9322		487.54	44.432			487.54	17.002		487.54	34.696
487.75	13.022		487.75	17.811			487.75	14.8942		487.75	45.113			487.75	17		487.75	35.11
487.96	13.025		487.96	17.8			487.96	14.8492		487.96	45.743			487.96	16.973		487.96	35.531
488.17	13.038		488.17	17.801			488.17	14.8642		488.17	46.333			488.17	16.995		488.17	35.892
488.38	13.028		488.38	17.799			488.38	14.8642		488.38	46.947			488.38	17.022		488.38	36.309
488.59	13.044		488.59	17.772			488.59	14.8582		488.59	47.527			488.59	16.997		488.59	36.749
488.8	13.081		488.8	17.783			488.8	14.8612		488.8	48.1			488.8	16.957		488.8	37.137
489.01	13.074		489.01	17.805			489.01	14.8642		489.01	48.696			489.01	16.988		489.01	37.527
489.22	13.088		489.22	17.774			489.22	14.8902		489.22	49.302			489.22	16.994		489.22	37.97
489.43	13.105		489.43	17.722			489.43	14.9012		489.43	49.889			489.43	16.972		489.43	38.39
489.64	13.123		489.64	17.712			489.64	14.9112		489.64	50.467			489.64	16.984		489.64	38.785
489.85	13.106		489.85	17.691			489.85	14.9162		489.85	51.03			489.85	16.961		489.85	39.184
490.06	13.128		490.06	17.692			490.06	14.9582		490.06	51.629			490.06	16.974		490.06	39.629
490.27	13.131		490.27	17.681			490.27	14.9902		490.27	52.222			490.27	17.017		490.27	40.088
490.48	13.137		490.48	17.656			490.48	15.0182		490.48	52.723			490.48	17.029		490.48	40.455
490.69	13.141		490.69	17.662			490.69	15.0312		490.69	53.304			490.69	17.069		490.69	40.888
490.9	13.149		490.9	17.647			490.9	15.0582		490.9	53.887			490.9	17.088		490.9	41.374
491.11	13.153		491.11	17.65			491.11	15.0982		491.11	54.405			491.11	17.043		491.11	41.753
491.32	13.122		491.32	17.623			491.32	15.1042		491.32	54.94			491.32	17.058		491.32	42.123
491.53	13.111		491.53	17.602			491.53	15.1232		491.53	55.491			491.53	17.1		491.53	42.586
491.74	13.099		491.74	17.583			491.74	15.1472		491.74	55.959			491.74	17.092		491.74	43.005
491.95	13.092		491.95	17.57			491.95	15.1492		491.95	56.425			491.95	17.081		491.95	43.434
492.16	13.125		492.16	17.59			492.16	15.1252		492.16	56.889			492.16	17.091		492.16	43.872
492.37	13.131		492.37	17.591			492.37	15.0852		492.37	57.345			492.37	17.075		492.37	44.314
492.58	13.137		492.58	17.601			492.58	15.1082		492.58	57.8			492.58	17.086		492.58	44.754
492.79	13.135		492.79	17.595			492.79	15.0812		492.79	58.179			492.79	17.084		492.79	45.213
493	13.108		493	17.599			493	15.0792		493	58.606			493	17.062		493	45.675
493.21	13.101		493.21	17.561			493.21	15.0762		493.21	59.023			493.21	17.065		493.21	46.18
493.42	13.065		493.42	17.533			493.42	15.0972		493.42	59.361			493.42	17.04		493.42	46.618
493.63	13.063		493.63	17.519			493.63	15.0782		493.63	59.684			493.63	17.023		493.63	47.033
493.84	13.067		493.84	17.491			493.84	15.0922		493.84	60.064			493.84	17.077		493.84	47.521
494.05	13.062		494.05	17.49			494.05	15.1052		494.05	60.451			494.05	17.06		494.05	47.997
494.26	13.065		494.26	17.494			494.26	15.0942		494.26	60.753			494.26	17.059		494.26	48.424
494.47	13.064		494.47	17.477			494.47	15.1022		494.47	61.086			494.47	17.089		494.47	48.932
494.68	13.08		494.68	17.483			494.68	15.0842		494.68	61.424			494.68	17.103		494.68	49.384
494.89	13.041		494.89	17.48			494.89	15.0972		494.89	61.703			494.89	17.094		494.89	49.838
495.1	13.042		495.1	17.46			495.1	15.1592		495.1	61.969			495.1	17.114		495.1	50.32
495.31	13.024		495.31	17.449			495.31	15.1832		495.31	62.206			495.31	17.135		495.31	50.781
495.52	13.019		495.52	17.454			495.52	15.1742		495.52	62.497			495.52	17.125		495.52	51.226
495.73	13.023		495.73	17.445			495.73	15.1662		495.73	62.746			495.73	17.16		495.73	51.646
495.94	13.032		495.94	17.449			495.94	15.1762		495.94	62.989			495.94	17.155		495.94	52.076
496.15	13.029		496.15	17.433			496.15	15.1772		496.15	63.222			496.15	17.155		496.15	52.491
496.36	13.005		496.36	17.432			496.36	15.2132		496.36	63.403			496.36	17.183		496.36	52.933
496.57	13.014		496.57	17.412			496.57	15.2022		496.57	63.549			496.57	17.172		496.57	53.339
496.78	13.042		496.78	17.369			496.78	15.1842		496.78	63.621			496.78	17.192		496.78	53.805
496.99	13.036		496.99	17.351			496.99	15.1832		496.99	63.708			496.99	17.179		496.99	54.238
497.19	13.06		497.19	17.334			497.19	15.1752		497.19	63.828			497.19	17.155		497.19	54.622
497.4	13.031		497.4	17.345			497.4	15.1902		497.4	63.936			497.4	17.172		497.4	55.053
497.61	13.026		497.61	17.341			497.61	15.2192		497.61	64.042			497.61	17.184		497.61	55.465
497.82	13.02		497.82	17.333			497.82	15.2182		497.82	64.168			497.82	17.191		497.82	55.899
498.03	13.031		498.03	17.341			498.03	15.1852		498.03	64.295			498.03	17.209		498.03	56.346
498.24	13.022		498.24	17.316			498.24	15.2152		498.24	64.372			498.24	17.212		498.24	56.737
498.45	13.022		498.45	17.291			498.45	15.2322		498.45	64.413			498.45	17.198		498.45	57.161
498.66	13.018		498.66	17.311			498.66	15.2312		498.66	64.422			498.66	17.207		498.66	57.524
498.87	13.067		498.87	17.329			498.87	15.2362		498.87	64.448			498.87	17.221		498.87	57.917
499.08	13.072		499.08	17.325			499.08	15.2482		499.08	64.526			499.08	17.216		499.08	58.318
499.29	13.072		499.29	17.327			499.29	15.2302		499.29	64.569			499.29	17.207		499.29	58.746
499.5	13.034		499.5	17.34			499.5	15.2382		499.5	64.659			499.5	17.207		499.5	59.092
499.71	13.041		499.71	17.314			499.71	15.2452		499.71	64.692			499.71	17.228		499.71	59.438
499.92	13.032		499.92	17.299			499.92	15.2362		499.92	64.71			499.92	17.237		499.92	59.794
500.13	13.045		500.13	17.249			500.13	15.2582		500.13	64.692			500.13	17.215		500.13	60.117
500.34	13.052		500.34	17.231			500.34	15.2692		500.34	64.737			500.34	17.233		500.34	60.458
500.55	13.055		500.55	17.237			500.55	15.2622		500.55	64.701			500.55	17.215		500.55	60.742
500.76	13.053		500.76	17.205			500.76	15.2652		500.76	64.652			500.76	17.182		500.76	61.056
500.96	13.075		500.96	17.213			500.96	15.2532		500.96	64.579			500.96	17.196		500.96	61.399
501.17	13.077		501.17	17.183			501.17	15.2542		501.17	64.515			501.17	17.195		501.17	61.653
501.38	13.081		501.38	17.152			501.38	15.2612		501.38	64.448			501.38	17.182		501.38	61.959
501.59	13.036		501.59	17.145			501.59	15.2482		501.59	64.359			501.59	17.205		501.59	62.201
501.8	13.038		501.8	17.135			501.8	15.2402		501.8	64.27			501.8	17.21		501.8	62.45
502.01	13.017		502.01	17.117			502.01	15.2732		502.01	64.142			502.01	17.245		502.01	62.685
502.22	13.036		502.22	17.116			502.22	15.2702		502.22	63.975			502.22	17.24		502.22	62.93
502.43	13.046		502.43	17.132			502.43	15.2652		502.43	63.9			502.43	17.238		502.43	63.164
502.64	13.018		502.64	17.143			502.64	15.3012		502.64	63.748			502.64	17.234		502.64	63.385
502.85	13.004		502.85	17.166			502.85	15.2782		502.85	63.598			502.85	17.251		502.85	63.58
503.06	12.983		503.06	17.157			503.06	15.2522		503.06	63.382			503.06	17.233		503.06	63.749
503.27	12.959		503.27	17.126			503.27	15.2632		503.27	63.244			503.27	17.245		503.27	63.936
503.48	12.965		503.48	17.129			503.48	15.2622		503.48	63.101			503.48	17.249		503.48	64.111
503.68	12.944		503.68	17.137			503.68	15.2642		503.68	62.985			503.68	17.252		503.68	64.302
503.89	12.925		503.89	17.154			503.89	15.2832		503.89	62.835			503.89	17.259		503.89	64.508
504.1	12.926		504.1	17.154			504.1	15.2912		504.1	62.661			504.1	17.263		504.1	64.716
504.31	12.939		504.31	17.139			504.31	15.3302		504.31	62.537			504.31	17.255		504.31	64.936
504.52	12.94		504.52	17.142			504.52	15.3272		504.52	62.369			504.52	17.24		504.52	65.098
504.73	12.952		504.73	17.146			504.73	15.3202		504.73	62.263			504.73	17.248		504.73	65.221
504.94	12.946		504.94	17.122			504.94	15.3312		504.94	62.144			504.94	17.267		504.94	65.379
505.15	12.943		505.15	17.099			505.15	15.3642		505.15	61.933			505.15	17.252		505.15	65.482
505.36	12.956		505.36	17.085			505.36	15.3452		505.36	61.767			505.36	17.239		505.36	65.601
505.57	12.982		505.57	17.096			505.57	15.3532		505.57	61.6			505.57	17.246		505.57	65.73
505.78	12.997		505.78	17.118			505.78	15.3642		505.78	61.465			505.78	17.268		505.78	65.864
505.98	13.034		505.98	17.143			505.98	15.3662		505.98	61.25			505.98	17.285		505.98	65.966
506.19	13.025		506.19	17.139			506.19	15.3642		506.19	61.061			506.19	17.304		506.19	66.092
506.4	13.036		506.4	17.076			506.4	15.3832		506.4	60.83			506.4	17.29		506.4	66.134
506.61	13.051		506.61	17.093			506.61	15.3612		506.61	60.644			506.61	17.294		506.61	66.23
506.82	13.062		506.82	17.085			506.82	15.3692		506.82	60.477			506.82	17.304		506.82	66.283
507.03	13.08		507.03	17.068			507.03	15.3412		507.03	60.23			507.03	17.314		507.03	66.333
507.24	13.089		507.24	17.053			507.24	15.3492		507.24	60.035			507.24	17.324		507.24	66.376
507.45	13.09		507.45	17.04			507.45	15.3472		507.45	59.765			507.45	17.3		507.45	66.421
507.66	13.079		507.66	17.057			507.66	15.3792		507.66	59.546			507.66	17.306		507.66	66.434
507.87	13.074		507.87	17.05			507.87	15.3432		507.87	59.33			507.87	17.33		507.87	66.497
508.07	13.073		508.07	17.026			508.07	15.3272		508.07	59.094			508.07	17.332		508.07	66.483
508.28	13.062		508.28	16.984			508.28	15.3632		508.28	58.82			508.28	17.341		508.28	66.485
508.49	13.078		508.49	16.976			508.49	15.3632		508.49	58.553			508.49	17.327		508.49	66.44
508.7	13.06		508.7	16.973			508.7	15.3342		508.7	58.327			508.7	17.31		508.7	66.414
508.91	13.039		508.91	16.95			508.91	15.3452		508.91	58.051			508.91	17.309		508.91	66.33
509.12	13.037		509.12	16.963			509.12	15.3422		509.12	57.811			509.12	17.352		509.12	66.33
509.33	13.044		509.33	16.932			509.33	15.3272		509.33	57.517			509.33	17.349		509.33	66.244
509.54	13.035		509.54	16.938			509.54	15.3362		509.54	57.231			509.54	17.321		509.54	66.173
509.75	13.024		509.75	16.936			509.75	15.3402		509.75	56.968			509.75	17.304		509.75	66.065
509.95	13.005		509.95	16.904			509.95	15.3392		509.95	56.671			509.95	17.307		509.95	65.963
510.16	13.025		510.16	16.914			510.16	15.3462		510.16	56.424			510.16	17.322		510.16	65.883
510.37	13.034		510.37	16.92			510.37	15.3282		510.37	56.145			510.37	17.319		510.37	65.778
510.58	13.024		510.58	16.927			510.58	15.3342		510.58	55.863			510.58	17.324		510.58	65.617
510.79	13.005		510.79	16.933			510.79	15.3752		510.79	55.562			510.79	17.345		510.79	65.512
511	13.005		511	16.924			511	15.3492		511	55.288			511	17.328		511	65.361
511.21	13		511.21	16.914			511.21	15.3432		511.21	55.007			511.21	17.335		511.21	65.251
511.41	13.001		511.41	16.9			511.41	15.3712		511.41	54.73			511.41	17.327		511.41	65.121
511.62	13.025		511.62	16.903			511.62	15.3742		511.62	54.431			511.62	17.353		511.62	64.965
511.83	13.035		511.83	16.907			511.83	15.3482		511.83	54.153			511.83	17.355		511.83	64.795
512.04	13.056		512.04	16.935			512.04	15.3612		512.04	53.863			512.04	17.366		512.04	64.645
512.25	13.036		512.25	16.935			512.25	15.3462		512.25	53.592			512.25	17.379		512.25	64.475
512.46	13.043		512.46	16.941			512.46	15.3492		512.46	53.282			512.46	17.397		512.46	64.303
512.67	13.052		512.67	16.949			512.67	15.3312		512.67	52.929			512.67	17.407		512.67	64.114
512.88	13.024		512.88	16.931			512.88	15.3132		512.88	52.593			512.88	17.402		512.88	63.923
513.08	13.027		513.08	16.906			513.08	15.3142		513.08	52.241			513.08	17.427		513.08	63.688
513.29	13.013		513.29	16.89			513.29	15.3072		513.29	51.892			513.29	17.423		513.29	63.499
513.5	13.029		513.5	16.894			513.5	15.3072		513.5	51.574			513.5	17.44		513.5	63.282
513.71	13.029		513.71	16.891			513.71	15.3322		513.71	51.228			513.71	17.456		513.71	63.066
513.92	13.037		513.92	16.89			513.92	15.3482		513.92	50.885			513.92	17.453		513.92	62.845
514.13	13.047		514.13	16.895			514.13	15.3372		514.13	50.549			514.13	17.443		514.13	62.591
514.33	13.067		514.33	16.888			514.33	15.3362		514.33	50.171			514.33	17.439		514.33	62.328
514.54	13.069		514.54	16.887			514.54	15.3362		514.54	49.767			514.54	17.405		514.54	62.029
514.75	13.048		514.75	16.859			514.75	15.3562		514.75	49.393			514.75	17.409		514.75	61.708
514.96	13.066		514.96	16.849			514.96	15.3442		514.96	48.991			514.96	17.438		514.96	61.393
515.17	13.065		515.17	16.842			515.17	15.3782		515.17	48.646			515.17	17.47		515.17	61.111
515.38	13.083		515.38	16.844			515.38	15.3932		515.38	48.347			515.38	17.467		515.38	60.83
515.59	13.088		515.59	16.849			515.59	15.4242		515.59	47.979			515.59	17.474		515.59	60.499
515.79	13.1		515.79	16.857			515.79	15.4252		515.79	47.637			515.79	17.466		515.79	60.191
516	13.101		516	16.856			516	15.4332		516	47.279			516	17.461		516	59.854
516.21	13.101		516.21	16.853			516.21	15.4122		516.21	46.926			516.21	17.45		516.21	59.506
516.42	13.096		516.42	16.864			516.42	15.3812		516.42	46.616			516.42	17.432		516.42	59.162
516.63	13.074		516.63	16.846			516.63	15.3842		516.63	46.25			516.63	17.42		516.63	58.803
516.84	13.056		516.84	16.836			516.84	15.3932		516.84	45.897			516.84	17.451		516.84	58.446
517.04	13.045		517.04	16.844			517.04	15.3882		517.04	45.613			517.04	17.458		517.04	58.079
517.25	13.031		517.25	16.832			517.25	15.3772		517.25	45.306			517.25	17.482		517.25	57.738
517.46	13.039		517.46	16.816			517.46	15.3482		517.46	44.987			517.46	17.476		517.46	57.393
517.67	13.032		517.67	16.815			517.67	15.3582		517.67	44.672			517.67	17.455		517.67	57.037
517.88	13.042		517.88	16.806			517.88	15.3432		517.88	44.307			517.88	17.417		517.88	56.66
518.09	13.048		518.09	16.814			518.09	15.3512		518.09	43.949			518.09	17.427		518.09	56.273
518.29	13.067		518.29	16.792			518.29	15.3372		518.29	43.633			518.29	17.431		518.29	55.883
518.5	13.053		518.5	16.797			518.5	15.3372		518.5	43.295			518.5	17.428		518.5	55.538
518.71	13.046		518.71	16.795			518.71	15.3242		518.71	42.942			518.71	17.431		518.71	55.166
518.92	13.069		518.92	16.784			518.92	15.3002		518.92	42.573			518.92	17.428		518.92	54.8
519.13	13.077		519.13	16.764			519.13	15.3072		519.13	42.221			519.13	17.457		519.13	54.409
519.33	13.101		519.33	16.762			519.33	15.2942		519.33	41.925			519.33	17.478		519.33	54.018
519.54	13.131		519.54	16.779			519.54	15.2992		519.54	41.61			519.54	17.496		519.54	53.659
519.75	13.134		519.75	16.768			519.75	15.3162		519.75	41.268			519.75	17.476		519.75	53.296
519.96	13.135		519.96	16.781			519.96	15.3602		519.96	40.927			519.96	17.48		519.96	52.929
520.17	13.14		520.17	16.806			520.17	15.3822		520.17	40.583			520.17	17.492		520.17	52.55
520.38	13.146		520.38	16.787			520.38	15.3882		520.38	40.248			520.38	17.541		520.38	52.174
520.58	13.127		520.58	16.796			520.58	15.3812		520.58	39.937			520.58	17.538		520.58	51.78
520.79	13.112		520.79	16.795			520.79	15.3652		520.79	39.612			520.79	17.528		520.79	51.394
521	13.1		521	16.816			521	15.3692		521	39.274			521	17.533		521	50.95
521.21	13.108		521.21	16.788			521.21	15.3592		521.21	38.95			521.21	17.523		521.21	50.502
521.42	13.128		521.42	16.791			521.42	15.4132		521.42	38.656			521.42	17.538		521.42	50.098
521.62	13.111		521.62	16.8			521.62	15.4602		521.62	38.331			521.62	17.543		521.62	49.693
521.83	13.123		521.83	16.807			521.83	15.4702		521.83	37.982			521.83	17.548		521.83	49.291
522.04	13.117		522.04	16.821			522.04	15.4692		522.04	37.627			522.04	17.561		522.04	48.886
522.25	13.083		522.25	16.799			522.25	15.4642		522.25	37.27			522.25	17.546		522.25	48.428
522.46	13.096		522.46	16.798			522.46	15.4572		522.46	36.961			522.46	17.54		522.46	48.016
522.66	13.119		522.66	16.796			522.66	15.4512		522.66	36.633			522.66	17.527		522.66	47.553
522.87	13.12		522.87	16.772			522.87	15.4612		522.87	36.286			522.87	17.528		522.87	47.097
523.08	13.13		523.08	16.766			523.08	15.4582		523.08	35.942			523.08	17.493		523.08	46.675
523.29	13.139		523.29	16.758			523.29	15.4662		523.29	35.586			523.29	17.511		523.29	46.218
523.49	13.142		523.49	16.747			523.49	15.4552		523.49	35.24			523.49	17.504		523.49	45.779
523.7	13.15		523.7	16.738			523.7	15.4452		523.7	34.912			523.7	17.491		523.7	45.401
523.91	13.158		523.91	16.763			523.91	15.4532		523.91	34.576			523.91	17.514		523.91	45
524.12	13.18		524.12	16.785			524.12	15.4472		524.12	34.253			524.12	17.513		524.12	44.577
524.33	13.196		524.33	16.786			524.33	15.4322		524.33	33.965			524.33	17.501		524.33	44.138
524.53	13.197		524.53	16.796			524.53	15.4282		524.53	33.683			524.53	17.49		524.53	43.715
524.74	13.189		524.74	16.787			524.74	15.4382		524.74	33.366			524.74	17.489		524.74	43.285
524.95	13.207		524.95	16.787			524.95	15.4352		524.95	33.046			524.95	17.505		524.95	42.903
525.16	13.206		525.16	16.807			525.16	15.4202		525.16	32.718			525.16	17.516		525.16	42.476
525.37	13.194		525.37	16.821			525.37	15.4342		525.37	32.397			525.37	17.523		525.37	42.066
525.57	13.178		525.57	16.83			525.57	15.4242		525.57	32.103			525.57	17.521		525.57	41.683
525.78	13.167		525.78	16.834			525.78	15.4412		525.78	31.836			525.78	17.529		525.78	41.256
525.99	13.165		525.99	16.823			525.99	15.4342		525.99	31.565			525.99	17.547		525.99	40.882
526.2	13.164		526.2	16.826			526.2	15.4682		526.2	31.288			526.2	17.565		526.2	40.504
526.4	13.163		526.4	16.826			526.4	15.4982		526.4	30.998			526.4	17.591		526.4	40.13
526.61	13.165		526.61	16.817			526.61	15.4992		526.61	30.729			526.61	17.586		526.61	39.746
526.82	13.157		526.82	16.791			526.82	15.4882		526.82	30.448			526.82	17.62		526.82	39.372
527.03	13.148		527.03	16.79			527.03	15.4952		527.03	30.196			527.03	17.634		527.03	39.029
527.23	13.123		527.23	16.78			527.23	15.5012		527.23	29.918			527.23	17.638		527.23	38.66
527.44	13.136		527.44	16.776			527.44	15.5092		527.44	29.662			527.44	17.657		527.44	38.311
527.65	13.14		527.65	16.765			527.65	15.5442		527.65	29.421			527.65	17.641		527.65	37.947
527.86	13.143		527.86	16.767			527.86	15.5702		527.86	29.159			527.86	17.651		527.86	37.614
528.07	13.153		528.07	16.76			528.07	15.6022		528.07	28.917			528.07	17.675		528.07	37.277
528.27	13.167		528.27	16.778			528.27	15.6082		528.27	28.695			528.27	17.68		528.27	36.948
528.48	13.182		528.48	16.784			528.48	15.6162		528.48	28.452			528.48	17.692		528.48	36.611
528.69	13.187		528.69	16.797			528.69	15.6352		528.69	28.236			528.69	17.698		528.69	36.271
528.9	13.2		528.9	16.804			528.9	15.6102		528.9	28.014			528.9	17.696		528.9	35.93
529.1	13.205		529.1	16.804			529.1	15.6022		529.1	27.794			529.1	17.711		529.1	35.581
529.31	13.21		529.31	16.792			529.31	15.6312		529.31	27.55			529.31	17.741		529.31	35.235
529.52	13.216		529.52	16.801			529.52	15.6282		529.52	27.326			529.52	17.722		529.52	34.895
529.73	13.215		529.73	16.786			529.73	15.6452		529.73	27.048			529.73	17.749		529.73	34.556
529.93	13.244		529.93	16.785			529.93	15.6432		529.93	26.83			529.93	17.762		529.93	34.252
530.14	13.241		530.14	16.781			530.14	15.6412		530.14	26.628			530.14	17.737		530.14	33.911
530.35	13.238		530.35	16.791			530.35	15.6382		530.35	26.396			530.35	17.768		530.35	33.595
530.56	13.238		530.56	16.773			530.56	15.6442		530.56	26.197			530.56	17.771		530.56	33.281
530.76	13.246		530.76	16.763			530.76	15.6102		530.76	26.014			530.76	17.781		530.76	33
530.97	13.262		530.97	16.749			530.97	15.6172		530.97	25.813			530.97	17.789		530.97	32.702
531.18	13.26		531.18	16.779			531.18	15.6182		531.18	25.618			531.18	17.811		531.18	32.437
531.39	13.275		531.39	16.778			531.39	15.6222		531.39	25.416			531.39	17.813		531.39	32.152
531.59	13.276		531.59	16.774			531.59	15.6422		531.59	25.214			531.59	17.828		531.59	31.869
531.8	13.273		531.8	16.794			531.8	15.6432		531.8	25.051			531.8	17.809		531.8	31.601
532.01	13.261		532.01	16.794			532.01	15.6222		532.01	24.883			532.01	17.785		532.01	31.337
532.21	13.25		532.21	16.769			532.21	15.6142		532.21	24.723			532.21	17.778		532.21	31.109
532.42	13.27		532.42	16.77			532.42	15.6132		532.42	24.598			532.42	17.772		532.42	30.861
532.63	13.257		532.63	16.784			532.63	15.6332		532.63	24.436			532.63	17.774		532.63	30.589
532.84	13.274		532.84	16.79			532.84	15.6522		532.84	24.248			532.84	17.791		532.84	30.385
533.04	13.286		533.04	16.8			533.04	15.6562		533.04	24.095			533.04	17.786		533.04	30.142
533.25	13.276		533.25	16.806			533.25	15.6302		533.25	23.943			533.25	17.798		533.25	29.905
533.46	13.274		533.46	16.812			533.46	15.6402		533.46	23.793			533.46	17.794		533.46	29.664
533.67	13.259		533.67	16.803			533.67	15.6412		533.67	23.631			533.67	17.801		533.67	29.419
533.87	13.263		533.87	16.79			533.87	15.6282		533.87	23.494			533.87	17.802		533.87	29.18
534.08	13.259		534.08	16.806			534.08	15.6242		534.08	23.338			534.08	17.798		534.08	28.973
534.29	13.271		534.29	16.813			534.29	15.6352		534.29	23.219			534.29	17.796		534.29	28.771
534.49	13.268		534.49	16.802			534.49	15.6502		534.49	23.065			534.49	17.818		534.49	28.58
534.7	13.273		534.7	16.797			534.7	15.6622		534.7	22.927			534.7	17.824		534.7	28.391
534.91	13.256		534.91	16.824			534.91	15.6812		534.91	22.771			534.91	17.834		534.91	28.175
535.12	13.245		535.12	16.828			535.12	15.6942		535.12	22.655			535.12	17.831		535.12	27.971
535.32	13.248		535.32	16.829			535.32	15.6742		535.32	22.544			535.32	17.845		535.32	27.804
535.53	13.249		535.53	16.827			535.53	15.6582		535.53	22.443			535.53	17.859		535.53	27.592
535.74	13.242		535.74	16.826			535.74	15.6462		535.74	22.318			535.74	17.86		535.74	27.42
535.94	13.248		535.94	16.812			535.94	15.6722		535.94	22.198			535.94	17.878		535.94	27.252
536.15	13.239		536.15	16.789			536.15	15.6542		536.15	22.044			536.15	17.88		536.15	27.041
536.36	13.251		536.36	16.807			536.36	15.6642		536.36	21.942			536.36	17.89		536.36	26.883
536.57	13.269		536.57	16.799			536.57	15.6822		536.57	21.829			536.57	17.893		536.57	26.734
536.77	13.278		536.77	16.794			536.77	15.6832		536.77	21.743			536.77	17.878		536.77	26.593
536.98	13.255		536.98	16.773			536.98	15.6782		536.98	21.645			536.98	17.884		536.98	26.438
537.19	13.279		537.19	16.763			537.19	15.6722		537.19	21.554			537.19	17.885		537.19	26.277
537.39	13.292		537.39	16.793			537.39	15.6862		537.39	21.47			537.39	17.901		537.39	26.133
537.6	13.323		537.6	16.793			537.6	15.6872		537.6	21.387			537.6	17.917		537.6	25.971
537.81	13.34		537.81	16.808			537.81	15.6622		537.81	21.283			537.81	17.919		537.81	25.848
538.01	13.353		538.01	16.816			538.01	15.6802		538.01	21.168			538.01	17.927		538.01	25.706
538.22	13.342		538.22	16.817			538.22	15.6852		538.22	21.049			538.22	17.924		538.22	25.56
538.43	13.348		538.43	16.799			538.43	15.6982		538.43	20.961			538.43	17.924		538.43	25.398
538.64	13.358		538.64	16.814			538.64	15.6952		538.64	20.873			538.64	17.916		538.64	25.251
538.84	13.372		538.84	16.831			538.84	15.7302		538.84	20.803			538.84	17.953		538.84	25.128
539.05	13.378		539.05	16.839			539.05	15.7192		539.05	20.732			539.05	17.972		539.05	24.992
539.26	13.369		539.26	16.839			539.26	15.7362		539.26	20.642			539.26	17.966		539.26	24.866
539.46	13.361		539.46	16.849			539.46	15.7532		539.46	20.541			539.46	17.995		539.46	24.719
539.67	13.385		539.67	16.867			539.67	15.7632		539.67	20.44			539.67	17.998		539.67	24.59
539.88	13.363		539.88	16.873			539.88	15.7652		539.88	20.358			539.88	17.992		539.88	24.472
540.08	13.369		540.08	16.855			540.08	15.7612		540.08	20.274			540.08	18.001		540.08	24.336
540.29	13.36		540.29	16.849			540.29	15.7792		540.29	20.208			540.29	18.009		540.29	24.226
540.5	13.358		540.5	16.843			540.5	15.7902		540.5	20.121			540.5	18.032		540.5	24.098
540.7	13.368		540.7	16.834			540.7	15.7882		540.7	20.046			540.7	18.029		540.7	23.971
540.91	13.382		540.91	16.833			540.91	15.8022		540.91	19.985			540.91	18.036		540.91	23.856
541.12	13.39		541.12	16.851			541.12	15.8042		541.12	19.924			541.12	18.043		541.12	23.762
541.32	13.384		541.32	16.846			541.32	15.8022		541.32	19.873			541.32	18.031		541.32	23.669
541.53	13.384		541.53	16.857			541.53	15.7942		541.53	19.819			541.53	18.029		541.53	23.581
541.74	13.378		541.74	16.844			541.74	15.8212		541.74	19.741			541.74	18.025		541.74	23.477
541.94	13.386		541.94	16.855			541.94	15.8062		541.94	19.679			541.94	18.023		541.94	23.383
542.15	13.387		542.15	16.847			542.15	15.7962		542.15	19.606			542.15	18.025		542.15	23.269
542.36	13.402		542.36	16.86			542.36	15.7972		542.36	19.546			542.36	18.046		542.36	23.174
542.56	13.424		542.56	16.857			542.56	15.7912		542.56	19.48			542.56	18.047		542.56	23.075
542.77	13.425		542.77	16.869			542.77	15.8032		542.77	19.437			542.77	18.051		542.77	22.985
542.98	13.441		542.98	16.865			542.98	15.8002		542.98	19.354			542.98	18.051		542.98	22.905
543.18	13.442		543.18	16.851			543.18	15.8072		543.18	19.297			543.18	18.033		543.18	22.825
543.39	13.443		543.39	16.855			543.39	15.8272		543.39	19.226			543.39	18.025		543.39	22.738
543.6	13.442		543.6	16.87			543.6	15.8102		543.6	19.185			543.6	18.033		543.6	22.659
543.8	13.457		543.8	16.866			543.8	15.8122		543.8	19.135			543.8	18.048		543.8	22.578
544.01	13.469		544.01	16.868			544.01	15.8282		544.01	19.061			544.01	18.063		544.01	22.483
544.22	13.475		544.22	16.864			544.22	15.8222		544.22	18.994			544.22	18.033		544.22	22.382
544.42	13.494		544.42	16.869			544.42	15.8122		544.42	18.943			544.42	18.017		544.42	22.305
544.63	13.498		544.63	16.872			544.63	15.8362		544.63	18.881			544.63	18.036		544.63	22.208
544.84	13.494		544.84	16.853			544.84	15.8552		544.84	18.828			544.84	18.041		544.84	22.131
545.04	13.493		545.04	16.842			545.04	15.8612		545.04	18.779			545.04	18.033		545.04	22.043
545.25	13.49		545.25	16.851			545.25	15.8772		545.25	18.729			545.25	18.034		545.25	21.973
545.46	13.491		545.46	16.864			545.46	15.8702		545.46	18.669			545.46	18.03		545.46	21.897
545.66	13.498		545.66	16.873			545.66	15.8652		545.66	18.631			545.66	18.034		545.66	21.811
545.87	13.501		545.87	16.88			545.87	15.8642		545.87	18.589			545.87	18.054		545.87	21.711
546.08	13.491		546.08	16.866			546.08	15.8512		546.08	18.549			546.08	18.063		546.08	21.645
546.28	13.503		546.28	16.858			546.28	15.8602		546.28	18.493			546.28	18.065		546.28	21.578
546.49	13.491		546.49	16.857			546.49	15.8852		546.49	18.44			546.49	18.068		546.49	21.514
546.69	13.484		546.69	16.868			546.69	15.8972		546.69	18.378			546.69	18.088		546.69	21.451
546.9	13.498		546.9	16.864			546.9	15.9092		546.9	18.347			546.9	18.095		546.9	21.418
547.11	13.489		547.11	16.868			547.11	15.9082		547.11	18.308			547.11	18.096		547.11	21.352
547.31	13.482		547.31	16.862			547.31	15.8962		547.31	18.282			547.31	18.097		547.31	21.292
547.52	13.494		547.52	16.884			547.52	15.8832		547.52	18.255			547.52	18.097		547.52	21.246
547.73	13.48		547.73	16.884			547.73	15.8782		547.73	18.211			547.73	18.103		547.73	21.194
547.93	13.492		547.93	16.895			547.93	15.8762		547.93	18.186			547.93	18.101		547.93	21.131
548.14	13.501		548.14	16.883			548.14	15.8692		548.14	18.138			548.14	18.103		548.14	21.062
548.35	13.494		548.35	16.892			548.35	15.8652		548.35	18.097			548.35	18.091		548.35	21.023
548.55	13.498		548.55	16.915			548.55	15.8682		548.55	18.044			548.55	18.081		548.55	20.973
548.76	13.512		548.76	16.946			548.76	15.8852		548.76	18.025			548.76	18.091		548.76	20.912
548.96	13.512		548.96	16.946			548.96	15.9012		548.96	18			548.96	18.096		548.96	20.851
549.17	13.512		549.17	16.948			549.17	15.8792		549.17	17.961			549.17	18.095		549.17	20.774
549.38	13.531		549.38	16.933			549.38	15.8552		549.38	17.948			549.38	18.082		549.38	20.702
549.58	13.528		549.58	16.939			549.58	15.8442		549.58	17.915			549.58	18.093		549.58	20.636
549.79	13.535		549.79	16.93			549.79	15.8582		549.79	17.882			549.79	18.116		549.79	20.572
549.99	13.548		549.99	16.935			549.99	15.8642		549.99	17.835			549.99	18.122		549.99	20.513
550.2	13.563		550.2	16.932			550.2	15.8612		550.2	17.816			550.2	18.109		550.2	20.456
550.41	13.585		550.41	16.938			550.41	15.8812		550.41	17.787			550.41	18.115		550.41	20.408
550.61	13.58		550.61	16.933			550.61	15.8892		550.61	17.737			550.61	18.123		550.61	20.354
550.82	13.581		550.82	16.945			550.82	15.8972		550.82	17.714			550.82	18.134		550.82	20.312
551.03	13.587		551.03	16.944			551.03	15.8972		551.03	17.698			551.03	18.146		551.03	20.258
551.23	13.587		551.23	16.926			551.23	15.9022		551.23	17.673			551.23	18.165		551.23	20.208
551.44	13.598		551.44	16.914			551.44	15.9082		551.44	17.651			551.44	18.162		551.44	20.168
551.64	13.606		551.64	16.924			551.64	15.9202		551.64	17.622			551.64	18.157		551.64	20.132
551.85	13.616		551.85	16.933			551.85	15.9492		551.85	17.589			551.85	18.168		551.85	20.102
552.06	13.621		552.06	16.953			552.06	15.9932		552.06	17.568			552.06	18.188		552.06	20.078
552.26	13.633		552.26	16.955			552.26	16.0192		552.26	17.531			552.26	18.196		552.26	20.037
552.47	13.618		552.47	16.957			552.47	16.0182		552.47	17.498			552.47	18.194		552.47	19.996
552.67	13.62		552.67	16.938			552.67	16.0162		552.67	17.485			552.67	18.203		552.67	19.964
552.88	13.621		552.88	16.96			552.88	16.0272		552.88	17.442			552.88	18.232		552.88	19.932
553.09	13.628		553.09	16.959			553.09	16.0152		553.09	17.424			553.09	18.224		553.09	19.888
553.29	13.64		553.29	16.972			553.29	16.0052		553.29	17.404			553.29	18.231		553.29	19.859
553.5	13.633		553.5	16.964			553.5	16.0052		553.5	17.376			553.5	18.22		553.5	19.831
553.7	13.644		553.7	16.959			553.7	16.0142		553.7	17.337			553.7	18.208		553.7	19.783
553.91	13.653		553.91	16.965			553.91	16.0172		553.91	17.32			553.91	18.189		553.91	19.759
554.12	13.659		554.12	16.982			554.12	16.0022		554.12	17.299			554.12	18.205		554.12	19.738
554.32	13.675		554.32	17.004			554.32	16.0012		554.32	17.287			554.32	18.213		554.32	19.696
554.53	13.678		554.53	17.011			554.53	15.9742		554.53	17.272			554.53	18.225		554.53	19.664
554.73	13.675		554.73	16.987			554.73	15.9492		554.73	17.239			554.73	18.219		554.73	19.625
554.94	13.679		554.94	16.994			554.94	15.9412		554.94	17.209			554.94	18.206		554.94	19.592
555.14	13.704		555.14	17.004			555.14	15.9562		555.14	17.192			555.14	18.197		555.14	19.58
555.35	13.695		555.35	17.021			555.35	15.9692		555.35	17.147			555.35	18.178		555.35	19.538
555.56	13.696		555.56	16.994			555.56	15.9852		555.56	17.131			555.56	18.156		555.56	19.495
555.76	13.68		555.76	16.992			555.76	16.0112		555.76	17.106			555.76	18.162		555.76	19.46
555.97	13.674		555.97	16.998			555.97	16.0282		555.97	17.094			555.97	18.166		555.97	19.421
556.17	13.677		556.17	17.008			556.17	16.0432		556.17	17.065			556.17	18.183		556.17	19.393
556.38	13.668		556.38	17.015			556.38	16.0512		556.38	17.04			556.38	18.201		556.38	19.36
556.59	13.668		556.59	17.03			556.59	16.0522		556.59	17.018			556.59	18.207		556.59	19.339
556.79	13.662		556.79	17.014			556.79	16.0642		556.79	16.982			556.79	18.188		556.79	19.276
557	13.653		557	16.989			557	16.0592		557	16.944			557	18.179		557	19.237
557.2	13.655		557.2	16.99			557.2	16.0892		557.2	16.917			557.2	18.174		557.2	19.206
557.41	13.653		557.41	17.019			557.41	16.1022		557.41	16.899			557.41	18.162		557.41	19.166
557.61	13.641		557.61	17.022			557.61	16.1132		557.61	16.887			557.61	18.176		557.61	19.112
557.82	13.641		557.82	17.017			557.82	16.1062		557.82	16.852			557.82	18.177		557.82	19.068
558.02	13.658		558.02	17.027			558.02	16.0902		558.02	16.836			558.02	18.183		558.02	19.046
558.23	13.66		558.23	17.034			558.23	16.0732		558.23	16.815			558.23	18.185		558.23	19.003
558.44	13.672		558.44	17.033			558.44	16.0442		558.44	16.789			558.44	18.187		558.44	18.981
558.64	13.679		558.64	17.01			558.64	16.0472		558.64	16.777			558.64	18.188		558.64	18.936
558.85	13.69		558.85	17			558.85	16.0592		558.85	16.768			558.85	18.177		558.85	18.916
559.05	13.705		559.05	17.001			559.05	16.0802		559.05	16.761			559.05	18.17		559.05	18.886
559.26	13.705		559.26	17.007			559.26	16.1192		559.26	16.737			559.26	18.208		559.26	18.837
559.46	13.707		559.46	17.015			559.46	16.1442		559.46	16.723			559.46	18.228		559.46	18.82
559.67	13.715		559.67	17.038			559.67	16.1302		559.67	16.703			559.67	18.228		559.67	18.791
559.88	13.732		559.88	17.044			559.88	16.1092		559.88	16.689			559.88	18.213		559.88	18.753
560.08	13.743		560.08	17.033			560.08	16.0972		560.08	16.672			560.08	18.216		560.08	18.727
560.29	13.752		560.29	17.028			560.29	16.0772		560.29	16.666			560.29	18.226		560.29	18.723
560.49	13.756		560.49	17.025			560.49	16.1072		560.49	16.659			560.49	18.239		560.49	18.685
560.7	13.759		560.7	17.015			560.7	16.1352		560.7	16.653			560.7	18.236		560.7	18.66
560.9	13.758		560.9	17.023			560.9	16.1712		560.9	16.624			560.9	18.245		560.9	18.645
561.11	13.752		561.11	17.043			561.11	16.1862		561.11	16.625			561.11	18.253		561.11	18.619
561.31	13.767		561.31	17.058			561.31	16.1882		561.31	16.601			561.31	18.262		561.31	18.614
561.52	13.77		561.52	17.061			561.52	16.1722		561.52	16.584			561.52	18.266		561.52	18.567
561.72	13.765		561.72	17.056			561.72	16.1562		561.72	16.574			561.72	18.279		561.72	18.529
561.93	13.777		561.93	17.061			561.93	16.1112		561.93	16.572			561.93	18.274		561.93	18.494
562.13	13.787		562.13	17.058			562.13	16.1142		562.13	16.573			562.13	18.287		562.13	18.479
562.34	13.79		562.34	17.035			562.34	16.1452		562.34	16.569			562.34	18.311		562.34	18.459
562.55	13.795		562.55	17.032			562.55	16.1602		562.55	16.554			562.55	18.326		562.55	18.468
562.75	13.805		562.75	17.056			562.75	16.1972		562.75	16.538			562.75	18.342		562.75	18.46
562.96	13.822		562.96	17.08			562.96	16.2062		562.96	16.515			562.96	18.335		562.96	18.438
563.16	13.817		563.16	17.098			563.16	16.1832		563.16	16.502			563.16	18.334		563.16	18.434
563.37	13.821		563.37	17.11			563.37	16.1752		563.37	16.482			563.37	18.339		563.37	18.409
563.57	13.841		563.57	17.118			563.57	16.1512		563.57	16.483			563.57	18.368		563.57	18.388
563.78	13.851		563.78	17.126			563.78	16.1552		563.78	16.464			563.78	18.367		563.78	18.379
563.98	13.85		563.98	17.123			563.98	16.1562		563.98	16.457			563.98	18.363		563.98	18.36
564.19	13.864		564.19	17.137			564.19	16.1712		564.19	16.464			564.19	18.355		564.19	18.36
564.39	13.884		564.39	17.143			564.39	16.1792		564.39	16.459			564.39	18.369		564.39	18.362
564.6	13.886		564.6	17.127			564.6	16.2182		564.6	16.43			564.6	18.366		564.6	18.361
564.8	13.892		564.8	17.142			564.8	16.2122		564.8	16.399			564.8	18.342		564.8	18.354
565.01	13.888		565.01	17.174			565.01	16.2182		565.01	16.388			565.01	18.341		565.01	18.346
565.21	13.887		565.21	17.188			565.21	16.2252		565.21	16.384			565.21	18.344		565.21	18.314
565.42	13.888		565.42	17.192			565.42	16.2162		565.42	16.388			565.42	18.355		565.42	18.283
565.62	13.885		565.62	17.184			565.62	16.2352		565.62	16.4			565.62	18.38		565.62	18.268
565.83	13.908		565.83	17.186			565.83	16.2312		565.83	16.403			565.83	18.388		565.83	18.26
566.03	13.907		566.03	17.182			566.03	16.2482		566.03	16.41			566.03	18.407		566.03	18.255
566.24	13.9		566.24	17.179			566.24	16.2542		566.24	16.407			566.24	18.402		566.24	18.24
566.44	13.912		566.44	17.169			566.44	16.2912		566.44	16.389			566.44	18.413		566.44	18.207
566.65	13.904		566.65	17.186			566.65	16.3042		566.65	16.356			566.65	18.438		566.65	18.19
566.85	13.899		566.85	17.192			566.85	16.2952		566.85	16.327			566.85	18.456		566.85	18.161
567.06	13.899		567.06	17.201			567.06	16.2972		567.06	16.314			567.06	18.437		567.06	18.156
567.26	13.914		567.26	17.216			567.26	16.2672		567.26	16.319			567.26	18.425		567.26	18.144
567.47	13.923		567.47	17.209			567.47	16.2622		567.47	16.316			567.47	18.449		567.47	18.12
567.67	13.93		567.67	17.192			567.67	16.2532		567.67	16.316			567.67	18.44		567.67	18.094
567.88	13.941		567.88	17.187			567.88	16.2652		567.88	16.313			567.88	18.442		567.88	18.081
568.08	13.956		568.08	17.178			568.08	16.2652		568.08	16.301			568.08	18.452		568.08	18.083
568.29	13.959		568.29	17.184			568.29	16.2932		568.29	16.283			568.29	18.451		568.29	18.088
568.49	13.968		568.49	17.201			568.49	16.3112		568.49	16.261			568.49	18.464		568.49	18.068
568.7	13.974		568.7	17.203			568.7	16.3102		568.7	16.241			568.7	18.466		568.7	18.047
568.9	13.975		568.9	17.208			568.9	16.3132		568.9	16.225			568.9	18.448		568.9	18.038
569.11	13.995		569.11	17.227			569.11	16.2792		569.11	16.222			569.11	18.439		569.11	18.027
569.31	14.018		569.31	17.222			569.31	16.2802		569.31	16.237			569.31	18.43		569.31	18.002
569.52	14.039		569.52	17.222			569.52	16.2882		569.52	16.234			569.52	18.443		569.52	17.998
569.72	14.038		569.72	17.228			569.72	16.3002		569.72	16.222			569.72	18.468		569.72	17.963
569.93	14.034		569.93	17.235			569.93	16.3392		569.93	16.214			569.93	18.486		569.93	17.97
570.13	14.03		570.13	17.24			570.13	16.3512		570.13	16.197			570.13	18.477		570.13	17.954
570.34	14.026		570.34	17.227			570.34	16.3682		570.34	16.183			570.34	18.495		570.34	17.941
570.54	14.013		570.54	17.224			570.54	16.3752		570.54	16.166			570.54	18.507		570.54	17.91
570.75	14.005		570.75	17.216			570.75	16.3872		570.75	16.131			570.75	18.508		570.75	17.893
570.95	14.003		570.95	17.217			570.95	16.3472		570.95	16.103			570.95	18.496		570.95	17.866
571.16	13.992		571.16	17.202			571.16	16.3362		571.16	16.097			571.16	18.494		571.16	17.836
571.36	14.006		571.36	17.219			571.36	16.3272		571.36	16.094			571.36	18.489		571.36	17.836
571.57	14.031		571.57	17.226			571.57	16.3402		571.57	16.092			571.57	18.51		571.57	17.838
571.77	14.023		571.77	17.218			571.77	16.3542		571.77	16.083			571.77	18.532		571.77	17.838
571.98	14.005		571.98	17.222			571.98	16.3732		571.98	16.053			571.98	18.528		571.98	17.834
572.18	14.004		572.18	17.224			572.18	16.4032		572.18	16.048			572.18	18.538		572.18	17.833
572.39	14.016		572.39	17.245			572.39	16.4122		572.39	16.038			572.39	18.543		572.39	17.834
572.59	14.021		572.59	17.252			572.59	16.4072		572.59	16.036			572.59	18.544		572.59	17.806
572.8	14.032		572.8	17.268			572.8	16.4022		572.8	16.049			572.8	18.553		572.8	17.798
573	14.048		573	17.287			573	16.3812		573	16.038			573	18.564		573	17.789
573.2	14.06		573.2	17.278			573.2	16.3802		573.2	16.033			573.2	18.559		573.2	17.778
573.41	14.069		573.41	17.275			573.41	16.3622		573.41	16.046			573.41	18.553		573.41	17.753
573.61	14.073		573.61	17.255			573.61	16.3982		573.61	16.04			573.61	18.564		573.61	17.734
573.82	14.084		573.82	17.264			573.82	16.4302		573.82	16.033			573.82	18.565		573.82	17.747
574.02	14.072		574.02	17.258			574.02	16.4562		574.02	16.016			574.02	18.563		574.02	17.726
574.23	14.064		574.23	17.26			574.23	16.4642		574.23	16.002			574.23	18.57		574.23	17.699
574.43	14.065		574.43	17.263			574.43	16.4742		574.43	15.982			574.43	18.566		574.43	17.688
574.64	14.098		574.64	17.272			574.64	16.4512		574.64	15.987			574.64	18.573		574.64	17.686
574.84	14.103		574.84	17.296			574.84	16.4272		574.84	15.983			574.84	18.542		574.84	17.68
575.05	14.111		575.05	17.282			575.05	16.4132		575.05	15.986			575.05	18.539		575.05	17.681
575.25	14.125		575.25	17.268			575.25	16.4142		575.25	15.988			575.25	18.53		575.25	17.674
575.45	14.129		575.45	17.261			575.45	16.4302		575.45	15.977			575.45	18.55		575.45	17.669
575.66	14.126		575.66	17.271			575.66	16.4562		575.66	15.98			575.66	18.545		575.66	17.676
575.86	14.141		575.86	17.298			575.86	16.4752		575.86	15.988			575.86	18.576		575.86	17.698
576.07	14.149		576.07	17.313			576.07	16.5082		576.07	15.973			576.07	18.576		576.07	17.709
576.27	14.161		576.27	17.325			576.27	16.5022		576.27	15.967			576.27	18.574		576.27	17.71
576.48	14.169		576.48	17.327			576.48	16.4812		576.48	15.956			576.48	18.582		576.48	17.691
576.68	14.213		576.68	17.348			576.68	16.4542		576.68	15.976			576.68	18.577		576.68	17.696
576.89	14.235		576.89	17.363			576.89	16.4562		576.89	15.986			576.89	18.573		576.89	17.706
577.09	14.246		577.09	17.367			577.09	16.4562		577.09	15.999			577.09	18.562		577.09	17.702
577.29	14.245		577.29	17.348			577.29	16.4562		577.29	16.007			577.29	18.562		577.29	17.7
577.5	14.232		577.5	17.32			577.5	16.4722		577.5	15.991			577.5	18.592		577.5	17.672
577.7	14.224		577.7	17.315			577.7	16.4902		577.7	15.976			577.7	18.609		577.7	17.663
577.91	14.221		577.91	17.321			577.91	16.4972		577.91	15.955			577.91	18.632		577.91	17.67
578.11	14.227		578.11	17.332			578.11	16.5062		578.11	15.936			578.11	18.624		578.11	17.664
578.32	14.242		578.32	17.336			578.32	16.5052		578.32	15.917			578.32	18.602		578.32	17.656
578.52	14.25		578.52	17.347			578.52	16.4992		578.52	15.915			578.52	18.56		578.52	17.644
578.72	14.254		578.72	17.345			578.72	16.4812		578.72	15.915			578.72	18.561		578.72	17.631
578.93	14.271		578.93	17.359			578.93	16.4652		578.93	15.933			578.93	18.56		578.93	17.646
579.13	14.284		579.13	17.375			579.13	16.4722		579.13	15.951			579.13	18.567		579.13	17.658
579.34	14.254		579.34	17.363			579.34	16.4892		579.34	15.948			579.34	18.589		579.34	17.65
579.54	14.244		579.54	17.356			579.54	16.4952		579.54	15.932			579.54	18.616		579.54	17.643
579.75	14.258		579.75	17.362			579.75	16.4962		579.75	15.917			579.75	18.64		579.75	17.646
579.95	14.257		579.95	17.378			579.95	16.5222		579.95	15.904			579.95	18.656		579.95	17.649
580.15	14.286		580.15	17.388			580.15	16.5422		580.15	15.897			580.15	18.65		580.15	17.653
580.36	14.303		580.36	17.395			580.36	16.5432		580.36	15.9			580.36	18.646		580.36	17.647
580.56	14.313		580.56	17.407			580.56	16.5532		580.56	15.903			580.56	18.632		580.56	17.624
580.77	14.317		580.77	17.395			580.77	16.5442		580.77	15.92			580.77	18.635		580.77	17.627
580.97	14.33		580.97	17.386			580.97	16.5542		580.97	15.94			580.97	18.639		580.97	17.618
581.17	14.343		581.17	17.373			581.17	16.5392		581.17	15.945			581.17	18.648		581.17	17.608
581.38	14.352		581.38	17.395			581.38	16.5602		581.38	15.949			581.38	18.662		581.38	17.61
581.58	14.341		581.58	17.406			581.58	16.5852		581.58	15.931			581.58	18.669		581.58	17.595
581.79	14.321		581.79	17.403			581.79	16.6012		581.79	15.916			581.79	18.672		581.79	17.58
581.99	14.328		581.99	17.412			581.99	16.6152		581.99	15.889			581.99	18.683		581.99	17.576
582.19	14.339		582.19	17.419			582.19	16.6122		582.19	15.892			582.19	18.669		582.19	17.573
582.4	14.326		582.4	17.422			582.4	16.6152		582.4	15.9			582.4	18.666		582.4	17.554
582.6	14.337		582.6	17.443			582.6	16.6102		582.6	15.912			582.6	18.654		582.6	17.541
582.81	14.351		582.81	17.445			582.81	16.5872		582.81	15.919			582.81	18.65		582.81	17.537
583.01	14.369		583.01	17.464			583.01	16.6022		583.01	15.923			583.01	18.644		583.01	17.535
583.21	14.371		583.21	17.464			583.21	16.5992		583.21	15.933			583.21	18.653		583.21	17.53
583.42	14.382		583.42	17.473			583.42	16.6082		583.42	15.919			583.42	18.667		583.42	17.514
583.62	14.366		583.62	17.491			583.62	16.6082		583.62	15.916			583.62	18.684		583.62	17.518
583.83	14.355		583.83	17.489			583.83	16.6302		583.83	15.895			583.83	18.719		583.83	17.512
584.03	14.356		584.03	17.491			584.03	16.6372		584.03	15.896			584.03	18.711		584.03	17.51
584.23	14.377		584.23	17.489			584.23	16.6342		584.23	15.904			584.23	18.714		584.23	17.504
584.44	14.401		584.44	17.491			584.44	16.6292		584.44	15.907			584.44	18.715		584.44	17.51
584.64	14.426		584.64	17.498			584.64	16.6352		584.64	15.931			584.64	18.704		584.64	17.52
584.85	14.423		584.85	17.498			584.85	16.6452		584.85	15.924			584.85	18.699		584.85	17.51
585.05	14.434		585.05	17.513			585.05	16.6682		585.05	15.926			585.05	18.701		585.05	17.514
585.25	14.436		585.25	17.5			585.25	16.6942		585.25	15.927			585.25	18.712		585.25	17.506
585.46	14.409		585.46	17.506			585.46	16.7282		585.46	15.923			585.46	18.731		585.46	17.502
585.66	14.397		585.66	17.493			585.66	16.7292		585.66	15.914			585.66	18.746		585.66	17.486
585.86	14.404		585.86	17.498			585.86	16.7342		585.86	15.916			585.86	18.763		585.86	17.492
586.07	14.402		586.07	17.509			586.07	16.7352		586.07	15.914			586.07	18.754		586.07	17.491
586.27	14.421		586.27	17.512			586.27	16.7442		586.27	15.901			586.27	18.764		586.27	17.478
586.48	14.427		586.48	17.526			586.48	16.7332		586.48	15.902			586.48	18.742		586.48	17.487
586.68	14.435		586.68	17.527			586.68	16.7242		586.68	15.897			586.68	18.742		586.68	17.477
586.88	14.433		586.88	17.525			586.88	16.7272		586.88	15.89			586.88	18.719		586.88	17.458
587.09	14.44		587.09	17.535			587.09	16.7242		587.09	15.892			587.09	18.722		587.09	17.448
587.29	14.427		587.29	17.539			587.29	16.7312		587.29	15.88			587.29	18.736		587.29	17.424
587.49	14.436		587.49	17.54			587.49	16.7462		587.49	15.895			587.49	18.758		587.49	17.418
587.7	14.422		587.7	17.512			587.7	16.7432		587.7	15.875			587.7	18.774		587.7	17.402
587.9	14.425		587.9	17.513			587.9	16.7472		587.9	15.854			587.9	18.79		587.9	17.395
588.1	14.446		588.1	17.525			588.1	16.7412		588.1	15.851			588.1	18.775		588.1	17.397
588.31	14.453		588.31	17.53			588.31	16.7272		588.31	15.842			588.31	18.765		588.31	17.401
588.51	14.465		588.51	17.531			588.51	16.7322		588.51	15.81			588.51	18.754		588.51	17.395
588.72	14.479		588.72	17.541			588.72	16.7412		588.72	15.811			588.72	18.743		588.72	17.4
588.92	14.492		588.92	17.558			588.92	16.7452		588.92	15.826			588.92	18.718		588.92	17.408
589.12	14.491		589.12	17.558			589.12	16.7602		589.12	15.819			589.12	18.726		589.12	17.381
589.33	14.492		589.33	17.558			589.33	16.7722		589.33	15.821			589.33	18.739		589.33	17.385
589.53	14.495		589.53	17.562			589.53	16.7882		589.53	15.819			589.53	18.768		589.53	17.391
589.73	14.494		589.73	17.55			589.73	16.8202		589.73	15.801			589.73	18.782		589.73	17.38
589.94	14.505		589.94	17.534			589.94	16.8152		589.94	15.794			589.94	18.778		589.94	17.37
590.14	14.515		590.14	17.537			590.14	16.7992		590.14	15.782			590.14	18.781		590.14	17.373
590.34	14.543		590.34	17.564			590.34	16.7872		590.34	15.785			590.34	18.769		590.34	17.375
590.55	14.547		590.55	17.57			590.55	16.7842		590.55	15.787			590.55	18.748		590.55	17.379
590.75	14.555		590.75	17.563			590.75	16.7992		590.75	15.779			590.75	18.756		590.75	17.37
590.95	14.565		590.95	17.563			590.95	16.8132		590.95	15.78			590.95	18.755		590.95	17.373
591.16	14.563		591.16	17.57			591.16	16.8312		591.16	15.784			591.16	18.753		591.16	17.367
591.36	14.558		591.36	17.575			591.36	16.8422		591.36	15.791			591.36	18.763		591.36	17.356
591.56	14.543		591.56	17.569			591.56	16.8392		591.56	15.76			591.56	18.792		591.56	17.341
591.77	14.556		591.77	17.564			591.77	16.8332		591.77	15.752			591.77	18.795		591.77	17.361
591.97	14.561		591.97	17.574			591.97	16.8332		591.97	15.754			591.97	18.795		591.97	17.362
592.17	14.566		592.17	17.579			592.17	16.8282		592.17	15.754			592.17	18.794		592.17	17.362
592.38	14.578		592.38	17.592			592.38	16.8042		592.38	15.759			592.38	18.792		592.38	17.35
592.58	14.586		592.58	17.619			592.58	16.8092		592.58	15.758			592.58	18.796		592.58	17.362
592.78	14.583		592.78	17.632			592.78	16.8312		592.78	15.763			592.78	18.784		592.78	17.364
592.99	14.59		592.99	17.632			592.99	16.8612		592.99	15.778			592.99	18.773		592.99	17.363
593.19	14.601		593.19	17.634			593.19	16.8652		593.19	15.778			593.19	18.792		593.19	17.358
593.39	14.62		593.39	17.654			593.39	16.8712		593.39	15.798			593.39	18.797		593.39	17.353
593.6	14.625		593.6	17.656			593.6	16.8792		593.6	15.809			593.6	18.838		593.6	17.36
593.8	14.639		593.8	17.656			593.8	16.8602		593.8	15.825			593.8	18.838		593.8	17.361
594	14.645		594	17.649			594	16.8622		594	15.813			594	18.859		594	17.352
594.21	14.656		594.21	17.647			594.21	16.8702		594.21	15.824			594.21	18.873		594.21	17.379
594.41	14.663		594.41	17.661			594.41	16.8922		594.41	15.833			594.41	18.887		594.41	17.368
594.61	14.665		594.61	17.662			594.61	16.8882		594.61	15.822			594.61	18.87		594.61	17.361
594.82	14.67		594.82	17.665			594.82	16.8982		594.82	15.823			594.82	18.872		594.82	17.356
595.02	14.667		595.02	17.669			595.02	16.9192		595.02	15.831			595.02	18.849		595.02	17.38
595.22	14.67		595.22	17.671			595.22	16.9222		595.22	15.838			595.22	18.864		595.22	17.377
595.43	14.685		595.43	17.678			595.43	16.9332		595.43	15.839			595.43	18.872		595.43	17.383
595.63	14.68		595.63	17.681			595.63	16.9372		595.63	15.833			595.63	18.889		595.63	17.384
595.83	14.687		595.83	17.687			595.83	16.9342		595.83	15.848			595.83	18.889		595.83	17.375
596.04	14.662		596.04	17.683			596.04	16.9182		596.04	15.84			596.04	18.891		596.04	17.381
596.24	14.66		596.24	17.687			596.24	16.9252		596.24	15.831			596.24	18.858		596.24	17.379
596.44	14.661		596.44	17.702			596.44	16.9302		596.44	15.821			596.44	18.873		596.44	17.389
596.64	14.675		596.64	17.702			596.64	16.9352		596.64	15.831			596.64	18.859		596.64	17.407
596.85	14.694		596.85	17.709			596.85	16.9412		596.85	15.839			596.85	18.842		596.85	17.385
597.05	14.69		597.05	17.717			597.05	16.9432		597.05	15.841			597.05	18.826		597.05	17.384
597.25	14.707		597.25	17.727			597.25	16.9842		597.25	15.851			597.25	18.835		597.25	17.385
597.46	14.71		597.46	17.746			597.46	17.0132		597.46	15.85			597.46	18.844		597.46	17.372
597.66	14.72		597.66	17.75			597.66	17.0232		597.66	15.839			597.66	18.871		597.66	17.362
597.86	14.723		597.86	17.753			597.86	17.0312		597.86	15.832			597.86	18.879		597.86	17.353
598.07	14.725		598.07	17.743			598.07	17.0262		598.07	15.844			598.07	18.873		598.07	17.341
598.27	14.739		598.27	17.747			598.27	17.0052		598.27	15.847			598.27	18.886		598.27	17.353
598.47	14.748		598.47	17.762			598.47	17.0002		598.47	15.855			598.47	18.881		598.47	17.371
598.67	14.776		598.67	17.778			598.67	17.0152		598.67	15.836			598.67	18.89		598.67	17.361
598.88	14.785		598.88	17.797			598.88	17.0132		598.88	15.843			598.88	18.905		598.88	17.352
599.08	14.791		599.08	17.805			599.08	17.0292		599.08	15.852			599.08	18.887		599.08	17.333
599.28	14.786		599.28	17.833			599.28	17.0452		599.28	15.855			599.28	18.893		599.28	17.326
599.49	14.774		599.49	17.856			599.49	17.0492		599.49	15.859			599.49	18.909		599.49	17.318
599.69	14.796		599.69	17.876			599.69	17.0742		599.69	15.877			599.69	18.936		599.69	17.325
599.89	14.786		599.89	17.88			599.89	17.0552		599.89	15.875			599.89	18.95		599.89	17.325
600.09	14.794		600.09	17.878			600.09	17.0312		600.09	15.881			600.09	18.963		600.09	17.333
600.3	14.808		600.3	17.882			600.3	17.0292		600.3	15.889			600.3	18.965		600.3	17.334
600.5	14.831		600.5	17.881			600.5	17.0222		600.5	15.894			600.5	18.95		600.5	17.34
600.7	14.836		600.7	17.898			600.7	17.0252		600.7	15.878			600.7	18.956		600.7	17.339
600.9	14.834		600.9	17.898			600.9	17.0432		600.9	15.872			600.9	18.938		600.9	17.33
601.11	14.822		601.11	17.901			601.11	17.0632		601.11	15.856			601.11	18.953		601.11	17.329
601.31	14.818		601.31	17.895			601.31	17.0672		601.31	15.869			601.31	18.945		601.31	17.33
601.51	14.817		601.51	17.884			601.51	17.0792		601.51	15.859			601.51	18.954		601.51	17.335
601.72	14.812		601.72	17.887			601.72	17.0962		601.72	15.855			601.72	18.969		601.72	17.34
601.92	14.819		601.92	17.876			601.92	17.0892		601.92	15.841			601.92	18.962		601.92	17.345
602.12	14.836		602.12	17.86			602.12	17.0902		602.12	15.841			602.12	18.97		602.12	17.355
602.32	14.837		602.32	17.839			602.32	17.0672		602.32	15.818			602.32	18.968		602.32	17.355
602.53	14.838		602.53	17.834			602.53	17.0552		602.53	15.813			602.53	18.979		602.53	17.352
602.73	14.841		602.73	17.819			602.73	17.0352		602.73	15.808			602.73	18.957		602.73	17.358
602.93	14.832		602.93	17.814			602.93	17.0242		602.93	15.823			602.93	18.944		602.93	17.365
603.13	14.822		603.13	17.829			603.13	17.0432		603.13	15.826			603.13	18.936		603.13	17.378
603.34	14.825		603.34	17.821			603.34	17.0512		603.34	15.833			603.34	18.935		603.34	17.377
603.54	14.84		603.54	17.843			603.54	17.0652		603.54	15.85			603.54	18.933		603.54	17.366
603.74	14.846		603.74	17.845			603.74	17.0732		603.74	15.845			603.74	18.942		603.74	17.362
603.94	14.854		603.94	17.849			603.94	17.0812		603.94	15.855			603.94	18.962		603.94	17.364
604.15	14.866		604.15	17.854			604.15	17.0812		604.15	15.878			604.15	18.95		604.15	17.374
604.35	14.876		604.35	17.848			604.35	17.0632		604.35	15.878			604.35	18.96		604.35	17.381
604.55	14.89		604.55	17.825			604.55	17.0562		604.55	15.87			604.55	18.976		604.55	17.379
604.75	14.898		604.75	17.824			604.75	17.0622		604.75	15.864			604.75	18.977		604.75	17.377
604.96	14.902		604.96	17.823			604.96	17.0542		604.96	15.87			604.96	18.974		604.96	17.372
605.16	14.924		605.16	17.829			605.16	17.0642		605.16	15.881			605.16	18.973		605.16	17.377
605.36	14.925		605.36	17.841			605.36	17.0982		605.36	15.875			605.36	18.996		605.36	17.369
605.56	14.939		605.56	17.853			605.56	17.1272		605.56	15.867			605.56	19.006		605.56	17.363
605.77	14.939		605.77	17.86			605.77	17.1362		605.77	15.867			605.77	19.008		605.77	17.336
605.97	14.944		605.97	17.895			605.97	17.1512		605.97	15.873			605.97	19.019		605.97	17.335
606.17	14.945		606.17	17.885			606.17	17.1582		606.17	15.869			606.17	19.042		606.17	17.355
606.37	14.951		606.37	17.878			606.37	17.1532		606.37	15.87			606.37	19.045		606.37	17.348
606.58	14.962		606.58	17.876			606.58	17.1312		606.58	15.849			606.58	19.034		606.58	17.336
606.78	14.979		606.78	17.888			606.78	17.1262		606.78	15.824			606.78	19.033		606.78	17.329
606.98	14.984		606.98	17.885			606.98	17.1372		606.98	15.828			606.98	19.034		606.98	17.323
607.18	14.982		607.18	17.91			607.18	17.1342		607.18	15.84			607.18	19.039		607.18	17.325
607.39	14.985		607.39	17.911			607.39	17.1292		607.39	15.842			607.39	19.034		607.39	17.332
607.59	14.981		607.59	17.931			607.59	17.1432		607.59	15.853			607.59	19.026		607.59	17.33
607.79	14.979		607.79	17.945			607.79	17.1702		607.79	15.845			607.79	19.023		607.79	17.323
607.99	14.999		607.99	17.959			607.99	17.1892		607.99	15.854			607.99	19.013		607.99	17.331
608.19	14.991		608.19	17.962			608.19	17.1962		608.19	15.847			608.19	19.016		608.19	17.329
608.4	14.997		608.4	17.957			608.4	17.2052		608.4	15.842			608.4	19.028		608.4	17.34
608.6	15.01		608.6	17.952			608.6	17.1852		608.6	15.829			608.6	19.034		608.6	17.347
608.8	15.022		608.8	17.951			608.8	17.1542		608.8	15.817			608.8	19.035		608.8	17.327
609	15.035		609	17.941			609	17.1542		609	15.815			609	19.042		609	17.327
609.21	15.038		609.21	17.949			609.21	17.1662		609.21	15.833			609.21	19.056		609.21	17.339
609.41	15.022		609.41	17.947			609.41	17.1622		609.41	15.844			609.41	19.06		609.41	17.322
609.61	15.012		609.61	17.968			609.61	17.1672		609.61	15.836			609.61	19.057		609.61	17.313
609.81	15.021		609.81	17.968			609.81	17.1952		609.81	15.838			609.81	19.058		609.81	17.316
610.01	15.013		610.01	17.987			610.01	17.2292		610.01	15.828			610.01	19.065		610.01	17.307
610.22	15.03		610.22	17.99			610.22	17.2502		610.22	15.826			610.22	19.067		610.22	17.31
610.42	15.036		610.42	17.996			610.42	17.2592		610.42	15.816			610.42	19.064		610.42	17.306
610.62	15.029		610.62	17.982			610.62	17.2642		610.62	15.816			610.62	19.07		610.62	17.294
610.82	15.046		610.82	17.978			610.82	17.2562		610.82	15.814			610.82	19.068		610.82	17.29
611.02	15.064		611.02	17.974			611.02	17.2382		611.02	15.821			611.02	19.063		611.02	17.295
611.23	15.075		611.23	17.959			611.23	17.2342		611.23	15.822			611.23	19.056		611.23	17.293
611.43	15.081		611.43	17.962			611.43	17.2552		611.43	15.837			611.43	19.063		611.43	17.298
611.63	15.087		611.63	17.997			611.63	17.2682		611.63	15.855			611.63	19.048		611.63	17.308
611.83	15.074		611.83	17.996			611.83	17.2882		611.83	15.848			611.83	19.032		611.83	17.297
612.03	15.084		612.03	18.017			612.03	17.3192		612.03	15.86			612.03	19.031		612.03	17.313
612.24	15.103		612.24	18.031			612.24	17.3512		612.24	15.863			612.24	19.02		612.24	17.322
612.44	15.093		612.44	18.041			612.44	17.3632		612.44	15.86			612.44	19.018		612.44	17.306
612.64	15.107		612.64	18.038			612.64	17.3572		612.64	15.865			612.64	19.013		612.64	17.29
612.84	15.102		612.84	18.032			612.84	17.3372		612.84	15.857			612.84	19.017		612.84	17.283
613.04	15.111		613.04	18.005			613.04	17.3152		613.04	15.866			613.04	19.03		613.04	17.265
613.25	15.125		613.25	18.012			613.25	17.2932		613.25	15.87			613.25	19.035		613.25	17.269
613.45	15.124		613.45	18.009			613.45	17.2862		613.45	15.878			613.45	19.045		613.45	17.261
613.65	15.122		613.65	18			613.65	17.2882		613.65	15.874			613.65	19.055		613.65	17.257
613.85	15.129		613.85	18.008			613.85	17.3032		613.85	15.876			613.85	19.065		613.85	17.251
614.05	15.126		614.05	18.019			614.05	17.3172		614.05	15.871			614.05	19.067		614.05	17.258
614.25	15.114		614.25	18.013			614.25	17.3422		614.25	15.85			614.25	19.068		614.25	17.261
614.46	15.132		614.46	18.031			614.46	17.3602		614.46	15.846			614.46	19.077		614.46	17.274
614.66	15.139		614.66	18.035			614.66	17.3802		614.66	15.833			614.66	19.104		614.66	17.271
614.86	15.154		614.86	18.015			614.86	17.3732		614.86	15.835			614.86	19.117		614.86	17.272
615.06	15.182		615.06	18.008			615.06	17.3702		615.06	15.828			615.06	19.119		615.06	17.278
615.26	15.206		615.26	18.01			615.26	17.3622		615.26	15.828			615.26	19.13		615.26	17.302
615.47	15.221		615.47	18.016			615.47	17.3692		615.47	15.831			615.47	19.15		615.47	17.309
615.67	15.238		615.67	18.022			615.67	17.3732		615.67	15.834			615.67	19.161		615.67	17.327
615.87	15.249		615.87	18.028			615.87	17.3612		615.87	15.85			615.87	19.153		615.87	17.344
616.07	15.262		616.07	18.046			616.07	17.3692		616.07	15.857			616.07	19.148		616.07	17.363
616.27	15.267		616.27	18.055			616.27	17.3972		616.27	15.859			616.27	19.175		616.27	17.384
616.47	15.25		616.47	18.051			616.47	17.4152		616.47	15.859			616.47	19.19		616.47	17.376
616.68	15.253		616.68	18.06			616.68	17.4472		616.68	15.858			616.68	19.184		616.68	17.379
616.88	15.263		616.88	18.074			616.88	17.4502		616.88	15.859			616.88	19.196		616.88	17.362
617.08	15.276		617.08	18.066			617.08	17.4472		617.08	15.869			617.08	19.197		617.08	17.352
617.28	15.285		617.28	18.056			617.28	17.4292		617.28	15.864			617.28	19.196		617.28	17.346
617.48	15.279		617.48	18.048			617.48	17.4192		617.48	15.861			617.48	19.209		617.48	17.344
617.68	15.28		617.68	18.062			617.68	17.4032		617.68	15.892			617.68	19.222		617.68	17.347
617.89	15.277		617.89	18.057			617.89	17.3982		617.89	15.902			617.89	19.227		617.89	17.357
618.09	15.276		618.09	18.056			618.09	17.3892		618.09	15.926			618.09	19.218		618.09	17.369
618.29	15.269		618.29	18.081			618.29	17.3972		618.29	15.94			618.29	19.221		618.29	17.382
618.49	15.247		618.49	18.098			618.49	17.4232		618.49	15.94			618.49	19.244		618.49	17.381
618.69	15.23		618.69	18.101			618.69	17.4432		618.69	15.936			618.69	19.253		618.69	17.381
618.89	15.23		618.89	18.12			618.89	17.4552		618.89	15.936			618.89	19.237		618.89	17.376
619.09	15.242		619.09	18.13			619.09	17.4632		619.09	15.943			619.09	19.223		619.09	17.396
619.3	15.251		619.3	18.129			619.3	17.4622		619.3	15.935			619.3	19.229		619.3	17.39
619.5	15.282		619.5	18.133			619.5	17.4572		619.5	15.951			619.5	19.219		619.5	17.398
619.7	15.301		619.7	18.139			619.7	17.4472		619.7	15.958			619.7	19.235		619.7	17.401
619.9	15.314		619.9	18.146			619.9	17.4472		619.9	15.975			619.9	19.23		619.9	17.409
620.1	15.326		620.1	18.156			620.1	17.4312		620.1	15.991			620.1	19.229		620.1	17.422
620.3	15.327		620.3	18.154			620.3	17.4322		620.3	15.98			620.3	19.23		620.3	17.438
620.5	15.322		620.5	18.162			620.5	17.4332		620.5	15.992			620.5	19.245		620.5	17.431
620.71	15.328		620.71	18.175			620.71	17.4662		620.71	15.983			620.71	19.276		620.71	17.414
620.91	15.323		620.91	18.183			620.91	17.4972		620.91	15.972			620.91	19.273		620.91	17.42
621.11	15.35		621.11	18.194			621.11	17.5382		621.11	15.968			621.11	19.27		621.11	17.416
621.31	15.371		621.31	18.207			621.31	17.5562		621.31	15.961			621.31	19.28		621.31	17.414
621.51	15.392		621.51	18.22			621.51	17.5732		621.51	15.953			621.51	19.277		621.51	17.403
621.71	15.404		621.71	18.211			621.71	17.6002		621.71	15.937			621.71	19.294		621.71	17.387
621.91	15.42		621.91	18.199			621.91	17.5882		621.91	15.951			621.91	19.286		621.91	17.397
622.11	15.415		622.11	18.177			622.11	17.5922		622.11	15.952			622.11	19.3		622.11	17.401
622.32	15.417		622.32	18.174			622.32	17.5872		622.32	15.951			622.32	19.31		622.32	17.414
622.52	15.408		622.52	18.166			622.52	17.5732		622.52	15.965			622.52	19.308		622.52	17.406
622.72	15.411		622.72	18.169			622.72	17.5932		622.72	15.967			622.72	19.329		622.72	17.399
622.92	15.413		622.92	18.174			622.92	17.6062		622.92	15.975			622.92	19.342		622.92	17.382
623.12	15.409		623.12	18.184			623.12	17.6332		623.12	15.955			623.12	19.334		623.12	17.372
623.32	15.407		623.32	18.188			623.32	17.6532		623.32	15.943			623.32	19.329		623.32	17.376
623.52	15.41		623.52	18.205			623.52	17.6522		623.52	15.945			623.52	19.333		623.52	17.369
623.72	15.409		623.72	18.204			623.72	17.6492		623.72	15.942			623.72	19.342		623.72	17.365
623.93	15.421		623.93	18.206			623.93	17.6462		623.93	15.93			623.93	19.324		623.93	17.364
624.13	15.423		624.13	18.192			624.13	17.6282		624.13	15.944			624.13	19.328		624.13	17.369
624.33	15.446		624.33	18.207			624.33	17.5882		624.33	15.966			624.33	19.319		624.33	17.375
624.53	15.459		624.53	18.22			624.53	17.5652		624.53	15.963			624.53	19.336		624.53	17.373
624.73	15.47		624.73	18.236			624.73	17.5532		624.73	15.979			624.73	19.353		624.73	17.376
624.93	15.459		624.93	18.242			624.93	17.5672		624.93	15.993			624.93	19.355		624.93	17.387
625.13	15.476		625.13	18.257			625.13	17.5732		625.13	15.993			625.13	19.371		625.13	17.394
625.33	15.48		625.33	18.276			625.33	17.5742		625.33	16.003			625.33	19.356		625.33	17.407
625.53	15.472		625.53	18.294			625.53	17.6102		625.53	15.995			625.53	19.345		625.53	17.412
625.74	15.477		625.74	18.29			625.74	17.6192		625.74	15.997			625.74	19.347		625.74	17.406
625.94	15.485		625.94	18.296			625.94	17.6162		625.94	15.988			625.94	19.314		625.94	17.408
626.14	15.511		626.14	18.285			626.14	17.6172		626.14	15.984			626.14	19.312		626.14	17.406
626.34	15.531		626.34	18.283			626.34	17.6132		626.34	15.981			626.34	19.293		626.34	17.411
626.54	15.535		626.54	18.265			626.54	17.5962		626.54	15.999			626.54	19.299		626.54	17.405
626.74	15.548		626.74	18.267			626.74	17.6082		626.74	16.004			626.74	19.31		626.74	17.41
626.94	15.549		626.94	18.265			626.94	17.6272		626.94	16.013			626.94	19.322		626.94	17.424
627.14	15.548		627.14	18.261			627.14	17.6262		627.14	16.03			627.14	19.326		627.14	17.421
627.34	15.539		627.34	18.275			627.34	17.6212		627.34	16.032			627.34	19.32		627.34	17.429
627.54	15.546		627.54	18.286			627.54	17.6242		627.54	16.027			627.54	19.343		627.54	17.436
627.74	15.535		627.74	18.277			627.74	17.6572		627.74	16.023			627.74	19.347		627.74	17.445
627.95	15.533		627.95	18.28			627.95	17.6852		627.95	16.005			627.95	19.359		627.95	17.434
628.15	15.545		628.15	18.287			628.15	17.6922		628.15	16.007			628.15	19.363		628.15	17.427
628.35	15.568		628.35	18.303			628.35	17.6972		628.35	16.006			628.35	19.349		628.35	17.439
628.55	15.595		628.55	18.31			628.55	17.7062		628.55	16.014			628.55	19.36		628.55	17.439
628.75	15.601		628.75	18.304			628.75	17.7122		628.75	16.027			628.75	19.359		628.75	17.441
628.95	15.606		628.95	18.303			628.95	17.6992		628.95	16.02			628.95	19.358		628.95	17.433
629.15	15.624		629.15	18.307			629.15	17.7122		629.15	16.028			629.15	19.383		629.15	17.436
629.35	15.623		629.35	18.316			629.35	17.6932		629.35	16.028			629.35	19.395		629.35	17.44
629.55	15.612		629.55	18.315			629.55	17.6712		629.55	16.03			629.55	19.39		629.55	17.43
629.75	15.599		629.75	18.326			629.75	17.6902		629.75	16.027			629.75	19.402		629.75	17.439
629.95	15.597		629.95	18.325			629.95	17.7062		629.95	16.018			629.95	19.4		629.95	17.437
630.15	15.588		630.15	18.329			630.15	17.7322		630.15	16.005			630.15	19.384		630.15	17.424
630.35	15.599		630.35	18.358			630.35	17.7492		630.35	15.994			630.35	19.378		630.35	17.419
630.56	15.61		630.56	18.364			630.56	17.7582		630.56	15.993			630.56	19.375		630.56	17.413
630.76	15.631		630.76	18.367			630.76	17.7532		630.76	15.98			630.76	19.361		630.76	17.429
630.96	15.631		630.96	18.357			630.96	17.7652		630.96	15.976			630.96	19.364		630.96	17.429
631.16	15.629		631.16	18.347			631.16	17.7582		631.16	15.981			631.16	19.376		631.16	17.432
631.36	15.629		631.36	18.342			631.36	17.7372		631.36	15.987			631.36	19.371		631.36	17.428
631.56	15.643		631.56	18.341			631.56	17.7292		631.56	16.007			631.56	19.398		631.56	17.432
631.76	15.635		631.76	18.345			631.76	17.7112		631.76	16.026			631.76	19.391		631.76	17.443
631.96	15.63		631.96	18.355			631.96	17.7292		631.96	16.052			631.96	19.386		631.96	17.435
632.16	15.629		632.16	18.361			632.16	17.7662		632.16	16.053			632.16	19.409		632.16	17.438
632.36	15.623		632.36	18.371			632.36	17.7662		632.36	16.049			632.36	19.399		632.36	17.434
632.56	15.632		632.56	18.379			632.56	17.7842		632.56	16.05			632.56	19.409		632.56	17.422
632.76	15.639		632.76	18.389			632.76	17.7892		632.76	16.046			632.76	19.398		632.76	17.419
632.96	15.647		632.96	18.372			632.96	17.7832		632.96	16.045			632.96	19.392		632.96	17.415
633.16	15.662		633.16	18.372			633.16	17.7802		633.16	16.04			633.16	19.381		633.16	17.419
633.36	15.667		633.36	18.357			633.36	17.7872		633.36	16.052			633.36	19.395		633.36	17.419
633.56	15.676		633.56	18.35			633.56	17.7732		633.56	16.049			633.56	19.391		633.56	17.416
633.76	15.677		633.76	18.348			633.76	17.7672		633.76	16.062			633.76	19.39		633.76	17.418
633.96	15.681		633.96	18.355			633.96	17.7662		633.96	16.064			633.96	19.405		633.96	17.432
634.17	15.665		634.17	18.349			634.17	17.7722		634.17	16.072			634.17	19.415		634.17	17.44
634.37	15.668		634.37	18.356			634.37	17.7782		634.37	16.065			634.37	19.425		634.37	17.44
634.57	15.659		634.57	18.355			634.57	17.7752		634.57	16.042			634.57	19.441		634.57	17.426
634.77	15.661		634.77	18.371			634.77	17.7822		634.77	16.044			634.77	19.43		634.77	17.441
634.97	15.684		634.97	18.385			634.97	17.8082		634.97	16.043			634.97	19.433		634.97	17.448
635.17	15.7		635.17	18.387			635.17	17.8172		635.17	16.034			635.17	19.428		635.17	17.459
635.37	15.718		635.37	18.382			635.37	17.8332		635.37	16.04			635.37	19.426		635.37	17.473
635.57	15.727		635.57	18.388			635.57	17.8492		635.57	16.047			635.57	19.43		635.57	17.479
635.77	15.738		635.77	18.4			635.77	17.8462		635.77	16.052			635.77	19.425		635.77	17.492
635.97	15.759		635.97	18.412			635.97	17.8502		635.97	16.067			635.97	19.425		635.97	17.5
636.17	15.774		636.17	18.424			636.17	17.8352		636.17	16.088			636.17	19.433		636.17	17.505
636.37	15.785		636.37	18.433			636.37	17.8262		636.37	16.102			636.37	19.431		636.37	17.509
636.57	15.796		636.57	18.447			636.57	17.8372		636.57	16.12			636.57	19.437		636.57	17.517
636.77	15.813		636.77	18.462			636.77	17.8442		636.77	16.132			636.77	19.437		636.77	17.513
636.97	15.81		636.97	18.476			636.97	17.8802		636.97	16.127			636.97	19.455		636.97	17.524
637.17	15.815		637.17	18.478			637.17	17.8922		637.17	16.138			637.17	19.459		637.17	17.537
637.37	15.817		637.37	18.477			637.37	17.9042		637.37	16.132			637.37	19.451		637.37	17.54
637.57	15.817		637.57	18.476			637.57	17.9202		637.57	16.117			637.57	19.475		637.57	17.536
637.77	15.809		637.77	18.474			637.77	17.9382		637.77	16.122			637.77	19.469		637.77	17.53
637.97	15.822		637.97	18.476			637.97	17.9302		637.97	16.126			637.97	19.478		637.97	17.523
638.17	15.833		638.17	18.488			638.17	17.9192		638.17	16.123			638.17	19.47		638.17	17.523
638.37	15.834		638.37	18.48			638.37	17.9122		638.37	16.138			638.37	19.478		638.37	17.517
638.57	15.827		638.57	18.478			638.57	17.9092		638.57	16.132			638.57	19.497		638.57	17.517
638.77	15.824		638.77	18.477			638.77	17.9262		638.77	16.141			638.77	19.512		638.77	17.511
638.97	15.82		638.97	18.489			638.97	17.9562		638.97	16.145			638.97	19.545		638.97	17.515
639.17	15.813		639.17	18.48			639.17	17.9552		639.17	16.136			639.17	19.558		639.17	17.51
639.37	15.792		639.37	18.479			639.37	17.9592		639.37	16.123			639.37	19.549		639.37	17.523
639.57	15.789		639.57	18.488			639.57	17.9542		639.57	16.126			639.57	19.549		639.57	17.514
639.77	15.794		639.77	18.496			639.77	17.9672		639.77	16.11			639.77	19.544		639.77	17.52
639.97	15.801		639.97	18.491			639.97	17.9632		639.97	16.097			639.97	19.56		639.97	17.508
640.17	15.803		640.17	18.489			640.17	17.9642		640.17	16.099			640.17	19.538		640.17	17.51
640.37	15.822		640.37	18.492			640.37	17.9682		640.37	16.094			640.37	19.544		640.37	17.523
640.57	15.828		640.57	18.487			640.57	17.9692		640.57	16.088			640.57	19.54		640.57	17.517
640.77	15.831		640.77	18.477			640.77	17.9652		640.77	16.091			640.77	19.548		640.77	17.531
640.97	15.835		640.97	18.474			640.97	17.9702		640.97	16.09			640.97	19.567		640.97	17.53
641.17	15.849		641.17	18.476			641.17	17.9542		641.17	16.102			641.17	19.57		641.17	17.531
641.37	15.851		641.37	18.48			641.37	17.9572		641.37	16.106			641.37	19.592		641.37	17.533
641.57	15.847		641.57	18.483			641.57	17.9532		641.57	16.102			641.57	19.588		641.57	17.545
641.77	15.845		641.77	18.491			641.77	17.9712		641.77	16.106			641.77	19.596		641.77	17.537
641.97	15.86		641.97	18.502			641.97	17.9942		641.97	16.102			641.97	19.632		641.97	17.527
642.17	15.871		642.17	18.484			642.17	18.0292		642.17	16.103			642.17	19.632		642.17	17.534
642.37	15.887		642.37	18.497			642.37	18.0392		642.37	16.105			642.37	19.636		642.37	17.546
642.57	15.9		642.57	18.502			642.57	18.0432		642.57	16.1			642.57	19.624		642.57	17.547
642.77	15.915		642.77	18.501			642.77	18.0452		642.77	16.1			642.77	19.621		642.77	17.543
642.97	15.92		642.97	18.508			642.97	18.0372		642.97	16.095			642.97	19.607		642.97	17.545
643.17	15.928		643.17	18.529			643.17	18.0242		643.17	16.102			643.17	19.608		643.17	17.56
643.37	15.93		643.37	18.536			643.37	18.0292		643.37	16.108			643.37	19.606		643.37	17.55
643.57	15.926		643.57	18.534			643.57	18.0282		643.57	16.109			643.57	19.593		643.57	17.55
643.77	15.913		643.77	18.541			643.77	18.0492		643.77	16.117			643.77	19.606		643.77	17.539
643.97	15.909		643.97	18.547			643.97	18.0522		643.97	16.115			643.97	19.603		643.97	17.547
644.17	15.912		644.17	18.55			644.17	18.0762		644.17	16.117			644.17	19.614		644.17	17.537
644.37	15.921		644.37	18.556			644.37	18.0852		644.37	16.107			644.37	19.618		644.37	17.543
644.57	15.919		644.57	18.565			644.57	18.0872		644.57	16.109			644.57	19.617		644.57	17.561
644.77	15.929		644.77	18.582			644.77	18.0712		644.77	16.11			644.77	19.619		644.77	17.561
644.97	15.935		644.97	18.586			644.97	18.0752		644.97	16.099			644.97	19.605		644.97	17.542
645.17	15.951		645.17	18.591			645.17	18.0792		645.17	16.092			645.17	19.604		645.17	17.543
645.37	15.959		645.37	18.595			645.37	18.0852		645.37	16.086			645.37	19.605		645.37	17.541
645.57	15.966		645.57	18.601			645.57	18.0832		645.57	16.106			645.57	19.616		645.57	17.53
645.77	15.965		645.77	18.59			645.77	18.0772		645.77	16.104			645.77	19.603		645.77	17.519
645.97	15.975		645.97	18.599			645.97	18.0732		645.97	16.114			645.97	19.614		645.97	17.532
646.16	15.995		646.16	18.616			646.16	18.0832		646.16	16.131			646.16	19.622		646.16	17.543
646.36	15.997		646.36	18.615			646.36	18.0752		646.36	16.12			646.36	19.609		646.36	17.552
646.56	16.001		646.56	18.628			646.56	18.0842		646.56	16.131			646.56	19.609		646.56	17.564
646.76	15.997		646.76	18.628			646.76	18.0732		646.76	16.128			646.76	19.598		646.76	17.566
646.96	16.004		646.96	18.633			646.96	18.0682		646.96	16.15			646.96	19.572		646.96	17.57
647.16	16.015		647.16	18.642			647.16	18.0692		647.16	16.147			647.16	19.559		647.16	17.565
647.36	16.016		647.36	18.64			647.36	18.0672		647.36	16.145			647.36	19.538		647.36	17.572
647.56	16.028		647.56	18.634			647.56	18.0712		647.56	16.158			647.56	19.544		647.56	17.582
647.76	16.031		647.76	18.639			647.76	18.0862		647.76	16.171			647.76	19.557		647.76	17.584
647.96	16.046		647.96	18.647			647.96	18.0782		647.96	16.192			647.96	19.56		647.96	17.586
648.16	16.055		648.16	18.637			648.16	18.0832		648.16	16.196			648.16	19.57		648.16	17.589
648.36	16.053		648.36	18.64			648.36	18.0932		648.36	16.215			648.36	19.584		648.36	17.595
648.56	16.047		648.56	18.635			648.56	18.1002		648.56	16.226			648.56	19.579		648.56	17.58
648.76	16.033		648.76	18.633			648.76	18.1142		648.76	16.228			648.76	19.595		648.76	17.576
648.96	16.042		648.96	18.635			648.96	18.1182		648.96	16.238			648.96	19.609		648.96	17.591
649.16	16.058		649.16	18.647			649.16	18.1222		649.16	16.242			649.16	19.608		649.16	17.596
649.36	16.065		649.36	18.652			649.36	18.1292		649.36	16.255			649.36	19.623		649.36	17.599
649.56	16.079		649.56	18.658			649.56	18.1462		649.56	16.237			649.56	19.651		649.56	17.599
649.75	16.092		649.75	18.653			649.75	18.1592		649.75	16.241			649.75	19.646		649.75	17.608
649.95	16.101		649.95	18.663			649.95	18.1742		649.95	16.238			649.95	19.661		649.95	17.602
650.15	16.104		650.15	18.668			650.15	18.1652		650.15	16.249			650.15	19.654		650.15	17.607
650.35	16.108		650.35	18.67			650.35	18.1642		650.35	16.263			650.35	19.649		650.35	17.616
650.55	16.105		650.55	18.663			650.55	18.1542		650.55	16.267			650.55	19.653		650.55	17.624
650.75	16.112		650.75	18.674			650.75	18.1512		650.75	16.259			650.75	19.66		650.75	17.62
650.95	16.133		650.95	18.692			650.95	18.1552		650.95	16.27			650.95	19.674		650.95	17.625
651.15	16.138		651.15	18.704			651.15	18.1592		651.15	16.283			651.15	19.691		651.15	17.633
651.35	16.143		651.35	18.706			651.35	18.1662		651.35	16.283			651.35	19.703		651.35	17.642
651.55	16.142		651.55	18.715			651.55	18.1712		651.55	16.299			651.55	19.7		651.55	17.626
651.75	16.133		651.75	18.704			651.75	18.1732		651.75	16.301			651.75	19.705		651.75	17.624
651.95	16.136		651.95	18.702			651.95	18.1792		651.95	16.288			651.95	19.691		651.95	17.614
652.15	16.14		652.15	18.708			652.15	18.1832		652.15	16.304			652.15	19.686		652.15	17.623
652.34	16.125		652.34	18.697			652.34	18.1902		652.34	16.309			652.34	19.701		652.34	17.608
652.54	16.13		652.54	18.693			652.54	18.1932		652.54	16.309			652.54	19.693		652.54	17.614
652.74	16.136		652.74	18.691			652.74	18.2032		652.74	16.306			652.74	19.686		652.74	17.609
652.94	16.147		652.94	18.688			652.94	18.1792		652.94	16.293			652.94	19.695		652.94	17.601
653.14	16.153		653.14	18.687			653.14	18.1792		653.14	16.28			653.14	19.694		653.14	17.596
653.34	16.151		653.34	18.697			653.34	18.1752		653.34	16.292			653.34	19.689		653.34	17.612
653.54	16.15		653.54	18.689			653.54	18.1862		653.54	16.291			653.54	19.693		653.54	17.617
653.74	16.145		653.74	18.689			653.74	18.1892		653.74	16.276			653.74	19.684		653.74	17.617
653.94	16.151		653.94	18.699			653.94	18.1892		653.94	16.286			653.94	19.679		653.94	17.611
654.14	16.15		654.14	18.706			654.14	18.1972		654.14	16.276			654.14	19.691		654.14	17.619
654.33	16.171		654.33	18.712			654.33	18.2102		654.33	16.267			654.33	19.696		654.33	17.617
654.53	16.178		654.53	18.709			654.53	18.2232		654.53	16.272			654.53	19.7		654.53	17.62
654.73	16.18		654.73	18.713			654.73	18.2372		654.73	16.26			654.73	19.696		654.73	17.613
654.93	16.214		654.93	18.732			654.93	18.2392		654.93	16.244			654.93	19.683		654.93	17.613
655.13	16.232		655.13	18.744			655.13	18.2332		655.13	16.247			655.13	19.665		655.13	17.619
655.33	16.237		655.33	18.745			655.33	18.2372		655.33	16.252			655.33	19.682		655.33	17.632
655.53	16.231		655.53	18.752			655.53	18.2552		655.53	16.267			655.53	19.683		655.53	17.636
655.73	16.238		655.73	18.769			655.73	18.2702		655.73	16.284			655.73	19.689		655.73	17.639
655.93	16.236		655.93	18.761			655.93	18.2692		655.93	16.292			655.93	19.682		655.93	17.639
656.12	16.227		656.12	18.77			656.12	18.2802		656.12	16.279			656.12	19.679		656.12	17.639
656.32	16.239		656.32	18.791			656.32	18.2912		656.32	16.286			656.32	19.705		656.32	17.649
656.52	16.239		656.52	18.791			656.52	18.2912		656.52	16.267			656.52	19.697		656.52	17.647
656.72	16.254		656.72	18.783			656.72	18.3022		656.72	16.259			656.72	19.694		656.72	17.657
656.92	16.259		656.92	18.787			656.92	18.3082		656.92	16.258			656.92	19.702		656.92	17.653
657.12	16.269		657.12	18.808			657.12	18.3042		657.12	16.249			657.12	19.699		657.12	17.667
657.32	16.271		657.32	18.809			657.32	18.3022		657.32	16.252			657.32	19.698		657.32	17.681
657.52	16.264		657.52	18.807			657.52	18.3032		657.52	16.255			657.52	19.693		657.52	17.69
657.72	16.265		657.72	18.823			657.72	18.3152		657.72	16.249			657.72	19.717		657.72	17.693
657.91	16.283		657.91	18.838			657.91	18.3102		657.91	16.243			657.91	19.716		657.91	17.697
658.11	16.308		658.11	18.862			658.11	18.3072		658.11	16.248			658.11	19.71		658.11	17.709
658.31	16.31		658.31	18.875			658.31	18.3082		658.31	16.251			658.31	19.707		658.31	17.716
658.51	16.324		658.51	18.888			658.51	18.3162		658.51	16.241			658.51	19.725		658.51	17.712
658.71	16.327		658.71	18.884			658.71	18.3242		658.71	16.25			658.71	19.752		658.71	17.711
658.91	16.335		658.91	18.88			658.91	18.3192		658.91	16.25			658.91	19.738		658.91	17.708
659.11	16.346		659.11	18.893			659.11	18.3222		659.11	16.276			659.11	19.748		659.11	17.722
659.3	16.349		659.3	18.918			659.3	18.3442		659.3	16.292			659.3	19.753		659.3	17.712
659.5	16.331		659.5	18.92			659.5	18.3542		659.5	16.292			659.5	19.741		659.5	17.715
659.7	16.333		659.7	18.914			659.7	18.3752		659.7	16.292			659.7	19.758		659.7	17.711
659.9	16.347		659.9	18.918			659.9	18.3632		659.9	16.3			659.9	19.757		659.9	17.702
660.1	16.36		660.1	18.925			660.1	18.3712		660.1	16.322			660.1	19.764		660.1	17.709
660.3	16.37		660.3	18.9			660.3	18.3672		660.3	16.337			660.3	19.764		660.3	17.705
660.5	16.356		660.5	18.898			660.5	18.3782		660.5	16.341			660.5	19.772		660.5	17.699
660.69	16.354		660.69	18.88			660.69	18.3792		660.69	16.341			660.69	19.769		660.69	17.705
660.89	16.335		660.89	18.858			660.89	18.3852		660.89	16.345			660.89	19.774		660.89	17.706
661.09	16.333		661.09	18.853			661.09	18.3912		661.09	16.353			661.09	19.768		661.09	17.715
661.29	16.343		661.29	18.861			661.29	18.3762		661.29	16.345			661.29	19.756		661.29	17.724
661.49	16.351		661.49	18.857			661.49	18.3872		661.49	16.341			661.49	19.763		661.49	17.731
661.69	16.351		661.69	18.854			661.69	18.3992		661.69	16.33			661.69	19.766		661.69	17.728
661.89	16.349		661.89	18.839			661.89	18.3882		661.89	16.324			661.89	19.745		661.89	17.739
662.08	16.37		662.08	18.839			662.08	18.3962		662.08	16.338			662.08	19.756		662.08	17.74
662.28	16.389		662.28	18.857			662.28	18.3882		662.28	16.361			662.28	19.75		662.28	17.749
662.48	16.385		662.48	18.85			662.48	18.3922		662.48	16.362			662.48	19.754		662.48	17.739
662.68	16.394		662.68	18.841			662.68	18.3882		662.68	16.356			662.68	19.754		662.68	17.737
662.88	16.392		662.88	18.853			662.88	18.3812		662.88	16.353			662.88	19.763		662.88	17.744
663.08	16.399		663.08	18.854			663.08	18.3682		663.08	16.358			663.08	19.757		663.08	17.757
663.27	16.393		663.27	18.868			663.27	18.3582		663.27	16.37			663.27	19.766		663.27	17.747
663.47	16.413		663.47	18.883			663.47	18.3452		663.47	16.385			663.47	19.776		663.47	17.766
663.67	16.415		663.67	18.893			663.67	18.3672		663.67	16.404			663.67	19.781		663.67	17.761
663.87	16.411		663.87	18.896			663.87	18.3812		663.87	16.413			663.87	19.778		663.87	17.754
664.07	16.402		664.07	18.902			664.07	18.3862		664.07	16.42			664.07	19.786		664.07	17.753
664.27	16.393		664.27	18.918			664.27	18.3932		664.27	16.43			664.27	19.782		664.27	17.752
664.46	16.388		664.46	18.914			664.46	18.3902		664.46	16.426			664.46	19.793		664.46	17.731
664.66	16.39		664.66	18.928			664.66	18.3892		664.66	16.434			664.66	19.784		664.66	17.741
664.86	16.388		664.86	18.906			664.86	18.3902		664.86	16.439			664.86	19.776		664.86	17.733
665.06	16.39		665.06	18.904			665.06	18.4052		665.06	16.436			665.06	19.772		665.06	17.747
665.26	16.377		665.26	18.922			665.26	18.4142		665.26	16.445			665.26	19.785		665.26	17.749
665.45	16.378		665.45	18.915			665.45	18.4292		665.45	16.456			665.45	19.783		665.45	17.745
665.65	16.383		665.65	18.908			665.65	18.4392		665.65	16.473			665.65	19.797		665.65	17.733
665.85	16.388		665.85	18.899			665.85	18.4532		665.85	16.471			665.85	19.797		665.85	17.749
666.05	16.374		666.05	18.905			666.05	18.4722		666.05	16.457			666.05	19.801		666.05	17.726
666.25	16.39		666.25	18.914			666.25	18.4612		666.25	16.441			666.25	19.825		666.25	17.73
666.45	16.403		666.45	18.925			666.45	18.4792		666.45	16.463			666.45	19.828		666.45	17.727
666.64	16.407		666.64	18.933			666.64	18.4902		666.64	16.462			666.64	19.821		666.64	17.722
666.84	16.419		666.84	18.935			666.84	18.4912		666.84	16.458			666.84	19.809		666.84	17.739
667.04	16.428		667.04	18.953			667.04	18.4962		667.04	16.471			667.04	19.802		667.04	17.757
667.24	16.438		667.24	18.934			667.24	18.4992		667.24	16.45			667.24	19.8		667.24	17.744
667.44	16.45		667.44	18.936			667.44	18.5052		667.44	16.444			667.44	19.812		667.44	17.75
667.63	16.465		667.63	18.949			667.63	18.5232		667.63	16.44			667.63	19.816		667.63	17.731
667.83	16.471		667.83	18.94			667.83	18.5122		667.83	16.436			667.83	19.79		667.83	17.724
668.03	16.483		668.03	18.955			668.03	18.5082		668.03	16.431			668.03	19.793		668.03	17.72
668.23	16.484		668.23	18.943			668.23	18.5132		668.23	16.416			668.23	19.787		668.23	17.711
668.43	16.488		668.43	18.947			668.43	18.5142		668.43	16.409			668.43	19.796		668.43	17.693
668.62	16.495		668.62	18.945			668.62	18.5142		668.62	16.401			668.62	19.799		668.62	17.697
668.82	16.474		668.82	18.943			668.82	18.5052		668.82	16.416			668.82	19.794		668.82	17.705
669.02	16.472		669.02	18.941			669.02	18.5042		669.02	16.388			669.02	19.805		669.02	17.72
669.22	16.478		669.22	18.937			669.22	18.5042		669.22	16.387			669.22	19.813		669.22	17.72
669.42	16.488		669.42	18.939			669.42	18.5162		669.42	16.385			669.42	19.841		669.42	17.708
669.61	16.482		669.61	18.939			669.61	18.5452		669.61	16.382			669.61	19.844		669.61	17.712
669.81	16.487		669.81	18.957			669.81	18.5482		669.81	16.393			669.81	19.847		669.81	17.731
670.01	16.489		670.01	18.973			670.01	18.5662		670.01	16.399			670.01	19.845		670.01	17.732
670.21	16.479		670.21	18.975			670.21	18.5562		670.21	16.401			670.21	19.823		670.21	17.737
670.4	16.485		670.4	18.979			670.4	18.5782		670.4	16.398			670.4	19.85		670.4	17.744
670.6	16.486		670.6	18.969			670.6	18.5842		670.6	16.389			670.6	19.856		670.6	17.744
670.8	16.497		670.8	19.003			670.8	18.5872		670.8	16.405			670.8	19.875		670.8	17.761
671	16.507		671	19.025			671	18.5892		671	16.414			671	19.885		671	17.782
671.2	16.517		671.2	19.023			671.2	18.5902		671.2	16.422			671.2	19.881		671.2	17.775
671.39	16.53		671.39	19.039			671.39	18.6042		671.39	16.413			671.39	19.875		671.39	17.78
671.59	16.54		671.59	19.049			671.59	18.6092		671.59	16.422			671.59	19.876		671.59	17.768
671.79	16.543		671.79	19.06			671.79	18.6102		671.79	16.424			671.79	19.88		671.79	17.782
671.99	16.549		671.99	19.06			671.99	18.6022		671.99	16.418			671.99	19.868		671.99	17.775
672.18	16.566		672.18	19.064			672.18	18.6012		672.18	16.405			672.18	19.881		672.18	17.772
672.38	16.565		672.38	19.071			672.38	18.6172		672.38	16.397			672.38	19.888		672.38	17.765
672.58	16.564		672.58	19.071			672.58	18.6172		672.58	16.386			672.58	19.892		672.58	17.776
672.78	16.57		672.78	19.069			672.78	18.6182		672.78	16.389			672.78	19.922		672.78	17.787
672.98	16.571		672.98	19.067			672.98	18.6242		672.98	16.387			672.98	19.912		672.98	17.788
673.17	16.578		673.17	19.079			673.17	18.6332		673.17	16.408			673.17	19.898		673.17	17.786
673.37	16.584		673.37	19.077			673.37	18.6422		673.37	16.418			673.37	19.886		673.37	17.791
673.57	16.582		673.57	19.077			673.57	18.6522		673.57	16.425			673.57	19.884		673.57	17.774
673.77	16.601		673.77	19.097			673.77	18.6482		673.77	16.435			673.77	19.883		673.77	17.794
673.96	16.616		673.96	19.093			673.96	18.6412		673.96	16.448			673.96	19.891		673.96	17.795
674.16	16.628		674.16	19.097			674.16	18.6272		674.16	16.462			674.16	19.902		674.16	17.806
674.36	16.638		674.36	19.106			674.36	18.6162		674.36	16.464			674.36	19.896		674.36	17.799
674.56	16.632		674.56	19.111			674.56	18.6152		674.56	16.462			674.56	19.894		674.56	17.812
674.75	16.633		674.75	19.125			674.75	18.5992		674.75	16.474			674.75	19.895		674.75	17.82
674.95	16.632		674.95	19.135			674.95	18.5982		674.95	16.475			674.95	19.889		674.95	17.828
675.15	16.64		675.15	19.15			675.15	18.5982		675.15	16.485			675.15	19.884		675.15	17.821
675.35	16.643		675.35	19.158			675.35	18.6262		675.35	16.488			675.35	19.873		675.35	17.831
675.54	16.65		675.54	19.162			675.54	18.6302		675.54	16.504			675.54	19.872		675.54	17.828
675.74	16.664		675.74	19.168			675.74	18.6302		675.74	16.5			675.74	19.878		675.74	17.857
675.94	16.659		675.94	19.167			675.94	18.6352		675.94	16.482			675.94	19.878		675.94	17.846
676.14	16.673		676.14	19.159			676.14	18.6362		676.14	16.485			676.14	19.867		676.14	17.851
676.33	16.673		676.33	19.14			676.33	18.6532		676.33	16.481			676.33	19.882		676.33	17.848
676.53	16.678		676.53	19.15			676.53	18.6542		676.53	16.482			676.53	19.882		676.53	17.853
676.73	16.651		676.73	19.14			676.73	18.6432		676.73	16.478			676.73	19.87		676.73	17.863
676.92	16.649		676.92	19.148			676.92	18.6422		676.92	16.483			676.92	19.875		676.92	17.852
677.12	16.655		677.12	19.149			677.12	18.6382		677.12	16.502			677.12	19.874		677.12	17.861
677.32	16.654		677.32	19.148			677.32	18.6302		677.32	16.487			677.32	19.868		677.32	17.858
677.52	16.661		677.52	19.147			677.52	18.6202		677.52	16.483			677.52	19.881		677.52	17.857
677.71	16.659		677.71	19.143			677.71	18.6202		677.71	16.479			677.71	19.887		677.71	17.857
677.91	16.667		677.91	19.15			677.91	18.6102		677.91	16.48			677.91	19.89		677.91	17.847
678.11	16.677		678.11	19.154			678.11	18.6222		678.11	16.468			678.11	19.892		678.11	17.854
678.31	16.671		678.31	19.144			678.31	18.6302		678.31	16.473			678.31	19.887		678.31	17.834
678.5	16.685		678.5	19.142			678.5	18.6422		678.5	16.477			678.5	19.912		678.5	17.852
678.7	16.694		678.7	19.141			678.7	18.6722		678.7	16.482			678.7	19.925		678.7	17.867
678.9	16.7		678.9	19.139			678.9	18.6712		678.9	16.504			678.9	19.922		678.9	17.872
679.09	16.716		679.09	19.135			679.09	18.6742		679.09	16.52			679.09	19.922		679.09	17.882
679.29	16.739		679.29	19.137			679.29	18.6872		679.29	16.527			679.29	19.922		679.29	17.872
679.49	16.743		679.49	19.131			679.49	18.6752		679.49	16.536			679.49	19.919		679.49	17.882
679.69	16.755		679.69	19.132			679.69	18.6742		679.69	16.53			679.69	19.928		679.69	17.876
679.88	16.747		679.88	19.145			679.88	18.6752		679.88	16.563			679.88	19.935		679.88	17.883
680.08	16.738		680.08	19.151			680.08	18.6942		680.08	16.583			680.08	19.94		680.08	17.883
680.28	16.74		680.28	19.165			680.28	18.6922		680.28	16.576			680.28	19.933		680.28	17.897
680.47	16.75		680.47	19.178			680.47	18.6992		680.47	16.587			680.47	19.92		680.47	17.92
680.67	16.744		680.67	19.173			680.67	18.6962		680.67	16.599			680.67	19.919		680.67	17.921
680.87	16.755		680.87	19.193			680.87	18.7112		680.87	16.615			680.87	19.917		680.87	17.931
681.07	16.746		681.07	19.193			681.07	18.7262		681.07	16.624			681.07	19.889		681.07	17.917
681.26	16.74		681.26	19.186			681.26	18.7212		681.26	16.624			681.26	19.881		681.26	17.9
681.46	16.752		681.46	19.197			681.46	18.7422		681.46	16.614			681.46	19.879		681.46	17.897
681.66	16.734		681.66	19.191			681.66	18.7552		681.66	16.603			681.66	19.874		681.66	17.88
681.85	16.745		681.85	19.196			681.85	18.7342		681.85	16.612			681.85	19.887		681.85	17.884
682.05	16.762		682.05	19.187			682.05	18.7372		682.05	16.621			682.05	19.897		682.05	17.911
682.25	16.774		682.25	19.209			682.25	18.7372		682.25	16.626			682.25	19.914		682.25	17.911
682.44	16.798		682.44	19.21			682.44	18.7322		682.44	16.625			682.44	19.919		682.44	17.91
682.64	16.819		682.64	19.211			682.64	18.7082		682.64	16.628			682.64	19.903		682.64	17.906
682.84	16.819		682.84	19.209			682.84	18.7082		682.84	16.643			682.84	19.918		682.84	17.901
683.03	16.816		683.03	19.212			683.03	18.7012		683.03	16.637			683.03	19.95		683.03	17.899
683.23	16.826		683.23	19.22			683.23	18.6922		683.23	16.642			683.23	19.951		683.23	17.887
683.43	16.823		683.43	19.226			683.43	18.6972		683.43	16.63			683.43	19.965		683.43	17.879
683.63	16.826		683.63	19.22			683.63	18.6962		683.63	16.604			683.63	19.961		683.63	17.882
683.82	16.836		683.82	19.221			683.82	18.7062		683.82	16.587			683.82	19.956		683.82	17.891
684.02	16.848		684.02	19.227			684.02	18.7122		684.02	16.595			684.02	19.948		684.02	17.904
684.22	16.877		684.22	19.227			684.22	18.7232		684.22	16.597			684.22	19.951		684.22	17.906
684.41	16.881		684.41	19.223			684.41	18.7582		684.41	16.579			684.41	19.943		684.41	17.906
684.61	16.878		684.61	19.231			684.61	18.7842		684.61	16.576			684.61	19.935		684.61	17.897
684.81	16.877		684.81	19.205			684.81	18.7812		684.81	16.6			684.81	19.933		684.81	17.898
685	16.892		685	19.213			685	18.7942		685	16.618			685	19.944		685	17.903
685.2	16.878		685.2	19.221			685.2	18.7912		685.2	16.608			685.2	19.96		685.2	17.917
685.4	16.9		685.4	19.244			685.4	18.7722		685.4	16.613			685.4	19.965		685.4	17.924
685.59	16.895		685.59	19.25			685.59	18.7512		685.59	16.605			685.59	19.971		685.59	17.923
685.79	16.882		685.79	19.279			685.79	18.7452		685.79	16.601			685.79	19.968		685.79	17.94
685.99	16.873		685.99	19.284			685.99	18.7612		685.99	16.578			685.99	19.983		685.99	17.944
686.18	16.877		686.18	19.293			686.18	18.7612		686.18	16.587			686.18	19.977		686.18	17.954
686.38	16.855		686.38	19.306			686.38	18.7722		686.38	16.585			686.38	19.973		686.38	17.956
686.58	16.846		686.58	19.308			686.58	18.7852		686.58	16.571			686.58	19.974		686.58	17.947
686.77	16.848		686.77	19.3			686.77	18.8032		686.77	16.562			686.77	19.961		686.77	17.955
686.97	16.861		686.97	19.284			686.97	18.8172		686.97	16.555			686.97	19.946		686.97	17.958
687.17	16.874		687.17	19.276			687.17	18.8292		687.17	16.552			687.17	19.949		687.17	17.948
687.36	16.883		687.36	19.27			687.36	18.8372		687.36	16.529			687.36	19.95		687.36	17.951
687.56	16.877		687.56	19.258			687.56	18.8332		687.56	16.514			687.56	19.942		687.56	17.971
687.76	16.898		687.76	19.256			687.76	18.8212		687.76	16.536			687.76	19.95		687.76	17.969
687.95	16.89		687.95	19.25			687.95	18.8092		687.95	16.544			687.95	19.955		687.95	17.965
688.15	16.891		688.15	19.261			688.15	18.7942		688.15	16.567			688.15	19.962		688.15	17.97
688.35	16.916		688.35	19.267			688.35	18.8072		688.35	16.581			688.35	19.994		688.35	17.975
688.54	16.904		688.54	19.276			688.54	18.7912		688.54	16.596			688.54	19.97		688.54	17.968
688.74	16.913		688.74	19.297			688.74	18.7852		688.74	16.607			688.74	19.992		688.74	17.957
688.93	16.923		688.93	19.313			688.93	18.7832		688.93	16.617			688.93	20.001		688.93	17.946
689.13	16.917		689.13	19.317			689.13	18.7942		689.13	16.611			689.13	20.001		689.13	17.939
689.33	16.917		689.33	19.326			689.33	18.8112		689.33	16.604			689.33	19.998		689.33	17.936
689.52	16.922		689.52	19.34			689.52	18.8392		689.52	16.606			689.52	20		689.52	17.929
689.72	16.925		689.72	19.346			689.72	18.8592		689.72	16.594			689.72	19.99		689.72	17.92
689.92	16.93		689.92	19.34			689.92	18.8852		689.92	16.589			689.92	19.975		689.92	17.911
690.11	16.943		690.11	19.332			690.11	18.8862		690.11	16.593			690.11	19.965		690.11	17.889
690.31	16.951		690.31	19.317			690.31	18.8992		690.31	16.591			690.31	19.958		690.31	17.892
690.51	16.95		690.51	19.304			690.51	18.9132		690.51	16.601			690.51	19.965		690.51	17.898
690.7	16.949		690.7	19.315			690.7	18.9192		690.7	16.611			690.7	19.968		690.7	17.889
690.9	16.94		690.9	19.32			690.9	18.8862		690.9	16.627			690.9	19.975		690.9	17.892
691.09	16.949		691.09	19.334			691.09	18.8622		691.09	16.658			691.09	20.02		691.09	17.927
691.29	16.935		691.29	19.346			691.29	18.8582		691.29	16.672			691.29	20.028		691.29	17.954
691.49	16.928		691.49	19.354			691.49	18.8652		691.49	16.674			691.49	20.035		691.49	17.979
691.68	16.928		691.68	19.358			691.68	18.8472		691.68	16.676			691.68	20.033		691.68	17.99
691.88	16.914		691.88	19.357			691.88	18.8632		691.88	16.684			691.88	20.039		691.88	17.994
692.08	16.912		692.08	19.359			692.08	18.8672		692.08	16.686			692.08	20.043		692.08	17.99
692.27	16.921		692.27	19.353			692.27	18.8772		692.27	16.692			692.27	20.037		692.27	18.006
692.47	16.943		692.47	19.36			692.47	18.9072		692.47	16.695			692.47	20.036		692.47	18.017
692.66	16.961		692.66	19.36			692.66	18.9372		692.66	16.692			692.66	20.037		692.66	18.016
692.86	16.976		692.86	19.359			692.86	18.9432		692.86	16.687			692.86	20.026		692.86	18.013
693.06	17.002		693.06	19.352			693.06	18.9512		693.06	16.693			693.06	20.023		693.06	18.014
693.25	17.025		693.25	19.325			693.25	18.9612		693.25	16.701			693.25	20.04		693.25	18.033
693.45	17.028		693.45	19.323			693.45	18.9662		693.45	16.719			693.45	20.045		693.45	18.038
693.65	17.044		693.65	19.313			693.65	18.9492		693.65	16.717			693.65	20.048		693.65	18.034
693.84	17.052		693.84	19.316			693.84	18.9402		693.84	16.727			693.84	20.062		693.84	18.015
694.04	17.064		694.04	19.332			694.04	18.9262		694.04	16.744			694.04	20.084		694.04	18.012
694.23	17.059		694.23	19.345			694.23	18.9162		694.23	16.746			694.23	20.097		694.23	18.02
694.43	17.055		694.43	19.358			694.43	18.9032		694.43	16.737			694.43	20.11		694.43	18.019
694.63	17.047		694.63	19.381			694.63	18.8962		694.63	16.742			694.63	20.103		694.63	18.029
694.82	17.051		694.82	19.392			694.82	18.8942		694.82	16.731			694.82	20.097		694.82	18.036
695.02	17.031		695.02	19.4			695.02	18.8972		695.02	16.721			695.02	20.079		695.02	18.047
695.21	17.029		695.21	19.395			695.21	18.9302		695.21	16.705			695.21	20.064		695.21	18.052
695.41	17.033		695.41	19.406			695.41	18.9562		695.41	16.718			695.41	20.043		695.41	18.061
695.61	17.025		695.61	19.404			695.61	18.9742		695.61	16.708			695.61	20.012		695.61	18.046
695.8	17.035		695.8	19.398			695.8	18.9932		695.8	16.707			695.8	19.987		695.8	18.033
696	17.05		696	19.397			696	18.9842		696	16.71			696	19.963		696	18.03
696.19	17.054		696.19	19.394			696.19	18.9982		696.19	16.735			696.19	19.96		696.19	18.018
696.39	17.07		696.39	19.389			696.39	19.0132		696.39	16.753			696.39	19.971		696.39	18.034
696.59	17.07		696.59	19.401			696.59	18.9882		696.59	16.782			696.59	19.992		696.59	18.063
696.78	17.081		696.78	19.429			696.78	18.9872		696.78	16.828			696.78	20.013		696.78	18.076
696.98	17.085		696.98	19.451			696.98	18.9472		696.98	16.857			696.98	20.021		696.98	18.09
697.17	17.081		697.17	19.462			697.17	18.9172		697.17	16.866			697.17	20.034		697.17	18.118
697.37	17.068		697.37	19.475			697.37	18.9262		697.37	16.884			697.37	20.069		697.37	18.124
697.56	17.078		697.56	19.494			697.56	18.9232		697.56	16.893			697.56	20.08		697.56	18.11
697.76	17.084		697.76	19.506			697.76	18.9282		697.76	16.896			697.76	20.068		697.76	18.111
697.96	17.088		697.96	19.492			697.96	18.9602		697.96	16.867			697.96	20.077		697.96	18.104
698.15	17.114		698.15	19.495			698.15	18.9802		698.15	16.851			698.15	20.074		698.15	18.12
698.35	17.133		698.35	19.494			698.35	19.0052		698.35	16.83			698.35	20.052		698.35	18.124
698.54	17.143		698.54	19.462			698.54	19.0412		698.54	16.802			698.54	20.055		698.54	18.128
698.74	17.167		698.74	19.456			698.74	19.0512		698.74	16.79			698.74	20.038		698.74	18.127
698.93	17.164		698.93	19.447			698.93	19.0372		698.93	16.786			698.93	20.034		698.93	18.109
699.13	17.183		699.13	19.424			699.13	19.0452		699.13	16.79			699.13	20.034		699.13	18.087
699.33	17.183		699.33	19.409			699.33	19.0172		699.33	16.788			699.33	20.044		699.33	18.079
699.52	17.187		699.52	19.412			699.52	19.0132		699.52	16.787			699.52	20.056		699.52	18.077
699.72	17.178		699.72	19.421			699.72	19.0022		699.72	16.806			699.72	20.073		699.72	18.064
699.91	17.167		699.91	19.428			699.91	18.9592		699.91	16.803			699.91	20.065		699.91	18.053
700.11	17.145		700.11	19.43			700.11	18.9432		700.11	16.802			700.11	20.075		700.11	18.065
700.3	17.137		700.3	19.442			700.3	18.9462		700.3	16.801			700.3	20.091		700.3	18.087
700.5	17.116		700.5	19.462			700.5	18.9312		700.5	16.796			700.5	20.073		700.5	18.091
700.7	17.093		700.7	19.471			700.7	18.9592		700.7	16.775			700.7	20.072		700.7	18.091
700.89	17.08		700.89	19.479			700.89	18.9822		700.89	16.765			700.89	20.079		700.89	18.09
701.09	17.092		701.09	19.495			701.09	19.0202		701.09	16.758			701.09	20.069		701.09	18.086
701.28	17.098		701.28	19.502			701.28	19.0572		701.28	16.748			701.28	20.053		701.28	18.091
701.48	17.115		701.48	19.505			701.48	19.0972		701.48	16.734			701.48	20.037		701.48	18.098
701.67	17.117		701.67	19.505			701.67	19.1232		701.67	16.723			701.67	20.034		701.67	18.099
701.87	17.139		701.87	19.491			701.87	19.1272		701.87	16.72			701.87	20.043		701.87	18.096
702.06	17.154		702.06	19.487			702.06	19.1302		702.06	16.737			702.06	20.035		702.06	18.096
702.26	17.17		702.26	19.486			702.26	19.1132		702.26	16.75			702.26	20.049		702.26	18.1
702.46	17.19		702.46	19.5			702.46	19.1072		702.46	16.785			702.46	20.088		702.46	18.11
702.65	17.19		702.65	19.506			702.65	19.0782		702.65	16.805			702.65	20.111		702.65	18.122
702.85	17.179		702.85	19.516			702.85	19.0272		702.85	16.809			702.85	20.129		702.85	18.108
703.04	17.185		703.04	19.527			703.04	19.0102		703.04	16.825			703.04	20.159		703.04	18.105
703.24	17.197		703.24	19.532			703.24	18.9972		703.24	16.827			703.24	20.169		703.24	18.114
703.43	17.194		703.43	19.539			703.43	18.9842		703.43	16.805			703.43	20.155		703.43	18.112
703.63	17.186		703.63	19.544			703.63	18.9922		703.63	16.793			703.63	20.137		703.63	18.107
703.82	17.195		703.82	19.538			703.82	18.9952		703.82	16.768			703.82	20.118		703.82	18.105
704.02	17.212		704.02	19.533			704.02	19.0032		704.02	16.753			704.02	20.079		704.02	18.119
704.21	17.238		704.21	19.519			704.21	19.0162		704.21	16.717			704.21	20.031		704.21	18.104
704.41	17.237		704.41	19.511			704.41	19.0652		704.41	16.704			704.41	20.003		704.41	18.093
704.6	17.246		704.6	19.5			704.6	19.0942		704.6	16.694			704.6	20.007		704.6	18.092
704.8	17.274		704.8	19.493			704.8	19.1212		704.8	16.692			704.8	20.019		704.8	18.097
704.99	17.287		704.99	19.476			704.99	19.1322		704.99	16.694			704.99	20.016		704.99	18.104
705.19	17.314		705.19	19.495			705.19	19.1352		705.19	16.713			705.19	20.038		705.19	18.111
705.38	17.308		705.38	19.5			705.38	19.1192		705.38	16.732			705.38	20.067		705.38	18.115
705.58	17.3		705.58	19.511			705.58	19.0892		705.58	16.745			705.58	20.086		705.58	18.124
705.78	17.283		705.78	19.531			705.78	19.0392		705.78	16.778			705.78	20.098		705.78	18.124
705.97	17.27		705.97	19.548			705.97	19.0212		705.97	16.805			705.97	20.116		705.97	18.139
706.17	17.253		706.17	19.55			706.17	18.9892		706.17	16.804			706.17	20.133		706.17	18.141
706.36	17.244		706.36	19.58			706.36	18.9862		706.36	16.809			706.36	20.138		706.36	18.149
706.56	17.233		706.56	19.587			706.56	18.9902		706.56	16.799			706.56	20.139		706.56	18.15
706.75	17.221		706.75	19.6			706.75	19.0132		706.75	16.791			706.75	20.134		706.75	18.161
706.95	17.23		706.95	19.6			706.95	19.0402		706.95	16.775			706.95	20.117		706.95	18.18
707.14	17.24		707.14	19.598			707.14	19.0712		707.14	16.769			707.14	20.099		707.14	18.191
707.34	17.233		707.34	19.584			707.34	19.1082		707.34	16.756			707.34	20.083		707.34	18.181
707.53	17.243		707.53	19.583			707.53	19.1202		707.53	16.745			707.53	20.067		707.53	18.179
707.73	17.245		707.73	19.565			707.73	19.1322		707.73	16.749			707.73	20.069		707.73	18.158
707.92	17.263		707.92	19.566			707.92	19.1422		707.92	16.776			707.92	20.075		707.92	18.146
708.12	17.283		708.12	19.574			708.12	19.1572		708.12	16.803			708.12	20.095		708.12	18.156
708.31	17.298		708.31	19.572			708.31	19.1532		708.31	16.836			708.31	20.135		708.31	18.156
708.51	17.305		708.51	19.586			708.51	19.1382		708.51	16.868			708.51	20.165		708.51	18.157
708.7	17.291		708.7	19.604			708.7	19.1162		708.7	16.898			708.7	20.186		708.7	18.165
708.9	17.263		708.9	19.599			708.9	19.0802		708.9	16.911			708.9	20.206		708.9	18.153
709.09	17.246		709.09	19.596			709.09	19.0722		709.09	16.92			709.09	20.226		709.09	18.154
709.29	17.249		709.29	19.598			709.29	19.0492		709.29	16.914			709.29	20.224		709.29	18.163
709.48	17.253		709.48	19.609			709.48	19.0552		709.48	16.906			709.48	20.225		709.48	18.168
709.68	17.26		709.68	19.596			709.68	19.0712		709.68	16.889			709.68	20.204		709.68	18.165
709.87	17.281		709.87	19.618			709.87	19.0882		709.87	16.853			709.87	20.162		709.87	18.17
710.07	17.284		710.07	19.617			710.07	19.1212		710.07	16.836			710.07	20.131		710.07	18.164
710.26	17.297		710.26	19.612			710.26	19.1542		710.26	16.817			710.26	20.093		710.26	18.17
710.46	17.311		710.46	19.598			710.46	19.1762		710.46	16.801			710.46	20.067		710.46	18.167
710.65	17.32		710.65	19.578			710.65	19.1892		710.65	16.811			710.65	20.057		710.65	18.159
710.85	17.325		710.85	19.583			710.85	19.1992		710.85	16.824			710.85	20.053		710.85	18.172
711.04	17.342		711.04	19.571			711.04	19.1882		711.04	16.853			711.04	20.076		711.04	18.183
711.23	17.355		711.23	19.578			711.23	19.1882		711.23	16.889			711.23	20.099		711.23	18.183
711.43	17.36		711.43	19.587			711.43	19.1962		711.43	16.928			711.43	20.143		711.43	18.201
711.62	17.357		711.62	19.617			711.62	19.1422		711.62	16.966			711.62	20.188		711.62	18.214
711.82	17.33		711.82	19.631			711.82	19.1302		711.82	17.008			711.82	20.217		711.82	18.205
712.01	17.308		712.01	19.652			712.01	19.0982		712.01	17.025			712.01	20.229		712.01	18.202
712.21	17.291		712.21	19.678			712.21	19.0672		712.21	17.031			712.21	20.244		712.21	18.197
712.4	17.265		712.4	19.662			712.4	19.0702		712.4	17.034			712.4	20.25		712.4	18.187
712.6	17.249		712.6	19.667			712.6	19.0772		712.6	17.016			712.6	20.244		712.6	18.198
712.79	17.259		712.79	19.664			712.79	19.0952		712.79	17.001			712.79	20.216		712.79	18.2
712.99	17.273		712.99	19.665			712.99	19.1292		712.99	16.982			712.99	20.186		712.99	18.205
713.18	17.271		713.18	19.668			713.18	19.1622		713.18	16.954			713.18	20.153		713.18	18.195
713.38	17.29		713.38	19.648			713.38	19.2172		713.38	16.92			713.38	20.125		713.38	18.189
713.57	17.289		713.57	19.638			713.57	19.2442		713.57	16.914			713.57	20.1		713.57	18.18
713.77	17.319		713.77	19.632			713.77	19.2552		713.77	16.908			713.77	20.107		713.77	18.179
713.96	17.344		713.96	19.619			713.96	19.2592		713.96	16.91			713.96	20.106		713.96	18.183
714.15	17.356		714.15	19.624			714.15	19.2752		714.15	16.925			714.15	20.106		714.15	18.172
714.35	17.382		714.35	19.627			714.35	19.2602		714.35	16.955			714.35	20.138		714.35	18.187
714.54	17.387		714.54	19.624			714.54	19.2172		714.54	16.979			714.54	20.154		714.54	18.188
714.74	17.399		714.74	19.635			714.74	19.1842		714.74	17.006			714.74	20.175		714.74	18.208
714.93	17.404		714.93	19.656			714.93	19.1542		714.93	17.038			714.93	20.195		714.93	18.235
715.13	17.4		715.13	19.665			715.13	19.1432		715.13	17.042			715.13	20.216		715.13	18.236
715.32	17.389		715.32	19.675			715.32	19.1382		715.32	17.029			715.32	20.224		715.32	18.244
715.52	17.4		715.52	19.702			715.52	19.1292		715.52	17.012			715.52	20.222		715.52	18.26
715.71	17.415		715.71	19.706			715.71	19.1342		715.71	16.983			715.71	20.201		715.71	18.286
715.91	17.416		715.91	19.72			715.91	19.1312		715.91	16.958			715.91	20.165		715.91	18.287
716.1	17.426		716.1	19.714			716.1	19.1612		716.1	16.909			716.1	20.121		716.1	18.268
716.29	17.431		716.29	19.7			716.29	19.1932		716.29	16.882			716.29	20.082		716.29	18.279
716.49	17.446		716.49	19.685			716.49	19.2222		716.49	16.881			716.49	20.055		716.49	18.273
716.68	17.471		716.68	19.666			716.68	19.2462		716.68	16.883			716.68	20.045		716.68	18.271
716.88	17.465		716.88	19.664			716.88	19.2712		716.88	16.873			716.88	20.05		716.88	18.253
717.07	17.471		717.07	19.658			717.07	19.2912		717.07	16.888			717.07	20.072		717.07	18.247
717.27	17.466		717.27	19.649			717.27	19.2902		717.27	16.919			717.27	20.103		717.27	18.24
717.46	17.457		717.46	19.666			717.46	19.2552		717.46	16.939			717.46	20.159		717.46	18.229
717.65	17.454		717.65	19.675			717.65	19.2362		717.65	16.986			717.65	20.2		717.65	18.223
717.85	17.428		717.85	19.709			717.85	19.2132		717.85	17.026			717.85	20.245		717.85	18.241
718.04	17.401		718.04	19.692			718.04	19.2062		718.04	17.047			718.04	20.277		718.04	18.236
718.24	17.394		718.24	19.714			718.24	19.1952		718.24	17.067			718.24	20.301		718.24	18.246
718.43	17.391		718.43	19.733			718.43	19.1972		718.43	17.074			718.43	20.317		718.43	18.254
718.63	17.396		718.63	19.757			718.63	19.2062		718.63	17.07			718.63	20.327		718.63	18.288
718.82	17.388		718.82	19.763			718.82	19.2302		718.82	17.037			718.82	20.314		718.82	18.293
719.01	17.385		719.01	19.768			719.01	19.2552		719.01	16.989			719.01	20.285		719.01	18.3
719.21	17.398		719.21	19.778			719.21	19.3042		719.21	16.944			719.21	20.27		719.21	18.322
719.4	17.427		719.4	19.777			719.4	19.3392		719.4	16.931			719.4	20.238		719.4	18.337
719.6	17.464		719.6	19.768			719.6	19.3792		719.6	16.909			719.6	20.209		719.6	18.354
719.79	17.494		719.79	19.786			719.79	19.4192		719.79	16.901			719.79	20.208		719.79	18.356
719.98	17.533		719.98	19.783			719.98	19.4502		719.98	16.918			719.98	20.192		719.98	18.357
720.18	17.557		720.18	19.791			720.18	19.4312		720.18	16.946			720.18	20.186		720.18	18.356
720.37	17.584		720.37	19.781			720.37	19.4312		720.37	16.967			720.37	20.229		720.37	18.342
720.57	17.602		720.57	19.822			720.57	19.3982		720.57	17.004			720.57	20.258		720.57	18.361
720.76	17.601		720.76	19.835			720.76	19.3732		720.76	17.024			720.76	20.304		720.76	18.353
720.96	17.602		720.96	19.851			720.96	19.3412		720.96	17.051			720.96	20.326		720.96	18.349
721.15	17.607		721.15	19.856			721.15	19.3082		721.15	17.059			721.15	20.358		721.15	18.348
721.34	17.607		721.34	19.882			721.34	19.2712		721.34	17.072			721.34	20.362		721.34	18.341
721.54	17.6		721.54	19.907			721.54	19.2622		721.54	17.06			721.54	20.375		721.54	18.332
721.73	17.588		721.73	19.91			721.73	19.2502		721.73	17.051			721.73	20.356		721.73	18.323
721.93	17.585		721.93	19.904			721.93	19.2682		721.93	17.017			721.93	20.342		721.93	18.332
722.12	17.568		722.12	19.905			722.12	19.2862		722.12	16.993			722.12	20.321		722.12	18.316
722.31	17.552		722.31	19.886			722.31	19.3012		722.31	16.943			722.31	20.277		722.31	18.307
722.51	17.536		722.51	19.864			722.51	19.3362		722.51	16.902			722.51	20.243		722.51	18.31
722.7	17.552		722.7	19.852			722.7	19.3782		722.7	16.873			722.7	20.226		722.7	18.308
722.89	17.563		722.89	19.838			722.89	19.3942		722.89	16.87			722.89	20.188		722.89	18.302
723.09	17.553		723.09	19.813			723.09	19.4152		723.09	16.88			723.09	20.203		723.09	18.298
723.28	17.552		723.28	19.794			723.28	19.4282		723.28	16.902			723.28	20.216		723.28	18.294
723.48	17.556		723.48	19.777			723.48	19.4122		723.48	16.947			723.48	20.25		723.48	18.296
723.67	17.56		723.67	19.799			723.67	19.3922		723.67	17.003			723.67	20.271		723.67	18.303
723.86	17.562		723.86	19.805			723.86	19.3572		723.86	17.057			723.86	20.315		723.86	18.326
724.06	17.579		724.06	19.835			724.06	19.3162		724.06	17.116			724.06	20.334		724.06	18.352
724.25	17.567		724.25	19.838			724.25	19.2982		724.25	17.134			724.25	20.365		724.25	18.364
724.45	17.556		724.45	19.856			724.45	19.2582		724.45	17.133			724.45	20.363		724.45	18.363
724.64	17.549		724.64	19.868			724.64	19.2432		724.64	17.129			724.64	20.359		724.64	18.375
724.83	17.552		724.83	19.889			724.83	19.2412		724.83	17.13			724.83	20.344		724.83	18.383
725.03	17.574		725.03	19.906			725.03	19.2602		725.03	17.119			725.03	20.318		725.03	18.385
725.22	17.587		725.22	19.914			725.22	19.2852		725.22	17.088			725.22	20.284		725.22	18.407
725.41	17.612		725.41	19.92			725.41	19.3042		725.41	17.051			725.41	20.237		725.41	18.421
725.61	17.64		725.61	19.923			725.61	19.3362		725.61	17.023			725.61	20.177		725.61	18.423
725.8	17.675		725.8	19.931			725.8	19.3722		725.8	17.01			725.8	20.145		725.8	18.429
726	17.682		726	19.931			726	19.4012		726	16.989			726	20.123		726	18.411
726.19	17.686		726.19	19.907			726.19	19.4252		726.19	16.989			726.19	20.134		726.19	18.388
726.38	17.705		726.38	19.902			726.38	19.4682		726.38	16.991			726.38	20.145		726.38	18.369
726.58	17.682		726.58	19.862			726.58	19.4562		726.58	17.001			726.58	20.176		726.58	18.351
726.77	17.681		726.77	19.867			726.77	19.4272		726.77	17.044			726.77	20.215		726.77	18.342
726.96	17.681		726.96	19.882			726.96	19.3912		726.96	17.104			726.96	20.256		726.96	18.348
727.16	17.685		727.16	19.916			727.16	19.3652		727.16	17.155			727.16	20.299		727.16	18.364
727.35	17.672		727.35	19.905			727.35	19.3562		727.35	17.176			727.35	20.331		727.35	18.38
727.54	17.641		727.54	19.898			727.54	19.3162		727.54	17.186			727.54	20.349		727.54	18.365
727.74	17.626		727.74	19.905			727.74	19.3092		727.74	17.194			727.74	20.344		727.74	18.38
727.93	17.592		727.93	19.895			727.93	19.3062		727.93	17.171			727.93	20.346		727.93	18.359
728.12	17.573		728.12	19.879			728.12	19.3202		728.12	17.14			728.12	20.342		728.12	18.358
728.32	17.556		728.32	19.86			728.32	19.3272		728.32	17.107			728.32	20.31		728.32	18.355
728.51	17.568		728.51	19.854			728.51	19.3672		728.51	17.062			728.51	20.291		728.51	18.386
728.7	17.588		728.7	19.853			728.7	19.4052		728.7	17.032			728.7	20.253		728.7	18.389
728.9	17.592		728.9	19.839			728.9	19.4162		728.9	17.015			728.9	20.22		728.9	18.385
729.09	17.627		729.09	19.865			729.09	19.4522		729.09	17.02			729.09	20.182		729.09	18.391
729.29	17.665		729.29	19.882			729.29	19.4982		729.29	17.036			729.29	20.174		729.29	18.407
729.48	17.685		729.48	19.882			729.48	19.5292		729.48	17.056			729.48	20.19		729.48	18.409
729.67	17.701		729.67	19.862			729.67	19.5432		729.67	17.078			729.67	20.218		729.67	18.398
729.87	17.722		729.87	19.893			729.87	19.5182		729.87	17.13			729.87	20.245		729.87	18.41
730.06	17.753		730.06	19.915			730.06	19.5142		730.06	17.19			730.06	20.277		730.06	18.44
730.25	17.754		730.25	19.927			730.25	19.4822		730.25	17.231			730.25	20.315		730.25	18.431
730.45	17.759		730.45	19.951			730.45	19.4412		730.45	17.267			730.45	20.353		730.45	18.457
730.64	17.771		730.64	19.97			730.64	19.4052		730.64	17.295			730.64	20.362		730.64	18.457
730.83	17.775		730.83	19.988			730.83	19.3832		730.83	17.294			730.83	20.364		730.83	18.468
731.03	17.781		731.03	20			731.03	19.3682		731.03	17.306			731.03	20.343		731.03	18.46
731.22	17.773		731.22	19.998			731.22	19.3602		731.22	17.277			731.22	20.32		731.22	18.467
731.41	17.788		731.41	20.012			731.41	19.3802		731.41	17.251			731.41	20.297		731.41	18.475
731.6	17.795		731.6	20.006			731.6	19.4102		731.6	17.207			731.6	20.265		731.6	18.476
731.8	17.803		731.8	19.984			731.8	19.4252		731.8	17.161			731.8	20.211		731.8	18.463
731.99	17.801		731.99	19.964			731.99	19.4542		731.99	17.122			731.99	20.179		731.99	18.436
732.18	17.798		732.18	19.973			732.18	19.4702		732.18	17.101			732.18	20.154		732.18	18.432
732.38	17.81		732.38	19.97			732.38	19.5012		732.38	17.09			732.38	20.138		732.38	18.415
732.57	17.816		732.57	19.972			732.57	19.5232		732.57	17.072			732.57	20.153		732.57	18.413
732.76	17.818		732.76	19.971			732.76	19.5312		732.76	17.08			732.76	20.18		732.76	18.391
732.96	17.826		732.96	19.979			732.96	19.5362		732.96	17.118			732.96	20.2		732.96	18.393
733.15	17.828		733.15	19.987			733.15	19.5372		733.15	17.153			733.15	20.242		733.15	18.394
733.34	17.805		733.34	19.991			733.34	19.5092		733.34	17.206			733.34	20.307		733.34	18.39
733.54	17.778		733.54	19.999			733.54	19.4982		733.54	17.236			733.54	20.364		733.54	18.399
733.73	17.762		733.73	20.039			733.73	19.4992		733.73	17.266			733.73	20.399		733.73	18.407
733.92	17.745		733.92	20.048			733.92	19.4812		733.92	17.267			733.92	20.419		733.92	18.424
734.12	17.725		734.12	20.063			734.12	19.4652		734.12	17.264			734.12	20.444		734.12	18.433
734.31	17.708		734.31	20.076			734.31	19.4512		734.31	17.257			734.31	20.44		734.31	18.439
734.5	17.71		734.5	20.096			734.5	19.4472		734.5	17.213			734.5	20.409		734.5	18.458
734.69	17.712		734.69	20.104			734.69	19.4752		734.69	17.193			734.69	20.37		734.69	18.475
734.89	17.701		734.89	20.084			734.89	19.4992		734.89	17.153			734.89	20.339		734.89	18.474
735.08	17.692		735.08	20.056			735.08	19.5042		735.08	17.114			735.08	20.287		735.08	18.453
735.27	17.697		735.27	20.038			735.27	19.5272		735.27	17.077			735.27	20.255		735.27	18.454
735.47	17.712		735.47	20.005			735.47	19.5642		735.47	17.051			735.47	20.233		735.47	18.433
735.66	17.712		735.66	19.988			735.66	19.5862		735.66	17.037			735.66	20.221		735.66	18.428
735.85	17.724		735.85	19.985			735.85	19.6102		735.85	17.035			735.85	20.217		735.85	18.422
736.05	17.727		736.05	19.976			736.05	19.5912		736.05	17.046			736.05	20.231		736.05	18.404
736.24	17.73		736.24	19.953			736.24	19.5542		736.24	17.06			736.24	20.253		736.24	18.412
736.43	17.73		736.43	19.95			736.43	19.5502		736.43	17.107			736.43	20.309		736.43	18.4
736.62	17.732		736.62	19.937			736.62	19.5342		736.62	17.137			736.62	20.341		736.62	18.395
736.82	17.726		736.82	19.947			736.82	19.5042		736.82	17.161			736.82	20.385		736.82	18.402
737.01	17.719		737.01	19.937			737.01	19.4952		737.01	17.195			737.01	20.418		737.01	18.412
737.2	17.725		737.2	19.929			737.2	19.4482		737.2	17.184			737.2	20.444		737.2	18.415
737.39	17.751		737.39	19.952			737.39	19.4532		737.39	17.161			737.39	20.453		737.39	18.42
737.59	17.754		737.59	19.976			737.59	19.4822		737.59	17.15			737.59	20.46		737.59	18.441
737.78	17.771		737.78	19.989			737.78	19.4872		737.78	17.121			737.78	20.445		737.78	18.457
737.97	17.779		737.97	20.004			737.97	19.5022		737.97	17.093			737.97	20.419		737.97	18.482
738.17	17.793		738.17	20.027			738.17	19.5202		738.17	17.055			738.17	20.391		738.17	18.499
738.36	17.826		738.36	20.031			738.36	19.5392		738.36	17.016			738.36	20.352		738.36	18.503
738.55	17.847		738.55	20.024			738.55	19.5722		738.55	16.991			738.55	20.322		738.55	18.507
738.74	17.856		738.74	20.028			738.74	19.6142		738.74	16.982			738.74	20.318		738.74	18.492
738.94	17.867		738.94	20.012			738.94	19.6202		738.94	16.971			738.94	20.295		738.94	18.487
739.13	17.866		739.13	20.02			739.13	19.6222		739.13	16.987			739.13	20.302		739.13	18.488
739.32	17.879		739.32	20.023			739.32	19.6532		739.32	17.018			739.32	20.334		739.32	18.488
739.51	17.874		739.51	20.035			739.51	19.6332		739.51	17.061			739.51	20.359		739.51	18.483
739.71	17.866		739.71	20.037			739.71	19.6422		739.71	17.108			739.71	20.396		739.71	18.487
739.9	17.845		739.9	20.038			739.9	19.5922		739.9	17.161			739.9	20.426		739.9	18.481
740.09	17.843		740.09	20.029			740.09	19.5722		740.09	17.21			740.09	20.452		740.09	18.486
740.28	17.827		740.28	20.044			740.28	19.5672		740.28	17.25			740.28	20.457		740.28	18.478
740.48	17.811		740.48	20.059			740.48	19.5602		740.48	17.273			740.48	20.46		740.48	18.465
740.67	17.803		740.67	20.062			740.67	19.5502		740.67	17.284			740.67	20.466		740.67	18.457
740.86	17.794		740.86	20.06			740.86	19.5502		740.86	17.277			740.86	20.473		740.86	18.472
741.05	17.795		741.05	20.067			741.05	19.5562		741.05	17.249			741.05	20.448		741.05	18.48
741.25	17.791		741.25	20.061			741.25	19.5732		741.25	17.236			741.25	20.419		741.25	18.488
741.44	17.795		741.44	20.069			741.44	19.5882		741.44	17.217			741.44	20.387		741.44	18.501
741.63	17.815		741.63	20.064			741.63	19.6142		741.63	17.191			741.63	20.367		741.63	18.502
741.82	17.827		741.82	20.052			741.82	19.6132		741.82	17.151			741.82	20.332		741.82	18.498
742.02	17.845		742.02	20.047			742.02	19.6312		742.02	17.13			742.02	20.304		742.02	18.499
742.21	17.861		742.21	20.026			742.21	19.6632		742.21	17.113			742.21	20.306		742.21	18.476
742.4	17.872		742.4	20.025			742.4	19.6802		742.4	17.122			742.4	20.312		742.4	18.475
742.59	17.878		742.59	20.047			742.59	19.6712		742.59	17.133			742.59	20.348		742.59	18.464
742.79	17.905		742.79	20.05			742.79	19.6882		742.79	17.172			742.79	20.399		742.79	18.491
742.98	17.912		742.98	20.061			742.98	19.6732		742.98	17.214			742.98	20.45		742.98	18.506
743.17	17.924		743.17	20.066			743.17	19.6432		743.17	17.257			743.17	20.471		743.17	18.525
743.36	17.941		743.36	20.087			743.36	19.6312		743.36	17.299			743.36	20.47		743.36	18.531
743.56	17.96		743.56	20.112			743.56	19.6152		743.56	17.345			743.56	20.491		743.56	18.534
743.75	17.975		743.75	20.128			743.75	19.5882		743.75	17.348			743.75	20.478		743.75	18.546
743.94	17.979		743.94	20.14			743.94	19.5942		743.94	17.346			743.94	20.467		743.94	18.557
744.13	17.981		744.13	20.161			744.13	19.6062		744.13	17.348			744.13	20.443		744.13	18.572
744.33	17.978		744.33	20.175			744.33	19.6302		744.33	17.343			744.33	20.41		744.33	18.575
744.52	17.982		744.52	20.189			744.52	19.6632		744.52	17.323			744.52	20.398		744.52	18.587
744.71	17.991		744.71	20.215			744.71	19.6472		744.71	17.315			744.71	20.362		744.71	18.598
744.9	17.989		744.9	20.206			744.9	19.6882		744.9	17.303			744.9	20.355		744.9	18.597
745.09	17.988		745.09	20.181			745.09	19.6842		745.09	17.268			745.09	20.318		745.09	18.597
745.29	17.966		745.29	20.159			745.29	19.6742		745.29	17.233			745.29	20.295		745.29	18.587
745.48	17.969		745.48	20.145			745.48	19.6882		745.48	17.221			745.48	20.281		745.48	18.57
745.67	17.962		745.67	20.127			745.67	19.7252		745.67	17.222			745.67	20.287		745.67	18.572
745.86	17.927		745.86	20.118			745.86	19.7302		745.86	17.231			745.86	20.318		745.86	18.571
746.05	17.908		746.05	20.104			746.05	19.7372		746.05	17.256			746.05	20.345		746.05	18.578
746.25	17.906		746.25	20.1			746.25	19.7262		746.25	17.289			746.25	20.388		746.25	18.582
746.44	17.906		746.44	20.11			746.44	19.6892		746.44	17.332			746.44	20.421		746.44	18.574
746.63	17.891		746.63	20.092			746.63	19.6642		746.63	17.354			746.63	20.44		746.63	18.564
746.82	17.885		746.82	20.103			746.82	19.6412		746.82	17.359			746.82	20.448		746.82	18.571
747.01	17.888		747.01	20.1			747.01	19.6092		747.01	17.381			747.01	20.461		747.01	18.562
747.21	17.883		747.21	20.109			747.21	19.6272		747.21	17.384			747.21	20.442		747.21	18.587
747.4	17.899		747.4	20.121			747.4	19.6252		747.4	17.354			747.4	20.418		747.4	18.592
747.59	17.922		747.59	20.144			747.59	19.6522		747.59	17.351			747.59	20.399		747.59	18.601
747.78	17.951		747.78	20.163			747.78	19.6622		747.78	17.337			747.78	20.35		747.78	18.603
747.97	17.956		747.97	20.167			747.97	19.6732		747.97	17.304			747.97	20.319		747.97	18.616
748.17	17.964		748.17	20.172			748.17	19.6822		748.17	17.278			748.17	20.31		748.17	18.595
748.36	18		748.36	20.17			748.36	19.6922		748.36	17.259			748.36	20.287		748.36	18.591
748.55	17.99		748.55	20.169			748.55	19.6992		748.55	17.238			748.55	20.285		748.55	18.59
748.74	18.004		748.74	20.169			748.74	19.7202		748.74	17.257			748.74	20.28		748.74	18.575
748.93	18.009		748.93	20.166			748.93	19.7302		748.93	17.243			748.93	20.293		748.93	18.572
749.13	18.029		749.13	20.205			749.13	19.7282		749.13	17.263			749.13	20.317		749.13	18.59
749.32	18.022		749.32	20.19			749.32	19.7112		749.32	17.313			749.32	20.348		749.32	18.586
749.51	18.023		749.51	20.189			749.51	19.6842		749.51	17.316			749.51	20.362		749.51	18.588
749.7	18.031		749.7	20.194			749.7	19.6652		749.7	17.35			749.7	20.397		749.7	18.583
749.89	18.025		749.89	20.211			749.89	19.6342		749.89	17.394			749.89	20.415		749.89	18.592
750.09	18.021		750.09	20.218			750.09	19.6162		750.09	17.421			750.09	20.433		750.09	18.626
750.28	18.006		750.28	20.226			750.28	19.6092		750.28	17.439			750.28	20.453		750.28	18.637
750.47	18.009		750.47	20.23			750.47	19.6132		750.47	17.444			750.47	20.454		750.47	18.65
750.66	18		750.66	20.246			750.66	19.6072		750.66	17.436			750.66	20.433		750.66	18.662
750.85	18.006		750.85	20.244			750.85	19.6162		750.85	17.427			750.85	20.417		750.85	18.661
751.04	18.033		751.04	20.242			751.04	19.6382		751.04	17.398			751.04	20.381		751.04	18.649
751.24	18.024		751.24	20.25			751.24	19.6482		751.24	17.341			751.24	20.341		751.24	18.65
751.43	18.028		751.43	20.244			751.43	19.6592		751.43	17.315			751.43	20.311		751.43	18.649
751.62	18.031		751.62	20.209			751.62	19.6712		751.62	17.288			751.62	20.292		751.62	18.617
751.81	18.047		751.81	20.21			751.81	19.6892		751.81	17.256			751.81	20.29		751.81	18.623
752	18.04		752	20.202			752	19.7232		752	17.256			752	20.306		752	18.616
752.19	18.031		752.19	20.199			752.19	19.7282		752.19	17.246			752.19	20.304		752.19	18.618
752.39	18.019		752.39	20.187			752.39	19.7482		752.39	17.256			752.39	20.329		752.39	18.619
752.58	18		752.58	20.189			752.58	19.7382		752.58	17.285			752.58	20.349		752.58	18.589
752.77	17.996		752.77	20.187			752.77	19.7292		752.77	17.307			752.77	20.385		752.77	18.586
752.96	17.997		752.96	20.197			752.96	19.7062		752.96	17.352			752.96	20.417		752.96	18.582
753.15	18.009		753.15	20.209			753.15	19.7122		753.15	17.401			753.15	20.435		753.15	18.596
753.34	18.006		753.34	20.225			753.34	19.6912		753.34	17.418			753.34	20.44		753.34	18.612
753.54	18.007		753.54	20.238			753.54	19.6652		753.54	17.439			753.54	20.465		753.54	18.617
753.73	18.009		753.73	20.241			753.73	19.6512		753.73	17.455			753.73	20.474		753.73	18.619
753.92	18.013		753.92	20.254			753.92	19.6752		753.92	17.438			753.92	20.478		753.92	18.634
754.11	18.023		754.11	20.272			754.11	19.6822		754.11	17.414			754.11	20.449		754.11	18.648
754.3	18.019		754.3	20.271			754.3	19.7062		754.3	17.393			754.3	20.41		754.3	18.638
754.49	18.037		754.49	20.294			754.49	19.7362		754.49	17.36			754.49	20.377		754.49	18.657
754.68	18.064		754.68	20.294			754.68	19.7372		754.68	17.322			754.68	20.342		754.68	18.631
754.88	18.082		754.88	20.29			754.88	19.7462		754.88	17.274			754.88	20.318		754.88	18.622
755.07	18.109		755.07	20.297			755.07	19.7752		755.07	17.229			755.07	20.296		755.07	18.627
755.26	18.121		755.26	20.296			755.26	19.8032		755.26	17.214			755.26	20.294		755.26	18.639
[truncated: 1,650 more rows]
