# Supplementary material for: Scalable production of structurally colored composite films by shearing supramolecular composites of polymers and colloids
Source: Nat Commun. 2024 Feb 29;15:1874. doi: 10.1038/s41467-024-46237-4 (PMC10904808; doi:10.1038/s41467-024-46237-4)
Supplement: Supplementary file 3 — Source Data [file 41467_2024_46237_MOESM3_ESM.zip › Source of Data/Fig.2c.xls]

## Sheet: Sheet1
PEI600				PEI10k					PEI60k
ω (rad/s)	G" (Pa)			ω (rad/s)	G' (Pa)	G"(Pa)			ω (rad/s)	G' (Pa)	G" (Pa)
628.319	1348.07			628.319	14237.7	65822.3			628.319	67144.7	103597
396.441	895.26			396.441	10125	48895.4			396.441	44305.9	79326.8
250.14	510.435			250.14	6204.64	32756.6			250.14	29944.3	57239.9
157.827	297.327			157.827	3389.41	21835.4			157.827	20517.9	41121.6
99.5816	186.508			99.5816	2057.74	13993.8			99.5816	14238.3	29486.1
62.8319	117.437			62.8319	1022.43	9000.94			62.8319	9941.27	21148.7
39.6438	76.7841			39.6438	560.647	5764.81			39.6438	6970.13	15179.2
25.0137	50.8447			25.0137	267.331	3695.75			25.0137	4885.75	10878.7
15.7828	31.83			15.7828	124.462	2381.69			15.7828	3416.06	7789.3
9.95809	20.1502			9.95809	57.2788	1540.16			9.95809	2373.53	5565.05
6.28319	12.7815			6.28319	27.3435	976.68			6.28319	1634.5	3968
3.96441	8.16143			3.96441	13.485	623.589			3.96441	1115.51	2820.99
2.50139	5.24789			2.50139	7.46372	404.716			2.50139	759.592	1999.08
1.57827	3.42441			1.57827	3.93279	255.802			1.57827	503.499	1398.9
0.995816	2.21196			0.99582	2.40555	163.087			0.99582	338.522	982.056
0.628319	1.42255			0.62832	1.5095	103.919			0.62832	224.842	685.79
