# Supplementary material for: Scalable production of structurally colored composite films by shearing supramolecular composites of polymers and colloids
Source: Nat Commun. 2024 Feb 29;15:1874. doi: 10.1038/s41467-024-46237-4 (PMC10904808; doi:10.1038/s41467-024-46237-4)
Supplement: Supplementary file 3 — Source Data [file 41467_2024_46237_MOESM3_ESM.zip › Source of Data/Fig.2d.xls]

## Sheet: Sheet1
PEI600-PS60					PEI10k-PS60					PEI60k-PS60
ω (rad/s)	G' (Pa)	G" (Pa)			ω (rad/s)	G' (Pa)	G" (Pa)			ω (rad/s)	G' (Pa)	G" (Pa)
628.319	18137.6	97730.5			628.319	158848	145982			628.319	234154	145537
471.173	21370.6	89491.7			471.173	176154	98356.7			471.173	191147	153649
353.33	19636.7	72044.3			353.33	176545	92213.4			353.33	198246	130707
264.96	17993.5	56248.3			264.96	168950	89227			264.96	189945	121283
198.692	16014.7	43889.8			198.692	161171	82116.1			198.692	201296	120112
148.998	13575.1	34247.4			148.998	148976	76205.3			148.998	196554	118706
111.733	11969.7	26777.2			111.733	139060	68506.9			111.733	197812	115402
83.7877	10738.1	20987.2			83.7877	129252	63366.2			83.7877	191065	113457
62.8319	9702.43	16551.2			62.8319	121207	57647.8			62.8319	195754	111277
47.1173	8836.3	13138			47.1173	111846	52661.6			47.1173	183444	107209
35.333	8176.23	10539			35.333	103958	47966.3			35.333	178926	104884
26.496	7541.96	8551.85			26.496	97368.2	43518.1			26.496	178455	101567
19.8692	6933.99	6967.12			19.8692	91196.7	39620.4			19.8692	179227	99497.8
14.8998	6441.63	5702.96			14.8998	86747.3	31700.9			14.8998	193355	95354.9
11.1733	5968.09	4730.85			11.1733	80189.9	32919.6			11.1733	173751	97322.9
8.37877	5557.57	3930.02			8.37877	75490	29642.9			8.37877	166301	91727.6
6.28319	5145.57	3294.1			6.28319	71712	27119			6.28319	169493	90246.3
