# Supplementary material for: Scalable production of structurally colored composite films by shearing supramolecular composites of polymers and colloids
Source: Nat Commun. 2024 Feb 29;15:1874. doi: 10.1038/s41467-024-46237-4 (PMC10904808; doi:10.1038/s41467-024-46237-4)
Supplement: Supplementary file 3 — Source Data [file 41467_2024_46237_MOESM3_ESM.zip › Source of Data/Fig.3b.xls]

## Sheet: Sheet1
PEI60k-PS30 after shearing			PEI60k-PS40 after shearing			PEI60k-PS50 after shearing			PEI60k-PS60 after shearing			PEI60k-PS70 after shearing
Wavelength（nm）	Reflectance (%)		Wavelength（nm）	Reflectance (%)		Wavelength（nm）	Reflectance (%)		Wavelength（nm）	Reflectance (%)		Wavelength（nm）	Reflectance (%)
344.93	-57.688		344.93	16.48		344.93	-61.514		344.93	-53.092		344.93	161.091
345.15	-57.688		345.15	16.48		345.15	-61.514		345.15	-53.092		345.15	161.091
345.37	-57.688		345.37	16.48		345.37	-61.514		345.37	-53.092		345.37	161.091
345.59	74.368		345.59	188.793		345.59	161.278		345.59	14.056		345.59	-298.384
345.81	938.918		345.81	296.308		345.81	661.129		345.81	526.871		345.81	349.742
346.03	112.092		346.03	151.62		346.03	63.567		346.03	164.569		346.03	61.869
346.24	28.739		346.24	22.731		346.24	-46.177		346.24	26.927		346.24	172.779
346.46	155.999		346.46	-37.499		346.46	-168.238		346.46	24.978		346.46	251.979
346.68	209.8		346.68	114.683		346.68	-218.314		346.68	78.047		346.68	233.914
346.9	-179.136		346.9	86.044		346.9	264.555		346.9	-104.401		346.9	78.689
347.12	652.91		347.12	-404.474		347.12	-209.238		347.12	216.011		347.12	196.731
347.34	-270.177		347.34	-393.869		347.34	-627.203		347.34	-320.82		347.34	-173.074
347.56	59.079		347.56	111.235		347.56	103.214		347.56	58.125		347.56	31.987
347.77	44.917		347.77	81.497		347.77	76.409		347.77	60.35		347.77	44.973
347.99	31.371		347.99	61.373		347.99	71.241		347.99	58.142		347.99	34.741
348.21	26.959		348.21	48.839		348.21	49.415		348.21	44.173		348.21	32.84
348.43	31.105		348.43	44.665		348.43	55.014		348.43	50.861		348.43	41.263
348.65	40.603		348.65	43.023		348.65	46.767		348.65	45.118		348.65	46.358
348.87	30.619		348.87	38.138		348.87	36.632		348.87	39.878		348.87	35.847
349.08	29.136		349.08	36.454		349.08	31.907		349.08	34.542		349.08	33.39
349.3	29.768		349.3	34.257		349.3	29.149		349.3	28.914		349.3	28.149
349.52	25.673		349.52	37.413		349.52	30.306		349.52	28.481		349.52	31.463
349.74	26.426		349.74	33.338		349.74	28.297		349.74	29.236		349.74	29.665
349.96	27.714		349.96	32.201		349.96	29.631		349.96	27.321		349.96	29.97
350.18	23.091		350.18	34.915		350.18	28.773		350.18	27.161		350.18	27.855
350.39	24.055		350.39	32.55		350.39	30.956		350.39	29.162		350.39	29.901
350.61	22.819		350.61	29.65		350.61	29.291		350.61	27.622		350.61	27.915
350.83	25.505		350.83	29.195		350.83	29.815		350.83	28.331		350.83	28.989
351.05	25.967		351.05	29.639		351.05	30.525		351.05	29.827		351.05	28.47
351.27	24.386		351.27	29.246		351.27	27.658		351.27	28.709		351.27	27.004
351.49	22.795		351.49	29.353		351.49	32.473		351.49	28.927		351.49	23.886
351.7	25.137		351.7	29.213		351.7	34.599		351.7	30.707		351.7	25.432
351.92	24.307		351.92	28.399		351.92	33.696		351.92	29.478		351.92	24.471
352.14	24.117		352.14	27.49		352.14	33.204		352.14	29.837		352.14	24.386
352.36	24.566		352.36	25.373		352.36	32.141		352.36	28.727		352.36	22.18
352.58	24.563		352.58	26.498		352.58	31.632		352.58	27.806		352.58	21.402
352.8	23.289		352.8	25.6		352.8	30.606		352.8	28.236		352.8	22.517
353.01	25.708		353.01	23.633		353.01	31.52		353.01	24.585		353.01	21.099
353.23	25.9		353.23	23.523		353.23	28.819		353.23	23.165		353.23	20.967
353.45	30.061		353.45	27.254		353.45	32.138		353.45	26.832		353.45	22.54
353.67	25.767		353.67	26.366		353.67	29.784		353.67	23.616		353.67	22.901
353.89	27.361		353.89	27.525		353.89	30.847		353.89	23.776		353.89	22.774
354.1	29.207		354.1	26.723		354.1	31.183		354.1	21.407		354.1	23.258
354.32	27.894		354.32	27.847		354.32	27.314		354.32	20.731		354.32	24.883
354.54	28.501		354.54	27.364		354.54	26.176		354.54	21.014		354.54	24.952
354.76	28.378		354.76	26.194		354.76	25.425		354.76	21.434		354.76	24.998
354.98	30.688		354.98	26.851		354.98	26.574		354.98	22.933		354.98	26.563
355.19	31.279		355.19	28.789		355.19	29.053		355.19	26.097		355.19	27.037
355.41	30.975		355.41	27.252		355.41	29.982		355.41	28.237		355.41	29.95
355.63	30.606		355.63	26.857		355.63	30.15		355.63	29.746		355.63	28.835
355.85	32.269		355.85	27.552		355.85	28.486		355.85	33.146		355.85	33.041
356.07	32.355		356.07	27.806		356.07	28.909		356.07	34.708		356.07	33.109
356.28	30.98		356.28	26.158		356.28	28.27		356.28	32.023		356.28	32.042
356.5	33.587		356.5	26.746		356.5	30.074		356.5	33.806		356.5	32.613
356.72	30.925		356.72	26.316		356.72	29.472		356.72	34.438		356.72	30.621
356.94	29.403		356.94	27.095		356.94	30.252		356.94	38.144		356.94	31.277
357.16	29.865		357.16	24.433		357.16	29.364		357.16	38.148		357.16	30.018
357.37	26.989		357.37	22.899		357.37	29.69		357.37	36.786		357.37	28.571
357.59	28.579		357.59	23.794		357.59	31.062		357.59	37.318		357.59	27.567
357.81	25.238		357.81	21.36		357.81	29.006		357.81	36.308		357.81	27.11
358.03	24.131		358.03	22.132		358.03	27.221		358.03	33.739		358.03	24.28
358.25	24.454		358.25	24.409		358.25	26.022		358.25	33.107		358.25	23.169
358.46	24.575		358.46	25.944		358.46	27.148		358.46	32.21		358.46	22.53
358.68	22.576		358.68	25.175		358.68	28.084		358.68	29.887		358.68	19.205
358.9	21.274		358.9	24.119		358.9	25.698		358.9	30.283		358.9	17.624
359.12	20.393		359.12	23.013		359.12	25.041		359.12	29.207		359.12	15.695
359.33	19.246		359.33	23.591		359.33	24.797		359.33	29.385		359.33	13.877
359.55	19.277		359.55	24.403		359.55	25.716		359.55	29.564		359.55	17.695
359.77	18.979		359.77	23.644		359.77	25.238		359.77	27.927		359.77	16.011
359.99	20.527		359.99	24.629		359.99	27.952		359.99	29.261		359.99	17.401
360.21	21.43		360.21	27.435		360.21	27.59		360.21	30.1		360.21	17.44
360.42	21.309		360.42	28.107		360.42	29.866		360.42	33.621		360.42	20.725
360.64	21.527		360.64	29.426		360.64	27.673		360.64	34.285		360.64	20.165
360.86	22.202		360.86	25.97		360.86	24.755		360.86	33.39		360.86	20.872
361.08	22.163		361.08	24.564		361.08	27.259		361.08	33.222		361.08	20.537
361.29	22.102		361.29	22.115		361.29	28.08		361.29	31.559		361.29	19.703
361.51	22.724		361.51	22.5		361.51	28.486		361.51	34.376		361.51	21.835
361.73	22.876		361.73	21.366		361.73	29.58		361.73	32.402		361.73	21.736
361.95	24.501		361.95	24.02		361.95	28.278		361.95	33.296		361.95	23.39
362.17	24.895		362.17	23.834		362.17	27.587		362.17	32.385		362.17	23.998
362.38	26.008		362.38	22.363		362.38	26.557		362.38	32.711		362.38	24.06
362.6	25.477		362.6	22.905		362.6	26.516		362.6	33.123		362.6	25.435
362.82	23.485		362.82	21.156		362.82	24.59		362.82	31.838		362.82	24.708
363.04	25.464		363.04	20.002		363.04	24.437		363.04	30.549		363.04	25.564
363.25	24.496		363.25	19.984		363.25	23.222		363.25	27.601		363.25	22.877
363.47	26.222		363.47	20.142		363.47	27.115		363.47	27.562		363.47	23.5
363.69	25.102		363.69	21.438		363.69	27.566		363.69	28.342		363.69	23.085
363.91	23.126		363.91	21.2		363.91	26.029		363.91	28.122		363.91	22.744
364.12	23.853		364.12	21.536		364.12	26.282		364.12	28.472		364.12	22.491
364.34	24.152		364.34	21.792		364.34	25.431		364.34	27.504		364.34	22.557
364.56	23.801		364.56	21.371		364.56	24.297		364.56	27.198		364.56	23.791
364.78	23.614		364.78	21.172		364.78	25.604		364.78	27.372		364.78	24.716
364.99	23.385		364.99	20.314		364.99	23.822		364.99	26.84		364.99	23.121
365.21	22.231		365.21	21.025		365.21	21.743		365.21	24.841		365.21	20.561
365.43	21.437		365.43	20.035		365.43	21.043		365.43	24.707		365.43	19.942
365.65	20.306		365.65	21.071		365.65	20.452		365.65	24.617		365.65	20.193
365.86	18.501		365.86	20.177		365.86	21.077		365.86	24.865		365.86	19.578
366.08	18.348		366.08	20.86		366.08	20.57		366.08	24.614		366.08	18.865
366.3	17.211		366.3	20.227		366.3	17.253		366.3	24.035		366.3	17.302
366.52	18.41		366.52	22.084		366.52	18.223		366.52	23.897		366.52	19.116
366.73	19.937		366.73	21.432		366.73	17.625		366.73	24.243		366.73	18.177
366.95	19.921		366.95	21.358		366.95	16.747		366.95	24.126		366.95	18.54
367.17	19.547		367.17	19.667		367.17	16.517		367.17	22.541		367.17	16.743
367.39	19.907		367.39	21.06		367.39	17.446		367.39	24.095		367.39	16.726
367.6	18.977		367.6	20.294		367.6	18.256		367.6	24.026		367.6	15.647
367.82	19.517		367.82	22.445		367.82	19.409		367.82	25.333		367.82	18.162
368.04	19.807		368.04	21.445		368.04	20.22		368.04	26.074		368.04	18.997
368.25	20.746		368.25	21.592		368.25	21.085		368.25	27.021		368.25	19.001
368.47	23.565		368.47	21.894		368.47	22.84		368.47	26.377		368.47	18.437
368.69	23.1		368.69	22.888		368.69	21.42		368.69	25.852		368.69	17.976
368.91	23.392		368.91	23.041		368.91	21.574		368.91	25.422		368.91	19.878
369.12	23.81		369.12	24.659		369.12	23.337		369.12	25.822		369.12	21.363
369.34	23.243		369.34	23.345		369.34	22.649		369.34	25.144		369.34	19.93
369.56	22.5		369.56	23.861		369.56	22.993		369.56	25.571		369.56	20.583
369.78	23.151		369.78	25.023		369.78	22.538		369.78	25.931		369.78	21.801
369.99	21.993		369.99	25.848		369.99	23.468		369.99	26.725		369.99	23.461
370.21	21.841		370.21	24.72		370.21	23.509		370.21	26.855		370.21	23.111
370.43	21.146		370.43	23.79		370.43	22.171		370.43	26.498		370.43	23.733
370.64	20.698		370.64	22.233		370.64	23.532		370.64	26.944		370.64	22.978
370.86	20.642		370.86	21.907		370.86	23.712		370.86	26.294		370.86	22.296
371.08	20.56		371.08	22.788		371.08	24.002		371.08	23.537		371.08	22.643
371.3	19.207		371.3	23.587		371.3	23.297		371.3	24.015		371.3	23.354
371.51	20.062		371.51	22.917		371.51	24.267		371.51	25.368		371.51	24.511
371.73	19.856		371.73	22.475		371.73	23.663		371.73	26.431		371.73	24.261
371.95	20.405		371.95	21.227		371.95	24.218		371.95	26.076		371.95	24.024
372.16	20.364		372.16	20.988		372.16	24.078		372.16	26.581		372.16	23.812
372.38	20.598		372.38	20.862		372.38	24.098		372.38	24.795		372.38	23.716
372.6	18.254		372.6	19.338		372.6	24.093		372.6	24.529		372.6	22.641
372.81	19.306		372.81	19.327		372.81	24.487		372.81	24.612		372.81	21.521
373.03	19.479		373.03	20.062		373.03	24.382		373.03	23.515		373.03	20.751
373.25	19.687		373.25	19.863		373.25	25.061		373.25	22.948		373.25	20.421
373.47	19.191		373.47	18.354		373.47	24.795		373.47	21.975		373.47	20.681
373.68	18.699		373.68	18.553		373.68	24.798		373.68	21.569		373.68	21.556
373.9	19.666		373.9	19.615		373.9	23.707		373.9	22.217		373.9	22.062
374.12	20.767		374.12	18.819		374.12	24.68		374.12	22.984		374.12	21.732
374.33	21.814		374.33	17.493		374.33	25.257		374.33	22.285		374.33	20.671
374.55	22.225		374.55	17.076		374.55	25.28		374.55	22.832		374.55	21.423
374.77	21.783		374.77	17.313		374.77	26.327		374.77	23.448		374.77	22.623
374.98	22.164		374.98	17.317		374.98	26.785		374.98	22.66		374.98	22.905
375.2	22.346		375.2	16.32		375.2	26.604		375.2	22.511		375.2	23.091
375.42	24.608		375.42	18.336		375.42	27.067		375.42	22.765		375.42	24.091
375.64	25.016		375.64	18.668		375.64	25.747		375.64	23.334		375.64	23.997
375.85	24.803		375.85	19.363		375.85	25.379		375.85	23.532		375.85	25.128
376.07	24.233		376.07	19.354		376.07	24.155		376.07	23.609		376.07	24.325
376.29	24.231		376.29	19.967		376.29	23.802		376.29	23.379		376.29	24.619
376.5	24.472		376.5	19.97		376.5	22.717		376.5	23.79		376.5	22.482
376.72	24.1		376.72	19.148		376.72	23.053		376.72	24.781		376.72	22.229
376.94	22.613		376.94	18.956		376.94	21.625		376.94	23.935		376.94	22.672
377.15	21.232		377.15	20.499		377.15	21.689		377.15	24.885		377.15	23.719
377.37	20.012		377.37	20.105		377.37	20.941		377.37	24.067		377.37	22.517
377.59	19.747		377.59	20.111		377.59	19.498		377.59	23.469		377.59	22.563
377.8	18.79		377.8	19.387		377.8	19.613		377.8	24.347		377.8	22.881
378.02	19.053		378.02	21.072		378.02	20.301		378.02	25.96		378.02	22.593
378.24	17.554		378.24	19.056		378.24	20.255		378.24	25.559		378.24	23.12
378.45	16.428		378.45	18.476		378.45	20.847		378.45	24.553		378.45	24.192
378.67	16.959		378.67	17.595		378.67	20.479		378.67	24.434		378.67	24.716
378.89	17.036		378.89	16.856		378.89	20.948		378.89	23.813		378.89	25.064
379.1	18.385		379.1	18.067		379.1	21.891		379.1	24.577		379.1	23.954
379.32	18.445		379.32	18.133		379.32	22.447		379.32	24.738		379.32	26.105
379.54	18.038		379.54	18.5		379.54	21.453		379.54	24.884		379.54	24.864
379.75	17.869		379.75	17.473		379.75	20.759		379.75	25.06		379.75	23.869
379.97	18.291		379.97	17.696		379.97	20.225		379.97	25.055		379.97	24.205
380.19	20.002		380.19	17.931		380.19	21.563		380.19	25.033		380.19	25.266
380.4	20.444		380.4	18.407		380.4	21.921		380.4	25.649		380.4	24.794
380.62	20.974		380.62	19.452		380.62	21.809		380.62	25.64		380.62	25.428
380.84	22.154		380.84	19.602		380.84	21.691		380.84	25.672		380.84	25.888
381.05	22.411		381.05	20.059		381.05	20.733		381.05	25.371		381.05	25.029
381.27	24.019		381.27	20.326		381.27	21.462		381.27	27.044		381.27	25.491
381.49	22.69		381.49	19.767		381.49	21.685		381.49	26.241		381.49	24.831
381.7	23.302		381.7	20.158		381.7	21.443		381.7	26.812		381.7	25.773
381.92	23.369		381.92	20.249		381.92	20.188		381.92	27.315		381.92	26.725
382.14	23.525		382.14	20.53		382.14	20.741		382.14	28.112		382.14	26.147
382.35	24.059		382.35	20.406		382.35	22.143		382.35	27.669		382.35	27.095
382.57	24.539		382.57	21.302		382.57	23.405		382.57	28.191		382.57	27.461
382.79	24.48		382.79	20.747		382.79	23.805		382.79	27.951		382.79	26.751
383	23.125		383	20.318		383	22.864		383	27.81		383	25.864
383.22	24.16		383.22	20.321		383.22	23.215		383.22	27.494		383.22	26.3
383.43	24.846		383.43	19.727		383.43	24.575		383.43	28.136		383.43	26.298
383.65	23.889		383.65	18.966		383.65	24.249		383.65	26.622		383.65	26.126
383.87	24.626		383.87	19.38		383.87	24.856		383.87	28.003		383.87	26.427
384.08	24.066		384.08	18.966		384.08	24.933		384.08	26.631		384.08	26.614
384.3	25.186		384.3	20.284		384.3	24.768		384.3	27.235		384.3	26.743
384.52	25.76		384.52	21.239		384.52	25.353		384.52	28.161		384.52	26.445
384.73	26.127		384.73	21.608		384.73	25.925		384.73	27.578		384.73	26.834
384.95	25.653		384.95	20.707		384.95	26.336		384.95	26.606		384.95	27.087
385.17	25.315		385.17	20.512		385.17	25.803		385.17	26.424		385.17	27.273
385.38	25.058		385.38	20.036		385.38	25.633		385.38	25.901		385.38	27.771
385.6	25.8		385.6	20.314		385.6	25.142		385.6	25.066		385.6	27.559
385.81	26.907		385.81	21.52		385.81	26.274		385.81	25.39		385.81	27.446
386.03	25.71		386.03	20.582		386.03	25.542		386.03	24.874		386.03	26.177
386.25	24.488		386.25	19.703		386.25	23.76		386.25	24.572		386.25	25.251
386.46	23.896		386.46	19.587		386.46	24.086		386.46	25.34		386.46	25.069
386.68	23.644		386.68	19.674		386.68	24.153		386.68	24.173		386.68	23.982
386.9	23.541		386.9	20.882		386.9	23.689		386.9	24.762		386.9	23.182
387.11	23.501		387.11	20.566		387.11	24.306		387.11	24.85		387.11	23.261
387.33	23.035		387.33	19.852		387.33	25.079		387.33	24.793		387.33	22.646
387.54	21.648		387.54	18.735		387.54	24.136		387.54	23.396		387.54	21.275
387.76	22.753		387.76	20.494		387.76	24.523		387.76	24.419		387.76	22.047
387.98	23.557		387.98	20.772		387.98	24.349		387.98	24.438		387.98	21.746
388.19	24.191		388.19	20.55		388.19	23.96		388.19	24.425		388.19	21.322
388.41	23.922		388.41	21.275		388.41	24.102		388.41	24.9		388.41	21.864
388.63	23.646		388.63	20.961		388.63	23.047		388.63	24.695		388.63	22.326
388.84	24.198		388.84	21.918		388.84	23.565		388.84	24.328		388.84	23.084
389.06	24.704		389.06	22.901		389.06	24.17		389.06	24.084		389.06	23.765
389.27	25.155		389.27	22.853		389.27	23.864		389.27	23.794		389.27	24.523
389.49	25.202		389.49	23.661		389.49	24.614		389.49	25.307		389.49	26.322
389.71	25.182		389.71	22.637		389.71	24.872		389.71	25.265		389.71	26.777
389.92	25.185		389.92	22.841		389.92	24.912		389.92	25.554		389.92	27.05
390.14	25.04		390.14	22.834		390.14	23.797		390.14	24.734		390.14	27.597
390.35	25.541		390.35	23.891		390.35	24.913		390.35	25.709		390.35	28.956
390.57	25.374		390.57	23.348		390.57	24.84		390.57	25.446		390.57	28.566
390.79	24.925		390.79	23.401		390.79	25.616		390.79	25.25		390.79	28.594
391	24.492		391	24.435		391	26.285		391	25.354		391	29.133
391.22	23.875		391.22	23.204		391.22	26.483		391.22	25.66		391.22	29.382
391.43	23.628		391.43	22.278		391.43	25.956		391.43	25.362		391.43	28.998
391.65	23.529		391.65	21.698		391.65	25.173		391.65	26.144		391.65	28.9
391.87	24.13		391.87	22.823		391.87	25.663		391.87	26.574		391.87	30.574
392.08	24.625		392.08	23.267		392.08	25.929		392.08	26.882		392.08	29.866
392.3	23.996		392.3	22.801		392.3	25.394		392.3	26.258		392.3	29.219
392.51	23.541		392.51	23.596		392.51	25.822		392.51	26.035		392.51	29.081
392.73	23.34		392.73	23.11		392.73	25.988		392.73	25.96		392.73	29.248
392.95	23.147		392.95	23.334		392.95	26.112		392.95	26.538		392.95	28.986
393.16	24.283		393.16	23.251		393.16	25.945		393.16	26.574		393.16	28.766
393.38	24.299		393.38	23.271		393.38	26.152		393.38	27.468		393.38	29.451
393.59	24.012		393.59	22.415		393.59	25.961		393.59	27.789		393.59	29.278
393.81	24.62		393.81	22.807		393.81	25.563		393.81	28.185		393.81	29.226
394.02	24.906		394.02	22.982		394.02	25.273		394.02	28.129		394.02	29.01
394.24	25.202		394.24	23.752		394.24	26.398		394.24	29.02		394.24	29.486
394.46	24.968		394.46	24.323		394.46	27.341		394.46	28.565		394.46	29.718
394.67	25.134		394.67	23.813		394.67	27.234		394.67	28.218		394.67	28.339
394.89	24.914		394.89	23.657		394.89	27.262		394.89	28.49		394.89	28.532
395.1	25.373		395.1	22.831		395.1	27.51		395.1	28.403		395.1	28.216
395.32	25.585		395.32	22.005		395.32	27.298		395.32	28.414		395.32	27.782
395.54	26.306		395.54	21.877		395.54	27		395.54	28.004		395.54	27.943
395.75	27.042		395.75	21.681		395.75	26.72		395.75	27.384		395.75	27.664
395.97	26.734		395.97	21.721		395.97	27.157		395.97	28.101		395.97	27.91
396.18	26.982		396.18	20.842		396.18	26.34		396.18	27.324		396.18	27.026
396.4	27.444		396.4	21.305		396.4	26.453		396.4	27.399		396.4	26.986
396.61	27.122		396.61	20.883		396.61	26.524		396.61	27.522		396.61	27.469
396.83	26.717		396.83	20.588		396.83	26.171		396.83	27.619		396.83	27.073
397.05	26.702		397.05	20.691		397.05	25.497		397.05	26.295		397.05	27.068
397.26	27.083		397.26	20.23		397.26	24.845		397.26	26.659		397.26	27.125
397.48	26.364		397.48	19.828		397.48	24.284		397.48	26.504		397.48	27.272
397.69	26.626		397.69	20.387		397.69	24.108		397.69	26.314		397.69	27.448
397.91	27.517		397.91	21.237		397.91	24.453		397.91	26.918		397.91	28.3
398.12	27.146		398.12	21.599		398.12	23.596		398.12	26.803		398.12	28.436
398.34	26.897		398.34	22.702		398.34	23.989		398.34	27.521		398.34	28.768
398.55	27.179		398.55	22.783		398.55	24.444		398.55	27.931		398.55	29.094
398.77	26.674		398.77	22.173		398.77	24.007		398.77	27.205		398.77	28.328
398.99	26.292		398.99	22.617		398.99	24.048		398.99	26.931		398.99	28.306
399.2	26.201		399.2	22.154		399.2	23.786		399.2	27.314		399.2	28.923
399.42	26.343		399.42	21.828		399.42	24.233		399.42	27.475		399.42	28.237
399.63	27.006		399.63	22.59		399.63	24.978		399.63	27.816		399.63	28.946
399.85	27.037		399.85	22.286		399.85	25.222		399.85	28.79		399.85	29.065
400.06	26.408		400.06	22.269		400.06	24.827		400.06	28.689		400.06	28.578
400.28	26.791		400.28	23.098		400.28	26.259		400.28	29.118		400.28	28.586
400.49	26.515		400.49	22.9		400.49	26.103		400.49	28.49		400.49	28.63
400.71	26.034		400.71	23.049		400.71	25.952		400.71	27.945		400.71	28.707
400.92	26.52		400.92	22.588		400.92	26.143		400.92	28.032		400.92	29.389
401.14	26.398		401.14	21.87		401.14	25.978		401.14	27.19		401.14	28.03
401.36	25.521		401.36	22.214		401.36	25.817		401.36	27.276		401.36	28.496
401.57	25.05		401.57	22.03		401.57	25.924		401.57	27.275		401.57	28.338
401.79	25.765		401.79	22.473		401.79	26.313		401.79	27.852		401.79	29.358
402	25.202		402	22.537		402	25.64		402	26.805		402	28.484
402.22	25.367		402.22	23.148		402.22	25.738		402.22	26.498		402.22	28.749
402.43	25.163		402.43	22.94		402.43	25.546		402.43	26.33		402.43	28.551
402.65	25.24		402.65	23.546		402.65	26.353		402.65	26.237		402.65	29.024
402.86	25.387		402.86	23.865		402.86	26.548		402.86	25.776		402.86	29.414
403.08	25.699		403.08	23.596		403.08	25.647		403.08	25.319		403.08	29.208
403.29	25.709		403.29	23.005		403.29	25.658		403.29	25.646		403.29	29.373
403.51	25.552		403.51	22.751		403.51	25.371		403.51	25.929		403.51	29.241
403.72	25.396		403.72	23.271		403.72	25.723		403.72	25.867		403.72	29.092
403.94	25.038		403.94	23		403.94	25.952		403.94	26.377		403.94	29.923
404.15	25.358		404.15	22.609		404.15	26.157		404.15	26.406		404.15	29.687
404.37	25.811		404.37	23.098		404.37	26.128		404.37	26.657		404.37	30.137
404.58	24.862		404.58	22.732		404.58	25.709		404.58	25.895		404.58	29.25
404.8	25.363		404.8	22.82		404.8	25.729		404.8	26.337		404.8	29.66
405.02	25.379		405.02	21.883		405.02	25.331		405.02	26.448		405.02	29.358
405.23	25.445		405.23	21.68		405.23	24.974		405.23	25.991		405.23	29.467
405.45	25.29		405.45	21.659		405.45	24.273		405.45	26.062		405.45	28.895
405.66	25.865		405.66	21.583		405.66	24.559		405.66	26.731		405.66	28.797
405.88	25.378		405.88	21.46		405.88	24.715		405.88	27.133		405.88	28.903
406.09	25.3		406.09	21.543		406.09	24.943		406.09	27.351		406.09	28.662
406.31	25.115		406.31	21.274		406.31	24.959		406.31	26.581		406.31	27.663
406.52	25.036		406.52	20.888		406.52	24.729		406.52	26.572		406.52	27.272
406.74	25.31		406.74	21.461		406.74	25.048		406.74	26.577		406.74	27.025
406.95	25.487		406.95	21.161		406.95	24.649		406.95	26.579		406.95	27.122
407.17	25.673		407.17	21.288		407.17	24.915		407.17	26.481		407.17	27.419
407.38	25.752		407.38	21.329		407.38	25.11		407.38	27.017		407.38	27.854
407.6	25.779		407.6	21.967		407.6	25.626		407.6	27.243		407.6	27.734
407.81	25.625		407.81	22.394		407.81	25.596		407.81	27.255		407.81	28.013
408.03	26.105		408.03	22.647		408.03	25.866		408.03	27.664		408.03	27.644
408.24	26.013		408.24	22.511		408.24	25.751		408.24	27.63		408.24	27.753
408.46	25.647		408.46	22.695		408.46	25.836		408.46	27.47		408.46	27.987
408.67	25.807		408.67	22.69		408.67	25.614		408.67	27.007		408.67	28.13
408.89	25.733		408.89	22.821		408.89	25.394		408.89	26.785		408.89	28.267
409.1	26.372		409.1	22.972		409.1	25.717		409.1	27.482		409.1	28.831
409.32	26.506		409.32	23.244		409.32	25.534		409.32	27.791		409.32	28.832
409.53	26.43		409.53	22.926		409.53	25.131		409.53	27.853		409.53	29.129
409.75	26.413		409.75	23.144		409.75	25.719		409.75	28.193		409.75	29.166
409.96	26.133		409.96	22.735		409.96	25.333		409.96	28		409.96	28.84
410.18	26.573		410.18	23.053		410.18	25.342		410.18	28.218		410.18	28.893
410.39	26.389		410.39	22.974		410.39	25.748		410.39	28.482		410.39	29.193
410.61	26.64		410.61	23.216		410.61	25.539		410.61	28.221		410.61	29.123
410.82	26.358		410.82	23.144		410.82	25.423		410.82	28.37		410.82	29.297
411.04	26.312		411.04	22.884		411.04	25.441		411.04	27.995		411.04	29.049
411.25	26.727		411.25	22.808		411.25	25.204		411.25	28.074		411.25	28.967
411.46	26.72		411.46	22.654		411.46	25.473		411.46	28.489		411.46	28.745
411.68	26.684		411.68	22.948		411.68	25.715		411.68	28.788		411.68	28.615
411.89	26.426		411.89	23.319		411.89	25.301		411.89	28.312		411.89	28.968
412.11	26.918		412.11	23.44		412.11	25.931		412.11	28.426		412.11	29.349
412.32	27.422		412.32	23.483		412.32	25.794		412.32	28.414		412.32	28.877
412.54	27.557		412.54	23.948		412.54	25.57		412.54	28.058		412.54	28.835
412.75	27.24		412.75	23.637		412.75	25.247		412.75	28.195		412.75	28.352
412.97	26.989		412.97	23.139		412.97	25.182		412.97	27.73		412.97	28.175
413.18	27.086		413.18	23.038		413.18	24.637		413.18	27.673		413.18	28.248
413.4	26.564		413.4	23.068		413.4	24.989		413.4	27.415		413.4	28.027
413.61	26.725		413.61	22.881		413.61	25.379		413.61	26.92		413.61	28.275
413.83	27.048		413.83	23.124		413.83	25.581		413.83	27.648		413.83	28.67
414.04	26.668		414.04	23.485		414.04	25.717		414.04	27.258		414.04	28.338
414.26	26.528		414.26	23.221		414.26	24.96		414.26	27.097		414.26	28.316
414.47	27.297		414.47	23.143		414.47	25.179		414.47	27.192		414.47	28.676
414.69	27.414		414.69	22.808		414.69	25.475		414.69	27.491		414.69	28.639
414.9	26.844		414.9	22.637		414.9	25.211		414.9	27.301		414.9	28.448
415.11	26.669		415.11	22.63		415.11	25.696		415.11	27.251		415.11	28.815
415.33	26.534		415.33	22.515		415.33	25.858		415.33	27.684		415.33	29.169
415.54	27.096		415.54	23.346		415.54	26.229		415.54	27.838		415.54	29.693
415.76	27.01		415.76	23.475		415.76	26.352		415.76	27.826		415.76	29.656
415.97	26.883		415.97	23.203		415.97	26.442		415.97	27.541		415.97	29.438
416.19	26.741		416.19	22.692		416.19	25.926		416.19	27.703		416.19	29.642
416.4	26.629		416.4	23.301		416.4	25.877		416.4	28.07		416.4	29.276
416.62	26.417		416.62	23.55		416.62	25.986		416.62	27.73		416.62	29.289
416.83	26.673		416.83	23.34		416.83	26.122		416.83	28.016		416.83	29.77
417.05	27.072		417.05	23.87		417.05	26.97		417.05	28.099		417.05	29.7
417.26	26.43		417.26	23.848		417.26	27.071		417.26	28.062		417.26	29.468
417.47	26.41		417.47	23.699		417.47	27.11		417.47	28.111		417.47	29.396
417.69	26.304		417.69	23.821		417.69	27.068		417.69	28.03		417.69	28.845
417.9	26.2		417.9	23.537		417.9	26.937		417.9	27.848		417.9	28.441
418.12	26.185		418.12	23.302		418.12	26.831		418.12	27.475		418.12	27.996
418.33	26.008		418.33	22.598		418.33	26.827		418.33	27.524		418.33	28.046
418.55	26.469		418.55	23.043		418.55	26.748		418.55	27.723		418.55	28.417
418.76	26.239		418.76	23.058		418.76	26.575		418.76	27.721		418.76	28.716
418.97	26.736		418.97	23.455		418.97	27.049		418.97	27.833		418.97	28.943
419.19	26.442		419.19	23.196		419.19	26.758		419.19	27.862		419.19	29.036
419.4	26.484		419.4	22.573		419.4	26.72		419.4	27.58		419.4	28.533
419.62	26.741		419.62	22.688		419.62	26.952		419.62	28.008		419.62	28.966
419.83	26.626		419.83	22.726		419.83	26.801		419.83	28.251		419.83	29.101
420.05	26.829		420.05	22.783		420.05	26.558		420.05	27.917		420.05	29.091
420.26	26.605		420.26	22.974		420.26	26.36		420.26	27.931		420.26	29.079
420.48	26.897		420.48	22.925		420.48	26.216		420.48	28.091		420.48	29.473
420.69	27.118		420.69	22.904		420.69	26.032		420.69	28.25		420.69	29.78
420.9	26.827		420.9	22.952		420.9	25.889		420.9	28.204		420.9	29.787
421.12	26.498		421.12	23.364		421.12	25.862		421.12	28.161		421.12	29.663
421.33	26.558		421.33	23.126		421.33	25.761		421.33	27.971		421.33	29.23
421.55	26.951		421.55	22.885		421.55	25.893		421.55	27.846		421.55	28.591
421.76	26.957		421.76	22.694		421.76	25.984		421.76	27.898		421.76	28.566
421.97	27.177		421.97	22.864		421.97	26.127		421.97	27.638		421.97	28.742
422.19	27.151		422.19	22.937		422.19	25.917		422.19	27.977		422.19	29.1
422.4	26.486		422.4	22.599		422.4	25.667		422.4	27.681		422.4	28.461
422.62	26.36		422.62	22.314		422.62	25.366		422.62	27.409		422.62	28.12
422.83	26.453		422.83	22.201		422.83	25.401		422.83	27.573		422.83	28.088
423.05	26.72		423.05	22.283		423.05	25.417		423.05	27.656		423.05	28.172
423.26	26.938		423.26	22.152		423.26	25.4		423.26	27.444		423.26	28.258
423.47	26.648		423.47	22.193		423.47	25.451		423.47	27.183		423.47	28.22
423.69	26.814		423.69	22.339		423.69	25.335		423.69	27.261		423.69	28.296
423.9	27.206		423.9	22.394		423.9	25.342		423.9	27.22		423.9	28.444
424.12	27.026		424.12	22.229		424.12	25.901		424.12	27.618		424.12	28.851
424.33	27.207		424.33	22.909		424.33	26.086		424.33	27.92		424.33	29.401
424.54	27.035		424.54	23.03		424.54	25.694		424.54	27.47		424.54	29.103
424.76	26.924		424.76	22.902		424.76	25.545		424.76	27.708		424.76	28.842
424.97	27.393		424.97	23.201		424.97	25.834		424.97	27.69		424.97	29.036
425.19	27.472		425.19	23.133		425.19	25.827		425.19	27.553		425.19	28.875
425.4	27.568		425.4	23.115		425.4	26.01		425.4	27.633		425.4	29.235
425.61	27.595		425.61	23.27		425.61	25.949		425.61	27.76		425.61	29.62
425.83	27.53		425.83	23.237		425.83	26.305		425.83	27.705		425.83	29.617
426.04	27.532		426.04	23.384		426.04	26.433		426.04	27.828		426.04	29.516
426.26	27.832		426.26	23.833		426.26	26.612		426.26	28.251		426.26	29.848
426.47	27.708		426.47	23.815		426.47	26.977		426.47	28.545		426.47	29.923
426.68	27.651		426.68	23.594		426.68	27.186		426.68	28.616		426.68	29.749
426.9	27.69		426.9	23.666		426.9	26.974		426.9	28.683		426.9	29.605
427.11	27.525		427.11	23.39		427.11	26.8		427.11	28.642		427.11	29.462
427.33	27.629		427.33	23.542		427.33	26.924		427.33	28.854		427.33	29.617
427.54	27.488		427.54	23.677		427.54	27.085		427.54	28.873		427.54	29.801
427.75	26.986		427.75	23.536		427.75	26.919		427.75	28.774		427.75	29.542
427.97	26.922		427.97	23.554		427.97	26.819		427.97	28.925		427.97	29.727
428.18	27.082		428.18	23.89		428.18	27.17		428.18	28.9		428.18	29.735
428.39	26.726		428.39	23.84		428.39	27.143		428.39	28.818		428.39	29.505
428.61	26.593		428.61	23.873		428.61	26.618		428.61	28.69		428.61	29.587
428.82	26.312		428.82	23.978		428.82	26.477		428.82	28.481		428.82	29.32
429.04	25.885		429.04	23.759		429.04	26.221		429.04	28.485		429.04	28.827
429.25	26.228		429.25	23.84		429.25	25.947		429.25	28.228		429.25	28.823
429.46	26.222		429.46	24.083		429.46	25.78		429.46	27.94		429.46	28.917
429.68	26.027		429.68	24.268		429.68	25.717		429.68	27.744		429.68	28.932
429.89	25.993		429.89	24.249		429.89	25.714		429.89	27.802		429.89	29.023
430.1	26.07		430.1	24.285		430.1	25.815		430.1	27.964		430.1	29.165
430.32	26.27		430.32	24.092		430.32	25.936		430.32	27.93		430.32	29.322
430.53	26.422		430.53	24.261		430.53	26.045		430.53	27.855		430.53	29.488
430.75	26.555		430.75	24.303		430.75	25.832		430.75	27.717		430.75	29.308
430.96	26.299		430.96	24.245		430.96	25.687		430.96	27.627		430.96	29.243
431.17	26.413		431.17	24.173		431.17	25.708		431.17	27.461		431.17	29.117
431.39	26.486		431.39	23.932		431.39	25.68		431.39	27.555		431.39	28.957
431.6	26.424		431.6	23.517		431.6	25.765		431.6	27.335		431.6	29.198
431.81	26.72		431.81	23.791		431.81	25.932		431.81	27.38		431.81	29.579
432.03	26.5		432.03	23.674		432.03	25.897		432.03	27.257		432.03	29.437
432.24	26.395		432.24	23.445		432.24	25.831		432.24	27.274		432.24	29.278
432.45	26.495		432.45	23.298		432.45	25.759		432.45	27.179		432.45	29.099
432.67	26.544		432.67	23.439		432.67	25.814		432.67	27.33		432.67	29.138
432.88	26.609		432.88	23.429		432.88	25.82		432.88	27.379		432.88	29.004
433.09	26.429		433.09	23.541		433.09	25.583		433.09	27.427		433.09	28.822
433.31	26.458		433.31	23.46		433.31	25.58		433.31	27.289		433.31	28.653
433.52	26.585		433.52	23.736		433.52	25.849		433.52	27.575		433.52	28.906
433.73	26.822		433.73	23.607		433.73	25.719		433.73	27.77		433.73	28.926
433.95	26.778		433.95	23.587		433.95	25.631		433.95	27.873		433.95	28.88
434.16	26.745		434.16	24.045		434.16	25.818		434.16	27.816		434.16	29.009
434.38	26.89		434.38	24.339		434.38	25.787		434.38	28.095		434.38	29.066
434.59	26.692		434.59	24.245		434.59	25.813		434.59	28.042		434.59	28.903
434.8	26.656		434.8	24.354		434.8	26.105		434.8	28.106		434.8	28.893
435.02	26.638		435.02	24.402		435.02	26.177		435.02	28.105		435.02	28.795
435.23	26.725		435.23	24.616		435.23	26.268		435.23	28.096		435.23	29.042
435.44	26.605		435.44	24.426		435.44	26.335		435.44	27.634		435.44	29.006
435.66	26.577		435.66	24.145		435.66	26.277		435.66	27.529		435.66	29.049
435.87	26.847		435.87	24.165		435.87	26.479		435.87	27.506		435.87	29.205
436.08	26.921		436.08	24.136		436.08	26.369		436.08	27.793		436.08	29.288
436.3	26.595		436.3	23.946		436.3	26.428		436.3	27.442		436.3	29.017
436.51	26.438		436.51	23.965		436.51	26.436		436.51	27.414		436.51	28.916
436.72	26.454		436.72	23.94		436.72	26.627		436.72	27.259		436.72	28.879
436.94	26.452		436.94	23.629		436.94	26.556		436.94	27.265		436.94	28.734
437.15	26.398		437.15	23.52		437.15	26.526		437.15	27.224		437.15	28.68
437.36	26.397		437.36	23.43		437.36	26.594		437.36	27.137		437.36	28.752
437.58	26.481		437.58	23.379		437.58	26.546		437.58	27.238		437.58	28.95
437.79	26.622		437.79	23.298		437.79	26.628		437.79	27.428		437.79	29.148
438	26.44		438	23.283		438	26.485		438	27.613		438	29.151
438.22	26.361		438.22	23.276		438.22	26.401		438.22	27.839		438.22	29.191
438.43	26.168		438.43	23.634		438.43	26.527		438.43	27.842		438.43	29.156
438.64	26.052		438.64	23.715		438.64	26.376		438.64	27.792		438.64	29.025
438.85	26.008		438.85	23.72		438.85	26.339		438.85	27.697		438.85	29.058
439.07	26.221		439.07	23.726		439.07	26.34		439.07	27.808		439.07	29.182
439.28	26.262		439.28	23.75		439.28	26.399		439.28	27.777		439.28	29.378
439.49	26.465		439.49	23.861		439.49	26.295		439.49	28.153		439.49	29.575
439.71	26.504		439.71	24.201		439.71	26.444		439.71	28.306		439.71	29.68
439.92	26.541		439.92	24.291		439.92	26.477		439.92	28.324		439.92	29.596
440.13	26.62		440.13	24.319		440.13	26.311		440.13	28.472		440.13	29.471
440.35	26.631		440.35	24.224		440.35	26.226		440.35	28.192		440.35	29.221
440.56	26.674		440.56	24.405		440.56	26.225		440.56	28.234		440.56	29.365
440.77	26.753		440.77	24.276		440.77	26.394		440.77	28.277		440.77	29.204
440.99	26.983		440.99	24.448		440.99	26.494		440.99	28.327		440.99	29.199
441.2	27.078		441.2	24.375		441.2	26.501		441.2	28.285		441.2	29.244
441.41	27.117		441.41	24.128		441.41	26.569		441.41	28.325		441.41	29.336
441.62	27.081		441.62	24.099		441.62	26.641		441.62	28.341		441.62	29.227
441.84	27.126		441.84	24.139		441.84	26.694		441.84	28.414		441.84	29.285
442.05	27.027		442.05	24.011		442.05	26.505		442.05	28.406		442.05	29.237
442.26	26.912		442.26	24.083		442.26	26.361		442.26	28.218		442.26	29.081
442.48	26.908		442.48	23.779		442.48	26.352		442.48	28.123		442.48	28.903
442.69	26.74		442.69	23.834		442.69	26.28		442.69	28.081		442.69	29.021
442.9	26.662		442.9	23.893		442.9	26.256		442.9	27.938		442.9	28.931
443.12	26.569		443.12	24.02		443.12	26.132		443.12	28.058		443.12	28.987
443.33	26.435		443.33	24.117		443.33	26.051		443.33	28		443.33	28.797
443.54	26.339		443.54	24.032		443.54	25.938		443.54	27.794		443.54	28.782
443.75	26.353		443.75	24.011		443.75	25.942		443.75	27.713		443.75	28.834
443.97	26.316		443.97	24.031		443.97	25.893		443.97	27.773		443.97	28.658
444.18	26.271		444.18	24.297		444.18	25.92		444.18	27.735		444.18	28.559
444.39	26.22		444.39	24.264		444.39	25.996		444.39	27.737		444.39	28.63
444.61	26.191		444.61	24.276		444.61	25.924		444.61	27.759		444.61	28.599
444.82	26.098		444.82	24.466		444.82	26.049		444.82	27.588		444.82	28.489
445.03	25.943		445.03	24.375		445.03	26.04		445.03	27.431		445.03	28.464
445.24	25.649		445.24	24.438		445.24	25.97		445.24	27.331		445.24	28.593
445.46	25.855		445.46	24.466		445.46	26.084		445.46	27.441		445.46	28.578
445.67	25.805		445.67	24.33		445.67	26.022		445.67	27.342		445.67	28.579
445.88	25.817		445.88	24.464		445.88	26.079		445.88	27.316		445.88	28.661
446.09	25.898		446.09	24.352		446.09	26.104		446.09	27.342		446.09	28.625
446.31	25.91		446.31	24.461		446.31	26.134		446.31	27.156		446.31	28.657
446.52	25.893		446.52	24.325		446.52	26.052		446.52	27.12		446.52	28.681
446.73	26.089		446.73	24.158		446.73	26.04		446.73	27.264		446.73	28.841
446.95	26.136		446.95	23.977		446.95	26.092		446.95	27.109		446.95	28.851
447.16	26.171		447.16	24.082		447.16	26.037		447.16	27.153		447.16	28.931
447.37	26.093		447.37	23.953		447.37	25.894		447.37	27.162		447.37	28.854
447.58	26.201		447.58	23.934		447.58	25.941		447.58	27.266		447.58	28.929
447.8	26.364		447.8	24.073		447.8	26.249		447.8	27.373		447.8	29.025
448.01	26.713		448.01	24.099		448.01	26.341		448.01	27.547		448.01	29.03
448.22	26.758		448.22	24.037		448.22	26.511		448.22	27.595		448.22	28.998
448.43	26.804		448.43	24.181		448.43	26.546		448.43	27.661		448.43	29.092
448.65	26.846		448.65	24.023		448.65	26.504		448.65	27.741		448.65	29.122
448.86	26.897		448.86	24.15		448.86	26.485		448.86	27.853		448.86	29.231
449.07	26.857		449.07	24.119		449.07	26.532		449.07	27.963		449.07	29.179
449.28	26.887		449.28	24.257		449.28	26.795		449.28	28.111		449.28	29.151
449.5	26.714		449.5	24.353		449.5	26.839		449.5	27.92		449.5	28.96
449.71	26.607		449.71	24.317		449.71	26.777		449.71	27.953		449.71	29.013
449.92	26.527		449.92	24.284		449.92	26.651		449.92	27.839		449.92	28.801
450.13	26.552		450.13	24.39		450.13	26.736		450.13	27.854		450.13	28.845
450.35	26.614		450.35	24.375		450.35	26.653		450.35	27.801		450.35	28.722
450.56	26.487		450.56	24.301		450.56	26.457		450.56	27.722		450.56	28.508
450.77	26.349		450.77	24.087		450.77	26.457		450.77	27.574		450.77	28.301
450.98	26.292		450.98	24.119		450.98	26.346		450.98	27.463		450.98	28.286
451.2	26.279		451.2	24.141		451.2	26.434		451.2	27.381		451.2	28.326
451.41	26.438		451.41	24.167		451.41	26.581		451.41	27.382		451.41	28.338
451.62	26.337		451.62	24.012		451.62	26.718		451.62	27.24		451.62	28.423
451.83	26.492		451.83	24.14		451.83	26.745		451.83	27.41		451.83	28.393
452.05	26.331		452.05	24.108		452.05	26.435		452.05	27.246		452.05	28.342
452.26	26.218		452.26	23.929		452.26	26.369		452.26	27.24		452.26	28.286
452.47	26.169		452.47	24.074		452.47	26.431		452.47	27.263		452.47	28.379
452.68	26.277		452.68	24.099		452.68	26.597		452.68	27.305		452.68	28.548
452.9	26.283		452.9	24.132		452.9	26.585		452.9	27.313		452.9	28.546
453.11	26.168		453.11	24.032		453.11	26.626		453.11	27.267		453.11	28.66
453.32	26.161		453.32	24.067		453.32	26.689		453.32	27.354		453.32	28.881
453.53	26.311		453.53	24.259		453.53	26.689		453.53	27.419		453.53	28.968
453.74	26.239		453.74	24.304		453.74	26.618		453.74	27.442		453.74	28.99
453.96	26.244		453.96	24.398		453.96	26.593		453.96	27.549		453.96	28.976
454.17	26.219		454.17	24.47		454.17	26.587		454.17	27.526		454.17	29.095
454.38	26.204		454.38	24.476		454.38	26.362		454.38	27.294		454.38	28.912
454.59	26.188		454.59	24.325		454.59	26.402		454.59	27.23		454.59	29.014
454.81	26.35		454.81	24.359		454.81	26.523		454.81	27.327		454.81	29.001
455.02	26.643		455.02	24.646		455.02	26.625		455.02	27.376		455.02	29.231
455.23	26.733		455.23	24.623		455.23	26.577		455.23	27.487		455.23	29.078
455.44	26.675		455.44	24.69		455.44	26.519		455.44	27.496		455.44	29.091
455.65	26.667		455.65	24.547		455.65	26.57		455.65	27.4		455.65	29.044
455.87	26.8		455.87	24.74		455.87	26.684		455.87	27.575		455.87	28.914
456.08	26.885		456.08	24.674		456.08	26.625		456.08	27.536		456.08	28.885
456.29	26.812		456.29	24.698		456.29	26.716		456.29	27.57		456.29	28.955
456.5	26.844		456.5	24.636		456.5	26.642		456.5	27.623		456.5	28.896
456.72	26.915		456.72	24.411		456.72	26.662		456.72	27.596		456.72	28.85
456.93	26.819		456.93	24.363		456.93	26.619		456.93	27.469		456.93	28.659
457.14	26.891		457.14	24.322		457.14	26.611		457.14	27.622		457.14	28.663
457.35	26.852		457.35	24.315		457.35	26.476		457.35	27.561		457.35	28.539
457.56	26.722		457.56	24.25		457.56	26.393		457.56	27.482		457.56	28.477
457.78	26.633		457.78	24.179		457.78	26.31		457.78	27.456		457.78	28.387
457.99	26.586		457.99	24.113		457.99	26.291		457.99	27.321		457.99	28.313
458.2	26.698		458.2	24.094		458.2	26.302		458.2	27.406		458.2	28.308
458.41	26.677		458.41	24.173		458.41	26.355		458.41	27.37		458.41	28.284
458.62	26.623		458.62	24.089		458.62	26.249		458.62	27.301		458.62	28.324
458.84	26.556		458.84	24.229		458.84	26.238		458.84	27.278		458.84	28.34
459.05	26.591		459.05	24.237		459.05	26.174		459.05	27.292		459.05	28.451
459.26	26.611		459.26	24.204		459.26	26.411		459.26	27.213		459.26	28.593
459.47	26.545		459.47	24.309		459.47	26.304		459.47	27.123		459.47	28.494
459.68	26.596		459.68	24.292		459.68	26.335		459.68	27.258		459.68	28.576
459.89	26.573		459.89	24.388		459.89	26.428		459.89	27.383		459.89	28.78
460.11	26.569		460.11	24.395		460.11	26.354		460.11	27.376		460.11	28.813
460.32	26.617		460.32	24.449		460.32	26.471		460.32	27.415		460.32	28.94
460.53	26.469		460.53	24.344		460.53	26.469		460.53	27.483		460.53	28.873
460.74	26.621		460.74	24.418		460.74	26.386		460.74	27.475		460.74	28.982
460.95	26.58		460.95	24.405		460.95	26.42		460.95	27.365		460.95	28.963
461.17	26.653		461.17	24.452		461.17	26.349		461.17	27.364		461.17	28.93
461.38	26.692		461.38	24.5		461.38	26.43		461.38	27.37		461.38	28.96
461.59	26.739		461.59	24.384		461.59	26.485		461.59	27.364		461.59	28.885
461.8	26.687		461.8	24.344		461.8	26.375		461.8	27.246		461.8	28.739
462.01	26.658		462.01	24.398		462.01	26.223		462.01	27.299		462.01	28.717
462.22	26.647		462.22	24.394		462.22	26.313		462.22	27.396		462.22	28.868
462.44	26.604		462.44	24.461		462.44	26.349		462.44	27.388		462.44	28.798
462.65	26.523		462.65	24.377		462.65	26.352		462.65	27.366		462.65	28.725
462.86	26.563		462.86	24.513		462.86	26.457		462.86	27.431		462.86	28.757
463.07	26.594		463.07	24.474		463.07	26.395		463.07	27.455		463.07	28.625
463.28	26.642		463.28	24.47		463.28	26.385		463.28	27.458		463.28	28.674
463.5	26.59		463.5	24.506		463.5	26.611		463.5	27.55		463.5	28.591
463.71	26.441		463.71	24.525		463.71	26.633		463.71	27.605		463.71	28.569
463.92	26.408		463.92	24.504		463.92	26.738		463.92	27.674		463.92	28.646
464.13	26.334		464.13	24.432		464.13	26.649		464.13	27.631		464.13	28.638
464.34	26.216		464.34	24.313		464.34	26.558		464.34	27.575		464.34	28.636
464.55	26.303		464.55	24.418		464.55	26.719		464.55	27.637		464.55	28.709
464.76	26.388		464.76	24.392		464.76	26.639		464.76	27.683		464.76	28.618
464.98	26.447		464.98	24.37		464.98	26.565		464.98	27.715		464.98	28.534
465.19	26.48		465.19	24.302		465.19	26.462		465.19	27.731		465.19	28.59
465.4	26.509		465.4	24.372		465.4	26.503		465.4	27.741		465.4	28.55
465.61	26.465		465.61	24.341		465.61	26.536		465.61	27.72		465.61	28.573
465.82	26.322		465.82	24.368		465.82	26.528		465.82	27.631		465.82	28.673
466.03	26.416		466.03	24.452		466.03	26.54		466.03	27.655		466.03	28.661
466.25	26.396		466.25	24.397		466.25	26.408		466.25	27.647		466.25	28.738
466.46	26.463		466.46	24.453		466.46	26.446		466.46	27.641		466.46	28.819
466.67	26.48		466.67	24.447		466.67	26.451		466.67	27.663		466.67	28.808
466.88	26.511		466.88	24.491		466.88	26.473		466.88	27.723		466.88	28.832
467.09	26.549		467.09	24.533		467.09	26.497		467.09	27.793		467.09	28.846
467.3	26.535		467.3	24.512		467.3	26.357		467.3	27.71		467.3	28.759
467.51	26.546		467.51	24.679		467.51	26.484		467.51	27.725		467.51	28.887
467.73	26.584		467.73	24.677		467.73	26.487		467.73	27.749		467.73	28.894
467.94	26.537		467.94	24.74		467.94	26.519		467.94	27.748		467.94	28.847
468.15	26.571		468.15	24.684		468.15	26.506		468.15	27.661		468.15	28.785
468.36	26.627		468.36	24.711		468.36	26.484		468.36	27.742		468.36	28.738
468.57	26.725		468.57	24.754		468.57	26.54		468.57	27.876		468.57	28.616
468.78	26.699		468.78	24.737		468.78	26.562		468.78	27.863		468.78	28.682
468.99	26.708		468.99	24.813		468.99	26.584		468.99	27.882		468.99	28.726
469.21	26.679		469.21	24.742		469.21	26.497		469.21	27.839		469.21	28.649
469.42	26.695		469.42	24.835		469.42	26.375		469.42	27.804		469.42	28.693
469.63	26.648		469.63	24.841		469.63	26.35		469.63	27.837		469.63	28.717
469.84	26.671		469.84	24.901		469.84	26.447		469.84	27.827		469.84	28.734
470.05	26.635		470.05	24.818		470.05	26.461		470.05	27.892		470.05	28.748
470.26	26.556		470.26	24.629		470.26	26.354		470.26	27.835		470.26	28.682
470.47	26.477		470.47	24.598		470.47	26.365		470.47	27.727		470.47	28.687
470.68	26.52		470.68	24.547		470.68	26.43		470.68	27.751		470.68	28.702
470.9	26.527		470.9	24.658		470.9	26.415		470.9	27.776		470.9	28.747
471.11	26.48		471.11	24.555		471.11	26.416		471.11	27.69		471.11	28.808
471.32	26.551		471.32	24.508		471.32	26.391		471.32	27.524		471.32	28.893
471.53	26.508		471.53	24.467		471.53	26.327		471.53	27.525		471.53	28.908
471.74	26.521		471.74	24.428		471.74	26.363		471.74	27.498		471.74	28.824
471.95	26.459		471.95	24.354		471.95	26.305		471.95	27.505		471.95	28.736
472.16	26.472		472.16	24.186		472.16	26.299		472.16	27.508		472.16	28.664
472.37	26.473		472.37	24.151		472.37	26.324		472.37	27.425		472.37	28.611
472.58	26.584		472.58	24.181		472.58	26.315		472.58	27.454		472.58	28.628
472.8	26.537		472.8	24.206		472.8	26.371		472.8	27.497		472.8	28.567
473.01	26.5		473.01	24.253		473.01	26.382		473.01	27.456		473.01	28.556
473.22	26.514		473.22	24.276		473.22	26.44		473.22	27.515		473.22	28.547
473.43	26.532		473.43	24.298		473.43	26.437		473.43	27.442		473.43	28.57
473.64	26.537		473.64	24.237		473.64	26.45		473.64	27.445		473.64	28.586
473.85	26.503		473.85	24.274		473.85	26.416		473.85	27.351		473.85	28.467
474.06	26.446		474.06	24.265		474.06	26.412		474.06	27.439		474.06	28.453
474.27	26.478		474.27	24.304		474.27	26.514		474.27	27.421		474.27	28.367
474.48	26.409		474.48	24.301		474.48	26.448		474.48	27.42		474.48	28.425
474.7	26.465		474.7	24.372		474.7	26.489		474.7	27.412		474.7	28.497
474.91	26.436		474.91	24.47		474.91	26.504		474.91	27.387		474.91	28.504
475.12	26.516		475.12	24.49		475.12	26.504		475.12	27.423		475.12	28.548
475.33	26.423		475.33	24.505		475.33	26.47		475.33	27.342		475.33	28.553
475.54	26.407		475.54	24.517		475.54	26.485		475.54	27.205		475.54	28.578
475.75	26.378		475.75	24.584		475.75	26.498		475.75	27.203		475.75	28.534
475.96	26.396		475.96	24.593		475.96	26.439		475.96	27.175		475.96	28.528
476.17	26.379		476.17	24.627		476.17	26.441		476.17	27.229		476.17	28.516
476.38	26.309		476.38	24.655		476.38	26.45		476.38	27.262		476.38	28.471
476.59	26.357		476.59	24.629		476.59	26.457		476.59	27.327		476.59	28.557
476.8	26.349		476.8	24.7		476.8	26.468		476.8	27.3		476.8	28.595
477.02	26.354		477.02	24.708		477.02	26.373		477.02	27.268		477.02	28.676
477.23	26.39		477.23	24.686		477.23	26.419		477.23	27.26		477.23	28.68
477.44	26.417		477.44	24.674		477.44	26.408		477.44	27.26		477.44	28.663
477.65	26.394		477.65	24.666		477.65	26.413		477.65	27.266		477.65	28.655
477.86	26.325		477.86	24.679		477.86	26.385		477.86	27.225		477.86	28.624
478.07	26.28		478.07	24.603		478.07	26.403		478.07	27.274		478.07	28.636
478.28	26.339		478.28	24.628		478.28	26.332		478.28	27.32		478.28	28.712
478.49	26.373		478.49	24.569		478.49	26.359		478.49	27.3		478.49	28.647
478.7	26.361		478.7	24.613		478.7	26.382		478.7	27.292		478.7	28.694
478.91	26.361		478.91	24.605		478.91	26.279		478.91	27.277		478.91	28.693
479.12	26.39		479.12	24.583		479.12	26.219		479.12	27.275		479.12	28.757
479.33	26.412		479.33	24.588		479.33	26.243		479.33	27.254		479.33	28.767
479.54	26.468		479.54	24.585		479.54	26.264		479.54	27.299		479.54	28.771
479.75	26.373		479.75	24.591		479.75	26.258		479.75	27.285		479.75	28.826
479.97	26.333		479.97	24.571		479.97	26.187		479.97	27.219		479.97	28.783
480.18	26.322		480.18	24.554		480.18	26.179		480.18	27.186		480.18	28.766
480.39	26.298		480.39	24.517		480.39	26.175		480.39	27.131		480.39	28.77
480.6	26.297		480.6	24.455		480.6	26.166		480.6	27.103		480.6	28.762
480.81	26.333		480.81	24.511		480.81	26.175		480.81	27.121		480.81	28.809
481.02	26.231		481.02	24.488		481.02	26.209		481.02	27.084		481.02	28.763
481.23	26.26		481.23	24.495		481.23	26.175		481.23	27.125		481.23	28.836
481.44	26.306		481.44	24.458		481.44	26.151		481.44	27.151		481.44	28.825
481.65	26.29		481.65	24.447		481.65	26.207		481.65	27.127		481.65	28.831
481.86	26.248		481.86	24.458		481.86	26.255		481.86	27.117		481.86	28.807
482.07	26.196		482.07	24.496		482.07	26.279		482.07	27.175		482.07	28.841
482.28	26.143		482.28	24.478		482.28	26.245		482.28	27.142		482.28	28.84
482.49	26.224		482.49	24.463		482.49	26.262		482.49	27.186		482.49	28.78
482.7	26.208		482.7	24.518		482.7	26.318		482.7	27.208		482.7	28.8
482.91	26.258		482.91	24.576		482.91	26.409		482.91	27.233		482.91	28.863
483.12	26.301		483.12	24.583		483.12	26.417		483.12	27.291		483.12	28.888
483.33	26.32		483.33	24.63		483.33	26.443		483.33	27.328		483.33	28.894
483.54	26.292		483.54	24.59		483.54	26.41		483.54	27.276		483.54	28.823
483.76	26.382		483.76	24.612		483.76	26.4		483.76	27.346		483.76	28.847
483.97	26.351		483.97	24.624		483.97	26.447		483.97	27.297		483.97	28.939
484.18	26.328		484.18	24.638		484.18	26.509		484.18	27.29		484.18	28.945
484.39	26.326		484.39	24.633		484.39	26.491		484.39	27.303		484.39	28.906
484.6	26.359		484.6	24.629		484.6	26.515		484.6	27.296		484.6	28.952
484.81	26.377		484.81	24.667		484.81	26.573		484.81	27.281		484.81	28.906
485.02	26.384		485.02	24.687		485.02	26.602		485.02	27.235		485.02	28.843
485.23	26.367		485.23	24.657		485.23	26.613		485.23	27.141		485.23	28.803
485.44	26.394		485.44	24.641		485.44	26.607		485.44	27.138		485.44	28.815
485.65	26.345		485.65	24.646		485.65	26.579		485.65	27.201		485.65	28.815
485.86	26.323		485.86	24.634		485.86	26.584		485.86	27.135		485.86	28.795
486.07	26.312		486.07	24.611		486.07	26.622		486.07	27.141		486.07	28.804
486.28	26.336		486.28	24.669		486.28	26.651		486.28	27.183		486.28	28.892
486.49	26.299		486.49	24.613		486.49	26.657		486.49	27.156		486.49	28.87
486.7	26.284		486.7	24.59		486.7	26.63		486.7	27.189		486.7	28.847
486.91	26.257		486.91	24.558		486.91	26.558		486.91	27.171		486.91	28.848
487.12	26.277		487.12	24.567		487.12	26.586		487.12	27.174		487.12	28.875
487.33	26.308		487.33	24.635		487.33	26.606		487.33	27.198		487.33	28.856
487.54	26.261		487.54	24.584		487.54	26.504		487.54	27.158		487.54	28.831
487.75	26.271		487.75	24.533		487.75	26.479		487.75	27.164		487.75	28.879
487.96	26.246		487.96	24.569		487.96	26.467		487.96	27.235		487.96	28.951
488.17	26.225		488.17	24.559		488.17	26.476		488.17	27.233		488.17	28.932
488.38	26.245		488.38	24.478		488.38	26.437		488.38	27.183		488.38	28.907
488.59	26.278		488.59	24.519		488.59	26.485		488.59	27.279		488.59	28.972
488.8	26.282		488.8	24.525		488.8	26.445		488.8	27.241		488.8	28.945
489.01	26.281		489.01	24.53		489.01	26.422		489.01	27.209		489.01	28.878
489.22	26.324		489.22	24.596		489.22	26.441		489.22	27.202		489.22	28.917
489.43	26.344		489.43	24.58		489.43	26.476		489.43	27.178		489.43	28.867
489.64	26.336		489.64	24.606		489.64	26.515		489.64	27.169		489.64	28.849
489.85	26.329		489.85	24.639		489.85	26.502		489.85	27.209		489.85	28.836
490.06	26.308		490.06	24.58		490.06	26.459		490.06	27.163		490.06	28.821
490.27	26.349		490.27	24.638		490.27	26.484		490.27	27.17		490.27	28.868
490.48	26.345		490.48	24.7		490.48	26.444		490.48	27.195		490.48	28.845
490.69	26.31		490.69	24.693		490.69	26.466		490.69	27.201		490.69	28.789
490.9	26.325		490.9	24.707		490.9	26.439		490.9	27.261		490.9	28.808
491.11	26.322		491.11	24.778		491.11	26.459		491.11	27.265		491.11	28.787
491.32	26.345		491.32	24.805		491.32	26.405		491.32	27.21		491.32	28.72
491.53	26.346		491.53	24.856		491.53	26.381		491.53	27.223		491.53	28.768
491.74	26.365		491.74	24.825		491.74	26.387		491.74	27.243		491.74	28.769
491.95	26.366		491.95	24.813		491.95	26.382		491.95	27.261		491.95	28.773
492.16	26.366		492.16	24.888		492.16	26.376		492.16	27.309		492.16	28.749
492.37	26.385		492.37	24.928		492.37	26.397		492.37	27.369		492.37	28.76
492.58	26.386		492.58	24.899		492.58	26.435		492.58	27.358		492.58	28.779
492.79	26.421		492.79	24.907		492.79	26.441		492.79	27.407		492.79	28.815
493	26.418		493	24.854		493	26.435		493	27.42		493	28.784
493.21	26.431		493.21	24.847		493.21	26.508		493.21	27.431		493.21	28.823
493.42	26.496		493.42	24.905		493.42	26.501		493.42	27.445		493.42	28.829
493.63	26.532		493.63	24.903		493.63	26.51		493.63	27.405		493.63	28.848
493.84	26.517		493.84	24.876		493.84	26.477		493.84	27.409		493.84	28.893
494.05	26.426		494.05	24.841		494.05	26.456		494.05	27.419		494.05	28.92
494.26	26.447		494.26	24.845		494.26	26.493		494.26	27.475		494.26	28.943
494.47	26.438		494.47	24.857		494.47	26.525		494.47	27.457		494.47	28.964
494.68	26.405		494.68	24.845		494.68	26.529		494.68	27.435		494.68	28.946
494.89	26.426		494.89	24.812		494.89	26.517		494.89	27.427		494.89	28.967
495.1	26.416		495.1	24.764		495.1	26.46		495.1	27.346		495.1	28.961
495.31	26.44		495.31	24.801		495.31	26.458		495.31	27.376		495.31	28.992
495.52	26.393		495.52	24.809		495.52	26.45		495.52	27.328		495.52	28.965
495.73	26.384		495.73	24.828		495.73	26.455		495.73	27.316		495.73	28.982
495.94	26.335		495.94	24.767		495.94	26.436		495.94	27.288		495.94	28.973
496.15	26.314		496.15	24.714		496.15	26.45		496.15	27.268		496.15	28.968
496.36	26.246		496.36	24.709		496.36	26.444		496.36	27.298		496.36	28.92
496.57	26.237		496.57	24.731		496.57	26.498		496.57	27.356		496.57	28.928
496.78	26.272		496.78	24.737		496.78	26.528		496.78	27.354		496.78	28.944
496.99	26.248		496.99	24.715		496.99	26.523		496.99	27.337		496.99	28.928
497.19	26.222		497.19	24.724		497.19	26.487		497.19	27.354		497.19	28.902
497.4	26.22		497.4	24.731		497.4	26.478		497.4	27.335		497.4	28.882
497.61	26.168		497.61	24.748		497.61	26.474		497.61	27.353		497.61	28.934
497.82	26.138		497.82	24.74		497.82	26.486		497.82	27.403		497.82	28.936
498.03	26.07		498.03	24.673		498.03	26.444		498.03	27.337		498.03	28.902
498.24	26.063		498.24	24.657		498.24	26.436		498.24	27.373		498.24	28.909
498.45	26.055		498.45	24.673		498.45	26.441		498.45	27.394		498.45	28.916
498.66	26.083		498.66	24.718		498.66	26.457		498.66	27.43		498.66	28.934
498.87	26.086		498.87	24.732		498.87	26.479		498.87	27.384		498.87	28.962
499.08	26.144		499.08	24.742		499.08	26.506		499.08	27.375		499.08	28.997
499.29	26.135		499.29	24.72		499.29	26.481		499.29	27.306		499.29	28.964
499.5	26.131		499.5	24.748		499.5	26.486		499.5	27.312		499.5	28.932
499.71	26.165		499.71	24.753		499.71	26.499		499.71	27.285		499.71	28.922
499.92	26.186		499.92	24.723		499.92	26.477		499.92	27.276		499.92	28.929
500.13	26.214		500.13	24.726		500.13	26.5		500.13	27.313		500.13	28.957
500.34	26.256		500.34	24.703		500.34	26.499		500.34	27.297		500.34	28.924
500.55	26.274		500.55	24.732		500.55	26.526		500.55	27.289		500.55	28.946
500.76	26.296		500.76	24.776		500.76	26.523		500.76	27.307		500.76	28.98
500.96	26.32		500.96	24.78		500.96	26.544		500.96	27.259		500.96	28.938
501.17	26.335		501.17	24.783		501.17	26.529		501.17	27.233		501.17	28.937
501.38	26.31		501.38	24.794		501.38	26.54		501.38	27.196		501.38	28.934
501.59	26.322		501.59	24.807		501.59	26.518		501.59	27.271		501.59	28.925
501.8	26.29		501.8	24.829		501.8	26.521		501.8	27.27		501.8	28.929
502.01	26.303		502.01	24.855		502.01	26.538		502.01	27.289		502.01	28.927
502.22	26.33		502.22	24.82		502.22	26.545		502.22	27.294		502.22	28.979
502.43	26.284		502.43	24.815		502.43	26.511		502.43	27.292		502.43	28.99
502.64	26.282		502.64	24.819		502.64	26.545		502.64	27.276		502.64	28.982
502.85	26.219		502.85	24.813		502.85	26.51		502.85	27.257		502.85	29.003
503.06	26.22		503.06	24.791		503.06	26.545		503.06	27.25		503.06	29.043
503.27	26.244		503.27	24.795		503.27	26.558		503.27	27.242		503.27	29.082
503.48	26.269		503.48	24.8		503.48	26.574		503.48	27.253		503.48	29.107
503.68	26.245		503.68	24.819		503.68	26.544		503.68	27.289		503.68	29.122
503.89	26.218		503.89	24.813		503.89	26.545		503.89	27.318		503.89	29.128
504.1	26.243		504.1	24.788		504.1	26.526		504.1	27.355		504.1	29.123
504.31	26.229		504.31	24.796		504.31	26.535		504.31	27.34		504.31	29.144
504.52	26.238		504.52	24.77		504.52	26.512		504.52	27.336		504.52	29.147
504.73	26.269		504.73	24.772		504.73	26.531		504.73	27.37		504.73	29.201
504.94	26.252		504.94	24.822		504.94	26.558		504.94	27.383		504.94	29.225
505.15	26.225		505.15	24.791		505.15	26.551		505.15	27.368		505.15	29.246
505.36	26.223		505.36	24.81		505.36	26.549		505.36	27.387		505.36	29.259
505.57	26.238		505.57	24.83		505.57	26.559		505.57	27.42		505.57	29.236
505.78	26.262		505.78	24.861		505.78	26.553		505.78	27.438		505.78	29.221
505.98	26.268		505.98	24.838		505.98	26.563		505.98	27.418		505.98	29.184
506.19	26.265		506.19	24.825		506.19	26.58		506.19	27.404		506.19	29.177
506.4	26.309		506.4	24.838		506.4	26.603		506.4	27.424		506.4	29.204
506.61	26.359		506.61	24.867		506.61	26.632		506.61	27.457		506.61	29.259
506.82	26.322		506.82	24.842		506.82	26.621		506.82	27.476		506.82	29.26
507.03	26.315		507.03	24.842		507.03	26.596		507.03	27.467		507.03	29.25
507.24	26.311		507.24	24.831		507.24	26.59		507.24	27.445		507.24	29.24
507.45	26.278		507.45	24.832		507.45	26.579		507.45	27.391		507.45	29.234
507.66	26.254		507.66	24.816		507.66	26.554		507.66	27.356		507.66	29.245
507.87	26.304		507.87	24.852		507.87	26.609		507.87	27.419		507.87	29.265
508.07	26.293		508.07	24.88		508.07	26.605		508.07	27.438		508.07	29.285
508.28	26.279		508.28	24.864		508.28	26.61		508.28	27.438		508.28	29.302
508.49	26.252		508.49	24.855		508.49	26.603		508.49	27.421		508.49	29.314
508.7	26.232		508.7	24.876		508.7	26.629		508.7	27.451		508.7	29.35
508.91	26.232		508.91	24.882		508.91	26.638		508.91	27.46		508.91	29.369
509.12	26.216		509.12	24.859		509.12	26.639		509.12	27.419		509.12	29.387
509.33	26.206		509.33	24.826		509.33	26.643		509.33	27.37		509.33	29.372
509.54	26.209		509.54	24.872		509.54	26.642		509.54	27.351		509.54	29.399
509.75	26.213		509.75	24.858		509.75	26.663		509.75	27.339		509.75	29.407
509.95	26.246		509.95	24.875		509.95	26.712		509.95	27.368		509.95	29.44
510.16	26.259		510.16	24.867		510.16	26.731		510.16	27.397		510.16	29.446
510.37	26.275		510.37	24.861		510.37	26.746		510.37	27.418		510.37	29.41
510.58	26.274		510.58	24.857		510.58	26.724		510.58	27.402		510.58	29.39
510.79	26.288		510.79	24.828		510.79	26.764		510.79	27.4		510.79	29.399
511	26.316		511	24.829		511	26.732		511	27.405		511	29.438
511.21	26.297		511.21	24.81		511.21	26.719		511.21	27.41		511.21	29.471
511.41	26.285		511.41	24.808		511.41	26.69		511.41	27.419		511.41	29.441
511.62	26.268		511.62	24.795		511.62	26.712		511.62	27.422		511.62	29.424
511.83	26.259		511.83	24.799		511.83	26.752		511.83	27.479		511.83	29.423
512.04	26.22		512.04	24.795		512.04	26.718		512.04	27.501		512.04	29.417
512.25	26.224		512.25	24.763		512.25	26.734		512.25	27.49		512.25	29.423
512.46	26.248		512.46	24.78		512.46	26.738		512.46	27.499		512.46	29.449
512.67	26.232		512.67	24.783		512.67	26.715		512.67	27.52		512.67	29.469
512.88	26.216		512.88	24.802		512.88	26.688		512.88	27.527		512.88	29.462
513.08	26.189		513.08	24.801		513.08	26.702		513.08	27.55		513.08	29.478
513.29	26.18		513.29	24.79		513.29	26.72		513.29	27.542		513.29	29.476
513.5	26.152		513.5	24.806		513.5	26.666		513.5	27.545		513.5	29.499
513.71	26.141		513.71	24.822		513.71	26.715		513.71	27.531		513.71	29.508
513.92	26.13		513.92	24.861		513.92	26.705		513.92	27.532		513.92	29.497
514.13	26.138		514.13	24.883		514.13	26.719		514.13	27.548		514.13	29.54
514.33	26.135		514.33	24.906		514.33	26.685		514.33	27.557		514.33	29.548
514.54	26.151		514.54	24.894		514.54	26.672		514.54	27.529		514.54	29.561
514.75	26.169		514.75	24.932		514.75	26.72		514.75	27.552		514.75	29.598
514.96	26.189		514.96	24.966		514.96	26.73		514.96	27.58		514.96	29.594
515.17	26.167		515.17	24.951		515.17	26.731		515.17	27.612		515.17	29.594
515.38	26.156		515.38	24.963		515.38	26.745		515.38	27.588		515.38	29.61
515.59	26.181		515.59	24.94		515.59	26.742		515.59	27.582		515.59	29.645
515.79	26.196		515.79	24.954		515.79	26.725		515.79	27.565		515.79	29.67
516	26.189		516	24.94		516	26.72		516	27.555		516	29.683
516.21	26.207		516.21	24.952		516.21	26.777		516.21	27.603		516.21	29.67
516.42	26.206		516.42	24.949		516.42	26.797		516.42	27.598		516.42	29.671
516.63	26.233		516.63	24.95		516.63	26.828		516.63	27.629		516.63	29.736
516.84	26.24		516.84	24.967		516.84	26.821		516.84	27.602		516.84	29.759
517.04	26.245		517.04	24.952		517.04	26.821		517.04	27.587		517.04	29.803
517.25	26.235		517.25	24.972		517.25	26.807		517.25	27.565		517.25	29.825
517.46	26.239		517.46	24.937		517.46	26.797		517.46	27.547		517.46	29.809
517.67	26.254		517.67	24.942		517.67	26.823		517.67	27.58		517.67	29.833
517.88	26.262		517.88	24.955		517.88	26.846		517.88	27.563		517.88	29.862
518.09	26.272		518.09	24.944		518.09	26.86		518.09	27.569		518.09	29.867
518.29	26.276		518.29	24.972		518.29	26.871		518.29	27.557		518.29	29.903
518.5	26.307		518.5	24.999		518.5	26.863		518.5	27.573		518.5	29.927
518.71	26.32		518.71	25.043		518.71	26.854		518.71	27.577		518.71	29.974
518.92	26.306		518.92	25.032		518.92	26.846		518.92	27.552		518.92	30.006
519.13	26.314		519.13	25.035		519.13	26.838		519.13	27.57		519.13	30.009
519.33	26.313		519.33	25.027		519.33	26.854		519.33	27.547		519.33	29.987
519.54	26.289		519.54	24.979		519.54	26.821		519.54	27.551		519.54	29.995
519.75	26.298		519.75	24.99		519.75	26.854		519.75	27.563		519.75	30.004
519.96	26.266		519.96	24.947		519.96	26.833		519.96	27.567		519.96	30.053
520.17	26.249		520.17	24.94		520.17	26.801		520.17	27.564		520.17	30.092
520.38	26.226		520.38	24.928		520.38	26.776		520.38	27.544		520.38	30.133
520.58	26.208		520.58	24.916		520.58	26.763		520.58	27.563		520.58	30.143
520.79	26.191		520.79	24.913		520.79	26.75		520.79	27.567		520.79	30.162
521	26.175		521	24.872		521	26.732		521	27.606		521	30.183
521.21	26.185		521.21	24.834		521.21	26.724		521.21	27.613		521.21	30.21
521.42	26.156		521.42	24.84		521.42	26.754		521.42	27.632		521.42	30.251
521.62	26.177		521.62	24.83		521.62	26.744		521.62	27.659		521.62	30.298
521.83	26.189		521.83	24.826		521.83	26.736		521.83	27.673		521.83	30.322
522.04	26.171		522.04	24.861		522.04	26.747		522.04	27.716		522.04	30.336
522.25	26.183		522.25	24.899		522.25	26.752		522.25	27.746		522.25	30.35
522.46	26.168		522.46	24.89		522.46	26.747		522.46	27.777		522.46	30.366
522.66	26.198		522.66	24.934		522.66	26.783		522.66	27.809		522.66	30.392
522.87	26.209		522.87	24.96		522.87	26.813		522.87	27.806		522.87	30.44
523.08	26.221		523.08	24.995		523.08	26.798		523.08	27.815		523.08	30.466
523.29	26.228		523.29	25.002		523.29	26.773		523.29	27.783		523.29	30.483
523.49	26.211		523.49	24.997		523.49	26.747		523.49	27.781		523.49	30.479
523.7	26.227		523.7	25.039		523.7	26.798		523.7	27.8		523.7	30.484
523.91	26.192		523.91	25.068		523.91	26.836		523.91	27.829		523.91	30.478
524.12	26.204		524.12	25.056		524.12	26.831		524.12	27.851		524.12	30.496
524.33	26.221		524.33	25.069		524.33	26.836		524.33	27.814		524.33	30.521
524.53	26.215		524.53	25.047		524.53	26.802		524.53	27.807		524.53	30.56
524.74	26.206		524.74	25.012		524.74	26.774		524.74	27.778		524.74	30.587
524.95	26.187		524.95	25.025		524.95	26.809		524.95	27.761		524.95	30.61
525.16	26.168		525.16	25.041		525.16	26.795		525.16	27.775		525.16	30.626
525.37	26.142		525.37	25.031		525.37	26.775		525.37	27.773		525.37	30.604
525.57	26.157		525.57	25.034		525.57	26.813		525.57	27.815		525.57	30.578
525.78	26.141		525.78	25		525.78	26.819		525.78	27.797		525.78	30.581
525.99	26.122		525.99	25.03		525.99	26.816		525.99	27.817		525.99	30.628
526.2	26.147		526.2	25.05		526.2	26.814		526.2	27.802		526.2	30.673
526.4	26.129		526.4	25.078		526.4	26.784		526.4	27.782		526.4	30.708
526.61	26.124		526.61	25.061		526.61	26.77		526.61	27.777		526.61	30.753
526.82	26.119		526.82	25.041		526.82	26.76		526.82	27.79		526.82	30.742
527.03	26.118		527.03	25.045		527.03	26.756		527.03	27.814		527.03	30.747
527.23	26.113		527.23	25.083		527.23	26.798		527.23	27.839		527.23	30.764
527.44	26.133		527.44	25.084		527.44	26.808		527.44	27.835		527.44	30.806
527.65	26.149		527.65	25.059		527.65	26.8		527.65	27.827		527.65	30.832
527.86	26.181		527.86	25.059		527.86	26.814		527.86	27.784		527.86	30.866
528.07	26.219		528.07	25.088		528.07	26.826		528.07	27.83		528.07	30.907
528.27	26.221		528.27	25.083		528.27	26.794		528.27	27.832		528.27	30.946
528.48	26.229		528.48	25.085		528.48	26.801		528.48	27.867		528.48	30.979
528.69	26.235		528.69	25.041		528.69	26.8		528.69	27.862		528.69	30.979
528.9	26.225		528.9	25.019		528.9	26.846		528.9	27.906		528.9	31.001
529.1	26.24		529.1	24.993		529.1	26.87		529.1	27.922		529.1	31.051
529.31	26.231		529.31	24.966		529.31	26.869		529.31	27.904		529.31	31.075
529.52	26.239		529.52	24.976		529.52	26.839		529.52	27.864		529.52	31.093
529.73	26.212		529.73	24.99		529.73	26.846		529.73	27.886		529.73	31.135
529.93	26.213		529.93	24.975		529.93	26.841		529.93	27.9		529.93	31.17
530.14	26.214		530.14	24.986		530.14	26.816		530.14	27.93		530.14	31.175
530.35	26.228		530.35	24.974		530.35	26.818		530.35	27.964		530.35	31.21
530.56	26.204		530.56	24.961		530.56	26.802		530.56	27.963		530.56	31.22
530.76	26.187		530.76	24.951		530.76	26.811		530.76	27.92		530.76	31.297
530.97	26.183		530.97	24.957		530.97	26.801		530.97	27.906		530.97	31.343
531.18	26.18		531.18	24.973		531.18	26.794		531.18	27.889		531.18	31.364
531.39	26.184		531.39	24.98		531.39	26.832		531.39	27.925		531.39	31.412
531.59	26.175		531.59	25		531.59	26.816		531.59	27.917		531.59	31.451
531.8	26.173		531.8	25		531.8	26.807		531.8	27.922		531.8	31.453
532.01	26.184		532.01	24.986		532.01	26.815		532.01	27.923		532.01	31.453
532.21	26.184		532.21	24.984		532.21	26.845		532.21	27.934		532.21	31.51
532.42	26.197		532.42	24.956		532.42	26.848		532.42	27.884		532.42	31.554
532.63	26.189		532.63	24.96		532.63	26.838		532.63	27.857		532.63	31.558
532.84	26.175		532.84	24.969		532.84	26.863		532.84	27.847		532.84	31.616
533.04	26.162		533.04	25.014		533.04	26.857		533.04	27.891		533.04	31.631
533.25	26.176		533.25	25.019		533.25	26.865		533.25	27.94		533.25	31.684
533.46	26.167		533.46	25.004		533.46	26.852		533.46	27.961		533.46	31.681
533.67	26.14		533.67	24.978		533.67	26.834		533.67	27.97		533.67	31.699
533.87	26.153		533.87	24.976		533.87	26.83		533.87	27.961		533.87	31.712
534.08	26.169		534.08	24.986		534.08	26.82		534.08	27.933		534.08	31.736
534.29	26.169		534.29	24.983		534.29	26.827		534.29	27.966		534.29	31.767
534.49	26.13		534.49	24.961		534.49	26.81		534.49	27.959		534.49	31.781
534.7	26.133		534.7	24.994		534.7	26.799		534.7	27.987		534.7	31.816
534.91	26.125		534.91	24.992		534.91	26.779		534.91	28.013		534.91	31.848
535.12	26.131		535.12	25.004		535.12	26.77		535.12	28.057		535.12	31.842
535.32	26.115		535.32	25.001		535.32	26.765		535.32	28.073		535.32	31.9
535.53	26.119		535.53	24.983		535.53	26.772		535.53	28.089		535.53	31.891
535.74	26.132		535.74	24.959		535.74	26.77		535.74	28.073		535.74	31.939
535.94	26.127		535.94	24.962		535.94	26.769		535.94	28.068		535.94	31.948
536.15	26.118		536.15	24.971		536.15	26.782		536.15	28.076		536.15	31.962
536.36	26.132		536.36	25.004		536.36	26.812		536.36	28.125		536.36	31.984
536.57	26.125		536.57	25		536.57	26.848		536.57	28.186		536.57	32.05
536.77	26.112		536.77	24.992		536.77	26.843		536.77	28.216		536.77	32.072
536.98	26.133		536.98	24.995		536.98	26.825		536.98	28.22		536.98	32.111
537.19	26.152		537.19	25.009		537.19	26.828		537.19	28.219		537.19	32.146
537.39	26.162		537.39	25.01		537.39	26.845		537.39	28.21		537.39	32.225
537.6	26.159		537.6	25.014		537.6	26.865		537.6	28.214		537.6	32.245
537.81	26.164		537.81	25.016		537.81	26.879		537.81	28.225		537.81	32.327
538.01	26.184		538.01	25.026		538.01	26.874		538.01	28.254		538.01	32.376
538.22	26.191		538.22	25.031		538.22	26.849		538.22	28.264		538.22	32.433
538.43	26.2		538.43	25.033		538.43	26.863		538.43	28.282		538.43	32.481
538.64	26.197		538.64	25.043		538.64	26.869		538.64	28.316		538.64	32.516
538.84	26.2		538.84	25.031		538.84	26.855		538.84	28.327		538.84	32.537
539.05	26.195		539.05	25.002		539.05	26.854		539.05	28.297		539.05	32.568
539.26	26.184		539.26	24.996		539.26	26.844		539.26	28.25		539.26	32.577
539.46	26.169		539.46	24.981		539.46	26.851		539.46	28.272		539.46	32.64
539.67	26.142		539.67	24.964		539.67	26.842		539.67	28.278		539.67	32.653
539.88	26.152		539.88	24.953		539.88	26.857		539.88	28.346		539.88	32.705
540.08	26.14		540.08	24.951		540.08	26.823		540.08	28.39		540.08	32.713
540.29	26.141		540.29	24.96		540.29	26.806		540.29	28.404		540.29	32.748
540.5	26.143		540.5	24.965		540.5	26.81		540.5	28.409		540.5	32.743
540.7	26.132		540.7	24.961		540.7	26.83		540.7	28.39		540.7	32.749
540.91	26.143		540.91	24.984		540.91	26.848		540.91	28.425		540.91	32.796
541.12	26.118		541.12	24.974		541.12	26.861		541.12	28.457		541.12	32.825
541.32	26.15		541.32	24.979		541.32	26.832		541.32	28.481		541.32	32.893
541.53	26.172		541.53	24.996		541.53	26.832		541.53	28.518		541.53	32.961
541.74	26.18		541.74	25.007		541.74	26.832		541.74	28.557		541.74	33.012
541.94	26.192		541.94	25.001		541.94	26.805		541.94	28.604		541.94	33.045
542.15	26.219		542.15	25.033		542.15	26.808		542.15	28.632		542.15	33.073
542.36	26.206		542.36	25.051		542.36	26.858		542.36	28.63		542.36	33.14
542.56	26.178		542.56	25.05		542.56	26.858		542.56	28.594		542.56	33.154
542.77	26.163		542.77	25.054		542.77	26.874		542.77	28.602		542.77	33.217
542.98	26.167		542.98	25.033		542.98	26.866		542.98	28.631		542.98	33.254
543.18	26.122		543.18	25.025		543.18	26.857		543.18	28.65		543.18	33.292
543.39	26.104		543.39	25.003		543.39	26.843		543.39	28.681		543.39	33.344
543.6	26.079		543.6	24.963		543.6	26.826		543.6	28.684		543.6	33.36
543.8	26.054		543.8	24.948		543.8	26.808		543.8	28.655		543.8	33.363
544.01	26.013		544.01	24.937		544.01	26.861		544.01	28.652		544.01	33.381
544.22	25.987		544.22	24.907		544.22	26.876		544.22	28.627		544.22	33.399
544.42	25.963		544.42	24.913		544.42	26.859		544.42	28.631		544.42	33.446
544.63	25.959		544.63	24.93		544.63	26.886		544.63	28.661		544.63	33.537
544.84	25.926		544.84	24.915		544.84	26.874		544.84	28.681		544.84	33.589
545.04	25.965		545.04	24.9		545.04	26.836		545.04	28.726		545.04	33.609
545.25	25.961		545.25	24.902		545.25	26.834		545.25	28.751		545.25	33.682
545.46	25.973		545.46	24.886		545.46	26.853		545.46	28.756		545.46	33.689
545.66	25.954		545.66	24.902		545.66	26.903		545.66	28.763		545.66	33.732
545.87	25.966		545.87	24.893		545.87	26.914		545.87	28.778		545.87	33.745
546.08	25.975		546.08	24.9		546.08	26.93		546.08	28.805		546.08	33.801
546.28	25.969		546.28	24.907		546.28	26.946		546.28	28.828		546.28	33.881
546.49	25.981		546.49	24.921		546.49	26.924		546.49	28.874		546.49	33.95
546.69	25.982		546.69	24.929		546.69	26.885		546.69	28.9		546.69	34.007
546.9	25.977		546.9	24.944		546.9	26.871		546.9	28.959		546.9	34.035
547.11	25.987		547.11	24.952		547.11	26.904		547.11	28.99		547.11	34.041
547.31	25.972		547.31	24.926		547.31	26.909		547.31	28.991		547.31	34.016
547.52	25.987		547.52	24.938		547.52	26.933		547.52	29.002		547.52	34.023
547.73	25.985		547.73	24.943		547.73	26.946		547.73	29.039		547.73	34.066
547.93	26.026		547.93	24.967		547.93	26.966		547.93	29.091		547.93	34.115
548.14	26.018		548.14	24.984		548.14	26.95		548.14	29.123		548.14	34.155
548.35	26.009		548.35	24.982		548.35	26.919		548.35	29.15		548.35	34.208
548.55	26.036		548.55	24.979		548.55	26.902		548.55	29.184		548.55	34.269
548.76	26.029		548.76	24.994		548.76	26.899		548.76	29.21		548.76	34.255
548.96	26.026		548.96	25.002		548.96	26.914		548.96	29.236		548.96	34.225
549.17	26.035		549.17	24.989		549.17	26.939		549.17	29.25		549.17	34.233
549.38	26.041		549.38	24.976		549.38	26.97		549.38	29.283		549.38	34.251
549.58	26.039		549.58	24.972		549.58	26.982		549.58	29.3		549.58	34.308
549.79	26.029		549.79	24.944		549.79	26.954		549.79	29.319		549.79	34.383
549.99	26.046		549.99	24.97		549.99	26.925		549.99	29.396		549.99	34.462
550.2	26.035		550.2	24.961		550.2	26.882		550.2	29.432		550.2	34.509
550.41	26.016		550.41	24.951		550.41	26.896		550.41	29.455		550.41	34.533
550.61	26.003		550.61	24.932		550.61	26.871		550.61	29.47		550.61	34.499
550.82	25.989		550.82	24.921		550.82	26.883		550.82	29.487		550.82	34.489
551.03	26		551.03	24.921		551.03	26.894		551.03	29.517		551.03	34.481
551.23	25.961		551.23	24.919		551.23	26.914		551.23	29.539		551.23	34.523
551.44	25.961		551.44	24.901		551.44	26.905		551.44	29.574		551.44	34.609
551.64	25.962		551.64	24.892		551.64	26.906		551.64	29.612		551.64	34.7
551.85	25.968		551.85	24.906		551.85	26.892		551.85	29.652		551.85	34.772
552.06	25.985		552.06	24.898		552.06	26.884		552.06	29.684		552.06	34.781
552.26	26.003		552.26	24.923		552.26	26.892		552.26	29.717		552.26	34.809
552.47	26.006		552.47	24.946		552.47	26.931		552.47	29.765		552.47	34.803
552.67	26.002		552.67	24.931		552.67	26.969		552.67	29.778		552.67	34.809
552.88	25.99		552.88	24.93		552.88	27.011		552.88	29.798		552.88	34.839
553.09	26.004		553.09	24.944		553.09	27.001		553.09	29.846		553.09	34.907
553.29	25.973		553.29	24.935		553.29	26.997		553.29	29.849		553.29	34.966
553.5	25.986		553.5	24.918		553.5	26.969		553.5	29.89		553.5	35.06
553.7	25.998		553.7	24.92		553.7	26.976		553.7	29.925		553.7	35.089
553.91	26.003		553.91	24.935		553.91	26.954		553.91	29.96		553.91	35.093
554.12	26.007		554.12	24.948		554.12	26.973		554.12	29.996		554.12	35.06
554.32	26.005		554.32	24.954		554.32	26.981		554.32	30.021		554.32	35.048
554.53	25.988		554.53	24.948		554.53	27.01		554.53	30.086		554.53	35.033
554.73	25.964		554.73	24.957		554.73	27.023		554.73	30.118		554.73	35.086
554.94	25.93		554.94	24.914		554.94	26.992		554.94	30.144		554.94	35.113
555.14	25.931		555.14	24.905		555.14	26.956		555.14	30.164		555.14	35.181
555.35	25.921		555.35	24.904		555.35	26.929		555.35	30.173		555.35	35.243
555.56	25.923		555.56	24.903		555.56	26.904		555.56	30.241		555.56	35.259
555.76	25.9		555.76	24.897		555.76	26.9		555.76	30.248		555.76	35.208
555.97	25.888		555.97	24.91		555.97	26.941		555.97	30.305		555.97	35.18
556.17	25.873		556.17	24.938		556.17	26.986		556.17	30.379		556.17	35.17
556.38	25.869		556.38	24.942		556.38	26.997		556.38	30.439		556.38	35.222
556.59	25.871		556.59	24.924		556.59	27.005		556.59	30.491		556.59	35.276
556.79	25.886		556.79	24.924		556.79	26.959		556.79	30.53		556.79	35.366
557	25.908		557	24.936		557	26.916		557	30.571		557	35.417
557.2	25.918		557.2	24.941		557.2	26.892		557.2	30.571		557.2	35.462
557.41	25.92		557.41	24.932		557.41	26.858		557.41	30.588		557.41	35.466
557.61	25.929		557.61	24.958		557.61	26.885		557.61	30.645		557.61	35.461
557.82	25.92		557.82	24.968		557.82	26.907		557.82	30.721		557.82	35.431
558.02	25.901		558.02	24.979		558.02	26.933		558.02	30.801		558.02	35.405
558.23	25.909		558.23	24.984		558.23	26.947		558.23	30.807		558.23	35.433
558.44	25.922		558.44	24.977		558.44	26.934		558.44	30.86		558.44	35.523
558.64	25.962		558.64	24.971		558.64	26.888		558.64	30.903		558.64	35.603
558.85	25.981		558.85	24.967		558.85	26.83		558.85	30.902		558.85	35.665
559.05	25.965		559.05	24.954		559.05	26.785		559.05	30.929		559.05	35.683
559.26	25.967		559.26	24.982		559.26	26.788		559.26	30.971		559.26	35.671
559.46	25.944		559.46	24.999		559.46	26.839		559.46	31.049		559.46	35.628
559.67	25.936		559.67	24.99		559.67	26.865		559.67	31.125		559.67	35.613
559.88	25.939		559.88	24.996		559.88	26.877		559.88	31.212		559.88	35.634
560.08	25.935		560.08	24.999		560.08	26.901		560.08	31.29		560.08	35.669
560.29	25.946		560.29	24.984		560.29	26.891		560.29	31.315		560.29	35.743
560.49	25.951		560.49	24.952		560.49	26.879		560.49	31.316		560.49	35.786
560.7	25.988		560.7	24.956		560.7	26.86		560.7	31.339		560.7	35.838
560.9	25.992		560.9	24.943		560.9	26.847		560.9	31.418		560.9	35.848
561.11	25.993		561.11	24.952		561.11	26.867		561.11	31.517		561.11	35.799
561.31	25.97		561.31	24.982		561.31	26.901		561.31	31.63		561.31	35.794
561.52	25.974		561.52	25		561.52	26.993		561.52	31.774		561.52	35.772
561.72	25.998		561.72	25.004		561.72	27.056		561.72	31.865		561.72	35.788
561.93	25.979		561.93	24.975		561.93	27.075		561.93	31.953		561.93	35.842
562.13	25.981		562.13	24.951		562.13	27.059		562.13	31.972		562.13	35.903
562.34	25.972		562.34	24.967		562.34	27.039		562.34	32.007		562.34	35.964
562.55	25.974		562.55	24.97		562.55	27.019		562.55	32.035		562.55	35.986
562.75	25.969		562.75	24.977		562.75	27.013		562.75	32.1		562.75	35.982
562.96	25.967		562.96	25.008		562.96	27.03		562.96	32.239		562.96	35.946
563.16	25.956		563.16	25.039		563.16	27.066		563.16	32.352		563.16	35.944
563.37	25.925		563.37	25.039		563.37	27.095		563.37	32.479		563.37	35.927
563.57	25.92		563.57	25.047		563.57	27.143		563.57	32.58		563.57	35.97
563.78	25.897		563.78	25.027		563.78	27.136		563.78	32.616		563.78	36.033
563.98	25.903		563.98	24.981		563.98	27.121		563.98	32.631		563.98	36.095
564.19	25.895		564.19	24.976		564.19	27.053		564.19	32.627		564.19	36.154
564.39	25.892		564.39	24.993		564.39	27.01		564.39	32.674		564.39	36.186
564.6	25.903		564.6	25.011		564.6	26.999		564.6	32.738		564.6	36.173
564.8	25.929		564.8	25.022		564.8	27.026		564.8	32.872		564.8	36.141
565.01	25.935		565.01	25.012		565.01	27.115		565.01	33		565.01	36.091
565.21	25.923		565.21	24.99		565.21	27.15		565.21	33.138		565.21	36.056
565.42	25.944		565.42	25.001		565.42	27.17		565.42	33.244		565.42	36.074
565.62	25.94		565.62	24.978		565.62	27.168		565.62	33.295		565.62	36.124
565.83	25.943		565.83	24.952		565.83	27.145		565.83	33.358		565.83	36.168
566.03	25.968		566.03	24.941		566.03	27.116		566.03	33.398		566.03	36.198
566.24	25.976		566.24	24.937		566.24	27.088		566.24	33.447		566.24	36.198
566.44	25.997		566.44	24.953		566.44	27.096		566.44	33.547		566.44	36.171
566.65	25.997		566.65	24.983		566.65	27.141		566.65	33.699		566.65	36.107
566.85	25.974		566.85	24.976		566.85	27.196		566.85	33.838		566.85	36.024
567.06	25.951		567.06	24.983		567.06	27.258		567.06	33.985		567.06	35.992
567.26	25.968		567.26	24.99		567.26	27.288		567.26	34.104		567.26	36.021
567.47	25.951		567.47	24.975		567.47	27.293		567.47	34.167		567.47	36.075
567.67	25.954		567.67	24.975		567.67	27.244		567.67	34.216		567.67	36.12
567.88	25.946		567.88	24.978		567.88	27.225		567.88	34.242		567.88	36.158
568.08	25.947		568.08	24.971		568.08	27.213		568.08	34.316		568.08	36.17
568.29	25.963		568.29	24.988		568.29	27.223		568.29	34.42		568.29	36.113
568.49	25.96		568.49	25.019		568.49	27.25		568.49	34.545		568.49	36.049
568.7	25.938		568.7	25.033		568.7	27.315		568.7	34.695		568.7	35.998
568.9	25.926		568.9	25.022		568.9	27.346		568.9	34.835		568.9	35.954
569.11	25.922		569.11	25.024		569.11	27.39		569.11	34.97		569.11	35.992
569.31	25.922		569.31	25		569.31	27.377		569.31	35.024		569.31	36.038
569.52	25.962		569.52	24.98		569.52	27.356		569.52	35.072		569.52	36.111
569.72	26.01		569.72	24.959		569.72	27.321		569.72	35.104		569.72	36.162
569.93	26.028		569.93	24.943		569.93	27.286		569.93	35.148		569.93	36.132
570.13	26.036		570.13	24.959		570.13	27.297		570.13	35.266		570.13	36.098
570.34	26.044		570.34	24.981		570.34	27.31		570.34	35.421		570.34	36.058
570.54	26.06		570.54	25.02		570.54	27.36		570.54	35.616		570.54	36.042
570.75	26.028		570.75	25.034		570.75	27.408		570.75	35.764		570.75	35.997
570.95	25.997		570.95	25.024		570.95	27.431		570.95	35.881		570.95	36.007
571.16	26.009		571.16	25.006		571.16	27.43		571.16	35.981		571.16	36.051
571.36	26.005		571.36	24.988		571.36	27.401		571.36	36.014		571.36	36.094
571.57	26.038		571.57	25.015		571.57	27.421		571.57	36.073		571.57	36.134
571.77	26.05		571.77	25.022		571.77	27.393		571.77	36.109		571.77	36.105
571.98	26.07		571.98	25.056		571.98	27.405		571.98	36.243		571.98	36.069
572.18	26.044		572.18	25.083		572.18	27.426		572.18	36.42		572.18	36.035
572.39	26.001		572.39	25.086		572.39	27.459		572.39	36.619		572.39	35.936
572.59	25.955		572.59	25.098		572.59	27.516		572.59	36.83		572.59	35.933
572.8	25.943		572.8	25.094		572.8	27.547		572.8	36.997		572.8	35.917
573	25.912		573	25.066		573	27.575		573	37.097		573	35.928
573.2	25.902		573.2	25.025		573.2	27.573		573.2	37.164		573.2	35.943
573.41	25.928		573.41	24.994		573.41	27.542		573.41	37.217		573.41	35.978
573.61	25.958		573.61	24.993		573.61	27.527		573.61	37.312		573.61	35.985
573.82	25.949		573.82	25.003		573.82	27.531		573.82	37.425		573.82	35.952
574.02	25.957		574.02	25.031		574.02	27.535		574.02	37.608		574.02	35.913
574.23	25.919		574.23	25.031		574.23	27.537		574.23	37.807		574.23	35.861
574.43	25.897		574.43	25.017		574.43	27.583		574.43	38.037		574.43	35.829
574.64	25.87		574.64	24.997		574.64	27.602		574.64	38.222		574.64	35.819
574.84	25.881		574.84	24.983		574.84	27.641		574.84	38.362		574.84	35.82
575.05	25.876		575.05	24.98		575.05	27.655		575.05	38.442		575.05	35.865
575.25	25.9		575.25	24.983		575.25	27.645		575.25	38.482		575.25	35.847
575.45	25.91		575.45	24.984		575.45	27.628		575.45	38.538		575.45	35.831
575.66	25.943		575.66	24.99		575.66	27.609		575.66	38.66		575.66	35.79
575.86	25.963		575.86	25.037		575.86	27.63		575.86	38.829		575.86	35.741
576.07	25.95		576.07	25.083		576.07	27.677		576.07	39.083		576.07	35.689
576.27	25.935		576.27	25.109		576.27	27.744		576.27	39.323		576.27	35.656
576.48	25.937		576.48	25.118		576.48	27.786		576.48	39.557		576.48	35.669
576.68	25.942		576.68	25.103		576.68	27.821		576.68	39.703		576.68	35.661
576.89	25.948		576.89	25.095		576.89	27.838		576.89	39.786		576.89	35.67
577.09	25.955		577.09	25.096		577.09	27.829		577.09	39.823		577.09	35.677
577.29	25.964		577.29	25.094		577.29	27.825		577.29	39.856		577.29	35.655
577.5	25.976		577.5	25.106		577.5	27.808		577.5	39.943		577.5	35.608
577.7	25.968		577.7	25.119		577.7	27.815		577.7	40.125		577.7	35.562
577.91	25.964		577.91	25.134		577.91	27.836		577.91	40.331		577.91	35.509
578.11	25.965		578.11	25.14		578.11	27.863		578.11	40.577		578.11	35.476
578.32	25.941		578.32	25.163		578.32	27.9		578.32	40.83		578.32	35.465
578.52	25.915		578.52	25.14		578.52	27.911		578.52	40.978		578.52	35.439
578.72	25.919		578.72	25.13		578.72	27.931		578.72	41.069		578.72	35.42
578.93	25.912		578.93	25.112		578.93	27.919		578.93	41.137		578.93	35.425
579.13	25.928		579.13	25.118		579.13	27.919		579.13	41.208		579.13	35.392
579.34	25.919		579.34	25.137		579.34	27.935		579.34	41.352		579.34	35.379
579.54	25.923		579.54	25.15		579.54	27.941		579.54	41.535		579.54	35.34
579.75	25.928		579.75	25.196		579.75	27.985		579.75	41.803		579.75	35.302
579.95	25.923		579.95	25.214		579.95	28.028		579.95	42.106		579.95	35.265
580.15	25.899		580.15	25.225		580.15	28.051		580.15	42.396		580.15	35.234
580.36	25.908		580.36	25.204		580.36	28.097		580.36	42.617		580.36	35.21
580.56	25.881		580.56	25.188		580.56	28.122		580.56	42.805		580.56	35.198
580.77	25.858		580.77	25.164		580.77	28.124		580.77	42.908		580.77	35.182
580.97	25.862		580.97	25.155		580.97	28.142		580.97	42.996		580.97	35.16
581.17	25.871		581.17	25.138		581.17	28.16		581.17	43.131		581.17	35.158
581.38	25.881		581.38	25.137		581.38	28.172		581.38	43.301		581.38	35.132
581.58	25.884		581.58	25.162		581.58	28.22		581.58	43.52		581.58	35.095
581.79	25.866		581.79	25.16		581.79	28.237		581.79	43.778		581.79	35.035
581.99	25.86		581.99	25.15		581.99	28.241		581.99	44.017		581.99	34.973
582.19	25.853		582.19	25.155		582.19	28.274		582.19	44.278		582.19	34.92
582.4	25.822		582.4	25.123		582.4	28.28		582.4	44.456		582.4	34.875
582.6	25.815		582.6	25.137		582.6	28.283		582.6	44.59		582.6	34.844
582.81	25.815		582.81	25.126		582.81	28.312		582.81	44.682		582.81	34.815
583.01	25.829		583.01	25.135		583.01	28.314		583.01	44.789		583.01	34.784
583.21	25.871		583.21	25.168		583.21	28.349		583.21	44.93		583.21	34.785
583.42	25.889		583.42	25.209		583.42	28.395		583.42	45.147		583.42	34.76
583.62	25.893		583.62	25.22		583.62	28.424		583.62	45.394		583.62	34.72
583.83	25.896		583.83	25.238		583.83	28.462		583.83	45.705		583.83	34.675
584.03	25.885		584.03	25.26		584.03	28.494		584.03	46.027		584.03	34.661
584.23	25.882		584.23	25.256		584.23	28.494		584.23	46.295		584.23	34.619
584.44	25.894		584.44	25.251		584.44	28.525		584.44	46.501		584.44	34.594
584.64	25.896		584.64	25.259		584.64	28.559		584.64	46.676		584.64	34.586
584.85	25.902		584.85	25.248		584.85	28.587		584.85	46.81		584.85	34.558
585.05	25.954		585.05	25.277		585.05	28.638		585.05	46.977		585.05	34.535
585.25	25.985		585.25	25.291		585.25	28.687		585.25	47.157		585.25	34.532
585.46	25.987		585.46	25.325		585.46	28.732		585.46	47.425		585.46	34.53
585.66	25.989		585.66	25.356		585.66	28.764		585.66	47.708		585.66	34.504
585.86	25.97		585.86	25.359		585.86	28.775		585.86	48.016		585.86	34.453
586.07	25.958		586.07	25.362		586.07	28.787		586.07	48.292		586.07	34.401
586.27	25.961		586.27	25.383		586.27	28.824		586.27	48.561		586.27	34.381
586.48	25.956		586.48	25.39		586.48	28.859		586.48	48.735		586.48	34.341
586.68	25.961		586.68	25.382		586.68	28.896		586.68	48.845		586.68	34.282
586.88	25.967		586.88	25.366		586.88	28.926		586.88	48.933		586.88	34.225
587.09	25.976		587.09	25.375		587.09	28.966		587.09	49.072		587.09	34.186
587.29	25.982		587.29	25.373		587.29	29.006		587.29	49.276		587.29	34.148
587.49	25.968		587.49	25.406		587.49	29.025		587.49	49.519		587.49	34.122
587.7	25.936		587.7	25.396		587.7	29.037		587.7	49.793		587.7	34.072
587.9	25.907		587.9	25.399		587.9	29.039		587.9	50.089		587.9	34.028
588.1	25.893		588.1	25.394		588.1	29.047		588.1	50.355		588.1	33.962
588.31	25.875		588.31	25.376		588.31	29.053		588.31	50.597		588.31	33.903
588.51	25.865		588.51	25.342		588.51	29.084		588.51	50.774		588.51	33.818
588.72	25.869		588.72	25.344		588.72	29.129		588.72	50.958		588.72	33.784
588.92	25.87		588.92	25.326		588.92	29.146		588.92	51.101		588.92	33.71
589.12	25.884		589.12	25.316		589.12	29.18		589.12	51.275		589.12	33.664
589.33	25.893		589.33	25.33		589.33	29.211		589.33	51.513		589.33	33.641
589.53	25.918		589.53	25.337		589.53	29.257		589.53	51.825		589.53	33.628
589.73	25.912		589.73	25.356		589.73	29.275		589.73	52.161		589.73	33.599
589.94	25.893		589.94	25.384		589.94	29.32		589.94	52.512		589.94	33.565
590.14	25.907		590.14	25.379		590.14	29.353		590.14	52.794		590.14	33.52
590.34	25.901		590.34	25.391		590.34	29.368		590.34	53.059		590.34	33.469
590.55	25.906		590.55	25.384		590.55	29.416		590.55	53.282		590.55	33.391
590.75	25.924		590.75	25.381		590.75	29.458		590.75	53.451		590.75	33.343
590.95	25.942		590.95	25.413		590.95	29.523		590.95	53.611		590.95	33.313
591.16	25.968		591.16	25.453		591.16	29.603		591.16	53.849		591.16	33.299
591.36	25.981		591.36	25.47		591.36	29.669		591.36	54.088		591.36	33.283
591.56	25.982		591.56	25.498		591.56	29.741		591.56	54.375		591.56	33.271
591.77	25.968		591.77	25.522		591.77	29.765		591.77	54.696		591.77	33.265
591.97	25.954		591.97	25.528		591.97	29.795		591.97	55.015		591.97	33.255
592.17	25.921		592.17	25.556		592.17	29.801		592.17	55.298		592.17	33.213
592.38	25.895		592.38	25.545		592.38	29.84		592.38	55.516		592.38	33.142
592.58	25.915		592.58	25.549		592.58	29.863		592.58	55.687		592.58	33.088
592.78	25.914		592.78	25.553		592.78	29.917		592.78	55.878		592.78	33.016
592.99	25.942		592.99	25.57		592.99	30.017		592.99	56.032		592.99	32.997
593.19	25.958		593.19	25.586		593.19	30.095		593.19	56.266		593.19	32.982
593.39	25.956		593.39	25.608		593.39	30.178		593.39	56.511		593.39	32.948
593.6	25.962		593.6	25.609		593.6	30.239		593.6	56.82		593.6	32.918
593.8	25.959		593.8	25.617		593.8	30.267		593.8	57.117		593.8	32.918
594	25.949		594	25.623		594	30.269		594	57.41		594	32.875
594.21	25.921		594.21	25.616		594.21	30.295		594.21	57.686		594.21	32.853
594.41	25.926		594.41	25.655		594.41	30.312		594.41	57.926		594.41	32.775
594.61	25.916		594.61	25.639		594.61	30.344		594.61	58.07		594.61	32.671
594.82	25.923		594.82	25.632		594.82	30.418		594.82	58.232		594.82	32.6
595.02	25.933		595.02	25.661		595.02	30.521		595.02	58.412		595.02	32.575
595.22	25.951		595.22	25.658		595.22	30.622		595.22	58.594		595.22	32.518
595.43	25.971		595.43	25.682		595.43	30.722		595.43	58.839		595.43	32.511
595.63	25.943		595.63	25.695		595.63	30.757		595.63	59.096		595.63	32.481
595.83	25.933		595.83	25.705		595.83	30.782		595.83	59.329		595.83	32.45
596.04	25.942		596.04	25.699		596.04	30.778		596.04	59.599		596.04	32.431
596.24	25.932		596.24	25.701		596.24	30.77		596.24	59.818		596.24	32.395
596.44	25.92		596.44	25.687		596.44	30.791		596.44	60.014		596.44	32.326
596.64	25.915		596.64	25.684		596.64	30.84		596.64	60.171		596.64	32.24
596.85	25.959		596.85	25.702		596.85	30.907		596.85	60.31		596.85	32.148
597.05	25.971		597.05	25.696		597.05	31.022		597.05	60.459		597.05	32.088
597.25	25.983		597.25	25.731		597.25	31.136		597.25	60.648		597.25	32.055
597.46	25.979		597.46	25.752		597.46	31.252		597.46	60.865		597.46	32.003
597.66	25.988		597.66	25.752		597.66	31.307		597.66	61.121		597.66	31.974
597.86	25.971		597.86	25.781		597.86	31.334		597.86	61.362		597.86	31.967
598.07	25.927		598.07	25.782		598.07	31.32		598.07	61.58		598.07	31.954
598.27	25.937		598.27	25.794		598.27	31.332		598.27	61.835		598.27	31.927
598.47	25.933		598.47	25.81		598.47	31.375		598.47	62.044		598.47	31.874
598.67	25.931		598.67	25.813		598.67	31.457		598.67	62.241		598.67	31.799
598.88	25.928		598.88	25.818		598.88	31.561		598.88	62.412		598.88	31.72
599.08	25.932		599.08	25.829		599.08	31.657		599.08	62.567		599.08	31.634
599.28	25.945		599.28	25.851		599.28	31.801		599.28	62.781		599.28	31.598
599.49	25.922		599.49	25.858		599.49	31.886		599.49	62.98		599.49	31.582
599.69	25.913		599.69	25.867		599.69	31.97		599.69	63.208		599.69	31.582
599.89	25.911		599.89	25.883		599.89	32.015		599.89	63.44		599.89	31.585
600.09	25.904		600.09	25.907		600.09	32.028		600.09	63.674		600.09	31.601
600.3	25.887		600.3	25.93		600.3	32.022		600.3	63.866		600.3	31.579
600.5	25.878		600.5	25.926		600.5	32.033		600.5	64.066		600.5	31.503
600.7	25.899		600.7	25.956		600.7	32.102		600.7	64.253		600.7	31.431
600.9	25.923		600.9	25.977		600.9	32.2		600.9	64.444		600.9	31.343
601.11	25.928		601.11	25.987		601.11	32.3		601.11	64.611		601.11	31.266
601.31	25.909		601.31	26.026		601.31	32.429		601.31	64.78		601.31	31.211
601.51	25.898		601.51	26.063		601.51	32.552		601.51	64.981		601.51	31.176
601.72	25.892		601.72	26.115		601.72	32.668		601.72	65.206		601.72	31.185
601.92	25.897		601.92	26.118		601.92	32.717		601.92	65.419		601.92	31.183
602.12	25.9		602.12	26.135		602.12	32.763		602.12	65.672		602.12	31.186
602.32	25.895		602.32	26.153		602.32	32.775		602.32	65.892		602.32	31.167
602.53	25.895		602.53	26.145		602.53	32.78		602.53	66.085		602.53	31.124
602.73	25.895		602.73	26.15		602.73	32.81		602.73	66.238		602.73	31.046
602.93	25.941		602.93	26.161		602.93	32.938		602.93	66.403		602.93	30.967
603.13	25.955		603.13	26.182		603.13	33.083		603.13	66.587		603.13	30.894
603.34	25.96		603.34	26.203		603.34	33.228		603.34	66.751		603.34	30.814
603.54	25.936		603.54	26.219		603.54	33.387		603.54	66.875		603.54	30.776
603.74	25.924		603.74	26.235		603.74	33.521		603.74	67.029		603.74	30.781
603.94	25.939		603.94	26.24		603.94	33.595		603.94	67.164		603.94	30.787
604.15	25.955		604.15	26.26		604.15	33.652		604.15	67.329		604.15	30.812
604.35	25.954		604.35	26.253		604.35	33.672		604.35	67.446		604.35	30.819
604.55	25.936		604.55	26.286		604.55	33.682		604.55	67.561		604.55	30.787
604.75	25.919		604.75	26.289		604.75	33.717		604.75	67.637		604.75	30.717
604.96	25.927		604.96	26.307		604.96	33.803		604.96	67.691		604.96	30.622
605.16	25.924		605.16	26.337		605.16	33.919		605.16	67.778		605.16	30.518
605.36	25.935		605.36	26.34		605.36	34.082		605.36	67.878		605.36	30.443
605.56	25.904		605.56	26.359		605.56	34.225		605.56	67.986		605.56	30.392
605.77	25.917		605.77	26.38		605.77	34.38		605.77	68.08		605.77	30.376
605.97	25.929		605.97	26.39		605.97	34.497		605.97	68.187		605.97	30.371
606.17	25.923		606.17	26.393		606.17	34.556		606.17	68.288		606.17	30.384
606.37	25.929		606.37	26.41		606.37	34.575		606.37	68.406		606.37	30.394
606.58	25.934		606.58	26.424		606.58	34.603		606.58	68.499		606.58	30.369
606.78	25.943		606.78	26.448		606.78	34.626		606.78	68.577		606.78	30.31
606.98	25.985		606.98	26.468		606.98	34.704		606.98	68.682		606.98	30.223
607.18	26.021		607.18	26.499		607.18	34.833		607.18	68.784		607.18	30.147
607.39	26.05		607.39	26.533		607.39	34.996		607.39	68.889		607.39	30.05
607.59	26.064		607.59	26.537		607.59	35.186		607.59	69.021		607.59	29.976
607.79	26.065		607.79	26.577		607.79	35.406		607.79	69.15		607.79	29.934
607.99	26.079		607.99	26.626		607.99	35.546		607.99	69.264		607.99	29.929
608.19	26.072		608.19	26.641		608.19	35.665		608.19	69.362		608.19	29.923
608.4	26.062		608.4	26.672		608.4	35.704		608.4	69.416		608.4	29.959
608.6	26.045		608.6	26.694		608.6	35.745		608.6	69.525		608.6	29.98
608.8	26.059		608.8	26.705		608.8	35.787		608.8	69.598		608.8	29.956
609	26.073		609	26.717		609	35.863		609	69.652		609	29.88
609.21	26.088		609.21	26.732		609.21	35.963		609.21	69.701		609.21	29.781
609.41	26.1		609.41	26.747		609.41	36.119		609.41	69.737		609.41	29.681
609.61	26.084		609.61	26.777		609.61	36.295		609.61	69.813		609.61	29.592
609.81	26.079		609.81	26.795		609.81	36.485		609.81	69.838		609.81	29.517
610.01	26.067		610.01	26.813		610.01	36.658		610.01	69.877		610.01	29.487
610.22	26.054		610.22	26.849		610.22	36.762		610.22	69.906		610.22	29.509
610.42	26.048		610.42	26.847		610.42	36.816		610.42	69.924		610.42	29.526
610.62	26.019		610.62	26.861		610.62	36.884		610.62	69.929		610.62	29.544
610.82	26.012		610.82	26.871		610.82	36.886		610.82	69.902		610.82	29.535
611.02	26.02		611.02	26.873		611.02	36.955		611.02	69.92		611.02	29.479
611.23	26.037		611.23	26.876		611.23	37.017		611.23	69.88		611.23	29.409
611.43	26.045		611.43	26.905		611.43	37.133		611.43	69.894		611.43	29.315
611.63	26.059		611.63	26.941		611.63	37.308		611.63	69.903		611.63	29.221
611.83	26.059		611.83	26.976		611.83	37.522		611.83	69.941		611.83	29.179
612.03	26.056		612.03	26.999		612.03	37.728		612.03	70.002		612.03	29.142
612.24	26.041		612.24	27.021		612.24	37.917		612.24	70.015		612.24	29.128
612.44	26.026		612.44	27.036		612.44	38.046		612.44	70.034		612.44	29.146
612.64	26.017		612.64	27.054		612.64	38.149		612.64	70.026		612.64	29.181
612.84	26.001		612.84	27.078		612.84	38.232		612.84	70.026		612.84	29.202
613.04	26.015		613.04	27.097		613.04	38.28		613.04	69.958		613.04	29.206
613.25	26.04		613.25	27.12		613.25	38.34		613.25	69.874		613.25	29.151
613.45	26.086		613.45	27.154		613.45	38.46		613.45	69.859		613.45	29.094
613.65	26.098		613.65	27.202		613.65	38.633		613.65	69.835		613.65	29.014
613.85	26.105		613.85	27.238		613.85	38.867		613.85	69.824		613.85	28.919
614.05	26.105		614.05	27.285		614.05	39.111		614.05	69.796		614.05	28.869
614.25	26.09		614.25	27.297		614.25	39.334		614.25	69.716		614.25	28.803
614.46	26.085		614.46	27.338		614.46	39.535		614.46	69.663		614.46	28.778
614.66	26.062		614.66	27.38		614.66	39.667		614.66	69.555		614.66	28.787
614.86	26.063		614.86	27.4		614.86	39.731		614.86	69.443		614.86	28.793
615.06	26.055		615.06	27.425		615.06	39.796		615.06	69.323		615.06	28.809
615.26	26.073		615.26	27.458		615.26	39.874		615.26	69.188		615.26	28.787
615.47	26.091		615.47	27.483		615.47	39.95		615.47	69.047		615.47	28.708
615.67	26.117		615.67	27.529		615.67	40.12		615.67	69.004		615.67	28.65
615.87	26.133		615.87	27.563		615.87	40.314		615.87	68.968		615.87	28.582
616.07	26.124		616.07	27.612		616.07	40.531		616.07	68.926		616.07	28.508
616.27	26.124		616.27	27.625		616.27	40.731		616.27	68.874		616.27	28.445
616.47	26.124		616.47	27.664		616.47	40.943		616.47	68.819		616.47	28.403
616.68	26.118		616.68	27.691		616.68	41.13		616.68	68.744		616.68	28.379
616.88	26.106		616.88	27.753		616.88	41.268		616.88	68.692		616.88	28.44
617.08	26.089		617.08	27.785		617.08	41.354		617.08	68.572		617.08	28.481
617.28	26.095		617.28	27.798		617.28	41.459		617.28	68.454		617.28	28.497
617.48	26.095		617.48	27.841		617.48	41.557		617.48	68.311		617.48	28.516
617.68	26.11		617.68	27.887		617.68	41.685		617.68	68.201		617.68	28.471
617.89	26.124		617.89	27.915		617.89	41.815		617.89	68.12		617.89	28.403
618.09	26.148		618.09	27.968		618.09	42.027		618.09	68.066		618.09	28.33
618.29	26.159		618.29	28.011		618.29	42.252		618.29	67.984		618.29	28.233
618.49	26.164		618.49	28.038		618.49	42.487		618.49	67.924		618.49	28.162
618.69	26.165		618.69	28.065		618.69	42.739		618.69	67.822		618.69	28.122
618.89	26.145		618.89	28.097		618.89	42.945		618.89	67.692		618.89	28.125
619.09	26.126		619.09	28.118		619.09	43.085		619.09	67.523		619.09	28.154
619.3	26.131		619.3	28.141		619.3	43.172		619.3	67.348		619.3	28.187
619.5	26.146		619.5	28.167		619.5	43.25		619.5	67.125		619.5	28.188
619.7	26.158		619.7	28.185		619.7	43.337		619.7	66.906		619.7	28.16
619.9	26.172		619.9	28.208		619.9	43.423		619.9	66.741		619.9	28.107
620.1	26.19		620.1	28.232		620.1	43.568		620.1	66.558		620.1	28.011
620.3	26.207		620.3	28.257		620.3	43.777		620.3	66.409		620.3	27.932
620.5	26.224		620.5	28.312		620.5	44.046		620.5	66.259		620.5	27.858
620.71	26.226		620.71	28.326		620.71	44.298		620.71	66.102		620.71	27.789
620.91	26.195		620.91	28.361		620.91	44.534		620.91	65.928		620.91	27.744
621.11	26.165		621.11	28.397		621.11	44.742		621.11	65.719		621.11	27.738
621.31	26.174		621.31	28.452		621.31	44.88		621.31	65.471		621.31	27.766
621.51	26.178		621.51	28.485		621.51	45.001		621.51	65.2		621.51	27.785
621.71	26.177		621.71	28.526		621.71	45.126		621.71	64.931		621.71	27.8
621.91	26.18		621.91	28.561		621.91	45.241		621.91	64.657		621.91	27.795
622.11	26.175		622.11	28.579		622.11	45.371		622.11	64.417		622.11	27.77
622.32	26.188		622.32	28.607		622.32	45.541		622.32	64.214		622.32	27.692
622.52	26.216		622.52	28.664		622.52	45.78		622.52	64.009		622.52	27.637
622.72	26.245		622.72	28.728		622.72	46.061		622.72	63.876		622.72	27.583
622.92	26.259		622.92	28.784		622.92	46.323		622.92	63.711		622.92	27.536
623.12	26.268		623.12	28.81		623.12	46.554		623.12	63.527		623.12	27.496
623.32	26.255		623.32	28.842		623.32	46.756		623.32	63.315		623.32	27.506
623.52	26.276		623.52	28.871		623.52	46.905		623.52	63.056		623.52	27.527
623.72	26.286		623.72	28.919		623.72	47.056		623.72	62.805		623.72	27.554
623.93	26.254		623.93	28.919		623.93	47.151		623.93	62.556		623.93	27.537
624.13	26.268		624.13	28.954		624.13	47.288		624.13	62.333		624.13	27.528
624.33	26.28		624.33	28.979		624.33	47.407		624.33	62.117		624.33	27.482
624.53	26.294		624.53	29.008		624.53	47.561		624.53	61.925		624.53	27.412
624.73	26.33		624.73	29.034		624.73	47.779		624.73	61.777		624.73	27.322
624.93	26.344		624.93	29.072		624.93	48.033		624.93	61.664		624.93	27.278
625.13	26.338		625.13	29.105		625.13	48.291		625.13	61.513		625.13	27.22
625.33	26.316		625.33	29.128		625.33	48.498		625.33	61.338		625.33	27.173
625.53	26.314		625.53	29.155		625.53	48.703		625.53	61.134		625.53	27.127
625.74	26.302		625.74	29.209		625.74	48.882		625.74	60.914		625.74	27.131
625.94	26.302		625.94	29.246		625.94	49.009		625.94	60.66		625.94	27.134
626.14	26.289		626.14	29.28		626.14	49.136		626.14	60.409		626.14	27.16
626.34	26.294		626.34	29.311		626.34	49.263		626.34	60.143		626.34	27.149
626.54	26.309		626.54	29.349		626.54	49.43		626.54	59.894		626.54	27.149
626.74	26.301		626.74	29.397		626.74	49.566		626.74	59.641		626.74	27.099
626.94	26.329		626.94	29.445		626.94	49.762		626.94	59.438		626.94	27.049
627.14	26.345		627.14	29.492		627.14	50.015		627.14	59.245		627.14	26.976
627.34	26.349		627.34	29.558		627.34	50.282		627.34	59.083		627.34	26.931
627.54	26.356		627.54	29.611		627.54	50.515		627.54	58.862		627.54	26.872
627.74	26.364		627.74	29.672		627.74	50.718		627.74	58.6		627.74	26.819
627.95	26.377		627.95	29.709		627.95	50.932		627.95	58.346		627.95	26.817
628.15	26.361		628.15	29.745		628.15	51.086		628.15	58.06		628.15	26.848
628.35	26.349		628.35	29.78		628.35	51.211		628.35	57.782		628.35	26.86
628.55	26.338		628.55	29.833		628.55	51.357		628.55	57.467		628.55	26.873
628.75	26.317		628.75	29.874		628.75	51.489		628.75	57.185		628.75	26.852
628.95	26.314		628.95	29.907		628.95	51.633		628.95	56.937		628.95	26.819
629.15	26.33		629.15	29.971		629.15	51.815		629.15	56.719		629.15	26.77
629.35	26.354		629.35	30.022		629.35	52.07		629.35	56.561		629.35	26.724
629.55	26.361		629.55	30.069		629.55	52.328		629.55	56.379		629.55	26.645
629.75	26.354		629.75	30.107		629.75	52.577		629.75	56.178		629.75	26.614
629.95	26.348		629.95	30.16		629.95	52.775		629.95	55.926		629.95	26.572
630.15	26.347		630.15	30.221		630.15	52.997		630.15	55.69		630.15	26.57
630.35	26.323		630.35	30.269		630.35	53.197		630.35	55.482		630.35	26.595
630.56	26.308		630.56	30.33		630.56	53.37		630.56	55.205		630.56	26.625
630.76	26.281		630.76	30.375		630.76	53.513		630.76	54.928		630.76	26.618
630.96	26.268		630.96	30.422		630.96	53.677		630.96	54.644		630.96	26.631
631.16	26.272		631.16	30.47		631.16	53.851		631.16	54.383		631.16	26.604
631.36	26.315		631.36	30.525		631.36	54.072		631.36	54.157		631.36	26.577
631.56	26.36		631.56	30.601		631.56	54.293		631.56	53.924		631.56	26.54
631.76	26.379		631.76	30.652		631.76	54.559		631.76	53.734		631.76	26.498
631.96	26.4		631.96	30.706		631.96	54.801		631.96	53.536		631.96	26.442
632.16	26.416		632.16	30.784		632.16	55.059		632.16	53.352		632.16	26.448
632.36	26.428		632.36	30.86		632.36	55.287		632.36	53.127		632.36	26.424
632.56	26.445		632.56	30.918		632.56	55.499		632.56	52.891		632.56	26.437
632.76	26.432		632.76	30.943		632.76	55.648		632.76	52.602		632.76	26.443
632.96	26.417		632.96	30.962		632.96	55.772		632.96	52.268		632.96	26.437
633.16	26.414		633.16	31.005		633.16	55.907		633.16	51.99		633.16	26.43
633.36	26.438		633.36	31.048		633.36	56.067		633.36	51.71		633.36	26.436
633.56	26.454		633.56	31.096		633.56	56.244		633.56	51.5		633.56	26.414
633.76	26.475		633.76	31.156		633.76	56.472		633.76	51.327		633.76	26.397
633.96	26.485		633.96	31.212		633.96	56.706		633.96	51.141		633.96	26.347
634.17	26.513		634.17	31.262		634.17	56.987		634.17	51.01		634.17	26.309
634.37	26.545		634.37	31.328		634.37	57.222		634.37	50.805		634.37	26.264
634.57	26.565		634.57	31.393		634.57	57.416		634.57	50.574		634.57	26.248
634.77	26.556		634.77	31.43		634.77	57.578		634.77	50.321		634.77	26.235
634.97	26.561		634.97	31.479		634.97	57.727		634.97	50.088		634.97	26.241
635.17	26.542		635.17	31.513		635.17	57.87		635.17	49.81		635.17	26.233
635.37	26.546		635.37	31.577		635.37	58.018		635.37	49.555		635.37	26.246
635.57	26.56		635.57	31.64		635.57	58.21		635.57	49.311		635.57	26.269
635.77	26.574		635.77	31.705		635.77	58.359		635.77	49.059		635.77	26.255
635.97	26.593		635.97	31.781		635.97	58.572		635.97	48.872		635.97	26.228
636.17	26.624		636.17	31.833		636.17	58.775		636.17	48.64		636.17	26.191
636.37	26.641		636.37	31.882		636.37	58.998		636.37	48.45		636.37	26.153
636.57	26.673		636.57	31.958		636.57	59.248		636.57	48.286		636.57	26.117
636.77	26.667		636.77	32.002		636.77	59.444		636.77	48.057		636.77	26.084
636.97	26.656		636.97	32.059		636.97	59.635		636.97	47.853		636.97	26.062
637.17	26.651		637.17	32.102		637.17	59.832		637.17	47.652		637.17	26.039
637.37	26.648		637.37	32.142		637.37	59.991		637.37	47.398		637.37	26.029
637.57	26.641		637.57	32.177		637.57	60.162		637.57	47.157		637.57	26.032
637.77	26.633		637.77	32.216		637.77	60.323		637.77	46.92		637.77	26.015
637.97	26.633		637.97	32.25		637.97	60.451		637.97	46.687		637.97	25.991
638.17	26.641		638.17	32.288		638.17	60.571		638.17	46.474		638.17	25.951
638.37	26.643		638.37	32.319		638.37	60.788		638.37	46.292		638.37	25.92
638.57	26.653		638.57	32.371		638.57	60.974		638.57	46.105		638.57	25.9
638.77	26.644		638.77	32.436		638.77	61.178		638.77	45.937		638.77	25.862
638.97	26.667		638.97	32.499		638.97	61.315		638.97	45.759		638.97	25.815
639.17	26.678		639.17	32.552		639.17	61.437		639.17	45.571		639.17	25.79
639.37	26.684		639.37	32.61		639.37	61.557		639.37	45.387		639.37	25.768
639.57	26.693		639.57	32.669		639.57	61.675		639.57	45.192		639.57	25.756
639.77	26.684		639.77	32.718		639.77	61.767		639.77	44.962		639.77	25.748
639.97	26.689		639.97	32.788		639.97	61.852		639.97	44.737		639.97	25.722
640.17	26.676		640.17	32.832		640.17	61.922		640.17	44.5		640.17	25.705
640.37	26.665		640.37	32.883		640.37	61.988		640.37	44.26		640.37	25.697
640.57	26.664		640.57	32.973		640.57	62.123		640.57	44.048		640.57	25.683
640.77	26.681		640.77	33.054		640.77	62.253		640.77	43.868		640.77	25.671
640.97	26.698		640.97	33.127		640.97	62.344		640.97	43.698		640.97	25.636
641.17	26.71		641.17	33.197		641.17	62.446		641.17	43.505		641.17	25.583
641.37	26.739		641.37	33.27		641.37	62.546		641.37	43.332		641.37	25.552
641.57	26.746		641.57	33.326		641.57	62.679		641.57	43.157		641.57	25.538
641.77	26.732		641.77	33.378		641.77	62.779		641.77	42.955		641.77	25.517
641.97	26.713		641.97	33.441		641.97	62.853		641.97	42.75		641.97	25.505
642.17	26.705		642.17	33.5		642.17	62.979		642.17	42.53		642.17	25.489
642.37	26.691		642.37	33.562		642.37	63.114		642.37	42.333		642.37	25.483
642.57	26.687		642.57	33.615		642.57	63.255		642.57	42.147		642.57	25.493
642.77	26.713		642.77	33.701		642.77	63.44		642.77	41.98		642.77	25.506
642.97	26.74		642.97	33.782		642.97	63.622		642.97	41.824		642.97	25.521
643.17	26.754		643.17	33.825		643.17	63.776		643.17	41.669		643.17	25.509
643.37	26.773		643.37	33.863		643.37	63.953		643.37	41.513		643.37	25.481
643.57	26.773		643.57	33.913		643.57	64.092		643.57	41.339		643.57	25.445
643.77	26.791		643.77	33.983		643.77	64.231		643.77	41.202		643.77	25.433
643.97	26.802		643.97	34.025		643.97	64.338		643.97	41.038		643.97	25.404
644.17	26.81		644.17	34.075		644.17	64.426		644.17	40.848		644.17	25.375
644.37	26.822		644.37	34.143		644.37	64.514		644.37	40.679		644.37	25.361
644.57	26.851		644.57	34.215		644.57	64.642		644.57	40.537		644.57	25.359
644.77	26.826		644.77	34.246		644.77	64.691		644.77	40.341		644.77	25.344
644.97	26.838		644.97	34.309		644.97	64.774		644.97	40.151		644.97	25.346
645.17	26.822		645.17	34.347		645.17	64.86		645.17	39.945		645.17	25.321
645.37	26.807		645.37	34.388		645.37	64.927		645.37	39.782		645.37	25.287
645.57	26.818		645.57	34.449		645.57	65.03		645.57	39.634		645.57	25.243
645.77	26.827		645.77	34.501		645.77	65.121		645.77	39.489		645.77	25.218
645.97	26.831		645.97	34.61		645.97	65.229		645.97	39.341		645.97	25.206
646.16	26.856		646.16	34.687		646.16	65.35		646.16	39.233		646.16	25.209
646.36	26.868		646.36	34.759		646.36	65.46		646.36	39.102		646.36	25.195
646.56	26.857		646.56	34.836		646.56	65.556		646.56	38.982		646.56	25.179
646.76	26.858		646.76	34.911		646.76	65.655		646.76	38.858		646.76	25.181
646.96	26.866		646.96	34.977		646.96	65.742		646.96	38.734		646.96	25.186
647.16	26.855		647.16	35.031		647.16	65.812		647.16	38.579		647.16	25.176
647.36	26.891		647.36	35.132		647.36	65.931		647.36	38.461		647.36	25.193
647.56	26.891		647.56	35.201		647.56	66.016		647.56	38.326		647.56	25.188
647.76	26.91		647.76	35.286		647.76	66.102		647.76	38.214		647.76	25.194
647.96	26.928		647.96	35.378		647.96	66.217		647.96	38.071		647.96	25.196
648.16	26.949		648.16	35.45		648.16	66.292		648.16	37.974		648.16	25.197
648.36	26.978		648.36	35.545		648.36	66.387		648.36	37.861		648.36	25.184
648.56	26.994		648.56	35.6		648.56	66.43		648.56	37.78		648.56	25.165
648.76	27.032		648.76	35.68		648.76	66.456		648.76	37.673		648.76	25.14
648.96	27.042		648.96	35.72		648.96	66.48		648.96	37.538		648.96	25.114
649.16	27.072		649.16	35.776		649.16	66.532		649.16	37.42		649.16	25.11
649.36	27.085		649.36	35.843		649.36	66.57		649.36	37.294		649.36	25.106
649.56	27.082		649.56	35.891		649.56	66.647		649.56	37.16		649.56	25.101
649.75	27.071		649.75	35.957		649.75	66.675		649.75	37.019		649.75	25.102
649.95	27.071		649.95	35.981		649.95	66.717		649.95	36.894		649.95	25.092
650.15	27.074		650.15	36.041		650.15	66.781		650.15	36.759		650.15	25.102
650.35	27.098		650.35	36.12		650.35	66.858		650.35	36.632		650.35	25.092
650.55	27.119		650.55	36.185		650.55	66.891		650.55	36.52		650.55	25.075
650.75	27.136		650.75	36.252		650.75	66.929		650.75	36.384		650.75	25.046
650.95	27.157		650.95	36.313		650.95	66.957		650.95	36.251		650.95	25.02
651.15	27.168		651.15	36.365		651.15	66.963		651.15	36.114		651.15	25.002
651.35	27.162		651.35	36.437		651.35	67.004		651.35	35.98		651.35	25.004
651.55	27.174		651.55	36.506		651.55	67.008		651.55	35.893		651.55	25.022
651.75	27.169		651.75	36.573		651.75	66.998		651.75	35.766		651.75	25.015
651.95	27.167		651.95	36.624		651.95	67.036		651.95	35.635		651.95	25.014
652.15	27.182		652.15	36.702		652.15	67.019		652.15	35.5		652.15	25.009
652.34	27.191		652.34	36.737		652.34	67.068		652.34	35.379		652.34	24.982
652.54	27.187		652.54	36.808		652.54	67.077		652.54	35.236		652.54	24.976
652.74	27.198		652.74	36.852		652.74	67.074		652.74	35.125		652.74	24.928
652.94	27.201		652.94	36.897		652.94	67.06		652.94	35.007		652.94	24.907
653.14	27.197		653.14	36.923		653.14	67.026		653.14	34.887		653.14	24.871
653.34	27.206		653.34	36.978		653.34	67.018		653.34	34.794		653.34	24.862
653.54	27.224		653.54	37.054		653.54	67.035		653.54	34.732		653.54	24.862
653.74	27.231		653.74	37.107		653.74	67.036		653.74	34.631		653.74	24.84
653.94	27.249		653.94	37.151		653.94	67.021		653.94	34.565		653.94	24.844
654.14	27.254		654.14	37.219		654.14	67.026		654.14	34.457		654.14	24.817
654.33	27.279		654.33	37.293		654.33	67.043		654.33	34.356		654.33	24.833
654.53	27.283		654.53	37.387		654.53	67.008		654.53	34.271		654.53	24.833
654.73	27.273		654.73	37.443		654.73	67.019		654.73	34.178		654.73	24.82
654.93	27.304		654.93	37.527		654.93	67.028		654.93	34.077		654.93	24.816
655.13	27.329		655.13	37.614		655.13	67.049		655.13	34.002		655.13	24.809
655.33	27.328		655.33	37.691		655.33	67.047		655.33	33.913		655.33	24.806
655.53	27.343		655.53	37.765		655.53	67.067		655.53	33.833		655.53	24.799
655.73	27.378		655.73	37.875		655.73	67.09		655.73	33.768		655.73	24.813
655.93	27.383		655.93	37.939		655.93	67.064		655.93	33.685		655.93	24.806
656.12	27.392		656.12	38.009		656.12	67.007		656.12	33.602		656.12	24.792
656.32	27.41		656.32	38.099		656.32	66.965		656.32	33.543		656.32	24.797
656.52	27.443		656.52	38.183		656.52	66.95		656.52	33.457		656.52	24.793
656.72	27.459		656.72	38.243		656.72	66.918		656.72	33.37		656.72	24.796
656.92	27.466		656.92	38.3		656.92	66.91		656.92	33.29		656.92	24.793
657.12	27.479		657.12	38.32		657.12	66.897		657.12	33.222		657.12	24.77
657.32	27.499		657.32	38.377		657.32	66.841		657.32	33.136		657.32	24.759
657.52	27.5		657.52	38.431		657.52	66.803		657.52	33.064		657.52	24.758
657.72	27.513		657.72	38.471		657.72	66.763		657.72	32.987		657.72	24.723
657.91	27.547		657.91	38.53		657.91	66.724		657.91	32.916		657.91	24.722
658.11	27.575		658.11	38.57		658.11	66.628		658.11	32.871		658.11	24.699
658.31	27.575		658.31	38.606		658.31	66.541		658.31	32.797		658.31	24.659
658.51	27.599		658.51	38.678		658.51	66.471		658.51	32.75		658.51	24.656
658.71	27.607		658.71	38.743		658.71	66.405		658.71	32.67		658.71	24.663
658.91	27.619		658.91	38.806		658.91	66.316		658.91	32.575		658.91	24.658
659.11	27.602		659.11	38.859		659.11	66.255		659.11	32.487		659.11	24.636
659.3	27.611		659.3	38.919		659.3	66.16		659.3	32.42		659.3	24.64
659.5	27.611		659.5	38.967		659.5	66.032		659.5	32.324		659.5	24.611
659.7	27.623		659.7	39.034		659.7	65.915		659.7	32.216		659.7	24.603
659.9	27.598		659.9	39.079		659.9	65.825		659.9	32.113		659.9	24.572
660.1	27.599		660.1	39.139		660.1	65.732		660.1	32.039		660.1	24.56
660.3	27.622		660.3	39.204		660.3	65.631		660.3	31.958		660.3	24.548
660.5	27.628		660.5	39.251		660.5	65.556		660.5	31.885		660.5	24.52
660.69	27.637		660.69	39.331		660.69	65.478		660.69	31.804		660.69	24.516
660.89	27.664		660.89	39.413		660.89	65.41		660.89	31.759		660.89	24.526
661.09	27.665		661.09	39.473		661.09	65.305		661.09	31.659		661.09	24.516
661.29	27.674		661.29	39.509		661.29	65.212		661.29	31.596		661.29	24.496
661.49	27.689		661.49	39.538		661.49	65.144		661.49	31.54		661.49	24.5
661.69	27.693		661.69	39.569		661.69	65.008		661.69	31.486		661.69	24.5
661.89	27.695		661.89	39.611		661.89	64.921		661.89	31.391		661.89	24.478
662.08	27.705		662.08	39.683		662.08	64.885		662.08	31.351		662.08	24.494
662.28	27.715		662.28	39.726		662.28	64.801		662.28	31.299		662.28	24.493
662.48	27.749		662.48	39.764		662.48	64.724		662.48	31.265		662.48	24.498
662.68	27.773		662.68	39.815		662.68	64.617		662.68	31.223		662.68	24.499
662.88	27.781		662.88	39.864		662.88	64.521		662.88	31.189		662.88	24.508
663.08	27.813		663.08	39.92		663.08	64.422		663.08	31.145		663.08	24.508
663.27	27.823		663.27	39.961		663.27	64.341		663.27	31.098		663.27	24.482
663.47	27.841		663.47	40.018		663.47	64.242		663.47	31.031		663.47	24.477
663.67	27.87		663.67	40.07		663.67	64.157		663.67	30.996		663.67	24.461
663.87	27.888		663.87	40.151		663.87	64.062		663.87	30.95		663.87	24.462
664.07	27.891		664.07	40.234		664.07	63.919		664.07	30.888		664.07	24.447
664.27	27.918		664.27	40.309		664.27	63.822		664.27	30.848		664.27	24.443
664.46	27.941		664.46	40.382		664.46	63.723		664.46	30.811		664.46	24.453
664.66	27.958		664.66	40.43		664.66	63.572		664.66	30.749		664.66	24.432
664.86	27.977		664.86	40.489		664.86	63.467		664.86	30.704		664.86	24.43
665.06	28.002		665.06	40.569		665.06	63.365		665.06	30.658		665.06	24.423
665.26	27.996		665.26	40.614		665.26	63.232		665.26	30.588		665.26	24.391
665.45	27.999		665.45	40.665		665.45	63.095		665.45	30.525		665.45	24.38
665.65	27.989		665.65	40.72		665.65	62.937		665.65	30.479		665.65	24.354
665.85	27.989		665.85	40.773		665.85	62.792		665.85	30.431		665.85	24.348
666.05	28.001		666.05	40.795		666.05	62.651		666.05	30.385		666.05	24.331
666.25	27.996		666.25	40.849		666.25	62.527		666.25	30.344		666.25	24.34
666.45	28.017		666.45	40.884		666.45	62.392		666.45	30.297		666.45	24.333
666.64	28.055		666.64	40.933		666.64	62.304		666.64	30.278		666.64	24.337
666.84	28.072		666.84	40.989		666.84	62.152		666.84	30.215		666.84	24.326
667.04	28.077		667.04	41.013		667.04	62.009		667.04	30.177		667.04	24.32
667.24	28.102		667.24	41.061		667.24	61.884		667.24	30.146		667.24	24.325
667.44	28.113		667.44	41.124		667.44	61.761		667.44	30.114		667.44	24.327
667.63	28.123		667.63	41.174		667.63	61.619		667.63	30.084		667.63	24.339
667.83	28.165		667.83	41.231		667.83	61.52		667.83	30.053		667.83	24.359
668.03	28.194		668.03	41.293		668.03	61.409		668.03	30.039		668.03	24.355
668.23	28.232		668.23	41.352		668.23	61.308		668.23	30.008		668.23	24.366
668.43	28.291		668.43	41.415		668.43	61.174		668.43	29.975		668.43	24.381
668.62	28.312		668.62	41.447		668.62	61.017		668.62	29.927		668.62	24.369
668.82	28.342		668.82	41.495		668.82	60.864		668.82	29.891		668.82	24.345
669.02	28.331		669.02	41.505		669.02	60.685		669.02	29.85		669.02	24.315
669.22	28.323		669.22	41.533		669.22	60.497		669.22	29.782		669.22	24.288
669.42	28.326		669.42	41.554		669.42	60.328		669.42	29.736		669.42	24.285
669.61	28.326		669.61	41.566		669.61	60.153		669.61	29.689		669.61	24.277
669.81	28.318		669.81	41.593		669.81	59.956		669.81	29.64		669.81	24.257
670.01	28.322		670.01	41.628		670.01	59.779		670.01	29.599		670.01	24.248
670.21	28.329		670.21	41.656		670.21	59.6		670.21	29.553		670.21	24.251
670.4	28.303		670.4	41.683		670.4	59.409		670.4	29.532		670.4	24.251
670.6	28.308		670.6	41.709		670.6	59.23		670.6	29.485		670.6	24.257
670.8	28.298		670.8	41.75		670.8	59.027		670.8	29.451		670.8	24.253
671	28.284		671	41.784		671	58.869		671	29.411		671	24.232
671.2	28.29		671.2	41.84		671.2	58.726		671.2	29.397		671.2	24.229
671.39	28.295		671.39	41.86		671.39	58.58		671.39	29.362		671.39	24.219
671.59	28.318		671.59	41.919		671.59	58.445		671.59	29.319		671.59	24.22
671.79	28.326		671.79	41.94		671.79	58.27		671.79	29.283		671.79	24.201
671.99	28.326		671.99	41.969		671.99	58.097		671.99	29.249		671.99	24.189
672.18	28.346		672.18	42.047		672.18	57.947		672.18	29.207		672.18	24.19
672.38	28.357		672.38	42.094		672.38	57.785		672.38	29.165		672.38	24.211
672.58	28.366		672.58	42.126		672.58	57.611		672.58	29.128		672.58	24.21
672.78	28.375		672.78	42.171		672.78	57.439		672.78	29.091		672.78	24.195
672.98	28.414		672.98	42.199		672.98	57.253		672.98	29.051		672.98	24.182
673.17	28.421		673.17	42.228		673.17	57.076		673.17	29.024		673.17	24.158
673.37	28.468		673.37	42.255		673.37	56.946		673.37	29.006		673.37	24.148
673.57	28.481		673.57	42.266		673.57	56.779		673.57	29		673.57	24.145
673.77	28.495		673.77	42.287		673.77	56.634		673.77	28.962		673.77	24.127
673.96	28.505		673.96	42.29		673.96	56.441		673.96	28.921		673.96	24.097
674.16	28.516		674.16	42.287		674.16	56.253		674.16	28.891		674.16	24.085
674.36	28.55		674.36	42.313		674.36	56.104		674.36	28.864		674.36	24.083
674.56	28.567		674.56	42.306		674.56	55.91		674.56	28.823		674.56	24.078
674.75	28.598		674.75	42.321		674.75	55.72		674.75	28.789		674.75	24.063
674.95	28.612		674.95	42.314		674.95	55.511		674.95	28.741		674.95	24.032
675.15	28.628		675.15	42.308		675.15	55.298		675.15	28.704		675.15	24.023
675.35	28.656		675.35	42.327		675.35	55.104		675.35	28.672		675.35	24.041
675.54	28.672		675.54	42.368		675.54	54.94		675.54	28.638		675.54	24.036
675.74	28.695		675.74	42.401		675.74	54.777		675.74	28.622		675.74	24.041
675.94	28.682		675.94	42.394		675.94	54.584		675.94	28.576		675.94	24.039
676.14	28.691		676.14	42.393		676.14	54.4		676.14	28.521		676.14	24.004
676.33	28.696		676.33	42.393		676.33	54.189		676.33	28.487		676.33	23.985
676.53	28.708		676.53	42.424		676.53	54.029		676.53	28.451		676.53	23.986
676.73	28.744		676.73	42.476		676.73	53.898		676.73	28.434		676.73	23.973
676.92	28.763		676.92	42.49		676.92	53.74		676.92	28.407		676.92	23.962
677.12	28.79		677.12	42.54		677.12	53.612		677.12	28.376		677.12	23.939
677.32	28.827		677.32	42.531		677.32	53.455		677.32	28.354		677.32	23.928
677.52	28.854		677.52	42.553		677.52	53.304		677.52	28.334		677.52	23.933
677.71	28.867		677.71	42.57		677.71	53.131		677.71	28.301		677.71	23.945
677.91	28.892		677.91	42.563		677.91	52.962		677.91	28.278		677.91	23.945
678.11	28.906		678.11	42.558		678.11	52.753		678.11	28.256		678.11	23.951
678.31	28.933		678.31	42.568		678.31	52.544		678.31	28.227		678.31	23.947
678.5	28.963		678.5	42.599		678.5	52.377		678.5	28.216		678.5	23.959
678.7	28.989		678.7	42.639		678.7	52.231		678.7	28.199		678.7	23.992
678.9	29.022		678.9	42.67		678.9	52.084		678.9	28.194		678.9	23.995
679.09	29.052		679.09	42.678		679.09	51.956		679.09	28.186		679.09	23.985
679.29	29.067		679.29	42.669		679.29	51.789		679.29	28.161		679.29	23.969
679.49	29.08		679.49	42.657		679.49	51.632		679.49	28.128		679.49	23.941
679.69	29.113		679.69	42.64		679.69	51.438		679.69	28.089		679.69	23.903
679.88	29.116		679.88	42.659		679.88	51.265		679.88	28.056		679.88	23.887
680.08	29.153		680.08	42.671		680.08	51.11		680.08	28.05		680.08	23.86
680.28	29.202		680.28	42.696		680.28	50.933		680.28	28.025		680.28	23.84
680.47	29.2		680.47	42.695		680.47	50.711		680.47	28.001		680.47	23.806
680.67	29.206		680.67	42.706		680.67	50.512		680.67	27.972		680.67	23.807
680.87	29.23		680.87	42.701		680.87	50.322		680.87	27.933		680.87	23.827
681.07	29.227		681.07	42.697		681.07	50.104		681.07	27.903		681.07	23.81
681.26	29.242		681.26	42.679		681.26	49.896		681.26	27.898		681.26	23.816
681.46	29.243		681.46	42.654		681.46	49.707		681.46	27.874		681.46	23.836
681.66	29.244		681.66	42.653		681.66	49.506		681.66	27.852		681.66	23.839
681.85	29.254		681.85	42.646		681.85	49.333		681.85	27.831		681.85	23.832
682.05	29.277		682.05	42.679		682.05	49.169		682.05	27.83		682.05	23.832
682.25	29.282		682.25	42.689		682.25	49.014		682.25	27.837		682.25	23.831
682.44	29.278		682.44	42.703		682.44	48.835		682.44	27.833		682.44	23.816
682.64	29.291		682.64	42.708		682.64	48.649		682.64	27.803		682.64	23.808
682.84	29.272		682.84	42.704		682.84	48.465		682.84	27.788		682.84	23.788
683.03	29.293		683.03	42.742		683.03	48.305		683.03	27.777		683.03	23.798
683.23	29.317		683.23	42.754		683.23	48.133		683.23	27.763		683.23	23.799
683.43	29.317		683.43	42.75		683.43	47.959		683.43	27.761		683.43	23.803
683.63	29.347		683.63	42.77		683.63	47.789		683.63	27.755		683.63	23.818
683.82	29.359		683.82	42.792		683.82	47.633		683.82	27.732		683.82	23.844
684.02	29.381		684.02	42.812		684.02	47.478		684.02	27.721		684.02	23.854
684.22	29.429		684.22	42.845		684.22	47.347		684.22	27.717		684.22	23.867
684.41	29.451		684.41	42.836		684.41	47.198		684.41	27.704		684.41	23.869
684.61	29.465		684.61	42.787		684.61	47.039		684.61	27.685		684.61	23.857
684.81	29.475		684.81	42.771		684.81	46.92		684.81	27.658		684.81	23.855
685	29.529		685	42.738		685	46.804		685	27.643		685	23.819
685.2	29.552		685.2	42.755		685.2	46.648		685.2	27.641		685.2	23.793
685.4	29.629		685.4	42.767		685.4	46.52		685.4	27.647		685.4	23.787
685.59	29.649		685.59	42.732		685.59	46.361		685.59	27.635		685.59	23.757
685.79	29.69		685.79	42.729		685.79	46.197		685.79	27.638		685.79	23.749
685.99	29.7		685.99	42.73		685.99	46.012		685.99	27.621		685.99	23.73
686.18	29.714		686.18	42.74		686.18	45.819		686.18	27.617		686.18	23.743
686.38	29.725		686.38	42.725		686.38	45.609		686.38	27.598		686.38	23.738
686.58	29.737		686.58	42.739		686.58	45.429		686.58	27.586		686.58	23.743
686.77	29.722		686.77	42.719		686.77	45.215		686.77	27.552		686.77	23.763
686.97	29.703		686.97	42.711		686.97	45.05		686.97	27.516		686.97	23.785
687.17	29.699		687.17	42.717		687.17	44.924		687.17	27.505		687.17	23.801
687.36	29.732		687.36	42.72		687.36	44.785		687.36	27.486		687.36	23.806
687.56	29.739		687.56	42.714		687.56	44.636		687.56	27.474		687.56	23.805
687.76	29.749		687.76	42.663		687.76	44.508		687.76	27.446		687.76	23.777
687.95	29.753		687.95	42.62		687.95	44.341		687.95	27.411		687.95	23.745
688.15	29.782		688.15	42.605		688.15	44.221		688.15	27.402		688.15	23.719
688.35	29.804		688.35	42.568		688.35	44.091		688.35	27.399		688.35	23.693
688.54	29.851		688.54	42.541		688.54	43.94		688.54	27.389		688.54	23.679
688.74	29.858		688.74	42.478		688.74	43.762		688.74	27.362		688.74	23.669
688.93	29.883		688.93	42.464		688.93	43.593		688.93	27.372		688.93	23.664
689.13	29.879		689.13	42.422		689.13	43.409		689.13	27.36		689.13	23.679
689.33	29.894		689.33	42.401		689.33	43.249		689.33	27.365		689.33	23.685
689.52	29.929		689.52	42.408		689.52	43.105		689.52	27.362		689.52	23.7
689.72	29.955		689.72	42.396		689.72	42.943		689.72	27.35		689.72	23.73
689.92	29.963		689.92	42.393		689.92	42.818		689.92	27.329		689.92	23.75
690.11	29.965		690.11	42.373		690.11	42.693		690.11	27.31		690.11	23.764
690.31	29.979		690.31	42.325		690.31	42.574		690.31	27.297		690.31	23.772
690.51	29.999		690.51	42.307		690.51	42.507		690.51	27.312		690.51	23.753
690.7	30.047		690.7	42.287		690.7	42.417		690.7	27.325		690.7	23.742
690.9	30.072		690.9	42.25		690.9	42.282		690.9	27.299		690.9	23.696
691.09	30.089		691.09	42.233		691.09	42.147		691.09	27.295		691.09	23.663
691.29	30.126		691.29	42.227		691.29	42.038		691.29	27.304		691.29	23.645
691.49	30.133		691.49	42.216		691.49	41.912		691.49	27.291		691.49	23.641
691.68	30.17		691.68	42.207		691.68	41.777		691.68	27.288		691.68	23.629
691.88	30.168		691.88	42.174		691.88	41.645		691.88	27.28		691.88	23.651
692.08	30.17		692.08	42.117		692.08	41.472		692.08	27.278		692.08	23.666
692.27	30.165		692.27	42.084		692.27	41.309		692.27	27.247		692.27	23.673
692.47	30.156		692.47	42.02		692.47	41.146		692.47	27.221		692.47	23.666
692.66	30.153		692.66	41.981		692.66	40.998		692.66	27.201		692.66	23.662
692.86	30.17		692.86	41.966		692.86	40.904		692.86	27.191		692.86	23.675
693.06	30.192		693.06	41.93		693.06	40.789		693.06	27.159		693.06	23.689
693.25	30.206		693.25	41.89		693.25	40.653		693.25	27.126		693.25	23.683
693.45	30.242		693.45	41.863		693.45	40.556		693.45	27.134		693.45	23.682
693.65	30.304		693.65	41.799		693.65	40.471		693.65	27.132		693.65	23.662
693.84	30.35		693.84	41.761		693.84	40.358		693.84	27.129		693.84	23.648
694.04	30.421		694.04	41.725		694.04	40.259		694.04	27.134		694.04	23.629
694.23	30.435		694.23	41.68		694.23	40.119		694.23	27.131		694.23	23.618
694.43	30.473		694.43	41.667		694.43	39.991		694.43	27.127		694.43	23.608
694.63	30.502		694.63	41.666		694.63	39.842		694.63	27.142		694.63	23.618
694.82	30.507		694.82	41.669		694.82	39.731		694.82	27.144		694.82	23.634
695.02	30.514		695.02	41.656		695.02	39.596		695.02	27.155		695.02	23.664
695.21	30.529		695.21	41.665		695.21	39.493		695.21	27.135		695.21	23.695
695.41	30.513		695.41	41.671		695.41	39.367		695.41	27.104		695.41	23.726
695.61	30.515		695.61	41.677		695.61	39.27		695.61	27.088		695.61	23.744
695.8	30.529		695.8	41.645		695.8	39.173		695.8	27.071		695.8	23.731
696	30.548		696	41.635		696	39.101		696	27.07		696	23.748
696.19	30.553		696.19	41.641		696.19	39.01		696.19	27.061		696.19	23.738
696.39	30.597		696.39	41.595		696.39	38.916		696.39	27.048		696.39	23.703
696.59	30.61		696.59	41.548		696.59	38.799		696.59	27.028		696.59	23.645
696.78	30.671		696.78	41.516		696.78	38.698		696.78	27.026		696.78	23.613
696.98	30.709		696.98	41.467		696.98	38.569		696.98	27.029		696.98	23.566
697.17	30.73		697.17	41.41		697.17	38.471		697.17	26.999		697.17	23.54
697.37	30.77		697.37	41.388		697.37	38.324		697.37	26.991		697.37	23.533
697.56	30.804		697.56	41.369		697.56	38.17		697.56	26.977		697.56	23.532
697.76	30.825		697.76	41.302		697.76	38.019		697.76	26.972		697.76	23.564
697.96	30.851		697.96	41.257		697.96	37.881		697.96	26.952		697.96	23.573
698.15	30.856		698.15	41.202		698.15	37.736		698.15	26.919		698.15	23.598
698.35	30.859		698.35	41.178		698.35	37.612		698.35	26.888		698.35	23.629
698.54	30.873		698.54	41.101		698.54	37.487		698.54	26.824		698.54	23.624
698.74	30.905		698.74	41.035		698.74	37.387		698.74	26.784		698.74	23.619
698.93	30.933		698.93	41.012		698.93	37.302		698.93	26.772		698.93	23.594
699.13	30.952		699.13	40.946		699.13	37.205		699.13	26.741		699.13	23.558
699.33	30.998		699.33	40.889		699.33	37.142		699.33	26.735		699.33	23.529
699.52	31.058		699.52	40.853		699.52	37.08		699.52	26.75		699.52	23.499
699.72	31.096		699.72	40.796		699.72	36.956		699.72	26.741		699.72	23.454
699.91	31.133		699.91	40.714		699.91	36.853		699.91	26.753		699.91	23.408
700.11	31.143		700.11	40.653		700.11	36.768		700.11	26.775		700.11	23.391
700.3	31.165		700.3	40.635		700.3	36.645		700.3	26.787		700.3	23.377
700.5	31.165		700.5	40.594		700.5	36.498		700.5	26.793		700.5	23.381
700.7	31.15		700.7	40.567		700.7	36.38		700.7	26.796		700.7	23.405
700.89	31.129		700.89	40.547		700.89	36.263		700.89	26.775		700.89	23.461
701.09	31.104		701.09	40.545		701.09	36.155		701.09	26.784		701.09	23.497
701.28	31.086		701.28	40.531		701.28	36.067		701.28	26.771		701.28	23.537
701.48	31.069		701.48	40.478		701.48	35.979		701.48	26.729		701.48	23.563
701.67	31.084		701.67	40.475		701.67	35.914		701.67	26.733		701.67	23.589
701.87	31.082		701.87	40.44		701.87	35.838		701.87	26.705		701.87	23.574
702.06	31.097		702.06	40.385		702.06	35.751		702.06	26.661		702.06	23.557
702.26	31.141		702.26	40.355		702.26	35.713		702.26	26.683		702.26	23.54
702.46	31.199		702.46	40.308		702.46	35.635		702.46	26.689		702.46	23.518
702.65	31.259		702.65	40.252		702.65	35.544		702.65	26.691		702.65	23.488
702.85	31.313		702.85	40.199		702.85	35.468		702.85	26.7		702.85	23.463
703.04	31.366		703.04	40.162		703.04	35.391		703.04	26.728		703.04	23.481
703.24	31.384		703.24	40.098		703.24	35.281		703.24	26.737		703.24	23.465
703.43	31.426		703.43	40.064		703.43	35.186		703.43	26.744		703.43	23.472
703.63	31.434		703.63	40.048		703.63	35.078		703.63	26.735		703.63	23.495
703.82	31.43		703.82	40.024		703.82	34.979		703.82	26.724		703.82	23.55
704.02	31.409		704.02	39.999		704.02	34.894		704.02	26.721		704.02	23.598
704.21	31.408		704.21	39.953		704.21	34.83		704.21	26.683		704.21	23.635
704.41	31.413		704.41	39.922		704.41	34.756		704.41	26.66		704.41	23.658
704.6	31.426		704.6	39.876		704.6	34.704		704.6	26.642		704.6	23.664
704.8	31.461		704.8	39.825		704.8	34.655		704.8	26.633		704.8	23.66
704.99	31.49		704.99	39.765		704.99	34.615		704.99	26.619		704.99	23.636
705.19	31.529		705.19	39.696		705.19	34.556		705.19	26.605		705.19	23.596
705.38	31.585		705.38	39.622		705.38	34.5		705.38	26.601		705.38	23.544
705.58	31.615		705.58	39.557		705.58	34.434		705.58	26.61		705.58	23.493
705.78	31.684		705.78	39.522		705.78	34.344		705.78	26.628		705.78	23.465
705.97	31.714		705.97	39.451		705.97	34.258		705.97	26.645		705.97	23.424
706.17	31.742		706.17	39.37		706.17	34.155		706.17	26.637		706.17	23.414
706.36	31.745		706.36	39.275		706.36	34.038		706.36	26.627		706.36	23.396
706.56	31.746		706.56	39.21		706.56	33.931		706.56	26.604		706.56	23.413
706.75	31.741		706.75	39.143		706.75	33.831		706.75	26.587		706.75	23.452
706.95	31.732		706.95	39.091		706.95	33.73		706.95	26.575		706.95	23.509
707.14	31.726		707.14	39.039		707.14	33.646		707.14	26.556		707.14	23.55
707.34	31.714		707.34	38.991		707.34	33.543		707.34	26.513		707.34	23.575
707.53	31.744		707.53	38.955		707.53	33.478		707.53	26.485		707.53	23.588
707.73	31.792		707.73	38.939		707.73	33.448		707.73	26.482		707.73	23.6
707.92	31.794		707.92	38.897		707.92	33.392		707.92	26.474		707.92	23.591
708.12	31.869		708.12	38.838		708.12	33.339		708.12	26.461		708.12	23.559
708.31	31.929		708.31	38.764		708.31	33.289		708.31	26.484		708.31	23.504
708.51	32.007		708.51	38.702		708.51	33.22		708.51	26.518		708.51	23.462
708.7	32.077		708.7	38.636		708.7	33.157		708.7	26.554		708.7	23.431
708.9	32.13		708.9	38.608		708.9	33.093		708.9	26.589		708.9	23.398
709.09	32.167		709.09	38.528		709.09	33.001		709.09	26.604		709.09	23.373
709.29	32.193		709.29	38.463		709.29	32.899		709.29	26.609		709.29	23.379
709.48	32.199		709.48	38.401		709.48	32.817		709.48	26.608		709.48	23.384
709.68	32.211		709.68	38.361		709.68	32.713		709.68	26.595		709.68	23.424
709.87	32.214		709.87	38.317		709.87	32.653		709.87	26.544		709.87	23.45
710.07	32.172		710.07	38.267		710.07	32.592		710.07	26.502		710.07	23.487
710.26	32.136		710.26	38.197		710.26	32.492		710.26	26.446		710.26	23.519
710.46	32.166		710.46	38.154		710.46	32.46		710.46	26.42		710.46	23.563
710.65	32.177		710.65	38.103		710.65	32.427		710.65	26.396		710.65	23.563
710.85	32.215		710.85	38.068		710.85	32.426		710.85	26.379		710.85	23.583
711.04	32.245		711.04	38.009		711.04	32.405		711.04	26.357		711.04	23.564
711.23	32.288		711.23	37.947		711.23	32.372		711.23	26.348		711.23	23.526
711.43	32.361		711.43	37.877		711.43	32.324		711.43	26.374		711.43	23.503
711.62	32.433		711.62	37.86		711.62	32.293		711.62	26.429		711.62	23.475
711.82	32.484		711.82	37.833		711.82	32.243		711.82	26.479		711.82	23.432
712.01	32.527		712.01	37.789		712.01	32.155		712.01	26.505		712.01	23.418
712.21	32.544		712.21	37.743		712.21	32.088		712.21	26.512		712.21	23.403
712.4	32.555		712.4	37.727		712.4	31.998		712.4	26.542		712.4	23.439
712.6	32.549		712.6	37.684		712.6	31.91		712.6	26.544		712.6	23.481
712.79	32.561		712.79	37.676		712.79	31.877		712.79	26.548		712.79	23.521
712.99	32.539		712.99	37.639		712.99	31.772		712.99	26.519		712.99	23.538
713.18	32.52		713.18	37.584		713.18	31.686		713.18	26.478		713.18	23.576
713.38	32.511		713.38	37.518		713.38	31.605		713.38	26.427		713.38	23.59
713.57	32.537		713.57	37.494		713.57	31.575		713.57	26.402		713.57	23.619
713.77	32.561		713.77	37.466		713.77	31.553		713.77	26.394		713.77	23.619
713.96	32.593		713.96	37.437		713.96	31.525		713.96	26.382		713.96	23.603
714.15	32.639		714.15	37.356		714.15	31.464		714.15	26.374		714.15	23.57
714.35	32.693		714.35	37.284		714.35	31.424		714.35	26.393		714.35	23.553
714.54	32.752		714.54	37.222		714.54	31.408		714.54	26.413		714.54	23.499
714.74	32.802		714.74	37.147		714.74	31.368		714.74	26.452		714.74	23.457
714.93	32.836		714.93	37.055		714.93	31.32		714.93	26.501		714.93	23.441
715.13	32.872		715.13	37.013		715.13	31.263		715.13	26.543		715.13	23.45
715.32	32.864		715.32	36.942		715.32	31.176		715.32	26.567		715.32	23.462
715.52	32.853		715.52	36.897		715.52	31.112		715.52	26.564		715.52	23.493
715.71	32.84		715.71	36.893		715.71	31.066		715.71	26.564		715.71	23.529
715.91	32.807		715.91	36.881		715.91	31.002		715.91	26.546		715.91	23.576
716.1	32.772		716.1	36.828		716.1	30.929		716.1	26.503		716.1	23.612
716.29	32.759		716.29	36.79		716.29	30.883		716.29	26.46		716.29	23.646
716.49	32.74		716.49	36.728		716.49	30.848		716.49	26.416		716.49	23.666
716.68	32.769		716.68	36.679		716.68	30.838		716.68	26.381		716.68	23.665
716.88	32.798		716.88	36.627		716.88	30.802		716.88	26.341		716.88	23.642
717.07	32.857		717.07	36.555		717.07	30.763		717.07	26.352		717.07	23.627
717.27	32.893		717.27	36.485		717.27	30.728		717.27	26.358		717.27	23.596
717.46	32.93		717.46	36.416		717.46	30.689		717.46	26.368		717.46	23.536
717.65	33.002		717.65	36.331		717.65	30.643		717.65	26.412		717.65	23.462
717.85	33.062		717.85	36.276		717.85	30.617		717.85	26.438		717.85	23.438
718.04	33.095		718.04	36.209		718.04	30.594		718.04	26.484		718.04	23.425
718.24	33.111		718.24	36.112		718.24	30.538		718.24	26.518		718.24	23.421
718.43	33.118		718.43	36.047		718.43	30.476		718.43	26.536		718.43	23.439
718.63	33.1		718.63	36.001		718.63	30.412		718.63	26.537		718.63	23.473
718.82	33.067		718.82	35.955		718.82	30.356		718.82	26.512		718.82	23.518
719.01	33.028		719.01	35.918		719.01	30.287		719.01	26.468		719.01	23.568
719.21	32.987		719.21	35.892		719.21	30.225		719.21	26.418		719.21	23.614
719.4	32.954		719.4	35.842		719.4	30.167		719.4	26.372		719.4	23.648
719.6	32.951		719.6	35.814		719.6	30.104		719.6	26.304		719.6	23.673
719.79	32.981		719.79	35.783		719.79	30.076		719.79	26.262		719.79	23.688
719.98	33.053		719.98	35.742		719.98	30.063		719.98	26.257		719.98	23.682
720.18	33.101		720.18	35.679		720.18	30.046		720.18	26.227		720.18	23.68
720.37	33.164		720.37	35.622		720.37	30.013		720.37	26.236		720.37	23.615
720.57	33.226		720.57	35.568		720.57	29.973		720.57	26.28		720.57	23.565
720.76	33.326		720.76	35.505		720.76	29.929		720.76	26.318		720.76	23.528
720.96	33.398		720.96	35.442		720.96	29.898		720.96	26.363		720.96	23.495
721.15	33.444		721.15	35.371		721.15	29.85		721.15	26.409		721.15	23.475
721.34	33.499		721.34	35.317		721.34	29.802		721.34	26.441		721.34	23.493
721.54	33.51		721.54	35.249		721.54	29.725		721.54	26.446		721.54	23.496
721.73	33.516		721.73	35.23		721.73	29.655		721.73	26.47		721.73	23.544
721.93	33.511		721.93	35.21		721.93	29.609		721.93	26.467		721.93	23.589
722.12	33.467		722.12	35.159		722.12	29.584		722.12	26.443		722.12	23.625
722.31	33.459		722.31	35.116		722.31	29.563		722.31	26.412		722.31	23.666
722.51	33.423		722.51	35.083		722.51	29.516		722.51	26.331		722.51	23.702
722.7	33.416		722.7	35.052		722.7	29.484		722.7	26.307		722.7	23.715
722.89	33.421		722.89	34.978		722.89	29.452		722.89	26.263		722.89	23.742
723.09	33.451		723.09	34.89		723.09	29.43		723.09	26.211		723.09	23.715
723.28	33.472		723.28	34.829		723.28	29.411		723.28	26.185		723.28	23.671
723.48	33.503		723.48	34.737		723.48	29.383		723.48	26.179		723.48	23.609
723.67	33.562		723.67	34.642		723.67	29.364		723.67	26.211		723.67	23.555
723.86	33.612		723.86	34.574		723.86	29.323		723.86	26.255		723.86	23.481
724.06	33.688		724.06	34.517		724.06	29.32		724.06	26.325		724.06	23.451
724.25	33.728		724.25	34.432		724.25	29.309		724.25	26.358		724.25	23.427
724.45	33.739		724.45	34.374		724.45	29.29		724.45	26.384		724.45	23.409
724.64	33.747		724.64	34.335		724.64	29.238		724.64	26.402		724.64	23.407
724.83	33.733		724.83	34.292		724.83	29.181		724.83	26.4		724.83	23.434
725.03	33.707		725.03	34.263		725.03	29.13		725.03	26.405		725.03	23.468
725.22	33.66		725.22	34.223		725.22	29.1		725.22	26.353		725.22	23.496
725.41	33.656		725.41	34.193		725.41	29.075		725.41	26.315		725.41	23.529
725.61	33.655		725.61	34.2		725.61	29.043		725.61	26.273		725.61	23.569
725.8	33.669		725.8	34.169		725.8	29.033		725.8	26.253		725.8	23.606
726	33.686		726	34.133		726	29.014		726	26.21		726	23.631
726.19	33.728		726.19	34.098		726.19	28.985		726.19	26.184		726.19	23.604
726.38	33.774		726.38	33.985		726.38	28.969		726.38	26.18		726.38	23.569
726.58	33.849		726.58	33.913		726.58	28.936		726.58	26.183		726.58	23.534
726.77	33.912		726.77	33.819		726.77	28.895		726.77	26.194		726.77	23.483
726.96	33.975		726.96	33.723		726.96	28.863		726.96	26.235		726.96	23.453
727.16	34.022		727.16	33.619		727.16	28.822		727.16	26.26		727.16	23.425
727.35	34.059		727.35	33.542		727.35	28.797		727.35	26.311		727.35	23.401
727.54	34.079		727.54	33.466		727.54	28.765		727.54	26.359		727.54	23.389
727.74	34.1		727.74	33.421		727.74	28.723		727.74	26.396		727.74	23.402
727.93	34.05		727.93	33.383		727.93	28.684		727.93	26.396		727.93	23.427
728.12	34.021		728.12	33.316		728.12	28.648		728.12	26.369		728.12	23.476
728.32	33.972		728.32	33.293		728.32	28.586		728.32	26.322		728.32	23.495
728.51	33.926		728.51	33.268		728.51	28.555		728.51	26.284		728.51	23.522
728.7	33.911		728.7	33.272		728.7	28.554		728.7	26.241		728.7	23.576
728.9	33.93		728.9	33.274		728.9	28.536		728.9	26.196		728.9	23.633
729.09	33.928		729.09	33.27		729.09	28.526		729.09	26.144		729.09	23.65
729.29	33.976		729.29	33.25		729.29	28.56		729.29	26.132		729.29	23.65
729.48	34.033		729.48	33.23		729.48	28.54		729.48	26.121		729.48	23.619
729.67	34.094		729.67	33.195		729.67	28.547		729.67	26.138		729.67	23.591
729.87	34.157		729.87	33.149		729.87	28.512		729.87	26.15		729.87	23.533
730.06	34.227		730.06	33.08		730.06	28.49		730.06	26.171		730.06	23.494
730.25	34.287		730.25	33.018		730.25	28.446		730.25	26.205		730.25	23.455
730.45	34.338		730.45	32.972		730.45	28.414		730.45	26.271		730.45	23.435
730.64	34.371		730.64	32.919		730.64	28.379		730.64	26.32		730.64	23.408
730.83	34.382		730.83	32.847		730.83	28.355		730.83	26.364		730.83	23.419
731.03	34.396		731.03	32.806		731.03	28.324		731.03	26.371		731.03	23.424
731.22	34.358		731.22	32.748		731.22	28.264		731.22	26.35		731.22	23.452
731.41	34.267		731.41	32.719		731.41	28.209		731.41	26.3		731.41	23.449
731.6	34.222		731.6	32.68		731.6	28.19		731.6	26.272		731.6	23.476
731.8	34.149		731.8	32.65		731.8	28.121		731.8	26.209		731.8	23.486
731.99	34.126		731.99	32.598		731.99	28.097		731.99	26.145		731.99	23.507
732.18	34.121		732.18	32.55		732.18	28.074		732.18	26.092		732.18	23.507
732.38	34.109		732.38	32.48		732.38	28.053		732.38	26.052		732.38	23.501
732.57	34.128		732.57	32.404		732.57	28.047		732.57	26.029		732.57	23.469
732.76	34.172		732.76	32.34		732.76	28.038		732.76	26.041		732.76	23.436
732.96	34.25		732.96	32.236		732.96	28.031		732.96	26.047		732.96	23.383
733.15	34.327		733.15	32.185		733.15	28.016		733.15	26.12		733.15	23.343
733.34	34.392		733.34	32.12		733.34	28.014		733.34	26.173		733.34	23.298
733.54	34.445		733.54	32.052		733.54	28		733.54	26.239		733.54	23.298
733.73	34.485		733.73	32.006		733.73	27.991		733.73	26.3		733.73	23.275
733.92	34.539		733.92	31.942		733.92	27.981		733.92	26.358		733.92	23.275
734.12	34.515		734.12	31.885		734.12	27.947		734.12	26.365		734.12	23.263
734.31	34.489		734.31	31.846		734.31	27.932		734.31	26.372		734.31	23.279
734.5	34.436		734.5	31.828		734.5	27.914		734.5	26.351		734.5	23.308
734.69	34.401		734.69	31.821		734.69	27.906		734.69	26.32		734.69	23.365
734.89	34.371		734.89	31.815		734.89	27.894		734.89	26.265		734.89	23.406
735.08	34.354		735.08	31.821		735.08	27.899		735.08	26.207		735.08	23.46
735.27	34.35		735.27	31.818		735.27	27.899		735.27	26.142		735.27	23.487
735.47	34.366		735.47	31.836		735.47	27.891		735.47	26.1		735.47	23.511
735.66	34.379		735.66	31.801		735.66	27.902		735.66	26.041		735.66	23.516
735.85	34.405		735.85	31.77		735.85	27.886		735.85	26.005		735.85	23.505
736.05	34.457		736.05	31.717		736.05	27.869		736.05	26.013		736.05	23.461
736.24	34.53		736.24	31.643		736.24	27.871		736.24	26.042		736.24	23.411
736.43	34.568		736.43	31.584		736.43	27.866		736.43	26.065		736.43	23.373
736.62	34.642		736.62	31.504		736.62	27.871		736.62	26.138		736.62	23.348
736.82	34.674		736.82	31.441		736.82	27.834		736.82	26.182		736.82	23.34
737.01	34.74		737.01	31.394		737.01	27.831		737.01	26.257		737.01	23.337
737.2	34.739		737.2	31.33		737.2	27.8		737.2	26.291		737.2	23.308
737.39	34.731		737.39	31.328		737.39	27.782		737.39	26.315		737.39	23.321
737.59	34.705		737.59	31.297		737.59	27.73		737.59	26.313		737.59	23.31
737.78	34.664		737.78	31.245		737.78	27.684		737.78	26.277		737.78	23.324
737.97	34.625		737.97	31.209		737.97	27.641		737.97	26.22		737.97	23.333
738.17	34.586		738.17	31.186		738.17	27.61		738.17	26.158		738.17	23.341
738.36	34.562		738.36	31.175		738.36	27.601		738.36	26.105		738.36	23.358
738.55	34.534		738.55	31.142		738.55	27.593		738.55	26.041		738.55	23.375
738.74	34.528		738.74	31.111		738.74	27.566		738.74	25.991		738.74	23.381
738.94	34.556		738.94	31.085		738.94	27.552		738.94	25.977		738.94	23.374
739.13	34.597		739.13	31.046		739.13	27.525		739.13	25.976		739.13	23.357
739.32	34.673		739.32	30.98		739.32	27.535		739.32	26.019		739.32	23.324
739.51	34.722		739.51	30.897		739.51	27.503		739.51	26.053		739.51	23.282
739.71	34.804		739.71	30.848		739.71	27.489		739.71	26.117		739.71	23.272
739.9	34.894		739.9	30.752		739.9	27.484		739.9	26.184		739.9	23.255
740.09	34.94		740.09	30.7		740.09	27.473		740.09	26.242		740.09	23.245
740.28	34.985		740.28	30.643		740.28	27.471		740.28	26.307		740.28	23.234
740.48	34.96		740.48	30.586		740.48	27.471		740.48	26.351		740.48	23.238
740.67	34.944		740.67	30.527		740.67	27.459		740.67	26.355		740.67	23.255
740.86	34.928		740.86	30.479		740.86	27.421		740.86	26.349		740.86	23.281
741.05	34.907		741.05	30.485		741.05	27.4		741.05	26.326		741.05	23.288
741.25	34.858		741.25	30.48		741.25	27.382		741.25	26.277		741.25	23.316
741.44	34.836		741.44	30.463		741.44	27.349		741.44	26.198		741.44	23.35
741.63	34.812		741.63	30.457		741.63	27.335		741.63	26.117		741.63	23.381
741.82	34.792		741.82	30.446		741.82	27.326		741.82	26.034		741.82	23.393
742.02	34.787		742.02	30.419		742.02	27.299		742.02	25.97		742.02	23.393
742.21	34.798		742.21	30.393		742.21	27.278		742.21	25.937		742.21	23.369
742.4	34.8		742.4	30.353		742.4	27.247		742.4	25.929		742.4	23.351
742.59	34.85		742.59	30.306		742.59	27.238		742.59	25.95		742.59	23.328
742.79	34.897		742.79	30.251		742.79	27.228		742.79	25.971		742.79	23.308
742.98	34.989		742.98	30.195		742.98	27.208		742.98	26.041		742.98	23.287
743.17	35.06		743.17	30.132		743.17	27.193		743.17	26.119		743.17	23.273
743.36	35.095		743.36	30.071		743.36	27.178		743.36	26.18		743.36	23.248
743.56	35.119		743.56	29.988		743.56	27.155		743.56	26.246		743.56	23.247
743.75	35.125		743.75	29.936		743.75	27.137		743.75	26.282		743.75	23.261
743.94	35.095		743.94	29.87		743.94	27.135		743.94	26.324		743.94	23.267
744.13	35.043		744.13	29.831		744.13	27.125		744.13	26.324		744.13	23.26
744.33	35.021		744.33	29.811		744.33	27.1		744.33	26.293		744.33	23.261
744.52	34.951		744.52	29.785		744.52	27.094		744.52	26.241		744.52	23.263
744.71	34.926		744.71	29.751		744.71	27.092		744.71	26.172		744.71	23.277
744.9	34.914		744.9	29.731		744.9	27.083		744.9	26.105		744.9	23.288
745.09	34.9		745.09	29.705		745.09	27.07		745.09	26.041		745.09	23.288
745.29	34.899		745.29	29.692		745.29	27.078		745.29	25.996		745.29	23.297
745.48	34.895		745.48	29.672		745.48	27.067		745.48	25.944		745.48	23.279
745.67	34.909		745.67	29.65		745.67	27.054		745.67	25.922		745.67	23.275
745.86	34.953		745.86	29.624		745.86	27.065		745.86	25.925		745.86	23.275
746.05	35.028		746.05	29.584		746.05	27.069		746.05	25.942		746.05	23.26
746.25	35.099		746.25	29.511		746.25	27.062		746.25	26		746.25	23.213
746.44	35.161		746.44	29.47		746.44	27.041		746.44	26.06		746.44	23.186
746.63	35.247		746.63	29.421		746.63	27.036		746.63	26.134		746.63	23.18
746.82	35.289		746.82	29.371		746.82	27.024		746.82	26.201		746.82	23.187
747.01	35.362		747.01	29.359		747.01	27.012		747.01	26.255		747.01	23.197
747.21	35.369		747.21	29.348		747.21	27.016		747.21	26.302		747.21	23.22
747.4	35.376		747.4	29.327		747.4	27.002		747.4	26.301		747.4	23.227
747.59	35.372		747.59	29.311		747.59	26.992		747.59	26.277		747.59	23.251
747.78	35.343		747.78	29.301		747.78	26.955		747.78	26.24		747.78	23.254
747.97	35.322		747.97	29.288		747.97	26.938		747.97	26.182		747.97	23.277
748.17	35.305		748.17	29.276		748.17	26.949		748.17	26.121		748.17	23.271
748.36	35.306		748.36	29.27		748.36	26.933		748.36	26.065		748.36	23.267
748.55	35.325		748.55	29.265		748.55	26.932		748.55	26.012		748.55	23.281
748.74	35.332		748.74	29.256		748.74	26.906		748.74	25.954		748.74	23.303
748.93	35.383		748.93	29.253		748.93	26.915		748.93	25.953		748.93	23.323
749.13	35.428		749.13	29.212		749.13	26.901		749.13	25.96		749.13	23.319
749.32	35.488		749.32	29.179		749.32	26.898		749.32	26.007		749.32	23.317
749.51	35.518		749.51	29.128		749.51	26.918		749.51	26.05		749.51	23.323
749.7	35.548		749.7	29.048		749.7	26.887		749.7	26.094		749.7	23.3
749.89	35.576		749.89	28.988		749.89	26.877		749.89	26.164		749.89	23.298
750.09	35.595		750.09	28.937		750.09	26.87		750.09	26.233		750.09	23.29
750.28	35.596		750.28	28.893		750.28	26.885		750.28	26.283		750.28	23.301
750.47	35.586		750.47	28.839		750.47	26.882		750.47	26.31		750.47	23.296
750.66	35.576		750.66	28.806		750.66	26.854		750.66	26.307		750.66	23.29
750.85	35.526		750.85	28.766		750.85	26.843		750.85	26.306		750.85	23.276
751.04	35.456		751.04	28.751		751.04	26.818		751.04	26.257		751.04	23.267
751.24	35.418		751.24	28.751		751.24	26.83		751.24	26.215		751.24	23.273
751.43	35.361		751.43	28.732		751.43	26.823		751.43	26.141		751.43	23.273
751.62	35.32		751.62	28.741		751.62	26.814		751.62	26.059		751.62	23.27
751.81	35.29		751.81	28.739		751.81	26.8		751.81	25.976		751.81	23.277
752	35.301		752	28.735		752	26.795		752	25.923		752	23.279
752.19	35.322		752.19	28.736		752.19	26.802		752.19	25.883		752.19	23.29
752.39	35.34		752.39	28.733		752.39	26.8		752.39	25.883		752.39	23.274
752.58	35.366		752.58	28.683		752.58	26.776		752.58	25.888		752.58	23.252
752.77	35.418		752.77	28.639		752.77	26.732		752.77	25.906		752.77	23.244
752.96	35.454		752.96	28.592		752.96	26.71		752.96	25.968		752.96	23.237
753.15	35.467		753.15	28.547		753.15	26.688		753.15	26.036		753.15	23.25
753.34	35.509		753.34	28.51		753.34	26.678		753.34	26.094		753.34	23.262
753.54	35.49		753.54	28.44		753.54	26.66		753.54	26.158		753.54	23.236
753.73	35.481		753.73	28.39		753.73	26.631		753.73	26.169		753.73	23.225
753.92	35.47		753.92	28.347		753.92	26.611		753.92	26.174		753.92	23.199
754.11	35.438		754.11	28.313		754.11	26.613		754.11	26.173		754.11	23.185
754.3	35.394		754.3	28.273		754.3	26.604		754.3	26.145		754.3	23.166
754.49	35.359		754.49	28.225		754.49	26.58		754.49	26.117		754.49	23.157
754.68	35.307		754.68	28.189		754.68	26.565		754.68	26.066		754.68	23.13
754.88	35.283		754.88	28.157		754.88	26.568		754.88	25.996		754.88	23.127
755.07	35.269		755.07	28.157		755.07	26.582		755.07	25.93		755.07	23.136
755.26	35.25		755.26	28.157		755.26	26.605		755.26	25.888		755.26	23.125
[truncated: 1,650 more rows]
