# Supplementary material for: Scalable production of structurally colored composite films by shearing supramolecular composites of polymers and colloids
Source: Nat Commun. 2024 Feb 29;15:1874. doi: 10.1038/s41467-024-46237-4 (PMC10904808; doi:10.1038/s41467-024-46237-4)
Supplement: Supplementary file 3 — Source Data [file 41467_2024_46237_MOESM3_ESM.zip › Source of Data/Fig.3c.xls]

## Sheet: Sheet1
Volume fraction of PS-COOH (%)	Reflection peak intensity (%)	Reflection peak intensity (%)	Reflection peak intensity (%)	Mean	Standard Deviation
30	10.1	9.9	10	10	0.1
40	20	15	18.7	17.9	2.59422
50	45	40	37	40.6667	4.04145
60	45.5	40	42	42.5	2.78388
70	10	8	7.5	8.5	1.32288
