# Supplementary material for: Scalable production of structurally colored composite films by shearing supramolecular composites of polymers and colloids
Source: Nat Commun. 2024 Feb 29;15:1874. doi: 10.1038/s41467-024-46237-4 (PMC10904808; doi:10.1038/s41467-024-46237-4)
Supplement: Supplementary file 3 — Source Data [file 41467_2024_46237_MOESM3_ESM.zip › Source of Data/Fig.3e.xls]

## Sheet: Sheet1
PEI60k-PS30			PEI60k-PS40			PEI60k-PS50			PEI60k-PS60			PEI60k-PS70
ω （rad/s）	tanδ		ω （rad/s）	tanδ		ω （rad/s）	tanδ		ω （rad/s）	tanδ		ω （rad/s）	tanδ
628.319	1.45		628.319	1.15		628.319	0.786		628.319	0.63969		628.319	0.46944
396.441	1.36		396.441	1.11		396.441	0.721		396.441	0.57512		396.441	0.4701
250.14	1.43		250.14	1.14		250.14	0.732		250.14	0.56573		250.14	0.49332
157.827	1.49		157.827	1.21		157.827	0.762		157.827	0.58075		157.827	0.48142
99.5816	1.55		99.5816	1.27		99.5816	0.802		99.5816	0.59433		99.5816	0.46011
62.8319	1.6		62.8319	1.32		62.8319	0.834		62.8319	0.61218		62.8319	0.4522
39.6438	1.64		39.6438	1.37		39.6438	0.863		39.6438	0.62883		39.6438	0.43187
25.0137	1.68		25.0137	1.4		25.0137	0.883		25.0137	0.6387		25.0137	0.41935
15.7828	1.7		15.7828	1.42		15.7828	0.896		15.7828	0.64556		15.7828	0.40355
9.95809	1.71		9.95809	1.43		9.95809	0.907		9.95809	0.64946		9.95809	0.38926
6.28319	1.71		6.28319	1.44		6.28319	0.913		6.28319	0.64376		6.28319	0.37366
3.96441	1.71		3.96441	1.43		3.96441	0.901		3.96441	0.64176		3.96441	0.36393
2.50139	1.72		2.50139	1.41		2.50139	0.918		2.50139	0.64206		2.50139	0.36514
1.57827	1.67		1.57827	1.4		1.57827	0.908		1.57827	0.63895		1.57827	0.32826
0.99582	1.68		0.99582	1.38		0.99582	0.904		0.99582	0.63863		0.99582	0.32619
0.62832	1.66		0.62832	1.37		0.62832	0.899		0.62832	0.63928		0.62832	0.30988
