# Supplementary material for: Scalable production of structurally colored composite films by shearing supramolecular composites of polymers and colloids
Source: Nat Commun. 2024 Feb 29;15:1874. doi: 10.1038/s41467-024-46237-4 (PMC10904808; doi:10.1038/s41467-024-46237-4)
Supplement: Supplementary file 3 — Source Data [file 41467_2024_46237_MOESM3_ESM.zip › Source of Data/Fig.4b.xls]

## Sheet: Sheet1
Wavelength (nm)	Reflectance (%)
330.591	51.3373
330.811	51.3373
331.031	51.3373
331.251	104.045
331.471	-453.918
331.691	85.3533
331.901	8.88826
332.121	-18.0907
332.341	-1037.67
332.561	137.112
332.781	170.802
333.001	-999.884
333.221	345.696
333.431	89.8133
333.651	60.4273
333.871	52.7053
334.091	47.3363
334.311	41.6773
334.531	36.1943
334.741	37.6353
334.961	36.3663
335.181	33.5143
335.401	35.5803
335.621	37.2573
335.841	35.2743
336.051	35.2733
336.271	38.0213
336.491	38.2983
336.711	36.4163
336.931	37.2543
337.151	38.2483
337.361	39.0033
337.581	38.4433
337.801	41.0253
338.021	39.3433
338.241	37.7303
338.461	35.1133
338.671	35.2103
338.891	33.2983
339.111	28.9623
339.331	29.2983
339.551	28.4133
339.761	28.9583
339.981	28.8783
340.201	27.6403
340.421	29.6773
340.641	27.9763
340.851	29.0293
341.071	28.9843
341.291	29.7543
341.511	26.7673
341.731	28.4733
341.941	30.1983
342.161	28.8763
342.381	30.6363
342.601	31.3703
342.821	29.0533
343.031	28.9763
343.251	28.6273
343.471	28.1153
343.691	27.7233
343.911	26.4683
344.121	25.8123
344.341	28.3373
344.561	26.0193
344.781	27.1193
344.991	28.2323
345.211	27.5253
345.431	24.3533
345.651	25.4943
345.871	25.9133
346.081	26.1313
346.301	27.6163
346.521	27.0543
346.741	29.0133
346.951	29.2713
347.171	27.6853
347.391	28.0743
347.611	25.3213
347.831	25.7743
348.041	26.5563
348.261	26.8383
348.481	25.8393
348.701	27.3883
348.911	26.6453
349.131	25.8223
349.351	26.2783
349.571	25.2193
349.781	27.0973
350.001	29.5543
350.221	28.4783
350.441	29.0973
350.651	28.0643
350.871	28.0963
351.091	28.9843
351.311	30.2193
351.521	28.5333
351.741	27.2133
351.961	25.7503
352.181	24.6573
352.391	23.8083
352.611	22.3433
352.831	20.7373
353.051	21.3783
353.261	21.1993
353.481	21.3833
353.701	21.2053
353.911	21.3243
354.131	21.2273
354.351	21.2313
354.571	21.5773
354.781	21.7053
355.001	23.0413
355.221	22.9573
355.441	23.4813
355.651	23.2983
355.871	23.9923
356.091	24.7173
356.301	23.7793
356.521	23.8373
356.741	23.6873
356.961	24.2613
357.171	24.2013
357.391	25.7643
357.611	26.1943
357.821	26.1853
358.041	26.5963
358.261	26.3503
358.471	26.2943
358.691	26.3593
358.911	25.2413
359.131	26.7753
359.341	27.0073
359.561	27.8283
359.781	27.5583
359.991	27.2423
360.211	26.0653
360.431	25.6013
360.641	25.6483
360.861	26.1533
361.081	25.0673
361.301	24.6183
361.511	24.1433
361.731	25.3733
361.951	24.4523
362.161	24.4563
362.381	23.7263
362.601	22.4473
362.811	21.8383
363.031	23.2383
363.251	24.1343
363.461	24.8823
363.681	24.8473
363.901	25.9413
364.111	27.1163
364.331	27.1073
364.551	27.2173
364.761	27.3423
364.981	26.9363
365.201	26.6133
365.411	27.6503
365.631	27.4613
365.851	26.0003
366.061	26.2313
366.281	24.7383
366.501	24.7693
366.711	24.2343
366.931	23.2653
367.151	23.3553
367.361	22.5863
367.581	22.5013
367.801	22.3863
368.011	23.0673
368.231	22.6383
368.451	23.3603
368.661	23.9963
368.881	23.2183
369.091	24.2483
369.311	24.7403
369.531	24.8913
369.741	25.6663
369.961	25.9453
370.181	26.2863
370.391	26.9173
370.611	27.3063
370.831	27.1153
371.041	27.1873
371.261	27.4153
371.471	27.3423
371.691	27.3813
371.911	27.4733
372.121	27.1753
372.341	27.3603
372.561	27.9843
372.771	28.3683
372.991	28.5773
373.201	28.7383
373.421	28.6263
373.641	28.7973
373.851	29.6013
374.071	29.4773
374.291	29.7353
374.501	30.1583
374.721	29.1103
374.931	28.6603
375.151	29.4023
375.371	28.2803
375.581	27.7633
375.801	27.9883
376.011	27.7353
376.231	27.3503
376.451	26.7503
376.661	26.0023
376.881	26.3453
377.091	26.6353
377.311	26.5493
377.531	27.4583
377.741	27.7453
377.961	27.2353
378.171	27.6983
378.391	28.0943
378.611	27.8303
378.821	28.0413
379.041	28.2333
379.251	28.9073
379.471	28.9663
379.681	28.4923
379.901	27.7353
380.121	27.3913
380.331	26.4673
380.551	26.8383
380.761	26.1933
380.981	26.5013
381.201	26.1403
381.411	25.9683
381.631	25.9643
381.841	26.0953
382.061	25.6193
382.271	26.1283
382.491	26.6453
382.711	27.3253
382.921	28.1533
383.141	28.9403
383.351	28.6553
383.571	29.1583
383.781	28.7273
384.001	29.4193
384.211	29.1953
384.431	28.9373
384.651	29.0663
384.861	29.0853
385.081	28.7513
385.291	28.6063
385.511	28.3283
385.721	27.4643
385.941	27.1943
386.151	27.2103
386.371	26.9403
386.581	27.4393
386.801	26.8153
387.021	27.4983
387.231	27.7143
387.451	27.8963
387.661	28.2253
387.881	28.1803
388.091	28.0533
388.311	28.0413
388.521	29.1863
388.741	29.2103
388.951	29.1313
389.171	29.7573
389.381	29.3093
389.601	29.1843
389.811	28.5903
390.031	28.1253
390.241	27.9533
390.461	27.9083
390.681	28.3733
390.891	28.4273
391.111	28.6023
391.321	28.0473
391.541	28.0693
391.751	28.1983
391.971	27.5753
392.181	27.4863
392.401	27.6403
392.611	28.1433
392.831	28.6493
393.041	29.0553
393.261	29.1263
393.471	28.5773
393.691	28.7023
393.901	28.4133
394.121	28.5643
394.331	28.3303
394.551	28.6223
394.761	28.4813
394.981	28.6143
395.191	28.8843
395.411	28.1823
395.621	28.1303
395.841	27.6773
396.051	27.7103
396.271	28.1053
396.481	27.8443
396.701	27.7703
396.911	27.4323
397.121	27.8613
397.341	27.6653
397.551	28.2623
397.771	28.5793
397.981	28.5303
398.201	29.2293
398.411	29.0223
398.631	29.2903
398.841	29.4153
399.061	29.1533
399.271	29.3833
399.491	29.4193
399.701	29.8833
399.921	29.8673
400.131	29.7873
400.351	29.3873
400.561	28.8593
400.771	29.2343
400.991	28.9223
401.201	28.8003
401.421	28.6123
401.631	28.5243
401.851	28.5353
402.061	28.4613
402.281	28.8303
402.491	28.5443
402.711	28.3313
402.921	28.1253
403.131	28.3663
403.351	28.5473
403.561	28.2843
403.781	28.3143
403.991	28.4033
404.211	28.1793
404.421	27.8313
404.631	28.1143
404.851	28.2053
405.061	27.9053
405.281	27.9443
405.491	28.1043
405.711	28.1523
405.921	28.1403
406.141	28.1733
406.351	27.9383
406.561	27.9273
406.781	27.8983
406.991	27.9843
407.211	28.0833
407.421	27.8863
407.631	27.6593
407.851	27.9003
408.061	28.2213
408.281	28.5113
408.491	28.9013
408.711	28.9213
408.921	28.9373
409.131	29.1763
409.351	29.2773
409.561	29.3543
409.781	29.4953
409.991	29.5543
410.201	29.5643
410.421	29.5843
410.631	29.2243
410.851	28.7133
411.061	28.0113
411.271	27.8033
411.491	27.8203
411.701	27.8723
411.921	27.5873
412.131	27.7043
412.341	27.8413
412.561	27.8973
412.771	27.8363
412.991	27.9913
413.201	27.8613
413.411	27.7863
413.631	27.9883
413.841	28.5073
414.051	28.5133
414.271	28.4423
414.481	28.6783
414.701	29.0813
414.911	29.1303
415.121	29.0003
415.341	28.9023
415.551	29.0033
415.761	28.7133
415.981	28.9283
416.191	29.2513
416.411	29.2793
416.621	29.1073
416.831	29.2163
417.051	29.0863
417.261	28.9483
417.471	28.7803
417.691	28.6983
417.901	28.8763
418.111	28.9073
418.331	28.7993
418.541	29.1593
418.751	29.2693
418.971	29.2113
419.181	28.9073
419.391	28.8693
419.611	28.7463
419.821	29.1173
420.041	28.8193
420.251	29.0093
420.461	28.8973
420.681	28.8513
420.891	28.6653
421.101	28.4903
421.321	28.2143
421.531	28.1053
421.741	28.1223
421.961	28.4433
422.171	28.2753
422.381	28.2353
422.601	28.0043
422.811	28.3833
423.021	28.1563
423.241	28.1363
423.451	28.0063
423.661	28.3313
423.881	28.5933
424.091	28.7283
424.301	28.7483
424.511	28.8053
424.731	28.7003
424.941	28.8713
425.151	28.8863
425.371	28.8043
425.581	28.5503
425.791	28.6783
426.011	28.6443
426.221	28.7493
426.431	28.6543
426.651	28.6283
426.861	28.5003
427.071	28.4263
427.281	28.3643
427.501	28.5073
427.711	28.5373
427.921	28.5043
428.141	28.4843
428.351	28.5763
428.561	28.5863
428.781	28.6613
428.991	28.6893
429.201	28.7563
429.411	28.7103
429.631	28.7563
429.841	28.7193
430.051	28.5443
430.271	28.5493
430.481	28.5813
430.691	28.6283
430.901	28.6753
431.121	28.7513
431.331	28.6523
431.541	28.6313
431.751	28.6503
431.971	28.5443
432.181	28.5003
432.391	28.5243
432.611	28.5873
432.821	28.7203
433.031	28.7043
433.241	28.5233
433.461	28.5683
433.671	28.6613
433.881	28.6323
434.091	28.5013
434.311	28.6103
434.521	28.5113
434.731	28.6653
434.941	28.7203
435.161	28.5213
435.371	28.4933
435.581	28.4853
435.791	28.4033
436.011	28.5353
436.221	28.3633
436.431	28.4323
436.641	28.5093
436.861	28.6173
437.071	28.5253
437.281	28.5003
437.491	28.3893
437.711	28.4493
437.921	28.6013
438.131	28.4943
438.341	28.5173
438.561	28.5903
438.771	28.5063
438.981	28.6073
439.191	28.5573
439.401	28.3933
439.621	28.3623
439.831	28.4293
440.041	28.4773
440.251	28.4133
440.471	28.3293
440.681	28.3773
440.891	28.6103
441.101	28.5183
441.311	28.3933
441.531	28.4903
441.741	28.4273
441.951	28.4183
442.161	28.3543
442.381	28.5063
442.591	28.4673
442.801	28.4843
443.011	28.4633
443.221	28.4353
443.441	28.4103
443.651	28.3733
443.861	28.4253
444.071	28.4743
444.281	28.3923
444.501	28.4423
444.711	28.3853
444.921	28.4453
445.131	28.3653
445.341	28.4043
445.551	28.3463
445.771	28.4213
445.981	28.3773
446.191	28.2533
446.401	28.1993
446.611	28.2843
446.831	28.2523
447.041	28.2173
447.251	28.1713
447.461	28.1153
447.671	27.9593
447.881	27.9463
448.101	27.8613
448.311	27.8603
448.521	27.8803
448.731	27.9063
448.941	27.9573
449.161	27.9523
449.371	27.8273
449.581	27.7333
449.791	27.8153
450.001	27.8743
450.211	27.8833
450.421	28.0423
450.641	27.9883
450.851	27.9693
451.061	27.9853
451.271	27.9573
451.481	27.9693
451.691	28.0083
451.911	27.9883
452.121	28.0763
452.331	28.1693
452.541	28.1603
452.751	28.0633
452.961	28.1323
453.171	28.0243
453.391	27.9263
453.601	27.9523
453.811	27.9683
454.021	27.9543
454.231	27.8723
454.441	27.8123
454.651	27.8073
454.871	27.7723
455.081	27.7613
455.291	27.8353
455.501	27.8443
455.711	27.8493
455.921	27.9663
456.131	27.9983
456.341	27.9673
456.561	27.9263
456.771	27.8733
456.981	27.8963
457.191	27.9613
457.401	27.9923
457.611	27.9473
457.821	27.9463
458.031	27.8303
458.241	27.8013
458.461	27.7443
458.671	27.6513
458.881	27.7263
459.091	27.7213
459.301	27.7633
459.511	27.7183
459.721	27.7683
459.931	27.7373
460.141	27.7483
460.361	27.7353
460.571	27.6813
460.781	27.7113
460.991	27.7923
461.201	27.8653
461.411	27.9353
461.621	27.9253
461.831	27.9133
462.041	27.8573
462.251	27.9093
462.461	27.9053
462.681	27.8333
462.891	27.8113
463.101	27.8393
463.311	27.9543
463.521	27.9243
463.731	27.9093
463.941	27.8483
464.151	27.8253
464.361	27.7283
464.571	27.7233
464.781	27.7583
464.991	27.7483
465.201	27.7213
465.411	27.7923
465.631	27.7493
465.841	27.7063
466.051	27.6623
466.261	27.6883
466.471	27.6503
466.681	27.6213
466.891	27.6843
467.101	27.7503
467.311	27.7713
467.521	27.7953
467.731	27.8103
467.941	27.8043
468.151	27.8313
468.361	27.8523
468.571	27.8493
468.781	27.8423
468.991	27.8643
469.201	27.8723
469.421	27.9063
469.631	27.8383
469.841	27.8213
470.051	27.8413
470.261	27.7783
470.471	27.7583
470.681	27.7933
470.891	27.7583
471.101	27.7713
471.311	27.8053
471.521	27.8153
471.731	27.7533
471.941	27.8063
472.151	27.7913
472.361	27.8013
472.571	27.7663
472.781	27.7243
472.991	27.7243
473.201	27.7233
473.411	27.7383
473.621	27.6803
473.831	27.6703
474.041	27.6593
474.251	27.6153
474.461	27.6353
474.671	27.6283
474.881	27.6643
475.091	27.6333
475.301	27.6953
475.511	27.7283
475.721	27.7283
475.931	27.7343
476.141	27.7283
476.351	27.7353
476.561	27.7253
476.771	27.7303
476.981	27.7423
477.191	27.7333
477.401	27.7123
477.611	27.6823
477.821	27.7043
478.031	27.6703
478.241	27.6673
478.451	27.7013
478.661	27.6953
478.871	27.7003
479.081	27.7503
479.291	27.7473
479.501	27.7463
479.711	27.7563
479.921	27.7973
480.131	27.7973
480.341	27.7963
480.551	27.7703
480.761	27.7783
480.971	27.7313
481.181	27.6483
481.391	27.6583
481.601	27.6323
481.811	27.5663
482.021	27.6193
482.231	27.5823
482.441	27.5703
482.651	27.5233
482.851	27.5183
483.061	27.5353
483.271	27.5433
483.481	27.5303
483.691	27.5353
483.901	27.5853
484.111	27.5903
484.321	27.5453
484.531	27.5723
484.741	27.5053
484.951	27.5543
485.161	27.5683
485.371	27.5803
485.581	27.5833
485.791	27.5213
486.001	27.5513
486.211	27.5673
486.421	27.5943
486.621	27.6023
486.831	27.6233
487.041	27.6763
487.251	27.7133
487.461	27.7453
487.671	27.7463
487.881	27.7173
488.091	27.7133
488.301	27.7003
488.511	27.7073
488.721	27.7003
488.931	27.6973
489.141	27.6693
489.341	27.6443
489.551	27.6003
489.761	27.6113
489.971	27.5723
490.181	27.5453
490.391	27.5343
490.601	27.5363
490.811	27.5463
491.021	27.5453
491.231	27.5563
491.441	27.5353
491.641	27.5563
491.851	27.5803
492.061	27.5773
492.271	27.5973
492.481	27.5653
492.691	27.5533
492.901	27.5593
493.111	27.5683
493.321	27.5813
493.531	27.5673
493.731	27.5443
493.941	27.5413
494.151	27.5443
494.361	27.5223
494.571	27.5163
494.781	27.5523
494.991	27.5623
495.201	27.6073
495.411	27.6623
495.611	27.6753
495.821	27.6403
496.031	27.6483
496.241	27.6803
496.451	27.6923
496.661	27.7543
496.871	27.7723
497.071	27.7843
497.281	27.7953
497.491	27.8193
497.701	27.8333
497.911	27.7783
498.121	27.7413
498.331	27.7423
498.541	27.7513
498.741	27.7333
498.951	27.7093
499.161	27.7533
499.371	27.7283
499.581	27.7193
499.791	27.7573
499.991	27.7703
500.201	27.7613
500.411	27.7193
500.621	27.7443
500.831	27.7633
501.041	27.7813
501.251	27.8043
501.451	27.8463
501.661	27.8583
501.871	27.8563
502.081	27.8563
502.291	27.8903
502.501	27.8713
502.701	27.8653
502.911	27.8833
503.121	27.9003
503.331	27.9043
503.541	27.9453
503.751	27.9393
503.951	27.9273
504.161	27.9053
504.371	27.9523
504.581	27.9543
504.791	27.9623
504.991	27.9363
505.201	27.9333
505.411	27.9053
505.621	27.8853
505.831	27.9263
506.041	27.9283
506.241	27.8993
506.451	27.8993
506.661	27.9343
506.871	27.9463
507.081	27.9203
507.281	27.9493
507.491	27.9793
507.701	28.0083
507.911	28.0083
508.121	28.0773
508.321	28.0933
508.531	28.0643
508.741	28.1013
508.951	28.1533
509.151	28.1823
509.361	28.1943
509.571	28.2043
509.781	28.2203
509.991	28.2083
510.191	28.1813
510.401	28.1783
510.611	28.2073
510.821	28.2233
511.031	28.2423
511.231	28.2763
511.441	28.2563
511.651	28.2473
511.861	28.2533
512.061	28.2673
512.271	28.2943
512.481	28.3363
512.691	28.3323
512.891	28.3423
513.101	28.3503
513.311	28.3833
513.521	28.3803
513.731	28.4003
513.931	28.3933
514.141	28.4203
514.351	28.3963
514.561	28.4133
514.761	28.4073
514.971	28.4253
515.181	28.4433
515.391	28.4603
515.591	28.5213
515.801	28.5543
516.011	28.5533
516.221	28.5463
516.421	28.5343
516.631	28.5853
516.841	28.6363
517.051	28.6933
517.251	28.7083
517.461	28.7523
517.671	28.7653
517.871	28.7333
518.081	28.7793
518.291	28.7913
518.501	28.8323
518.701	28.8653
518.911	28.9023
519.121	28.9533
519.331	28.9423
519.531	28.9113
519.741	28.9223
519.951	28.9513
520.151	28.9913
520.361	29.0153
520.571	29.0813
520.781	29.0983
520.981	29.0943
521.191	29.1083
521.401	29.1133
521.601	29.1623
521.811	29.1963
522.021	29.2373
522.231	29.2803
522.431	29.3133
522.641	29.3363
522.851	29.3543
523.051	29.3873
523.261	29.4213
523.471	29.4633
523.671	29.5223
523.881	29.5493
524.091	29.5953
524.301	29.6073
524.501	29.6283
524.711	29.6903
524.921	29.7543
525.121	29.8153
525.331	29.8823
525.541	29.9203
525.741	29.9503
525.951	29.9783
526.161	30.0083
526.361	30.0533
526.571	30.0943
526.781	30.1463
526.981	30.2113
527.191	30.2743
527.401	30.3023
527.601	30.3583
527.811	30.3753
528.021	30.4173
528.221	30.4563
528.431	30.5423
528.641	30.5983
528.841	30.6593
529.051	30.7093
529.261	30.7693
529.461	30.8193
529.671	30.8573
529.881	30.8913
530.081	30.9863
530.291	31.0513
530.501	31.1323
530.701	31.1863
530.911	31.2573
531.121	31.3153
531.321	31.3733
531.531	31.4603
531.741	31.5533
531.941	31.6413
532.151	31.7203
532.351	31.7923
532.561	31.8793
532.771	31.9433
532.971	31.9903
533.181	32.0613
533.391	32.1363
533.591	32.2313
533.801	32.2903
534.011	32.3773
534.211	32.4603
534.421	32.5333
534.621	32.6453
534.831	32.7383
535.041	32.8353
535.241	32.9433
535.451	33.0483
535.651	33.1643
535.861	33.2773
536.071	33.3943
536.271	33.4883
536.481	33.6333
536.691	33.7703
536.891	33.8763
537.101	33.9893
537.301	34.0683
537.511	34.1663
537.721	34.3203
537.921	34.4433
538.131	34.5663
538.331	34.7113
538.541	34.8383
538.751	34.9423
538.951	35.0693
539.161	35.1863
539.361	35.3083
539.571	35.4593
539.781	35.6123
539.981	35.8003
540.191	35.9683
540.391	36.0873
540.601	36.2283
540.801	36.3623
541.011	36.4883
541.221	36.6663
541.421	36.8783
541.631	37.0683
541.831	37.2483
542.041	37.4203
542.251	37.5543
542.451	37.7263
542.661	37.8513
542.861	38.0293
543.071	38.2353
543.271	38.4473
543.481	38.6353
543.681	38.8473
543.891	39.0193
544.101	39.1963
544.301	39.3663
544.511	39.5463
544.711	39.7633
544.921	40.0483
545.121	40.2843
545.331	40.5213
545.541	40.7433
545.741	40.9593
545.951	41.1703
546.151	41.4073
546.361	41.6413
546.561	41.9113
546.771	42.1883
546.971	42.4893
547.181	42.7683
547.381	43.0233
547.591	43.2053
547.791	43.4263
548.001	43.6903
548.211	43.9643
548.411	44.2503
548.621	44.5503
548.821	44.8553
549.031	45.1513
549.231	45.4323
549.441	45.6583
549.641	45.8973
549.851	46.1633
550.051	46.4633
550.261	46.8033
550.461	47.1283
550.671	47.4453
550.871	47.7663
551.081	48.0913
551.281	48.3533
551.491	48.6283
551.691	48.9023
551.901	49.2173
552.101	49.5913
552.311	50.0043
552.511	50.4023
552.721	50.7403
552.921	51.0853
553.131	51.4093
553.331	51.7023
553.541	52.0203
553.741	52.3743
553.951	52.8023
554.151	53.2033
554.361	53.6253
554.561	54.0373
554.771	54.4073
554.971	54.6853
555.181	54.9853
555.381	55.3263
555.591	55.7343
555.791	56.1763
556.001	56.6563
556.201	57.1353
556.411	57.5573
556.611	57.9303
556.821	58.2873
557.021	58.6243
557.231	58.9783
557.431	59.3643
557.641	59.8773
557.841	60.3823
558.051	60.9133
558.251	61.3163
558.461	61.7303
558.661	62.0883
558.861	62.4233
559.071	62.7493
559.271	63.1483
559.481	63.5883
559.681	64.0953
559.891	64.5613
560.091	65.0153
560.301	65.3753
560.501	65.7213
560.711	66.0383
560.911	66.4053
561.111	66.7743
561.321	67.2243
561.521	67.6733
561.731	68.1693
561.931	68.6313
562.141	69.0603
562.341	69.4193
562.551	69.7573
562.751	70.0963
562.951	70.4313
563.161	70.7983
563.361	71.2033
563.571	71.6453
563.771	72.0993
563.981	72.4993
564.181	72.8933
564.381	73.1903
564.591	73.5143
564.791	73.8253
565.001	74.2113
565.201	74.6013
565.411	75.0603
565.611	75.4973
565.811	75.9623
566.021	76.3543
566.221	76.6873
566.431	76.9623
566.631	77.2813
566.831	77.6003
567.041	78.0053
567.241	78.3893
567.451	78.8533
567.651	79.2523
567.851	79.6793
568.061	80.0173
568.261	80.3243
568.471	80.6263
568.671	80.9543
568.871	81.2933
569.081	81.6333
569.281	82.0133
569.491	82.4173
569.691	82.7813
569.891	83.1453
570.101	83.4023
570.301	83.6593
570.511	83.8923
570.711	84.1183
570.911	84.4163
571.121	84.7323
571.321	84.9943
571.521	85.3293
571.731	85.6783
571.931	85.9143
572.141	86.0783
572.341	86.2483
572.541	86.4283
572.751	86.6453
572.951	86.8523
573.151	87.1093
573.361	87.4043
573.561	87.6663
573.761	87.8343
573.971	88.0513
574.171	88.1523
574.381	88.2663
574.581	88.3853
574.781	88.5013
574.991	88.6583
575.191	88.8253
575.391	88.9523
575.601	89.1363
575.801	89.2433
576.001	89.3023
576.211	89.3653
576.411	89.4053
576.611	89.4473
576.821	89.4903
577.021	89.5583
577.221	89.6623
577.431	89.7953
577.631	89.8483
577.831	89.8683
578.041	89.9333
578.241	89.9293
578.441	89.9153
578.651	89.9023
578.851	89.9293
579.051	89.9823
579.261	89.9853
579.461	90.0583
579.661	90.0523
579.871	90.0043
580.071	89.9713
580.271	89.9623
580.481	89.9223
580.681	89.8353
580.881	89.7373
581.091	89.6853
581.291	89.6563
581.491	89.5603
581.701	89.4803
581.901	89.4283
582.101	89.3193
582.301	89.1813
582.511	89.0433
582.711	88.8933
582.911	88.7243
583.121	88.5273
583.321	88.3443
583.521	88.1573
583.731	87.9653
583.931	87.7883
584.131	87.5913
584.331	87.3983
584.541	87.1383
584.741	86.9163
584.941	86.6793
585.151	86.4593
585.351	86.2453
585.551	86.0573
585.751	85.8513
585.961	85.6533
586.161	85.4373
586.361	85.2163
586.561	84.9403
586.771	84.7013
586.971	84.3823
587.171	84.0963
587.381	83.8023
587.581	83.5253
587.781	83.2713
587.981	82.9593
588.191	82.6253
588.391	82.3093
588.591	82.0183
588.791	81.7223
589.001	81.3843
589.201	81.0613
589.401	80.7223
589.601	80.4233
589.811	80.1313
590.011	79.8123
590.211	79.4853
590.411	79.1273
590.621	78.8183
590.821	78.4733
591.021	78.1903
591.221	77.8483
591.431	77.4683
591.631	77.1163
591.831	76.7433
592.031	76.3743
592.241	76.0233
592.441	75.6603
592.641	75.3183
592.841	74.9723
593.051	74.6013
593.251	74.2183
593.451	73.8493
593.651	73.4183
593.851	73.0083
594.061	72.6263
594.261	72.2223
594.461	71.8243
594.661	71.4403
594.871	71.0243
595.071	70.6343
595.271	70.2023
595.471	69.8193
595.671	69.4023
595.881	68.9973
596.081	68.6063
596.281	68.2123
596.481	67.8053
596.681	67.4343
596.891	67.0613
597.091	66.6963
597.291	66.3013
597.491	65.9353
597.691	65.5493
597.901	65.1653
598.101	64.7493
598.301	64.3703
598.501	63.9623
598.701	63.5783
598.911	63.1793
599.111	62.7733
599.311	62.3473
599.511	61.9503
599.711	61.5663
599.911	61.1693
600.121	60.7693
600.321	60.3623
600.521	59.9823
600.721	59.5823
600.921	59.1693
601.131	58.7553
601.331	58.3573
601.531	57.9773
601.731	57.6213
601.931	57.3193
602.131	56.9743
602.341	56.6213
602.541	56.2513
602.741	55.8683
602.941	55.4993
603.141	55.1153
603.341	54.7673
603.551	54.4113
603.751	54.0983
603.951	53.7713
604.151	53.5023
604.351	53.1953
604.551	52.8533
604.751	52.5103
604.961	52.1453
605.161	51.7823
605.361	51.4413
605.561	51.0893
605.761	50.7483
605.961	50.4273
606.161	50.1653
606.371	49.8953
606.571	49.6043
606.771	49.2653
606.971	48.9573
607.171	48.6373
607.371	48.2863
607.571	47.9933
607.771	47.7363
607.981	47.4623
608.181	47.2263
608.381	47.0243
608.581	46.7983
608.781	46.5793
608.981	46.3273
609.181	46.0653
609.381	45.8063
609.591	45.5523
609.791	45.3013
609.991	45.0803
610.191	44.8363
610.391	44.6063
610.591	44.4053
610.791	44.1843
610.991	43.9493
611.191	43.7283
611.401	43.4833
611.601	43.2583
611.801	43.0273
612.001	42.7823
612.201	42.5273
612.401	42.2883
612.601	42.0753
612.801	41.8923
613.001	41.6983
613.201	41.5083
613.401	41.3343
613.611	41.1393
613.811	40.9363
614.011	40.7303
614.211	40.5073
614.411	40.2903
614.611	40.0773
614.811	39.8763
615.011	39.6833
615.211	39.5223
615.411	39.3553
615.611	39.1983
615.811	39.0233
616.011	38.8433
616.221	38.6823
616.421	38.4953
616.621	38.2953
616.821	38.1003
617.021	37.9213
617.221	37.7753
617.421	37.6243
617.621	37.4743
617.821	37.3403
618.021	37.1903
618.221	37.0393
618.421	36.8883
618.621	36.7273
618.821	36.5553
619.021	36.3833
619.221	36.2343
619.421	36.1023
619.621	35.9943
619.831	35.8733
620.031	35.7713
620.231	35.6803
620.431	35.5673
620.631	35.4653
620.831	35.3373
621.031	35.2203
621.231	35.0903
621.431	34.9733
621.631	34.8413
621.831	34.7333
622.031	34.6033
622.231	34.4943
622.431	34.3973
622.631	34.2953
622.831	34.2173
623.031	34.1103
623.231	33.9883
623.431	33.8853
623.631	33.7583
623.831	33.6383
624.031	33.5293
624.231	33.4353
624.431	33.3443
624.631	33.2903
624.831	33.2263
625.031	33.1553
625.231	33.0713
625.431	32.9633
625.631	32.8773
625.831	32.7983
626.031	32.7083
626.231	32.6313
626.431	32.5603
626.631	32.4783
626.831	32.4023
627.031	32.3343
627.231	32.2413
627.431	32.1483
627.631	32.0713
627.831	32.0293
628.031	31.9703
628.231	31.8893
628.431	31.7773
628.631	31.6733
628.831	31.5763
629.031	31.5003
629.231	31.4203
629.431	31.3483
629.631	31.2773
629.831	31.2433
630.031	31.2093
630.231	31.1563
630.431	31.0813
630.631	31.0243
630.831	30.9623
631.031	30.9213
631.231	30.9013
631.431	30.8443
631.631	30.7863
631.821	30.7333
632.021	30.7043
632.221	30.6583
632.421	30.6133
632.621	30.5553
632.821	30.5043
633.021	30.4543
633.221	30.3973
633.421	30.3493
633.621	30.3123
633.821	30.2393
634.021	30.2033
634.221	30.1683
634.421	30.1463
634.621	30.1083
634.821	30.0843
635.021	30.0573
635.221	30.0143
635.411	29.9733
635.611	29.9483
635.811	29.9033
636.011	29.8413
636.211	29.7823
636.411	29.7513
636.611	29.7103
636.811	29.6723
637.011	29.6243
637.211	29.5943
637.411	29.5403
637.611	29.4973
637.811	29.4523
638.001	29.4123
638.201	29.3623
638.401	29.3033
638.601	29.2703
638.801	29.2273
639.001	29.1743
639.201	29.1233
639.401	29.0813
639.601	29.0383
639.801	29.0043
639.991	28.9723
640.191	28.9283
640.391	28.9153
640.591	28.8813
640.791	28.8343
640.991	28.8243
641.191	28.7823
641.391	28.7653
641.591	28.7553
641.781	28.7433
641.981	28.7273
642.181	28.7183
642.381	28.6953
642.581	28.6773
642.781	28.6783
642.981	28.6333
643.181	28.6013
643.381	28.5773
643.571	28.5433
643.771	28.5323
643.971	28.5023
644.171	28.4693
644.371	28.4573
644.571	28.4233
644.771	28.4123
644.961	28.3933
645.161	28.3733
645.361	28.3323
645.561	28.3173
645.761	28.3013
645.961	28.2833
646.161	28.2643
646.351	28.2303
646.551	28.2073
646.751	28.1883
646.951	28.1553
647.151	28.1623
647.351	28.1233
647.551	28.1013
647.741	28.0673
647.941	28.0523
648.141	28.0253
648.341	28.0053
648.541	27.9783
648.741	27.9563
648.931	27.9403
649.131	27.9283
649.331	27.9073
649.531	27.8953
649.731	27.8613
649.931	27.8653
650.121	27.8443
650.321	27.8413
650.521	27.8243
650.721	27.8183
650.921	27.8093
651.111	27.7853
651.311	27.7683
651.511	27.7623
651.711	27.7693
651.911	27.7623
652.111	27.7613
652.301	27.7473
652.501	27.7193
652.701	27.7033
652.901	27.6753
653.101	27.6403
653.291	27.5963
653.491	27.5693
653.691	27.5723
653.891	27.5643
654.091	27.5543
654.281	27.5163
654.481	27.5173
654.681	27.4953
654.881	27.4903
655.081	27.4743
655.271	27.4653
655.471	27.4513
655.671	27.4373
655.871	27.4213
656.061	27.4043
656.261	27.3733
656.461	27.3583
656.661	27.3373
656.861	27.3153
657.051	27.2763
657.251	27.2633
657.451	27.2573
657.651	27.2513
657.841	27.2303
658.041	27.2133
658.241	27.2023
658.441	27.2013
658.641	27.2023
658.831	27.1823
659.031	27.1413
659.231	27.1333
659.431	27.1333
659.621	27.1493
659.821	27.1423
660.021	27.1253
660.221	27.1163
660.411	27.1033
660.611	27.0973
660.811	27.0893
661.011	27.0703
661.201	27.0363
661.401	27.0273
661.601	27.0233
661.801	27.0073
661.991	26.9863
662.191	26.9583
662.391	26.9483
662.581	26.9183
662.781	26.9023
662.981	26.8903
663.181	26.8983
663.371	26.8733
663.571	26.8783
663.771	26.8853
663.971	26.8703
664.161	26.8683
664.361	26.8623
664.561	26.8663
664.751	26.8533
664.951	26.8463
665.151	26.8693
665.351	26.8813
665.541	26.8713
665.741	26.8513
665.941	26.8453
666.131	26.8223
666.331	26.7983
666.531	26.7933
666.731	26.7733
666.921	26.7463
667.121	26.7293
667.321	26.7163
667.511	26.7043
667.711	26.6663
667.911	26.6423
668.101	26.6423
668.301	26.6373
668.501	26.6453
668.691	26.6393
668.891	26.6373
669.091	26.6453
669.291	26.6543
669.481	26.6703
669.681	26.6513
669.881	26.6513
670.071	26.6383
670.271	26.6383
670.471	26.6083
670.661	26.5713
670.861	26.5413
671.061	26.5203
671.251	26.5103
671.451	26.5103
671.651	26.5033
671.841	26.4883
672.041	26.4773
672.241	26.4703
672.431	26.4533
672.631	26.4473
672.831	26.4293
673.021	26.4233
673.221	26.4323
673.421	26.4103
673.611	26.4003
673.811	26.3933
674.011	26.3663
674.201	26.3623
674.401	26.3683
674.591	26.3693
674.791	26.3883
674.991	26.3973
675.181	26.3723
675.381	26.3623
675.581	26.3413
675.771	26.3133
675.971	26.3133
676.171	26.2793
676.361	26.2673
676.561	26.2663
676.751	26.2463
676.951	26.2493
677.151	26.2433
677.341	26.2403
677.541	26.2343
677.741	26.2463
677.931	26.2603
678.131	26.2733
678.321	26.2723
678.521	26.2683
678.721	26.2693
678.911	26.2503
679.111	26.2413
679.311	26.2363
679.501	26.2243
679.701	26.2313
679.891	26.2443
680.091	26.2543
680.291	26.2733
680.481	26.2753
680.681	26.2913
680.871	26.3013
681.071	26.3003
681.271	26.2993
681.461	26.2963
681.661	26.2893
681.851	26.2783
682.051	26.2613
682.251	26.2323
682.441	26.2063
682.641	26.1923
682.831	26.1833
683.031	26.1873
683.221	26.1873
683.421	26.1963
683.621	26.1973
683.811	26.1933
684.011	26.1863
684.201	26.1653
684.401	26.1203
684.591	26.0973
684.791	26.0693
684.991	26.0513
685.181	26.0313
685.381	26.0153
685.571	26.0073
685.771	26.0023
685.961	26.0003
686.161	26.0083
686.361	26.0323
686.551	26.0433
686.751	26.0453
686.941	26.0583
687.141	26.0593
687.331	26.0433
687.531	26.0163
687.721	26.0033
687.921	25.9853
688.121	25.9553
688.311	25.9463
688.511	25.9503
688.701	25.9613
688.901	25.9553
689.091	25.9723
689.291	25.9793
689.481	26.0093
689.681	25.9973
689.871	26.0073
690.071	26.0163
690.261	26.0063
690.461	25.9813
690.651	25.9703
690.851	25.9473
691.041	25.9133
691.241	25.9003
691.441	25.9233
691.631	25.9233
691.831	25.9583
692.021	25.9803
692.221	26.0123
692.411	26.0403
692.611	26.0393
692.801	26.0323
693.001	26.0423
693.191	26.0133
693.391	25.9983
693.581	25.9763
693.781	25.9533
693.971	25.9113
694.171	25.8843
694.361	25.8563
694.561	25.8443
694.751	25.8573
694.951	25.8543
695.141	25.8493
695.341	25.8783
695.531	25.8703
695.731	25.8883
695.921	25.8773
696.121	25.8713
696.311	25.8463
696.511	25.8083
696.701	25.7873
696.891	25.7653
697.091	25.7293
697.281	25.7033
697.481	25.7103
697.671	25.7403
697.871	25.7463
698.061	25.7533
698.261	25.7593
698.451	25.7663
698.651	25.7743
698.841	25.7703
699.041	25.7703
699.231	25.7333
699.431	25.6983
699.621	25.6783
699.811	25.6383
700.011	25.5943
700.201	25.5463
700.401	25.5253
700.591	25.5403
700.791	25.5503
700.981	25.5723
701.181	25.6073
701.371	25.6413
701.571	25.6643
701.761	25.6953
701.951	25.7103
702.151	25.7073
702.341	25.7113
702.541	25.7003
702.731	25.7093
702.931	25.6803
703.121	25.6453
703.311	25.6343
703.511	25.6363
703.701	25.6253
703.901	25.6463
704.091	25.6993
704.291	25.7173
704.481	25.7543
704.671	25.7673
704.871	25.7673
705.061	25.7653
705.261	25.7423
705.451	25.7403
705.641	25.7203
705.841	25.6893
706.031	25.6533
706.231	25.6323
706.421	25.6093
706.621	25.5763
706.811	25.5873
707.001	25.5883
707.201	25.6263
707.391	25.6463
707.591	25.6803
707.781	25.7023
707.971	25.6993
708.171	25.7133
708.361	25.7153
708.551	25.7003
708.751	25.6703
708.941	25.6133
709.141	25.5603
709.331	25.5293
709.521	25.4993
709.721	25.4563
709.911	25.4603
710.111	25.4623
710.301	25.4623
710.491	25.5003
710.691	25.5223
710.881	25.5473
711.071	25.5693
711.271	25.5883
711.461	25.6023
711.661	25.5923
711.851	25.5823
712.041	25.5513
712.241	25.5083
712.431	25.4863
712.621	25.4583
712.821	25.4513
713.011	25.4353
713.201	25.4443
713.401	25.4633
713.591	25.4813
713.781	25.4913
713.981	25.5043
714.171	25.5173
714.361	25.5023
714.561	25.5013
714.751	25.5073
714.951	25.4723
715.141	25.4233
715.331	25.3853
715.531	25.3693
715.721	25.3233
715.911	25.2793
716.111	25.2633
716.301	25.2683
716.491	25.2963
716.691	25.3203
716.881	25.3553
717.071	25.3913
717.261	25.4133
717.461	25.4373
717.651	25.4563
717.841	25.4623
718.041	25.4403
718.231	25.4183
718.421	25.4043
718.621	25.3763
718.811	25.3603
719.001	25.3323
719.201	25.3343
719.391	25.3323
719.581	25.3353
719.781	25.3523
719.971	25.3773
720.161	25.4083
720.351	25.4343
720.551	25.4473
720.741	25.4643
720.931	25.4543
721.131	25.4523
721.321	25.4343
721.511	25.3973
721.711	25.3463
721.901	25.3173
722.091	25.2763
722.281	25.2533
722.481	25.2343
722.671	25.2263
722.861	25.2253
723.051	25.2553
723.251	25.2823
723.441	25.3193
723.631	25.3283
723.831	25.3293
724.021	25.3643
724.211	25.3803
724.401	25.3893
724.601	25.3803
724.791	25.3583
724.981	25.3373
725.171	25.2983
725.371	25.2693
725.561	25.2213
725.751	25.2023
725.941	25.1993
726.141	25.2133
726.331	25.2403
726.521	25.2453
726.711	25.2613
726.911	25.2613
727.101	25.2723
727.291	25.2683
727.481	25.2853
727.681	25.2993
727.871	25.2993
728.061	25.2813
728.251	25.2573
728.451	25.2003
728.641	25.1723
728.831	25.1393
729.021	25.1423
729.221	25.1383
729.411	25.1423
729.601	25.1613
729.791	25.2003
729.991	25.1893
730.181	25.2173
730.371	25.2173
730.561	25.2383
730.751	25.2273
730.951	25.2583
731.141	25.2583
731.331	25.2613
731.521	25.2203
731.711	25.1933
731.911	25.1783
732.101	25.1303
732.291	25.1073
732.481	25.1013
732.671	25.0863
732.871	25.0903
733.061	25.1243
733.251	25.1563
733.441	25.1643
733.631	25.1783
733.831	25.1803
734.021	25.1843
734.211	25.1833
734.401	25.1683
734.591	25.1573
734.791	25.1343
734.981	25.1103
735.171	25.0933
735.361	25.0773
735.551	25.0443
735.751	25.0153
735.941	25.0023
736.131	25.0033
736.321	25.0073
736.511	25.0183
736.701	25.0393
736.901	25.0663
737.091	25.1203
737.281	25.1363
737.471	25.1513
737.661	25.1463
737.851	25.1503
738.051	25.1403
738.241	25.1293
738.431	25.1023
738.621	25.0813
738.811	25.0593
739.001	25.0373
739.201	25.0233
739.391	25.0093
739.581	24.9933
739.771	25.0113
739.961	25.0173
740.151	25.0533
740.341	25.0763
740.541	25.0983
740.731	25.1263
740.921	25.1553
741.111	25.1483
[truncated: 1,649 more rows]
