# Supplementary material for: Scalable production of structurally colored composite films by shearing supramolecular composites of polymers and colloids
Source: Nat Commun. 2024 Feb 29;15:1874. doi: 10.1038/s41467-024-46237-4 (PMC10904808; doi:10.1038/s41467-024-46237-4)
Supplement: Supplementary file 3 — Source Data [file 41467_2024_46237_MOESM3_ESM.zip › Source of Data/Fig.4c.xls]

## Sheet: Sheet1
Shearing force (supramolecular composites)				Shearing force (colloids with core-interlayer-shell structures)				Capillary force-induced colloidal assembly						Solvation force-induced colloidal assembly						Magnetic force-induced colloidal arrangement
Normalized FWHM	Reflection peak intensity (%)	references		Normalized FWHM	Reflection peak intensity (%)	references		Normalized FWHM	Reflection peak intensity (%)	references				Normalized FWHM	Reflection peak intensity (%)	references				Normalized FWHM	Reflection peak intensity (%)	references
0.07	60	This work		0.071	56.8	ref.39		0.05	15	ref.33				0.045	54	ref.38				0.266	14.2	ref.36
				0.063	45.3	ref.37		0.135	2	ref.33				0.08	22	ref.30				0.15	27.3	ref.36
				0.056	51	ref.43		0.089	23	ref.19				0.078	45	ref.28				0.155	11	ref.36
				0.1	60	ref.38
