# Supplementary material for: Scalable production of structurally colored composite films by shearing supramolecular composites of polymers and colloids
Source: Nat Commun. 2024 Feb 29;15:1874. doi: 10.1038/s41467-024-46237-4 (PMC10904808; doi:10.1038/s41467-024-46237-4)
Supplement: Supplementary file 3 — Source Data [file 41467_2024_46237_MOESM3_ESM.zip › Source of Data/Fig.5b.xls]

## Sheet: Sheet1
10 wt.%				15 wt.%				20 wt.%
Wavelength (nm)	Reflectance (%)			Wavelength (nm)	Reflectance (%)			Wavelength (nm)	Reflectance (%)
344.93	-97.016			344.93	-50.953			344.93	26.499
345.15	-97.016			345.15	-50.953			345.15	26.499
345.37	-97.016			345.37	-50.953			345.37	26.499
345.59	-86.56			345.59	-76.556			345.59	-335.749
345.81	69.46			345.81	-2.918			345.81	98.986
346.03	-254.404			346.03	-34.084			346.03	-348.717
346.24	-25.347			346.24	-219.732			346.24	-324.234
346.46	-878.646			346.46	3276.08			346.46	-310.213
346.68	-618.595			346.68	876.782			346.68	171.413
346.9	-92.731			346.9	193.097			346.9	115.976
347.12	-122.978			347.12	83.211			347.12	154.605
347.34	-433.602			347.34	282.16			347.34	99.857
347.56	132.958			347.56	-34.759			347.56	54.497
347.77	73.635			347.77	18.272			347.77	39.978
347.99	50.924			347.99	28.602			347.99	34.73
348.21	41.181			348.21	30.257			348.21	32.526
348.43	40.994			348.43	32.845			348.43	36.061
348.65	40.114			348.65	31.499			348.65	33.496
348.87	32.858			348.87	31.336			348.87	33.87
349.08	31.292			349.08	34.941			349.08	32.354
349.3	27.905			349.3	35.151			349.3	36.833
349.52	27.003			349.52	34.295			349.52	38.194
349.74	30.013			349.74	36.772			349.74	33.819
349.96	27.466			349.96	35.284			349.96	32.653
350.18	27.549			350.18	36.006			350.18	33.128
350.39	25.651			350.39	36.625			350.39	33.074
350.61	23.838			350.61	35.617			350.61	33.883
350.83	25.63			350.83	36.559			350.83	32.809
351.05	25.359			351.05	36.637			351.05	32.772
351.27	25.15			351.27	36.996			351.27	30.752
351.49	26.749			351.49	35.591			351.49	31.415
351.7	28.234			351.7	34.677			351.7	32.752
351.92	27.79			351.92	32.502			351.92	34.266
352.14	29.603			352.14	32.492			352.14	32.36
352.36	28.775			352.36	32.586			352.36	32.046
352.58	28.741			352.58	31.555			352.58	31.912
352.8	27.058			352.8	31.04			352.8	32.25
353.01	27.087			353.01	31.229			353.01	33.428
353.23	28.625			353.23	30.659			353.23	32.525
353.45	30.783			353.45	30.621			353.45	34.031
353.67	30.677			353.67	29.517			353.67	34.715
353.89	29.968			353.89	28.154			353.89	34.26
354.1	27.801			354.1	25.691			354.1	34.943
354.32	25.756			354.32	25.635			354.32	34.669
354.54	25.302			354.54	25.853			354.54	34.437
354.76	26.982			354.76	26.288			354.76	32.916
354.98	25.89			354.98	25.246			354.98	32.451
355.19	26.164			355.19	24.455			355.19	30.202
355.41	24.265			355.41	23.589			355.41	31.266
355.63	25.165			355.63	23.819			355.63	30.746
355.85	25.742			355.85	22.699			355.85	30.261
356.07	24.48			356.07	20.85			356.07	30.264
356.28	22.39			356.28	22.37			356.28	30.559
356.5	20.739			356.5	22.639			356.5	30.765
356.72	21.504			356.72	22.745			356.72	30.713
356.94	23.086			356.94	22.123			356.94	30.631
357.16	24.494			357.16	21.911			357.16	28.425
357.37	23.608			357.37	20.196			357.37	27.558
357.59	21.675			357.59	20.257			357.59	28.704
357.81	22.42			357.81	20.195			357.81	29.132
358.03	23.66			358.03	20.478			358.03	29.702
358.25	24.434			358.25	22.252			358.25	28.909
358.46	25.972			358.46	22.536			358.46	28.162
358.68	24.314			358.68	23.449			358.68	28.667
358.9	23.517			358.9	23.486			358.9	27.6
359.12	24.223			359.12	23.454			359.12	26.917
359.33	23.38			359.33	22.862			359.33	26.54
359.55	24.024			359.55	24.09			359.55	25.719
359.77	23.598			359.77	26.269			359.77	25.866
359.99	22.263			359.99	26.527			359.99	28.205
360.21	22.005			360.21	27.675			360.21	28.111
360.42	22.704			360.42	27.788			360.42	27.159
360.64	22.931			360.64	28.975			360.64	29.125
360.86	22.764			360.86	28.051			360.86	29.205
361.08	22.381			361.08	26.348			361.08	29.548
361.29	21.155			361.29	25.316			361.29	31.277
361.51	22.418			361.51	25.166			361.51	31.302
361.73	22.995			361.73	26.057			361.73	32.906
361.95	23.671			361.95	25.744			361.95	32.08
362.17	23.443			362.17	24.706			362.17	30.689
362.38	22.799			362.38	24.3			362.38	32.73
362.6	23.362			362.6	22.602			362.6	30.236
362.82	23.513			362.82	22.161			362.82	29.426
363.04	24.294			363.04	22.039			363.04	30.06
363.25	24.689			363.25	21.248			363.25	29.074
363.47	24.046			363.47	21.863			363.47	27.684
363.69	23.723			363.69	23.855			363.69	26.083
363.91	24.542			363.91	24.411			363.91	26.853
364.12	23.593			364.12	24.282			364.12	24.76
364.34	22.714			364.34	23.917			364.34	23.849
364.56	23.471			364.56	25.606			364.56	23.599
364.78	22.71			364.78	25.429			364.78	22.473
364.99	23.575			364.99	25.553			364.99	23.389
365.21	24.167			365.21	25.494			365.21	21.17
365.43	23.376			365.43	25.78			365.43	21.897
365.65	23.501			365.65	26.728			365.65	22.339
365.86	23.004			365.86	26.06			365.86	21.072
366.08	22.386			366.08	26.699			366.08	21.77
366.3	22.547			366.3	25.925			366.3	19.234
366.52	22.108			366.52	25.177			366.52	20.422
366.73	21.79			366.73	25.474			366.73	20.058
366.95	22.789			366.95	25.83			366.95	20.782
367.17	22.87			367.17	25.888			367.17	20.923
367.39	21.939			367.39	23.59			367.39	20.09
367.6	21.685			367.6	23.028			367.6	20.384
367.82	21.441			367.82	23.053			367.82	19.114
368.04	20.883			368.04	23.03			368.04	20.555
368.25	20.357			368.25	24.157			368.25	21.247
368.47	20.004			368.47	23.361			368.47	20.846
368.69	20.365			368.69	23.007			368.69	21.484
368.91	19.977			368.91	22.446			368.91	22.514
369.12	19.737			369.12	22.551			369.12	24.546
369.34	20.212			369.34	21.752			369.34	24.791
369.56	19.585			369.56	21.719			369.56	25.1
369.78	19.243			369.78	21.73			369.78	25.424
369.99	19.092			369.99	21.449			369.99	25.85
370.21	19.625			370.21	22.166			370.21	26.835
370.43	19.65			370.43	22.014			370.43	27.178
370.64	20.159			370.64	22.441			370.64	28.451
370.86	19.981			370.86	23.76			370.86	28.566
371.08	20.747			371.08	23.73			371.08	27.65
371.3	20.238			371.3	23.315			371.3	27.725
371.51	20.113			371.51	23.815			371.51	27.803
371.73	20.543			371.73	24.448			371.73	26.51
371.95	21.064			371.95	23.934			371.95	26.297
372.16	20.602			372.16	25.243			372.16	26.564
372.38	21.221			372.38	24.943			372.38	25.493
372.6	20.978			372.6	24.58			372.6	24.491
372.81	20.658			372.81	25.129			372.81	23.665
373.03	21.033			373.03	24.718			373.03	22.923
373.25	19.799			373.25	24.738			373.25	22.839
373.47	19.501			373.47	25.025			373.47	22.444
373.68	19.801			373.68	23.939			373.68	21.326
373.9	19.779			373.9	23.695			373.9	21.711
374.12	20.24			374.12	24.487			374.12	21.445
374.33	19.977			374.33	25.172			374.33	20.634
374.55	19.682			374.55	25.034			374.55	20.577
374.77	18.3			374.77	24.619			374.77	20.3
374.98	18.56			374.98	23.683			374.98	20.647
375.2	18.377			375.2	23.971			375.2	20.437
375.42	18.502			375.42	24.526			375.42	21.187
375.64	18.751			375.64	23.942			375.64	21.717
375.85	17.371			375.85	23.644			375.85	20.887
376.07	18.52			376.07	23.59			376.07	20.679
376.29	18.663			376.29	23.531			376.29	20.903
376.5	18.244			376.5	22.959			376.5	20.673
376.72	18.148			376.72	22.625			376.72	21.093
376.94	18.309			376.94	22.025			376.94	21.847
377.15	18.881			377.15	21.953			377.15	22.088
377.37	19.804			377.37	21.475			377.37	22.042
377.59	20.911			377.59	21.665			377.59	21.759
377.8	20.252			377.8	21.609			377.8	21.046
378.02	19.257			378.02	20.456			378.02	21.085
378.24	19.746			378.24	20.772			378.24	20.717
378.45	19.548			378.45	20.083			378.45	20.878
378.67	20.672			378.67	20.512			378.67	21.762
378.89	20.845			378.89	20.525			378.89	22.149
379.1	20.768			379.1	20.078			379.1	22.484
379.32	20.544			379.32	19.996			379.32	22.919
379.54	20.971			379.54	20.411			379.54	22.24
379.75	20.737			379.75	20.075			379.75	22.743
379.97	20.864			379.97	19.556			379.97	23.087
380.19	19.981			380.19	18.915			380.19	23.31
380.4	19.375			380.4	19.149			380.4	23.629
380.62	19.67			380.62	19.399			380.62	23.979
380.84	20.489			380.84	20.124			380.84	23.734
381.05	20.169			381.05	19.552			381.05	23.615
381.27	20.41			381.27	19.879			381.27	23.104
381.49	20.738			381.49	20.429			381.49	23.1
381.7	20.404			381.7	20.559			381.7	23.164
381.92	20.094			381.92	20.749			381.92	22.681
382.14	20.397			382.14	21.095			382.14	22.431
382.35	20.085			382.35	20.826			382.35	23.015
382.57	20.575			382.57	21.161			382.57	21.936
382.79	19.914			382.79	20.578			382.79	21.385
383	19.921			383	20.842			383	21.662
383.22	20.033			383.22	20.577			383.22	22.371
383.43	19.786			383.43	20.26			383.43	23.25
383.65	19.909			383.65	20.242			383.65	24.117
383.87	19.477			383.87	19.891			383.87	23.915
384.08	19.551			384.08	19.953			384.08	24.089
384.3	19.643			384.3	19.678			384.3	23.573
384.52	19.852			384.52	19.239			384.52	23.552
384.73	20.176			384.73	19.618			384.73	22.959
384.95	20.283			384.95	19.657			384.95	23.028
385.17	19.966			385.17	19.629			385.17	23.4
385.38	19.727			385.38	19.987			385.38	23.305
385.6	20.111			385.6	20.97			385.6	23.367
385.81	20.197			385.81	21.192			385.81	23.058
386.03	20.002			386.03	21.231			386.03	22.074
386.25	20.271			386.25	21.201			386.25	21.681
386.46	19.848			386.46	21.244			386.46	21.859
386.68	20.373			386.68	21.786			386.68	22.445
386.9	20.288			386.9	22.138			386.9	22.773
387.11	19.68			387.11	21.893			387.11	23.358
387.33	19.441			387.33	21.841			387.33	22.732
387.54	19.503			387.54	21.445			387.54	23.254
387.76	19.348			387.76	21.337			387.76	23.621
387.98	18.932			387.98	21.15			387.98	23.15
388.19	19.066			388.19	21.437			388.19	22.982
388.41	19.326			388.41	21.107			388.41	23.134
388.63	19.703			388.63	21.212			388.63	23.014
388.84	19.807			388.84	21.42			388.84	23.923
389.06	19.74			389.06	21.68			389.06	23.618
389.27	19.569			389.27	21.161			389.27	22.882
389.49	19.392			389.49	21.265			389.49	22.11
389.71	19.083			389.71	21.55			389.71	21.247
389.92	19.3			389.92	21.518			389.92	21.09
390.14	19.403			390.14	21.724			390.14	21.932
390.35	19.001			390.35	22.003			390.35	22.575
390.57	19.356			390.57	22.409			390.57	22.754
390.79	19.378			390.79	22.228			390.79	23.035
391	19.188			391	22.173			391	22.942
391.22	18.686			391.22	22.406			391.22	22.983
391.43	18.539			391.43	22.681			391.43	23.276
391.65	18.576			391.65	22.56			391.65	22.749
391.87	18.916			391.87	22.841			391.87	22.674
392.08	19.214			392.08	23.275			392.08	22.589
392.3	19.635			392.3	23.223			392.3	23.389
392.51	20.194			392.51	22.682			392.51	24.1
392.73	20.159			392.73	22.854			392.73	24.019
392.95	20.068			392.95	23.047			392.95	23.784
393.16	20.146			393.16	22.803			393.16	23.119
393.38	19.433			393.38	22.454			393.38	22.726
393.59	19.705			393.59	22.778			393.59	22.524
393.81	19.647			393.81	22.321			393.81	22.834
394.02	19.902			394.02	22.408			394.02	23.033
394.24	19.705			394.24	21.908			394.24	22.956
394.46	19.614			394.46	21.728			394.46	23.167
394.67	19.582			394.67	21.51			394.67	22.507
394.89	19.735			394.89	21.429			394.89	22.797
395.1	19.19			395.1	21.217			395.1	22.464
395.32	19.136			395.32	21.311			395.32	22.344
395.54	18.781			395.54	20.949			395.54	22.404
395.75	18.763			395.75	20.66			395.75	22.149
395.97	19.112			395.97	20.7			395.97	21.953
396.18	19.718			396.18	20.857			396.18	21.985
396.4	19.749			396.4	20.69			396.4	22.261
396.61	19.586			396.61	20.771			396.61	22.168
396.83	19.394			396.83	20.145			396.83	22.442
397.05	19.616			397.05	20.096			397.05	22.394
397.26	19.567			397.26	20.174			397.26	22.068
397.48	19.426			397.48	20.261			397.48	22.473
397.69	19.318			397.69	20.382			397.69	22.455
397.91	19.33			397.91	20.334			397.91	22.814
398.12	18.904			398.12	20.713			398.12	22.785
398.34	18.996			398.34	20.657			398.34	23.12
398.55	18.564			398.55	20.792			398.55	23.266
398.77	18.513			398.77	20.695			398.77	23.593
398.99	18.219			398.99	20.701			398.99	23.659
399.2	18.496			399.2	20.689			399.2	23.089
399.42	18.473			399.42	20.577			399.42	23.35
399.63	18.553			399.63	20.801			399.63	23.034
399.85	18.749			399.85	21.306			399.85	23.497
400.06	18.928			400.06	20.975			400.06	23.676
400.28	19.087			400.28	20.829			400.28	23.454
400.49	18.74			400.49	20.978			400.49	23.776
400.71	19.121			400.71	21.179			400.71	23.638
400.92	19.772			400.92	20.964			400.92	23.624
401.14	19.644			401.14	21.081			401.14	23.587
401.36	19.802			401.36	20.95			401.36	23.647
401.57	19.599			401.57	21.128			401.57	23.306
401.79	19.893			401.79	20.987			401.79	23.188
402	20.156			402	21.518			402	23.489
402.22	20.274			402.22	21.802			402.22	23.152
402.43	20.316			402.43	21.946			402.43	23.124
402.65	20.164			402.65	21.791			402.65	23.002
402.86	19.954			402.86	21.825			402.86	23.327
403.08	19.736			403.08	21.919			403.08	23.326
403.29	20.234			403.29	21.743			403.29	23.143
403.51	20.035			403.51	21.753			403.51	22.612
403.72	19.842			403.72	21.619			403.72	22.869
403.94	20.226			403.94	21.919			403.94	23.061
404.15	20.657			404.15	22.116			404.15	23.452
404.37	20.714			404.37	22.035			404.37	23.612
404.58	20.385			404.58	22.043			404.58	23.952
404.8	19.791			404.8	21.802			404.8	23.881
405.02	20.163			405.02	21.972			405.02	24.035
405.23	20.248			405.23	22.222			405.23	24.141
405.45	19.989			405.45	22.366			405.45	23.701
405.66	20.472			405.66	22.527			405.66	23.131
405.88	20.549			405.88	22.467			405.88	23.718
406.09	20.393			406.09	22.271			406.09	23.692
406.31	20.676			406.31	22.476			406.31	24.149
406.52	20.403			406.52	22.646			406.52	23.789
406.74	20.298			406.74	22.56			406.74	23.589
406.95	20.362			406.95	22.567			406.95	23.175
407.17	20.581			407.17	22.636			407.17	23.242
407.38	20.513			407.38	22.648			407.38	23.013
407.6	20.775			407.6	22.375			407.6	23.092
407.81	20.814			407.81	22.229			407.81	23.325
408.03	20.502			408.03	21.606			408.03	23.443
408.24	20.736			408.24	21.399			408.24	23.834
408.46	20.491			408.46	21.664			408.46	23.97
408.67	20.811			408.67	21.709			408.67	23.689
408.89	20.565			408.89	22.033			408.89	23.727
409.1	20.231			409.1	21.951			409.1	23.688
409.32	20.319			409.32	21.641			409.32	23.576
409.53	20.452			409.53	21.842			409.53	23.443
409.75	20.347			409.75	21.467			409.75	23.541
409.96	20.102			409.96	21.484			409.96	23.572
410.18	20.267			410.18	21.594			410.18	23.59
410.39	20.258			410.39	21.862			410.39	23.524
410.61	20.129			410.61	21.847			410.61	23.321
410.82	20.309			410.82	22.027			410.82	23.275
411.04	20.305			411.04	22.16			411.04	23.152
411.25	20.21			411.25	22.076			411.25	23.053
411.46	19.799			411.46	22.312			411.46	22.936
411.68	20.048			411.68	22.352			411.68	22.952
411.89	20.218			411.89	22.139			411.89	22.76
412.11	20.285			412.11	22.407			412.11	23.05
412.32	20.356			412.32	22.344			412.32	22.763
412.54	20.433			412.54	22.679			412.54	22.644
412.75	20.579			412.75	22.393			412.75	22.798
412.97	20.695			412.97	22.313			412.97	22.867
413.18	20.687			413.18	22.289			413.18	23.031
413.4	20.648			413.4	22.107			413.4	23.144
413.61	20.692			413.61	22.089			413.61	23.072
413.83	20.518			413.83	21.889			413.83	23.044
414.04	20.704			414.04	21.932			414.04	23.241
414.26	20.905			414.26	21.61			414.26	23.282
414.47	20.896			414.47	21.37			414.47	23.106
414.69	20.701			414.69	21.442			414.69	23.239
414.9	20.872			414.9	21.571			414.9	23.313
415.11	20.723			415.11	21.525			415.11	23.723
415.33	20.544			415.33	21.682			415.33	23.718
415.54	20.512			415.54	22.069			415.54	23.673
415.76	20.41			415.76	22.013			415.76	23.532
415.97	20.617			415.97	22.177			415.97	23.344
416.19	20.756			416.19	22.447			416.19	23.312
416.4	20.824			416.4	22.391			416.4	23.429
416.62	20.837			416.62	22.736			416.62	23.202
416.83	20.668			416.83	22.67			416.83	23.262
417.05	20.36			417.05	22.625			417.05	23.16
417.26	20.279			417.26	22.636			417.26	23.499
417.47	20.244			417.47	22.674			417.47	23.71
417.69	20.046			417.69	22.566			417.69	23.753
417.9	20.183			417.9	22.724			417.9	23.544
418.12	20.074			418.12	22.691			418.12	23.633
418.33	20.169			418.33	22.531			418.33	23.448
418.55	20.32			418.55	22.537			418.55	23.774
418.76	20.278			418.76	22.461			418.76	23.691
418.97	20.137			418.97	22.283			418.97	23.706
419.19	20.328			419.19	22.741			419.19	23.587
419.4	20.394			419.4	22.482			419.4	23.743
419.62	20.771			419.62	22.701			419.62	23.747
419.83	20.918			419.83	22.783			419.83	23.962
420.05	21.163			420.05	22.952			420.05	24.09
420.26	21.351			420.26	22.94			420.26	23.893
420.48	21.4			420.48	22.843			420.48	23.869
420.69	21.324			420.69	22.575			420.69	24.006
420.9	21.518			420.9	22.68			420.9	24.177
421.12	21.462			421.12	22.6			421.12	24.309
421.33	21.447			421.33	22.814			421.33	24.108
421.55	21.381			421.55	22.784			421.55	24.297
421.76	21.389			421.76	22.952			421.76	24.28
421.97	21.363			421.97	22.729			421.97	24.328
422.19	21.451			422.19	22.645			422.19	24.617
422.4	21.183			422.4	22.589			422.4	24.777
422.62	21.341			422.62	22.662			422.62	24.838
422.83	21.218			422.83	22.483			422.83	24.638
423.05	21.346			423.05	22.543			423.05	24.753
423.26	21.247			423.26	22.515			423.26	24.683
423.47	21.267			423.47	22.786			423.47	24.694
423.69	21.193			423.69	22.552			423.69	24.595
423.9	21.299			423.9	22.74			423.9	24.767
424.12	21.339			424.12	22.529			424.12	24.92
424.33	21.132			424.33	22.401			424.33	24.909
424.54	21.174			424.54	22.366			424.54	24.985
424.76	21.027			424.76	22.635			424.76	24.699
424.97	20.953			424.97	22.814			424.97	24.464
425.19	21.072			425.19	22.734			425.19	24.388
425.4	20.775			425.4	22.818			425.4	24.65
425.61	20.611			425.61	22.818			425.61	24.666
425.83	20.551			425.83	22.84			425.83	24.66
426.04	20.707			426.04	23.178			426.04	24.59
426.26	20.742			426.26	23.02			426.26	24.383
426.47	20.984			426.47	23.087			426.47	24.199
426.68	20.906			426.68	23.105			426.68	24.11
426.9	20.909			426.9	23.213			426.9	23.986
427.11	21.085			427.11	23.369			427.11	24.152
427.33	21.338			427.33	23.446			427.33	24.032
427.54	21.174			427.54	23.111			427.54	24.364
427.75	21.291			427.75	23.231			427.75	24.551
427.97	21.21			427.97	23.266			427.97	24.521
428.18	21.403			428.18	23.23			428.18	24.303
428.39	21.577			428.39	23.347			428.39	24.219
428.61	21.656			428.61	23.497			428.61	24.334
428.82	21.603			428.82	23.304			428.82	24.256
429.04	21.48			429.04	23.169			429.04	24.523
429.25	21.393			429.25	23.173			429.25	24.535
429.46	21.533			429.46	23.189			429.46	24.748
429.68	21.413			429.68	23.14			429.68	24.866
429.89	21.52			429.89	23.28			429.89	24.858
430.1	21.382			430.1	23.3			430.1	24.948
430.32	21.545			430.32	23.265			430.32	24.836
430.53	21.579			430.53	23.18			430.53	24.761
430.75	21.573			430.75	23.094			430.75	24.833
430.96	21.672			430.96	23.075			430.96	24.853
431.17	21.595			431.17	23.03			431.17	24.893
431.39	21.498			431.39	22.881			431.39	24.93
431.6	21.524			431.6	22.985			431.6	24.959
431.81	21.636			431.81	23.136			431.81	25.015
432.03	21.68			432.03	23.197			432.03	25.1
432.24	21.473			432.24	23.193			432.24	24.805
432.45	21.585			432.45	23.297			432.45	24.943
432.67	21.456			432.67	23.126			432.67	24.942
432.88	21.47			432.88	23.134			432.88	25.051
433.09	21.375			433.09	23.291			433.09	25.082
433.31	21.391			433.31	23.338			433.31	25.103
433.52	21.309			433.52	23.299			433.52	24.979
433.73	21.404			433.73	23.334			433.73	25.018
433.95	21.618			433.95	23.416			433.95	24.782
434.16	21.645			434.16	23.356			434.16	24.52
434.38	21.541			434.38	23.299			434.38	24.581
434.59	21.564			434.59	23.37			434.59	24.482
434.8	21.577			434.8	23.366			434.8	24.417
435.02	21.735			435.02	23.271			435.02	24.264
435.23	21.653			435.23	23.281			435.23	24.063
435.44	21.875			435.44	23.415			435.44	24.123
435.66	21.73			435.66	23.277			435.66	24.015
435.87	21.852			435.87	23.242			435.87	24.032
436.08	21.784			436.08	23.137			436.08	24.007
436.3	21.879			436.3	23.248			436.3	24.002
436.51	21.895			436.51	23.324			436.51	24.118
436.72	21.805			436.72	23.318			436.72	24.36
436.94	21.806			436.94	23.346			436.94	24.493
437.15	21.939			437.15	23.385			437.15	24.525
437.36	21.882			437.36	23.392			437.36	24.49
437.58	21.716			437.58	23.29			437.58	24.548
437.79	21.613			437.79	23.25			437.79	24.748
438	21.592			438	23.175			438	24.809
438.22	21.447			438.22	23.004			438.22	24.697
438.43	21.602			438.43	23.02			438.43	24.728
438.64	21.507			438.64	22.971			438.64	24.71
438.85	21.558			438.85	23.056			438.85	24.711
439.07	21.575			439.07	23.068			439.07	24.823
439.28	21.625			439.28	23.104			439.28	24.649
439.49	21.547			439.49	23.127			439.49	24.593
439.71	21.617			439.71	23.224			439.71	24.589
439.92	21.632			439.92	23.155			439.92	24.68
440.13	21.698			440.13	23.123			440.13	24.813
440.35	21.78			440.35	23.29			440.35	24.965
440.56	21.909			440.56	23.409			440.56	25.094
440.77	22.132			440.77	23.621			440.77	25.091
440.99	22.064			440.99	23.754			440.99	25.003
441.2	22.016			441.2	23.785			441.2	25.049
441.41	22.232			441.41	23.917			441.41	25.045
441.62	22.307			441.62	24.009			441.62	25.019
441.84	22.326			441.84	24.064			441.84	25.067
442.05	22.158			442.05	24.043			442.05	25.14
442.26	22.228			442.26	24.049			442.26	25.272
442.48	22.224			442.48	24.07			442.48	25.328
442.69	22.177			442.69	24.056			442.69	25.312
442.9	22.166			442.9	24.08			442.9	25.233
443.12	22.148			443.12	24.049			443.12	25.174
443.33	22.091			443.33	23.962			443.33	25.181
443.54	22.086			443.54	23.837			443.54	25.053
443.75	22.098			443.75	23.803			443.75	25.111
443.97	22.128			443.97	23.879			443.97	25.028
444.18	21.958			444.18	23.88			444.18	25.091
444.39	21.969			444.39	23.859			444.39	25.132
444.61	22.028			444.61	23.909			444.61	25.084
444.82	22.022			444.82	23.883			444.82	25.123
445.03	22.103			445.03	23.923			445.03	24.98
445.24	22.15			445.24	23.916			445.24	24.968
445.46	22.106			445.46	23.925			445.46	24.93
445.67	22.114			445.67	23.882			445.67	24.932
445.88	22.243			445.88	23.976			445.88	24.906
446.09	22.117			446.09	24.172			446.09	24.765
446.31	21.967			446.31	24.12			446.31	24.812
446.52	22.067			446.52	24.103			446.52	24.887
446.73	22.076			446.73	24.125			446.73	24.878
446.95	22.221			446.95	24.114			446.95	24.875
447.16	22.164			447.16	24.064			447.16	24.996
447.37	22.138			447.37	23.997			447.37	25.029
447.58	22.226			447.58	23.939			447.58	24.979
447.8	22.207			447.8	23.954			447.8	25.043
448.01	22.193			448.01	23.961			448.01	25.172
448.22	22.326			448.22	23.931			448.22	25.165
448.43	22.312			448.43	23.954			448.43	25.239
448.65	22.404			448.65	23.954			448.65	25.338
448.86	22.633			448.86	23.895			448.86	25.447
449.07	22.671			449.07	23.929			449.07	25.471
449.28	22.637			449.28	24.033			449.28	25.514
449.5	22.567			449.5	24.011			449.5	25.595
449.71	22.505			449.71	23.981			449.71	25.667
449.92	22.435			449.92	24.038			449.92	25.62
450.13	22.417			450.13	23.991			450.13	25.69
450.35	22.392			450.35	24.079			450.35	25.602
450.56	22.338			450.56	24.017			450.56	25.716
450.77	22.225			450.77	23.935			450.77	25.609
450.98	22.22			450.98	23.976			450.98	25.686
451.2	22.257			451.2	24.13			451.2	25.614
451.41	22.097			451.41	24.038			451.41	25.555
451.62	22.109			451.62	24.093			451.62	25.485
451.83	22.179			451.83	24.149			451.83	25.546
452.05	22.189			452.05	24.076			452.05	25.519
452.26	22.245			452.26	24.11			452.26	25.477
452.47	22.142			452.47	24.208			452.47	25.417
452.68	22.222			452.68	24.142			452.68	25.266
452.9	22.381			452.9	24.203			452.9	25.133
453.11	22.387			453.11	24.073			453.11	25.203
453.32	22.384			453.32	24.091			453.32	25.218
453.53	22.468			453.53	24.186			453.53	25.269
453.74	22.44			453.74	24.34			453.74	25.326
453.96	22.454			453.96	24.241			453.96	25.348
454.17	22.582			454.17	24.293			454.17	25.414
454.38	22.579			454.38	24.196			454.38	25.512
454.59	22.55			454.59	24.189			454.59	25.504
454.81	22.575			454.81	24.155			454.81	25.498
455.02	22.628			455.02	24.171			455.02	25.543
455.23	22.732			455.23	24.105			455.23	25.572
455.44	22.66			455.44	24.244			455.44	25.591
455.65	22.589			455.65	24.28			455.65	25.651
455.87	22.594			455.87	24.47			455.87	25.602
456.08	22.626			456.08	24.549			456.08	25.534
456.29	22.63			456.29	24.487			456.29	25.426
456.5	22.615			456.5	24.44			456.5	25.32
456.72	22.582			456.72	24.441			456.72	25.282
456.93	22.531			456.93	24.442			456.93	25.245
457.14	22.574			457.14	24.511			457.14	25.262
457.35	22.594			457.35	24.506			457.35	25.311
457.56	22.656			457.56	24.593			457.56	25.362
457.78	22.655			457.78	24.549			457.78	25.383
457.99	22.649			457.99	24.577			457.99	25.382
458.2	22.733			458.2	24.438			458.2	25.5
458.41	22.713			458.41	24.436			458.41	25.465
458.62	22.745			458.62	24.429			458.62	25.508
458.84	22.763			458.84	24.414			458.84	25.536
459.05	22.666			459.05	24.45			459.05	25.573
459.26	22.714			459.26	24.414			459.26	25.59
459.47	22.732			459.47	24.384			459.47	25.679
459.68	22.704			459.68	24.439			459.68	25.71
459.89	22.646			459.89	24.49			459.89	25.624
460.11	22.78			460.11	24.54			460.11	25.538
460.32	22.673			460.32	24.505			460.32	25.488
460.53	22.696			460.53	24.517			460.53	25.491
460.74	22.644			460.74	24.441			460.74	25.617
460.95	22.604			460.95	24.446			460.95	25.609
461.17	22.584			461.17	24.404			461.17	25.641
461.38	22.609			461.38	24.321			461.38	25.662
461.59	22.66			461.59	24.285			461.59	25.602
461.8	22.799			461.8	24.365			461.8	25.642
462.01	22.886			462.01	24.387			462.01	25.602
462.22	22.878			462.22	24.413			462.22	25.52
462.44	22.892			462.44	24.33			462.44	25.551
462.65	22.911			462.65	24.346			462.65	25.579
462.86	22.739			462.86	24.299			462.86	25.643
463.07	22.838			463.07	24.336			463.07	25.662
463.28	22.856			463.28	24.344			463.28	25.663
463.5	22.956			463.5	24.399			463.5	25.574
463.71	22.994			463.71	24.43			463.71	25.612
463.92	23.012			463.92	24.402			463.92	25.622
464.13	22.971			464.13	24.383			464.13	25.681
464.34	22.953			464.34	24.398			464.34	25.673
464.55	22.97			464.55	24.318			464.55	25.691
464.76	22.87			464.76	24.249			464.76	25.812
464.98	22.948			464.98	24.243			464.98	25.902
465.19	22.994			465.19	24.238			465.19	25.825
465.4	23.006			465.4	24.17			465.4	25.88
465.61	23.072			465.61	24.204			465.61	25.862
465.82	23.077			465.82	24.177			465.82	25.803
466.03	23.128			466.03	24.194			466.03	25.809
466.25	23.099			466.25	24.258			466.25	25.797
466.46	23.09			466.46	24.309			466.46	25.728
466.67	23.115			466.67	24.461			466.67	25.734
466.88	23.102			466.88	24.512			466.88	25.679
467.09	23.15			467.09	24.596			467.09	25.78
467.3	23.132			467.3	24.69			467.3	25.826
467.51	23.19			467.51	24.809			467.51	25.811
467.73	23.168			467.73	24.813			467.73	25.781
467.94	23.179			467.94	24.847			467.94	25.789
468.15	23.184			468.15	24.889			468.15	25.816
468.36	23.188			468.36	24.867			468.36	25.813
468.57	23.201			468.57	24.897			468.57	25.931
468.78	23.103			468.78	24.927			468.78	25.942
468.99	23.157			468.99	24.911			468.99	25.919
469.21	23.187			469.21	24.893			469.21	25.979
469.42	23.233			469.42	24.841			469.42	25.973
469.63	23.3			469.63	24.813			469.63	25.975
469.84	23.243			469.84	24.756			469.84	25.947
470.05	23.311			470.05	24.714			470.05	25.942
470.26	23.302			470.26	24.67			470.26	25.956
470.47	23.311			470.47	24.717			470.47	26.04
470.68	23.353			470.68	24.681			470.68	26.097
470.9	23.363			470.9	24.649			470.9	26.089
471.11	23.384			471.11	24.687			471.11	26.16
471.32	23.319			471.32	24.653			471.32	26.138
471.53	23.428			471.53	24.703			471.53	26.104
471.74	23.437			471.74	24.685			471.74	26.149
471.95	23.502			471.95	24.726			471.95	26.102
472.16	23.52			472.16	24.747			472.16	26.162
472.37	23.536			472.37	24.822			472.37	26.192
472.58	23.629			472.58	24.847			472.58	26.252
472.8	23.647			472.8	24.887			472.8	26.229
473.01	23.704			473.01	24.9			473.01	26.201
473.22	23.735			473.22	24.857			473.22	26.168
473.43	23.706			473.43	24.9			473.43	26.181
473.64	23.723			473.64	24.958			473.64	26.167
473.85	23.782			473.85	24.966			473.85	26.128
474.06	23.836			474.06	25.036			474.06	26.122
474.27	23.809			474.27	25.042			474.27	26.114
474.48	23.783			474.48	25.028			474.48	26.144
474.7	23.763			474.7	25.053			474.7	26.242
474.91	23.716			474.91	25.022			474.91	26.217
475.12	23.736			475.12	24.997			475.12	26.235
475.33	23.736			475.33	25.045			475.33	26.181
475.54	23.716			475.54	25.029			475.54	26.202
475.75	23.698			475.75	25.046			475.75	26.235
475.96	23.788			475.96	25.12			475.96	26.223
476.17	23.838			476.17	25.192			476.17	26.205
476.38	23.908			476.38	25.159			476.38	26.192
476.59	23.888			476.59	25.136			476.59	26.223
476.8	23.974			476.8	25.196			476.8	26.258
477.02	23.971			477.02	25.151			477.02	26.332
477.23	24.023			477.23	25.234			477.23	26.351
477.44	24.023			477.44	25.299			477.44	26.277
477.65	24.072			477.65	25.359			477.65	26.319
477.86	24.052			477.86	25.4			477.86	26.357
478.07	24.063			478.07	25.453			478.07	26.414
478.28	24.053			478.28	25.485			478.28	26.413
478.49	24.122			478.49	25.493			478.49	26.44
478.7	24.096			478.7	25.542			478.7	26.53
478.91	24.164			478.91	25.526			478.91	26.586
479.12	24.142			479.12	25.528			479.12	26.611
479.33	24.207			479.33	25.635			479.33	26.631
479.54	24.217			479.54	25.634			479.54	26.635
479.75	24.263			479.75	25.682			479.75	26.702
479.97	24.295			479.97	25.693			479.97	26.675
480.18	24.367			480.18	25.657			480.18	26.752
480.39	24.395			480.39	25.641			480.39	26.76
480.6	24.443			480.6	25.662			480.6	26.782
480.81	24.489			480.81	25.624			480.81	26.786
481.02	24.581			481.02	25.648			481.02	26.85
481.23	24.604			481.23	25.69			481.23	26.87
481.44	24.606			481.44	25.703			481.44	26.83
481.65	24.578			481.65	25.721			481.65	26.827
481.86	24.618			481.86	25.816			481.86	26.827
482.07	24.609			482.07	25.817			482.07	26.785
482.28	24.608			482.28	25.813			482.28	26.823
482.49	24.656			482.49	25.86			482.49	26.821
482.7	24.674			482.7	25.916			482.7	26.889
482.91	24.659			482.91	25.95			482.91	26.92
483.12	24.701			483.12	26.008			483.12	26.944
483.33	24.729			483.33	26.035			483.33	26.959
483.54	24.761			483.54	26.051			483.54	27.022
483.76	24.791			483.76	26.093			483.76	27.05
483.97	24.837			483.97	26.096			483.97	27.091
484.18	24.895			484.18	26.119			484.18	27.124
484.39	24.966			484.39	26.192			484.39	27.194
484.6	25.005			484.6	26.226			484.6	27.258
484.81	25.056			484.81	26.248			484.81	27.371
485.02	25.124			485.02	26.309			485.02	27.405
485.23	25.134			485.23	26.319			485.23	27.445
485.44	25.166			485.44	26.326			485.44	27.459
485.65	25.225			485.65	26.351			485.65	27.491
485.86	25.283			485.86	26.41			485.86	27.533
486.07	25.348			486.07	26.471			486.07	27.552
486.28	25.374			486.28	26.502			486.28	27.526
486.49	25.389			486.49	26.517			486.49	27.558
486.7	25.437			486.7	26.618			486.7	27.589
486.91	25.469			486.91	26.668			486.91	27.612
487.12	25.505			487.12	26.682			487.12	27.624
487.33	25.561			487.33	26.732			487.33	27.646
487.54	25.641			487.54	26.793			487.54	27.707
487.75	25.703			487.75	26.816			487.75	27.738
487.96	25.788			487.96	26.87			487.96	27.796
488.17	25.885			488.17	26.922			488.17	27.873
488.38	25.955			488.38	27			488.38	27.869
488.59	26.022			488.59	27.031			488.59	27.949
488.8	26.097			488.8	27.069			488.8	27.996
489.01	26.165			489.01	27.148			489.01	28.093
489.22	26.219			489.22	27.199			489.22	28.177
489.43	26.285			489.43	27.215			489.43	28.23
489.64	26.406			489.64	27.267			489.64	28.332
489.85	26.484			489.85	27.362			489.85	28.376
490.06	26.569			490.06	27.4			490.06	28.47
490.27	26.618			490.27	27.443			490.27	28.515
490.48	26.689			490.48	27.501			490.48	28.595
490.69	26.747			490.69	27.554			490.69	28.669
490.9	26.812			490.9	27.632			490.9	28.718
491.11	26.889			491.11	27.688			491.11	28.846
491.32	26.954			491.32	27.76			491.32	28.895
491.53	27.013			491.53	27.802			491.53	28.989
491.74	27.088			491.74	27.862			491.74	29.05
491.95	27.18			491.95	27.943			491.95	29.102
492.16	27.231			492.16	28.028			492.16	29.191
492.37	27.254			492.37	28.121			492.37	29.274
492.58	27.306			492.58	28.147			492.58	29.405
492.79	27.348			492.79	28.221			492.79	29.477
493	27.428			493	28.294			493	29.567
493.21	27.521			493.21	28.355			493.21	29.652
493.42	27.595			493.42	28.457			493.42	29.69
493.63	27.714			493.63	28.509			493.63	29.793
493.84	27.795			493.84	28.611			493.84	29.852
494.05	27.873			494.05	28.718			494.05	29.933
494.26	27.982			494.26	28.829			494.26	30.032
494.47	28.068			494.47	28.908			494.47	30.139
494.68	28.163			494.68	29.036			494.68	30.225
494.89	28.267			494.89	29.12			494.89	30.33
495.1	28.4			495.1	29.187			495.1	30.426
495.31	28.513			495.31	29.293			495.31	30.488
495.52	28.597			495.52	29.363			495.52	30.61
495.73	28.67			495.73	29.46			495.73	30.707
495.94	28.74			495.94	29.586			495.94	30.829
496.15	28.865			496.15	29.666			496.15	30.949
496.36	28.95			496.36	29.792			496.36	31.013
496.57	29.063			496.57	29.868			496.57	31.142
496.78	29.181			496.78	29.972			496.78	31.288
496.99	29.27			496.99	30.061			496.99	31.434
497.19	29.389			497.19	30.198			497.19	31.534
497.4	29.503			497.4	30.254			497.4	31.657
497.61	29.634			497.61	30.387			497.61	31.781
497.82	29.736			497.82	30.518			497.82	31.897
498.03	29.849			498.03	30.636			498.03	32.014
498.24	29.996			498.24	30.819			498.24	32.1
498.45	30.135			498.45	30.952			498.45	32.26
498.66	30.259			498.66	31.093			498.66	32.395
498.87	30.338			498.87	31.217			498.87	32.523
499.08	30.442			499.08	31.373			499.08	32.744
499.29	30.556			499.29	31.51			499.29	32.919
499.5	30.679			499.5	31.676			499.5	33.066
499.71	30.798			499.71	31.836			499.71	33.163
499.92	30.911			499.92	31.958			499.92	33.335
500.13	31.041			500.13	32.136			500.13	33.485
500.34	31.136			500.34	32.243			500.34	33.632
500.55	31.272			500.55	32.385			500.55	33.806
500.76	31.399			500.76	32.558			500.76	33.985
500.96	31.52			500.96	32.7			500.96	34.214
501.17	31.666			501.17	32.834			501.17	34.386
501.38	31.812			501.38	32.973			501.38	34.571
501.59	31.99			501.59	33.139			501.59	34.787
501.8	32.105			501.8	33.294			501.8	34.954
502.01	32.207			502.01	33.461			502.01	35.104
502.22	32.309			502.22	33.581			502.22	35.301
502.43	32.448			502.43	33.773			502.43	35.577
502.64	32.593			502.64	33.98			502.64	35.786
502.85	32.755			502.85	34.173			502.85	36.027
503.06	32.893			503.06	34.358			503.06	36.261
503.27	32.999			503.27	34.535			503.27	36.464
503.48	33.135			503.48	34.715			503.48	36.734
503.68	33.308			503.68	34.899			503.68	36.958
503.89	33.44			503.89	35.113			503.89	37.179
504.1	33.59			504.1	35.323			504.1	37.396
504.31	33.714			504.31	35.521			504.31	37.625
504.52	33.892			504.52	35.712			504.52	37.86
504.73	34.064			504.73	35.931			504.73	38.142
504.94	34.239			504.94	36.129			504.94	38.373
505.15	34.416			505.15	36.333			505.15	38.568
505.36	34.56			505.36	36.512			505.36	38.816
505.57	34.674			505.57	36.702			505.57	39.062
505.78	34.83			505.78	36.914			505.78	39.294
505.98	34.999			505.98	37.168			505.98	39.569
506.19	35.184			506.19	37.435			506.19	39.814
506.4	35.291			506.4	37.66			506.4	40.077
506.61	35.434			506.61	37.917			506.61	40.381
506.82	35.59			506.82	38.155			506.82	40.685
507.03	35.757			507.03	38.393			507.03	40.969
507.24	35.869			507.24	38.588			507.24	41.261
507.45	36.006			507.45	38.783			507.45	41.54
507.66	36.132			507.66	39.028			507.66	41.842
507.87	36.227			507.87	39.251			507.87	42.204
508.07	36.372			508.07	39.506			508.07	42.549
508.28	36.512			508.28	39.737			508.28	42.864
508.49	36.666			508.49	40.002			508.49	43.25
508.7	36.799			508.7	40.218			508.7	43.563
508.91	36.909			508.91	40.429			508.91	43.899
509.12	37.076			509.12	40.669			509.12	44.226
509.33	37.21			509.33	40.901			509.33	44.556
509.54	37.324			509.54	41.117			509.54	44.926
509.75	37.468			509.75	41.39			509.75	45.332
509.95	37.611			509.95	41.673			509.95	45.708
510.16	37.745			510.16	41.972			510.16	46.096
510.37	37.91			510.37	42.225			510.37	46.478
510.58	38.063			510.58	42.475			510.58	46.817
510.79	38.174			510.79	42.746			510.79	47.174
511	38.332			511	43.013			511	47.623
511.21	38.481			511.21	43.255			511.21	47.992
511.41	38.605			511.41	43.497			511.41	48.458
511.62	38.747			511.62	43.763			511.62	48.869
511.83	38.878			511.83	44.014			511.83	49.286
512.04	38.992			512.04	44.254			512.04	49.682
512.25	39.118			512.25	44.519			512.25	50.085
512.46	39.224			512.46	44.756			512.46	50.494
512.67	39.353			512.67	45.018			512.67	50.965
512.88	39.527			512.88	45.273			512.88	51.399
513.08	39.646			513.08	45.564			513.08	51.821
513.29	39.787			513.29	45.817			513.29	52.22
513.5	39.946			513.5	46.061			513.5	52.693
513.71	40.033			513.71	46.307			513.71	53.103
513.92	40.115			513.92	46.567			513.92	53.579
514.13	40.251			514.13	46.838			514.13	54.027
514.33	40.393			514.33	47.117			514.33	54.498
514.54	40.506			514.54	47.402			514.54	54.985
514.75	40.671			514.75	47.683			514.75	55.417
514.96	40.751			514.96	47.931			514.96	55.879
515.17	40.832			515.17	48.189			515.17	56.362
515.38	40.944			515.38	48.419			515.38	56.826
515.59	41.026			515.59	48.683			515.59	57.33
515.79	41.109			515.79	48.904			515.79	57.857
516	41.186			516	49.165			516	58.351
516.21	41.281			516.21	49.409			516.21	58.778
516.42	41.381			516.42	49.647			516.42	59.214
516.63	41.451			516.63	49.881			516.63	59.704
516.84	41.518			516.84	50.087			516.84	60.187
517.04	41.56			517.04	50.276			517.04	60.717
517.25	41.65			517.25	50.463			517.25	61.226
517.46	41.729			517.46	50.674			517.46	61.77
517.67	41.827			517.67	50.882			517.67	62.269
517.88	41.926			517.88	51.107			517.88	62.746
518.09	41.97			518.09	51.329			518.09	63.243
518.29	42.01			518.29	51.488			518.29	63.766
518.5	42.091			518.5	51.699			518.5	64.315
518.71	42.19			518.71	51.88			518.71	64.917
518.92	42.253			518.92	52.062			518.92	65.523
519.13	42.33			519.13	52.288			519.13	66.035
519.33	42.431			519.33	52.509			519.33	66.533
519.54	42.469			519.54	52.707			519.54	67.039
519.75	42.509			519.75	52.855			519.75	67.545
519.96	42.531			519.96	53.034			519.96	68.11
520.17	42.538			520.17	53.207			520.17	68.727
520.38	42.606			520.38	53.398			520.38	69.297
520.58	42.671			520.58	53.554			520.58	69.863
520.79	42.743			520.79	53.755			520.79	70.387
521	42.802			521	53.919			521	70.884
521.21	42.82			521.21	54.033			521.21	71.398
521.42	42.792			521.42	54.161			521.42	71.94
521.62	42.819			521.62	54.26			521.62	72.488
521.83	42.84			521.83	54.4			521.83	73.085
522.04	42.873			522.04	54.488			522.04	73.618
522.25	42.94			522.25	54.612			522.25	74.137
522.46	42.935			522.46	54.724			522.46	74.633
522.66	42.947			522.66	54.818			522.66	75.103
522.87	42.958			522.87	54.895			522.87	75.577
523.08	42.963			523.08	54.969			523.08	76.074
523.29	42.96			523.29	55.069			523.29	76.613
523.49	42.98			523.49	55.149			523.49	77.157
523.7	42.967			523.7	55.21			523.7	77.678
523.91	43.006			523.91	55.298			523.91	78.184
524.12	43.032			524.12	55.37			524.12	78.692
524.33	42.993			524.33	55.406			524.33	79.17
524.53	42.955			524.53	55.385			524.53	79.725
524.74	42.921			524.74	55.45			524.74	80.313
524.95	42.905			524.95	55.53			524.95	80.853
525.16	42.933			525.16	55.577			525.16	81.374
525.37	42.922			525.37	55.646			525.37	81.819
525.57	42.904			525.57	55.659			525.57	82.242
525.78	42.871			525.78	55.636			525.78	82.712
525.99	42.842			525.99	55.637			525.99	83.161
526.2	42.798			526.2	55.612			526.2	83.623
526.4	42.791			526.4	55.627			526.4	84.047
526.61	42.77			526.61	55.648			526.61	84.421
526.82	42.752			526.82	55.655			526.82	84.795
527.03	42.732			527.03	55.668			527.03	85.166
527.23	42.69			527.23	55.647			527.23	85.445
527.44	42.62			527.44	55.556			527.44	85.739
527.65	42.555			527.65	55.476			527.65	86.077
527.86	42.486			527.86	55.445			527.86	86.417
528.07	42.47			528.07	55.414			528.07	86.843
528.27	42.452			528.27	55.39			528.27	87.175
528.48	42.414			528.48	55.356			528.48	87.446
528.69	42.375			528.69	55.261			528.69	87.722
528.9	42.308			528.9	55.139			528.9	87.98
529.1	42.239			529.1	55.044			529.1	88.285
529.31	42.158			529.31	54.942			529.31	88.615
529.52	42.103			529.52	54.867			529.52	88.897
529.73	42.059			529.73	54.837			529.73	89.194
529.93	42.044			529.93	54.786			529.93	89.485
530.14	42.025			530.14	54.724			530.14	89.731
530.35	41.973			530.35	54.615			530.35	89.939
530.56	41.935			530.56	54.468			530.56	90.149
530.76	41.837			530.76	54.302			530.76	90.347
530.97	41.729			530.97	54.168			530.97	90.612
531.18	41.669			531.18	54.058			531.18	90.886
531.39	41.608			531.39	53.989			531.39	91.034
531.59	41.564			531.59	53.915			531.59	91.185
531.8	41.475			531.8	53.796			531.8	91.278
532.01	41.407			532.01	53.658			532.01	91.362
532.21	41.325			532.21	53.484			532.21	91.465
532.42	41.239			532.42	53.293			532.42	91.526
532.63	41.15			532.63	53.13			532.63	91.661
532.84	41.096			532.84	53.02			532.84	91.702
533.04	41.006			533.04	52.87			533.04	91.754
533.25	40.925			533.25	52.72			533.25	91.835
533.46	40.838			533.46	52.554			533.46	91.836
533.67	40.795			533.67	52.371			533.67	91.805
533.87	40.721			533.87	52.223			533.87	91.762
534.08	40.621			534.08	52.014			534.08	91.786
534.29	40.533			534.29	51.851			534.29	91.739
534.49	40.459			534.49	51.668			534.49	91.755
534.7	40.363			534.7	51.472			534.7	91.753
534.91	40.304			534.91	51.327			534.91	91.691
535.12	40.207			535.12	51.151			535.12	91.684
535.32	40.13			535.32	50.946			535.32	91.555
535.53	39.998			535.53	50.702			535.53	91.518
535.74	39.901			535.74	50.509			535.74	91.417
535.94	39.823			535.94	50.355			535.94	91.244
536.15	39.766			536.15	50.228			536.15	91.06
536.36	39.705			536.36	50.113			536.36	90.906
536.57	39.613			536.57	49.954			536.57	90.734
536.77	39.544			536.77	49.802			536.77	90.524
536.98	39.474			536.98	49.626			536.98	90.345
537.19	39.398			537.19	49.463			537.19	90.123
537.39	39.3			537.39	49.298			537.39	89.91
537.6	39.186			537.6	49.128			537.6	89.694
537.81	39.098			537.81	48.974			537.81	89.372
538.01	39.03			538.01	48.842			538.01	89.126
538.22	38.973			538.22	48.718			538.22	88.828
538.43	38.914			538.43	48.553			538.43	88.582
538.64	38.845			538.64	48.383			538.64	88.324
538.84	38.749			538.84	48.168			538.84	88.07
539.05	38.636			539.05	47.984			539.05	87.764
539.26	38.528			539.26	47.798			539.26	87.422
539.46	38.415			539.46	47.628			539.46	87.112
539.67	38.322			539.67	47.445			539.67	86.77
539.88	38.237			539.88	47.271			539.88	86.39
540.08	38.154			540.08	47.076			540.08	85.977
540.29	38.065			540.29	46.861			540.29	85.587
540.5	37.961			540.5	46.618			540.5	85.214
540.7	37.843			540.7	46.426			540.7	84.815
540.91	37.743			540.91	46.251			540.91	84.377
541.12	37.65			541.12	46.096			541.12	83.944
541.32	37.564			541.32	45.925			541.32	83.485
541.53	37.492			541.53	45.758			541.53	83.057
541.74	37.39			541.74	45.529			541.74	82.603
541.94	37.305			541.94	45.308			541.94	82.16
542.15	37.229			542.15	45.087			542.15	81.679
542.36	37.129			542.36	44.878			542.36	81.221
542.56	37.053			542.56	44.68			542.56	80.757
542.77	36.953			542.77	44.541			542.77	80.32
542.98	36.868			542.98	44.413			542.98	79.86
543.18	36.858			543.18	44.284			543.18	79.415
543.39	36.781			543.39	44.116			543.39	78.908
543.6	36.688			543.6	43.911			543.6	78.429
543.8	36.635			543.8	43.721			543.8	77.917
544.01	36.537			544.01	43.54			544.01	77.397
544.22	36.428			544.22	43.348			544.22	76.914
544.42	36.336			544.42	43.2			544.42	76.398
544.63	36.248			544.63	43.063			544.63	75.886
544.84	36.182			544.84	42.917			544.84	75.415
545.04	36.098			545.04	42.738			545.04	74.922
545.25	36.001			545.25	42.565			545.25	74.371
545.46	35.942			545.46	42.353			545.46	73.828
545.66	35.851			545.66	42.131			545.66	73.237
545.87	35.73			545.87	41.96			545.87	72.644
546.08	35.64			546.08	41.788			546.08	72.145
546.28	35.564			546.28	41.661			546.28	71.631
546.49	35.462			546.49	41.467			546.49	71.124
546.69	35.376			546.69	41.32			546.69	70.622
546.9	35.32			546.9	41.146			546.9	70.072
547.11	35.309			547.11	40.985			547.11	69.521
547.31	35.247			547.31	40.808			547.31	68.956
547.52	35.136			547.52	40.629			547.52	68.353
547.73	35.053			547.73	40.51			547.73	67.784
547.93	34.977			547.93	40.391			547.93	67.332
548.14	34.907			548.14	40.268			548.14	66.81
548.35	34.84			548.35	40.159			548.35	66.317
548.55	34.807			548.55	40.022			548.55	65.806
548.76	34.755			548.76	39.882			548.76	65.274
548.96	34.675			548.96	39.731			548.96	64.724
549.17	34.6			549.17	39.628			549.17	64.216
549.38	34.534			549.38	39.485			549.38	63.685
549.58	34.447			549.58	39.398			549.58	63.174
549.79	34.332			549.79	39.267			549.79	62.756
549.99	34.259			549.99	39.152			549.99	62.343
550.2	34.224			550.2	39.039			550.2	61.887
550.41	34.178			550.41	38.894			550.41	61.404
550.61	34.123			550.61	38.74			550.61	60.847
550.82	34.051			550.82	38.583			550.82	60.333
551.03	34.009			551.03	38.455			551.03	59.859
551.23	33.904			551.23	38.326			551.23	59.434
551.44	33.82			551.44	38.192			551.44	58.95
551.64	33.765			551.64	38.071			551.64	58.559
551.85	33.709			551.85	37.951			551.85	58.077
552.06	33.663			552.06	37.831			552.06	57.614
552.26	33.623			552.26	37.691			552.26	57.13
552.47	33.573			552.47	37.596			552.47	56.595
552.67	33.528			552.67	37.497			552.67	56.122
552.88	33.45			552.88	37.374			552.88	55.713
553.09	33.356			553.09	37.251			553.09	55.273
553.29	33.299			553.29	37.145			553.29	54.914
553.5	33.26			553.5	37.045			553.5	54.518
553.7	33.217			553.7	36.935			553.7	54.116
553.91	33.199			553.91	36.842			553.91	53.644
554.12	33.201			554.12	36.764			554.12	53.239
554.32	33.165			554.32	36.641			554.32	52.805
554.53	33.111			554.53	36.534			554.53	52.419
554.73	33.053			554.73	36.406			554.73	52.055
554.94	32.999			554.94	36.291			554.94	51.711
555.14	32.937			555.14	36.165			555.14	51.378
555.35	32.895			555.35	36.07			555.35	50.988
555.56	32.863			555.56	35.988			555.56	50.572
555.76	32.869			555.76	35.933			555.76	50.189
555.97	32.843			555.97	35.868			555.97	49.768
556.17	32.809			556.17	35.823			556.17	49.377
556.38	32.744			556.38	35.723			556.38	48.995
556.59	32.652			556.59	35.611			556.59	48.685
556.79	32.581			556.79	35.505			556.79	48.363
557	32.529			557	35.449			557	48.024
557.2	32.493			557.2	35.379			557.2	47.689
557.41	32.457			557.41	35.317			557.41	47.354
557.61	32.447			557.61	35.283			557.61	47.024
557.82	32.421			557.82	35.226			557.82	46.676
558.02	32.348			558.02	35.124			558.02	46.373
558.23	32.294			558.23	35.016			558.23	46.1
558.44	32.222			558.44	34.926			558.44	45.849
558.64	32.131			558.64	34.823			558.64	45.584
558.85	32.072			558.85	34.717			558.85	45.34
559.05	32.035			559.05	34.646			559.05	45.089
559.26	32.029			559.26	34.609			559.26	44.808
559.46	32.005			559.46	34.558			559.46	44.532
559.67	31.986			559.67	34.502			559.67	44.246
559.88	31.954			559.88	34.425			559.88	44.001
560.08	31.898			560.08	34.361			560.08	43.74
560.29	31.823			560.29	34.272			560.29	43.514
560.49	31.796			560.49	34.192			560.49	43.307
560.7	31.768			560.7	34.15			560.7	43.096
560.9	31.765			560.9	34.124			560.9	42.851
561.11	31.769			561.11	34.086			561.11	42.572
561.31	31.796			561.31	34.033			561.31	42.324
561.52	31.766			561.52	33.994			561.52	42.095
561.72	31.747			561.72	33.932			561.72	41.875
561.93	31.693			561.93	33.827			561.93	41.674
562.13	31.633			562.13	33.742			562.13	41.476
562.34	31.576			562.34	33.66			562.34	41.317
562.55	31.536			562.55	33.594			562.55	41.105
562.75	31.539			562.75	33.546			562.75	40.911
562.96	31.546			562.96	33.493			562.96	40.691
563.16	31.529			563.16	33.466			563.16	40.47
563.37	31.528			563.37	33.41			563.37	40.243
563.57	31.501			563.57	33.345			563.57	40.075
563.78	31.435			563.78	33.26			563.78	39.907
563.98	31.367			563.98	33.204			563.98	39.771
564.19	31.338			564.19	33.139			564.19	39.608
564.39	31.31			564.39	33.099			564.39	39.436
564.6	31.326			564.6	33.087			564.6	39.261
564.8	31.352			564.8	33.088			564.8	39.071
565.01	31.355			565.01	33.064			565.01	38.869
565.21	31.355			565.21	33.02			565.21	38.665
565.42	31.296			565.42	32.958			565.42	38.532
565.62	31.239			565.62	32.883			565.62	38.397
565.83	31.17			565.83	32.793			565.83	38.257
566.03	31.12			566.03	32.729			566.03	38.13
566.24	31.088			566.24	32.691			566.24	37.96
566.44	31.106			566.44	32.671			566.44	37.818
566.65	31.116			566.65	32.634			566.65	37.631
566.85	31.124			566.85	32.607			566.85	37.465
567.06	31.101			567.06	32.56			567.06	37.312
567.26	31.079			567.26	32.522			567.26	37.152
567.47	31			567.47	32.424			567.47	37.038
567.67	30.958			567.67	32.351			567.67	36.92
567.88	30.895			567.88	32.288			567.88	36.819
568.08	30.891			568.08	32.25			568.08	36.689
568.29	30.902			568.29	32.262			568.29	36.542
568.49	30.937			568.49	32.254			568.49	36.403
568.7	30.972			568.7	32.262			568.7	36.266
568.9	30.974			568.9	32.232			568.9	36.15
569.11	30.914			569.11	32.166			569.11	36.06
569.31	30.879			569.31	32.128			569.31	35.964
569.52	30.831			569.52	32.067			569.52	35.85
569.72	30.804			569.72	32.02			569.72	35.766
569.93	30.793			569.93	31.993			569.93	35.675
570.13	30.802			570.13	31.983			570.13	35.558
570.34	30.846			570.34	32			570.34	35.451
570.54	30.893			570.54	32.033			570.54	35.354
570.75	30.898			570.75	32.024			570.75	35.248
570.95	30.849			570.95	31.952			570.95	35.159
571.16	30.791			571.16	31.906			571.16	35.089
571.36	30.72			571.36	31.821			571.36	35.004
571.57	30.681			571.57	31.772			571.57	34.916
571.77	30.706			571.77	31.748			571.77	34.801
571.98	30.73			571.98	31.717			571.98	34.708
572.18	30.751			572.18	31.731			572.18	34.608
572.39	30.769			572.39	31.751			572.39	34.502
572.59	30.769			572.59	31.739			572.59	34.416
572.8	30.764			572.8	31.728			572.8	34.329
573	30.695			573	31.644			573	34.253
573.2	30.648			573.2	31.563			573.2	34.191
573.41	30.629			573.41	31.498			573.41	34.12
573.61	30.623			573.61	31.475			573.61	34.03
573.82	30.637			573.82	31.474			573.82	33.951
574.02	30.668			574.02	31.483			574.02	33.87
574.23	30.686			574.23	31.507			574.23	33.782
574.43	30.671			574.43	31.502			574.43	33.709
574.64	30.647			574.64	31.496			574.64	33.627
574.84	30.625			574.84	31.435			574.84	33.588
575.05	30.574			575.05	31.368			575.05	33.535
575.25	30.52			575.25	31.279			575.25	33.49
575.45	30.492			575.45	31.23			575.45	33.427
575.66	30.503			575.66	31.225			575.66	33.389
575.86	30.505			575.86	31.238			575.86	33.345
576.07	30.517			576.07	31.261			576.07	33.261
576.27	30.525			576.27	31.274			576.27	33.194
576.48	30.512			576.48	31.246			576.48	33.136
576.68	30.493			576.68	31.225			576.68	33.073
576.89	30.46			576.89	31.158			576.89	33.036
577.09	30.418			577.09	31.102			577.09	32.983
577.29	30.396			577.29	31.049			577.29	32.967
577.5	30.368			577.5	31.011			577.5	32.905
577.7	30.383			577.7	31.014			577.7	32.843
577.91	30.404			577.91	31.051			577.91	32.759
578.11	30.421			578.11	31.056			578.11	32.698
578.32	30.428			578.32	31.055			578.32	32.616
578.52	30.413			578.52	31.019			578.52	32.551
578.72	30.378			578.72	30.967			578.72	32.514
578.93	30.377			578.93	30.909			578.93	32.489
579.13	30.354			579.13	30.865			579.13	32.447
579.34	30.341			579.34	30.813			579.34	32.4
579.54	30.339			579.54	30.795			579.54	32.364
579.75	30.368			579.75	30.811			579.75	32.311
579.95	30.372			579.95	30.857			579.95	32.237
580.15	30.397			580.15	30.894			580.15	32.199
580.36	30.418			580.36	30.884			580.36	32.153
580.56	30.418			580.56	30.86			580.56	32.116
580.77	30.399			580.77	30.84			580.77	32.103
580.97	30.37			580.97	30.802			580.97	32.078
581.17	30.356			581.17	30.759			581.17	32.019
581.38	30.346			581.38	30.742			581.38	31.986
581.58	30.338			581.58	30.754			581.58	31.954
581.79	30.366			581.79	30.777			581.79	31.896
581.99	30.357			581.99	30.811			581.99	31.859
582.19	30.369			582.19	30.836			582.19	31.798
582.4	30.364			582.4	30.816			582.4	31.782
582.6	30.355			582.6	30.755			582.6	31.771
582.81	30.332			582.81	30.715			582.81	31.747
583.01	30.29			583.01	30.674			583.01	31.752
583.21	30.261			583.21	30.632			583.21	31.732
583.42	30.25			583.42	30.595			583.42	31.684
583.62	30.256			583.62	30.588			583.62	31.634
583.83	30.27			583.83	30.624			583.83	31.592
584.03	30.296			584.03	30.657			584.03	31.559
584.23	30.316			584.23	30.675			584.23	31.534
584.44	30.307			584.44	30.666			584.44	31.512
584.64	30.317			584.64	30.654			584.64	31.491
584.85	30.295			584.85	30.601			584.85	31.479
585.05	30.279			585.05	30.567			585.05	31.441
585.25	30.269			585.25	30.561			585.25	31.407
585.46	30.266			585.46	30.537			585.46	31.352
585.66	30.272			585.66	30.546			585.66	31.284
585.86	30.282			585.86	30.571			585.86	31.222
586.07	30.301			586.07	30.607			586.07	31.178
586.27	30.301			586.27	30.615			586.27	31.172
586.48	30.283			586.48	30.588			586.48	31.165
586.68	30.262			586.68	30.558			586.68	31.148
586.88	30.239			586.88	30.499			586.88	31.109
587.09	30.232			587.09	30.448			587.09	31.098
587.29	30.209			587.29	30.428			587.29	31.073
587.49	30.211			587.49	30.445			587.49	31.028
587.7	30.226			587.7	30.458			587.7	30.982
587.9	30.241			587.9	30.484			587.9	30.958
588.1	30.261			588.1	30.519			588.1	30.939
588.31	30.285			588.31	30.526			588.31	30.932
588.51	30.271			588.51	30.498			588.51	30.972
588.72	30.268			588.72	30.442			588.72	30.988
588.92	30.276			588.92	30.419			588.92	30.961
589.12	30.267			589.12	30.396			589.12	30.946
589.33	30.265			589.33	30.365			589.33	30.918
589.53	30.269			589.53	30.374			589.53	30.887
589.73	30.266			589.73	30.39			589.73	30.837
589.94	30.298			589.94	30.397			589.94	30.805
590.14	30.29			590.14	30.394			590.14	30.79
590.34	30.277			590.34	30.387			590.34	30.802
590.55	30.266			590.55	30.361			590.55	30.809
590.75	30.237			590.75	30.328			590.75	30.795
590.95	30.223			590.95	30.299			590.95	30.782
591.16	30.233			591.16	30.285			591.16	30.722
591.36	30.22			591.36	30.273			591.36	30.702
591.56	30.214			591.56	30.267			591.56	30.677
591.77	30.217			591.77	30.292			591.77	30.637
591.97	30.22			591.97	30.297			591.97	30.611
592.17	30.208			592.17	30.307			592.17	30.616
592.38	30.213			592.38	30.308			592.38	30.617
592.58	30.182			592.58	30.275			592.58	30.635
592.78	30.195			592.78	30.247			592.78	30.655
592.99	30.203			592.99	30.233			592.99	30.648
593.19	30.2			593.19	30.202			593.19	30.609
593.39	30.201			593.39	30.195			593.39	30.596
593.6	30.201			593.6	30.196			593.6	30.554
593.8	30.196			593.8	30.208			593.8	30.54
594	30.188			594	30.247			594	30.503
594.21	30.185			594.21	30.255			594.21	30.474
594.41	30.201			594.41	30.246			594.41	30.496
594.61	30.211			594.61	30.264			594.61	30.495
594.82	30.221			594.82	30.257			594.82	30.476
595.02	30.221			595.02	30.236			595.02	30.473
595.22	30.236			595.22	30.223			595.22	30.455
595.43	30.22			595.43	30.22			595.43	30.431
595.63	30.221			595.63	30.228			595.63	30.388
595.83	30.237			595.83	30.232			595.83	30.362
596.04	30.245			596.04	30.241			596.04	30.342
596.24	30.236			596.24	30.258			596.24	30.328
596.44	30.243			596.44	30.268			596.44	30.318
596.64	30.253			596.64	30.238			596.64	30.323
596.85	30.262			596.85	30.227			596.85	30.34
597.05	30.275			597.05	30.21			597.05	30.339
597.25	30.269			597.25	30.168			597.25	30.325
597.46	30.262			597.46	30.153			597.46	30.296
597.66	30.263			597.66	30.159			597.66	30.274
597.86	30.255			597.86	30.182			597.86	30.226
598.07	30.252			598.07	30.185			598.07	30.179
598.27	30.233			598.27	30.194			598.27	30.162
598.47	30.235			598.47	30.21			598.47	30.15
598.67	30.242			598.67	30.201			598.67	30.15
598.88	30.259			598.88	30.181			598.88	30.165
599.08	30.256			599.08	30.157			599.08	30.173
599.28	30.272			599.28	30.167			599.28	30.155
599.49	30.288			599.49	30.17			599.49	30.13
599.69	30.281			599.69	30.175			599.69	30.076
599.89	30.269			599.89	30.182			599.89	30.062
600.09	30.268			600.09	30.191			600.09	30.052
600.3	30.265			600.3	30.183			600.3	30.043
600.5	30.262			600.5	30.177			600.5	30.059
600.7	30.275			600.7	30.189			600.7	30.092
600.9	30.297			600.9	30.168			600.9	30.107
601.11	30.291			601.11	30.157			601.11	30.113
601.31	30.295			601.31	30.158			601.31	30.107
601.51	30.308			601.51	30.159			601.51	30.087
601.72	30.321			601.72	30.16			601.72	30.065
601.92	30.321			601.92	30.157			601.92	30.042
602.12	30.302			602.12	30.155			602.12	30.013
602.32	30.298			602.32	30.162			602.32	29.996
602.53	30.309			602.53	30.175			602.53	29.986
602.73	30.296			602.73	30.159			602.73	29.989
602.93	30.301			602.93	30.168			602.93	29.996
603.13	30.31			603.13	30.15			603.13	30.008
603.34	30.324			603.34	30.126			603.34	29.985
603.54	30.337			603.54	30.131			603.54	29.983
603.74	30.335			603.74	30.132			603.74	29.956
603.94	30.332			603.94	30.108			603.94	29.936
604.15	30.312			604.15	30.111			604.15	29.911
604.35	30.269			604.35	30.101			604.35	29.883
604.55	30.241			604.55	30.082			604.55	29.893
604.75	30.226			604.75	30.065			604.75	29.91
604.96	30.232			604.96	30.053			604.96	29.942
605.16	30.244			605.16	30.046			605.16	29.942
605.36	30.271			605.36	30.049			605.36	29.948
605.56	30.274			605.56	30.036			605.56	29.946
605.77	30.29			605.77	30.046			605.77	29.927
605.97	30.28			605.97	30.058			605.97	29.899
606.17	30.265			606.17	30.08			606.17	29.871
606.37	30.246			606.37	30.088			606.37	29.858
606.58	30.243			606.58	30.11			606.58	29.839
606.78	30.233			606.78	30.099			606.78	29.84
606.98	30.246			606.98	30.1			606.98	29.873
607.18	30.274			607.18	30.116			607.18	29.862
607.39	30.289			607.39	30.129			607.39	29.876
607.59	30.299			607.59	30.133			607.59	29.875
607.79	30.305			607.79	30.132			607.79	29.869
607.99	30.301			607.99	30.115			607.99	29.824
608.19	30.3			608.19	30.115			608.19	29.791
608.4	30.29			608.4	30.118			608.4	29.763
608.6	30.264			608.6	30.125			608.6	29.754
608.8	30.246			608.8	30.095			608.8	29.756
609	30.246			609	30.059			609	29.775
609.21	30.234			609.21	30.041			609.21	29.789
609.41	30.239			609.41	30.018			609.41	29.815
609.61	30.279			609.61	30.021			609.61	29.802
609.81	30.279			609.81	29.991			609.81	29.806
610.01	30.287			610.01	29.966			610.01	29.775
610.22	30.3			610.22	29.968			610.22	29.75
610.42	30.287			610.42	29.97			610.42	29.721
610.62	30.284			610.62	29.992			610.62	29.721
610.82	30.279			610.82	29.983			610.82	29.693
611.02	30.259			611.02	29.974			611.02	29.695
611.23	30.274			611.23	29.953			611.23	29.723
611.43	30.285			611.43	29.941			611.43	29.737
611.63	30.319			611.63	29.95			611.63	29.757
611.83	30.357			611.83	29.953			611.83	29.758
612.03	30.372			612.03	29.989			612.03	29.755
612.24	30.374			612.24	29.983			612.24	29.743
612.44	30.392			612.44	30.022			612.44	29.727
612.64	30.392			612.64	30.034			612.64	29.706
612.84	30.353			612.84	30.016			612.84	29.678
613.04	30.34			613.04	30.019			613.04	29.666
613.25	30.318			613.25	29.995			613.25	29.691
613.45	30.302			613.45	29.99			613.45	29.713
613.65	30.304			613.65	29.988			613.65	29.729
613.85	30.308			613.85	29.98			613.85	29.718
614.05	30.336			614.05	29.976			614.05	29.721
614.25	30.342			614.25	29.981			614.25	29.686
614.46	30.348			614.46	30.003			614.46	29.656
614.66	30.345			614.66	30.012			614.66	29.617
614.86	30.33			614.86	30.015			614.86	29.586
615.06	30.303			615.06	30.015			615.06	29.566
615.26	30.285			615.26	30.017			615.26	29.575
615.47	30.289			615.47	30.006			615.47	29.588
615.67	30.285			615.67	29.999			615.67	29.626
615.87	30.301			615.87	30.011			615.87	29.623
616.07	30.315			616.07	29.997			616.07	29.636
616.27	30.358			616.27	30			616.27	29.646
616.47	30.374			616.47	30.02			616.47	29.645
616.68	30.369			616.68	30.038			616.68	29.631
616.88	30.369			616.88	30.066			616.88	29.611
617.08	30.35			617.08	30.054			617.08	29.596
617.28	30.348			617.28	30.035			617.28	29.591
617.48	30.337			617.48	30.05			617.48	29.599
617.68	30.314			617.68	30.021			617.68	29.616
617.89	30.313			617.89	30.015			617.89	29.63
618.09	30.323			618.09	30.012			618.09	29.638
618.29	30.334			618.29	30.002			618.29	29.646
618.49	30.352			618.49	29.997			618.49	29.648
618.69	30.375			618.69	30.013			618.69	29.642
618.89	30.362			618.89	30.021			618.89	29.626
619.09	30.377			619.09	30.03			619.09	29.6
619.3	30.357			619.3	30.045			619.3	29.578
619.5	30.352			619.5	30.061			619.5	29.584
619.7	30.323			619.7	30.057			619.7	29.601
619.9	30.287			619.9	30.037			619.9	29.625
620.1	30.264			620.1	30.003			620.1	29.646
620.3	30.279			620.3	29.998			620.3	29.66
620.5	30.288			620.5	29.985			620.5	29.681
620.71	30.317			620.71	29.994			620.71	29.703
620.91	30.352			620.91	30			620.91	29.685
621.11	30.365			621.11	30.007			621.11	29.677
621.31	30.361			621.31	30.035			621.31	29.662
621.51	30.37			621.51	30.032			621.51	29.639
621.71	30.36			621.71	30.046			621.71	29.629
621.91	30.359			621.91	30.023			621.91	29.634
622.11	30.336			622.11	29.987			622.11	29.632
622.32	30.35			622.32	29.967			622.32	29.646
622.52	30.377			622.52	29.956			622.52	29.644
622.72	30.398			622.72	29.946			622.72	29.665
622.92	30.405			622.92	29.946			622.92	29.66
623.12	30.424			623.12	29.949			623.12	29.645
623.32	30.401			623.32	29.951			623.32	29.625
623.52	30.402			623.52	29.977			623.52	29.608
623.72	30.398			623.72	30			623.72	29.573
623.93	30.384			623.93	29.994			623.93	29.562
624.13	30.353			624.13	29.994			624.13	29.561
624.33	30.328			624.33	29.974			624.33	29.563
624.53	30.31			624.53	29.969			624.53	29.573
624.73	30.303			624.73	29.945			624.73	29.593
624.93	30.311			624.93	29.937			624.93	29.611
625.13	30.322			625.13	29.932			625.13	29.611
625.33	30.334			625.33	29.936			625.33	29.588
625.53	30.348			625.53	29.949			625.53	29.576
625.74	30.36			625.74	29.997			625.74	29.55
625.94	30.381			625.94	30.017			625.94	29.539
626.14	30.361			626.14	30.003			626.14	29.523
626.34	30.346			626.34	30.011			626.34	29.54
626.54	30.332			626.54	29.998			626.54	29.546
626.74	30.337			626.74	29.978			626.74	29.562
626.94	30.331			626.94	29.942			626.94	29.585
627.14	30.319			627.14	29.922			627.14	29.612
627.34	30.322			627.34	29.921			627.34	29.612
627.54	30.345			627.54	29.91			627.54	29.609
627.74	30.377			627.74	29.931			627.74	29.592
627.95	30.38			627.95	29.969			627.95	29.591
628.15	30.402			628.15	29.998			628.15	29.574
628.35	30.409			628.35	30.004			628.35	29.542
628.55	30.403			628.55	30.018			628.55	29.517
628.75	30.384			628.75	30.023			628.75	29.53
628.95	30.375			628.95	29.983			628.95	29.527
629.15	30.373			629.15	29.973			629.15	29.526
629.35	30.371			629.35	29.961			629.35	29.529
629.55	30.388			629.55	29.955			629.55	29.539
629.75	30.417			629.75	29.95			629.75	29.525
629.95	30.439			629.95	29.971			629.95	29.505
630.15	30.454			630.15	30.021			630.15	29.481
630.35	30.439			630.35	30.025			630.35	29.467
630.56	30.47			630.56	30.043			630.56	29.427
630.76	30.463			630.76	30.048			630.76	29.423
630.96	30.424			630.96	30.036			630.96	29.452
631.16	30.39			631.16	30.005			631.16	29.469
631.36	30.367			631.36	29.969			631.36	29.475
631.56	30.348			631.56	29.958			631.56	29.495
631.76	30.345			631.76	29.946			631.76	29.509
631.96	30.349			631.96	29.934			631.96	29.519
632.16	30.376			632.16	29.951			632.16	29.514
632.36	30.398			632.36	29.978			632.36	29.498
632.56	30.421			632.56	29.989			632.56	29.505
632.76	30.4			632.76	29.996			632.76	29.488
632.96	30.4			632.96	30.037			632.96	29.48
633.16	30.375			633.16	30.05			633.16	29.505
633.36	30.364			633.36	30.05			633.36	29.517
633.56	30.365			633.56	30.037			633.56	29.531
633.76	30.352			633.76	30.035			633.76	29.55
633.96	30.367			633.96	30.02			633.96	29.546
634.17	30.357			634.17	30.017			634.17	29.563
634.37	30.377			634.37	29.992			634.37	29.556
634.57	30.402			634.57	30.011			634.57	29.548
634.77	30.413			634.77	30.038			634.77	29.544
634.97	30.442			634.97	30.061			634.97	29.535
635.17	30.44			635.17	30.088			635.17	29.53
635.37	30.458			635.37	30.106			635.37	29.542
635.57	30.459			635.57	30.103			635.57	29.57
635.77	30.436			635.77	30.075			635.77	29.572
635.97	30.428			635.97	30.05			635.97	29.584
636.17	30.405			636.17	30.032			636.17	29.584
636.37	30.414			636.37	30.02			636.37	29.589
636.57	30.427			636.57	30.02			636.57	29.607
636.77	30.453			636.77	30.014			636.77	29.585
636.97	30.476			636.97	30.042			636.97	29.595
637.17	30.488			637.17	30.062			637.17	29.59
637.37	30.502			637.37	30.069			637.37	29.589
637.57	30.487			637.57	30.083			637.57	29.587
637.77	30.494			637.77	30.086			637.77	29.581
637.97	30.491			637.97	30.084			637.97	29.569
638.17	30.447			638.17	30.075			638.17	29.556
638.37	30.45			638.37	30.062			638.37	29.558
638.57	30.424			638.57	30.039			638.57	29.562
638.77	30.446			638.77	30.016			638.77	29.577
638.97	30.446			638.97	29.986			638.97	29.566
639.17	30.445			639.17	29.997			639.17	29.565
639.37	30.462			639.37	30.011			639.37	29.569
639.57	30.463			639.57	30.032			639.57	29.56
639.77	30.458			639.77	30.036			639.77	29.53
639.97	30.44			639.97	30.07			639.97	29.521
640.17	30.431			640.17	30.078			640.17	29.512
640.37	30.421			640.37	30.08			640.37	29.524
640.57	30.402			640.57	30.068			640.57	29.524
640.77	30.417			640.77	30.058			640.77	29.524
640.97	30.426			640.97	30.057			640.97	29.533
641.17	30.445			641.17	30.058			641.17	29.536
641.37	30.453			641.37	30.048			641.37	29.509
641.57	30.465			641.57	30.066			641.57	29.491
641.77	30.504			641.77	30.093			641.77	29.476
641.97	30.531			641.97	30.117			641.97	29.462
642.17	30.556			642.17	30.138			642.17	29.454
642.37	30.579			642.37	30.173			642.37	29.448
642.57	30.584			642.57	30.17			642.57	29.432
642.77	30.579			642.77	30.181			642.77	29.439
642.97	30.57			642.97	30.164			642.97	29.432
643.17	30.553			643.17	30.154			643.17	29.453
643.37	30.562			643.37	30.133			643.37	29.46
643.57	30.545			643.57	30.087			643.57	29.462
643.77	30.545			643.77	30.064			643.77	29.44
643.97	30.533			643.97	30.069			643.97	29.451
644.17	30.55			644.17	30.074			644.17	29.461
644.37	30.539			644.37	30.075			644.37	29.449
644.57	30.541			644.57	30.092			644.57	29.432
644.77	30.532			644.77	30.102			644.77	29.43
644.97	30.528			644.97	30.107			644.97	29.432
645.17	30.517			645.17	30.093			645.17	29.438
645.37	30.51			645.37	30.073			645.37	29.434
645.57	30.499			645.57	30.074			645.57	29.442
645.77	30.51			645.77	30.061			645.77	29.443
645.97	30.496			645.97	30.051			645.97	29.466
646.16	30.495			646.16	30.059			646.16	29.472
646.36	30.5			646.36	30.069			646.36	29.486
646.56	30.534			646.56	30.084			646.56	29.479
646.76	30.545			646.76	30.105			646.76	29.477
646.96	30.558			646.96	30.127			646.96	29.473
647.16	30.556			647.16	30.122			647.16	29.48
647.36	30.56			647.36	30.131			647.36	29.477
647.56	30.547			647.56	30.127			647.56	29.488
647.76	30.548			647.76	30.128			647.76	29.504
647.96	30.541			647.96	30.104			647.96	29.538
648.16	30.537			648.16	30.075			648.16	29.553
648.36	30.53			648.36	30.06			648.36	29.565
648.56	30.553			648.56	30.045			648.56	29.557
648.76	30.576			648.76	30.054			648.76	29.558
648.96	30.588			648.96	30.061			648.96	29.554
649.16	30.576			649.16	30.064			649.16	29.547
649.36	30.579			649.36	30.066			649.36	29.537
649.56	30.572			649.56	30.065			649.56	29.535
649.75	30.565			649.75	30.068			649.75	29.545
649.95	30.549			649.95	30.066			649.95	29.54
650.15	30.541			650.15	30.069			650.15	29.554
650.35	30.541			650.35	30.061			650.35	29.567
650.55	30.543			650.55	30.065			650.55	29.541
650.75	30.554			650.75	30.066			650.75	29.526
650.95	30.563			650.95	30.054			650.95	29.513
651.15	30.561			651.15	30.057			651.15	29.51
651.35	30.566			651.35	30.068			651.35	29.521
651.55	30.578			651.55	30.073			651.55	29.521
651.75	30.591			651.75	30.09			651.75	29.527
651.95	30.585			651.95	30.093			651.95	29.527
652.15	30.591			652.15	30.107			652.15	29.547
652.34	30.6			652.34	30.112			652.34	29.548
652.54	30.606			652.54	30.115			652.54	29.574
652.74	30.614			652.74	30.103			652.74	29.581
652.94	30.599			652.94	30.099			652.94	29.578
653.14	30.592			653.14	30.089			653.14	29.584
653.34	30.58			653.34	30.067			653.34	29.617
653.54	30.566			653.54	30.082			653.54	29.634
653.74	30.555			653.74	30.081			653.74	29.643
653.94	30.567			653.94	30.069			653.94	29.629
654.14	30.558			654.14	30.093			654.14	29.628
654.33	30.572			654.33	30.098			654.33	29.621
654.53	30.583			654.53	30.113			654.53	29.63
654.73	30.582			654.73	30.096			654.73	29.614
654.93	30.581			654.93	30.105			654.93	29.602
655.13	30.59			655.13	30.099			655.13	29.597
655.33	30.592			655.33	30.106			655.33	29.593
655.53	30.602			655.53	30.097			655.53	29.604
655.73	30.612			655.73	30.094			655.73	29.602
655.93	30.614			655.93	30.099			655.93	29.597
656.12	30.616			656.12	30.075			656.12	29.596
656.32	30.629			656.32	30.066			656.32	29.593
656.52	30.613			656.52	30.061			656.52	29.569
656.72	30.617			656.72	30.048			656.72	29.555
656.92	30.62			656.92	30.049			656.92	29.55
657.12	30.611			657.12	30.053			657.12	29.547
657.32	30.627			657.32	30.064			657.32	29.541
657.52	30.624			657.52	30.05			657.52	29.545
657.72	30.602			657.72	30.04			657.72	29.559
657.91	30.577			657.91	30.021			657.91	29.555
658.11	30.588			658.11	30.023			658.11	29.542
658.31	30.593			658.31	30.025			658.31	29.556
658.51	30.602			658.51	30.016			658.51	29.53
658.71	30.614			658.71	30.015			658.71	29.511
658.91	30.629			658.91	30.017			658.91	29.507
659.11	30.631			659.11	30.024			659.11	29.508
659.3	30.632			659.3	30.031			659.3	29.507
659.5	30.612			659.5	30.032			659.5	29.497
659.7	30.627			659.7	30.025			659.7	29.489
659.9	30.606			659.9	30.003			659.9	29.488
660.1	30.603			660.1	30.002			660.1	29.493
660.3	30.613			660.3	30.007			660.3	29.483
660.5	30.637			660.5	30.003			660.5	29.488
660.69	30.616			660.69	30.005			660.69	29.474
660.89	30.633			660.89	29.997			660.89	29.47
661.09	30.642			661.09	30.015			661.09	29.491
661.29	30.632			661.29	30.021			661.29	29.506
661.49	30.625			661.49	30.038			661.49	29.486
661.69	30.63			661.69	30.051			661.69	29.501
661.89	30.626			661.89	30.055			661.89	29.51
662.08	30.635			662.08	30.056			662.08	29.496
662.28	30.634			662.28	30.056			662.28	29.498
662.48	30.633			662.48	30.07			662.48	29.503
662.68	30.633			662.68	30.075			662.68	29.498
662.88	30.624			662.88	30.064			662.88	29.475
663.08	30.609			663.08	30.056			663.08	29.468
663.27	30.6			663.27	30.039			663.27	29.473
663.47	30.583			663.47	30.031			663.47	29.484
663.67	30.573			663.67	30.036			663.67	29.472
663.87	30.585			663.87	30.039			663.87	29.454
664.07	30.583			664.07	30.035			664.07	29.464
664.27	30.579			664.27	30.032			664.27	29.45
664.46	30.587			664.46	30.034			664.46	29.443
664.66	30.568			664.66	30.027			664.66	29.449
664.86	30.555			664.86	30.033			664.86	29.455
665.06	30.556			665.06	30.03			665.06	29.435
665.26	30.54			665.26	30.035			665.26	29.438
665.45	30.543			665.45	30.036			665.45	29.468
665.65	30.536			665.65	30.035			665.65	29.478
665.85	30.565			665.85	30.034			665.85	29.497
666.05	30.571			666.05	30.064			666.05	29.504
666.25	30.585			666.25	30.054			666.25	29.509
666.45	30.597			666.45	30.06			666.45	29.516
666.64	30.595			666.64	30.056			666.64	29.507
666.84	30.596			666.84	30.051			666.84	29.514
667.04	30.583			667.04	30.051			667.04	29.502
667.24	30.595			667.24	30.06			667.24	29.516
667.44	30.578			667.44	30.041			667.44	29.511
667.63	30.574			667.63	30.048			667.63	29.548
667.83	30.586			667.83	30.034			667.83	29.559
668.03	30.586			668.03	30.042			668.03	29.534
668.23	30.61			668.23	30.053			668.23	29.551
668.43	30.624			668.43	30.076			668.43	29.546
668.62	30.641			668.62	30.069			668.62	29.55
668.82	30.644			668.82	30.084			668.82	29.562
669.02	30.634			669.02	30.078			669.02	29.584
669.22	30.632			669.22	30.095			669.22	29.603
669.42	30.624			669.42	30.106			669.42	29.607
669.61	30.621			669.61	30.096			669.61	29.634
669.81	30.605			669.81	30.092			669.81	29.639
670.01	30.603			670.01	30.108			670.01	29.624
670.21	30.594			670.21	30.103			670.21	29.605
670.4	30.604			670.4	30.095			670.4	29.586
670.6	30.607			670.6	30.085			670.6	29.596
670.8	30.579			670.8	30.07			670.8	29.593
671	30.554			671	30.054			671	29.588
671.2	30.559			671.2	30.055			671.2	29.593
671.39	30.566			671.39	30.051			671.39	29.598
671.59	30.595			671.59	30.097			671.59	29.592
671.79	30.611			671.79	30.102			671.79	29.595
671.99	30.63			671.99	30.107			671.99	29.595
672.18	30.65			672.18	30.129			672.18	29.599
672.38	30.665			672.38	30.123			672.38	29.616
672.58	30.689			672.58	30.121			672.58	29.644
672.78	30.7			672.78	30.111			672.78	29.654
672.98	30.692			672.98	30.137			672.98	29.66
673.17	30.68			673.17	30.141			673.17	29.661
673.37	30.688			673.37	30.151			673.37	29.649
673.57	30.71			673.57	30.164			673.57	29.664
673.77	30.711			673.77	30.17			673.77	29.642
673.96	30.718			673.96	30.176			673.96	29.636
674.16	30.718			674.16	30.148			674.16	29.641
674.36	30.713			674.36	30.136			674.36	29.646
674.56	30.714			674.56	30.15			674.56	29.668
674.75	30.709			674.75	30.14			674.75	29.667
674.95	30.713			674.95	30.14			674.95	29.659
675.15	30.702			675.15	30.132			675.15	29.654
675.35	30.69			675.35	30.129			675.35	29.64
675.54	30.682			675.54	30.123			675.54	29.636
675.74	30.69			675.74	30.122			675.74	29.605
675.94	30.683			675.94	30.117			675.94	29.591
676.14	30.666			676.14	30.108			676.14	29.554
676.33	30.644			676.33	30.081			676.33	29.559
676.53	30.623			676.53	30.055			676.53	29.554
676.73	30.616			676.73	30.045			676.73	29.544
676.92	30.631			676.92	30.055			676.92	29.546
677.12	30.643			677.12	30.033			677.12	29.548
677.32	30.637			677.32	30.003			677.32	29.551
677.52	30.64			677.52	30.013			677.52	29.545
677.71	30.629			677.71	30.002			677.71	29.531
677.91	30.643			677.91	29.999			677.91	29.531
678.11	30.64			678.11	29.977			678.11	29.53
678.31	30.622			678.31	29.97			678.31	29.509
678.5	30.634			678.5	29.975			678.5	29.477
678.7	30.619			678.7	29.96			678.7	29.486
678.9	30.621			678.9	29.97			678.9	29.471
679.09	30.63			679.09	29.992			679.09	29.464
679.29	30.619			679.29	30.003			679.29	29.468
679.49	30.621			679.49	29.983			679.49	29.473
679.69	30.635			679.69	30			679.69	29.465
679.88	30.645			679.88	30.03			679.88	29.476
680.08	30.653			680.08	30.017			680.08	29.491
680.28	30.67			680.28	30.036			680.28	29.505
680.47	30.659			680.47	30.051			680.47	29.508
680.67	30.666			680.67	30.07			680.67	29.496
680.87	30.673			680.87	30.075			680.87	29.531
681.07	30.663			681.07	30.076			681.07	29.553
681.26	30.673			681.26	30.089			681.26	29.551
681.46	30.673			681.46	30.101			681.46	29.545
681.66	30.68			681.66	30.103			681.66	29.534
681.85	30.693			681.85	30.08			681.85	29.522
682.05	30.697			682.05	30.089			682.05	29.512
682.25	30.684			682.25	30.066			682.25	29.497
682.44	30.695			682.44	30.056			682.44	29.488
682.64	30.704			682.64	30.065			682.64	29.484
682.84	30.72			682.84	30.046			682.84	29.488
683.03	30.741			683.03	30.037			683.03	29.491
683.23	30.738			683.23	30.032			683.23	29.492
683.43	30.752			683.43	30.038			683.43	29.471
683.63	30.753			683.63	30.034			683.63	29.462
683.82	30.744			683.82	30.037			683.82	29.449
684.02	30.721			684.02	30.02			684.02	29.443
684.22	30.703			684.22	30.013			684.22	29.432
684.41	30.676			684.41	30.014			684.41	29.431
684.61	30.641			684.61	29.996			684.61	29.427
684.81	30.637			684.81	29.986			684.81	29.442
685	30.634			685	29.962			685	29.454
685.2	30.649			685.2	29.95			685.2	29.485
685.4	30.669			685.4	29.96			685.4	29.492
685.59	30.676			685.59	29.961			685.59	29.505
685.79	30.707			685.79	29.957			685.79	29.519
685.99	30.703			685.99	29.96			685.99	29.553
686.18	30.703			686.18	29.972			686.18	29.566
686.38	30.705			686.38	29.976			686.38	29.564
686.58	30.724			686.58	30.016			686.58	29.56
686.77	30.707			686.77	30.016			686.77	29.56
686.97	30.681			686.97	30.045			686.97	29.567
687.17	30.692			687.17	30.05			687.17	29.566
687.36	30.692			687.36	30.059			687.36	29.578
687.56	30.689			687.56	30.078			687.56	29.581
687.76	30.674			687.76	30.067			687.76	29.587
687.95	30.678			687.95	30.057			687.95	29.617
688.15	30.7			688.15	30.048			688.15	29.633
688.35	30.707			688.35	30.053			688.35	29.658
688.54	30.727			688.54	30.05			688.54	29.679
688.74	30.739			688.74	30.048			688.74	29.71
688.93	30.752			688.93	30.078			688.93	29.715
689.13	30.752			689.13	30.068			689.13	29.709
689.33	30.747			689.33	30.089			689.33	29.705
689.52	30.754			689.52	30.086			689.52	29.686
689.72	30.729			689.72	30.104			689.72	29.677
689.92	30.693			689.92	30.105			689.92	29.653
690.11	30.682			690.11	30.083			690.11	29.655
690.31	30.68			690.31	30.074			690.31	29.646
690.51	30.666			690.51	30.038			690.51	29.65
690.7	30.647			690.7	30.018			690.7	29.691
690.9	30.647			690.9	29.982			690.9	29.7
691.09	30.664			691.09	29.954			691.09	29.713
691.29	30.698			691.29	29.957			691.29	29.717
691.49	30.713			691.49	29.936			691.49	29.745
691.68	30.709			691.68	29.938			691.68	29.764
691.88	30.722			691.88	29.947			691.88	29.769
692.08	30.721			692.08	29.958			692.08	29.766
692.27	30.721			692.27	29.979			692.27	29.767
692.47	30.715			692.47	30.001			692.47	29.756
692.66	30.687			692.66	30.016			692.66	29.739
692.86	30.66			692.86	30.009			692.86	29.736
693.06	30.638			693.06	30.02			693.06	29.712
693.25	30.646			693.25	30.004			693.25	29.687
693.45	30.627			693.45	29.997			693.45	29.683
693.65	30.614			693.65	29.988			693.65	29.678
693.84	30.617			693.84	29.971			693.84	29.66
694.04	30.651			694.04	29.977			694.04	29.662
694.23	30.693			694.23	30.003			694.23	29.659
694.43	30.731			694.43	30.023			694.43	29.66
694.63	30.744			694.63	30.068			694.63	29.663
694.82	30.757			694.82	30.092			694.82	29.643
695.02	30.765			695.02	30.109			695.02	29.636
695.21	30.746			695.21	30.129			695.21	29.615
695.41	30.718			695.41	30.148			695.41	29.571
695.61	30.701			695.61	30.145			695.61	29.553
695.8	30.671			695.8	30.133			695.8	29.518
696	30.669			696	30.132			696	29.505
696.19	30.676			696.19	30.12			696.19	29.485
696.39	30.682			696.39	30.1			696.39	29.5
696.59	30.689			696.59	30.078			696.59	29.517
696.78	30.703			696.78	30.067			696.78	29.513
696.98	30.713			696.98	30.055			696.98	29.512
697.17	30.752			697.17	30.05			697.17	29.523
697.37	30.777			697.37	30.063			697.37	29.528
697.56	30.804			697.56	30.099			697.56	29.531
697.76	30.84			697.76	30.138			697.76	29.531
697.96	30.837			697.96	30.177			697.96	29.527
698.15	30.798			698.15	30.218			698.15	29.513
698.35	30.763			698.35	30.245			698.35	29.51
698.54	30.727			698.54	30.246			698.54	29.511
698.74	30.706			698.74	30.233			698.74	29.515
698.93	30.689			698.93	30.208			698.93	29.505
699.13	30.674			699.13	30.184			699.13	29.493
699.33	30.674			699.33	30.133			699.33	29.504
699.52	30.706			699.52	30.13			699.52	29.516
699.72	30.753			699.72	30.099			699.72	29.532
699.91	30.79			699.91	30.071			699.91	29.55
700.11	30.813			700.11	30.066			700.11	29.545
700.3	30.825			700.3	30.074			700.3	29.536
700.5	30.864			700.5	30.09			700.5	29.556
700.7	30.894			700.7	30.114			700.7	29.569
700.89	30.895			700.89	30.142			700.89	29.563
701.09	30.882			701.09	30.165			701.09	29.561
701.28	30.843			701.28	30.173			701.28	29.563
701.48	30.811			701.48	30.172			701.48	29.541
701.67	30.769			701.67	30.142			701.67	29.531
701.87	30.739			701.87	30.114			701.87	29.538
702.06	30.708			702.06	30.053			702.06	29.545
702.26	30.692			702.26	30.026			702.26	29.556
702.46	30.687			702.46	30.005			702.46	29.553
702.65	30.714			702.65	29.971			702.65	29.578
702.85	30.749			702.85	29.949			702.85	29.603
703.04	30.781			703.04	29.944			703.04	29.618
703.24	30.819			703.24	29.966			703.24	29.619
703.43	30.833			703.43	29.997			703.43	29.621
703.63	30.85			703.63	30.053			703.63	29.604
703.82	30.864			703.82	30.112			703.82	29.575
704.02	30.837			704.02	30.132			704.02	29.564
704.21	30.819			704.21	30.171			704.21	29.566
704.41	30.792			704.41	30.171			704.41	29.552
704.6	30.768			704.6	30.161			704.6	29.571
704.8	30.74			704.8	30.121			704.8	29.568
704.99	30.745			704.99	30.096			704.99	29.574
705.19	30.748			705.19	30.067			705.19	29.594
705.38	30.773			705.38	30.043			705.38	29.594
705.58	30.784			705.58	30.018			705.58	29.591
705.78	30.819			705.78	30.008			705.78	29.608
705.97	30.864			705.97	30.01			705.97	29.637
706.17	30.914			706.17	30.023			706.17	29.662
706.36	30.93			706.36	30.043			706.36	29.68
706.56	30.942			706.56	30.114			706.56	29.714
706.75	30.935			706.75	30.143			706.75	29.722
706.95	30.916			706.95	30.184			706.95	29.734
707.14	30.874			707.14	30.202			707.14	29.708
707.34	30.843			707.34	30.2			707.34	29.706
707.53	30.791			707.53	30.172			707.53	29.724
707.73	30.743			707.73	30.122			707.73	29.721
707.92	30.702			707.92	30.057			707.92	29.738
708.12	30.702			708.12	30.004			708.12	29.746
708.31	30.694			708.31	29.952			708.31	29.763
708.51	30.722			708.51	29.92			708.51	29.754
708.7	30.755			708.7	29.905			708.7	29.767
708.9	30.807			708.9	29.916			708.9	29.781
709.09	30.854			709.09	29.925			709.09	29.752
709.29	30.897			709.29	29.975			709.29	29.741
709.48	30.903			709.48	30.029			709.48	29.748
709.68	30.909			709.68	30.078			709.68	29.746
709.87	30.884			709.87	30.133			709.87	29.735
710.07	30.854			710.07	30.176			710.07	29.728
710.26	30.81			710.26	30.205			710.26	29.727
710.46	30.765			710.46	30.216			710.46	29.739
710.65	30.73			710.65	30.203			710.65	29.746
710.85	30.7			710.85	30.146			710.85	29.747
711.04	30.685			711.04	30.095			711.04	29.752
711.23	30.665			711.23	30.019			711.23	29.752
711.43	30.669			711.43	29.957			711.43	29.757
711.62	30.7			711.62	29.907			711.62	29.794
711.82	30.73			711.82	29.88			711.82	29.787
712.01	30.781			712.01	29.893			712.01	29.757
712.21	30.826			712.21	29.924			712.21	29.737
712.4	30.874			712.4	29.982			712.4	29.722
712.6	30.871			712.6	30.023			712.6	29.712
712.79	30.887			712.79	30.075			712.79	29.679
712.99	30.87			712.99	30.103			712.99	29.65
713.18	30.832			713.18	30.125			713.18	29.643
713.38	30.793			713.38	30.142			713.38	29.63
713.57	30.752			713.57	30.131			713.57	29.631
713.77	30.734			713.77	30.108			713.77	29.623
713.96	30.716			713.96	30.079			713.96	29.615
714.15	30.725			714.15	30.038			714.15	29.615
714.35	30.753			714.35	29.997			714.35	29.632
714.54	30.796			714.54	29.956			714.54	29.645
714.74	30.825			714.74	29.942			714.74	29.655
714.93	30.856			714.93	29.927			714.93	29.656
715.13	30.918			715.13	29.968			715.13	29.639
715.32	30.961			715.32	30.018			715.32	29.651
715.52	30.992			715.52	30.105			715.52	29.65
715.71	31			715.71	30.153			715.71	29.624
715.91	31.003			715.91	30.214			715.91	29.603
716.1	30.967			716.1	30.238			716.1	29.607
716.29	30.926			716.29	30.254			716.29	29.607
716.49	30.893			716.49	30.226			716.49	29.61
716.68	30.829			716.68	30.196			716.68	29.596
716.88	30.781			716.88	30.133			716.88	29.599
717.07	30.752			717.07	30.062			717.07	29.611
717.27	30.752			717.27	29.991			717.27	29.618
717.46	30.765			717.46	29.961			717.46	29.631
717.65	30.793			717.65	29.91			717.65	29.638
717.85	30.826			717.85	29.902			717.85	29.643
718.04	30.876			718.04	29.893			718.04	29.638
718.24	30.904			718.24	29.936			718.24	29.643
718.43	30.93			718.43	29.984			718.43	29.65
718.63	30.959			718.63	30.058			718.63	29.625
718.82	30.935			718.82	30.11			718.82	29.614
719.01	30.904			719.01	30.165			719.01	29.606
719.21	30.877			719.21	30.2			719.21	29.615
719.4	30.817			719.4	30.227			719.4	29.619
719.6	30.763			719.6	30.213			719.6	29.613
719.79	30.714			719.79	30.198			719.79	29.615
719.98	30.694			719.98	30.119			719.98	29.6
720.18	30.659			720.18	30.035			720.18	29.615
720.37	30.657			720.37	29.949			720.37	29.604
720.57	30.672			720.57	29.893			720.57	29.623
720.76	30.734			720.76	29.873			720.76	29.64
720.96	30.794			720.96	29.867			720.96	29.638
721.15	30.851			721.15	29.884			721.15	29.661
721.34	30.945			721.34	29.942			721.34	29.667
721.54	30.984			721.54	30.024			721.54	29.675
721.73	31.002			721.73	30.109			721.73	29.68
721.93	31.001			721.93	30.174			721.93	29.661
722.12	30.977			722.12	30.228			722.12	29.673
722.31	30.953			722.31	30.261			722.31	29.69
722.51	30.889			722.51	30.279			722.51	29.697
722.7	30.856			722.7	30.277			722.7	29.692
722.89	30.825			722.89	30.239			722.89	29.713
723.09	30.795			723.09	30.179			723.09	29.727
723.28	30.767			723.28	30.097			723.28	29.728
723.48	30.762			723.48	30.027			723.48	29.729
723.67	30.768			723.67	29.957			723.67	29.706
723.86	30.779			723.86	29.895			723.86	29.702
724.06	30.82			724.06	29.864			724.06	29.703
724.25	30.872			724.25	29.859			724.25	29.705
724.45	30.931			724.45	29.891			724.45	29.708
724.64	30.97			724.64	29.963			724.64	29.715
724.83	30.975			724.83	30.022			724.83	29.705
725.03	30.993			725.03	30.099			725.03	29.712
725.22	30.985			725.22	30.182			725.22	29.715
725.41	30.957			725.41	30.242			725.41	29.714
725.61	30.911			725.61	30.26			725.61	29.701
725.8	30.863			725.8	30.228			725.8	29.705
726	30.819			726	30.18			726	29.734
726.19	30.81			726.19	30.121			726.19	29.773
726.38	30.807			726.38	30.074			726.38	29.771
726.58	30.799			726.58	30.014			726.58	29.773
726.77	30.822			726.77	29.972			726.77	29.747
726.96	30.865			726.96	29.939			726.96	29.758
727.16	30.918			727.16	29.905			727.16	29.743
727.35	30.959			727.35	29.907			727.35	29.724
727.54	30.99			727.54	29.943			727.54	29.73
727.74	31.021			727.74	30			727.74	29.734
727.93	31.022			727.93	30.052			727.93	29.736
728.12	31.012			728.12	30.139			728.12	29.745
728.32	30.979			728.32	30.211			728.32	29.756
728.51	30.936			728.51	30.264			728.51	29.732
728.7	30.875			728.7	30.301			728.7	29.73
728.9	30.798			728.9	30.295			728.9	29.742
729.09	30.752			729.09	30.227			729.09	29.743
729.29	30.723			729.29	30.136			729.29	29.769
729.48	30.708			729.48	30.051			729.48	29.773
729.67	30.704			729.67	29.987			729.67	29.752
729.87	30.757			729.87	29.946			729.87	29.772
730.06	30.795			730.06	29.887			730.06	29.75
730.25	30.833			730.25	29.837			730.25	29.741
730.45	30.889			730.45	29.844			730.45	29.719
730.64	30.954			730.64	29.879			730.64	29.715
730.83	31.013			730.83	29.929			730.83	29.724
731.03	31.048			731.03	30.008			731.03	29.731
731.22	31.054			731.22	30.066			731.22	29.727
731.41	31.058			731.41	30.131			731.41	29.721
731.6	31.03			731.6	30.198			731.6	29.747
731.8	30.965			731.8	30.251			731.8	29.739
731.99	30.9			731.99	30.259			731.99	29.724
732.18	30.836			732.18	30.235			732.18	29.757
732.38	30.768			732.38	30.163			732.38	29.743
732.57	30.734			732.57	30.069			732.57	29.743
732.76	30.719			732.76	29.997			732.76	29.75
732.96	30.721			732.96	29.906			732.96	29.748
733.15	30.727			733.15	29.804			733.15	29.716
733.34	30.773			733.34	29.78			733.34	29.667
733.54	30.815			733.54	29.75			733.54	29.638
733.73	30.869			733.73	29.757			733.73	29.596
733.92	30.911			733.92	29.807			733.92	29.584
734.12	30.95			734.12	29.879			734.12	29.555
734.31	30.964			734.31	29.964			734.31	29.558
734.5	30.98			734.5	30.051			734.5	29.574
734.69	30.977			734.69	30.102			734.69	29.566
734.89	30.944			734.89	30.158			734.89	29.576
735.08	30.907			735.08	30.212			735.08	29.588
735.27	30.854			735.27	30.209			735.27	29.572
735.47	30.809			735.47	30.188			735.47	29.583
735.66	30.784			735.66	30.136			735.66	29.601
735.85	30.746			735.85	30.068			735.85	29.617
736.05	30.757			736.05	29.994			736.05	29.64
736.24	30.748			736.24	29.925			736.24	29.645
736.43	30.773			736.43	29.863			736.43	29.657
736.62	30.806			736.62	29.828			736.62	29.649
736.82	30.855			736.82	29.813			736.82	29.625
737.01	30.889			737.01	29.822			737.01	29.59
737.2	30.932			737.2	29.902			737.2	29.578
737.39	30.959			737.39	29.974			737.39	29.577
737.59	30.991			737.59	30.053			737.59	29.558
737.78	31.01			737.78	30.156			737.78	29.558
737.97	30.992			737.97	30.224			737.97	29.583
738.17	30.967			738.17	30.294			738.17	29.595
738.36	30.912			738.36	30.301			738.36	29.607
738.55	30.841			738.55	30.302			738.55	29.613
738.74	30.807			738.74	30.26			738.74	29.622
738.94	30.764			738.94	30.177			738.94	29.61
739.13	30.737			739.13	30.098			739.13	29.611
739.32	30.763			739.32	30.02			739.32	29.61
739.51	30.777			739.51	29.967			739.51	29.609
739.71	30.811			739.71	29.907			739.71	29.598
739.9	30.862			739.9	29.879			739.9	29.586
740.09	30.888			740.09	29.87			740.09	29.599
740.28	30.922			740.28	29.871			740.28	29.607
740.48	30.961			740.48	29.921			740.48	29.586
740.67	30.971			740.67	29.965			740.67	29.582
740.86	30.987			740.86	30.045			740.86	29.578
741.05	30.985			741.05	30.129			741.05	29.574
741.25	30.971			741.25	30.218			741.25	29.606
741.44	30.931			741.44	30.268			741.44	29.636
741.63	30.904			741.63	30.292			741.63	29.652
741.82	30.864			741.82	30.3			741.82	29.67
742.02	30.823			742.02	30.246			742.02	29.706
742.21	30.786			742.21	30.174			742.21	29.7
742.4	30.77			742.4	30.104			742.4	29.701
742.59	30.773			742.59	30.035			742.59	29.677
742.79	30.796			742.79	29.984			742.79	29.648
742.98	30.82			742.98	29.938			742.98	29.632
743.17	30.878			743.17	29.931			743.17	29.601
743.36	30.956			743.36	29.934			743.36	29.572
743.56	31.011			743.56	29.934			743.56	29.563
743.75	31.046			743.75	29.971			743.75	29.535
743.94	31.09			743.94	30.068			743.94	29.54
744.13	31.098			744.13	30.141			744.13	29.531
744.33	31.066			744.33	30.203			744.33	29.543
744.52	31.04			744.52	30.27			744.52	29.536
744.71	31.009			744.71	30.306			744.71	29.57
744.9	30.971			744.9	30.333			744.9	29.609
745.09	30.925			745.09	30.316			745.09	29.664
745.29	30.885			745.29	30.274			745.29	29.684
745.48	30.847			745.48	30.199			745.48	29.714
745.67	30.802			745.67	30.125			745.67	29.728
745.86	30.779			745.86	30.051			745.86	29.749
746.05	30.776			746.05	29.987			746.05	29.741
746.25	30.799			746.25	29.94			746.25	29.725
746.44	30.834			746.44	29.887			746.44	29.695
746.63	30.889			746.63	29.888			746.63	29.695
746.82	30.947			746.82	29.916			746.82	29.691
747.01	31.001			747.01	29.964			747.01	29.678
747.21	31.04			747.21	30.05			747.21	29.675
747.4	31.041			747.4	30.1			747.4	29.696
747.59	31.02			747.59	30.16			747.59	29.704
747.78	30.999			747.78	30.204			747.78	29.744
747.97	30.981			747.97	30.26			747.97	29.769
748.17	30.955			748.17	30.266			748.17	29.799
748.36	30.919			748.36	30.257			748.36	29.809
748.55	30.888			748.55	30.238			748.55	29.837
748.74	30.837			748.74	30.186			748.74	29.873
748.93	30.802			748.93	30.124			748.93	29.884
749.13	30.788			749.13	30.031			749.13	29.882
749.32	30.784			749.32	29.943			749.32	29.866
749.51	30.797			749.51	29.889			749.51	29.851
749.7	30.832			749.7	29.836			749.7	29.829
749.89	30.879			749.89	29.822			749.89	29.767
750.09	30.918			750.09	29.844			750.09	29.725
750.28	30.944			750.28	29.915			750.28	29.686
750.47	30.965			750.47	29.97			750.47	29.668
750.66	31			750.66	30.068			750.66	29.665
750.85	30.997			750.85	30.142			750.85	29.676
751.04	30.98			751.04	30.174			751.04	29.699
751.24	30.96			751.24	30.21			751.24	29.697
751.43	30.942			751.43	30.235			751.43	29.707
751.62	30.884			751.62	30.248			751.62	29.734
751.81	30.846			751.81	30.257			751.81	29.778
752	30.808			752	30.216			752	29.807
752.19	30.75			752.19	30.16			752.19	29.823
752.39	30.723			752.39	30.109			752.39	29.822
752.58	30.727			752.58	30.031			752.58	29.818
752.77	30.732			752.77	29.946			752.77	29.802
752.96	30.764			752.96	29.885			752.96	29.773
753.15	30.78			753.15	29.843			753.15	29.739
753.34	30.829			753.34	29.826			753.34	29.699
753.54	30.86			753.54	29.876			753.54	29.661
753.73	30.904			753.73	29.908			753.73	29.63
753.92	30.925			753.92	29.965			753.92	29.627
754.11	30.974			754.11	30.044			754.11	29.609
754.3	30.989			754.3	30.101			754.3	29.603
754.49	30.981			754.49	30.165			754.49	29.607
754.68	30.973			754.68	30.205			754.68	29.634
754.88	30.964			754.88	30.225			754.88	29.667
755.07	30.953			755.07	30.255			755.07	29.695
755.26	30.962			755.26	30.253			755.26	29.731
[truncated: 1,650 more rows]
