# Supplementary material for: Scalable production of structurally colored composite films by shearing supramolecular composites of polymers and colloids
Source: Nat Commun. 2024 Feb 29;15:1874. doi: 10.1038/s41467-024-46237-4 (PMC10904808; doi:10.1038/s41467-024-46237-4)
Supplement: Supplementary file 3 — Source Data [file 41467_2024_46237_MOESM3_ESM.zip › Source of Data/Fig.5c.xls]

## Sheet: Sheet1
20 wt.%
Number of shearing passes	Reflection peak intensity (%)	Reflection peak intensity (%)	Reflection peak intensity (%)	Mean	Standard Deviation
5	14.3	14.2	13.18	13.8933	0.61978
10	26.63	30.82	33.52	30.3233	3.47175
15	45.4	48	53.79	49.0633	4.29488
20	61.74	57.82	59.7	59.7533	1.96054
15 wt.%
Number of shearing passes	Reflection peak intensity (%)	Reflection peak intensity (%)	Reflection peak intensity (%)	Mean	Standard Deviation
5	6.23	5.52	7.1	6.28333	0.79135
10	14.61	14.6	15	14.7367	0.22811
15	21.55	23.6	19.27	21.4733	2.16602
20	32.28	28.8	31.1	30.7267	1.76978
25	39.53	35.47	34.8	36.6	2.55947
30	45.92	44.62	43.466	44.6687	1.22772
35	52.66	51.09	48.91	50.8867	1.88325
40	58.01	59.04	58.04	58.3633	0.5862
10 wt.%
Number of shearing passes	Reflection peak intensity (%)	Reflection peak intensity (%)	Reflection peak intensity (%)	Mean	Standard Deviation
10	7.8	8.52	9.24	8.52	0.72
20	18.8074	17.2154	18.076	18.0329	0.79687
30	32.54	32.98	31.08	32.2	0.99459
40	44.82	44.53	43.1	44.15	0.92081
50	52.5	48.44	56.9894	52.6431	4.2765
