# Supplementary material for: Scalable production of structurally colored composite films by shearing supramolecular composites of polymers and colloids
Source: Nat Commun. 2024 Feb 29;15:1874. doi: 10.1038/s41467-024-46237-4 (PMC10904808; doi:10.1038/s41467-024-46237-4)
Supplement: Supplementary file 3 — Source Data [file 41467_2024_46237_MOESM3_ESM.zip › Source of Data/Fig.5d.xls]

## Sheet: Sheet1
10 wt.%					15 wt.%					20 wt.%
Angular frequency	Complex viscosity				Angular frequency	Complex viscosity				Angular frequency	Complex viscosity
rad/s	Pa.s				rad/s	Pa.s				rad/s	Pa.s
628.319	5042.33				628.319	4681.24				628.319	1700.2
396.441	6048.33				396.441	5306.39				396.441	1988.19
250.14	8333.23				250.14	7103.81				250.14	2505.92
157.827	11654.8				157.827	9424.71				157.827	3176.68
99.5816	16201				99.5816	12415.8				99.5816	4040.13
62.8319	22425.3				62.8319	16355.9				62.8319	5161.25
39.6438	30947.9				39.6438	21551.9				39.6438	6609.48
25.0137	42409.5				25.0137	28394.1				25.0137	8497.1
15.7828	58159.3				15.7828	37707.7				15.7828	10992.4
9.95809	79439.8				9.95809	49790.5				9.95809	14316.3
6.28319	108171				6.28319	66660.2				6.28319	18727
3.96441	147842				3.96441	89521.7				3.96441	24863.8
2.50139	202157				2.50139	121505				2.50139	33269.5
1.57827	278695				1.57827	165170				1.57827	44987.8
0.99582	385359				0.99582	228204				0.99582	60241.4
0.62832	537099				0.62832	310333				0.62832	81662.1
