# Supplementary material for: Scalable production of structurally colored composite films by shearing supramolecular composites of polymers and colloids
Source: Nat Commun. 2024 Feb 29;15:1874. doi: 10.1038/s41467-024-46237-4 (PMC10904808; doi:10.1038/s41467-024-46237-4)
Supplement: Supplementary file 3 — Source Data [file 41467_2024_46237_MOESM3_ESM.zip › Source of Data/Fig.5e.xls]

## Sheet: Sheet1
PEI60k-PS60 composites with increasing water contents
Wavenumber (cm-1)	Transmittance				Wavenumber (cm-1)	Transmittance				Wavenumber (cm-1)	Transmittance
1692.07	0.99383				1692.07	0.99781				1692.07	0.86571
1690.02	0.99294				1690.02	0.99461				1690.02	0.86139
1687.97	0.99167				1687.97	0.99128				1687.97	0.85729
1685.93	0.9901				1685.93	0.98778				1685.93	0.85328
1683.88	0.98825				1683.88	0.98378				1683.88	0.84871
1681.83	0.98617				1681.83	0.97961				1681.83	0.84391
1679.78	0.98386				1679.78	0.97535				1679.78	0.83891
1677.73	0.98124				1677.73	0.97096				1677.73	0.83364
1675.68	0.97833				1675.68	0.96661				1675.68	0.8284
1673.63	0.97531				1673.63	0.96242				1673.63	0.82351
1671.59	0.97243				1671.59	0.95834				1671.59	0.81899
1669.54	0.96976				1669.54	0.9538				1669.54	0.81404
1667.49	0.96712				1667.49	0.94884				1667.49	0.8087
1665.44	0.96463				1665.44	0.94439				1665.44	0.8042
1663.39	0.96247				1663.39	0.94027				1663.39	0.80022
1661.34	0.96053				1661.34	0.93599				1661.34	0.79588
1659.29	0.95878				1659.29	0.93199				1659.29	0.79166
1657.25	0.95713				1657.25	0.92863				1657.25	0.78804
1655.2	0.9554				1655.2	0.92543				1655.2	0.78434
1653.15	0.95366				1653.15	0.92224				1653.15	0.78043
1651.1	0.9521				1651.1	0.91951				1651.1	0.777
1649.05	0.95076				1649.05	0.9174				1649.05	0.77432
1647	0.94957				1647	0.91582				1647	0.77231
1644.96	0.9485				1644.96	0.91456				1644.96	0.77091
1642.91	0.94758				1642.91	0.91375				1642.91	0.77036
1640.86	0.94689				1640.86	0.91358				1640.86	0.77087
1638.81	0.94636				1638.81	0.9134				1638.81	0.7715
1636.76	0.94577				1636.76	0.9131				1636.76	0.77202
1634.71	0.94514				1634.71	0.91318				1634.71	0.77326
1632.66	0.9445				1632.66	0.91329				1632.66	0.77494
1630.62	0.94392				1630.62	0.91311				1630.62	0.77654
1628.57	0.94352				1628.57	0.91309				1628.57	0.77836
1626.52	0.94329				1626.52	0.91321				1626.52	0.78062
1624.47	0.9431				1624.47	0.91341				1624.47	0.78322
1622.42	0.94286				1622.42	0.91374				1622.42	0.78602
1620.37	0.94266				1620.37	0.91392				1620.37	0.78876
1618.32	0.94234				1618.32	0.91375				1618.32	0.79138
1616.28	0.94148				1616.28	0.91299				1616.28	0.7936
1614.23	0.93958				1614.23	0.91091				1614.23	0.79484
1612.18	0.93613				1612.18	0.90647				1612.18	0.79432
1610.13	0.931				1610.13	0.8994				1610.13	0.79193
1608.08	0.92463				1608.08	0.89049				1608.08	0.78824
1606.03	0.9177				1606.03	0.88107				1606.03	0.7842
1603.98	0.91089				1603.98	0.87226				1603.98	0.78071
1601.94	0.90479				1601.94	0.86454				1601.94	0.7783
1599.89	0.89976				1599.89	0.85836				1599.89	0.77713
1597.84	0.89601				1597.84	0.85416				1597.84	0.77729
1595.79	0.8934				1595.79	0.85163				1595.79	0.77853
1593.74	0.89138				1593.74	0.8497				1593.74	0.78004
1591.69	0.88926				1591.69	0.84717				1591.69	0.78082
1589.65	0.88644				1589.65	0.84315				1589.65	0.78022
1587.6	0.88254				1587.6	0.83719				1587.6	0.778
1585.55	0.8778				1585.55	0.82938				1585.55	0.77386
1583.5	0.8728				1583.5	0.82072				1583.5	0.7683
1581.45	0.86803				1581.45	0.8124				1581.45	0.76233
1579.4	0.86398				1579.4	0.80488				1579.4	0.75634
1577.35	0.86096				1577.35	0.79836				1577.35	0.75044
1575.31	0.85904				1575.31	0.79315				1575.31	0.74485
1573.26	0.85807				1573.26	0.78937				1573.26	0.73972
1571.21	0.85739				1571.21	0.78684				1571.21	0.73517
1569.16	0.85681				1569.16	0.78537				1569.16	0.73107
1567.11	0.85688				1567.11	0.78473				1567.11	0.72759
1565.06	0.85753				1565.06	0.78512				1565.06	0.72534
1563.01	0.85872				1563.01	0.78652				1563.01	0.72459
1560.97	0.86055				1560.97	0.78837				1560.97	0.72478
1558.92	0.86298				1558.92	0.7907				1558.92	0.726
1556.87	0.86577				1556.87	0.7936				1556.87	0.72843
1554.82	0.86867				1554.82	0.79654				1554.82	0.73153
1552.77	0.87137				1552.77	0.79913				1552.77	0.73503
1550.72	0.87413				1550.72	0.80175				1550.72	0.73923
1548.68	0.87726				1548.68	0.80478				1548.68	0.74415
1546.63	0.88017				1546.63	0.80822				1546.63	0.74951
1544.58	0.88298				1544.58	0.81212				1544.58	0.7549
1542.53	0.88636				1542.53	0.81661				1542.53	0.7603
1540.48	0.8899				1540.48	0.8217				1540.48	0.76578
1538.43	0.89344				1538.43	0.82726				1538.43	0.77128
1536.38	0.8971				1536.38	0.83308				1536.38	0.77684
1534.34	0.90074				1534.34	0.83906				1534.34	0.78244
1532.29	0.904				1532.29	0.84494				1532.29	0.78787
1530.24	0.90672				1530.24	0.85019				1530.24	0.79287
1528.19	0.90898				1528.19	0.85461				1528.19	0.79759
1526.14	0.91123				1526.14	0.85841				1526.14	0.80218
1524.09	0.91344				1524.09	0.86164				1524.09	0.80622
1522.04	0.91504				1522.04	0.86414				1522.04	0.80936
1520	0.91602				1520	0.86611				1520	0.81201
1517.95	0.9167				1517.95	0.86772				1517.95	0.81483
1515.9	0.9171				1515.9	0.86846				1515.9	0.81649
1513.85	0.91715				1513.85	0.8684				1513.85	0.8167
1511.8	0.91702				1511.8	0.86806				1511.8	0.81605
1509.75	0.91721				1509.75	0.86857				1509.75	0.81557
