# Supplementary material for: Scalable production of structurally colored composite films by shearing supramolecular composites of polymers and colloids
Source: Nat Commun. 2024 Feb 29;15:1874. doi: 10.1038/s41467-024-46237-4 (PMC10904808; doi:10.1038/s41467-024-46237-4)
Supplement: Supplementary file 3 — Source Data [file 41467_2024_46237_MOESM3_ESM.zip › Source of Data/Fig.6b.xls]

## Sheet: Sheet1
Supramolecular composites						Colloids with core-interlayer-shell structures
Tg of matrix polymer (oC)	Shear processing temperature（oC）	Matrix polymer				Tg of matrix polymer (oC)	Shear processing temperature（oC）	Matrix polymer
-123	25	PBSi				-65	25	Poly(2-ethylhexyl acrylate)
-67	25	PEG-b-PPG-b-PEG				0	120	Polyethylacrylate
-63	25	PU				50	120	Poly(ethyl acrylate-co-isobutyl methacrylate)
-53	25	PEI
45	25	PDDA
95	25	PVP
115	25	PVA
