# Supplementary material for: Scalable production of structurally colored composite films by shearing supramolecular composites of polymers and colloids
Source: Nat Commun. 2024 Feb 29;15:1874. doi: 10.1038/s41467-024-46237-4 (PMC10904808; doi:10.1038/s41467-024-46237-4)
Supplement: Supplementary file 3 — Source Data [file 41467_2024_46237_MOESM3_ESM.zip › Source of Data/Fig.6c.xls]

## Sheet: Sheet1
	Capillary force-induced colloidal assembly	Shearing force (colloids with core-interlayer-shell structures)	Solvation force-induced colloidal assembly	Magnetic force-induced colloidal arrangement	Shearing force (supramolecular composites)
Color quality	1	4	4	1.8	4
Low cost	4	3	1	0.5	4
Scalability	0.5	4	1.5	0.1	3.5
Processing-friendly	4	2	3	1	4
Production efficiency	0.5	3.5	2	4	4
Simplicity	4	2	2	1	4
