# Supplementary material for: Scalable production of structurally colored composite films by shearing supramolecular composites of polymers and colloids
Source: Nat Commun. 2024 Feb 29;15:1874. doi: 10.1038/s41467-024-46237-4 (PMC10904808; doi:10.1038/s41467-024-46237-4)
Supplement: Supplementary file 3 — Source Data [file 41467_2024_46237_MOESM3_ESM.zip › Source of Data/Supplementary Fig.1.xls]

## Sheet: Sheet1
177 nm			182 nm			188 nm			192 nm			203 nm			225 nm
	Diameter of colloid (nm)			Diameter of colloid (nm)			Diameter of colloid (nm)			Diameter of colloid (nm)			Diameter of colloid (nm)			Diameter of colloid (nm)
1	197.87		1	193.58		1	188.21		1	199.35		1	193.88		1	238.91
2	193.65		2	184.89		2	182.5		2	202.43		2	204.99		2	238.84
3	188.53		3	185.1		3	191.27		3	187.54		3	206.51		3	227.56
4	186.66		4	189.95		4	190.38		4	197.61		4	207.88		4	239.26
5	174.03		5	170.84		5	195.12		5	206.8		5	203.59		5	222.7
6	158.22		6	187.76		6	173.32		6	189.18		6	208.55		6	242.08
7	184.51		7	181.75		7	181.24		7	199.17		7	195.18		7	252.99
8	189.99		8	183.66		8	176.47		8	205.15		8	208.66		8	249
9	185.83		9	171.06		9	175.98		9	203.51		9	206.58		9	237.53
10	196.77		10	177.4		10	188.15		10	204.19		10	210.8		10	230.31
11	192.88		11	193.11		11	191.36		11	188.44		11	191.37		11	260.27
12	167.44		12	171.25		12	170.28		12	185.86		12	211.86		12	215.76
13	177.36		13	179.45		13	186.32		13	185.3		13	210.34		13	193.12
14	173.2		14	166.41		14	182.36		14	176.46		14	194.8		14	239.5
15	178.01		15	200.31		15	188.28		15	167.58		15	189.93		15	215
16	163.35		16	177.51		16	203.47		16	188.74		16	185.36		16	201.41
17	166.94		17	166.93		17	179.04					17	209.91		17	200.94
18	167.32		18	171.44		18	179.48					18	212.36		18	213.48
19	149.25		19	177.34		19	180.76					19	196.56		19	190.91
20	171.91		20	187.41		20	188.28								20	191.74
21	177.88		21	172.68		21	188.31
22	156.33		22	203.03		22	202.88
23	174.49		23	177.31		23	193.93
			24	189.85		24	199.25
			25	193.29		25	196.64
			26	196.12		26	193.36
						27	191.08
						28	184.56
						29	178.2
						30	188.2
						31	198.25
						32	201.97
						33	200.34
						34	192.49
						35	196.84
