# Supplementary material for: Scalable production of structurally colored composite films by shearing supramolecular composites of polymers and colloids
Source: Nat Commun. 2024 Feb 29;15:1874. doi: 10.1038/s41467-024-46237-4 (PMC10904808; doi:10.1038/s41467-024-46237-4)
Supplement: Supplementary file 3 — Source Data [file 41467_2024_46237_MOESM3_ESM.zip › Source of Data/Supplementary Fig.10.xls]

## Sheet: Sheet1
PEI600				PEI10k				PEI60k
ω (rad/s)	η (Pa s)			ω (rad/s)	η (Pa s)			ω (rad/s)	η (Pa s)
628.319	2.36523			628.319	107.182			628.319	196.482
396.441	2.35376			396.441	125.952			396.441	229.192
250.14	2.11026			250.14	133.282			250.14	258.252
157.827	1.94442			157.827	140.007			157.827	291.18
99.5816	1.91919			99.5816	142.037			99.5816	328.815
62.8319	1.90767			62.8319	144.176			62.8319	371.924
39.6438	1.96825			39.6438	146.101			39.6438	421.327
25.0137	2.05627			25.0137	148.135			25.0137	476.757
15.7828	2.03505			15.7828	151.11			15.7828	538.906
9.95809	2.03779			9.95809	154.771			9.95809	607.554
6.28319	2.04408			6.28319	155.504			6.28319	683.007
3.96441	2.06599			3.96441	157.333			3.96441	765.193
2.50139	2.1039			2.50139	161.824			2.50139	854.933
1.57827	2.17443			1.57827	162.097			1.57827	942.014
0.99582	2.22608			0.99582	163.791			0.99582	1043.13
0.62832	2.27145			0.62832	165.409			0.62832	1148.63
