# Supplementary material for: Scalable production of structurally colored composite films by shearing supramolecular composites of polymers and colloids
Source: Nat Commun. 2024 Feb 29;15:1874. doi: 10.1038/s41467-024-46237-4 (PMC10904808; doi:10.1038/s41467-024-46237-4)
Supplement: Supplementary file 3 — Source Data [file 41467_2024_46237_MOESM3_ESM.zip › Source of Data/Supplementary Fig.11.xls]

## Sheet: Sheet1
PEI60k-PS60				PEI10k-PS60				PEI600-PS60
Time (s)	Strain (%)			Time (s)	Strain (%)			Time (s)	Strain (%)
0.00263	3.64729			0.0047	4.944			0	34.9091
0.01823	3.64729			0.0202	4.944			0.016	34.9091
0.03403	3.65531			0.0359	4.952			0.0316	34.9091
0.04933	3.65531			0.0515	4.952			0.0472	34.9091
0.06503	3.65531			0.0671	4.96			0.0628	34.9091
0.08083	3.65531			0.0827	4.96			0.0783	34.9091
0.09613	3.65531			0.098	4.968			0.0941	34.9091
0.11203	3.65531			0.1136	4.968			0.1094	34.9091
0.12773	3.65531			0.1293	4.968			0.125	34.9177
0.14333	3.65531			0.145	4.976			0.1406	34.9177
0.15893	3.65531			0.1606	4.976			0.1564	34.9177
0.17463	3.65531			0.1762	4.984			0.172	34.9177
0.19013	3.65531			0.1919	4.984			0.1876	34.9177
0.20583	3.65531			0.2077	4.984			0.2033	34.9177
0.22143	3.65531			0.223	4.992			0.219	34.9177
0.23703	3.65531			0.2387	4.992			0.2343	34.9177
0.25273	3.65531			0.2546	4.992			0.2503	34.9177
0.26843	3.65531			0.2699	5			0.2659	34.9177
0.28403	3.65531			0.2858	5			0.2815	34.9177
0.29933	3.65531			0.3012	5.008			0.2971	34.9264
0.31493	3.65531			0.3168	5.008			0.3128	34.9264
0.33063	3.65531			0.3325	5.008			0.3284	34.9264
0.34613	3.65531			0.3482	5.016			0.3441	34.9264
0.36203	3.65531			0.3635	5.016			0.3594	34.9264
0.37773	3.65531			0.3795	5.024			0.3752	34.9264
0.39333	3.65531			0.3952	5.024			0.3908	34.9264
0.40893	3.65531			0.4107	5.032			0.4064	34.9264
0.42433	3.65531			0.4263	5.032			0.4221	34.9264
0.43983	3.65531			0.4419	5.032			0.4375	34.9264
0.45573	3.65531			0.4576	5.04			0.4534	34.9264
0.47143	3.65531			0.473	5.04			0.4689	34.9264
0.48713	3.65531			0.4886	5.048			0.4843	34.9264
0.50263	3.65531			0.5045	5.048			0.4999	34.9264
0.51823	3.65531			0.52	5.056			0.5159	34.9264
0.53393	3.65531			0.5357	5.056			0.5315	34.9264
0.54923	3.65531			0.5514	5.056			0.5471	34.9351
0.56493	3.65531			0.5669	5.064			0.5627	34.9351
0.58063	3.65531			0.5824	5.064			0.5784	34.9351
0.59613	3.65531			0.598	5.072			0.594	34.9351
0.61203	3.65531			0.6135	5.072			0.6093	34.9351
0.62753	3.65531			0.6294	5.08			0.6249	34.9437
0.64313	3.66333			0.645	5.08			0.6405	34.9437
0.65883	3.66333			0.6607	5.08			0.6564	34.9437
0.67423	3.66333			0.6763	5.088			0.6719	34.9437
0.68993	3.66333			0.692	5.088			0.6873	34.9437
0.70573	3.66333			0.7075	5.096			0.7031	34.9524
0.72133	3.66333			0.7228	5.096			0.7189	34.9524
0.73693	3.66333			0.7385	5.096			0.7343	34.9524
0.75263	3.66333			0.7543	5.096			0.7499	34.9524
0.76823	3.66333			0.7699	5.104			0.7657	34.9524
0.78383	3.66333			0.7854	5.104			0.7814	34.9524
0.80253	3.66333			0.8011	5.112			0.7969	34.961
0.81813	3.66333			0.8169	5.112			0.8126	34.961
0.83373	3.67134			0.8325	5.112			0.8283	34.961
0.84943	3.67134			0.8478	5.112			0.8438	34.961
0.86503	3.67134			0.8635	5.12			0.8595	34.961
0.88063	3.67134			0.8794	5.12			0.8751	34.9697
0.89623	3.67134			0.895	5.12			0.8907	34.9697
0.91193	3.67134			0.9105	5.12			0.9063	34.9697
0.92723	3.67134			0.9262	5.128			0.922	34.9697
0.94293	3.67134			0.9419	5.128			0.9374	34.9697
0.95853	3.67936			0.9575	5.128			0.9533	34.9783
0.97423	3.67936			0.9728	5.136			0.9689	34.9783
0.98983	3.67936			0.9885	5.136			0.9842	34.9783
1.00703	3.67936			1.0044	5.136			0.9999	34.9783
1.02263	3.67936			1.0201	5.136			1.0158	34.987
1.03843	3.67936			1.0355	5.136			1.0314	34.987
1.05383	3.67936			1.0512	5.144			1.0471	34.987
1.06943	3.67936			1.0668	5.144			1.0626	34.987
1.08523	3.67936			1.0824	5.144			1.0781	34.9957
1.10073	3.68737			1.0978	5.144			1.0938	34.9957
1.11633	3.68737			1.1135	5.144			1.1092	34.9957
1.13203	3.68737			1.1294	5.152			1.1249	35.0043
1.14783	3.68737			1.1449	5.152			1.1406	35.0043
1.16323	3.68737			1.1605	5.152			1.1561	35.0043
1.17873	3.68737			1.1761	5.152			1.1718	35.0043
1.19433	3.68737			1.1918	5.16			1.1873	35.013
1.21033	3.68737			1.2075	5.16			1.2032	35.013
1.22593	3.68737			1.223	5.16			1.2188	35.013
1.24153	3.68737			1.2387	5.16			1.2342	35.013
1.25713	3.69539			1.2543	5.16			1.2498	35.0217
1.27273	3.69539			1.2699	5.168			1.2657	35.0217
1.29083	3.69539			1.2856	5.168			1.2813	35.0217
1.30613	3.69539			1.3012	5.168			1.2969	35.0217
1.32183	3.69539			1.3168	5.168			1.3124	35.0217
1.33773	3.69539			1.3325	5.168			1.3282	35.0303
1.35343	3.69539			1.3478	5.176			1.3437	35.0303
1.36893	3.69539			1.3634	5.176			1.3592	35.0303
1.38463	3.69539			1.3793	5.176			1.3748	35.0303
1.40023	3.69539			1.3949	5.176			1.3904	35.0303
1.41583	3.70341			1.4105	5.184			1.4061	35.039
1.43123	3.70341			1.4262	5.184			1.4218	35.039
1.44673	3.70341			1.4418	5.184			1.4372	35.039
1.46243	3.70341			1.4574	5.184			1.4529	35.039
1.47833	3.70341			1.4727	5.184			1.4688	35.0476
1.49393	3.70341			1.4884	5.184			1.484	35.0476
1.50953	3.70341			1.5043	5.184			1.5	35.0476
1.52523	3.70341			1.5199	5.192			1.5156	35.0476
1.54083	3.70341			1.5355	5.192			1.5312	35.0563
1.55613	3.71142			1.551	5.192			1.5469	35.0563
1.57183	3.71142			1.5666	5.192			1.5625	35.0563
1.58743	3.71142			1.5823	5.192			1.5781	35.0649
1.60313	3.71142			1.5977	5.192			1.5938	35.0649
1.61873	3.71142			1.6133	5.192			1.6091	35.0649
1.63433	3.71142			1.629	5.192			1.6247	35.0649
1.64993	3.71142			1.6446	5.192			1.6406	35.0736
1.66583	3.71142			1.6602	5.192			1.656	35.0736
1.68113	3.71142			1.6759	5.192			1.6718	35.0736
1.69673	3.71142			1.6917	5.192			1.6871	35.0736
1.71243	3.71142			1.7073	5.2			1.7031	35.0736
1.72823	3.71142			1.7226	5.2			1.7187	35.0823
1.74383	3.71944			1.7383	5.2			1.734	35.0823
1.75953	3.71944			1.7543	5.2			1.7496	35.0823
1.77513	3.71944			1.7698	5.2			1.7655	35.0823
1.79073	3.71944			1.7854	5.2			1.7812	35.0909
1.80613	3.71944			1.8011	5.2			1.7968	35.0909
1.82173	3.71944			1.8167	5.2			1.8125	35.0909
1.83723	3.71944			1.8323	5.2			1.8279	35.0909
1.85303	3.71944			1.8478	5.208			1.8436	35.0909
1.86863	3.71944			1.8633	5.208			1.859	35.0996
1.88423	3.71944			1.8791	5.208			1.8747	35.0996
1.89983	3.71944			1.8948	5.208			1.8905	35.0996
1.91573	3.71944			1.9104	5.208			1.906	35.0996
1.93103	3.71944			1.926	5.208			1.9217	35.0996
1.94673	3.71944			1.9417	5.208			1.937	35.0996
1.96223	3.71944			1.9607	5.208			1.953	35.1082
1.97823	3.71944			1.9761	5.216			1.9686	35.1082
1.99373	3.71944			1.9917	5.216			1.984	35.1082
2.00943	3.71944			2.0075	5.216			1.9995	35.1082
2.02503	3.71944			2.023	5.216			2.0154	35.1082
2.04063	3.71944			2.0387	5.216			2.0309	35.1082
2.05623	3.71944			2.0543	5.224			2.0464	35.1169
2.07193	3.71944			2.0699	5.224			2.0623	35.1169
2.08753	3.71944			2.0857	5.224			2.078	35.1169
2.10323	3.71944			2.101	5.224			2.0937	35.1169
2.11883	3.71944			2.1167	5.224			2.1089	35.1169
2.13483	3.71944			2.1323	5.224			2.1245	35.1255
2.15003	3.71944			2.148	5.232			2.1402	35.1255
2.16563	3.71944			2.1638	5.232			2.1558	35.1255
2.18093	3.72745			2.1791	5.232			2.1716	35.1255
2.19663	3.72745			2.1949	5.232			2.187	35.1255
2.21223	3.72745			2.2107	5.232			2.2029	35.1342
2.22793	3.72745			2.226	5.232			2.2186	35.1342
2.24353	3.72745			2.2416	5.232			2.234	35.1342
2.25913	3.72745			2.2573	5.24			2.2499	35.1342
2.27493	3.72745			2.2788	5.24			2.2652	35.1342
2.29063	3.72745			2.2944	5.24			2.2808	35.1342
2.30603	3.72745			2.3101	5.24			2.2964	35.1342
2.32163	3.72745			2.3259	5.24			2.312	35.1342
2.33753	3.72745			2.3415	5.24			2.3272	35.1429
2.35323	3.72745			2.3569	5.24			2.3428	35.1429
2.36873	3.73547			2.3724	5.248			2.3584	35.1429
2.38433	3.73547			2.3924	5.248			2.374	35.1429
2.39993	3.73547			2.4081	5.248			2.3896	35.1515
2.41563	3.73547			2.4236	5.248			2.4052	35.1515
2.43093	3.73547			2.4393	5.248			2.4209	35.1515
2.44663	3.73547			2.4549	5.256			2.4365	35.1515
2.46223	3.73547			2.4705	5.256			2.4521	35.1602
2.47793	3.74349			2.4861	5.256			2.4678	35.1602
2.49363	3.74349			2.5018	5.256			2.4834	35.1602
2.50933	3.74349			2.5174	5.256			2.4991	35.1688
2.52493	3.74349			2.533	5.256			2.5147	35.1688
2.54063	3.74349			2.5486	5.256			2.5302	35.1688
2.55593	3.74349			2.5642	5.256			2.5458	35.1688
2.57153	3.74349			2.5798	5.264			2.5615	35.1775
2.58743	3.74349			2.5975	5.264			2.5771	35.1775
2.60303	3.74349			2.6128	5.264			2.5927	35.1775
2.61863	3.7515			2.6285	5.264			2.6083	35.1775
2.63423	3.7515			2.644	5.264			2.6239	35.1775
2.64993	3.7515			2.6598	5.264			2.6398	35.1775
2.66553	3.7515			2.6754	5.264			2.6553	35.1861
2.68093	3.7515			2.691	5.272			2.6709	35.1861
2.69663	3.7515			2.7068	5.272			2.6865	35.1861
2.71213	3.7515			2.7225	5.272			2.7021	35.1861
2.72783	3.7515			2.7378	5.272			2.7177	35.1861
2.74363	3.7515			2.7534	5.272			2.7334	35.1948
2.75923	3.7515			2.7691	5.272			2.7489	35.1948
2.77483	3.75952			2.7848	5.272			2.765	35.1948
2.79053	3.75952			2.8004	5.272			2.7806	35.1948
2.80583	3.75952			2.8159	5.272			2.7962	35.1948
2.82153	3.75952			2.8316	5.272			2.8118	35.1948
2.83743	3.75952			2.8474	5.272			2.8292	35.1948
2.85303	3.75952			2.8627	5.28			2.8448	35.2035
2.86863	3.75952			2.8785	5.28			2.8601	35.2035
2.88423	3.75952			2.8945	5.28			2.8757	35.2035
2.89983	3.75952			2.91	5.28			2.8913	35.2035
2.91533	3.75952			2.9254	5.28			2.9073	35.2035
2.93083	3.76754			2.9411	5.28			2.9227	35.2035
2.94643	3.76754			2.9568	5.28			2.9383	35.2121
2.96213	3.76754			2.9724	5.288			2.9538	35.2121
2.97783	3.76754			2.9877	5.288			2.9697	35.2121
2.99353	3.76754			3.0033	5.288			2.9851	35.2121
3.01173	3.76754			3.019	5.288			3.0007	35.2121
3.02753	3.76754			3.0347	5.288			3.0164	35.2121
3.04323	3.76754			3.0503	5.288			3.0321	35.2208
3.05853	3.77555			3.066	5.288			3.0476	35.2208
3.07423	3.77555			3.0817	5.288			3.0632	35.2208
3.09013	3.77555			3.0972	5.288			3.079	35.2208
3.10583	3.77555			3.1127	5.288			3.0947	35.2208
3.12133	3.77555			3.1285	5.296			3.1101	35.2208
3.13693	3.77555			3.1442	5.296			3.1257	35.2294
3.15253	3.77555			3.1598	5.296			3.1415	35.2294
3.16823	3.77555			3.1755	5.296			3.1571	35.2294
3.18353	3.77555			3.191	5.296			3.1727	35.2294
3.19913	3.78357			3.2067	5.296			3.1884	35.2381
3.21493	3.78357			3.2222	5.296			3.2039	35.2381
3.23063	3.78357			3.2377	5.296			3.2196	35.2381
3.24633	3.78357			3.2533	5.296			3.235	35.2381
3.26163	3.78357			3.2689	5.296			3.2506	35.2381
3.27753	3.78357			3.2848	5.296			3.2687	35.2381
3.29313	3.78357			3.3005	5.296			3.2843	35.2381
3.30883	3.78357			3.3159	5.296			3.2999	35.2381
3.32443	3.78357			3.3316	5.296			3.3154	35.2381
3.34033	3.79158			3.3473	5.296			3.3311	35.2381
3.35563	3.79158			3.3626	5.296			3.3467	35.2381
3.37133	3.79158			3.3782	5.296			3.3622	35.2467
3.38693	3.79158			3.3943	5.296			3.378	35.2467
3.40253	3.79158			3.4097	5.296			3.3936	35.2467
3.41823	3.79158			3.4253	5.296			3.4093	35.2467
3.43343	3.79158			3.441	5.296			3.4249	35.2467
3.44913	3.79158			3.4566	5.296			3.4405	35.2467
3.46503	3.79158			3.4722	5.296			3.4562	35.2554
3.48033	3.79158			3.4876	5.296			3.4717	35.2554
3.49623	3.79158			3.5032	5.296			3.4872	35.2554
3.51183	3.7996			3.5191	5.296			3.5026	35.2554
3.52743	3.7996			3.5347	5.296			3.5188	35.2554
3.54313	3.7996			3.5503	5.296			3.5358	35.2554
3.55843	3.7996			3.566	5.296			3.5513	35.2641
3.57403	3.7996			3.5816	5.296			3.5669	35.2641
3.59003	3.7996			3.5973	5.296			3.5826	35.2641
3.60563	3.7996			3.6126	5.296			3.5984	35.2641
3.62123	3.7996			3.6282	5.296			3.6137	35.2641
3.63683	3.7996			3.6441	5.296			3.6294	35.2641
3.65243	3.7996			3.6596	5.296			3.6451	35.2727
3.66813	3.80762			3.6751	5.296			3.6607	35.2727
3.68343	3.80762			3.6908	5.296			3.6763	35.2727
3.69903	3.80762			3.7064	5.296			3.6919	35.2727
3.71473	3.80762			3.7222	5.296			3.7077	35.2727
3.73023	3.80762			3.7379	5.296			3.7234	35.2727
3.74593	3.80762			3.7535	5.296			3.7387	35.2814
3.76163	3.80762			3.7691	5.296			3.7544	35.2814
3.77733	3.80762			3.7847	5.296			3.77	35.2814
3.79313	3.80762			3.8003	5.296			3.786	35.2814
3.80843	3.81563			3.816	5.296			3.8015	35.29
3.82403	3.81563			3.8316	5.296			3.8171	35.29
3.83963	3.81563			3.847	5.296			3.8327	35.29
3.85533	3.81563			3.8625	5.296			3.8484	35.2987
3.87093	3.81563			3.8781	5.296			3.8637	35.2987
3.88653	3.81563			3.894	5.296			3.8793	35.2987
3.90233	3.81563			3.9098	5.296			3.8953	35.2987
3.91803	3.82365			3.9253	5.296			3.9109	35.3074
3.93343	3.82365			3.9409	5.296			3.9264	35.3074
3.94933	3.82365			3.9565	5.296			3.9421	35.3074
3.96473	3.82365			3.9721	5.296			3.9578	35.3074
3.98053	3.82365			3.9875	5.296			3.9734	35.316
3.99603	3.82365			4.0031	5.296			3.989	35.316
4.01153	3.82365			4.0189	5.296			4.0045	35.316
4.02733	3.82365			4.0346	5.296			4.0199	35.316
4.04303	3.82365			4.0502	5.296			4.0358	35.3247
4.05833	3.82365			4.0658	5.296			4.0514	35.3247
4.07403	3.82365			4.0813	5.296			4.067	35.3247
4.08963	3.83166			4.097	5.296			4.0827	35.3333
4.10533	3.83166			4.1124	5.296			4.0984	35.3333
4.12093	3.83166			4.128	5.296			4.1139	35.3333
4.13653	3.83166			4.1439	5.296			4.1292	35.3333
4.15233	3.83166			4.1596	5.296			4.1449	35.3333
4.16793	3.83166			4.1752	5.296			4.1606	35.3333
4.18333	3.83166			4.1908	5.296			4.1763	35.342
4.19893	3.83166			4.2065	5.296			4.1919	35.342
4.21483	3.83968			4.2221	5.296			4.2075	35.342
4.23033	3.83968			4.2375	5.296			4.2233	35.342
4.24603	3.83968			4.2531	5.296			4.2389	35.342
4.26163	3.83968			4.269	5.296			4.2544	35.342
4.27723	3.83968			4.2845	5.296			4.2698	35.3507
4.29293	3.83968			4.3002	5.296			4.2855	35.3507
4.30833	3.83968			4.3158	5.296			4.3014	35.3507
4.32393	3.83968			4.3314	5.296			4.317	35.3507
4.33983	3.83968			4.3471	5.296			4.3326	35.3507
4.35543	3.83968			4.3624	5.296			4.3482	35.3507
4.37103	3.8477			4.3782	5.296			4.3639	35.3507
4.38663	3.8477			4.3939	5.296			4.3795	35.3593
4.40233	3.8477			4.4095	5.296			4.3948	35.3593
4.41793	3.8477			4.4251	5.296			4.4104	35.3593
4.43323	3.8477			4.4407	5.296			4.4264	35.3593
4.44883	3.8477			4.4564	5.296			4.4419	35.3593
4.46453	3.8477			4.4721	5.296			4.4574	35.3593
4.48013	3.8477			4.4874	5.296			4.473	35.3593
4.49583	3.8477			4.503	5.296			4.4886	35.3593
4.51143	3.8477			4.5186	5.296			4.5045	35.368
4.52703	3.8477			4.5343	5.296			4.5198	35.368
4.54293	3.8477			4.5499	5.296			4.5354	35.368
4.55853	3.8477			4.5656	5.296			4.5513	35.368
4.57413	3.8477			4.5814	5.296			4.567	35.368
4.58973	3.8477			4.5971	5.296			4.5825	35.368
4.60533	3.85571			4.6153	5.296			4.5981	35.3766
4.62103	3.85571			4.631	5.296			4.6138	35.3766
4.63663	3.85571			4.6468	5.296			4.6295	35.3766
4.65233	3.85571			4.6622	5.296			4.6448	35.3766
4.66783	3.85571			4.6779	5.296			4.6604	35.3853
4.68323	3.85571			4.6937	5.296			4.6763	35.3853
4.69883	3.85571			4.7093	5.296			4.6944	35.3853
4.71473	3.85571			4.7249	5.296			4.7101	35.3853
4.73023	3.85571			4.7403	5.296			4.7257	35.3939
4.74563	3.85571			4.7559	5.296			4.7413	35.3939
4.76123	3.85571			4.7746	5.296			4.7569	35.3939
4.77693	3.85571			4.7902	5.296			4.7723	35.4026
4.79273	3.85571			4.8058	5.296			4.788	35.4026
4.80823	3.85571			4.8215	5.296			4.8035	35.4026
4.82383	3.85571			4.8371	5.296			4.8191	35.4113
4.83973	3.85571			4.8524	5.296			4.835	35.4113
4.85533	3.85571			4.8681	5.296			4.8506	35.4113
4.87093	3.85571			4.8838	5.296			4.8662	35.4199
4.88653	3.85571			4.8995	5.296			4.8818	35.4199
4.90213	3.85571			4.915	5.296			4.8991	35.4199
4.91783	3.85571			4.9308	5.296			4.9147	35.4199
4.93323	3.85571			4.9462	5.296			4.9306	35.4286
4.94873	3.85571			4.9621	5.296			4.9462	35.4286
4.96473	3.85571			4.9792	5.296			4.9618	35.4372
4.98013	3.85571			4.9946	5.296			4.9775	35.4372
4.99603	3.85571			5.0105	5.296			4.9932	35.4372
5.01133	3.85571			5.0261	5.296			5.0088	35.4459
5.02693	3.85571			5.0418	5.296			5.0241	35.4459
5.04283	3.85571			5.0573	5.296			5.0397	35.4459
5.05813	3.85571			5.0729	5.296			5.0556	35.4545
5.07373	3.85571			5.0886	5.296			5.0711	35.4545
5.08943	3.85571			5.1043	5.296			5.0867	35.4632
5.10513	3.85571			5.1196	5.296			5.1022	35.4632
5.12073	3.85571			5.1352	5.296			5.1181	35.4632
5.13633	3.85571			5.1515	5.296			5.1337	35.4719
5.15213	3.85571			5.1666	5.296			5.1491	35.4719
5.16773	3.85571			5.1821	5.296			5.1648	35.4805
5.18333	3.85571			5.1977	5.296			5.1806	35.4805
5.19903	3.85571			5.2134	5.296			5.1962	35.4805
5.21453	3.85571			5.229	5.296			5.2118	35.4892
5.23023	3.85571			5.2445	5.296			5.2274	35.4892
5.24583	3.85571			5.2602	5.296			5.2431	35.4892
5.26143	3.85571			5.276	5.296			5.2587	35.4978
5.27683	3.85571			5.2916	5.296			5.274	35.4978
5.29273	3.85571			5.3073	5.296			5.2897	35.5065
5.30803	3.85571			5.323	5.296			5.3054	35.5065
5.32373	3.85571			5.3386	5.296			5.321	35.5065
5.33963	3.85571			5.3542	5.296			5.3367	35.5151
5.35513	3.85571			5.3695	5.296			5.352	35.5151
5.37083	3.85571			5.3852	5.296			5.368	35.5151
5.38643	3.85571			5.4009	5.296			5.3837	35.5151
5.40203	3.85571			5.4165	5.296			5.3992	35.5238
5.41763	3.85571			5.4321	5.296			5.415	35.5238
5.43303	3.85571			5.4477	5.296			5.4305	35.5238
5.44883	3.85571			5.4635	5.296			5.4462	35.5238
5.46433	3.85571			5.4791	5.296			5.4618	35.5238
5.48003	3.85571			5.4945	5.296			5.4774	35.5325
5.49553	3.85571			5.5101	5.296			5.4931	35.5325
5.51123	3.85571			5.5259	5.296			5.5087	35.5325
5.52673	3.85571			5.5414	5.296			5.524	35.5325
5.54263	3.85571			5.557	5.296			5.5396	35.5325
5.55803	3.85571			5.5727	5.296			5.5554	35.5325
5.57363	3.85571			5.5885	5.296			5.571	35.5411
5.58953	3.85571			5.6041	5.296			5.5866	35.5411
5.60503	3.85571			5.6197	5.296			5.6021	35.5411
5.62073	3.85571			5.6354	5.296			5.618	35.5411
5.63633	3.85571			5.6509	5.296			5.6337	35.5411
5.65193	3.85571			5.6666	5.296			5.649	35.5498
5.66763	3.85571			5.6823	5.296			5.6646	35.5498
5.68303	3.85571			5.6979	5.296			5.6805	35.5498
5.69853	3.85571			5.7134	5.296			5.6961	35.5498
5.71443	3.85571			5.7288	5.296			5.7117	35.5498
5.72993	3.85571			5.7444	5.296			5.7274	35.5498
5.74563	3.85571			5.7604	5.296			5.7429	35.5584
5.76103	3.85571			5.7759	5.296			5.7586	35.5584
5.77663	3.85571			5.7917	5.296			5.7739	35.5584
5.79263	3.85571			5.8072	5.296			5.7896	35.5584
5.80823	3.85571			5.8228	5.296			5.8054	35.5584
5.82383	3.85571			5.8385	5.296			5.8208	35.5671
5.83953	3.85571			5.8541	5.296			5.8366	35.5671
5.85513	3.85571			5.8694	5.296			5.852	35.5671
5.87073	3.85571			5.885	5.296			5.868	35.5671
5.88633	3.85571			5.9009	5.296			5.8836	35.5671
5.90203	3.85571			5.9166	5.296			5.8992	35.5671
5.91763	3.85571			5.9321	5.296			5.9145	35.5671
5.93603	3.85571			5.9476	5.296			5.9301	35.5671
5.95163	3.85571			5.9633	5.296			5.946	35.5671
5.96763	3.85571			5.979	5.296			5.9614	35.5758
5.98323	3.85571			5.9944	5.296			5.9771	35.5758
5.99883	3.85571			6.01	5.296			5.9926	35.5758
6.01443	3.85571			6.026	5.296			6.0083	35.5758
6.03003	3.85571			6.0415	5.296			6.0242	35.5758
6.04573	3.85571			6.0571	5.296			6.0398	35.5758
6.06103	3.85571			6.0727	5.296			6.0571	35.5758
6.07663	3.85571			6.0884	5.304			6.0728	35.5758
6.09253	3.85571			6.1041	5.304			6.0884	35.5758
6.10833	3.85571			6.1194	5.304			6.104	35.5758
6.12373	3.85571			6.135	5.304			6.1198	35.5758
6.14123	3.85571			6.1506	5.304			6.1352	35.5758
6.15683	3.85571			6.1664	5.304			6.1509	35.5758
6.17253	3.85571			6.1821	5.304			6.1666	35.5758
6.18783	3.85571			6.1977	5.304			6.1821	35.5758
6.20353	3.85571			6.2133	5.304			6.1977	35.5844
6.21913	3.85571			6.229	5.312			6.2137	35.5844
6.23473	3.85571			6.2443	5.312			6.2293	35.5844
6.25043	3.85571			6.2603	5.312			6.2449	35.5844
6.26603	3.85571			6.2758	5.312			6.2625	35.5844
6.28193	3.85571			6.2914	5.312			6.2781	35.5844
6.29753	3.85571			6.3071	5.312			6.2938	35.5844
6.31283	3.85571			6.3227	5.312			6.3091	35.5844
6.32843	3.85571			6.3384	5.312			6.3249	35.5931
6.34413	3.85571			6.3539	5.312			6.3405	35.5931
6.35963	3.85571			6.3696	5.32			6.3561	35.5931
6.37553	3.85571			6.3849	5.32			6.3718	35.5931
6.39113	3.85571			6.4006	5.32			6.3875	35.5931
6.40713	3.85571			6.4162	5.32			6.403	35.5931
6.42233	3.85571			6.4319	5.32			6.4187	35.6017
6.43813	3.85571			6.4475	5.32			6.434	35.6017
6.45363	3.85571			6.4631	5.32			6.4496	35.6017
6.46933	3.85571			6.4787	5.328			6.4654	35.6017
6.48493	3.85571			6.4942	5.328			6.4809	35.6104
6.50053	3.85571			6.5099	5.328			6.4966	35.6104
6.51623	3.85571			6.5258	5.328			6.5122	35.6104
6.53173	3.85571			6.5412	5.328			6.528	35.6104
6.54733	3.85571			6.5568	5.336			6.5436	35.6104
6.56273	3.85571			6.5725	5.336			6.5589	35.6191
6.57843	3.85571			6.588	5.336			6.5746	35.6191
6.59413	3.85571			6.6039	5.336			6.5906	35.6191
6.60953	3.85571			6.6193	5.336			6.6061	35.6191
6.62553	3.85571			6.6349	5.344			6.6217	35.6277
6.64103	3.85571			6.6505	5.344			6.6372	35.6277
6.65673	3.85571			6.6661	5.344			6.6527	35.6277
6.67243	3.85571			6.6818	5.344			6.6683	35.6277
6.68773	3.85571			6.6976	5.344			6.684	35.6277
6.70343	3.85571			6.7131	5.352			6.6996	35.6364
6.71933	3.85571			6.7288	5.352			6.7154	35.6364
6.73483	3.85571			6.7442	5.352			6.7311	35.6364
6.75043	3.85571			6.7598	5.352			6.7466	35.6364
6.76613	3.85571			6.7758	5.352			6.7623	35.6364
6.78173	3.85571			6.7914	5.36			6.7779	35.6364
6.79743	3.85571			6.8069	5.36			6.7936	35.645
6.81273	3.85571			6.8225	5.36			6.8092	35.645
6.82833	3.85571			6.8382	5.36			6.8248	35.645
6.84403	3.85571			6.8539	5.36			6.8405	35.645
6.85943	3.85571			6.8695	5.368			6.8561	35.645
6.87543	3.85571			6.8851	5.368			6.8717	35.645
6.89103	3.85571			6.9007	5.368			6.8873	35.6537
6.90673	3.85571			6.9163	5.368			6.9029	35.6537
6.92233	3.85571			6.932	5.368			6.9183	35.6537
6.93773	3.85571			6.9476	5.376			6.9339	35.6537
6.95323	3.85571			6.9631	5.376			6.9495	35.6537
6.96893	3.85571			6.9788	5.376			6.9655	35.6623
6.98453	3.85571			6.9973	5.376			6.9811	35.6623
7.00023	3.85571			7.0129	5.384			6.9966	35.6623
7.01623	3.85571			7.0286	5.384			7.0123	35.6623
7.03173	3.85571			7.044	5.384			7.0279	35.6623
7.04733	3.85571			7.0597	5.384			7.0435	35.6623
7.06293	3.85571			7.0753	5.384			7.0588	35.671
7.07843	3.85571			7.0911	5.392			7.0745	35.671
7.09403	3.85571			7.1069	5.392			7.0904	35.671
7.10953	3.85571			7.1222	5.392			7.106	35.671
7.12543	3.85571			7.1379	5.392			7.1217	35.671
7.14113	3.85571			7.1538	5.392			7.1394	35.671
7.15673	3.86373			7.1695	5.4			7.155	35.6797
7.17233	3.86373			7.1849	5.4			7.1706	35.6797
7.18763	3.86373			7.2006	5.4			7.186	35.6797
7.20323	3.86373			7.2162	5.4			7.2015	35.6797
7.21913	3.86373			7.2319	5.4			7.2175	35.6797
7.23483	3.86373			7.2471	5.4			7.233	35.6797
7.25033	3.86373			7.2628	5.408			7.2487	35.6797
7.26603	3.86373			7.2787	5.408			7.2643	35.6883
7.28163	3.86373			7.294	5.408			7.2799	35.6883
7.29713	3.86373			7.3098	5.408			7.2974	35.6883
7.31253	3.87174			7.3255	5.408			7.313	35.6883
7.32823	3.87174			7.3411	5.408			7.3284	35.6883
7.34383	3.87174			7.3568	5.408			7.3454	35.6883
7.35963	3.87174			7.3721	5.408			7.3613	35.6883
7.37533	3.87174			7.3878	5.416			7.377	35.6883
7.39093	3.87174			7.4036	5.416			7.3926	35.697
7.40653	3.87174			7.4194	5.416			7.4082	35.697
7.42223	3.87976			7.4349	5.416			7.4238	35.697
7.43763	3.87976			7.4505	5.416			7.4395	35.697
7.45313	3.87976			7.4661	5.416			7.4551	35.697
7.46903	3.87976			7.4817	5.416			7.4705	35.697
7.48473	3.87976			7.4974	5.416			7.486	35.7056
7.50023	3.87976			7.5127	5.416			7.5017	35.7056
7.51593	3.87976			7.5286	5.416			7.5176	35.7056
7.53153	3.87976			7.5441	5.424			7.533	35.7056
7.54723	3.87976			7.5599	5.424			7.5485	35.7143
7.56253	3.88778			7.5755	5.424			7.5642	35.7143
7.57813	3.88778			7.5911	5.424			7.5799	35.7143
7.59383	3.88778			7.6067	5.424			7.5957	35.7143
7.60933	3.88778			7.6221	5.424			7.611	35.7143
7.62523	3.88778			7.6377	5.424			7.6266	35.7229
7.64083	3.88778			7.6534	5.424			7.6423	35.7229
7.65653	3.88778			7.669	5.424			7.6583	35.7229
7.67213	3.89579			7.6847	5.424			7.6739	35.7229
7.68763	3.89579			7.7002	5.424			7.6893	35.7316
7.70343	3.89579			7.7161	5.424			7.7051	35.7316
7.71903	3.89579			7.7317	5.432			7.7207	35.7316
7.73463	3.89579			7.7471	5.432			7.7361	35.7316
7.75023	3.90381			7.7626	5.432			7.7516	35.7316
7.76593	3.90381			7.7785	5.432			7.7675	35.7316
7.78153	3.90381			7.7939	5.432			7.7831	35.7403
7.79713	3.90381			7.8097	5.432			7.7988	35.7403
7.81253	3.90381			7.8254	5.432			7.8144	35.7403
7.82803	3.91182			7.841	5.432			7.8301	35.7403
7.84373	3.91182			7.8567	5.432			7.8456	35.7403
7.85923	3.91182			7.8721	5.432			7.8609	35.7403
7.87523	3.91182			7.8877	5.432			7.8766	35.7403
7.89083	3.91182			7.9034	5.432			7.8922	35.7489
7.90643	3.91182			7.9191	5.432			7.9079	35.7489
7.92213	3.91182			7.9346	5.432			7.9235	35.7489
7.93753	3.91984			7.9503	5.44			7.9392	35.7489
7.95303	3.91984			7.966	5.44			7.955	35.7489
7.96903	3.91984			7.9817	5.44			7.9704	35.7489
7.98473	3.91984			7.997	5.44			7.986	35.7489
8.00013	3.91984			8.0126	5.44			8.0016	35.7489
8.01593	3.92786			8.0285	5.44			8.0173	35.7489
8.03143	3.92786			8.044	5.44			8.033	35.7489
8.04713	3.92786			8.0597	5.44			8.0485	35.7576
8.06243	3.92786			8.0754	5.44			8.0641	35.7576
8.07803	3.92786			8.091	5.44			8.0799	35.7576
8.09383	3.92786			8.1067	5.44			8.0956	35.7576
8.10923	3.93587			8.1223	5.44			8.1112	35.7576
8.12513	3.93587			8.1379	5.448			8.1265	35.7576
8.14083	3.93587			8.1535	5.448			8.1421	35.7576
8.15893	3.93587			8.1691	5.448			8.158	35.7576
8.17483	3.94389			8.1847	5.448			8.1737	35.7662
8.19023	3.94389			8.2004	5.448			8.1892	35.7662
8.20583	3.94389			8.216	5.448			8.2049	35.7662
8.22173	3.94389			8.2317	5.448			8.2205	35.7662
8.23733	3.94389			8.2469	5.448			8.2362	35.7662
8.25303	3.94389			8.2628	5.448			8.2515	35.7662
8.26853	3.9519			8.2784	5.448			8.2671	35.7749
8.28423	3.9519			8.2939	5.448			8.2828	35.7749
8.29983	3.9519			8.3096	5.448			8.2985	35.7749
8.31533	3.9519			8.3254	5.448			8.314	35.7749
8.33103	3.9519			8.341	5.448			8.3296	35.7749
8.34663	3.9519			8.3565	5.448			8.3455	35.7835
8.36233	3.9519			8.3719	5.448			8.3611	35.7835
8.37793	3.9519			8.3875	5.448			8.3768	35.7835
8.39333	3.9519			8.4034	5.448			8.3924	35.7835
8.40893	3.9519			8.419	5.448			8.408	35.7922
8.42473	3.9519			8.4347	5.448			8.4236	35.7922
8.44013	3.9519			8.4502	5.448			8.4393	35.7922
8.45613	3.9519			8.4658	5.448			8.4549	35.7922
8.47143	3.9519			8.4815	5.448			8.4705	35.8009
8.48723	3.9519			8.4969	5.448			8.4861	35.8009
8.50293	3.9519			8.5125	5.448			8.5015	35.8009
8.51853	3.95992			8.5283	5.448			8.517	35.8095
8.53413	3.95992			8.5437	5.448			8.533	35.8095
8.54983	3.95992			8.5594	5.448			8.5486	35.8095
8.56513	3.95992			8.5752	5.448			8.564	35.8182
8.58083	3.95992			8.5909	5.448			8.5797	35.8182
8.59663	3.95992			8.6065	5.448			8.5952	35.8268
8.61213	3.95992			8.6219	5.448			8.611	35.8268
8.62783	3.95992			8.6375	5.448			8.6264	35.8268
8.64343	3.95992			8.6535	5.448			8.6421	35.8355
8.65873	3.95992			8.6688	5.448			8.6576	35.8355
8.67473	3.95992			8.6843	5.448			8.6733	35.8355
8.69013	3.95992			8.7001	5.448			8.689	35.8442
8.70573	3.96794			8.7157	5.448			8.7045	35.8442
8.72153	3.96794			8.7315	5.448			8.7205	35.8442
8.73703	3.96794			8.7471	5.448			8.7359	35.8528
8.75263	3.96794			8.7625	5.448			8.7513	35.8528
8.76833	3.96794			8.7782	5.448			8.7669	35.8528
8.78413	3.96794			8.7937	5.448			8.7827	35.8615
8.79973	3.96794			8.8094	5.448			8.7984	35.8615
8.81503	3.96794			8.8252	5.448			8.814	35.8615
8.83063	3.96794			8.8409	5.448			8.8298	35.8701
8.84653	3.96794			8.8565	5.448			8.8453	35.8701
8.86203	3.96794			8.8717	5.448			8.861	35.8701
8.87773	3.96794			8.8874	5.448			8.8764	35.8788
8.89343	3.96794			8.9033	5.448			8.892	35.8788
8.90893	3.97595			8.919	5.448			8.9079	35.8788
8.92463	3.97595			8.9345	5.448			8.9236	35.8875
8.94003	3.97595			8.9502	5.448			8.9392	35.8875
8.95593	3.97595			8.9658	5.448			8.9547	35.8875
8.97153	3.97595			8.9815	5.448			8.9704	35.8961
8.98713	3.97595			8.9967	5.448			8.986	35.8961
9.00283	3.97595			9.0127	5.448			9.0013	35.8961
9.01843	3.97595			9.0283	5.448			9.0171	35.9048
9.03403	3.97595			9.0438	5.448			9.0329	35.9048
9.04963	3.97595			9.0594	5.448			9.0485	35.9048
9.06503	3.97595			9.0751	5.448			9.0641	35.9134
9.08063	3.97595			9.0908	5.448			9.0797	35.9134
9.09623	3.97595			9.1064	5.448			9.0953	35.9134
9.11193	3.97595			9.1218	5.448			9.111	35.9221
9.12753	3.97595			9.1374	5.448			9.1263	35.9221
9.14333	3.97595			9.1532	5.448			9.1419	35.9221
9.15873	3.97595			9.1688	5.448			9.1579	35.9221
9.17463	3.98397			9.1844	5.448			9.1732	35.9307
9.18993	3.98397			9.2001	5.448			9.1888	35.9307
9.20563	3.98397			9.2157	5.448			9.2045	35.9307
9.22153	3.98397			9.2314	5.448			9.2201	35.9394
9.23713	3.98397			9.2467	5.448			9.2359	35.9394
9.25273	3.98397			9.2623	5.448			9.2513	35.9394
9.26833	3.98397			9.278	5.448			9.2668	35.9394
9.28393	3.98397			9.2935	5.448			9.2829	35.9481
9.29953	3.98397			9.3092	5.448			9.2984	35.9481
9.31493	3.98397			9.3251	5.448			9.314	35.9481
9.33053	3.98397			9.3407	5.448			9.3296	35.9481
9.34653	3.98397			9.3564	5.448			9.3452	35.9481
9.36213	3.98397			9.372	5.448			9.3642	35.9567
9.37743	3.99198			9.3876	5.448			9.3795	35.9567
9.39323	3.99198			9.4032	5.448			9.3952	35.9567
9.40883	3.99198			9.4188	5.448			9.411	35.9567
9.42463	3.99198			9.4344	5.448			9.4267	35.9654
9.43993	3.99198			9.4501	5.448			9.4423	35.9654
9.45553	3.99198			9.4657	5.448			9.4579	35.9654
9.47153	3.99198			9.4814	5.448			9.4735	35.9654
9.48713	3.99198			9.4967	5.448			9.4892	35.9654
9.50263	3.99198			9.5123	5.448			9.5045	35.974
9.51833	3.99198			9.5278	5.448			9.5203	35.974
9.53393	3.99198			9.5437	5.448			9.5358	35.974
9.54963	3.99198			9.5591	5.448			9.5515	35.974
9.56523	3.99198			9.575	5.448			9.5669	35.9827
9.58073	3.99198			9.5906	5.448			9.5829	35.9827
9.59633	3.99198			9.6063	5.448			9.5985	35.9827
9.61193	4			9.6216	5.448			9.6141	35.9827
9.62773	4			9.6373	5.448			9.6295	35.9827
9.64333	4			9.6532	5.448			9.6453	35.9827
9.65873	4			9.6686	5.448			9.661	35.9913
9.67453	4			9.6842	5.448			9.6766	35.9913
9.68983	4			9.6999	5.448			9.6923	35.9913
9.70543	4			9.7154	5.448			9.7078	35.9913
9.72113	4			9.7313	5.448			9.7234	35.9913
9.73703	4.00802			9.7466	5.448			9.7391	35.9913
9.75263	4.00802			9.7624	5.448			9.7545	36
9.76823	4.00802			9.778	5.448			9.7701	36
9.78393	4.00802			9.7936	5.448			9.7857	36
9.79953	4.00802			9.809	5.448			9.8015	36
9.81483	4.00802			9.8249	5.448			9.8169	36.0087
9.83043	4.00802			9.8406	5.448			9.8325	36.0087
9.84603	4.00802			9.8562	5.448			9.8484	36.0087
9.86173	4.01603			9.8716	5.448			9.8641	36.0087
9.87733	4.01603			9.8898	5.448			9.8794	36.0087
9.89303	4.01603			9.9057	5.448			9.895	36.0173
9.90863	4.01603			9.9213	5.448			9.911	36.0173
9.92453	4.01603			9.937	5.448			9.9266	36.0173
9.93973	4.01603			9.9526	5.448			9.9421	36.0173
9.95543	4.01603			9.9681	5.448			9.9578	36.026
9.97103	4.01603			9.9838	5.448			9.9734	36.026
9.98683	4.01603			9.9994	5.448			9.9891	36.026
10.0023	4.01603			10.0151	5.448			10.0044	36.026
10.0179	4.01603			10.0307	5.448			10.02	36.0346
10.0338	4.02405			10.0463	5.448			10.0359	36.0346
10.0494	4.02405			10.062	5.448			10.0514	36.0346
10.0648	4.02405			10.0774	5.448			10.0668	36.0346
10.0804	4.02405			10.0946	5.448			10.0827	36.0346
10.096	4.02405			10.1101	5.448			10.0984	36.0433
10.1117	4.02405			10.1257	5.448			10.114	36.0433
10.1273	4.02405			10.1413	5.448			10.1293	36.0433
10.1428	4.02405			10.1573	5.448			10.1449	36.0433
10.1584	4.02405			10.1729	5.448			10.1608	36.0433
10.1744	4.03206			10.1884	5.448			10.1764	36.0433
10.19	4.03206			10.204	5.448			10.1921	36.0519
10.2056	4.03206			10.2198	5.448			10.2077	36.0519
10.2213	4.03206			10.2354	5.448			10.2233	36.0519
10.2369	4.03206			10.2507	5.448			10.239	36.0519
10.2525	4.03206			10.2663	5.448			10.2543	36.0519
10.2681	4.03206			10.2823	5.448			10.2702	36.0519
10.2838	4.03206			10.2979	5.448			10.2857	36.0519
10.2994	4.03206			10.3134	5.448			10.3013	36.0606
10.3147	4.03206			10.3291	5.448			10.3168	36.0606
10.3304	4.04008			10.3447	5.448			10.3327	36.0606
10.3463	4.04008			10.3603	5.448			10.3483	36.0606
10.3616	4.04008			10.3756	5.448			10.3639	36.0606
10.3773	4.04008			10.3913	5.448			10.3793	36.0606
10.3929	4.04008			10.4072	5.448			10.3949	36.0693
10.4085	4.04008			10.4227	5.456			10.4108	36.0693
10.4244	4.04008			10.4385	5.456			10.4264	36.0693
10.4397	4.04008			10.4541	5.456			10.4421	36.0693
10.4553	4.04008			10.4697	5.456			10.4577	36.0693
10.4709	4.04008			10.4853	5.456			10.4734	36.0693
10.4866	4.04008			10.5007	5.456			10.4889	36.0693
10.5022	4.04008			10.5162	5.456			10.5043	36.0779
10.5178	4.04008			10.5322	5.456			10.5198	36.0779
10.5336	4.04008			10.5478	5.456			10.5357	36.0779
10.5493	4.0481			10.5635	5.456			10.5513	36.0779
10.5646	4.0481			10.579	5.464			10.5667	36.0779
10.5802	4.0481			10.5947	5.464			10.5826	36.0779
10.5959	4.0481			10.6103	5.464			10.5982	36.0779
10.6116	4.0481			10.6257	5.464			10.6138	36.0779
10.6273	4.0481			10.6416	5.464			10.6293	36.0866
10.6428	4.0481			10.6572	5.464			10.6448	36.0866
10.6584	4.0481			10.6727	5.464			10.6605	36.0866
10.6743	4.0481			10.6884	5.472			10.6762	36.0866
10.6896	4.0481			10.7041	5.472			10.6917	36.0866
10.7052	4.05611			10.7197	5.472			10.7074	36.0866
10.7209	4.05611			10.7353	5.472			10.723	36.0866
10.7367	4.05611			10.7506	5.472			10.7388	36.0952
10.7524	4.05611			10.7662	5.472			10.7542	36.0952
10.768	4.05611			10.782	5.472			10.7698	36.0952
10.7837	4.05611			10.7975	5.48			10.7855	36.0952
10.7992	4.05611			10.8131	5.48			10.8011	36.0952
10.8148	4.05611			10.8288	5.48			10.8167	36.0952
10.8304	4.05611			10.8445	5.48			10.8326	36.0952
10.8461	4.05611			10.8599	5.48			10.8481	36.0952
10.8617	4.05611			10.8755	5.48			10.8638	36.1039
10.8774	4.06413			10.8912	5.48			10.8795	36.1039
10.8928	4.06413			10.9071	5.488			10.8951	36.1039
10.9084	4.06413			10.9225	5.488			10.9107	36.1039
10.9242	4.06413			10.9381	5.488			10.9263	36.1039
10.9395	4.06413			10.9537	5.488			10.9419	36.1039
10.9551	4.06413			10.9696	5.488			10.9576	36.1125
10.971	4.06413			10.9852	5.488			10.9732	36.1125
10.9867	4.06413			11.0006	5.488			10.9888	36.1125
11.0023	4.06413			11.0162	5.488			11.0041	36.1125
11.0179	4.07214			11.032	5.488			11.0198	36.1125
11.0335	4.07214			11.0477	5.496			11.0353	36.1212
11.0492	4.07214			11.0632	5.496			11.0512	36.1212
11.0645	4.07214			11.0788	5.496			11.0666	36.1212
11.0802	4.07214			11.0945	5.496			11.0825	36.1212
11.0961	4.07214			11.1102	5.496			11.0982	36.1212
11.1116	4.07214			11.1255	5.496			11.1138	36.1299
11.1272	4.07214			11.1412	5.496			11.1291	36.1299
11.1429	4.07214			11.1726	5.496			11.1447	36.1299
11.1584	4.07214			11.1882	5.496			11.1606	36.1299
11.1741	4.07214			11.2038	5.504			11.1763	36.1299
11.1895	4.07214			11.2195	5.504			11.1918	36.1385
11.2051	4.08016			11.2352	5.504			11.2075	36.1385
11.2208	4.08016			11.2507	5.504			11.2232	36.1385
11.2366	4.08016			11.2664	5.504			11.2387	36.1385
11.2523	4.08016			11.2819	5.504			11.2541	36.1385
11.2678	4.08016			11.2976	5.504			11.27	36.1472
11.2835	4.08016			11.3132	5.512			11.2852	36.1472
11.2991	4.08016			11.3289	5.512			11.3012	36.1472
11.3144	4.08016			11.3445	5.512			11.3166	36.1472
11.33	4.08016			11.3601	5.512			11.3325	36.1472
11.3457	4.08016			11.3755	5.512			11.348	36.1472
11.3613	4.08016			11.3911	5.512			11.3636	36.1558
11.377	4.08016			11.4068	5.512			11.379	36.1558
11.3926	4.08016			11.4223	5.512			11.3947	36.1558
11.4083	4.08016			11.438	5.512			11.4104	36.1558
11.424	4.08016			11.4536	5.52			11.4259	36.1645
11.4397	4.08016			11.4693	5.52			11.4416	36.1645
11.4553	4.08818			11.4851	5.52			11.4572	36.1645
11.4709	4.08818			11.5004	5.52			11.4731	36.1645
11.4866	4.08818			11.5161	5.52			11.4887	36.1645
11.5022	4.08818			11.5318	5.52			11.5043	36.1645
11.5179	4.08818			11.5474	5.52			11.5199	36.1645
11.5335	4.08818			11.563	5.528			11.5354	36.1732
11.5491	4.08818			11.5786	5.528			11.5511	36.1732
11.5644	4.08818			11.5945	5.528			11.5665	36.1732
11.58	4.08818			11.6098	5.528			11.5824	36.1732
11.596	4.08818			11.6254	5.528			11.598	36.1732
11.6116	4.09619			11.641	5.528			11.6137	36.1732
11.6271	4.09619			11.657	5.528			11.629	36.1732
11.6428	4.09619			11.6726	5.536			11.6447	36.1818
11.6582	4.09619			11.6881	5.536			11.6606	36.1818
11.6739	4.09619			11.7038	5.536			11.6761	36.1818
11.6894	4.09619			11.7194	5.536			11.6917	36.1818
11.705	4.09619			11.735	5.536			11.7075	36.1818
11.7209	4.09619			11.7503	5.536			11.723	36.1905
11.7365	4.10421			11.766	5.544			11.7387	36.1905
11.7521	4.10421			11.7819	5.544			11.7539	36.1905
11.7678	4.10421			11.7976	5.544			11.7696	36.1905
11.7834	4.10421			11.8131	5.544			11.7853	36.1991
11.799	4.10421			11.8287	5.544			11.801	36.1991
11.8143	4.10421			11.8442	5.544			11.8164	36.1991
11.83	4.10421			11.8599	5.544			11.8323	36.1991
11.8459	4.10421			11.8753	5.552			11.8479	36.2078
11.8616	4.10421			11.8913	5.552			11.8636	36.2078
11.8771	4.10421			11.9069	5.552			11.879	36.2078
11.8925	4.11222			11.9225	5.552			11.8946	36.2078
11.9081	4.11222			11.9382	5.552			11.9105	36.2165
11.9237	4.11222			11.9537	5.552			11.9261	36.2165
11.9393	4.11222			11.9694	5.56			11.9417	36.2165
11.9549	4.11222			11.985	5.56			11.9573	36.2165
11.9706	4.11222			12.0003	5.56			11.973	36.2165
11.9865	4.11222			12.0159	5.56			11.9886	36.2165
12.0021	4.12024			12.0317	5.56			12.0039	36.2165
12.0177	4.12024			12.0473	5.56			12.0195	36.2251
12.0333	4.12024			12.0629	5.56			12.0351	36.2251
12.0489	4.12024			12.0785	5.568			12.0507	36.2251
12.0644	4.12024			12.0944	5.568			12.0664	36.2251
12.0802	4.12024			12.1135	5.568			12.082	36.2251
12.0958	4.12024			12.1288	5.568			12.0977	36.2338
12.1113	4.12826			12.1443	5.568			12.1133	36.2338
12.127	4.12826			12.1602	5.568			12.1289	36.2338
12.1427	4.12826			12.1757	5.576			12.1445	36.2338
12.1582	4.12826			12.1912	5.576			12.1604	36.2424
12.1737	4.12826			12.2071	5.576			12.176	36.2424
12.1893	4.12826			12.2227	5.576			12.1917	36.2424
12.2049	4.12826			12.2384	5.576			12.2073	36.2424
12.2205	4.13627			12.2537	5.576			12.2229	36.2511
12.2363	4.13627			12.2694	5.576			12.2385	36.2511
12.2518	4.13627			12.2853	5.576			12.2572	36.2511
12.2675	4.13627			12.3008	5.584			12.2728	36.2597
12.2832	4.13627			12.3164	5.584			12.2884	36.2597
12.2989	4.14429			12.3321	5.584			12.3041	36.2597
12.3142	4.14429			12.3477	5.584			12.3197	36.2597
12.3299	4.14429			12.3634	5.584			12.3352	36.2684
12.3458	4.14429			12.379	5.584			12.3509	36.2684
12.3614	4.14429			12.3944	5.592			12.3664	36.2684
12.3769	4.14429			12.4102	5.592			12.3819	36.2771
12.3927	4.1523			12.4258	5.592			12.3976	36.2771
12.4082	4.1523			12.4412	5.592			12.4132	36.2771
12.4236	4.1523			12.457	5.592			12.4289	36.2771
12.4392	4.1523			12.4727	5.592			12.4444	36.2771
12.4549	4.1523			12.4884	5.592			12.4618	36.2771
12.4707	4.1523			12.5036	5.6			12.4776	36.2857
12.4864	4.1523			12.5193	5.6			12.4932	36.2857
12.5019	4.1523			12.5351	5.6			12.5085	36.2857
12.5176	4.1523			12.5506	5.6			12.5245	36.2857
12.5332	4.16032			12.5662	5.6			12.54	36.2857
12.5488	4.16032			12.5819	5.6			12.5556	36.2857
12.5641	4.16032			12.5978	5.6			12.5713	36.2857
12.5797	4.16032			12.6133	5.6			12.5869	36.2944
12.5957	4.16032			12.6286	5.6			12.6026	36.2944
12.6113	4.16032			12.6443	5.6			12.6182	36.2944
12.6269	4.16032			12.6601	5.6			12.6335	36.2944
12.6425	4.16834			12.6757	5.6			12.6491	36.2944
12.6579	4.16834			12.6911	5.6			12.6651	36.303
12.6735	4.16834			12.7068	5.6			12.6805	36.303
12.6893	4.16834			12.7226	5.608			12.6965	36.303
12.705	4.16834			12.7383	5.608			12.7119	36.303
12.7206	4.16834			12.7536	5.608			12.7275	36.303
12.7363	4.16834			12.7692	5.608			12.7432	36.303
12.7519	4.16834			12.7851	5.608			12.7585	36.303
12.7675	4.16834			12.8008	5.608			12.7744	36.303
12.7831	4.16834			12.8163	5.608			12.79	36.303
12.7988	4.16834			12.8319	5.608			12.8055	36.303
12.8141	4.17635			12.8476	5.608			12.8212	36.303
12.8298	4.17635			12.8632	5.608			12.8369	36.3117
12.8456	4.17635			12.8786	5.608			12.8525	36.3117
12.8613	4.17635			12.8942	5.608			12.8681	36.3117
12.8768	4.17635			12.9103	5.608			12.8863	36.3117
12.8925	4.17635			12.9255	5.608			12.9019	36.3117
12.908	4.17635			12.9411	5.608			12.9175	36.3203
12.9234	4.17635			12.9569	5.608			12.9334	36.3203
12.9391	4.17635			12.9726	5.608			12.9487	36.3203
12.9547	4.17635			12.9882	5.608			12.9645	36.3203
12.9704	4.17635			13.0039	5.608			12.9803	36.3203
12.9861	4.17635			13.0195	5.608			12.9959	36.329
13.0016	4.17635			13.0351	5.608			13.0113	36.329
13.0173	4.18437			13.0507	5.608			13.0269	36.329
13.0331	4.18437			13.0663	5.608			13.0426	36.329
13.0487	4.18437			13.0823	5.608			13.0582	36.3377
13.064	4.18437			13.0976	5.608			13.0738	36.3377
13.0797	4.18437			13.1132	5.608			13.0914	36.3377
13.0956	4.18437			13.1285	5.608			13.1069	36.3377
13.1112	4.18437			13.1442	5.608			13.1226	36.3463
13.1268	4.18437			13.1597	5.608			13.138	36.3463
13.1425	4.18437			13.1756	5.608			13.1536	36.3463
13.158	4.18437			13.191	5.608			13.1696	36.3463
13.1734	4.18437			13.2067	5.608			13.1851	36.355
13.189	4.18437			13.2223	5.608			13.2007	36.355
13.2047	4.18437			13.2381	5.608			13.2161	36.355
13.2206	4.18437			13.2534	5.608			13.2318	36.355
13.2361	4.18437			13.2691	5.608			13.2475	36.3636
13.2517	4.18437			13.285	5.608			13.263	36.3636
13.2674	4.18437			13.3007	5.608			13.2785	36.3636
13.283	4.18437			13.3162	5.608			13.2942	36.3636
13.2987	4.18437			13.3319	5.608			13.3099	36.3723
13.314	4.19238			13.3475	5.608			13.3254	36.3723
13.3298	4.19238			13.3631	5.608			13.3411	36.3723
13.3454	4.19238			13.3785	5.608			13.3568	36.3723
13.3611	4.19238			13.3941	5.608			13.3726	36.3723
13.3767	4.19238			13.4098	5.608			13.3879	36.3809
13.3924	4.19238			13.4254	5.608			13.4038	36.3809
13.4077	4.19238			13.4408	5.608			13.4194	36.3809
13.4233	4.19238			13.4568	5.608			13.4348	36.3809
13.4389	4.19238			13.4724	5.608			13.4506	36.3809
13.4545	4.19238			13.488	5.608			13.4662	36.3896
13.4704	4.19238			13.5034	5.608			13.4817	36.3896
13.4861	4.19238			13.519	5.608			13.4975	36.3896
13.5017	4.19238			13.535	5.608			13.5129	36.3896
13.5173	4.19238			13.5506	5.608			13.5285	36.3896
13.5329	4.19238			13.5661	5.608			13.5441	36.3896
13.5486	4.19238			13.5818	5.608			13.5598	36.3983
13.564	4.19238			13.5974	5.608			13.5754	36.3983
13.5796	4.2004			13.6131	5.608			13.5911	36.3983
13.5955	4.2004			13.6287	5.608			13.6067	36.3983
13.6111	4.2004			13.6443	5.608			13.6222	36.3983
13.6266	4.2004			13.6599	5.608			13.6378	36.4069
13.642	4.2004			13.6755	5.616			13.6534	36.4069
13.6578	4.2004			13.6912	5.608			13.669	36.4069
13.6732	4.2004			13.7068	5.608			13.6848	36.4069
13.6889	4.2004			13.7224	5.616			13.7006	36.4069
13.7045	4.2004			13.738	5.608			13.7163	36.4069
13.7205	4.2004			13.7533	5.608			13.7315	36.4156
13.7359	4.2004			13.769	5.608			13.7475	36.4156
13.7514	4.2004			13.785	5.616			13.7628	36.4156
13.7671	4.20842			13.8006	5.616			13.7784	36.4156
13.7827	4.20842			13.8161	5.616			13.7941	36.4156
13.7986	4.20842			13.8317	5.616			13.8097	36.4156
13.8139	4.20842			13.8473	5.616			13.8253	36.4156
13.8295	4.20842			13.863	5.616			13.8409	36.4156
13.8455	4.20842			13.8784	5.616			13.8569	36.4242
13.861	4.20842			13.894	5.616			13.8725	36.4242
13.8766	4.20842			13.9098	5.616			13.8878	36.4242
13.8923	4.20842			13.9252	5.616			13.9034	36.4242
13.9079	4.20842			13.9408	5.616			13.9193	36.4242
13.9232	4.20842			13.9567	5.616			13.9349	36.4329
13.9392	4.20842			13.9723	5.616			13.9505	36.4329
13.9548	4.20842			13.988	5.616			13.966	36.4329
13.9703	4.20842			14.0033	5.616			13.9815	36.4416
13.9861	4.20842			14.019	5.616			13.9973	36.4416
14.0015	4.20842			14.0346	5.616			14.013	36.4416
14.0173	4.20842			14.0502	5.616			14.0286	36.4416
14.0329	4.20842			14.0659	5.616			14.0443	36.4502
14.0485	4.20842			14.0815	5.616			14.0599	36.4502
14.0638	4.20842			14.0973	5.616			14.0756	36.4502
14.0795	4.20842			14.113	5.616			14.0912	36.4502
14.0954	4.20842			14.1283	5.616			14.1068	36.4589
14.111	4.20842			14.1439	5.616			14.1224	36.4589
14.1266	4.20842			14.1597	5.616			14.1377	36.4589
14.1422	4.20842			14.1753	5.616			14.1533	36.4589
14.1578	4.21643			14.1907	5.616			14.1692	36.4675
14.1731	4.21643			14.2066	5.616			14.1847	36.4675
14.1888	4.21643			14.2223	5.616			14.2003	36.4675
14.2044	4.21643			14.2379	5.616			14.2158	36.4675
14.2201	4.21643			14.2535	5.616			14.2315	36.4762
14.2357	4.21643			14.2691	5.616			14.2472	36.4762
14.2514	4.21643			14.2847	5.616			14.2627	36.4762
14.2669	4.21643			14.3007	5.616			14.2783	36.4762
14.2826	4.21643			14.3161	5.616			14.294	36.4762
14.2984	4.21643			14.3317	5.616			14.3097	36.4849
14.3138	4.21643			14.3473	5.616			14.3253	36.4849
14.3293	4.21643			14.3629	5.616			14.3409	36.4849
14.3452	4.21643			14.3783	5.616			14.3571	36.4935
14.3608	4.21643			14.3939	5.616			14.3724	36.4935
14.3765	4.22445			14.4094	5.616			14.3876	36.4935
14.3921	4.22445			14.4252	5.616			14.4033	36.4935
14.4075	4.22445			14.4406	5.616			14.4191	36.4935
14.4231	4.22445			14.4566	5.616			14.4346	36.5022
14.4387	4.22445			14.4723	5.616			14.4502	36.5022
14.4543	4.22445			14.4878	5.616			14.4659	36.5022
14.4702	4.22445			14.5032	5.616			14.4814	36.5022
14.4859	4.22445			14.5189	5.616			14.4973	36.5108
14.5015	4.22445			14.5346	5.616			14.5127	36.5108
14.517	4.23246			14.5502	5.616			14.5283	36.5108
14.5327	4.23246			14.5657	5.616			14.5442	36.5108
14.5484	4.23246			14.5816	5.616			14.5598	36.5195
14.5639	4.23246			14.5972	5.616			14.5753	36.5195
14.5797	4.23246			14.6128	5.616			14.591	36.5195
14.5952	4.23246			14.6282	5.616			14.6067	36.5195
14.6108	4.23246			14.6438	5.616			14.6223	36.5281
14.6265	4.23246			14.6595	5.616			14.6379	36.5281
14.6421	4.23246			14.6752	5.616			14.6534	36.5281
14.6577	4.23246			14.6906	5.616			14.6691	36.5281
14.6732	4.23246			14.7066	5.616			14.6848	36.5368
14.6886	4.24048			14.7221	5.616			14.7004	36.5368
14.7043	4.24048			14.7378	5.624			14.716	36.5368
14.7202	4.24048			14.7531	5.624			14.7314	36.5368
14.7358	4.24048			14.7687	5.624			14.7473	36.5455
14.7513	4.24048			14.7846	5.624			14.7626	36.5455
14.767	4.24048			14.8003	5.624			14.7782	36.5455
14.7826	4.24048			14.8158	5.632			14.7941	36.5455
14.7982	4.24048			14.8314	5.632			14.8096	36.5455
14.8136	4.24048			14.8471	5.632			14.8253	36.5541
14.8292	4.24048			14.8628	5.632			14.8409	36.5541
14.8451	4.2485			14.8784	5.632			14.8565	36.5541
14.8606	4.2485			14.8939	5.632			14.8722	36.5541
14.8761	4.2485			14.9097	5.632			14.8875	36.5541
14.8918	4.2485			14.9252	5.632			14.9031	36.5541
14.9074	4.2485			14.9407	5.64			14.9191	36.5541
14.9232	4.2485			14.9564	5.64			14.9347	36.5628
14.9389	4.2485			14.9721	5.64			14.9502	36.5628
14.9542	4.2485			14.9878	5.64			14.9656	36.5628
14.9699	4.2485			15.0031	5.64			14.9812	36.5628
14.9856	4.2485			15.0187	5.64			14.9971	36.5628
15.0012	4.2485			15.0346	5.64			15.0125	36.5628
15.0168	4.2485			15.0502	5.648			15.0282	36.5714
15.0326	4.2485			15.0659	5.648			15.0441	36.5714
15.0483	4.2485			15.0814	5.648			15.0597	36.5714
15.0636	4.2485			15.0971	5.648			15.0753	36.5714
15.0792	4.2485			15.1126	5.648			15.0909	36.5714
15.0948	4.2485			15.1281	5.656			15.1099	36.5801
15.1105	4.2485			15.1436	5.656			15.1255	36.5801
15.1261	4.2485			15.1594	5.656			15.1408	36.5801
15.1417	4.2485			15.1751	5.656			15.1564	36.5801
15.1575	4.2485			15.1907	5.664			15.1725	36.5801
15.1729	4.2485			15.2062	5.664			15.188	36.5887
15.1887	4.25651			15.2219	5.664			15.2037	36.5887
15.2044	4.25651			15.2378	5.664			15.2193	36.5887
15.22	4.25651			15.253	5.672			15.2349	36.5887
15.2356	4.25651			15.2687	5.672			15.2505	36.5974
15.2513	4.25651			15.2843	5.672			15.2659	36.5974
15.267	4.25651			15.2999	5.68			15.2815	36.5974
15.2826	4.25651			15.3156	5.68			15.2974	36.5974
15.2982	4.25651			15.3312	5.68			15.3128	36.6061
15.3135	4.25651			15.347	5.68			15.3285	36.6061
15.3292	4.25651			15.3627	5.68			15.3442	36.6061
15.345	4.25651			15.3779	5.688			15.3598	36.6061
15.3607	4.25651			15.3936	5.688			15.3754	36.6061
15.3762	4.25651			15.4092	5.688			15.3909	36.6061
15.3918	4.25651			15.4251	5.688			15.4064	36.6147
15.4074	4.26453			15.4405	5.688			15.4223	36.6147
15.423	4.26453			15.4563	5.696			15.4379	36.6147
15.4385	4.26453			15.472	5.696			15.4535	36.6147
15.4541	4.26453			15.4876	5.696			15.473	36.6147
15.4701	4.26453			15.5033	5.696			15.4886	36.6147
15.4857	4.26453			15.5189	5.696			15.5043	36.6147
15.5012	4.26453			15.5345	5.704			15.5196	36.6234
15.5169	4.26453			15.5501	5.704			15.5352	36.6234
15.5325	4.26453			15.5657	5.704			15.5509	36.6234
15.5481	4.26453			15.5814	5.704			15.5666	36.6234
15.5634	4.26453			15.597	5.704			15.5822	36.6234
15.5791	4.26453			15.6126	5.712			15.5976	36.6234
15.595	4.26453			15.6279	5.712			15.6136	36.6234
15.6105	4.26453			15.6436	5.712			15.6291	36.6234
15.6262	4.27255			15.6592	5.712			15.6446	36.6234
15.6419	4.27255			15.6749	5.712			15.6602	36.632
15.6575	4.27255			15.6905	5.712			15.6774	36.632
15.673	4.27255			15.7063	5.72			15.693	36.632
15.6884	4.27255			15.722	5.72			15.7086	36.632
15.704	4.27255			15.7376	5.72			15.7242	36.632
15.7196	4.27255			15.7529	5.72			15.7401	36.632
15.7353	4.27255			15.7685	5.72			15.7557	36.632
15.751	4.27255			15.7844	5.72			15.771	36.632
15.7666	4.27255			15.7999	5.72			15.7866	36.632
15.7822	4.27255			15.8156	5.72			15.8025	36.632
15.798	4.27255			15.8311	5.72			15.8182	36.632
15.8137	4.27255			15.8467	5.72			15.8337	36.632
15.8293	4.27255			15.8626	5.72			15.8491	36.6407
15.8449	4.27255			15.8779	5.72			15.8647	36.6407
15.8605	4.27255			15.8935	5.728			15.8806	36.6407
15.8762	4.27255			15.9092	5.728			15.896	36.6407
15.8919	4.27255			15.9249	5.728			15.9116	36.6407
15.9074	4.27255			15.9405	5.728			15.9275	36.6407
15.9229	4.27255			15.9562	5.728			15.9432	36.6407
15.9384	4.27255			15.9719	5.728			15.9587	36.6407
15.954	4.27255			15.9875	5.728			15.9744	36.6407
15.9698	4.27255			16.0028	5.728			15.99	36.6407
15.9855	4.27255			16.0185	5.728			16.0056	36.6407
16.0011	4.27255			16.0344	5.728			16.0213	36.6493
16.0168	4.27255			16.0499	5.728			16.0368	36.6493
16.0324	4.27255			16.0655	5.728			16.0525	36.6493
16.048	4.27255			16.0812	5.728			16.068	36.6493
16.0633	4.27255			16.0969	5.728			16.0837	36.6493
16.0789	4.27255			16.1125	5.736			16.0994	36.6493
16.0949	4.27255			16.128	5.736			16.1149	36.6493
16.1105	4.27255			16.1436	5.736			16.1305	36.6493
16.1261	4.27255			16.1594	5.736			16.1459	36.6493
16.1416	4.27255			16.175	5.736			16.1616	36.6493
16.1575	4.27255			16.1905	5.736			16.1776	36.6493
16.1726	4.27255			16.2062	5.736			16.1928	36.658
16.1883	4.27255			16.2218	5.736			16.2085	36.658
16.204	4.27255			16.2375	5.736			16.2241	36.658
16.2199	4.27255			16.2528	5.736			16.2397	36.658
16.2355	4.27255			16.2684	5.736			16.2556	36.658
16.251	4.27255			16.2844	5.736			16.2712	36.658
16.2666	4.27255			16.3001	5.736			16.2865	36.658
16.2823	4.27255			16.3155	5.736			16.3022	36.6667
16.3013	4.27255			16.3313	5.736			16.3179	36.6667
16.3167	4.27255			16.3468	5.736			16.3335	36.6667
16.3323	4.27255			16.3624	5.736			16.3492	36.6667
16.3482	4.27255			16.3777	5.736			16.3647	36.6667
16.3638	4.27255			16.3934	5.736			16.3805	36.6667
16.3793	4.27255			16.409	5.736			16.3961	36.6667
16.395	4.27255			16.4247	5.736			16.4115	36.6753
16.4106	4.27255			16.4402	5.736			16.4274	36.6753
16.4263	4.27255			16.456	5.736			16.443	36.6753
16.4419	4.27255			16.4718	5.736			16.4586	36.6753
16.4575	4.27255			16.4874	5.736			16.4743	36.6753
16.4728	4.27255			16.5028	5.736			16.4899	36.6753
16.4885	4.27255			16.5183	5.736			16.5055	36.684
16.5044	4.27255			16.5343	5.736			16.5211	36.684
16.52	4.27255			16.5499	5.736			16.5365	36.684
16.5356	4.27255			16.5655	5.736			16.5521	36.6926
16.5513	4.27255			16.581	5.736			16.5677	36.6926
16.5666	4.27255			16.5968	5.736			16.5832	36.6926
16.5823	4.27255			16.6124	5.736			16.5989	36.6926
16.5981	4.27255			16.6277	5.736			16.6145	36.6926
16.6138	4.27255			16.6433	5.744			16.6302	36.7013
16.6293	4.27255			16.659	5.744			16.6459	36.7013
16.645	4.27255			16.6747	5.744			16.6616	36.7013
16.6606	4.27255			16.6903	5.744			16.6774	36.7013
16.6762	4.27255			16.7058	5.744			16.6927	36.71
16.6915	4.27255			16.7215	5.744			16.7082	36.71
16.7072	4.27255			16.7374	5.744			16.7239	36.71
16.7228	4.27255			16.7527	5.744			16.7397	36.71
16.7383	4.27255			16.7683	5.744			16.7553	36.71
16.7542	4.27255			16.7839	5.744			16.7709	36.71
16.7699	4.27255			16.7997	5.744			16.7864	36.7186
16.7855	4.27255			16.8152	5.744			16.802	36.7186
16.8012	4.27255			16.8309	5.744			16.8178	36.7186
16.8165	4.27255			16.8467	5.744			16.8333	36.7186
16.8321	4.27255			16.8623	5.744			16.849	36.7186
16.8478	4.27255			16.8779	5.744			16.8646	36.7186
16.8635	4.27255			16.8935	5.744			16.8801	36.7186
16.8791	4.27255			16.9092	5.744			16.896	36.7186
16.8947	4.27255			16.9247	5.744			16.9113	36.7273
16.9105	4.27255			16.9402	5.744			16.927	36.7273
16.9261	4.27255			16.9559	5.744			16.9429	36.7273
16.9415	4.27255			16.9717	5.744			16.9585	36.7273
16.9571	4.27255			16.9873	5.744			16.9741	36.7273
16.9726	4.27255			17.0026	5.744			16.9898	36.7273
16.9883	4.27255			17.0182	5.744			17.0053	36.7273
17.0043	4.27255			17.0342	5.744			17.021	36.7273
17.0198	4.27255			17.0496	5.744			17.0364	36.7273
17.0354	4.27255			17.0652	5.744			17.0519	36.7273
17.051	4.27255			17.0807	5.744			17.0679	36.7273
17.0667	4.27255			17.0966	5.744			17.0834	36.7359
17.0824	4.27255			17.1123	5.744			17.0991	36.7359
17.098	4.27255			17.1276	5.744			17.1146	36.7359
17.1136	4.27255			17.1432	5.744			17.1301	36.7359
17.1292	4.27255			17.1588	5.744			17.146	36.7359
17.1448	4.27255			17.1744	5.744			17.1615	36.7359
17.1604	4.27255			17.1902	5.744			17.1769	36.7446
17.1761	4.27255			17.2057	5.744			17.1925	36.7446
17.1914	4.27255			17.2215	5.744			17.2084	36.7446
17.2111	4.27255			17.2372	5.744			17.224	36.7446
17.227	4.27255			17.2525	5.744			17.2396	36.7446
17.2426	4.27255			17.2682	5.744			17.2553	36.7446
17.2581	4.27255			17.2841	5.744			17.2709	36.7446
17.2739	4.27255			17.3023	5.744			17.2866	36.7446
17.2894	4.27255			17.3179	5.744			17.3022	36.7446
17.3049	4.27255			17.3335	5.744			17.3175	36.7446
17.3205	4.27255			17.3491	5.744			17.3331	36.7533
17.3362	4.27255			17.365	5.744			17.349	36.7533
17.3519	4.27255			17.3806	5.744			17.3645	36.7533
17.3673	4.27255			17.3962	5.744			17.3799	36.7533
17.3834	4.27255			17.4117	5.744			17.3959	36.7533
17.3987	4.27255			17.4274	5.744			17.4115	36.7533
17.4145	4.27255			17.443	5.744			17.4271	36.7533
17.432	4.27255			17.4587	5.744			17.4428	36.7533
17.4477	4.27255			17.4743	5.744			17.4584	36.7619
17.4633	4.27255			17.4898	5.744			17.4741	36.7619
17.479	4.27255			17.5053	5.744			17.4896	36.7619
17.4946	4.27255			17.5209	5.744			17.5052	36.7619
17.5102	4.27255			17.5366	5.744			17.5209	36.7619
17.526	4.27255			17.5522	5.744			17.5365	36.7619
17.5417	4.27255			17.5678	5.744			17.5522	36.7619
17.557	4.27255			17.5835	5.744			17.5675	36.7706
17.5727	4.27255			17.5993	5.744			17.5831	36.7706
17.5881	4.27255			17.6149	5.744			17.5986	36.7706
17.6042	4.27255			17.6302	5.744			17.6146	36.7706
17.6197	4.27255			17.6459	5.744			17.6299	36.7706
17.6353	4.27255			17.6618	5.744			17.6456	36.7706
17.651	4.27255			17.6774	5.744			17.6614	36.7792
17.6666	4.27255			17.6929	5.744			17.6774	36.7792
17.6823	4.27255			17.7086	5.744			17.6954	36.7792
17.6978	4.27255			17.7242	5.744			17.711	36.7792
17.7135	4.27255			17.7396	5.744			17.7269	36.7792
17.729	4.27255			17.7552	5.744			17.7426	36.7792
17.7448	4.27255			17.7708	5.744			17.7581	36.7879
17.7604	4.27255			17.7868	5.744			17.7737	36.7879
17.776	4.27255			17.8023	5.744			17.7894	36.7879
17.7916	4.27255			17.8179	5.744			17.805	36.7879
17.807	4.27255			17.8335	5.744			17.8203	36.7879
17.8225	4.27255			17.8491	5.744			17.836	36.7879
17.8382	4.27255			17.8648	5.744			17.8519	36.7879
17.854	4.27255			17.8802	5.744			17.8675	36.7965
17.8697	4.27255			17.8958	5.744			17.8868	36.7965
17.8853	4.27255			17.9114	5.744			17.9023	36.7965
17.901	4.27255			17.927	5.744			17.918	36.7965
17.9165	4.27255			17.9427	5.744			17.9336	36.7965
17.9319	4.27255			17.9585	5.744			17.949	36.8052
17.9475	4.27255			17.9741	5.744			17.9646	36.8052
17.9632	4.27255			17.9895	5.744			17.9803	36.8052
17.9789	4.27255			18.0053	5.744			17.9965	36.8052
17.9945	4.27255			18.0211	5.744			18.0117	36.8052
18.01	4.27255			18.0367	5.744			18.0274	36.8139
18.0256	4.27255			18.0523	5.744			18.0431	36.8139
18.0415	4.27255			18.0679	5.744			18.0586	36.8139
18.0569	4.27255			18.0835	5.744			18.074	36.8139
18.0724	4.27255			18.0991	5.744			18.0915	36.8139
18.0881	4.27255			18.1148	5.744			18.1071	36.8139
18.1038	4.27255			18.1301	5.744			18.1227	36.8225
18.1194	4.27255			18.1457	5.744			18.1384	36.8225
18.135	4.27255			18.1617	5.744			18.154	36.8225
18.1509	4.27255			18.1769	5.744			18.1697	36.8225
18.1665	4.27255			18.1927	5.744			18.1853	36.8225
18.1819	4.27255			18.2083	5.744			18.2006	36.8225
18.1974	4.27255			18.2239	5.744			18.2162	36.8312
18.2134	4.27255			18.2397	5.744			18.2318	36.8312
18.229	4.27255			18.255	5.744			18.2478	36.8312
18.2445	4.27255			18.2707	5.744			18.263	36.8312
18.2602	4.27255			18.2866	5.744			18.2789	36.8398
18.2758	4.27255			18.3021	5.744			18.2944	36.8398
18.2915	4.27255			18.3178	5.744			18.3102	36.8398
18.307	4.27255			18.3334	5.744			18.3256	36.8398
18.3225	4.27255			18.3491	5.744			18.3412	36.8485
18.3381	4.27255			18.3648	5.744			18.3572	36.8485
18.3539	4.27255			18.38	5.744			18.3728	36.8485
18.3696	4.27255			18.3957	5.744			18.3883	36.8571
18.3852	4.27255			18.4116	5.744			18.404	36.8571
18.4009	4.27255			18.4272	5.744			18.4196	36.8571
18.4165	4.27255			18.4428	5.744			18.4352	36.8571
18.4318	4.27255			18.4584	5.744			18.4505	36.8658
18.4477	4.27255			18.4741	5.744			18.4662	36.8658
18.4634	4.27255			18.4896	5.744			18.482	36.8658
18.479	4.27255			18.505	5.744			18.4975	36.8658
18.4946	4.27255			18.5207	5.744			18.5129	36.8745
18.5102	4.27255			18.5367	5.744			18.5289	36.8745
18.5258	4.27255			18.5521	5.744			18.5445	36.8745
18.5414	4.27255			18.5677	5.744			18.5602	36.8831
18.5567	4.27255			18.5834	5.744			18.5755	36.8831
18.5724	4.27255			18.5991	5.744			18.5912	36.8831
18.588	4.27255			18.6147	5.744			18.607	36.8918
18.6038	4.27255			18.6303	5.744			18.6226	36.8918
18.6194	4.27255			18.6459	5.744			18.6382	36.8918
18.6349	4.27255			18.6615	5.744			18.6539	36.9004
18.6506	4.27255			18.6771	5.744			18.6696	36.9004
18.6664	4.27255			18.6927	5.744			18.6852	36.9004
18.6817	4.27255			18.7084	5.744			18.7008	36.9091
18.6973	4.27255			18.7238	5.744			18.7161	36.9091
18.713	4.27255			18.7394	5.744			18.732	36.9091
18.7287	4.27255			18.7549	5.744			18.7474	36.9091
18.7443	4.27255			18.7705	5.744			18.7629	36.9177
18.7598	4.27255			18.7862	5.744			18.7789	36.9177
18.7757	4.27255			18.8019	5.744			18.7945	36.9177
18.7912	4.27255			18.8175	5.744			18.8102	36.9177
18.8067	4.27255			18.8331	5.744			18.8257	36.9177
18.8223	4.27255			18.849	5.744			18.8413	36.9264
18.8379	4.27255			18.8646	5.744			18.8567	36.9264
18.8539	4.27255			18.8799	5.744			18.8724	36.9264
18.8694	4.27255			18.8955	5.744			18.8883	36.9264
18.8851	4.27255			18.9114	5.744			18.9039	36.9351
18.9007	4.27255			18.927	5.744			18.9195	36.9351
18.9163	4.27255			18.9426	5.744			18.9351	36.9351
18.9319	4.27255			18.9581	5.744			18.9508	36.9351
18.9476	4.27255			18.9739	5.744			18.9664	36.9351
18.9632	4.27255			18.9895	5.744			18.9817	36.9437
18.9788	4.27255			19.0048	5.744			18.9973	36.9437
18.9945	4.27255			19.0205	5.744			19.0128	36.9437
19.0101	4.27255			19.0365	5.744			19.0288	36.9437
19.0257	4.27255			19.052	5.744			19.0444	36.9437
19.0413	4.27255			19.0676	5.744			19.06	36.9437
19.0566	4.27255			19.0832	5.744			19.0757	36.9437
19.0723	4.27255			19.0989	5.744			19.0913	36.9437
19.0878	4.27255			19.1146	5.744			19.1067	36.9437
19.1038	4.27255			19.1299	5.744			19.1223	36.9524
19.1193	4.27255			19.1455	5.744			19.1382	36.9524
19.135	4.27255			19.1614	5.744			19.1539	36.9524
19.1506	4.27255			19.177	5.744			19.1694	36.9524
19.1662	4.27255			19.1926	5.744			19.185	36.9524
19.1816	4.27255			19.2082	5.744			19.2007	36.9524
19.1976	4.27255			19.2238	5.744			19.2163	36.9524
19.2132	4.27255			19.2394	5.744			19.2317	36.9524
19.2287	4.27255			19.2549	5.744			19.2472	36.961
19.2444	4.27255			19.2707	5.744			19.2629	36.961
19.26	4.27255			19.2864	5.744			19.2787	36.961
19.2756	4.27255			19.302	5.744			19.2944	36.961
19.2912	4.27255			19.3176	5.744			19.31	36.961
19.3066	4.27255			19.3333	5.744			19.3256	36.961
19.3222	4.27255			19.3489	5.744			19.3412	36.9697
19.3378	4.27255			19.3645	5.744			19.3566	36.9697
19.3536	4.27255			19.3798	5.744			19.3722	36.9697
19.3692	4.27255			19.3954	5.744			19.3879	36.9697
19.3849	4.27255			19.4113	5.744			19.4036	36.9697
19.4005	4.27255			19.4268	5.744			19.4193	36.9697
19.4162	4.27255			19.4425	5.744			19.4347	36.9697
19.4316	4.27255			19.4581	5.744			19.4506	36.9783
19.45	4.27255			19.4738	5.744			19.4662	36.9783
19.4656	4.27255			19.4891	5.744			19.4816	36.9783
19.4813	4.27255			19.5048	5.744			19.4971	36.9783
19.4969	4.27255			19.5204	5.744			19.5129	36.9783
19.5125	4.27255			19.5363	5.744			19.5287	36.987
19.5284	4.27255			19.5519	5.744			19.5443	36.987
19.544	4.27255			19.5675	5.744			19.56	36.987
19.5596	4.27255			19.5832	5.744			19.5756	36.987
19.5752	4.27255			19.5988	5.744			19.5912	36.9957
19.5908	4.27255			19.6144	5.744			19.6065	36.9957
19.6064	4.27255			19.6298	5.744			19.6222	36.9957
19.6221	4.27255			19.6453	5.744			19.6382	36.9957
19.6373	4.27255			19.6611	5.744			19.6537	37.0043
19.6533	4.27255			19.6766	5.744			19.6693	37.0043
19.6689	4.27255			19.6923	5.744			19.6849	37.0043
19.6842	4.27255			19.7079	5.744			19.7006	37.013
19.6998	4.27255			19.7236	5.744			19.7162	37.013
19.7155	4.27255			19.7392	5.744			19.7315	37.0217
19.7313	4.27255			19.7547	5.744			19.7471	37.0217
19.7469	4.27255			19.7703	5.744			19.7627	37.0217
19.7624	4.27255			19.7862	5.744			19.7788	37.0217
19.7782	4.27255			19.8018	5.744			19.7943	37.0303
19.7939	4.27255			19.8174	5.744			19.8099	37.0303
19.8092	4.27255			19.8331	5.744			19.8255	37.0303
19.8248	4.27255			19.8488	5.744			19.8411	37.039
19.8407	4.27255			19.8644	5.744			19.8565	37.039
19.8562	4.27255			19.88	5.744			19.8721	37.039
19.8719	4.27255			19.8957	5.744			19.888	37.039
19.8874	4.27255			19.9112	5.744			19.9036	37.0476
19.9032	4.27255			19.9269	5.752			19.9192	37.0476
19.9188	4.27255			19.9422	5.752			19.9348	37.0476
19.9342	4.27255			19.9581	5.752			19.9505	37.0563
19.9498	4.27255			19.9737	5.752			19.966	37.0563
19.9657	4.27255			19.9892	5.752			19.9815	37.0563
19.9814	4.27255			20.0046	5.76			19.9973	37.0563
19.9969	4.27255			20.0203	5.76			20.0127	37.0649
20.0125	4.27255			20.0362	5.76			20.0286	37.0649
20.0282	4.27255			20.0518	5.76			20.0442	37.0649
20.0438	4.27255			20.0673	5.768			20.0598	37.0736
20.0592	4.27255			20.083	5.768			20.0755	37.0736
20.0748	4.27255			20.0987	5.768			20.0913	37.0736
20.0904	4.27255			20.1143	5.768			20.1098	37.0736
20.1061	4.27255			20.1296	5.768			20.1253	37.0823
20.1218	4.27255			20.1453	5.776			20.141	37.0823
20.1373	4.27255			20.1609	5.776			20.1566	37.0823
20.1532	4.27255			20.1766	5.776			20.1723	37.0823
20.1688	4.27255			20.1923	5.776			20.1879	37.0909
20.1844	4.27255			20.2078	5.784			20.2035	37.0909
20.2	4.27255			20.2234	5.784			20.2192	37.0909
20.2157	4.27255			20.2391	5.784			20.2344	37.0909
20.2313	4.27255			20.2546	5.784			20.2501	37.0909
20.2469	4.27255			20.2702	5.792			20.2659	37.0996
20.2626	4.27255			20.2861	5.792			20.2812	37.0996
20.2782	4.27255			20.3018	5.792			20.2971	37.0996
20.2938	4.27255			20.3171	5.8			20.3125	37.0996
20.3091	4.27255			20.3328	5.8			20.3285	37.1082
20.3247	4.27255			20.3484	5.8			20.344	37.1082
20.3407	4.27255			20.3642	5.8			20.3594	37.1082
20.3559	4.27255			20.3796	5.8			20.375	37.1082
20.3718	4.27255			20.3952	5.808			20.391	37.1169
20.3874	4.27255			20.4109	5.808			20.4066	37.1169
20.4032	4.27255			20.4264	5.808			20.4221	37.1169
20.4187	4.27255			20.4421	5.808			20.4378	37.1169
20.4341	4.27255			20.4577	5.816			20.4534	37.1255
20.4497	4.27255			20.4735	5.816			20.469	37.1255
20.4656	4.27255			20.4889	5.816			20.4844	37.1255
20.4812	4.27255			20.5045	5.824			20.5001	37.1255
20.4968	4.27255			20.5205	5.824			20.5157	37.1255
20.5125	4.27255			20.536	5.824			20.5313	37.1342
20.5281	4.27255			20.5517	5.824			20.5469	37.1342
20.5437	4.27255			20.5673	5.824			20.5625	37.1342
20.559	4.27255			20.5829	5.832			20.5784	37.1342
20.5747	4.27255			20.5985	5.832			20.594	37.1342
20.5905	4.27255			20.6142	5.832			20.6093	37.1342
20.606	4.27255			20.6295	5.832			20.6251	37.1342
20.6217	4.27255			20.6451	5.832			20.6409	37.1429
20.6372	4.27255			20.6611	5.84			20.6565	37.1429
20.653	4.27255			20.6767	5.84			20.6722	37.1429
20.6686	4.27255			20.6922	5.84			20.6877	37.1429
20.684	4.27255			20.7077	5.848			20.7034	37.1429
20.6996	4.27255			20.7235	5.848			20.719	37.1429
20.7155	4.27255			20.7391	5.848			20.7346	37.1429
20.7311	4.27255			20.7544	5.848			20.7503	37.1515
20.7469	4.27255			20.7701	5.856			20.7658	37.1515
20.7624	4.27255			20.7861	5.856			20.7815	37.1515
20.778	4.27255			20.8016	5.856			20.7971	37.1515
20.7936	4.27255			20.8172	5.864			20.8124	37.1515
20.8092	4.27255			20.8328	5.864			20.8284	37.1515
20.8249	4.27255			20.8485	5.864			20.844	37.1602
20.8405	4.27255			20.8642	5.864			20.8593	37.1602
20.8561	4.27255			20.8795	5.872			20.8749	37.1602
20.8716	4.27255			20.8951	5.872			20.8906	37.1602
20.8871	4.27255			20.9109	5.872			20.9064	37.1602
20.903	4.27255			20.9265	5.872			20.922	37.1602
20.9186	4.27255			20.9421	5.88			20.9376	37.1688
20.934	4.27255			20.9578	5.88			20.9533	37.1688
20.9496	4.27255			20.9734	5.88			20.969	37.1688
20.9652	4.27255			20.989	5.88			20.9843	37.1688
20.9812	4.27255			21.0045	5.88			20.9999	37.1688
20.9967	4.27255			21.02	5.888			21.0156	37.1775
21.0123	4.27255			21.0359	5.888			21.0311	37.1775
21.028	4.27255			21.0516	5.888			21.0473	37.1775
21.0436	4.27255			21.0672	5.888			21.0625	37.1775
21.0589	4.27255			21.0828	5.896			21.0783	37.1861
21.0745	4.27255			21.0985	5.896			21.0939	37.1861
21.0905	4.27255			21.1141	5.896			21.1093	37.1861
21.1057	4.27255			21.1298	5.896			21.1249	37.1948
21.1216	4.27255			21.1453	5.896			21.1408	37.1948
21.1372	4.28056			21.1609	5.904			21.1562	37.1948
21.153	4.27255			21.1765	5.904			21.1719	37.1948
21.1686	4.27255			21.1922	5.904			21.1874	37.1948
21.1839	4.27255			21.2078	5.904			21.203	37.1948
21.1995	4.27255			21.2234	5.912			21.2188	37.2035
21.2154	4.27255			21.2389	5.912			21.2342	37.2035
21.2308	4.27255			21.2544	5.912			21.2499	37.2035
21.2464	4.27255			21.27	5.912			21.2658	37.2121
21.2621	4.27255			21.2859	5.912			21.2813	37.2121
21.2777	4.27255			21.3015	5.92			21.2968	37.2121
21.2838	4.28056			21.3172	5.92			21.3124	37.2121
21.3025	4.28056			21.3327	5.92			21.3282	37.2208
21.3178	4.28056			21.3484	5.92			21.3438	37.2208
21.3335	4.28056			21.3639	5.928			21.3595	37.2208
21.3491	4.27255			21.3793	5.928			21.3751	37.2208
21.3649	4.27255			21.3949	5.928			21.3907	37.2294
21.3804	4.27255			21.4108	5.928			21.4063	37.2294
21.396	4.27255			21.4264	5.928			21.422	37.2294
21.4118	4.27255			21.4421	5.928			21.4376	37.2294
21.4274	4.27255			21.4577	5.928			21.4533	37.2381
21.4428	4.28056			21.4732	5.928			21.4688	37.2381
21.4584	4.27255			21.4888	5.936			21.4842	37.2381
21.4741	4.28056			21.5043	5.936			21.4997	37.2381
21.4899	4.28056			21.5199	5.936			21.5154	37.2467
21.5054	4.28056			21.5358	5.936			21.5312	37.2467
21.5209	4.28056			21.5515	5.936			21.5469	37.2467
21.5365	4.28056			21.567	5.936			21.5623	37.2467
21.5524	4.28056			21.5826	5.936			21.5782	37.2467
21.568	4.28056			21.5983	5.936			21.5938	37.2554
21.5837	4.28056			21.6143	5.936			21.6091	37.2554
21.5993	4.28056			21.6293	5.936			21.6248	37.2554
21.6149	4.28056			21.6449	5.936			21.6404	37.2554
21.6306	4.28056			21.6607	5.936			21.6562	37.2554
21.6462	4.27255			21.6764	5.936			21.6719	37.2641
21.6618	4.27255			21.6919	5.936			21.6875	37.2641
21.6774	4.27255			21.7076	5.936			21.7031	37.2641
21.6927	4.27255			21.7233	5.936			21.7187	37.2641
21.7084	4.27255			21.7389	5.936			21.7341	37.2641
21.7243	4.28056			21.7543	5.936			21.7497	37.2641
21.7398	4.28056			21.7699	5.936			21.7653	37.2641
21.7553	4.28056			21.7856	5.936			21.781	37.2727
21.771	4.28056			21.8011	5.936			21.7966	37.2727
21.7866	4.28056			21.8167	5.936			21.8123	37.2727
21.8024	4.28056			21.8324	5.936			21.828	37.2727
21.8177	4.28056			21.8481	5.936			21.8437	37.2727
21.8334	4.28056			21.8639	5.936			21.859	37.2727
21.8494	4.28056			21.8795	5.936			21.8747	37.2727
21.8648	4.28056			21.8951	5.936			21.8906	37.2814
21.8804	4.28056			21.9107	5.936			21.9067	37.2814
21.8961	4.28056			21.9263	5.936			21.9218	37.2814
21.9118	4.28056			21.9419	5.936			21.9374	37.2814
21.9274	4.28056			21.9576	5.936			21.953	37.2814
21.9427	4.28056			21.9732	5.936			21.9688	37.2814
21.9583	4.28056			21.9889	5.936			21.984	37.2814
21.9742	4.28056			22.0042	5.936			21.9999	37.2814
21.9897	4.28056			22.02	5.936			22.0155	37.2814
22.0054	4.28056			22.0358	5.936			22.0312	37.2814
22.021	4.28056			22.0514	5.936			22.0468	37.2814
22.0365	4.28056			22.067	5.936			22.0622	37.29
22.0524	4.28056			22.0826	5.936			22.078	37.29
22.068	4.28056			22.0982	5.936			22.0936	37.29
22.0836	4.28056			22.1138	5.936			22.1091	37.29
22.0992	4.28056			22.1291	5.936			22.1246	37.29
22.1149	4.28056			22.1448	5.936			22.1406	37.29
22.1304	4.28056			22.1605	5.936			22.1563	37.29
22.1461	4.28056			22.1761	5.936			22.1718	37.29
22.1617	4.28056			22.1917	5.936			22.1874	37.29
22.1773	4.28056			22.2074	5.936			22.203	37.29
22.1927	4.28858			22.2231	5.936			22.2186	37.29
22.2083	4.28858			22.2386	5.936			22.234	37.2987
22.2239	4.28858			22.2541	5.936			22.2496	37.2987
22.2396	4.28858			22.2699	5.936			22.2653	37.2987
22.255	4.28858			22.2857	5.936			22.2809	37.2987
22.2708	4.28858			22.3033	5.936			22.2966	37.2987
22.2865	4.28858			22.3188	5.936			22.3031	37.2987
22.3023	4.29659			22.3344	5.936			22.3201	37.2987
22.3176	4.29659			22.3501	5.936			22.336	37.3074
22.3332	4.29659			22.3655	5.936			22.3513	37.3074
22.3492	4.29659			22.3811	5.936			22.3669	37.3074
22.3648	4.29659			22.397	5.936			22.3826	37.3074
22.3803	4.29659			22.4126	5.936			22.3983	37.3074
22.396	4.29659			22.4282	5.936			22.4171	37.3074
22.4116	4.29659			22.4439	5.936			22.4327	37.316
22.4273	4.30461			22.4595	5.936			22.4485	37.316
22.4426	4.30461			22.4751	5.936			22.4641	37.316
22.4582	4.30461			22.4907	5.936			22.4794	37.316
22.4741	4.30461			22.5061	5.936			22.495	37.316
22.4897	4.30461			22.5217	5.936			22.5108	37.3247
22.5053	4.30461			22.5373	5.936			22.5266	37.3247
22.521	4.31263			22.5532	5.936			22.542	37.3247
22.5363	4.31263			22.5687	5.936			22.5576	37.3247
22.5522	4.31263			22.5844	5.936			22.5733	37.3333
22.5675	4.31263			22.6001	5.936			22.5889	37.3333
22.5832	4.31263			22.6157	5.936			22.6047	37.3333
22.5992	4.31263			22.6311	5.936			22.622	37.3333
22.6146	4.31263			22.6467	5.936			22.6376	37.342
22.6301	4.31263			22.6626	5.936			22.6532	37.342
22.6457	4.31263			22.6783	5.936			22.6688	37.342
22.6615	4.31263			22.6938	5.936			22.6844	37.3507
22.6772	4.31263			22.7095	5.936			22.7	37.3507
22.6928	4.31263			22.725	5.936			22.7157	37.3507
22.7082	4.32064			22.7407	5.936			22.731	37.3507
22.7238	4.32064			22.756	5.936			22.7466	37.3507
22.7395	4.32064			22.7716	5.936			22.7624	37.3593
22.7552	4.32064			22.7872	5.936			22.7778	37.3593
22.7708	4.32064			22.8031	5.936			22.7936	37.3593
22.7862	4.32064			22.8187	5.936			22.8092	37.3593
22.8021	4.32064			22.8344	5.936			22.825	37.368
22.8177	4.32064			22.85	5.936			22.8407	37.368
22.8334	4.32064			22.8657	5.936			22.8559	37.368
22.849	4.32064			22.8809	5.936			22.8716	37.3766
22.8647	4.32064			22.8966	5.936			22.8875	37.3766
22.8802	4.32064			22.9126	5.936			22.9031	37.3766
22.8958	4.32064			22.928	5.936			22.9187	37.3766
22.9115	4.32866			22.9435	5.936			22.9343	37.3766
22.9271	4.32866			22.9592	5.936			22.95	37.3853
22.9427	4.32866			22.9748	5.936			22.9655	37.3853
22.9581	4.32866			22.9906	5.936			22.981	37.3853
22.9737	4.32866			23.006	5.936			22.9986	37.3853
22.9896	4.32866			23.0217	5.936			23.014	37.3853
23.0049	4.32866			23.0372	5.936			23.0298	37.3939
23.0208	4.32866			23.053	5.936			23.0451	37.3939
23.0364	4.32866			23.0687	5.936			23.0608	37.3939
23.0519	4.32866			23.0844	5.936			23.0766	37.3939
23.0678	4.32866			23.1	5.936			23.0923	37.4026
23.0835	4.32866			23.1156	5.936			23.1076	37.4026
23.0989	4.33667			23.1309	5.936			23.1232	37.4026
23.1146	4.33667			23.1465	5.936			23.1389	37.4026
23.1301	4.33667			23.1624	5.936			23.1548	37.4026
23.1458	4.33667			23.178	5.936			23.1703	37.4113
23.1615	4.33667			23.1937	5.936			23.1859	37.4113
23.1771	4.33667			23.2092	5.936			23.2035	37.4113
23.1927	4.33667			23.2249	5.936			23.2191	37.4199
23.2083	4.33667			23.2406	5.936			23.2344	37.4199
23.2236	4.33667			23.2559	5.936			23.2504	37.4199
23.2393	4.33667			23.2715	5.936			23.266	37.4286
23.255	4.33667			23.2871	5.936			23.2814	37.4286
23.2705	4.33667			23.303	5.936			23.2971	37.4286
23.2862	4.33667			23.3186	5.936			23.3128	37.4286
23.302	4.33667			23.3343	5.936			23.3282	37.4372
23.3176	4.33667			23.3498	5.936			23.344	37.4372
23.3332	4.33667			23.3656	5.936			23.3594	37.4372
23.3486	4.33667			23.3809	5.936			23.375	37.4459
23.3643	4.33667			23.3965	5.936			23.391	37.4459
23.38	4.33667			23.4124	5.936			23.4065	37.4459
23.3956	4.33667			23.428	5.936			23.4221	37.4545
23.4112	4.33667			23.4435	5.936			23.4377	37.4545
23.4268	4.34469			23.4592	5.936			23.4535	37.4545
23.4426	4.34469			23.4749	5.936			23.4691	37.4632
23.4583	4.34469			23.4905	5.936			23.4847	37.4632
23.4739	4.34469			23.5058	5.936			23.5	37.4632
23.4894	4.34469			23.5215	5.936			23.5159	37.4632
23.505	4.34469			23.537	5.936			23.5315	37.4719
23.5207	4.34469			23.5529	5.936			23.547	37.4719
23.5361	4.34469			23.5686	5.936			23.5627	37.4719
23.5519	4.34469			23.5842	5.936			23.5782	37.4719
23.5676	4.34469			23.5998	5.936			23.5939	37.4719
23.5832	4.34469			23.6154	5.936			23.6093	37.4805
23.5986	4.34469			23.6311	5.936			23.625	37.4805
23.6142	4.34469			23.6467	5.936			23.6405	37.4805
23.6301	4.34469			23.6623	5.936			23.6564	37.4805
23.6457	4.34469			23.678	5.936			23.672	37.4805
23.6614	4.34469			23.6936	5.936			23.6876	37.4892
23.6769	4.34469			23.7092	5.936			23.7033	37.4892
23.6925	4.34469			23.7249	5.936			23.719	37.4892
23.7082	4.34469			23.7405	5.936			23.7343	37.4892
23.7235	4.34469			23.7558	5.936			23.7499	37.4892
23.7392	4.34469			23.7714	5.936			23.7659	37.4892
23.7548	4.34469			23.787	5.936			23.7813	37.4978
23.7704	4.35271			23.8028	5.936			23.7969	37.4978
23.7862	4.35271			23.8185	5.936			23.8125	37.4978
23.8016	4.35271			23.8342	5.936			23.8281	37.4978
23.8174	4.35271			23.8498	5.936			23.8438	37.4978
23.8333	4.35271			23.8654	5.936			23.8593	37.5065
23.8485	4.35271			23.8807	5.936			23.8751	37.5065
23.8642	4.35271			23.8964	5.936			23.8908	37.5065
23.88	4.35271			23.9123	5.936			23.9064	37.5065
23.8957	4.35271			23.9278	5.936			23.9221	37.5065
23.9111	4.35271			23.9435	5.936			23.9377	37.5065
23.9267	4.35271			23.9591	5.936			23.9533	37.5151
23.9423	4.35271			23.9747	5.936			23.9689	37.5151
23.9579	4.35271			23.9903	5.936			23.9843	37.5151
23.9735	4.35271			24.0057	5.936			23.9999	37.5151
23.9891	4.35271			24.0214	5.936			24.0159	37.5151
24.0047	4.35271			24.037	5.936			24.0312	37.5151
24.0204	4.35271			24.0526	5.936			24.0468	37.5238
24.036	4.35271			24.0685	5.936			24.0624	37.5238
24.0517	4.35271			24.0841	5.936			24.0781	37.5238
24.0675	4.35271			24.0997	5.936			24.0937	37.5238
24.0831	4.35271			24.1153	5.936			24.1092	37.5238
24.0984	4.36072			24.1307	5.936			24.1248	37.5325
24.1143	4.36072			24.1464	5.936			24.1407	37.5325
24.1299	4.36072			24.1621	5.936			24.1563	37.5325
24.1456	4.36072			24.1778	5.936			24.172	37.5325
24.1612	4.36072			24.1934	5.936			24.1875	37.5325
24.1768	4.36072			24.209	5.936			24.2033	37.5411
24.1924	4.36072			24.2247	5.936			24.2189	37.5411
24.208	4.36072			24.2403	5.936			24.2342	37.5411
24.2234	4.36072			24.2559	5.936			24.2498	37.5411
24.239	4.36072			24.2714	5.936			24.2655	37.5411
24.2546	4.36072			24.287	5.936			24.2811	37.5411
24.2702	4.36072			24.3025	5.936			24.2967	37.5498
24.2861	4.36072			24.3184	5.936			24.3123	37.5498
24.3016	4.36072			24.3341	5.936			24.3279	37.5498
24.3174	4.36072			24.3497	5.936			24.3436	37.5498
24.333	4.36072			24.3653	5.936			24.3592	37.5498
24.3484	4.36072			24.3807	5.936			24.3748	37.5498
24.364	4.36072			24.3963	5.936			24.3906	37.5498
24.3799	4.36072			24.4122	5.936			24.4063	37.5584
24.3955	4.36072			24.4278	5.936			24.4219	37.5584
24.4111	4.36072			24.4434	5.936			24.4375	37.5584
24.4267	4.36072			24.4591	5.936			24.4532	37.5584
24.4423	4.36072			24.4747	5.936			24.4688	37.5584
24.4579	4.36072			24.4903	5.936			24.4844	37.5584
24.4733	4.36072			24.5056	5.936			24.5	37.5584
24.489	4.36072			24.5212	5.936			24.5156	37.5671
24.5046	4.36072			24.5369	5.936			24.5313	37.5671
24.5203	4.36072			24.5524	5.936			24.5469	37.5671
24.536	4.36072			24.5683	5.936			24.5625	37.5671
24.5514	4.36874			24.5839	5.936			24.5779	37.5671
24.5673	4.36874			24.5996	5.936			24.5935	37.5671
24.583	4.36874			24.6152	5.936			24.6094	37.5758
24.5983	4.36874			24.6306	5.936			24.6247	37.5758
24.6139	4.36874			24.6462	5.936			24.6404	37.5758
24.6299	4.36874			24.6621	5.936			24.6562	37.5758
24.6455	4.36874			24.6777	5.936			24.6719	37.5758
24.6611	4.36874			24.6932	5.936			24.6875	37.5758
24.6767	4.36874			24.7089	5.936			24.7031	37.5758
24.6926	4.36874			24.7245	5.936			24.7187	37.5758
24.708	4.36874			24.7402	5.936			24.7344	37.5758
24.7236	4.36874			24.7555	5.936			24.75	37.5758
24.7392	4.36874			24.7712	5.936			24.7653	37.5758
24.7546	4.36874			24.7868	5.936			24.7809	37.5758
24.7704	4.36874			24.8024	5.936			24.7966	37.5758
24.786	4.36874			24.8183	5.936			24.8122	37.5758
24.8014	4.36874			24.8339	5.936			24.8279	37.5758
24.8173	4.36874			24.8496	5.936			24.8434	37.5758
24.833	4.36874			24.8652	5.936			24.8593	37.5758
24.8482	4.36874			24.8808	5.936			24.8749	37.5758
24.8639	4.36874			24.8964	5.936			24.8903	37.5758
24.8798	4.36874			24.912	5.936			24.9059	37.5758
24.8954	4.36874			24.9277	5.936			24.9218	37.5758
24.911	4.36874			24.9433	5.936			24.9374	37.5758
24.9267	4.36874			24.9589	5.936			24.953	37.5758
24.9423	4.36874			24.9743	5.936			24.9686	37.5758
24.9579	4.36874			24.9902	5.936			24.9843	37.5758
24.9732	4.36874			25.0055	5.944			24.9999	37.5758
24.9888	4.36874			25.0212	5.944			25.0153	37.5758
25.0044	4.36874			25.0369	5.952			25.0309	37.5758
25.0202	4.36874			25.0523	5.952			25.0465	37.5758
25.0358	4.36874			25.0682	5.96			25.0623	37.5758
25.0514	4.36874			25.0838	5.96			25.0779	37.5758
25.0672	4.36874			25.0995	5.96			25.0933	37.5758
25.0829	4.36874			25.1151	5.968			25.1093	37.5758
25.0982	4.36874			25.1304	5.968			25.1249	37.5758
25.1139	4.37675			25.1461	5.976			25.1402	37.5758
25.1298	4.37675			25.162	5.976			25.1561	37.5758
25.1454	4.37675			25.1775	5.984			25.1717	37.5758
25.161	4.37675			25.1932	5.984			25.1874	37.5758
25.1765	4.37675			25.2089	5.992			25.2029	37.5758
25.1921	4.37675			25.2245	5.992			25.2219	37.5758
25.2077	4.37675			25.2401	6			25.2375	37.5758
25.2232	4.37675			25.2554	6			25.2532	37.5844
25.2388	4.37675			25.271	6			25.2688	37.5844
25.2546	4.37675			25.2866	6.008			25.2845	37.5844
25.2702	4.37675			25.3022	6.008			25.3	37.5844
25.2857	4.37675			25.3182	6.016			25.316	37.5844
25.3012	4.37675			25.3338	6.016			25.3313	37.5844
25.3172	4.37675			25.3494	6.016			25.3469	37.5844
25.3328	4.37675			25.365	6.024			25.3624	37.5844
25.3485	4.37675			25.3804	6.024			25.378	37.5844
25.364	4.37675			25.396	6.024			25.3935	37.5844
25.3797	4.37675			25.4119	6.032			25.4091	37.5931
25.3954	4.37675			25.4274	6.032			25.4251	37.5931
25.4109	4.37675			25.4432	6.032			25.4407	37.5931
25.4265	4.37675			25.4587	6.04			25.4563	37.5931
25.4422	4.37675			25.4744	6.04			25.4719	37.5931
25.4578	4.37675			25.49	6.048			25.4875	37.5931
25.4731	4.37675			25.5056	6.048			25.5031	37.5931
25.4887	4.37675			25.5211	6.048			25.5185	37.5931
25.5047	4.37675			25.5367	6.056			25.534	37.5931
25.52	4.37675			25.5522	6.056			25.5499	37.6017
25.5357	4.37675			25.5681	6.056			25.5653	37.6017
25.5512	4.37675			25.5837	6.064			25.581	37.6017
25.5671	4.38477			25.5994	6.064			25.5966	37.6017
25.5828	4.38477			25.615	6.064			25.6123	37.6017
25.5981	4.38477			25.6303	6.072			25.6281	37.6017
25.6137	4.38477			25.6459	6.072			25.6434	37.6017
25.6296	4.38477			25.6619	6.08			25.659	37.6017
25.6452	4.38477			25.6774	6.08			25.6749	37.6104
25.6608	4.38477			25.693	6.088			25.6905	37.6104
25.6765	4.38477			25.7087	6.088			25.7062	37.6104
25.692	4.38477			25.7243	6.088			25.7218	37.6104
25.7078	4.39279			25.7399	6.096			25.7375	37.6104
25.723	4.39279			25.7553	6.096			25.7531	37.6191
25.7387	4.39279			25.771	6.104			25.7684	37.6191
25.7543	4.39279			25.7865	6.104			25.784	37.6191
25.7702	4.39279			25.8021	6.104			25.7996	37.6191
25.7856	4.39279			25.818	6.112			25.8156	37.6191
25.8011	4.39279			25.8336	6.112			25.8309	37.6277
25.8171	4.39279			25.8493	6.112			25.8465	37.6277
25.8327	4.4008			25.8649	6.112			25.8622	37.6277
25.848	4.4008			25.8803	6.12			25.8778	37.6277
25.8637	4.4008			25.8959	6.12			25.8933	37.6277
25.8795	4.4008			25.9118	6.12			25.9093	37.6277
25.8951	4.4008			25.9275	6.12			25.9248	37.6277
25.9107	4.4008			25.943	6.128			25.9405	37.6364
25.9264	4.4008			25.9586	6.128			25.9562	37.6364
25.942	4.4008			25.9743	6.128			25.9718	37.6364
25.9577	4.4008			25.9899	6.128			25.9874	37.6364
25.973	4.40882			26.0052	6.128			26.003	37.6364
25.9889	4.40882			26.0209	6.136			26.0184	37.6364
26.0042	4.40882			26.0368	6.136			26.034	37.645
26.0201	4.40882			26.0521	6.136			26.0499	37.645
26.0358	4.40882			26.0678	6.136			26.0655	37.645
26.0511	4.40882			26.0834	6.136			26.0811	37.645
26.067	4.40882			26.0992	6.144			26.0968	37.645
26.0827	4.40882			26.1149	6.144			26.1123	37.645
26.098	4.41683			26.1305	6.144			26.128	37.645
26.1136	4.41683			26.1462	6.144			26.1433	37.645
26.1292	4.41683			26.1617	6.144			26.1589	37.645
26.1452	4.41683			26.1774	6.152			26.1746	37.645
26.1607	4.41683			26.193	6.152			26.1903	37.645
26.1763	4.41683			26.2086	6.152			26.2059	37.6537
26.192	4.41683			26.2243	6.152			26.2214	37.6537
26.2075	4.41683			26.2399	6.16			26.2373	37.6537
26.2229	4.41683			26.2552	6.16			26.2529	37.6537
26.2386	4.41683			26.2708	6.16			26.2683	37.6537
26.2542	4.42485			26.2865	6.16			26.2839	37.6537
26.2698	4.42485			26.302	6.168			26.2998	37.6537
26.2857	4.42485			26.318	6.168			26.3154	37.6537
26.3037	4.42485			26.3335	6.168			26.331	37.6537
26.3193	4.42485			26.3492	6.168			26.3465	37.6537
26.335	4.42485			26.3648	6.168			26.3623	37.6537
26.3505	4.42485			26.3802	6.168			26.3779	37.6537
26.3661	4.42485			26.3958	6.168			26.3932	37.6537
26.3818	4.43287			26.4114	6.168			26.4088	37.6537
26.3974	4.43287			26.427	6.168			26.4248	37.6623
26.413	4.43287			26.4427	6.176			26.4403	37.6623
26.4287	4.43287			26.4583	6.176			26.456	37.6623
26.4443	4.43287			26.4742	6.176			26.4716	37.6623
26.4601	4.43287			26.4898	6.176			26.487	37.6623
26.4755	4.43287			26.5051	6.176			26.5029	37.6623
26.4911	4.43287			26.5208	6.184			26.5185	37.6623
26.507	4.44088			26.5365	6.184			26.5341	37.671
26.5226	4.44088			26.552	6.184			26.5497	37.671
26.5382	4.44088			26.5678	6.184			26.5654	37.671
26.5538	4.44088			26.5835	6.192			26.581	37.671
26.5695	4.44088			26.5991	6.192			26.5966	37.671
26.5849	4.44088			26.6147	6.192			26.6122	37.671
26.6006	4.44088			26.6301	6.192			26.6278	37.671
26.6163	4.44088			26.6458	6.192			26.6431	37.6797
26.6319	4.44088			26.6616	6.2			26.6588	37.6797
26.6476	4.44088			26.6772	6.2			26.6745	37.6797
26.6632	4.4489			26.6928	6.2			26.6901	37.6797
26.6788	4.4489			26.7085	6.208			26.7057	37.6797
26.6944	4.4489			26.7241	6.208			26.7213	37.6797
26.71	4.4489			26.7397	6.208			26.7372	37.6797
26.7254	4.4489			26.755	6.208			26.7528	37.6797
26.741	4.4489			26.7707	6.208			26.7682	37.6797
26.7567	4.4489			26.7865	6.208			26.7838	37.6883
26.7723	4.4489			26.8019	6.208			26.7997	37.6883
26.788	4.4489			26.8178	6.208			26.8154	37.6883
26.8035	4.4489			26.8335	6.208			26.8309	37.6883
26.8194	4.4489			26.8491	6.208			26.8465	37.6883
26.8349	4.4489			26.8646	6.208			26.8621	37.6883
26.8504	4.4489			26.8803	6.216			26.8776	37.6883
26.866	4.4489			26.8959	6.216			26.8931	37.6883
26.8818	4.4489			26.9116	6.216			26.9088	37.6883
26.8973	4.4489			26.9271	6.216			26.9245	37.6883
26.9129	4.4489			26.9428	6.216			26.9401	37.6883
26.9285	4.4489			26.9584	6.216			26.9557	37.6883
26.9444	4.4489			26.9741	6.216			26.9713	37.6883
26.96	4.4489			26.9897	6.224			26.9871	37.6883
26.9754	4.4489			27.005	6.224			27.0028	37.6883
26.991	4.4489			27.0206	6.224			27.0181	37.6883
27.0065	4.4489			27.0364	6.224			27.0337	37.6883
27.0222	4.4489			27.0518	6.224			27.0496	37.6883
27.0378	4.4489			27.0677	6.224			27.0651	37.6883
27.0535	4.4489			27.0834	6.224			27.0808	37.6883
27.0694	4.4489			27.099	6.224			27.0965	37.6883
27.0849	4.4489			27.1147	6.224			27.1119	37.6883
27.1003	4.4489			27.13	6.224			27.1276	37.6883
27.116	4.4489			27.1456	6.232			27.1431	37.6883
27.1318	4.4489			27.1615	6.232			27.159	37.6883
27.1474	4.4489			27.1771	6.232			27.1746	37.6883
27.163	4.4489			27.1927	6.232			27.1902	37.6883
27.1787	4.4489			27.2083	6.232			27.2059	37.6883
27.1944	4.4489			27.224	6.232			27.2215	37.6883
27.2099	4.4489			27.2397	6.232			27.237	37.6883
27.2255	4.4489			27.2549	6.232			27.2527	37.6883
27.2411	4.4489			27.2706	6.232			27.2681	37.6883
27.2568	4.4489			27.2864	6.232			27.2837	37.6883
27.2724	4.4489			27.3031	6.232			27.2994	37.697
27.2881	4.4489			27.3189	6.232			27.315	37.697
27.3037	4.4489			27.3344	6.232			27.3307	37.697
27.3193	4.4489			27.3504	6.232			27.3462	37.697
27.335	4.4489			27.366	6.232			27.362	37.7056
27.3503	4.4489			27.3816	6.232			27.3776	37.7056
27.3659	4.4489			27.3972	6.232			27.393	37.7056
27.3818	4.4489			27.4128	6.232			27.4087	37.7056
27.3974	4.4489			27.4285	6.232			27.4243	37.7143
27.413	4.4489			27.4441	6.232			27.44	37.7143
27.4286	4.4489			27.4597	6.232			27.4555	37.7143
27.4443	4.4489			27.4753	6.232			27.4711	37.7229
27.4599	4.4489			27.4909	6.232			27.487	37.7229
27.4755	4.4489			27.5063	6.232			27.5026	37.7229
27.4908	4.4489			27.5219	6.232			27.518	37.7316
27.5064	4.4489			27.5377	6.232			27.5336	37.7316
27.5224	4.4489			27.5533	6.232			27.5493	37.7316
27.5379	4.4489			27.5688	6.232			27.565	37.7403
27.5533	4.4489			27.5844	6.232			27.5806	37.7403
27.5691	4.4489			27.6002	6.232			27.5962	37.7403
27.5845	4.4489			27.6159	6.232			27.612	37.7403
27.6001	4.4489			27.6312	6.232			27.6275	37.7489
27.6158	4.4489			27.6468	6.232			27.643	37.7489
27.6315	4.4489			27.6627	6.232			27.6586	37.7576
27.6474	4.4489			27.6781	6.232			27.6745	37.7576
27.663	4.4489			27.6937	6.232			27.6902	37.7576
27.6785	4.4489			27.7094	6.232			27.7057	37.7662
27.6941	4.4489			27.725	6.232			27.7213	37.7662
27.7097	4.4489			27.7408	6.232			27.7369	37.7662
27.7254	4.4489			27.7562	6.232			27.7526	37.7662
27.7411	4.4489			27.7718	6.232			27.768	37.7662
27.7564	4.4489			27.7874	6.232			27.7837	37.7749
27.7723	4.4489			27.8031	6.232			27.7994	37.7749
27.7879	4.4489			27.8189	6.232			27.815	37.7749
27.8034	4.4489			27.8343	6.232			27.8307	37.7749
27.8191	4.4489			27.8502	6.232			27.8463	37.7835
27.8347	4.4489			27.8658	6.232			27.8619	37.7835
27.8502	4.4489			27.8812	6.232			27.8773	37.7835
27.8657	4.4489			27.8968	6.232			27.8929	37.7835
27.8813	4.4489			27.9127	6.232			27.9084	37.7835
27.897	4.4489			27.9283	6.232			27.9244	37.7835
27.9126	4.4489			27.9439	6.232			27.94	37.7922
27.9283	4.4489			27.9595	6.232			27.9556	37.7922
27.9439	4.4489			27.9752	6.232			27.9713	37.7922
27.9597	4.4489			27.9908	6.232			27.9869	37.7922
27.9753	4.4489			28.0065	6.232			28.0025	37.7922
27.9911	4.4489			28.022	6.232			28.0179	37.7922
28.0066	4.4489			28.0375	6.232			28.0334	37.7922
28.0222	4.4489			28.0532	6.232			28.0494	37.8009
28.0379	4.4489			28.0688	6.232			28.065	37.8009
28.0535	4.4489			28.0843	6.232			28.0806	37.8009
28.0688	4.4489			28.1002	6.232			28.0961	37.8009
28.0847	4.4489			28.1158	6.232			28.1151	37.8009
28.1004	4.4489			28.1311	6.232			28.1308	37.8009
28.1157	4.4489			28.1468	6.232			28.1461	37.8095
28.1313	4.4489			28.1626	6.232			28.1618	37.8095
28.1473	4.4489			28.1783	6.232			28.1776	37.8095
28.1628	4.4489			28.1938	6.232			28.1933	37.8182
28.1784	4.4489			28.2094	6.232			28.2085	37.8182
28.194	4.4489			28.2251	6.232			28.2245	37.8182
28.2097	4.4489			28.2407	6.232			28.2401	37.8182
28.2253	4.4489			28.2561	6.232			28.2558	37.8268
28.2406	4.4489			28.2717	6.232			28.2711	37.8268
28.2563	4.4489			28.2875	6.232			28.2868	37.8268
28.2722	4.4489			28.303	6.232			28.3027	37.8355
28.2879	4.4489			28.3187	6.232			28.3202	37.8355
28.3034	4.4489			28.3342	6.232			28.3357	37.8355
28.3191	4.4489			28.3501	6.232			28.3515	37.8355
28.3343	4.4489			28.3657	6.232			28.3671	37.8355
28.35	4.4489			28.381	6.232			28.3824	37.8442
28.3658	4.4489			28.3966	6.232			28.3983	37.8442
28.3812	4.4489			28.4126	6.232			28.4139	37.8442
28.3969	4.4489			28.4279	6.232			28.4296	37.8442
28.4127	4.4489			28.4436	6.232			28.4452	37.8442
28.4284	4.4489			28.4592	6.232			28.4608	37.8528
28.444	4.4489			28.475	6.232			28.4764	37.8528
28.4596	4.4489			28.4907	6.232			28.4921	37.8528
28.4753	4.4489			28.5061	6.232			28.5074	37.8528
28.4909	4.4489			28.5217	6.232			28.523	37.8615
28.5063	4.4489			28.5373	6.232			28.539	37.8615
28.5218	4.4489			28.5529	6.232			28.5543	37.8615
28.5377	4.4489			28.5685	6.232			28.5699	37.8615
28.5532	4.4489			28.5841	6.232			28.5855	37.8701
28.5688	4.4489			28.6	6.232			28.6012	37.8701
28.5845	4.4489			28.6156	6.232			28.617	37.8701
28.6	4.4489			28.6313	6.232			28.6323	37.8701
28.6159	4.4489			28.647	6.232			28.648	37.8788
28.6315	4.4489			28.6625	6.232			28.6637	37.8788
28.6468	4.4489			28.6781	6.24			28.6793	37.8788
28.6624	4.4489			28.6938	6.232			28.6948	37.8875
28.6784	4.4489			28.7094	6.232			28.7105	37.8875
28.694	4.4489			28.7251	6.232			28.726	37.8875
28.7096	4.4489			28.7407	6.232			28.7417	37.8875
28.7252	4.4489			28.7559	6.232			28.7573	37.8961
28.7408	4.4489			28.7716	6.232			28.7732	37.8961
28.7565	4.4489			28.7875	6.232			28.7888	37.8961
28.7721	4.4489			28.8029	6.232			28.8045	37.8961
28.7877	4.4489			28.8186	6.232			28.82	37.9048
28.8031	4.4489			28.8341	6.232			28.8357	37.9048
28.8189	4.4489			28.85	6.232			28.8513	37.9048
28.8346	4.4489			28.8657	6.232			28.867	37.9048
28.8499	4.4489			28.881	6.232			28.8825	37.9048
28.8658	4.4489			28.8966	6.232			28.8982	37.9134
28.8815	4.4489			28.9124	6.232			28.9138	37.9134
28.897	4.4489			28.9281	6.232			28.9294	37.9134
28.9124	4.4489			28.9438	6.232			28.9451	37.9134
28.928	4.4489			28.9593	6.232			28.9605	37.9134
28.9439	4.4489			28.9749	6.232			28.9761	37.9221
28.9593	4.4489			28.9906	6.232			28.9916	37.9221
28.9749	4.4489			29.0059	6.232			29.0072	37.9221
28.9905	4.4489			29.0216	6.232			29.0228	37.9221
29.0064	4.4489			29.037	6.232			29.0389	37.9221
29.022	4.4489			29.0527	6.232			29.0544	37.9221
29.0374	4.4489			29.0686	6.232			29.0699	37.9307
29.0533	4.4489			29.084	6.232			29.0856	37.9307
29.0686	4.4489			29.1	6.232			29.1013	37.9307
29.0844	4.4489			29.1155	6.232			29.1169	37.9307
29.0998	4.4489			29.1309	6.232			29.1322	37.9307
29.1158	4.4489			29.1465	6.232			29.1478	37.9394
29.1314	4.4489			29.1622	6.232			29.1638	37.9394
29.147	4.4489			29.1778	6.232			29.1794	37.9394
29.1623	4.4489			29.1934	6.232			29.195	37.9394
29.1779	4.4489			29.2091	6.232			29.2106	37.9394
29.1939	4.4489			29.2249	6.232			29.2262	37.9394
29.2094	4.4489			29.2405	6.232			29.2415	37.9394
29.225	4.4489			29.2561	6.232			29.2571	37.9394
29.2407	4.4489			29.2717	6.232			29.2729	37.9394
29.2564	4.4489			29.2874	6.232			29.2887	37.9394
29.2719	4.4489			29.303	6.232			29.3043	37.9394
29.2873	4.4489			29.3186	6.232			29.3199	37.9394
29.3029	4.4489			29.334	6.232			29.3355	37.9394
29.3187	4.4489			29.3498	6.232			29.3512	37.9394
29.3343	4.4489			29.3655	6.232			29.3667	37.9481
29.3497	4.4489			29.3809	6.24			29.3821	37.9481
29.3657	4.4489			29.3965	6.232			29.3979	37.9481
29.3813	4.4489			29.4123	6.232			29.4138	37.9481
29.3969	4.4489			29.4278	6.232			29.4294	37.9481
29.4126	4.4489			29.4434	6.232			29.4449	37.9481
29.4282	4.4489			29.459	6.232			29.4606	37.9567
29.4438	4.4489			29.4746	6.232			29.4761	37.9567
29.4594	4.4489			29.4904	6.232			29.4915	37.9567
29.4751	4.4489			29.5058	6.232			29.5074	37.9567
29.4907	4.4489			29.5214	6.232			29.523	37.9567
29.5062	4.4489			29.5371	6.232			29.5387	37.9567
29.5219	4.4489			29.5528	6.232			29.5543	37.9567
29.5372	4.4489			29.5683	6.232			29.57	37.9654
29.5529	4.4489			29.584	6.232			29.5856	37.9654
29.5687	4.4489			29.5998	6.232			29.6011	37.9654
29.5843	4.4489			29.6154	6.232			29.6168	37.9654
29.5997	4.4489			29.6308	6.232			29.6322	37.9654
29.6156	4.4489			29.6464	6.232			29.6481	37.9654
29.6312	4.4489			29.6623	6.232			29.6637	37.974
29.6469	4.4489			29.6779	6.232			29.6793	37.974
29.6622	4.4489			29.6934	6.232			29.6949	37.974
29.6778	4.4489			29.7091	6.232			29.7104	37.974
29.6938	4.4489			29.7248	6.232			29.7259	37.9827
29.7092	4.4489			29.7404	6.232			29.7414	37.9827
29.7247	4.4489			29.7557	6.232			29.7571	37.9827
29.7404	4.4489			29.7714	6.232			29.7727	37.9827
29.756	4.4489			29.7871	6.232			29.7886	37.9827
29.7718	4.4489			29.8027	6.232			29.8043	37.9913
29.7871	4.4489			29.8185	6.232			29.8198	37.9913
29.8029	4.4489			29.8339	6.232			29.8354	37.9913
29.8186	4.4489			29.8497	6.232			29.8511	37.9913
29.8341	4.4489			29.8654	6.232			29.8667	37.9913
29.8497	4.4489			29.881	6.232			29.8821	37.9913
29.8655	4.4489			29.8966	6.232			29.8977	38
29.8811	4.4489			29.9123	6.232			29.9137	38
29.8967	4.4489			29.9279	6.24			29.9292	38
29.9122	4.4489			29.9435	6.24			29.9448	38
29.9278	4.4489			29.9591	6.24			29.9604	38
29.9434	4.4489			29.9748	6.232			29.976	38
29.9591	4.4489			29.9904	6.232			29.9916	38
29.9746	4.4489			30.0057	6.232			30.0071	38
29.9905	4.4489			30.0213	6.232			30.0226	38
30.0061	4.4489			30.0372	6.232			30.0385	38
30.0218	4.4489			30.0525	6.232			30.0542	38
30.0374	4.4489			30.0684	6.232			30.0698	38
30.0529	4.4489			30.0838	6.232			30.0854	38
30.0686	4.4489			30.0997	6.232			30.101	38
30.0841	4.4489			30.1152	6.232			30.1167	38
30.0996	4.4489			30.1307	6.232			30.132	38
30.1155	4.4489			30.1463	6.232			30.1476	38
30.1311	4.4489			30.162	6.232			30.1635	38
30.1467	4.4489			30.1776	6.232			30.1791	38
30.1621	4.4489			30.1933	6.232			30.1947	38
30.1777	4.4489			30.2088	6.232			30.2104	38
30.1936	4.4489			30.2246	6.232			30.2259	38
30.2092	4.4489			30.2403	6.232			30.2413	38
30.2248	4.4489			30.2556	6.232			30.2573	38
30.2404	4.4489			30.2713	6.232			30.2729	38
30.256	4.4489			30.2869	6.232			30.2885	38
30.2717	4.4489			30.3024	6.232			30.3068	38
30.287	4.4489			30.3181	6.232			30.3224	38
30.3027	4.4489			30.3337	6.24			30.338	38
30.3184	4.4489			30.3497	6.232			30.3536	38
30.3341	4.4489			30.3652	6.232			30.3692	38
30.3495	4.4489			30.3806	6.232			30.3846	38
30.3654	4.4489			30.3962	6.232			30.4004	38
30.381	4.4489			30.4121	6.232			30.4161	38
30.3967	4.4489			30.4277	6.232			30.4317	38
30.4119	4.4489			30.4432	6.232			30.4474	38
30.4277	4.4489			30.459	6.232			30.463	38
30.4435	4.4489			30.4746	6.232			30.4786	38
30.4591	4.4489			30.4902	6.232			30.4939	38
30.4747	4.4489			30.5058	6.232			30.5113	38
30.4904	4.4489			30.5215	6.232			30.5267	38
30.506	4.4489			30.5371	6.232			30.5423	38
30.5217	4.4489			30.5526	6.232			30.5579	38
30.537	4.4489			30.5682	6.232			30.5739	38
30.5527	4.4489			30.5838	6.232			30.5895	38
30.5681	4.4489			30.5996	6.232			30.605	38
30.5841	4.4489			30.6152	6.232			30.6207	38
30.5995	4.4489			30.6305	6.232			30.6363	38
30.6152	4.45691			30.6461	6.232			30.6517	38
30.631	4.45691			30.662	6.232			30.6673	38
30.6465	4.45691			30.6776	6.232			30.6832	38
30.6622	4.45691			30.6934	6.232			30.6988	38
30.6779	4.45691			30.7089	6.232			30.7144	38
30.6935	4.45691			30.7246	6.232			30.73	38
30.7091	4.46493			30.7402	6.232			30.7457	38
30.7247	4.46493			30.7555	6.232			30.7613	38
30.7404	4.46493			30.7711	6.232			30.7766	38
30.756	4.46493			30.787	6.232			30.7922	38
30.7716	4.46493			30.8023	6.232			30.8079	38
30.7872	4.46493			30.8181	6.232			30.8237	38
30.8025	4.46493			30.8338	6.232			30.8394	38
30.8183	4.47295			30.8495	6.232			30.8549	38
30.834	4.47295			30.8652	6.232			30.8707	38
30.8495	4.47295			30.8805	6.24			30.8863	38
30.8653	4.47295			30.8961	6.232			30.9018	38.0087
30.8809	4.47295			30.9121	6.232			30.9175	38.0087
30.8966	4.47295			30.9276	6.24			30.9331	38.0087
30.9119	4.47295			30.9433	6.232			30.9487	38.0087
30.9275	4.47295			30.9588	6.232			30.9644	38.0087
30.9435	4.47295			30.9744	6.232			30.98	38.0087
30.959	4.48096			30.9901	6.232			30.9957	38.0087
30.9746	4.48096			31.0055	6.232			31.0113	38.0087
30.9903	4.48096			31.0211	6.232			31.0265	38.0173
31.0059	4.48096			31.0369	6.232			31.0422	38.0173
31.0215	4.48096			31.0522	6.24			31.0577	38.0173
31.0368	4.48096			31.0682	6.24			31.0736	38.0173
31.0525	4.48096			31.0835	6.232			31.0892	38.0173
31.068	4.48096			31.0994	6.24			31.1048	38.0173
31.0841	4.48096			31.1151	6.24			31.1206	38.026
31.0994	4.48096			31.1307	6.24			31.1362	38.026
31.1152	4.48096			31.1463	6.232			31.1515	38.026
31.1308	4.48898			31.1619	6.232			31.1671	38.026
31.1465	4.48898			31.1776	6.232			31.1832	38.026
31.1618	4.48898			31.1932	6.24			31.1988	38.026
31.1775	4.48898			31.2088	6.24			31.2143	38.026
31.1934	4.48898			31.2244	6.24			31.23	38.026
31.2089	4.48898			31.2401	6.24			31.2455	38.026
31.2245	4.48898			31.2554	6.24			31.2611	38.026
[truncated: 16,226 more rows]
