# Supplementary material for: Scalable production of structurally colored composite films by shearing supramolecular composites of polymers and colloids
Source: Nat Commun. 2024 Feb 29;15:1874. doi: 10.1038/s41467-024-46237-4 (PMC10904808; doi:10.1038/s41467-024-46237-4)
Supplement: Supplementary file 3 — Source Data [file 41467_2024_46237_MOESM3_ESM.zip › Source of Data/Supplementary Fig.12.xls]

## Sheet: Sheet1
PEG-b-PPG-b-PEG with an Mn of 2.9 kDa									Mn = 8.4 kDa				Mn = 14.6 kDa
Before shearing				After shearing					After shearing				After shearing
Wavelength (nm)	Reflectance (%)			Wavelength (nm)	Reflectance (%)				Wavelength (nm)	Reflectance (%)			Wavelength (nm)	Reflectance (%)
344.93	628.654			344.93	331.358				344.93	-14.142			344.93	445.111
345.15	628.654			345.15	331.358				345.15	-14.142			345.15	445.111
345.37	628.654			345.37	331.358				345.37	-14.142			345.37	445.111
345.59	9032.74			345.59	3539.58				345.59	-1.874			345.59	4910.3
345.81	160.42			345.81	116.688				345.81	138.976			345.81	-43.382
346.03	4.808			346.03	94.101				346.03	-16.527			346.03	90.418
346.24	-177.641			346.24	-181.638				346.24	-8.917			346.24	-12.635
346.46	-188.645			346.46	-94.437				346.46	12.442			346.46	115.03
346.68	-166.681			346.68	28.052				346.68	42.158			346.68	152.334
346.9	-6.545			346.9	61.372				346.9	34.994			346.9	105.883
347.12	-82.871			347.12	18.738				347.12	29.031			347.12	59.887
347.34	-46.464			347.34	108.894				347.34	15.281			347.34	27.813
347.56	-3.733			347.56	82.233				347.56	29.845			347.56	43.663
347.77	12.177			347.77	64.823				347.77	37.24			347.77	25.108
347.99	14.59			347.99	50.84				347.99	26.59			347.99	35.446
348.21	5.964			348.21	34.3				348.21	19.921			348.21	26.506
348.43	-0.698			348.43	24.857				348.43	27.653			348.43	24.229
348.65	-2.609			348.65	20.805				348.65	32.252			348.65	25.07
348.87	-2.903			348.87	19.586				348.87	32.984			348.87	23.236
349.08	-2.917			349.08	14.066				349.08	33.251			349.08	21.629
349.3	-0.166			349.3	10.486				349.3	31.047			349.3	17.479
349.52	0.108			349.52	10.166				349.52	25.674			349.52	17.917
349.74	0.311			349.74	12.923				349.74	26.049			349.74	19.464
349.96	4.859			349.96	16.448				349.96	27.201			349.96	23.143
350.18	8.39			350.18	13.724				350.18	25.772			350.18	24.956
350.39	8.115			350.39	13.787				350.39	25.173			350.39	25.675
350.61	9.155			350.61	13.963				350.61	23.438			350.61	28.232
350.83	9.267			350.83	13.978				350.83	26.599			350.83	28.623
351.05	10.919			351.05	13.712				351.05	28.25			351.05	30.728
351.27	12.643			351.27	15.423				351.27	28.909			351.27	28.778
351.49	13.129			351.49	13.335				351.49	26.628			351.49	27.982
351.7	13.584			351.7	13.993				351.7	26.523			351.7	28.566
351.92	14.552			351.92	17.81				351.92	25.473			351.92	28.601
352.14	14.981			352.14	16.843				352.14	25.321			352.14	29.681
352.36	17.042			352.36	12.782				352.36	27.721			352.36	29.982
352.58	16.522			352.58	11.741				352.58	27.581			352.58	29.493
352.8	14.951			352.8	8.016				352.8	27.782			352.8	29.185
353.01	11.817			353.01	10.482				353.01	26.625			353.01	28.251
353.23	14.072			353.23	9.307				353.23	24.123			353.23	28.329
353.45	12.631			353.45	10.465				353.45	26.539			353.45	23.573
353.67	12.045			353.67	8.508				353.67	23.784			353.67	23.401
353.89	16.829			353.89	10.878				353.89	25.326			353.89	26.4
354.1	15.935			354.1	9.819				354.1	23.793			354.1	25.514
354.32	18.401			354.32	14.109				354.32	25.347			354.32	27.163
354.54	19.696			354.54	13.89				354.54	27.32			354.54	25.059
354.76	17.622			354.76	12.089				354.76	28.939			354.76	24.131
354.98	18.17			354.98	14.42				354.98	29.084			354.98	24.444
355.19	18.898			355.19	19.62				355.19	27.275			355.19	25.948
355.41	19.744			355.41	19.989				355.41	29.165			355.41	28.146
355.63	21.403			355.63	22.181				355.63	28.545			355.63	28.967
355.85	22.712			355.85	21.492				355.85	29.312			355.85	28.308
356.07	19.159			356.07	21.448				356.07	31.509			356.07	27.303
356.28	21.656			356.28	19.339				356.28	29.327			356.28	30.421
356.5	20.96			356.5	23.163				356.5	29.399			356.5	29.5
356.72	18.809			356.72	22.913				356.72	27.33			356.72	26.457
356.94	18.69			356.94	23.905				356.94	25.609			356.94	27.95
357.16	19.207			357.16	23.455				357.16	23.958			357.16	28.581
357.37	20.671			357.37	24.369				357.37	23.832			357.37	29.766
357.59	22.753			357.59	23.425				357.59	21.979			357.59	30.303
357.81	23.07			357.81	22.899				357.81	22.605			357.81	30.92
358.03	22.791			358.03	20.105				358.03	24.179			358.03	30.248
358.25	20.514			358.25	19.041				358.25	23.158			358.25	28.88
358.46	18.525			358.46	18.491				358.46	21.347			358.46	25.942
358.68	18.681			358.68	16.186				358.68	22.274			358.68	24.731
358.9	22.105			358.9	17.396				358.9	21.725			358.9	26.221
359.12	20.377			359.12	17.816				359.12	20.949			359.12	24.487
359.33	19.901			359.33	15.938				359.33	23.52			359.33	26.483
359.55	17.81			359.55	13.298				359.55	23.285			359.55	27.064
359.77	20.017			359.77	15.241				359.77	25.189			359.77	26.663
359.99	18.894			359.99	13.299				359.99	27.333			359.99	26.922
360.21	15.765			360.21	10.411				360.21	27.17			360.21	25.305
360.42	18.038			360.42	13.168				360.42	27.546			360.42	24.646
360.64	18.171			360.64	13.689				360.64	28.41			360.64	23.756
360.86	16.921			360.86	13.45				360.86	28.211			360.86	23.688
361.08	19.56			361.08	13.509				361.08	29.094			361.08	23.071
361.29	18.096			361.29	12.448				361.29	28.076			361.29	22.694
361.51	17.504			361.51	12.933				361.51	28.818			361.51	23.387
361.73	16.577			361.73	13.551				361.73	28.257			361.73	24.137
361.95	15.609			361.95	12.179				361.95	28.485			361.95	24.721
362.17	19.026			362.17	12.325				362.17	27.423			362.17	23.703
362.38	20.51			362.38	13.982				362.38	26.631			362.38	23.104
362.6	17.634			362.6	11.838				362.6	26.126			362.6	22.093
362.82	17.323			362.82	12.569				362.82	22.183			362.82	21.817
363.04	16.744			363.04	12.686				363.04	20.801			363.04	22.419
363.25	12.121			363.25	8.598				363.25	20.816			363.25	20.72
363.47	11.954			363.47	9.82				363.47	18.862			363.47	21.424
363.69	12.916			363.69	10.562				363.69	18.711			363.69	20.536
363.91	11.675			363.91	10.067				363.91	15.034			363.91	20.694
364.12	12.746			364.12	9.066				364.12	16.746			364.12	20.287
364.34	14.472			364.34	9.595				364.34	14.855			364.34	21.906
364.56	13.288			364.56	5.989				364.56	15.668			364.56	18.761
364.78	13.345			364.78	5.829				364.78	15.831			364.78	19.758
364.99	10.107			364.99	5.464				364.99	15.491			364.99	18.814
365.21	10.116			365.21	7.017				365.21	14.953			365.21	19.632
365.43	11.209			365.43	7.66				365.43	16.096			365.43	19.802
365.65	11.146			365.65	8.377				365.65	19.157			365.65	20.024
365.86	12.185			365.86	9.261				365.86	17.81			365.86	19.086
366.08	13.289			366.08	10.344				366.08	18.215			366.08	20.75
366.3	13.55			366.3	9.538				366.3	17.297			366.3	21.974
366.52	14.039			366.52	9.492				366.52	16.06			366.52	22.931
366.73	15.372			366.73	10.421				366.73	17.479			366.73	21.607
366.95	16.477			366.95	12.874				366.95	15.964			366.95	21.828
367.17	14.777			367.17	12.998				367.17	15.949			367.17	20.104
367.39	15.794			367.39	14.792				367.39	14.806			367.39	21.489
367.6	16.452			367.6	14.992				367.6	14.477			367.6	20.151
367.82	17.987			367.82	14.877				367.82	14.376			367.82	19.47
368.04	16.796			368.04	13.943				368.04	17.321			368.04	17.573
368.25	15.978			368.25	14.65				368.25	16.916			368.25	18.141
368.47	15.203			368.47	13.24				368.47	16.628			368.47	15.928
368.69	14.11			368.69	12.302				368.69	17.859			368.69	15.605
368.91	15.188			368.91	13.281				368.91	17.968			368.91	14.804
369.12	14.579			369.12	11.57				369.12	18.993			369.12	12.537
369.34	14.8			369.34	11.979				369.34	21.085			369.34	12.132
369.56	14.493			369.56	10.336				369.56	22.046			369.56	12.658
369.78	14.075			369.78	9.919				369.78	23.25			369.78	12.903
369.99	14.036			369.99	11.013				369.99	23.306			369.99	14.075
370.21	13.739			370.21	11.041				370.21	23.757			370.21	12.891
370.43	13.182			370.43	12.157				370.43	23.959			370.43	13.065
370.64	13.116			370.64	13.508				370.64	23.955			370.64	14.611
370.86	13.324			370.86	12.811				370.86	22.211			370.86	16.206
371.08	15.207			371.08	12.338				371.08	22.481			371.08	15.819
371.3	15.417			371.3	12.926				371.3	22.42			371.3	17.475
371.51	16.729			371.51	13.964				371.51	22.737			371.51	18.249
371.73	15.052			371.73	13.591				371.73	22.541			371.73	18.032
371.95	15.858			371.95	15.377				371.95	23.099			371.95	17.954
372.16	14.778			372.16	14.864				372.16	22.873			372.16	18.009
372.38	14.971			372.38	16.477				372.38	22.177			372.38	17.866
372.6	13.761			372.6	15.47				372.6	23.032			372.6	17.381
372.81	13.926			372.81	15.989				372.81	22.46			372.81	17.142
373.03	12.386			373.03	15.573				373.03	22.537			373.03	18.039
373.25	10.963			373.25	14.899				373.25	21.279			373.25	17.845
373.47	10.949			373.47	16.099				373.47	20.58			373.47	18.392
373.68	11.327			373.68	17.486				373.68	20.967			373.68	19.132
373.9	10.368			373.9	17.921				373.9	19.19			373.9	19.541
374.12	10.38			374.12	19.406				374.12	20.526			374.12	18.906
374.33	8.977			374.33	19.38				374.33	20.162			374.33	17.805
374.55	10.471			374.55	19.918				374.55	18.998			374.55	18.133
374.77	9.519			374.77	17.523				374.77	18.924			374.77	19.156
374.98	9.207			374.98	17.387				374.98	18.881			374.98	19.098
375.2	8.209			375.2	16.209				375.2	18.81			375.2	18.823
375.42	9.169			375.42	16.26				375.42	18.23			375.42	19.514
375.64	8.726			375.64	15.344				375.64	18.423			375.64	19.421
375.85	9.404			375.85	15.08				375.85	18.227			375.85	19.715
376.07	10.182			376.07	14.949				376.07	18.541			376.07	19.951
376.29	10.321			376.29	13.174				376.29	19.166			376.29	19.261
376.5	9.986			376.5	13.391				376.5	18.161			376.5	19.475
376.72	10.713			376.72	11.81				376.72	18.263			376.72	19.912
376.94	10.554			376.94	9.866				376.94	16.847			376.94	19.549
377.15	12.93			377.15	9.201				377.15	16.632			377.15	20.288
377.37	11.889			377.37	8.064				377.37	17.441			377.37	20.609
377.59	11.337			377.59	10.757				377.59	15.65			377.59	19.852
377.8	12.6			377.8	12.022				377.8	14.807			377.8	20.118
378.02	12.699			378.02	12.582				378.02	14.089			378.02	21.173
378.24	11.517			378.24	12.806				378.24	13.301			378.24	21.023
378.45	12.672			378.45	11.565				378.45	13.4			378.45	20.655
378.67	12.959			378.67	12.208				378.67	14.55			378.67	20.703
378.89	13.408			378.89	13.63				378.89	15.714			378.89	20.394
379.1	13.237			379.1	13.825				379.1	16.103			379.1	20.533
379.32	12.95			379.32	13.323				379.32	17.417			379.32	18.492
379.54	13.097			379.54	14.01				379.54	17.598			379.54	17.513
379.75	13.597			379.75	14.69				379.75	18.761			379.75	18.169
379.97	12.914			379.97	16.034				379.97	19.487			379.97	19.286
380.19	14.28			380.19	16.883				380.19	20.36			380.19	19.772
380.4	15.141			380.4	15.469				380.4	21.484			380.4	19.527
380.62	14.614			380.62	14.222				380.62	21.582			380.62	19.052
380.84	14.642			380.84	13.49				380.84	22.171			380.84	19.544
381.05	15.172			381.05	13.376				381.05	23.862			381.05	19.48
381.27	15.047			381.27	14.436				381.27	24.614			381.27	19.97
381.49	15.723			381.49	14.773				381.49	22.77			381.49	20.238
381.7	16.694			381.7	14.205				381.7	21.476			381.7	20.916
381.92	15.757			381.92	14.244				381.92	20.898			381.92	20.013
382.14	16.317			382.14	12.893				382.14	20.141			382.14	21.166
382.35	15.638			382.35	12.677				382.35	20.415			382.35	21.275
382.57	15.182			382.57	11.644				382.57	18.888			382.57	21.056
382.79	14.58			382.79	10.518				382.79	17.891			382.79	20.497
383	15.086			383	10.728				383	16.443			383	20.303
383.22	14.253			383.22	10.23				383.22	16.291			383.22	19.961
383.43	13.43			383.43	9.601				383.43	16.745			383.43	19.513
383.65	13.341			383.65	10.298				383.65	16.051			383.65	17.95
383.87	13.128			383.87	11.325				383.87	15.126			383.87	17.567
384.08	13.145			384.08	10.803				384.08	14.451			384.08	16.649
384.3	12.997			384.3	11.386				384.3	14.811			384.3	15.862
384.52	12.477			384.52	11.281				384.52	15.485			384.52	16.074
384.73	12.983			384.73	11.224				384.73	15.563			384.73	16.485
384.95	12.665			384.95	12.203				384.95	15.543			384.95	16.03
385.17	12.883			385.17	13.532				385.17	14.75			385.17	16.136
385.38	13.43			385.38	13.713				385.38	15.681			385.38	16.216
385.6	13.207			385.6	13.737				385.6	15.93			385.6	15.704
385.81	12.601			385.81	13.549				385.81	16.879			385.81	15.33
386.03	12.85			386.03	13.412				386.03	16.944			386.03	15.559
386.25	13.707			386.25	14.275				386.25	17.252			386.25	16.046
386.46	13.302			386.46	14.687				386.46	17.545			386.46	17.079
386.68	13.415			386.68	14.164				386.68	17.507			386.68	16.917
386.9	13.573			386.9	14.056				386.9	17.265			386.9	18
387.11	13.381			387.11	13.369				387.11	17.009			387.11	17.723
387.33	13.135			387.33	12.568				387.33	16.695			387.33	16.769
387.54	13.108			387.54	12.086				387.54	17.399			387.54	16.842
387.76	13.436			387.76	12.288				387.76	18.115			387.76	16.584
387.98	13.184			387.98	11.712				387.98	19.257			387.98	16.234
388.19	12.704			388.19	11.957				388.19	18.355			388.19	15.847
388.41	13.581			388.41	12.674				388.41	18.117			388.41	15.942
388.63	13.43			388.63	13.138				388.63	17.544			388.63	16.423
388.84	14.078			388.84	13.849				388.84	18.069			388.84	16.365
389.06	14.623			389.06	14.242				389.06	17.823			389.06	15.927
389.27	15.556			389.27	14.197				389.27	18.309			389.27	15.506
389.49	15.931			389.49	14.018				389.49	18.44			389.49	15.685
389.71	16.108			389.71	14.899				389.71	19.491			389.71	14.344
389.92	15.951			389.92	14.963				389.92	19.203			389.92	14.191
390.14	15.932			390.14	15.607				390.14	19.904			390.14	14.406
390.35	16.32			390.35	15.691				390.35	19.491			390.35	14.563
390.57	15.787			390.57	15.579				390.57	19.308			390.57	14.998
390.79	15.629			390.79	15.493				390.79	18.866			390.79	14.987
391	16.765			391	16.354				391	19.331			391	15.862
391.22	16.572			391.22	16.193				391.22	19.461			391.22	15.765
391.43	16.58			391.43	15.452				391.43	19.641			391.43	15.095
391.65	16.942			391.65	15.855				391.65	18.802			391.65	14.546
391.87	16.766			391.87	16.041				391.87	18.901			391.87	15.714
392.08	16.778			392.08	16.041				392.08	18.58			392.08	15.83
392.3	17.189			392.3	15.724				392.3	17.808			392.3	16.107
392.51	16.244			392.51	15.463				392.51	17.685			392.51	16.159
392.73	15.709			392.73	15.087				392.73	18.691			392.73	16.185
392.95	15.615			392.95	15.144				392.95	18.548			392.95	15.613
393.16	15.206			393.16	14.873				393.16	18.492			393.16	15.788
393.38	15.779			393.38	15.135				393.38	18.146			393.38	15.962
393.59	16.118			393.59	15.664				393.59	17.907			393.59	16.292
393.81	15.332			393.81	14.805				393.81	17.68			393.81	15.131
394.02	15.36			394.02	14.204				394.02	17.614			394.02	15.33
394.24	15.463			394.24	14.964				394.24	17.665			394.24	15.79
394.46	14.932			394.46	14.467				394.46	17.67			394.46	16.788
394.67	14.651			394.67	14.164				394.67	17.519			394.67	16.563
394.89	14.814			394.89	14.076				394.89	17.601			394.89	16.485
395.1	14.693			395.1	14.557				395.1	18.257			395.1	16.484
395.32	15.031			395.32	14.615				395.32	18.772			395.32	16.772
395.54	15.851			395.54	15.126				395.54	18.648			395.54	17.426
395.75	15.739			395.75	14.462				395.75	17.717			395.75	17.928
395.97	16.363			395.97	15.154				395.97	16.903			395.97	17.486
396.18	15.955			396.18	14.699				396.18	17.448			396.18	17.639
396.4	15.647			396.4	13.956				396.4	18.105			396.4	17.18
396.61	16.645			396.61	14.019				396.61	18.836			396.61	18.202
396.83	16.971			396.83	14.93				396.83	19.477			396.83	18.381
397.05	16.85			397.05	14.783				397.05	18.939			397.05	18.301
397.26	16.66			397.26	15.415				397.26	18.299			397.26	18.368
397.48	16.707			397.48	15.274				397.48	18.124			397.48	18.164
397.69	16.02			397.69	15.118				397.69	18.384			397.69	18.221
397.91	15.526			397.91	14.96				397.91	18.013			397.91	17.887
398.12	15.626			398.12	14.613				398.12	16.921			398.12	17.84
398.34	15.308			398.34	14.457				398.34	16.445			398.34	17.079
398.55	15.021			398.55	15.166				398.55	16.973			398.55	17.076
398.77	14.63			398.77	14.792				398.77	17.273			398.77	16.657
398.99	14.455			398.99	15.098				398.99	17.313			398.99	16.157
399.2	14.906			399.2	14.785				399.2	16.947			399.2	16.472
399.42	14.038			399.42	14.908				399.42	16.321			399.42	15.759
399.63	13.897			399.63	13.986				399.63	15.788			399.63	15.608
399.85	13.589			399.85	13.581				399.85	16.089			399.85	15.688
400.06	13.314			400.06	13.101				400.06	17.299			400.06	15.254
400.28	13.253			400.28	13.472				400.28	17.288			400.28	15.042
400.49	13.892			400.49	13.956				400.49	16.657			400.49	15.621
400.71	13.427			400.71	13.517				400.71	16.765			400.71	15.725
400.92	13.261			400.92	14.314				400.92	17.096			400.92	15.913
401.14	13.396			401.14	14.366				401.14	17.46			401.14	16.261
401.36	13.986			401.36	14.587				401.36	17.696			401.36	16.353
401.57	14.407			401.57	14.988				401.57	18.087			401.57	17.059
401.79	14.949			401.79	15.314				401.79	17.512			401.79	17.61
402	14.626			402	15.634				402	17.911			402	17.541
402.22	14.251			402.22	15.806				402.22	17.691			402.22	17.548
402.43	13.689			402.43	15.849				402.43	17.721			402.43	17.367
402.65	13.802			402.65	16.073				402.65	17.555			402.65	17.308
402.86	14.4			402.86	16.057				402.86	16.967			402.86	17.57
403.08	14.024			403.08	15.497				403.08	16.593			403.08	17.226
403.29	13.598			403.29	14.935				403.29	17.132			403.29	16.603
403.51	14.075			403.51	15.175				403.51	16.865			403.51	16.823
403.72	14.1			403.72	14.608				403.72	16.189			403.72	16.419
403.94	14.125			403.94	14.683				403.94	15.554			403.94	16.609
404.15	14.108			404.15	14.124				404.15	15.461			404.15	16.53
404.37	13.921			404.37	13.976				404.37	15.275			404.37	16.485
404.58	13.717			404.58	13.579				404.58	15.035			404.58	15.908
404.8	13.555			404.8	13.045				404.8	14.535			404.8	15.89
405.02	13.976			405.02	13.192				405.02	14.712			405.02	16.53
405.23	13.95			405.23	12.936				405.23	14.866			405.23	16.466
405.45	13.926			405.45	12.691				405.45	15.261			405.45	15.999
405.66	13.924			405.66	12.488				405.66	15.359			405.66	15.613
405.88	13.957			405.88	12.787				405.88	15.308			405.88	15.636
406.09	14.146			406.09	13.17				406.09	15.016			406.09	15.775
406.31	14.299			406.31	13.22				406.31	15.221			406.31	15.829
406.52	13.903			406.52	13.014				406.52	15.992			406.52	15.921
406.74	14.202			406.74	13.339				406.74	16.413			406.74	15.878
406.95	14.088			406.95	13.571				406.95	15.601			406.95	15.855
407.17	14.205			407.17	13.667				407.17	16.059			407.17	15.302
407.38	14.52			407.38	14.136				407.38	16.454			407.38	15.838
407.6	14.801			407.6	15.108				407.6	16.765			407.6	15.836
407.81	14.611			407.81	15.005				407.81	16.462			407.81	15.114
408.03	14.93			408.03	15.488				408.03	16.512			408.03	15.093
408.24	15.184			408.24	15.377				408.24	16.523			408.24	15.252
408.46	15.071			408.46	15.771				408.46	16.304			408.46	15.64
408.67	15.26			408.67	15.912				408.67	16.595			408.67	15.508
408.89	15.072			408.89	15.815				408.89	16.745			408.89	15.281
409.1	15.234			409.1	15.722				409.1	16.913			409.1	15.041
409.32	15.537			409.32	15.7				409.32	16.533			409.32	14.893
409.53	15.292			409.53	15.267				409.53	16.386			409.53	14.722
409.75	15.49			409.75	15.207				409.75	17.144			409.75	14.896
409.96	15.492			409.96	15.129				409.96	16.588			409.96	15.165
410.18	15.758			410.18	14.889				410.18	16.28			410.18	14.853
410.39	15.716			410.39	14.412				410.39	15.766			410.39	14.839
410.61	15.94			410.61	14.482				410.61	16.002			410.61	14.944
410.82	16.191			410.82	14.496				410.82	15.765			410.82	15.177
411.04	16.081			411.04	14.432				411.04	15.53			411.04	15.213
411.25	15.657			411.25	14.215				411.25	15.936			411.25	14.636
411.46	15.475			411.46	13.821				411.46	16.078			411.46	14.585
411.68	15.911			411.68	14.013				411.68	16.22			411.68	14.708
411.89	16.258			411.89	14.437				411.89	15.917			411.89	15.101
412.11	16.509			412.11	14.67				412.11	16.122			412.11	15.654
412.32	16.305			412.32	14.351				412.32	16.367			412.32	15.309
412.54	16.106			412.54	14.21				412.54	16.466			412.54	14.761
412.75	15.736			412.75	14.204				412.75	16.554			412.75	14.602
412.97	15.122			412.97	13.973				412.97	16.911			412.97	14.662
413.18	15.013			413.18	14.373				413.18	17.235			413.18	14.499
413.4	14.717			413.4	13.955				413.4	17.329			413.4	14.637
413.61	14.652			413.61	13.96				413.61	17.277			413.61	14.56
413.83	14.508			413.83	14.354				413.83	17.228			413.83	14.499
414.04	14.808			414.04	14.452				414.04	17.161			414.04	14.592
414.26	14.895			414.26	14.467				414.26	17.187			414.26	14.85
414.47	14.66			414.47	14.077				414.47	16.63			414.47	14.561
414.69	14.082			414.69	13.99				414.69	16.782			414.69	14.311
414.9	14.04			414.9	14.024				414.9	16.613			414.9	14.131
415.11	14.166			415.11	14.458				415.11	16.564			415.11	14.408
415.33	14.343			415.33	14.578				415.33	16.555			415.33	14.635
415.54	14.489			415.54	14.221				415.54	16.62			415.54	14.571
415.76	14.503			415.76	14.527				415.76	16.337			415.76	14.414
415.97	14.715			415.97	14.308				415.97	16.153			415.97	14.439
416.19	14.773			416.19	14.372				416.19	16.344			416.19	14.449
416.4	14.722			416.4	14.441				416.4	16.72			416.4	14.664
416.62	14.979			416.62	14.353				416.62	16.607			416.62	14.762
416.83	15.012			416.83	14.261				416.83	16.641			416.83	14.97
417.05	15.007			417.05	14.194				417.05	16.423			417.05	14.75
417.26	14.953			417.26	14.225				417.26	16.629			417.26	15.018
417.47	15.229			417.47	14.21				417.47	16.847			417.47	14.766
417.69	15.304			417.69	14.095				417.69	16.771			417.69	14.657
417.9	15.258			417.9	13.915				417.9	16.568			417.9	14.46
418.12	15.173			418.12	13.933				418.12	16.479			418.12	14.515
418.33	15.251			418.33	14.289				418.33	16.553			418.33	14.876
418.55	15.577			418.55	13.819				418.55	16.594			418.55	14.544
418.76	15.529			418.76	13.816				418.76	16.788			418.76	14.708
418.97	15.651			418.97	13.89				418.97	16.566			418.97	14.713
419.19	15.509			419.19	13.888				419.19	16.245			419.19	14.407
419.4	15.469			419.4	13.855				419.4	16.364			419.4	14.452
419.62	15.427			419.62	13.977				419.62	16.258			419.62	14.498
419.83	15.683			419.83	14.366				419.83	16.37			419.83	14.893
420.05	15.78			420.05	14.45				420.05	16.525			420.05	14.908
420.26	15.378			420.26	14.156				420.26	16.402			420.26	15.036
420.48	15.347			420.48	14.482				420.48	16.608			420.48	15.126
420.69	15.306			420.69	14.652				420.69	16.644			420.69	15.574
420.9	15.338			420.9	14.746				420.9	16.396			420.9	15.742
421.12	15.455			421.12	14.794				421.12	16.219			421.12	15.664
421.33	15.368			421.33	15.281				421.33	16.453			421.33	15.824
421.55	15.329			421.55	15.052				421.55	16.498			421.55	15.857
421.76	15.219			421.76	15.067				421.76	16.515			421.76	15.888
421.97	15.367			421.97	15.04				421.97	16.533			421.97	16.015
422.19	15.265			422.19	15.03				422.19	16.816			422.19	15.979
422.4	15.239			422.4	14.798				422.4	16.846			422.4	15.862
422.62	15.366			422.62	14.573				422.62	17.021			422.62	15.717
422.83	15.092			422.83	14.362				422.83	17.253			422.83	15.444
423.05	15.234			423.05	14.577				423.05	17.249			423.05	15.528
423.26	15.223			423.26	14.296				423.26	17.086			423.26	15.545
423.47	15.286			423.47	14.215				423.47	17.047			423.47	15.485
423.69	15.262			423.69	14.113				423.69	17.113			423.69	15.169
423.9	15.275			423.9	13.964				423.9	17.201			423.9	14.998
424.12	15.152			424.12	13.592				424.12	17.151			424.12	15.445
424.33	15.274			424.33	13.82				424.33	17.117			424.33	15.462
424.54	15.306			424.54	13.782				424.54	17.151			424.54	15.328
424.76	15.235			424.76	14.077				424.76	17.151			424.76	15.189
424.97	15.355			424.97	13.873				424.97	17.011			424.97	15.161
425.19	15.691			425.19	14.355				425.19	17.052			425.19	15.289
425.4	15.253			425.4	14.373				425.4	16.646			425.4	15.19
425.61	15.536			425.61	14.574				425.61	16.247			425.61	15.424
425.83	15.575			425.83	14.532				425.83	16.087			425.83	15.462
426.04	15.433			426.04	14.677				426.04	16.407			426.04	15.499
426.26	15.307			426.26	14.526				426.26	16.566			426.26	15.521
426.47	15.157			426.47	14.649				426.47	16.514			426.47	15.713
426.68	15.157			426.68	14.767				426.68	16.746			426.68	15.765
426.9	15.226			426.9	14.949				426.9	16.751			426.9	15.631
427.11	15.051			427.11	14.939				427.11	16.456			427.11	15.534
427.33	15.176			427.33	14.986				427.33	16.548			427.33	15.487
427.54	15.329			427.54	14.739				427.54	16.669			427.54	15.681
427.75	15.322			427.75	15.062				427.75	16.751			427.75	15.755
427.97	15.201			427.97	14.809				427.97	16.715			427.97	15.614
428.18	15.346			428.18	14.899				428.18	16.854			428.18	15.498
428.39	15.126			428.39	14.88				428.39	17.086			428.39	15.505
428.61	14.993			428.61	14.756				428.61	17.376			428.61	15.352
428.82	15.15			428.82	14.705				428.82	17.12			428.82	15.218
429.04	15.284			429.04	14.899				429.04	17.142			429.04	14.965
429.25	15.195			429.25	14.894				429.25	17.143			429.25	14.837
429.46	15.078			429.46	14.943				429.46	16.805			429.46	14.779
429.68	15.106			429.68	15.051				429.68	16.62			429.68	14.717
429.89	15.131			429.89	14.917				429.89	16.832			429.89	14.66
430.1	15.041			430.1	14.798				430.1	16.87			430.1	14.607
430.32	14.77			430.32	14.777				430.32	16.779			430.32	14.45
430.53	14.829			430.53	14.491				430.53	16.659			430.53	14.449
430.75	14.902			430.75	14.563				430.75	16.605			430.75	14.539
430.96	15.134			430.96	14.664				430.96	16.53			430.96	14.822
431.17	15.154			431.17	14.651				431.17	16.594			431.17	14.712
431.39	15.21			431.39	14.698				431.39	16.422			431.39	14.643
431.6	15.06			431.6	14.71				431.6	16.352			431.6	14.618
431.81	14.936			431.81	14.501				431.81	16.337			431.81	14.634
432.03	15.044			432.03	14.382				432.03	16.362			432.03	14.602
432.24	15.098			432.24	14.274				432.24	16.575			432.24	14.574
432.45	15.036			432.45	14.163				432.45	16.431			432.45	14.496
432.67	15.193			432.67	14.134				432.67	16.45			432.67	14.577
432.88	15.343			432.88	14.512				432.88	16.276			432.88	14.846
433.09	15.445			433.09	14.466				433.09	16.368			433.09	14.819
433.31	15.453			433.31	14.489				433.31	16.164			433.31	14.658
433.52	15.139			433.52	14.533				433.52	16.08			433.52	14.692
433.73	15.044			433.73	14.501				433.73	16.281			433.73	14.661
433.95	15.196			433.95	14.551				433.95	16.324			433.95	14.56
434.16	15.216			434.16	14.754				434.16	16.109			434.16	14.849
434.38	15.264			434.38	14.705				434.38	16.315			434.38	14.924
434.59	15.357			434.59	14.887				434.59	16.225			434.59	15.073
434.8	15.534			434.8	15.012				434.8	16.233			434.8	15.18
435.02	15.475			435.02	15.021				435.02	16.355			435.02	15.289
435.23	15.394			435.23	14.963				435.23	16.568			435.23	15.249
435.44	15.385			435.44	15.066				435.44	16.441			435.44	15.198
435.66	15.247			435.66	14.917				435.66	16.629			435.66	14.998
435.87	15.192			435.87	15.048				435.87	16.749			435.87	15.137
436.08	15.232			436.08	15.35				436.08	17.05			436.08	15.379
436.3	15.268			436.3	15.186				436.3	17.181			436.3	15.36
436.51	15.201			436.51	15.011				436.51	17.097			436.51	15.09
436.72	15.004			436.72	14.83				436.72	17.042			436.72	15.122
436.94	15.145			436.94	14.696				436.94	17.284			436.94	14.932
437.15	15.125			437.15	14.783				437.15	17.333			437.15	14.975
437.36	15.221			437.36	14.822				437.36	17.318			437.36	14.964
437.58	15.242			437.58	14.766				437.58	17.382			437.58	14.957
437.79	15.298			437.79	14.829				437.79	17.344			437.79	14.907
438	15.398			438	14.932				438	17.447			438	14.806
438.22	15.465			438.22	14.918				438.22	17.685			438.22	14.827
438.43	15.419			438.43	14.943				438.43	17.547			438.43	14.819
438.64	15.501			438.64	14.842				438.64	17.277			438.64	14.771
438.85	15.253			438.85	14.771				438.85	17.234			438.85	14.551
439.07	15.275			439.07	14.724				439.07	17.183			439.07	14.524
439.28	15.346			439.28	14.913				439.28	17.338			439.28	14.664
439.49	15.646			439.49	15.037				439.49	17.176			439.49	14.8
439.71	15.583			439.71	15.045				439.71	17.027			439.71	14.889
439.92	15.521			439.92	15.011				439.92	16.986			439.92	14.59
440.13	15.341			440.13	14.852				440.13	17.161			440.13	14.412
440.35	15.332			440.35	14.935				440.35	17.149			440.35	14.486
440.56	15.284			440.56	14.898				440.56	17.029			440.56	14.462
440.77	15.295			440.77	14.828				440.77	16.924			440.77	14.597
440.99	15.223			440.99	14.813				440.99	16.803			440.99	14.56
441.2	15.307			441.2	14.92				441.2	16.834			441.2	14.631
441.41	15.352			441.41	14.954				441.41	16.989			441.41	14.569
441.62	15.368			441.62	14.865				441.62	17.154			441.62	14.687
441.84	15.274			441.84	14.962				441.84	17.261			441.84	14.626
442.05	15.241			442.05	14.925				442.05	17.165			442.05	14.692
442.26	15.027			442.26	14.86				442.26	17.299			442.26	14.663
442.48	15.059			442.48	14.991				442.48	17.514			442.48	14.694
442.69	15.212			442.69	14.956				442.69	17.575			442.69	14.886
442.9	15.291			442.9	14.953				442.9	17.521			442.9	14.908
443.12	15.189			443.12	14.882				443.12	17.563			443.12	14.866
443.33	15.183			443.33	14.919				443.33	17.736			443.33	14.819
443.54	15.217			443.54	14.911				443.54	17.845			443.54	14.802
443.75	15.177			443.75	14.894				443.75	17.876			443.75	14.802
443.97	15.238			443.97	14.822				443.97	17.838			443.97	14.761
444.18	15.265			444.18	14.849				444.18	17.874			444.18	14.889
444.39	15.371			444.39	14.955				444.39	17.652			444.39	14.886
444.61	15.489			444.61	14.963				444.61	17.657			444.61	14.993
444.82	15.342			444.82	15.07				444.82	17.72			444.82	14.935
445.03	15.309			445.03	15.134				445.03	17.67			445.03	14.937
445.24	15.344			445.24	15.094				445.24	17.638			445.24	14.844
445.46	15.318			445.46	15.094				445.46	17.597			445.46	14.892
445.67	15.409			445.67	15.194				445.67	17.598			445.67	15
445.88	15.391			445.88	15.203				445.88	17.584			445.88	14.925
446.09	15.363			446.09	15.184				446.09	17.372			446.09	15.023
446.31	15.211			446.31	15.204				446.31	17.314			446.31	15.01
446.52	15.15			446.52	15.23				446.52	17.302			446.52	15.075
446.73	15.035			446.73	15.231				446.73	17.386			446.73	15.172
446.95	14.938			446.95	15.213				446.95	17.346			446.95	15.024
447.16	14.908			447.16	15.06				447.16	17.437			447.16	15.031
447.37	14.797			447.37	14.916				447.37	17.451			447.37	14.896
447.58	14.951			447.58	14.797				447.58	17.37			447.58	14.969
447.8	15.067			447.8	14.75				447.8	17.418			447.8	14.909
448.01	14.951			448.01	14.657				448.01	17.391			448.01	14.934
448.22	15.025			448.22	14.817				448.22	17.19			448.22	15.039
448.43	14.961			448.43	14.847				448.43	17.239			448.43	14.953
448.65	15.081			448.65	14.888				448.65	17.398			448.65	15.085
448.86	15.116			448.86	14.88				448.86	17.306			448.86	15.1
449.07	15.318			449.07	15.013				449.07	17.355			449.07	15.206
449.28	15.437			449.28	15.045				449.28	17.419			449.28	15.255
449.5	15.345			449.5	14.957				449.5	17.449			449.5	15.173
449.71	15.363			449.71	14.907				449.71	17.445			449.71	15.249
449.92	15.45			449.92	15.031				449.92	17.572			449.92	15.287
450.13	15.705			450.13	15.163				450.13	17.514			450.13	15.404
450.35	15.637			450.35	15.244				450.35	17.48			450.35	15.365
450.56	15.47			450.56	15.295				450.56	17.592			450.56	15.357
450.77	15.601			450.77	15.374				450.77	17.62			450.77	15.337
450.98	15.478			450.98	15.223				450.98	17.739			450.98	15.088
451.2	15.441			451.2	15.191				451.2	17.686			451.2	15.128
451.41	15.293			451.41	15.112				451.41	17.608			451.41	15.065
451.62	15.359			451.62	15.186				451.62	17.904			451.62	15.089
451.83	15.245			451.83	15.086				451.83	17.905			451.83	15.033
452.05	15.271			452.05	15.091				452.05	17.886			452.05	14.946
452.26	15.425			452.26	15.194				452.26	17.875			452.26	15.006
452.47	15.394			452.47	15.155				452.47	17.917			452.47	15.006
452.68	15.278			452.68	15.05				452.68	17.768			452.68	14.951
452.9	15.159			452.9	14.988				452.9	17.876			452.9	14.987
453.11	15.2			453.11	14.93				453.11	18.009			453.11	15.071
453.32	15.279			453.32	14.843				453.32	18.062			453.32	15.1
453.53	15.227			453.53	14.802				453.53	17.917			453.53	15.181
453.74	15.321			453.74	14.908				453.74	17.952			453.74	15.459
453.96	15.487			453.96	14.988				453.96	17.927			453.96	15.47
454.17	15.547			454.17	15.063				454.17	17.917			454.17	15.442
454.38	15.521			454.38	15.045				454.38	17.882			454.38	15.434
454.59	15.407			454.59	14.98				454.59	17.921			454.59	15.452
454.81	15.414			454.81	15.11				454.81	18.023			454.81	15.5
455.02	15.384			455.02	15.107				455.02	18.021			455.02	15.447
455.23	15.381			455.23	15.116				455.23	18.049			455.23	15.421
455.44	15.548			455.44	15.25				455.44	18.095			455.44	15.561
455.65	15.445			455.65	15.243				455.65	17.987			455.65	15.603
455.87	15.474			455.87	15.202				455.87	17.977			455.87	15.51
456.08	15.522			456.08	15.265				456.08	17.806			456.08	15.612
456.29	15.516			456.29	15.227				456.29	18.021			456.29	15.583
456.5	15.387			456.5	15.111				456.5	17.969			456.5	15.42
456.72	15.159			456.72	14.931				456.72	18.009			456.72	15.386
456.93	15.116			456.93	14.86				456.93	18.046			456.93	15.372
457.14	15.078			457.14	14.844				457.14	18.016			457.14	15.347
457.35	15.179			457.35	14.821				457.35	18.017			457.35	15.367
457.56	15.109			457.56	14.789				457.56	17.917			457.56	15.485
457.78	15.074			457.78	14.719				457.78	17.878			457.78	15.465
457.99	15.034			457.99	14.727				457.99	17.841			457.99	15.523
458.2	14.927			458.2	14.585				458.2	17.836			458.2	15.444
458.41	15.067			458.41	14.591				458.41	17.911			458.41	15.339
458.62	15.004			458.62	14.581				458.62	17.95			458.62	15.409
458.84	15.043			458.84	14.662				458.84	18.043			458.84	15.369
459.05	14.97			459.05	14.622				459.05	18.022			459.05	15.34
459.26	15.049			459.26	14.662				459.26	18.159			459.26	15.418
459.47	15.158			459.47	14.81				459.47	18.237			459.47	15.517
459.68	15.213			459.68	14.847				459.68	18.181			459.68	15.513
459.89	15.244			459.89	14.791				459.89	18.168			459.89	15.577
460.11	15.205			460.11	14.859				460.11	18.194			460.11	15.608
460.32	15.234			460.32	14.747				460.32	18.218			460.32	15.451
460.53	15.21			460.53	14.8				460.53	18.344			460.53	15.592
460.74	15.234			460.74	14.759				460.74	18.474			460.74	15.578
460.95	15.171			460.95	14.685				460.95	18.46			460.95	15.544
461.17	15.096			461.17	14.675				461.17	18.427			461.17	15.619
461.38	15.003			461.38	14.659				461.38	18.399			461.38	15.474
461.59	14.843			461.59	14.552				461.59	18.387			461.59	15.444
461.8	14.872			461.8	14.587				461.8	18.408			461.8	15.542
462.01	14.81			462.01	14.518				462.01	18.331			462.01	15.433
462.22	14.81			462.22	14.519				462.22	18.249			462.22	15.373
462.44	14.799			462.44	14.539				462.44	18.222			462.44	15.504
462.65	14.785			462.65	14.582				462.65	18.249			462.65	15.486
462.86	14.857			462.86	14.596				462.86	18.199			462.86	15.571
463.07	14.859			463.07	14.676				463.07	18.265			463.07	15.726
463.28	14.874			463.28	14.551				463.28	18.267			463.28	15.653
463.5	14.781			463.5	14.566				463.5	18.106			463.5	15.673
463.71	14.78			463.71	14.652				463.71	18.228			463.71	15.707
463.92	14.756			463.92	14.718				463.92	18.276			463.92	15.727
464.13	14.867			464.13	14.792				464.13	18.268			464.13	15.885
464.34	14.933			464.34	14.868				464.34	18.219			464.34	15.95
464.55	14.866			464.55	14.81				464.55	18.195			464.55	15.923
464.76	14.865			464.76	14.856				464.76	18.203			464.76	16.019
464.98	14.826			464.98	14.822				464.98	18.23			464.98	16.068
465.19	14.77			465.19	14.797				465.19	18.261			465.19	16.039
465.4	14.795			465.4	14.815				465.4	18.322			465.4	16.056
465.61	14.752			465.61	14.824				465.61	18.456			465.61	15.982
465.82	14.717			465.82	14.857				465.82	18.441			465.82	15.901
466.03	14.686			466.03	14.881				466.03	18.44			466.03	15.905
466.25	14.717			466.25	14.89				466.25	18.549			466.25	15.92
466.46	14.805			466.46	14.931				466.46	18.493			466.46	15.907
466.67	14.786			466.67	14.917				466.67	18.549			466.67	15.87
466.88	14.776			466.88	14.903				466.88	18.577			466.88	15.854
467.09	14.79			467.09	14.903				467.09	18.665			467.09	15.809
467.3	14.802			467.3	14.911				467.3	18.8			467.3	15.732
467.51	14.786			467.51	14.956				467.51	19.006			467.51	15.784
467.73	14.778			467.73	14.941				467.73	19.152			467.73	15.831
467.94	14.801			467.94	14.895				467.94	19.198			467.94	15.764
468.15	14.736			468.15	14.831				468.15	19.247			468.15	15.762
468.36	14.734			468.36	14.747				468.36	19.263			468.36	15.782
468.57	14.785			468.57	14.662				468.57	19.268			468.57	15.82
468.78	14.819			468.78	14.673				468.78	19.323			468.78	15.857
468.99	14.843			468.99	14.651				468.99	19.35			468.99	15.887
469.21	14.845			469.21	14.63				469.21	19.409			469.21	15.927
469.42	14.937			469.42	14.642				469.42	19.394			469.42	15.966
469.63	14.892			469.63	14.582				469.63	19.481			469.63	15.935
469.84	14.93			469.84	14.632				469.84	19.546			469.84	16.051
470.05	14.941			470.05	14.673				470.05	19.512			470.05	16.108
470.26	14.982			470.26	14.639				470.26	19.478			470.26	16.123
470.47	15.038			470.47	14.653				470.47	19.474			470.47	16.213
470.68	15.077			470.68	14.722				470.68	19.585			470.68	16.337
470.9	15.068			470.9	14.756				470.9	19.63			470.9	16.336
471.11	15.044			471.11	14.767				471.11	19.685			471.11	16.3
471.32	14.995			471.32	14.783				471.32	19.824			471.32	16.339
471.53	14.974			471.53	14.778				471.53	19.882			471.53	16.342
471.74	15.008			471.74	14.826				471.74	20.057			471.74	16.38
471.95	14.907			471.95	14.828				471.95	20.145			471.95	16.419
472.16	14.828			472.16	14.803				472.16	20.276			472.16	16.48
472.37	14.874			472.37	14.881				472.37	20.342			472.37	16.568
472.58	14.814			472.58	14.807				472.58	20.371			472.58	16.531
472.8	14.819			472.8	14.794				472.8	20.473			472.8	16.564
473.01	14.795			473.01	14.825				473.01	20.528			473.01	16.58
473.22	14.765			473.22	14.801				473.22	20.59			473.22	16.55
473.43	14.699			473.43	14.768				473.43	20.593			473.43	16.574
473.64	14.754			473.64	14.765				473.64	20.631			473.64	16.711
473.85	14.764			473.85	14.807				473.85	20.688			473.85	16.792
474.06	14.743			474.06	14.805				474.06	20.663			474.06	16.86
474.27	14.783			474.27	14.829				474.27	20.684			474.27	16.943
474.48	14.721			474.48	14.804				474.48	20.633			474.48	16.924
474.7	14.771			474.7	14.804				474.7	20.69			474.7	16.983
474.91	14.782			474.91	14.819				474.91	20.716			474.91	17.034
475.12	14.74			475.12	14.773				475.12	20.815			475.12	17.028
475.33	14.73			475.33	14.783				475.33	20.892			475.33	17.105
475.54	14.743			475.54	14.846				475.54	20.98			475.54	17.23
475.75	14.783			475.75	14.843				475.75	21.034			475.75	17.317
475.96	14.795			475.96	14.816				475.96	21.103			475.96	17.365
476.17	14.82			476.17	14.831				476.17	21.191			476.17	17.462
476.38	14.8			476.38	14.82				476.38	21.292			476.38	17.484
476.59	14.735			476.59	14.784				476.59	21.332			476.59	17.53
476.8	14.721			476.8	14.792				476.8	21.448			476.8	17.554
477.02	14.727			477.02	14.8				477.02	21.574			477.02	17.622
477.23	14.75			477.23	14.788				477.23	21.696			477.23	17.755
477.44	14.738			477.44	14.76				477.44	21.814			477.44	17.838
477.65	14.735			477.65	14.775				477.65	21.938			477.65	17.873
477.86	14.767			477.86	14.795				477.86	21.987			477.86	17.99
478.07	14.771			478.07	14.792				478.07	22.085			478.07	18.065
478.28	14.755			478.28	14.709				478.28	22.128			478.28	18.093
478.49	14.704			478.49	14.711				478.49	22.24			478.49	18.17
478.7	14.687			478.7	14.762				478.7	22.348			478.7	18.287
478.91	14.708			478.91	14.748				478.91	22.494			478.91	18.347
479.12	14.7			479.12	14.738				479.12	22.569			479.12	18.404
479.33	14.765			479.33	14.74				479.33	22.76			479.33	18.502
479.54	14.797			479.54	14.718				479.54	22.839			479.54	18.575
479.75	14.755			479.75	14.683				479.75	22.976			479.75	18.649
479.97	14.742			479.97	14.687				479.97	23.086			479.97	18.67
480.18	14.738			480.18	14.69				480.18	23.145			480.18	18.716
480.39	14.741			480.39	14.676				480.39	23.238			480.39	18.81
480.6	14.708			480.6	14.68				480.6	23.375			480.6	18.926
480.81	14.719			480.81	14.683				480.81	23.497			480.81	19.051
481.02	14.715			481.02	14.724				481.02	23.617			481.02	19.144
481.23	14.722			481.23	14.67				481.23	23.752			481.23	19.218
481.44	14.746			481.44	14.674				481.44	23.821			481.44	19.289
481.65	14.724			481.65	14.692				481.65	23.93			481.65	19.407
481.86	14.7			481.86	14.681				481.86	24.063			481.86	19.524
482.07	14.707			482.07	14.741				482.07	24.115			482.07	19.67
482.28	14.711			482.28	14.776				482.28	24.295			482.28	19.777
482.49	14.745			482.49	14.828				482.49	24.346			482.49	19.9
482.7	14.755			482.7	14.847				482.7	24.455			482.7	20.02
482.91	14.758			482.91	14.9				482.91	24.532			482.91	20.143
483.12	14.719			483.12	14.874				483.12	24.604			483.12	20.261
483.33	14.727			483.33	14.875				483.33	24.697			483.33	20.381
483.54	14.721			483.54	14.869				483.54	24.786			483.54	20.485
483.76	14.759			483.76	14.9				483.76	24.879			483.76	20.631
483.97	14.764			483.97	14.947				483.97	24.95			483.97	20.718
484.18	14.753			484.18	14.946				484.18	25.077			484.18	20.848
484.39	14.737			484.39	14.93				484.39	25.154			484.39	20.912
484.6	14.739			484.6	14.978				484.6	25.303			484.6	21.034
484.81	14.728			484.81	14.91				484.81	25.391			484.81	21.14
485.02	14.708			485.02	14.875				485.02	25.42			485.02	21.289
485.23	14.698			485.23	14.867				485.23	25.481			485.23	21.4
485.44	14.681			485.44	14.841				485.44	25.551			485.44	21.535
485.65	14.659			485.65	14.787				485.65	25.719			485.65	21.633
485.86	14.681			485.86	14.802				485.86	25.845			485.86	21.785
486.07	14.687			486.07	14.798				486.07	25.922			486.07	21.903
486.28	14.662			486.28	14.802				486.28	26.016			486.28	22.064
486.49	14.619			486.49	14.777				486.49	26.126			486.49	22.17
486.7	14.635			486.7	14.776				486.7	26.217			486.7	22.346
486.91	14.625			486.91	14.78				486.91	26.267			486.91	22.507
487.12	14.624			487.12	14.782				487.12	26.375			487.12	22.67
487.33	14.651			487.33	14.757				487.33	26.392			487.33	22.817
487.54	14.623			487.54	14.79				487.54	26.543			487.54	22.964
487.75	14.622			487.75	14.816				487.75	26.642			487.75	23.104
487.96	14.623			487.96	14.818				487.96	26.707			487.96	23.254
488.17	14.629			488.17	14.831				488.17	26.79			488.17	23.462
488.38	14.666			488.38	14.868				488.38	26.817			488.38	23.629
488.59	14.665			488.59	14.866				488.59	26.867			488.59	23.771
488.8	14.677			488.8	14.876				488.8	26.927			488.8	23.963
489.01	14.7			489.01	14.876				489.01	26.999			489.01	24.068
489.22	14.7			489.22	14.88				489.22	27.022			489.22	24.235
489.43	14.66			489.43	14.836				489.43	27.082			489.43	24.385
489.64	14.681			489.64	14.857				489.64	27.138			489.64	24.535
489.85	14.692			489.85	14.842				489.85	27.152			489.85	24.679
490.06	14.67			490.06	14.834				490.06	27.191			490.06	24.832
490.27	14.669			490.27	14.824				490.27	27.141			490.27	25.007
490.48	14.65			490.48	14.821				490.48	27.141			490.48	25.152
490.69	14.641			490.69	14.786				490.69	27.196			490.69	25.396
490.9	14.674			490.9	14.789				490.9	27.193			490.9	25.571
491.11	14.642			491.11	14.758				491.11	27.2			491.11	25.833
491.32	14.64			491.32	14.764				491.32	27.211			491.32	26.06
491.53	14.63			491.53	14.767				491.53	27.229			491.53	26.258
491.74	14.607			491.74	14.766				491.74	27.188			491.74	26.51
491.95	14.614			491.95	14.755				491.95	27.205			491.95	26.723
492.16	14.656			492.16	14.78				492.16	27.196			492.16	26.948
492.37	14.647			492.37	14.75				492.37	27.19			492.37	27.171
492.58	14.647			492.58	14.729				492.58	27.147			492.58	27.437
492.79	14.651			492.79	14.746				492.79	27.099			492.79	27.684
493	14.646			493	14.755				493	27.119			493	27.909
493.21	14.637			493.21	14.747				493.21	27.097			493.21	28.166
493.42	14.632			493.42	14.771				493.42	27.076			493.42	28.387
493.63	14.617			493.63	14.766				493.63	27.035			493.63	28.629
493.84	14.639			493.84	14.777				493.84	27.047			493.84	28.837
494.05	14.626			494.05	14.767				494.05	27.039			494.05	29.044
494.26	14.593			494.26	14.733				494.26	26.985			494.26	29.267
494.47	14.602			494.47	14.739				494.47	26.984			494.47	29.515
494.68	14.625			494.68	14.728				494.68	26.915			494.68	29.789
494.89	14.616			494.89	14.728				494.89	26.86			494.89	30.035
495.1	14.608			495.1	14.72				495.1	26.844			495.1	30.272
495.31	14.585			495.31	14.727				495.31	26.861			495.31	30.538
495.52	14.58			495.52	14.731				495.52	26.898			495.52	30.757
495.73	14.593			495.73	14.753				495.73	26.819			495.73	31.006
495.94	14.596			495.94	14.779				495.94	26.792			495.94	31.26
496.15	14.586			496.15	14.769				496.15	26.752			496.15	31.511
496.36	14.598			496.36	14.78				496.36	26.742			496.36	31.801
496.57	14.575			496.57	14.772				496.57	26.655			496.57	32.071
496.78	14.574			496.78	14.761				496.78	26.621			496.78	32.346
496.99	14.575			496.99	14.78				496.99	26.597			496.99	32.613
497.19	14.537			497.19	14.769				497.19	26.553			497.19	32.902
497.4	14.484			497.4	14.788				497.4	26.527			497.4	33.194
497.61	14.434			497.61	14.793				497.61	26.461			497.61	33.523
497.82	14.425			497.82	14.778				497.82	26.386			497.82	33.844
498.03	14.471			498.03	14.791				498.03	26.315			498.03	34.152
498.24	14.463			498.24	14.769				498.24	26.221			498.24	34.518
498.45	14.454			498.45	14.739				498.45	26.169			498.45	34.881
498.66	14.475			498.66	14.715				498.66	26.135			498.66	35.196
498.87	14.491			498.87	14.735				498.87	26.081			498.87	35.52
499.08	14.483			499.08	14.73				499.08	26.034			499.08	35.832
499.29	14.492			499.29	14.748				499.29	26.025			499.29	36.142
499.5	14.501			499.5	14.784				499.5	25.945			499.5	36.518
499.71	14.502			499.71	14.79				499.71	25.903			499.71	36.894
499.92	14.519			499.92	14.81				499.92	25.823			499.92	37.186
500.13	14.555			500.13	14.821				500.13	25.771			500.13	37.483
500.34	14.589			500.34	14.824				500.34	25.767			500.34	37.789
500.55	14.589			500.55	14.861				500.55	25.738			500.55	38.155
500.76	14.578			500.76	14.855				500.76	25.712			500.76	38.494
500.96	14.561			500.96	14.859				500.96	25.638			500.96	38.819
501.17	14.532			501.17	14.864				501.17	25.61			501.17	39.103
501.38	14.518			501.38	14.866				501.38	25.561			501.38	39.437
501.59	14.511			501.59	14.812				501.59	25.496			501.59	39.748
501.8	14.491			501.8	14.792				501.8	25.43			501.8	40.058
502.01	14.515			502.01	14.791				502.01	25.373			502.01	40.463
502.22	14.502			502.22	14.754				502.22	25.342			502.22	40.797
502.43	14.516			502.43	14.739				502.43	25.283			502.43	41.14
502.64	14.527			502.64	14.745				502.64	25.223			502.64	41.495
502.85	14.517			502.85	14.723				502.85	25.138			502.85	41.822
503.06	14.509			503.06	14.709				503.06	25.071			503.06	42.182
503.27	14.509			503.27	14.676				503.27	25.004			503.27	42.546
503.48	14.494			503.48	14.684				503.48	24.942			503.48	42.953
503.68	14.507			503.68	14.681				503.68	24.907			503.68	43.359
503.89	14.532			503.89	14.685				503.89	24.847			503.89	43.717
504.1	14.512			504.1	14.678				504.1	24.774			504.1	44.157
504.31	14.491			504.31	14.706				504.31	24.74			504.31	44.55
504.52	14.488			504.52	14.73				504.52	24.677			504.52	44.938
504.73	14.461			504.73	14.724				504.73	24.589			504.73	45.335
504.94	14.484			504.94	14.723				504.94	24.536			504.94	45.728
505.15	14.451			505.15	14.711				505.15	24.486			505.15	46.088
505.36	14.438			505.36	14.675				505.36	24.484			505.36	46.483
505.57	14.42			505.57	14.667				505.57	24.463			505.57	46.905
505.78	14.423			505.78	14.675				505.78	24.375			505.78	47.288
505.98	14.421			505.98	14.691				505.98	24.337			505.98	47.664
506.19	14.44			506.19	14.675				506.19	24.279			506.19	48.011
506.4	14.455			506.4	14.681				506.4	24.244			506.4	48.425
506.61	14.476			506.61	14.664				506.61	24.214			506.61	48.884
506.82	14.489			506.82	14.669				506.82	24.168			506.82	49.243
507.03	14.488			507.03	14.664				507.03	24.141			507.03	49.609
507.24	14.504			507.24	14.66				507.24	24.131			507.24	50.024
507.45	14.499			507.45	14.67				507.45	24.085			507.45	50.396
507.66	14.508			507.66	14.672				507.66	24.051			507.66	50.776
507.87	14.543			507.87	14.683				507.87	24.003			507.87	51.207
508.07	14.543			508.07	14.689				508.07	23.922			508.07	51.641
508.28	14.551			508.28	14.719				508.28	23.899			508.28	52.059
508.49	14.537			508.49	14.705				508.49	23.918			508.49	52.462
508.7	14.536			508.7	14.682				508.7	23.868			508.7	52.847
508.91	14.505			508.91	14.686				508.91	23.833			508.91	53.221
509.12	14.497			509.12	14.679				509.12	23.803			509.12	53.601
509.33	14.486			509.33	14.659				509.33	23.764			509.33	54.001
509.54	14.486			509.54	14.659				509.54	23.711			509.54	54.432
509.75	14.496			509.75	14.654				509.75	23.658			509.75	54.843
509.95	14.488			509.95	14.64				509.95	23.581			509.95	55.192
510.16	14.497			510.16	14.634				510.16	23.579			510.16	55.534
510.37	14.481			510.37	14.653				510.37	23.554			510.37	55.94
510.58	14.47			510.58	14.635				510.58	23.518			510.58	56.367
510.79	14.476			510.79	14.626				510.79	23.506			510.79	56.765
511	14.481			511	14.623				511	23.461			511	57.143
511.21	14.486			511.21	14.616				511.21	23.42			511.21	57.526
511.41	14.476			511.41	14.637				511.41	23.409			511.41	57.859
511.62	14.471			511.62	14.629				511.62	23.408			511.62	58.188
511.83	14.497			511.83	14.626				511.83	23.378			511.83	58.547
512.04	14.512			512.04	14.643				512.04	23.331			512.04	58.931
512.25	14.526			512.25	14.614				512.25	23.327			512.25	59.301
512.46	14.534			512.46	14.613				512.46	23.32			512.46	59.698
512.67	14.539			512.67	14.631				512.67	23.324			512.67	60.072
512.88	14.557			512.88	14.615				512.88	23.275			512.88	60.41
513.08	14.561			513.08	14.594				513.08	23.209			513.08	60.726
513.29	14.561			513.29	14.604				513.29	23.197			513.29	60.965
513.5	14.555			513.5	14.592				513.5	23.193			513.5	61.279
513.71	14.55			513.71	14.564				513.71	23.192			513.71	61.616
513.92	14.557			513.92	14.596				513.92	23.184			513.92	61.894
514.13	14.547			514.13	14.56				514.13	23.153			514.13	62.211
514.33	14.554			514.33	14.575				514.33	23.102			514.33	62.472
514.54	14.54			514.54	14.568				514.54	23.078			514.54	62.741
514.75	14.52			514.75	14.586				514.75	23.079			514.75	63.003
514.96	14.503			514.96	14.601				514.96	23.105			514.96	63.263
515.17	14.521			515.17	14.598				515.17	23.083			515.17	63.57
515.38	14.533			515.38	14.588				515.38	23.043			515.38	63.866
515.59	14.515			515.59	14.589				515.59	23.052			515.59	64.11
515.79	14.519			515.79	14.586				515.79	23.038			515.79	64.27
516	14.525			516	14.575				516	23.016			516	64.545
516.21	14.55			516.21	14.574				516.21	22.996			516.21	64.804
516.42	14.563			516.42	14.568				516.42	22.974			516.42	65.097
516.63	14.568			516.63	14.554				516.63	22.959			516.63	65.471
516.84	14.588			516.84	14.576				516.84	22.964			516.84	65.748
517.04	14.597			517.04	14.574				517.04	22.942			517.04	66.064
517.25	14.598			517.25	14.575				517.25	22.905			517.25	66.247
517.46	14.61			517.46	14.547				517.46	22.895			517.46	66.395
517.67	14.623			517.67	14.541				517.67	22.864			517.67	66.576
517.88	14.59			517.88	14.526				517.88	22.874			517.88	66.749
518.09	14.574			518.09	14.511				518.09	22.891			518.09	66.991
518.29	14.565			518.29	14.519				518.29	22.873			518.29	67.228
518.5	14.539			518.5	14.515				518.5	22.876			518.5	67.502
518.71	14.537			518.71	14.509				518.71	22.85			518.71	67.66
518.92	14.522			518.92	14.51				518.92	22.842			518.92	67.753
519.13	14.495			519.13	14.493				519.13	22.829			519.13	67.811
519.33	14.478			519.33	14.449				519.33	22.8			519.33	67.88
519.54	14.488			519.54	14.445				519.54	22.8			519.54	68.081
519.75	14.493			519.75	14.434				519.75	22.816			519.75	68.322
519.96	14.488			519.96	14.448				519.96	22.837			519.96	68.519
520.17	14.485			520.17	14.451				520.17	22.813			520.17	68.677
520.38	14.492			520.38	14.461				520.38	22.786			520.38	68.836
520.58	14.512			520.58	14.439				520.58	22.754			520.58	68.895
520.79	14.523			520.79	14.424				520.79	22.768			520.79	68.983
521	14.521			521	14.405				521	22.777			521	69.134
521.21	14.527			521.21	14.413				521.21	22.778			521.21	69.286
521.42	14.52			521.42	14.43				521.42	22.815			521.42	69.41
521.62	14.547			521.62	14.444				521.62	22.8			521.62	69.534
521.83	14.572			521.83	14.461				521.83	22.785			521.83	69.618
522.04	14.585			522.04	14.477				522.04	22.775			522.04	69.638
522.25	14.581			522.25	14.467				522.25	22.758			522.25	69.589
522.46	14.572			522.46	14.462				522.46	22.75			522.46	69.531
522.66	14.556			522.66	14.46				522.66	22.745			522.66	69.581
522.87	14.552			522.87	14.481				522.87	22.784			522.87	69.66
523.08	14.552			523.08	14.483				523.08	22.786			523.08	69.661
523.29	14.582			523.29	14.525				523.29	22.767			523.29	69.679
523.49	14.585			523.49	14.524				523.49	22.715			523.49	69.612
523.7	14.614			523.7	14.525				523.7	22.684			523.7	69.539
523.91	14.612			523.91	14.484				523.91	22.687			523.91	69.471
524.12	14.612			524.12	14.466				524.12	22.667			524.12	69.463
524.33	14.592			524.33	14.453				524.33	22.693			524.33	69.419
524.53	14.6			524.53	14.466				524.53	22.732			524.53	69.391
524.74	14.606			524.74	14.478				524.74	22.741			524.74	69.322
524.95	14.616			524.95	14.479				524.95	22.719			524.95	69.25
525.16	14.622			525.16	14.455				525.16	22.73			525.16	69.156
525.37	14.641			525.37	14.422				525.37	22.749			525.37	69.039
525.57	14.649			525.57	14.379				525.57	22.718			525.57	68.964
525.78	14.646			525.78	14.354				525.78	22.725			525.78	68.905
525.99	14.621			525.99	14.359				525.99	22.742			525.99	68.841
526.2	14.625			526.2	14.384				526.2	22.758			526.2	68.747
526.4	14.6			526.4	14.374				526.4	22.746			526.4	68.582
526.61	14.615			526.61	14.393				526.61	22.737			526.61	68.429
526.82	14.641			526.82	14.377				526.82	22.737			526.82	68.255
527.03	14.642			527.03	14.331				527.03	22.73			527.03	68.142
527.23	14.617			527.23	14.303				527.23	22.728			527.23	68.03
527.44	14.598			527.44	14.27				527.44	22.699			527.44	67.964
527.65	14.58			527.65	14.271				527.65	22.716			527.65	67.891
527.86	14.595			527.86	14.297				527.86	22.71			527.86	67.757
528.07	14.617			528.07	14.294				528.07	22.705			528.07	67.59
528.27	14.601			528.27	14.299				528.27	22.719			528.27	67.348
528.48	14.584			528.48	14.276				528.48	22.725			528.48	67.112
528.69	14.568			528.69	14.247				528.69	22.734			528.69	66.938
528.9	14.54			528.9	14.217				528.9	22.759			528.9	66.773
529.1	14.556			529.1	14.233				529.1	22.798			529.1	66.66
529.31	14.583			529.31	14.254				529.31	22.806			529.31	66.485
529.52	14.577			529.52	14.282				529.52	22.802			529.52	66.312
529.73	14.584			529.73	14.313				529.73	22.788			529.73	66.059
529.93	14.605			529.93	14.311				529.93	22.779			529.93	65.847
530.14	14.624			530.14	14.299				530.14	22.834			530.14	65.579
530.35	14.633			530.35	14.285				530.35	22.841			530.35	65.287
530.56	14.617			530.56	14.271				530.56	22.856			530.56	65.062
530.76	14.608			530.76	14.277				530.76	22.849			530.76	64.837
530.97	14.649			530.97	14.305				530.97	22.823			530.97	64.652
531.18	14.689			531.18	14.318				531.18	22.807			531.18	64.417
531.39	14.744			531.39	14.326				531.39	22.824			531.39	64.174
531.59	14.767			531.59	14.319				531.59	22.853			531.59	63.932
531.8	14.755			531.8	14.301				531.8	22.862			531.8	63.668
532.01	14.739			532.01	14.282				532.01	22.876			532.01	63.417
532.21	14.725			532.21	14.249				532.21	22.894			532.21	63.144
532.42	14.738			532.42	14.263				532.42	22.879			532.42	62.908
532.63	14.76			532.63	14.286				532.63	22.864			532.63	62.612
532.84	14.783			532.84	14.317				532.84	22.849			532.84	62.364
533.04	14.802			533.04	14.293				533.04	22.812			533.04	62.095
533.25	14.809			533.25	14.29				533.25	22.824			533.25	61.825
533.46	14.788			533.46	14.272				533.46	22.84			533.46	61.516
533.67	14.746			533.67	14.235				533.67	22.878			533.67	61.203
533.87	14.747			533.87	14.236				533.87	22.911			533.87	60.925
534.08	14.72			534.08	14.251				534.08	22.915			534.08	60.647
534.29	14.735			534.29	14.283				534.29	22.872			534.29	60.305
534.49	14.756			534.49	14.288				534.49	22.841			534.49	59.99
534.7	14.769			534.7	14.282				534.7	22.835			534.7	59.664
534.91	14.785			534.91	14.271				534.91	22.843			534.91	59.37
535.12	14.782			535.12	14.247				535.12	22.884			535.12	59.047
535.32	14.769			535.32	14.223				535.32	22.892			535.32	58.765
535.53	14.742			535.53	14.224				535.53	22.908			535.53	58.481
535.74	14.735			535.74	14.249				535.74	22.966			535.74	58.189
535.94	14.759			535.94	14.257				535.94	22.947			535.94	57.89
536.15	14.785			536.15	14.285				536.15	22.931			536.15	57.589
536.36	14.843			536.36	14.296				536.36	22.928			536.36	57.293
536.57	14.822			536.57	14.286				536.57	22.94			536.57	56.938
536.77	14.82			536.77	14.246				536.77	22.933			536.77	56.51
536.98	14.798			536.98	14.215				536.98	22.961			536.98	56.178
537.19	14.802			537.19	14.207				537.19	22.991			537.19	55.806
537.39	14.824			537.39	14.22				537.39	23			537.39	55.48
537.6	14.849			537.6	14.238				537.6	22.979			537.6	55.107
537.81	14.883			537.81	14.24				537.81	22.947			537.81	54.757
538.01	14.902			538.01	14.246				538.01	22.967			538.01	54.351
538.22	14.923			538.22	14.232				538.22	22.962			538.22	53.932
538.43	14.899			538.43	14.211				538.43	22.97			538.43	53.494
538.64	14.888			538.64	14.199				538.64	22.998			538.64	53.068
538.84	14.878			538.84	14.177				538.84	23.002			538.84	52.668
539.05	14.857			539.05	14.177				539.05	23.022			539.05	52.219
539.26	14.867			539.26	14.19				539.26	22.992			539.26	51.858
539.46	14.88			539.46	14.194				539.46	22.982			539.46	51.533
539.67	14.917			539.67	14.193				539.67	22.969			539.67	51.157
539.88	14.924			539.88	14.183				539.88	22.973			539.88	50.773
540.08	14.907			540.08	14.164				540.08	22.985			540.08	50.363
540.29	14.882			540.29	14.152				540.29	23.008			540.29	49.951
540.5	14.859			540.5	14.16				540.5	23.019			540.5	49.556
540.7	14.865			540.7	14.168				540.7	23.031			540.7	49.16
540.91	14.881			540.91	14.176				540.91	23.031			540.91	48.809
541.12	14.921			541.12	14.177				541.12	23.028			541.12	48.472
541.32	14.929			541.32	14.158				541.32	23.035			541.32	48.095
541.53	14.93			541.53	14.153				541.53	23.051			541.53	47.719
541.74	14.909			541.74	14.133				541.74	23.053			541.74	47.335
541.94	14.901			541.94	14.107				541.94	23.087			541.94	46.907
542.15	14.893			542.15	14.117				542.15	23.111			542.15	46.515
542.36	14.883			542.36	14.118				542.36	23.132			542.36	46.154
542.56	14.912			542.56	14.117				542.56	23.129			542.56	45.836
542.77	14.921			542.77	14.127				542.77	23.113			542.77	45.53
542.98	14.947			542.98	14.14				542.98	23.108			542.98	45.224
543.18	14.93			543.18	14.121				543.18	23.152			543.18	44.839
543.39	14.915			543.39	14.092				543.39	23.163			543.39	44.51
543.6	14.902			543.6	14.077				543.6	23.173			543.6	44.118
543.8	14.896			543.8	14.09				543.8	23.168			543.8	43.76
544.01	14.902			544.01	14.093				544.01	23.166			544.01	43.421
544.22	14.929			544.22	14.096				544.22	23.171			544.22	43.127
544.42	14.962			544.42	14.114				544.42	23.155			544.42	42.864
544.63	14.986			544.63	14.134				544.63	23.169			544.63	42.607
544.84	14.996			544.84	14.12				544.84	23.182			544.84	42.326
545.04	14.995			545.04	14.122				545.04	23.188			545.04	41.966
545.25	14.953			545.25	14.127				545.25	23.215			545.25	41.569
545.46	14.955			545.46	14.114				545.46	23.242			545.46	41.18
545.66	14.952			545.66	14.123				545.66	23.249			545.66	40.858
545.87	14.987			545.87	14.134				545.87	23.252			545.87	40.565
546.08	15.015			546.08	14.139				546.08	23.269			546.08	40.252
546.28	15.035			546.28	14.138				546.28	23.28			546.28	39.966
546.49	15.05			546.49	14.128				546.49	23.303			546.49	39.644
546.69	15.03			546.69	14.136				546.69	23.296			546.69	39.291
546.9	15.013			546.9	14.132				546.9	23.303			546.9	38.902
547.11	15.014			547.11	14.124				547.11	23.335			547.11	38.529
547.31	15.014			547.31	14.123				547.31	23.326			547.31	38.162
547.52	15.013			547.52	14.121				547.52	23.333			547.52	37.793
547.73	15.015			547.73	14.117				547.73	23.338			547.73	37.517
547.93	15.028			547.93	14.106				547.93	23.34			547.93	37.264
548.14	15.013			548.14	14.101				548.14	23.333			548.14	36.978
548.35	15.005			548.35	14.086				548.35	23.346			548.35	36.614
548.55	14.988			548.55	14.09				548.55	23.368			548.55	36.317
548.76	14.95			548.76	14.088				548.76	23.356			548.76	35.997
548.96	14.929			548.96	14.085				548.96	23.375			548.96	35.69
549.17	14.932			549.17	14.1				549.17	23.38			549.17	35.432
549.38	14.946			549.38	14.094				549.38	23.395			549.38	35.213
549.58	14.952			549.58	14.097				549.58	23.4			549.58	34.993
549.79	14.943			549.79	14.076				549.79	23.394			549.79	34.74
549.99	14.951			549.99	14.059				549.99	23.422			549.99	34.473
550.2	14.94			550.2	14.07				550.2	23.422			550.2	34.16
550.41	14.92			550.41	14.078				550.41	23.438			550.41	33.843
550.61	14.912			550.61	14.094				550.61	23.455			550.61	33.543
550.82	14.925			550.82	14.095				550.82	23.492			550.82	33.279
551.03	14.931			551.03	14.078				551.03	23.514			551.03	33.094
551.23	14.943			551.23	14.057				551.23	23.504			551.23	32.886
551.44	14.964			551.44	14.063				551.44	23.524			551.44	32.684
551.64	14.952			551.64	14.042				551.64	23.524			551.64	32.436
551.85	14.928			551.85	14.024				551.85	23.533			551.85	32.165
552.06	14.927			552.06	14.03				552.06	23.524			552.06	31.872
552.26	14.922			552.26	14.036				552.26	23.551			552.26	31.602
552.47	14.936			552.47	14.052				552.47	23.553			552.47	31.387
552.67	14.921			552.67	14.057				552.67	23.555			552.67	31.199
552.88	14.941			552.88	14.046				552.88	23.549			552.88	31.082
553.09	14.958			553.09	14.036				553.09	23.552			553.09	30.919
553.29	14.971			553.29	14.013				553.29	23.559			553.29	30.745
553.5	14.962			553.5	14.021				553.5	23.544			553.5	30.505
553.7	14.959			553.7	14.045				553.7	23.554			553.7	30.236
553.91	14.961			553.91	14.067				553.91	23.553			553.91	29.966
554.12	14.969			554.12	14.075				554.12	23.532			554.12	29.715
554.32	15.002			554.32	14.103				554.32	23.529			554.32	29.525
554.53	15.012			554.53	14.103				554.53	23.545			554.53	29.37
554.73	15.017			554.73	14.096				554.73	23.561			554.73	29.227
554.94	15.015			554.94	14.089				554.94	23.557			554.94	29.076
555.14	15.007			555.14	14.101				555.14	23.591			555.14	28.89
555.35	15.025			555.35	14.105				555.35	23.577			555.35	28.672
555.56	15.013			555.56	14.092				555.56	23.598			555.56	28.407
555.76	15.008			555.76	14.097				555.76	23.636			555.76	28.172
555.97	15.023			555.97	14.122				555.97	23.621			555.97	27.975
556.17	15.043			556.17	14.121				556.17	23.641			556.17	27.854
556.38	15.052			556.38	14.098				556.38	23.667			556.38	27.748
556.59	15.048			556.59	14.088				556.59	23.688			556.59	27.622
556.79	15.039			556.79	14.083				556.79	23.724			556.79	27.486
557	15.037			557	14.092				557	23.738			557	27.31
557.2	15.043			557.2	14.117				557.2	23.75			557.2	27.094
557.41	15.042			557.41	14.134				557.41	23.767			557.41	26.875
557.61	15.059			557.61	14.148				557.61	23.762			557.61	26.672
557.82	15.07			557.82	14.137				557.82	23.752			557.82	26.511
558.02	15.057			558.02	14.128				558.02	23.776			558.02	26.381
558.23	15.06			558.23	14.134				558.23	23.79			558.23	26.279
558.44	15.046			558.44	14.111				558.44	23.782			558.44	26.171
558.64	15.033			558.64	14.097				558.64	23.79			558.64	26.016
558.85	15.037			558.85	14.107				558.85	23.794			558.85	25.838
559.05	15.053			559.05	14.138				559.05	23.762			559.05	25.631
559.26	15.059			559.26	14.149				559.26	23.77			559.26	25.431
559.46	15.07			559.46	14.157				559.46	23.765			559.46	25.252
559.67	15.066			559.67	14.135				559.67	23.761			559.67	25.121
559.88	15.064			559.88	14.094				559.88	23.734			559.88	25.012
560.08	15.072			560.08	14.055				560.08	23.742			560.08	24.928
560.29	15.061			560.29	14.027				560.29	23.773			560.29	24.847
560.49	15.053			560.49	14.033				560.49	23.776			560.49	24.716
560.7	15.068			560.7	14.048				560.7	23.778			560.7	24.574
560.9	15.096			560.9	14.076				560.9	23.768			560.9	24.407
561.11	15.139			561.11	14.113				561.11	23.743			561.11	24.248
561.31	15.132			561.31	14.095				561.31	23.759			561.31	24.116
561.52	15.122			561.52	14.085				561.52	23.78			561.52	24.004
561.72	15.111			561.72	14.049				561.72	23.807			561.72	23.943
561.93	15.11			561.93	14.016				561.93	23.811			561.93	23.874
562.13	15.091			562.13	13.992				562.13	23.805			562.13	23.791
562.34	15.079			562.34	13.997				562.34	23.822			562.34	23.711
562.55	15.105			562.55	14.028				562.55	23.857			562.55	23.606
562.75	15.122			562.75	14.08				562.75	23.852			562.75	23.481
562.96	15.153			562.96	14.099				562.96	23.823			562.96	23.334
563.16	15.155			563.16	14.1				563.16	23.839			563.16	23.207
563.37	15.145			563.37	14.085				563.37	23.836			563.37	23.11
563.57	15.12			563.57	14.06				563.57	23.855			563.57	23.074
563.78	15.087			563.78	14.011				563.78	23.88			563.78	23.021
563.98	15.094			563.98	14.022				563.98	23.902			563.98	22.965
564.19	15.1			564.19	14.028				564.19	23.899			564.19	22.89
564.39	15.111			564.39	14.051				564.39	23.875			564.39	22.753
564.6	15.125			564.6	14.086				564.6	23.886			564.6	22.642
564.8	15.165			564.8	14.109				564.8	23.899			564.8	22.546
565.01	15.179			565.01	14.13				565.01	23.901			565.01	22.422
565.21	15.159			565.21	14.122				565.21	23.91			565.21	22.351
565.42	15.163			565.42	14.096				565.42	23.923			565.42	22.302
565.62	15.118			565.62	14.085				565.62	23.955			565.62	22.247
565.83	15.115			565.83	14.078				565.83	23.983			565.83	22.19
566.03	15.15			566.03	14.089				566.03	24.024			566.03	22.101
566.24	15.171			566.24	14.113				566.24	24.025			566.24	21.992
566.44	15.205			566.44	14.17				566.44	24.024			566.44	21.891
566.65	15.224			566.65	14.205				566.65	24.018			566.65	21.781
566.85	15.225			566.85	14.214				566.85	24.025			566.85	21.683
567.06	15.21			567.06	14.21				567.06	24.058			567.06	21.625
567.26	15.184			567.26	14.191				567.26	24.064			567.26	21.558
567.47	15.148			567.47	14.155				567.47	24.079			567.47	21.496
567.67	15.145			567.67	14.125				567.67	24.106			567.67	21.454
567.88	15.139			567.88	14.144				567.88	24.11			567.88	21.365
568.08	15.148			568.08	14.179				568.08	24.127			568.08	21.264
568.29	15.178			568.29	14.216				568.29	24.123			568.29	21.171
568.49	15.199			568.49	14.238				568.49	24.099			568.49	21.073
568.7	15.168			568.7	14.246				568.7	24.074			568.7	21.01
568.9	15.141			568.9	14.218				568.9	24.077			568.9	20.927
569.11	15.104			569.11	14.182				569.11	24.106			569.11	20.872
569.31	15.09			569.31	14.137				569.31	24.124			569.31	20.829
569.52	15.084			569.52	14.118				569.52	24.146			569.52	20.793
569.72	15.113			569.72	14.127				569.72	24.159			569.72	20.756
569.93	15.149			569.93	14.143				569.93	24.144			569.93	20.703
570.13	15.18			570.13	14.183				570.13	24.119			570.13	20.625
570.34	15.21			570.34	14.217				570.34	24.108			570.34	20.532
570.54	15.217			570.54	14.2				570.54	24.104			570.54	20.464
570.75	15.188			570.75	14.185				570.75	24.099			570.75	20.408
570.95	15.177			570.95	14.151				570.95	24.121			570.95	20.363
571.16	15.161			571.16	14.131				571.16	24.143			571.16	20.345
571.36	15.158			571.36	14.112				571.36	24.169			571.36	20.318
571.57	15.204			571.57	14.137				571.57	24.214			571.57	20.284
571.77	15.264			571.77	14.172				571.77	24.227			571.77	20.232
571.98	15.292			571.98	14.23				571.98	24.239			571.98	20.153
572.18	15.326			572.18	14.265				572.18	24.224			572.18	20.088
572.39	15.317			572.39	14.269				572.39	24.222			572.39	20.015
572.59	15.288			572.59	14.273				572.59	24.244			572.59	19.954
572.8	15.264			572.8	14.253				572.8	24.278			572.8	19.924
573	15.236			573	14.22				573	24.31			573	19.909
573.2	15.238			573.2	14.198				573.2	24.323			573.2	19.897
573.41	15.24			573.41	14.19				573.41	24.332			573.41	19.862
573.61	15.28			573.61	14.212				573.61	24.332			573.61	19.828
573.82	15.32			573.82	14.248				573.82	24.34			573.82	19.777
574.02	15.353			574.02	14.3				574.02	24.334			574.02	19.703
574.23	15.35			574.23	14.314				574.23	24.3			574.23	19.664
574.43	15.32			574.43	14.306				574.43	24.273			574.43	19.631
574.64	15.291			574.64	14.27				574.64	24.264			574.64	19.597
574.84	15.253			574.84	14.225				574.84	24.287			574.84	19.558
575.05	15.234			575.05	14.206				575.05	24.303			575.05	19.524
575.25	15.251			575.25	14.174				575.25	24.323			575.25	19.492
575.45	15.273			575.45	14.198				575.45	24.351			575.45	19.467
575.66	15.32			575.66	14.233				575.66	24.313			575.66	19.418
575.86	15.36			575.86	14.296				575.86	24.314			575.86	19.371
576.07	15.391			576.07	14.332				576.07	24.339			576.07	19.342
576.27	15.36			576.27	14.327				576.27	24.363			576.27	19.286
576.48	15.311			576.48	14.295				576.48	24.361			576.48	19.231
576.68	15.28			576.68	14.239				576.68	24.376			576.68	19.19
576.89	15.24			576.89	14.193				576.89	24.415			576.89	19.138
577.09	15.244			577.09	14.174				577.09	24.461			577.09	19.086
577.29	15.278			577.29	14.182				577.29	24.473			577.29	19.076
577.5	15.326			577.5	14.22				577.5	24.484			577.5	19.052
577.7	15.363			577.7	14.254				577.7	24.475			577.7	19.025
577.91	15.386			577.91	14.308				577.91	24.457			577.91	18.994
578.11	15.395			578.11	14.316				578.11	24.441			578.11	18.935
578.32	15.363			578.32	14.312				578.32	24.475			578.32	18.9
578.52	15.321			578.52	14.27				578.52	24.504			578.52	18.848
578.72	15.278			578.72	14.218				578.72	24.506			578.72	18.798
578.93	15.281			578.93	14.198				578.93	24.526			578.93	18.774
579.13	15.305			579.13	14.199				579.13	24.545			579.13	18.756
579.34	15.342			579.34	14.227				579.34	24.56			579.34	18.751
579.54	15.411			579.54	14.275				579.54	24.56			579.54	18.754
579.75	15.428			579.75	14.313				579.75	24.535			579.75	18.736
579.95	15.423			579.95	14.33				579.95	24.547			579.95	18.705
580.15	15.41			580.15	14.356				580.15	24.529			580.15	18.695
580.36	15.371			580.36	14.349				580.36	24.553			580.36	18.645
580.56	15.328			580.56	14.31				580.56	24.594			580.56	18.601
580.77	15.309			580.77	14.287				580.77	24.635			580.77	18.583
580.97	15.307			580.97	14.267				580.97	24.673			580.97	18.562
581.17	15.315			581.17	14.283				581.17	24.67			581.17	18.545
581.38	15.361			581.38	14.311				581.38	24.67			581.38	18.531
581.58	15.412			581.58	14.357				581.58	24.644			581.58	18.537
581.79	15.428			581.79	14.379				581.79	24.633			581.79	18.526
581.99	15.417			581.99	14.395				581.99	24.61			581.99	18.501
582.19	15.351			582.19	14.382				582.19	24.593			582.19	18.47
582.4	15.334			582.4	14.368				582.4	24.619			582.4	18.437
582.6	15.307			582.6	14.345				582.6	24.61			582.6	18.398
582.81	15.275			582.81	14.288				582.81	24.642			582.81	18.333
583.01	15.313			583.01	14.277				583.01	24.652			583.01	18.328
583.21	15.354			583.21	14.29				583.21	24.637			583.21	18.33
583.42	15.392			583.42	14.316				583.42	24.616			583.42	18.322
583.62	15.408			583.62	14.351				583.62	24.593			583.62	18.3
583.83	15.435			583.83	14.384				583.83	24.599			583.83	18.312
584.03	15.423			584.03	14.402				584.03	24.601			584.03	18.305
584.23	15.379			584.23	14.389				584.23	24.615			584.23	18.271
584.44	15.343			584.44	14.363				584.44	24.62			584.44	18.23
584.64	15.347			584.64	14.341				584.64	24.65			584.64	18.2
584.85	15.361			584.85	14.332				584.85	24.691			584.85	18.15
585.05	15.378			585.05	14.317				585.05	24.707			585.05	18.134
585.25	15.425			585.25	14.341				585.25	24.723			585.25	18.121
585.46	15.474			585.46	14.389				585.46	24.707			585.46	18.134
585.66	15.494			585.66	14.421				585.66	24.707			585.66	18.15
585.86	15.497			585.86	14.454				585.86	24.711			585.86	18.14
586.07	15.476			586.07	14.455				586.07	24.715			586.07	18.114
586.27	15.447			586.27	14.449				586.27	24.732			586.27	18.086
586.48	15.41			586.48	14.407				586.48	24.729			586.48	18.027
586.68	15.394			586.68	14.387				586.68	24.749			586.68	17.982
586.88	15.392			586.88	14.373				586.88	24.777			586.88	17.939
587.09	15.44			587.09	14.393				587.09	24.792			587.09	17.927
587.29	15.448			587.29	14.411				587.29	24.796			587.29	17.912
587.49	15.49			587.49	14.438				587.49	24.79			587.49	17.918
587.7	15.512			587.7	14.461				587.7	24.751			587.7	17.915
587.9	15.505			587.9	14.467				587.9	24.73			587.9	17.929
588.1	15.486			588.1	14.462				588.1	24.731			588.1	17.921
588.31	15.452			588.31	14.434				588.31	24.726			588.31	17.868
588.51	15.428			588.51	14.397				588.51	24.759			588.51	17.844
588.72	15.424			588.72	14.377				588.72	24.796			588.72	17.815
588.92	15.432			588.92	14.348				588.92	24.794			588.92	17.815
589.12	15.463			589.12	14.356				589.12	24.819			589.12	17.812
589.33	15.512			589.33	14.373				589.33	24.809			589.33	17.821
589.53	15.556			589.53	14.405				589.53	24.784			589.53	17.852
589.73	15.562			589.73	14.418				589.73	24.79			589.73	17.871
589.94	15.545			589.94	14.439				589.94	24.794			589.94	17.878
590.14	15.51			590.14	14.438				590.14	24.779			590.14	17.88
590.34	15.468			590.34	14.422				590.34	24.817			590.34	17.863
590.55	15.442			590.55	14.402				590.55	24.862			590.55	17.827
590.75	15.427			590.75	14.377				590.75	24.903			590.75	17.78
590.95	15.434			590.95	14.387				590.95	24.923			590.95	17.747
591.16	15.469			591.16	14.41				591.16	24.923			591.16	17.732
591.36	15.49			591.36	14.438				591.36	24.908			591.36	17.749
591.56	15.534			591.56	14.492				591.56	24.888			591.56	17.755
591.77	15.566			591.77	14.511				591.77	24.863			591.77	17.772
591.97	15.546			591.97	14.514				591.97	24.875			591.97	17.776
592.17	15.529			592.17	14.514				592.17	24.879			592.17	17.755
592.38	15.504			592.38	14.504				592.38	24.873			592.38	17.739
592.58	15.506			592.58	14.474				592.58	24.875			592.58	17.71
592.78	15.508			592.78	14.469				592.78	24.907			592.78	17.678
592.99	15.524			592.99	14.483				592.99	24.915			592.99	17.659
593.19	15.548			593.19	14.494				593.19	24.927			593.19	17.63
593.39	15.588			593.39	14.526				593.39	24.903			593.39	17.643
593.6	15.609			593.6	14.538				593.6	24.884			593.6	17.664
593.8	15.595			593.8	14.554				593.8	24.858			593.8	17.678
594	15.591			594	14.555				594	24.849			594	17.679
594.21	15.569			594.21	14.549				594.21	24.877			594.21	17.678
594.41	15.527			594.41	14.538				594.41	24.887			594.41	17.66
594.61	15.493			594.61	14.526				594.61	24.909			594.61	17.631
594.82	15.474			594.82	14.507				594.82	24.928			594.82	17.605
595.02	15.475			595.02	14.511				595.02	24.958			595.02	17.564
595.22	15.491			595.22	14.528				595.22	24.976			595.22	17.555
595.43	15.519			595.43	14.544				595.43	24.978			595.43	17.553
595.63	15.564			595.63	14.571				595.63	24.971			595.63	17.563
595.83	15.587			595.83	14.597				595.83	24.955			595.83	17.588
596.04	15.577			596.04	14.6				596.04	24.95			596.04	17.604
596.24	15.567			596.24	14.591				596.24	24.965			596.24	17.603
596.44	15.575			596.44	14.587				596.44	24.983			596.44	17.59
596.64	15.565			596.64	14.585				596.64	24.989			596.64	17.583
596.85	15.561			596.85	14.567				596.85	24.992			596.85	17.55
597.05	15.569			597.05	14.572				597.05	25.018			597.05	17.529
597.25	15.606			597.25	14.592				597.25	25.031			597.25	17.501
597.46	15.637			597.46	14.604				597.46	25.035			597.46	17.504
597.66	15.671			597.66	14.607				597.66	25.027			597.66	17.525
597.86	15.69			597.86	14.635				597.86	25.004			597.86	17.555
598.07	15.674			598.07	14.641				598.07	24.988			598.07	17.554
598.27	15.647			598.27	14.624				598.27	24.991			598.27	17.553
598.47	15.626			598.47	14.604				598.47	25.005			598.47	17.57
598.67	15.604			598.67	14.603				598.67	25.048			598.67	17.554
598.88	15.605			598.88	14.608				598.88	25.075			598.88	17.534
599.08	15.595			599.08	14.608				599.08	25.1			599.08	17.514
599.28	15.62			599.28	14.617				599.28	25.127			599.28	17.489
599.49	15.653			599.49	14.655				599.49	25.141			599.49	17.473
599.69	15.671			599.69	14.681				599.69	25.154			599.69	17.474
599.89	15.692			599.89	14.7				599.89	25.134			599.89	17.497
600.09	15.683			600.09	14.716				600.09	25.13			600.09	17.513
600.3	15.681			600.3	14.737				600.3	25.147			600.3	17.517
600.5	15.672			600.5	14.726				600.5	25.186			600.5	17.5
600.7	15.65			600.7	14.709				600.7	25.204			600.7	17.498
600.9	15.645			600.9	14.713				600.9	25.229			600.9	17.475
601.11	15.642			601.11	14.726				601.11	25.245			601.11	17.43
601.31	15.668			601.31	14.738				601.31	25.249			601.31	17.409
601.51	15.669			601.51	14.77				601.51	25.235			601.51	17.403
601.72	15.702			601.72	14.793				601.72	25.227			601.72	17.402
601.92	15.708			601.92	14.807				601.92	25.232			601.92	17.411
602.12	15.704			602.12	14.809				602.12	25.224			602.12	17.445
602.32	15.697			602.32	14.794				602.32	25.209			602.32	17.473
602.53	15.671			602.53	14.775				602.53	25.203			602.53	17.496
602.73	15.667			602.73	14.775				602.73	25.208			602.73	17.489
602.93	15.655			602.93	14.774				602.93	25.208			602.93	17.47
603.13	15.651			603.13	14.793				603.13	25.197			603.13	17.452
603.34	15.697			603.34	14.832				603.34	25.198			603.34	17.446
603.54	15.712			603.54	14.855				603.54	25.191			603.54	17.448
603.74	15.743			603.74	14.892				603.74	25.178			603.74	17.454
603.94	15.737			603.94	14.891				603.94	25.179			603.94	17.461
604.15	15.747			604.15	14.882				604.15	25.181			604.15	17.481
604.35	15.732			604.35	14.853				604.35	25.175			604.35	17.498
604.55	15.724			604.55	14.83				604.55	25.169			604.55	17.501
604.75	15.715			604.75	14.805				604.75	25.192			604.75	17.503
604.96	15.718			604.96	14.812				604.96	25.2			604.96	17.48
605.16	15.748			605.16	14.836				605.16	25.212			605.16	17.467
605.36	15.758			605.36	14.844				605.36	25.227			605.36	17.436
605.56	15.769			605.56	14.854				605.56	25.24			605.56	17.424
605.77	15.776			605.77	14.842				605.77	25.249			605.77	17.405
605.97	15.787			605.97	14.851				605.97	25.265			605.97	17.407
606.17	15.799			606.17	14.845				606.17	25.27			606.17	17.408
606.37	15.777			606.37	14.826				606.37	25.273			606.37	17.428
606.58	15.767			606.58	14.81				606.58	25.263			606.58	17.441
606.78	15.762			606.78	14.804				606.78	25.275			606.78	17.437
606.98	15.766			606.98	14.803				606.98	25.3			606.98	17.442
607.18	15.761			607.18	14.822				607.18	25.283			607.18	17.445
607.39	15.759			607.39	14.831				607.39	25.286			607.39	17.408
607.59	15.769			607.59	14.863				607.59	25.311			607.59	17.401
607.79	15.76			607.79	14.867				607.79	25.329			607.79	17.36
607.99	15.761			607.99	14.881				607.99	25.346			607.99	17.355
608.19	15.739			608.19	14.888				608.19	25.335			608.19	17.352
608.4	15.733			608.4	14.882				608.4	25.33			608.4	17.367
608.6	15.709			608.6	14.853				608.6	25.334			608.6	17.366
608.8	15.691			608.8	14.837				608.8	25.348			608.8	17.376
609	15.69			609	14.799				609	25.34			609	17.367
609.21	15.704			609.21	14.82				609.21	25.349			609.21	17.361
609.41	15.715			609.41	14.827				609.41	25.365			609.41	17.361
609.61	15.72			609.61	14.862				609.61	25.38			609.61	17.349
609.81	15.735			609.81	14.887				609.81	25.406			609.81	17.327
610.01	15.749			610.01	14.925				610.01	25.402			610.01	17.321
610.22	15.762			610.22	14.932				610.22	25.379			610.22	17.309
610.42	15.748			610.42	14.928				610.42	25.393			610.42	17.317
610.62	15.74			610.62	14.912				610.62	25.396			610.62	17.333
610.82	15.757			610.82	14.887				610.82	25.417			610.82	17.363
611.02	15.759			611.02	14.864				611.02	25.434			611.02	17.377
611.23	15.77			611.23	14.859				611.23	25.444			611.23	17.393
611.43	15.781			611.43	14.864				611.43	25.432			611.43	17.399
611.63	15.792			611.63	14.905				611.63	25.449			611.63	17.388
611.83	15.816			611.83	14.913				611.83	25.438			611.83	17.367
612.03	15.825			612.03	14.951				612.03	25.457			612.03	17.354
612.24	15.816			612.24	14.977				612.24	25.459			612.24	17.327
612.44	15.813			612.44	14.979				612.44	25.465			612.44	17.328
612.64	15.81			612.64	14.97				612.64	25.454			612.64	17.347
612.84	15.771			612.84	14.928				612.84	25.49			612.84	17.352
613.04	15.781			613.04	14.913				613.04	25.483			613.04	17.377
613.25	15.785			613.25	14.894				613.25	25.476			613.25	17.394
613.45	15.8			613.45	14.886				613.45	25.482			613.45	17.393
613.65	15.812			613.65	14.906				613.65	25.478			613.65	17.391
613.85	15.835			613.85	14.927				613.85	25.474			613.85	17.38
614.05	15.839			614.05	14.962				614.05	25.506			614.05	17.362
614.25	15.848			614.25	14.988				614.25	25.521			614.25	17.343
614.46	15.833			614.46	15.026				614.46	25.538			614.46	17.337
614.66	15.827			614.66	15.023				614.66	25.508			614.66	17.334
614.86	15.811			614.86	15.007				614.86	25.519			614.86	17.36
615.06	15.807			615.06	14.988				615.06	25.536			615.06	17.352
615.26	15.805			615.26	14.966				615.26	25.553			615.26	17.364
615.47	15.835			615.47	14.949				615.47	25.551			615.47	17.391
615.67	15.859			615.67	14.941				615.67	25.569			615.67	17.4
615.87	15.88			615.87	14.952				615.87	25.576			615.87	17.402
616.07	15.906			616.07	14.982				616.07	25.55			616.07	17.409
616.27	15.936			616.27	15.03				616.27	25.558			616.27	17.407
616.47	15.93			616.47	15.076				616.47	25.566			616.47	17.388
616.68	15.93			616.68	15.101				616.68	25.566			616.68	17.383
616.88	15.915			616.88	15.114				616.88	25.576			616.88	17.389
617.08	15.898			617.08	15.086				617.08	25.606			617.08	17.397
617.28	15.883			617.28	15.051				617.28	25.629			617.28	17.39
617.48	15.903			617.48	15.036				617.48	25.607			617.48	17.385
617.68	15.902			617.68	14.995				617.68	25.612			617.68	17.408
617.89	15.911			617.89	14.97				617.89	25.61			617.89	17.4
618.09	15.934			618.09	14.991				618.09	25.604			618.09	17.392
618.29	15.936			618.29	15.024				618.29	25.578			618.29	17.392
618.49	15.954			618.49	15.078				618.49	25.553			618.49	17.373
618.69	15.929			618.69	15.125				618.69	25.57			618.69	17.349
618.89	15.903			618.89	15.138				618.89	25.566			618.89	17.337
619.09	15.882			619.09	15.136				619.09	25.565			619.09	17.352
619.3	15.865			619.3	15.116				619.3	25.569			619.3	17.361
619.5	15.856			619.5	15.08				619.5	25.579			619.5	17.382
619.7	15.871			619.7	15.058				619.7	25.582			619.7	17.398
619.9	15.897			619.9	15.03				619.9	25.595			619.9	17.426
620.1	15.928			620.1	15.012				620.1	25.613			620.1	17.453
620.3	15.96			620.3	15.033				620.3	25.601			620.3	17.454
620.5	15.999			620.5	15.077				620.5	25.628			620.5	17.458
620.71	16.021			620.71	15.124				620.71	25.62			620.71	17.447
620.91	16.025			620.91	15.179				620.91	25.627			620.91	17.424
621.11	16.009			621.11	15.204				621.11	25.646			621.11	17.419
621.31	15.98			621.31	15.207				621.31	25.649			621.31	17.405
621.51	15.955			621.51	15.193				621.51	25.673			621.51	17.415
621.71	15.95			621.71	15.166				621.71	25.687			621.71	17.413
621.91	15.948			621.91	15.129				621.91	25.682			621.91	17.424
622.11	15.967			622.11	15.104				622.11	25.694			622.11	17.433
622.32	15.993			622.32	15.089				622.32	25.675			622.32	17.437
622.52	16.009			622.52	15.096				622.52	25.68			622.52	17.43
622.72	16.027			622.72	15.124				622.72	25.669			622.72	17.411
622.92	16.029			622.92	15.179				622.92	25.673			622.92	17.42
623.12	16.012			623.12	15.231				623.12	25.664			623.12	17.42
623.32	15.966			623.32	15.261				623.32	25.676			623.32	17.407
623.52	15.95			623.52	15.268				623.52	25.691			623.52	17.408
623.72	15.92			623.72	15.249				623.72	25.717			623.72	17.414
623.93	15.913			623.93	15.207				623.93	25.738			623.93	17.431
624.13	15.903			624.13	15.164				624.13	25.753			624.13	17.429
624.33	15.912			624.33	15.118				624.33	25.769			624.33	17.439
624.53	15.954			624.53	15.105				624.53	25.784			624.53	17.454
624.73	16.003			624.73	15.108				624.73	25.765			624.73	17.452
624.93	16.027			624.93	15.136				624.93	25.758			624.93	17.449
625.13	16.041			625.13	15.2				625.13	25.755			625.13	17.454
625.33	16.036			625.33	15.241				625.33	25.77			625.33	17.458
625.53	16.04			625.53	15.284				625.53	25.76			625.53	17.431
625.74	16.027			625.74	15.304				625.74	25.765			625.74	17.42
625.94	16.026			625.94	15.308				625.94	25.771			625.94	17.426
626.14	15.993			626.14	15.278				626.14	25.786			626.14	17.438
626.34	16.015			626.34	15.247				626.34	25.807			626.34	17.451
626.54	16.027			626.54	15.228				626.54	25.833			626.54	17.453
626.74	16.07			626.74	15.211				626.74	25.843			626.74	17.455
626.94	16.106			626.94	15.212				626.94	25.847			626.94	17.466
627.14	16.116			627.14	15.23				627.14	25.85			627.14	17.455
627.34	16.124			627.34	15.268				627.34	25.837			627.34	17.47
627.54	16.129			627.54	15.311				627.54	25.862			627.54	17.47
627.74	16.143			627.74	15.346				627.74	25.819			627.74	17.477
627.95	16.122			627.95	15.38				627.95	25.816			627.95	17.47
628.15	16.102			628.15	15.381				628.15	25.834			628.15	17.48
628.35	16.063			628.35	15.353				628.35	25.838			628.35	17.476
628.55	16.045			628.55	15.312				628.55	25.858			628.55	17.481
628.75	16.07			628.75	15.279				628.75	25.857			628.75	17.478
628.95	16.069			628.95	15.253				628.95	25.845			628.95	17.473
629.15	16.119			629.15	15.251				629.15	25.836			629.15	17.496
629.35	16.155			629.35	15.27				629.35	25.821			629.35	17.505
629.55	16.182			629.55	15.316				629.55	25.797			629.55	17.508
629.75	16.206			629.75	15.355				629.75	25.778			629.75	17.507
629.95	16.196			629.95	15.414				629.95	25.778			629.95	17.493
630.15	16.184			630.15	15.462				630.15	25.776			630.15	17.504
630.35	16.125			630.35	15.466				630.35	25.823			630.35	17.474
630.56	16.091			630.56	15.469				630.56	25.834			630.56	17.475
630.76	16.065			630.76	15.441				630.76	25.851			630.76	17.473
630.96	16.072			630.96	15.404				630.96	25.872			630.96	17.482
631.16	16.086			631.16	15.368				631.16	25.879			631.16	17.491
631.36	16.107			631.36	15.331				631.36	25.912			631.36	17.502
631.56	16.158			631.56	15.321				631.56	25.919			631.56	17.509
631.76	16.177			631.76	15.325				631.76	25.914			631.76	17.519
631.96	16.188			631.96	15.347				631.96	25.922			631.96	17.516
632.16	16.2			632.16	15.383				632.16	25.925			632.16	17.522
632.36	16.196			632.36	15.436				632.36	25.931			632.36	17.534
632.56	16.168			632.56	15.456				632.56	25.966			632.56	17.533
632.76	16.15			632.76	15.451				632.76	25.967			632.76	17.537
632.96	16.133			632.96	15.464				632.96	25.965			632.96	17.568
633.16	16.152			633.16	15.429				633.16	25.991			633.16	17.586
633.36	16.151			633.36	15.402				633.36	26.01			633.36	17.604
633.56	16.173			633.56	15.377				633.56	26.027			633.56	17.632
633.76	16.212			633.76	15.376				633.76	26.041			633.76	17.641
633.96	16.244			633.96	15.382				633.96	26.037			633.96	17.663
634.17	16.256			634.17	15.404				634.17	26.052			634.17	17.667
634.37	16.27			634.37	15.444				634.37	26.039			634.37	17.667
634.57	16.273			634.57	15.496				634.57	26.022			634.57	17.679
634.77	16.25			634.77	15.543				634.77	26.019			634.77	17.673
634.97	16.207			634.97	15.546				634.97	26.01			634.97	17.66
635.17	16.193			635.17	15.543				635.17	26.017			635.17	17.659
635.37	16.173			635.37	15.524				635.37	26.031			635.37	17.657
635.57	16.185			635.57	15.481				635.57	26.053			635.57	17.656
635.77	16.179			635.77	15.462				635.77	26.054			635.77	17.651
635.97	16.214			635.97	15.433				635.97	26.039			635.97	17.657
636.17	16.248			636.17	15.41				636.17	26.046			636.17	17.645
636.37	16.275			636.37	15.411				636.37	26.038			636.37	17.632
636.57	16.315			636.57	15.459				636.57	26.034			636.57	17.62
636.77	16.325			636.77	15.496				636.77	25.993			636.77	17.626
636.97	16.33			636.97	15.536				636.97	25.984			636.97	17.618
637.17	16.306			637.17	15.572				637.17	25.969			637.17	17.614
637.37	16.285			637.37	15.565				637.37	25.973			637.37	17.613
637.57	16.293			637.57	15.586				637.57	26			637.57	17.627
637.77	16.281			637.77	15.582				637.77	25.997			637.77	17.631
637.97	16.267			637.97	15.567				637.97	26.01			637.97	17.633
638.17	16.273			638.17	15.548				638.17	26.024			638.17	17.631
638.37	16.291			638.37	15.506				638.37	26.037			638.37	17.63
638.57	16.315			638.57	15.492				638.57	26.066			638.57	17.622
638.77	16.361			638.77	15.513				638.77	26.05			638.77	17.628
638.97	16.381			638.97	15.534				638.97	26.054			638.97	17.642
639.17	16.363			639.17	15.551				639.17	26.053			639.17	17.62
639.37	16.351			639.37	15.589				639.37	26.069			639.37	17.603
639.57	16.324			639.57	15.599				639.57	26.087			639.57	17.584
639.77	16.312			639.77	15.611				639.77	26.117			639.77	17.588
639.97	16.292			639.97	15.636				639.97	26.145			639.97	17.591
640.17	16.255			640.17	15.614				640.17	26.147			640.17	17.587
640.37	16.261			640.37	15.583				640.37	26.159			640.37	17.592
640.57	16.275			640.57	15.544				640.57	26.155			640.57	17.608
640.77	16.31			640.77	15.526				640.77	26.171			640.77	17.614
640.97	16.355			640.97	15.546				640.97	26.161			640.97	17.626
641.17	16.379			641.17	15.568				641.17	26.148			641.17	17.636
641.37	16.38			641.37	15.588				641.37	26.135			641.37	17.629
641.57	16.396			641.57	15.637				641.57	26.119			641.57	17.649
641.77	16.395			641.77	15.669				641.77	26.112			641.77	17.673
641.97	16.379			641.97	15.694				641.97	26.107			641.97	17.691
642.17	16.351			642.17	15.719				642.17	26.101			642.17	17.718
642.37	16.328			642.37	15.718				642.37	26.094			642.37	17.718
642.57	16.327			642.57	15.702				642.57	26.109			642.57	17.722
642.77	16.323			642.77	15.685				642.77	26.146			642.77	17.732
642.97	16.326			642.97	15.665				642.97	26.181			642.97	17.741
643.17	16.353			643.17	15.671				643.17	26.208			643.17	17.724
643.37	16.371			643.37	15.671				643.37	26.216			643.37	17.736
643.57	16.383			643.57	15.662				643.57	26.223			643.57	17.729
643.77	16.388			643.77	15.692				643.77	26.24			643.77	17.726
643.97	16.382			643.97	15.726				643.97	26.249			643.97	17.715
644.17	16.37			644.17	15.746				644.17	26.243			644.17	17.702
644.37	16.347			644.37	15.756				644.37	26.221			644.37	17.677
644.57	16.321			644.57	15.752				644.57	26.226			644.57	17.666
644.77	16.301			644.77	15.757				644.77	26.259			644.77	17.663
644.97	16.299			644.97	15.736				644.97	26.279			644.97	17.682
645.17	16.29			645.17	15.709				645.17	26.279			645.17	17.692
645.37	16.31			645.37	15.676				645.37	26.283			645.37	17.707
645.57	16.326			645.57	15.663				645.57	26.272			645.57	17.708
645.77	16.353			645.77	15.663				645.77	26.281			645.77	17.714
645.97	16.377			645.97	15.665				645.97	26.256			645.97	17.714
646.16	16.388			646.16	15.68				646.16	26.244			646.16	17.71
646.36	16.407			646.36	15.693				646.36	26.233			646.36	17.714
646.56	16.415			646.56	15.718				646.56	26.241			646.56	17.745
646.76	16.395			646.76	15.741				646.76	26.257			646.76	17.764
646.96	16.402			646.96	15.766				646.96	26.287			646.96	17.796
647.16	16.409			647.16	15.798				647.16	26.288			647.16	17.823
647.36	16.419			647.36	15.81				647.36	26.285			647.36	17.832
647.56	16.426			647.56	15.815				647.56	26.292			647.56	17.838
647.76	16.44			647.76	15.811				647.76	26.301			647.76	17.834
647.96	16.463			647.96	15.819				647.96	26.307			647.96	17.83
648.16	16.491			648.16	15.821				648.16	26.313			648.16	17.832
648.36	16.512			648.36	15.822				648.36	26.305			648.36	17.822
648.56	16.534			648.56	15.851				648.56	26.317			648.56	17.828
648.76	16.55			648.76	15.885				648.76	26.317			648.76	17.824
648.96	16.553			648.96	15.917				648.96	26.289			648.96	17.836
649.16	16.557			649.16	15.933				649.16	26.259			649.16	17.817
649.36	16.556			649.36	15.946				649.36	26.246			649.36	17.812
649.56	16.533			649.56	15.959				649.56	26.251			649.56	17.811
649.75	16.528			649.75	15.944				649.75	26.266			649.75	17.804
649.95	16.524			649.95	15.922				649.95	26.261			649.95	17.814
650.15	16.531			650.15	15.911				650.15	26.283			650.15	17.814
650.35	16.545			650.35	15.901				650.35	26.299			650.35	17.82
650.55	16.549			650.55	15.888				650.55	26.3			650.55	17.818
650.75	16.568			650.75	15.891				650.75	26.296			650.75	17.83
650.95	16.577			650.95	15.896				650.95	26.312			650.95	17.836
651.15	16.576			651.15	15.908				651.15	26.304			651.15	17.818
651.35	16.578			651.35	15.912				651.35	26.308			651.35	17.821
651.55	16.56			651.55	15.897				651.55	26.335			651.55	17.809
651.75	16.544			651.75	15.904				651.75	26.363			651.75	17.821
651.95	16.515			651.95	15.918				651.95	26.372			651.95	17.816
652.15	16.505			652.15	15.908				652.15	26.378			652.15	17.817
652.34	16.5			652.34	15.912				652.34	26.367			652.34	17.828
652.54	16.5			652.54	15.907				652.54	26.37			652.54	17.829
652.74	16.498			652.74	15.899				652.74	26.358			652.74	17.819
652.94	16.517			652.94	15.883				652.94	26.342			652.94	17.813
653.14	16.535			653.14	15.882				653.14	26.344			653.14	17.79
653.34	16.536			653.34	15.883				653.34	26.352			653.34	17.758
653.54	16.553			653.54	15.892				653.54	26.322			653.54	17.761
653.74	16.544			653.74	15.89				653.74	26.32			653.74	17.756
653.94	16.528			653.94	15.903				653.94	26.322			653.94	17.746
654.14	16.524			654.14	15.938				654.14	26.309			654.14	17.752
654.33	16.517			654.33	15.955				654.33	26.303			654.33	17.749
654.53	16.535			654.53	15.946				654.53	26.297			654.53	17.762
654.73	16.533			654.73	15.95				654.73	26.283			654.73	17.771
654.93	16.532			654.93	15.938				654.93	26.322			654.93	17.767
655.13	16.529			655.13	15.921				655.13	26.338			655.13	17.76
655.33	16.552			655.33	15.929				655.33	26.34			655.33	17.794
655.53	16.551			655.53	15.954				655.53	26.332			655.53	17.809
655.73	16.577			655.73	15.979				655.73	26.338			655.73	17.849
655.93	16.589			655.93	15.99				655.93	26.345			655.93	17.862
656.12	16.597			656.12	16.014				656.12	26.355			656.12	17.858
656.32	16.598			656.32	16.023				656.32	26.368			656.32	17.867
656.52	16.604			656.52	16.036				656.52	26.382			656.52	17.867
656.72	16.596			656.72	16.045				656.72	26.386			656.72	17.855
656.92	16.588			656.92	16.061				656.92	26.405			656.92	17.869
657.12	16.582			657.12	16.055				657.12	26.433			657.12	17.867
657.32	16.595			657.32	16.05				657.32	26.44			657.32	17.864
657.52	16.601			657.52	16.045				657.52	26.437			657.52	17.874
657.72	16.615			657.72	16.062				657.72	26.446			657.72	17.88
657.91	16.613			657.91	16.045				657.91	26.459			657.91	17.859
658.11	16.638			658.11	16.031				658.11	26.507			658.11	17.858
658.31	16.637			658.31	16.022				658.31	26.504			658.31	17.849
658.51	16.654			658.51	16.044				658.51	26.492			658.51	17.856
658.71	16.652			658.71	16.049				658.71	26.497			658.71	17.87
658.91	16.659			658.91	16.071				658.91	26.485			658.91	17.874
659.11	16.662			659.11	16.077				659.11	26.481			659.11	17.89
659.3	16.668			659.3	16.072				659.3	26.482			659.3	17.911
659.5	16.662			659.5	16.052				659.5	26.469			659.5	17.899
659.7	16.657			659.7	16.044				659.7	26.451			659.7	17.906
659.9	16.655			659.9	16.04				659.9	26.456			659.9	17.905
660.1	16.655			660.1	16.049				660.1	26.435			660.1	17.905
660.3	16.672			660.3	16.05				660.3	26.431			660.3	17.922
660.5	16.675			660.5	16.06				660.5	26.435			660.5	17.923
660.69	16.677			660.69	16.076				660.69	26.424			660.69	17.938
660.89	16.683			660.89	16.095				660.89	26.427			660.89	17.938
661.09	16.672			661.09	16.109				661.09	26.434			661.09	17.933
661.29	16.655			661.29	16.122				661.29	26.452			661.29	17.92
661.49	16.648			661.49	16.129				661.49	26.474			661.49	17.914
661.69	16.629			661.69	16.149				661.69	26.475			661.69	17.908
661.89	16.617			661.89	16.161				661.89	26.485			661.89	17.894
662.08	16.624			662.08	16.175				662.08	26.503			662.08	17.901
662.28	16.623			662.28	16.174				662.28	26.505			662.28	17.885
662.48	16.624			662.48	16.156				662.48	26.494			662.48	17.897
662.68	16.64			662.68	16.146				662.68	26.526			662.68	17.914
662.88	16.638			662.88	16.137				662.88	26.522			662.88	17.911
663.08	16.641			663.08	16.145				663.08	26.52			663.08	17.914
663.27	16.629			663.27	16.146				663.27	26.52			663.27	17.919
663.47	16.635			663.47	16.155				663.47	26.524			663.47	17.914
663.67	16.631			663.67	16.163				663.67	26.518			663.67	17.935
663.87	16.645			663.87	16.179				663.87	26.521			663.87	17.936
664.07	16.654			664.07	16.195				664.07	26.531			664.07	17.944
664.27	16.672			664.27	16.2				664.27	26.54			664.27	17.968
664.46	16.678			664.46	16.211				664.46	26.559			664.46	17.97
664.66	16.684			664.66	16.205				664.66	26.577			664.66	17.96
664.86	16.697			664.86	16.217				664.86	26.612			664.86	17.965
665.06	16.706			665.06	16.227				665.06	26.626			665.06	17.972
665.26	16.708			665.26	16.23				665.26	26.627			665.26	17.981
665.45	16.717			665.45	16.231				665.45	26.65			665.45	17.991
665.65	16.737			665.65	16.242				665.65	26.668			665.65	18.011
665.85	16.749			665.85	16.262				665.85	26.675			665.85	18.01
666.05	16.75			666.05	16.259				666.05	26.673			666.05	18.029
666.25	16.746			666.25	16.258				666.25	26.671			666.25	18.019
666.45	16.741			666.45	16.276				666.45	26.661			666.45	18.036
666.64	16.738			666.64	16.274				666.64	26.654			666.64	18.05
666.84	16.735			666.84	16.279				666.84	26.669			666.84	18.027
667.04	16.73			667.04	16.274				667.04	26.667			667.04	18.033
667.24	16.729			667.24	16.274				667.24	26.659			667.24	18.048
667.44	16.722			667.44	16.275				667.44	26.638			667.44	18.071
667.63	16.717			667.63	16.281				667.63	26.667			667.63	18.056
667.83	16.727			667.83	16.273				667.83	26.679			667.83	18.051
668.03	16.732			668.03	16.265				668.03	26.675			668.03	18.045
668.23	16.717			668.23	16.242				668.23	26.673			668.23	18.034
668.43	16.722			668.43	16.231				668.43	26.656			668.43	18.025
668.62	16.72			668.62	16.255				668.62	26.649			668.62	18.028
668.82	16.714			668.82	16.256				668.82	26.664			668.82	18.021
669.02	16.715			669.02	16.261				669.02	26.681			669.02	18.028
669.22	16.719			669.22	16.265				669.22	26.692			669.22	18.019
669.42	16.714			669.42	16.27				669.42	26.696			669.42	18.036
669.61	16.735			669.61	16.279				669.61	26.717			669.61	18.036
669.81	16.741			669.81	16.28				669.81	26.719			669.81	18.021
670.01	16.759			670.01	16.266				670.01	26.732			670.01	18
670.21	16.776			670.21	16.262				670.21	26.729			670.21	17.997
670.4	16.78			670.4	16.27				670.4	26.716			670.4	17.994
670.6	16.792			670.6	16.284				670.6	26.707			670.6	17.997
670.8	16.803			670.8	16.296				670.8	26.687			670.8	18.018
671	16.797			671	16.309				671	26.697			671	18.033
671.2	16.796			671.2	16.314				671.2	26.707			671.2	18.049
671.39	16.814			671.39	16.318				671.39	26.698			671.39	18.065
671.59	16.821			671.59	16.321				671.59	26.702			671.59	18.051
671.79	16.805			671.79	16.333				671.79	26.698			671.79	18.052
671.99	16.821			671.99	16.342				671.99	26.703			671.99	18.063
672.18	16.816			672.18	16.347				672.18	26.697			672.18	18.063
672.38	16.824			672.38	16.359				672.38	26.707			672.38	18.07
672.58	16.805			672.58	16.364				672.58	26.712			672.58	18.058
672.78	16.786			672.78	16.36				672.78	26.701			672.78	18.059
672.98	16.779			672.98	16.345				672.98	26.698			672.98	18.047
673.17	16.781			673.17	16.331				673.17	26.713			673.17	18.043
673.37	16.774			673.37	16.32				673.37	26.72			673.37	18.027
673.57	16.775			673.57	16.312				673.57	26.709			673.57	18.018
673.77	16.777			673.77	16.317				673.77	26.712			673.77	18.02
673.96	16.775			673.96	16.326				673.96	26.725			673.96	18.038
674.16	16.763			674.16	16.333				674.16	26.721			674.16	18.052
674.36	16.773			674.36	16.348				674.36	26.724			674.36	18.066
674.56	16.758			674.56	16.373				674.56	26.726			674.56	18.05
674.75	16.764			674.75	16.397				674.75	26.722			674.75	18.055
674.95	16.752			674.95	16.403				674.95	26.741			674.95	18.058
675.15	16.757			675.15	16.426				675.15	26.75			675.15	18.067
675.35	16.795			675.35	16.443				675.35	26.784			675.35	18.065
675.54	16.811			675.54	16.461				675.54	26.794			675.54	18.069
675.74	16.817			675.74	16.474				675.74	26.819			675.74	18.058
675.94	16.832			675.94	16.481				675.94	26.82			675.94	18.069
676.14	16.837			676.14	16.483				676.14	26.823			676.14	18.099
676.33	16.849			676.33	16.475				676.33	26.823			676.33	18.093
676.53	16.851			676.53	16.478				676.53	26.823			676.53	18.092
676.73	16.855			676.73	16.469				676.73	26.809			676.73	18.111
676.92	16.851			676.92	16.485				676.92	26.829			676.92	18.115
677.12	16.852			677.12	16.481				677.12	26.856			677.12	18.127
677.32	16.848			677.32	16.485				677.32	26.881			677.32	18.121
677.52	16.855			677.52	16.511				677.52	26.887			677.52	18.124
677.71	16.869			677.71	16.513				677.71	26.918			677.71	18.109
677.91	16.859			677.91	16.52				677.91	26.918			677.91	18.099
678.11	16.862			678.11	16.535				678.11	26.921			678.11	18.081
678.31	16.857			678.31	16.528				678.31	26.902			678.31	18.084
678.5	16.864			678.5	16.533				678.5	26.91			678.5	18.075
678.7	16.869			678.7	16.512				678.7	26.916			678.7	18.059
678.9	16.864			678.9	16.485				678.9	26.916			678.9	18.062
679.09	16.859			679.09	16.467				679.09	26.89			679.09	18.086
679.29	16.868			679.29	16.457				679.29	26.899			679.29	18.092
679.49	16.874			679.49	16.439				679.49	26.878			679.49	18.107
679.69	16.899			679.69	16.451				679.69	26.859			679.69	18.124
679.88	16.919			679.88	16.446				679.88	26.855			679.88	18.146
680.08	16.938			680.08	16.453				680.08	26.839			680.08	18.146
680.28	16.942			680.28	16.48				680.28	26.832			680.28	18.165
680.47	16.935			680.47	16.522				680.47	26.855			680.47	18.172
680.67	16.935			680.67	16.531				680.67	26.885			680.67	18.181
680.87	16.943			680.87	16.552				680.87	26.903			680.87	18.186
681.07	16.942			681.07	16.549				681.07	26.919			681.07	18.191
681.26	16.941			681.26	16.563				681.26	26.923			681.26	18.188
681.46	16.945			681.46	16.565				681.46	26.929			681.46	18.207
681.66	16.963			681.66	16.568				681.66	26.963			681.66	18.21
681.85	16.982			681.85	16.557				681.85	26.967			681.85	18.222
682.05	16.998			682.05	16.554				682.05	26.974			682.05	18.236
682.25	16.98			682.25	16.536				682.25	26.98			682.25	18.237
682.44	16.985			682.44	16.561				682.44	26.969			682.44	18.247
682.64	16.995			682.64	16.578				682.64	26.981			682.64	18.258
682.84	17.009			682.84	16.603				682.84	26.998			682.84	18.266
683.03	17.008			683.03	16.618				683.03	26.986			683.03	18.261
683.23	16.999			683.23	16.644				683.23	26.985			683.23	18.261
683.43	17.002			683.43	16.674				683.43	26.992			683.43	18.248
683.63	17.008			683.63	16.697				683.63	27.003			683.63	18.237
683.82	17.014			683.82	16.703				683.82	27.034			683.82	18.238
684.02	17.004			684.02	16.698				684.02	27.038			684.02	18.235
684.22	17.003			684.22	16.672				684.22	27.035			684.22	18.228
684.41	17.006			684.41	16.646				684.41	27.036			684.41	18.228
684.61	17.007			684.61	16.617				684.61	27.046			684.61	18.239
684.81	17.034			684.81	16.601				684.81	27.033			684.81	18.27
685	17.042			685	16.571				685	27.046			685	18.279
685.2	17.033			685.2	16.57				685.2	27.073			685.2	18.292
685.4	17.033			685.4	16.581				685.4	27.061			685.4	18.302
685.59	17.07			685.59	16.616				685.59	27.07			685.59	18.318
685.79	17.072			685.79	16.63				685.79	27.087			685.79	18.308
685.99	17.068			685.99	16.673				685.99	27.099			685.99	18.309
686.18	17.071			686.18	16.708				686.18	27.094			686.18	18.293
686.38	17.065			686.38	16.734				686.38	27.081			686.38	18.284
686.58	17.057			686.58	16.736				686.58	27.087			686.58	18.257
686.77	17.051			686.77	16.74				686.77	27.098			686.77	18.246
686.97	17.021			686.97	16.72				686.97	27.094			686.97	18.243
687.17	17.029			687.17	16.688				687.17	27.07			687.17	18.244
687.36	17.032			687.36	16.65				687.36	27.067			687.36	18.245
687.56	17.034			687.56	16.632				687.56	27.059			687.56	18.276
687.76	17.057			687.76	16.607				687.76	27.028			687.76	18.287
687.95	17.076			687.95	16.596				687.95	26.999			687.95	18.309
688.15	17.076			688.15	16.59				688.15	26.989			688.15	18.333
688.35	17.088			688.35	16.608				688.35	26.975			688.35	18.337
688.54	17.085			688.54	16.637				688.54	26.951			688.54	18.323
688.74	17.065			688.74	16.681				688.74	26.969			688.74	18.304
688.93	17.053			688.93	16.735				688.93	26.977			688.93	18.287
689.13	17.044			689.13	16.791				689.13	27.013			689.13	18.281
689.33	17.035			689.33	16.807				689.33	27.035			689.33	18.274
689.52	17.035			689.52	16.814				689.52	27.074			689.52	18.255
689.72	17.023			689.72	16.795				689.72	27.099			689.72	18.252
689.92	17.02			689.92	16.756				689.92	27.114			689.92	18.255
690.11	17.019			690.11	16.694				690.11	27.121			690.11	18.229
690.31	17.042			690.31	16.638				690.31	27.118			690.31	18.241
690.51	17.059			690.51	16.602				690.51	27.12			690.51	18.246
690.7	17.078			690.7	16.573				690.7	27.117			690.7	18.231
690.9	17.1			690.9	16.586				690.9	27.122			690.9	18.247
691.09	17.111			691.09	16.585				691.09	27.127			691.09	18.262
691.29	17.122			691.29	16.624				691.29	27.125			691.29	18.285
691.49	17.112			691.49	16.671				691.49	27.148			691.49	18.291
691.68	17.107			691.68	16.722				691.68	27.135			691.68	18.284
691.88	17.089			691.88	16.773				691.88	27.127			691.88	18.267
692.08	17.058			692.08	16.813				692.08	27.113			692.08	18.254
692.27	17.043			692.27	16.846				692.27	27.128			692.27	18.236
692.47	17.042			692.47	16.847				692.47	27.141			692.47	18.213
692.66	17.054			692.66	16.829				692.66	27.157			692.66	18.229
692.86	17.052			692.86	16.789				692.86	27.16			692.86	18.232
693.06	17.067			693.06	16.725				693.06	27.178			693.06	18.243
693.25	17.095			693.25	16.686				693.25	27.152			693.25	18.256
693.45	17.128			693.45	16.641				693.45	27.117			693.45	18.26
693.65	17.163			693.65	16.638				693.65	27.113			693.65	18.28
693.84	17.19			693.84	16.636				693.84	27.101			693.84	18.289
694.04	17.208			694.04	16.67				694.04	27.095			694.04	18.284
694.23	17.223			694.23	16.727				694.23	27.093			694.23	18.264
694.43	17.219			694.43	16.799				694.43	27.119			694.43	18.263
694.63	17.21			694.63	16.86				694.63	27.161			694.63	18.26
694.82	17.189			694.82	16.897				694.82	27.185			694.82	18.241
695.02	17.168			695.02	16.938				695.02	27.195			695.02	18.24
695.21	17.147			695.21	16.957				695.21	27.217			695.21	18.223
695.41	17.129			695.41	16.942				695.41	27.254			695.41	18.219
695.61	17.138			695.61	16.918				695.61	27.278			695.61	18.22
695.8	17.145			695.8	16.874				695.8	27.297			695.8	18.248
696	17.159			696	16.825				696	27.311			696	18.277
696.19	17.183			696.19	16.765				696.19	27.308			696.19	18.296
696.39	17.218			696.39	16.722				696.39	27.298			696.39	18.316
696.59	17.221			696.59	16.71				696.59	27.256			696.59	18.329
696.78	17.219			696.78	16.723				696.78	27.236			696.78	18.361
696.98	17.213			696.98	16.768				696.98	27.212			696.98	18.376
697.17	17.212			697.17	16.833				697.17	27.195			697.17	18.382
697.37	17.196			697.37	16.934				697.37	27.194			697.37	18.386
697.56	17.172			697.56	17.01				697.56	27.221			697.56	18.376
697.76	17.154			697.76	17.056				697.76	27.238			697.76	18.353
697.96	17.122			697.96	17.082				697.96	27.25			697.96	18.356
698.15	17.112			698.15	17.075				698.15	27.263			698.15	18.341
698.35	17.103			698.35	17.018				698.35	27.276			698.35	18.33
698.54	17.113			698.54	16.966				698.54	27.274			698.54	18.33
698.74	17.131			698.74	16.902				698.74	27.273			698.74	18.345
698.93	17.122			698.93	16.83				698.93	27.255			698.93	18.349
699.13	17.182			699.13	16.763				699.13	27.239			699.13	18.389
699.33	17.221			699.33	16.722				699.33	27.224			699.33	18.405
699.52	17.269			699.52	16.712				699.52	27.205			699.52	18.426
699.72	17.282			699.72	16.743				699.72	27.195			699.72	18.423
699.91	17.274			699.91	16.783				699.91	27.178			699.91	18.431
700.11	17.253			700.11	16.859				700.11	27.177			700.11	18.424
700.3	17.224			700.3	16.954				700.3	27.177			700.3	18.43
700.5	17.207			700.5	17.049				700.5	27.176			700.5	18.391
700.7	17.169			700.7	17.118				700.7	27.195			700.7	18.387
700.89	17.132			700.89	17.156				700.89	27.23			700.89	18.384
701.09	17.117			701.09	17.138				701.09	27.279			701.09	18.371
701.28	17.114			701.28	17.104				701.28	27.305			701.28	18.358
701.48	17.149			701.48	17.044				701.48	27.346			701.48	18.397
701.67	17.171			701.67	16.962				701.67	27.389			701.67	18.392
701.87	17.201			701.87	16.889				701.87	27.392			701.87	18.404
702.06	17.237			702.06	16.821				702.06	27.38			702.06	18.413
702.26	17.284			702.26	16.794				702.26	27.337			702.26	18.444
702.46	17.332			702.46	16.788				702.46	27.308			702.46	18.468
702.65	17.356			702.65	16.803				702.65	27.263			702.65	18.484
702.85	17.362			702.85	16.838				702.85	27.234			702.85	18.495
703.04	17.337			703.04	16.921				703.04	27.238			703.04	18.505
703.24	17.297			703.24	17.018				703.24	27.235			703.24	18.495
703.43	17.277			703.43	17.117				703.43	27.242			703.43	18.474
703.63	17.237			703.63	17.205				703.63	27.27			703.63	18.472
703.82	17.206			703.82	17.243				703.82	27.277			703.82	18.479
704.02	17.18			704.02	17.25				704.02	27.313			704.02	18.451
704.21	17.186			704.21	17.224				704.21	27.332			704.21	18.451
704.41	17.212			704.41	17.136				704.41	27.382			704.41	18.458
704.6	17.239			704.6	17.039				704.6	27.406			704.6	18.465
704.8	17.277			704.8	16.926				704.8	27.429			704.8	18.474
704.99	17.316			704.99	16.845				704.99	27.423			704.99	18.477
705.19	17.362			705.19	16.806				705.19	27.411			705.19	18.487
705.38	17.393			705.38	16.825				705.38	27.384			705.38	18.491
705.58	17.422			705.58	16.859				705.58	27.348			705.58	18.507
705.78	17.431			705.78	16.92				705.78	27.33			705.78	18.507
705.97	17.41			705.97	17.018				705.97	27.345			705.97	18.518
706.17	17.377			706.17	17.128				706.17	27.346			706.17	18.5
706.36	17.333			706.36	17.231				706.36	27.396			706.36	18.466
706.56	17.307			706.56	17.312				706.56	27.395			706.56	18.455
706.75	17.265			706.75	17.329				706.75	27.43			706.75	18.443
706.95	17.236			706.95	17.349				706.95	27.436			706.95	18.433
707.14	17.22			707.14	17.316				707.14	27.46			707.14	18.435
707.34	17.243			707.34	17.246				707.34	27.464			707.34	18.438
707.53	17.269			707.53	17.143				707.53	27.471			707.53	18.447
707.73	17.323			707.73	17.035				707.73	27.484			707.73	18.464
707.92	17.357			707.92	16.922				707.92	27.49			707.92	18.481
708.12	17.41			708.12	16.847				708.12	27.473			708.12	18.505
708.31	17.448			708.31	16.825				708.31	27.444			708.31	18.517
708.51	17.479			708.51	16.844				708.51	27.401			708.51	18.522
708.7	17.477			708.7	16.909				708.7	27.358			708.7	18.53
708.9	17.452			708.9	17.013				708.9	27.321			708.9	18.531
709.09	17.417			709.09	17.123				709.09	27.331			709.09	18.514
709.29	17.365			709.29	17.252				709.29	27.346			709.29	18.498
709.48	17.312			709.48	17.344				709.48	27.364			709.48	18.484
709.68	17.269			709.68	17.414				709.68	27.398			709.68	18.469
709.87	17.239			709.87	17.432				709.87	27.474			709.87	18.464
710.07	17.256			710.07	17.407				710.07	27.521			710.07	18.473
710.26	17.263			710.26	17.33				710.26	27.551			710.26	18.483
710.46	17.314			710.46	17.23				710.46	27.565			710.46	18.494
710.65	17.362			710.65	17.105				710.65	27.586			710.65	18.501
710.85	17.439			710.85	16.987				710.85	27.586			710.85	18.527
711.04	17.496			711.04	16.884				711.04	27.544			711.04	18.554
711.23	17.54			711.23	16.836				711.23	27.517			711.23	18.567
711.43	17.573			711.43	16.832				711.43	27.47			711.43	18.589
711.62	17.569			711.62	16.878				711.62	27.406			711.62	18.605
711.82	17.56			711.82	16.969				711.82	27.387			711.82	18.609
712.01	17.524			712.01	17.088				712.01	27.367			712.01	18.601
712.21	17.473			712.21	17.213				712.21	27.348			712.21	18.6
712.4	17.426			712.4	17.338				712.4	27.36			712.4	18.578
712.6	17.362			712.6	17.429				712.6	27.405			712.6	18.56
712.79	17.323			712.79	17.478				712.79	27.467			712.79	18.545
712.99	17.292			712.99	17.473				712.99	27.522			712.99	18.537
713.18	17.286			713.18	17.413				713.18	27.579			713.18	18.54
713.38	17.292			713.38	17.333				713.38	27.614			713.38	18.529
713.57	17.323			713.57	17.204				713.57	27.677			713.57	18.511
713.77	17.373			713.77	17.072				713.77	27.699			713.77	18.514
713.96	17.425			713.96	16.954				713.96	27.713			713.96	18.527
714.15	17.49			714.15	16.886				714.15	27.722			714.15	18.546
714.35	17.514			714.35	16.843				714.35	27.668			714.35	18.552
714.54	17.526			714.54	16.845				714.54	27.636			714.54	18.561
714.74	17.506			714.74	16.898				714.74	27.609			714.74	18.546
714.93	17.457			714.93	17.008				714.93	27.561			714.93	18.546
715.13	17.402			715.13	17.148				715.13	27.528			715.13	18.542
715.32	17.333			715.32	17.289				715.32	27.531			715.32	18.534
715.52	17.281			715.52	17.408				715.52	27.573			715.52	18.537
715.71	17.228			715.71	17.513				715.71	27.608			715.71	18.525
715.91	17.187			715.91	17.517				715.91	27.676			715.91	18.522
716.1	17.179			716.1	17.499				716.1	27.712			716.1	18.522
716.29	17.21			716.29	17.431				716.29	27.75			716.29	18.547
716.49	17.266			716.49	17.333				716.49	27.763			716.49	18.564
716.68	17.326			716.68	17.205				716.68	27.77			716.68	18.57
716.88	17.415			716.88	17.096				716.88	27.769			716.88	18.59
717.07	17.475			717.07	17.011				717.07	27.763			717.07	18.61
717.27	17.56			717.27	16.956				717.27	27.754			717.27	18.629
717.46	17.596			717.46	16.933				717.46	27.736			717.46	18.637
717.65	17.608			717.65	16.963				717.65	27.703			717.65	18.636
717.85	17.602			717.85	17.046				717.85	27.647			717.85	18.628
718.04	17.557			718.04	17.18				718.04	27.576			718.04	18.607
718.24	17.503			718.24	17.308				718.24	27.556			718.24	18.585
718.43	17.445			718.43	17.466				718.43	27.54			718.43	18.589
718.63	17.373			718.63	17.571				718.63	27.56			718.63	18.585
718.82	17.332			718.82	17.635				718.82	27.591			718.82	18.599
719.01	17.316			719.01	17.631				719.01	27.654			719.01	18.591
719.21	17.311			719.21	17.583				719.21	27.726			719.21	18.593
719.4	17.331			719.4	17.491				719.4	27.778			719.4	18.606
719.6	17.393			719.6	17.356				719.6	27.802			719.6	18.638
719.79	17.444			719.79	17.212				719.79	27.819			719.79	18.662
719.98	17.539			719.98	17.085				719.98	27.821			719.98	18.687
720.18	17.624			720.18	16.969				720.18	27.821			720.18	18.705
720.37	17.675			720.37	16.908				720.37	27.789			720.37	18.725
720.57	17.704			720.57	16.885				720.57	27.755			720.57	18.734
720.76	17.709			720.76	16.922				720.76	27.724			720.76	18.75
720.96	17.69			720.96	17.016				720.96	27.681			720.96	18.743
721.15	17.657			721.15	17.155				721.15	27.638			721.15	18.741
721.34	17.596			721.34	17.296				721.34	27.62			721.34	18.719
721.54	17.506			721.54	17.451				721.54	27.634			721.54	18.691
721.73	17.428			721.73	17.557				721.73	27.654			721.73	18.695
721.93	17.377			721.93	17.641				721.93	27.683			721.93	18.688
722.12	17.359			722.12	17.667				722.12	27.746			722.12	18.662
722.31	17.379			722.31	17.645				722.31	27.797			722.31	18.645
722.51	17.391			722.51	17.551				722.51	27.814			722.51	18.641
722.7	17.429			722.7	17.439				722.7	27.815			722.7	18.641
722.89	17.504			722.89	17.293				722.89	27.828			722.89	18.653
723.09	17.603			723.09	17.161				723.09	27.82			723.09	18.66
723.28	17.675			723.28	17.056				723.28	27.762			723.28	18.684
723.48	17.711			723.48	16.98				723.48	27.713			723.48	18.684
723.67	17.743			723.67	16.986				723.67	27.677			723.67	18.688
723.86	17.731			723.86	17.02				723.86	27.621			723.86	18.657
724.06	17.708			724.06	17.115				724.06	27.543			724.06	18.637
724.25	17.658			724.25	17.254				724.25	27.474			724.25	18.602
724.45	17.586			724.45	17.399				724.45	27.441			724.45	18.592
724.64	17.517			724.64	17.546				724.64	27.432			724.64	18.59
724.83	17.439			724.83	17.653				724.83	27.444			724.83	18.585
725.03	17.396			725.03	17.733				725.03	27.478			725.03	18.579
725.22	17.367			725.22	17.748				725.22	27.543			725.22	18.573
725.41	17.371			725.41	17.715				725.41	27.578			725.41	18.583
725.61	17.392			725.61	17.615				725.61	27.645			725.61	18.613
725.8	17.461			725.8	17.483				725.8	27.672			725.8	18.608
726	17.549			726	17.356				726	27.694			726	18.638
726.19	17.631			726.19	17.206				726.19	27.675			726.19	18.644
726.38	17.713			726.38	17.109				726.38	27.689			726.38	18.678
726.58	17.773			726.58	17.035				726.58	27.686			726.58	18.715
726.77	17.802			726.77	17.027				726.77	27.663			726.77	18.722
726.96	17.795			726.96	17.058				726.96	27.607			726.96	18.709
727.16	17.746			727.16	17.13				727.16	27.545			727.16	18.698
727.35	17.7			727.35	17.274				727.35	27.503			727.35	18.686
727.54	17.627			727.54	17.42				727.54	27.497			727.54	18.696
727.74	17.572			727.74	17.583				727.74	27.5			727.74	18.705
727.93	17.498			727.93	17.705				727.93	27.533			727.93	18.686
728.12	17.448			728.12	17.824				728.12	27.568			728.12	18.685
728.32	17.408			728.32	17.878				728.32	27.643			728.32	18.688
728.51	17.414			728.51	17.846				728.51	27.725			728.51	18.674
728.7	17.443			728.7	17.787				728.7	27.8			728.7	18.695
728.9	17.51			728.9	17.683				728.9	27.826			728.9	18.709
729.09	17.585			729.09	17.531				729.09	27.84			729.09	18.724
729.29	17.682			729.29	17.389				729.29	27.834			729.29	18.752
729.48	17.773			729.48	17.268				729.48	27.853			729.48	18.783
729.67	17.858			729.67	17.188				729.67	27.822			729.67	18.799
729.87	17.9			729.87	17.149				729.87	27.808			729.87	18.827
730.06	17.892			730.06	17.185				730.06	27.746			730.06	18.822
730.25	17.857			730.25	17.271				730.25	27.698			730.25	18.823
730.45	17.811			730.45	17.394				730.45	27.642			730.45	18.814
730.64	17.732			730.64	17.527				730.64	27.608			730.64	18.787
730.83	17.654			730.83	17.689				730.83	27.598			730.83	18.787
731.03	17.577			731.03	17.83				731.03	27.6			731.03	18.796
731.22	17.526			731.22	17.923				731.22	27.638			731.22	18.799
731.41	17.483			731.41	17.974				731.41	27.702			731.41	18.816
731.6	17.476			731.6	17.987				731.6	27.767			731.6	18.847
731.8	17.479			731.8	17.931				731.8	27.856			731.8	18.865
731.99	17.528			731.99	17.836				731.99	27.908			731.99	18.864
732.18	17.614			732.18	17.711				732.18	27.977			732.18	18.875
732.38	17.668			732.38	17.542				732.38	27.992			732.38	18.872
732.57	17.767			732.57	17.387				732.57	28.001			732.57	18.873
732.76	17.847			732.76	17.263				732.76	27.978			732.76	18.868
732.96	17.888			732.96	17.193				732.96	27.967			732.96	18.865
733.15	17.899			733.15	17.188				733.15	27.91			733.15	18.856
733.34	17.893			733.34	17.218				733.34	27.86			733.34	18.832
733.54	17.842			733.54	17.314				733.54	27.815			733.54	18.799
733.73	17.768			733.73	17.437				733.73	27.767			733.73	18.778
733.92	17.67			733.92	17.572				733.92	27.735			733.92	18.748
734.12	17.603			734.12	17.73				734.12	27.729			734.12	18.737
734.31	17.541			734.31	17.86				734.31	27.717			734.31	18.732
734.5	17.502			734.5	17.943				734.5	27.749			734.5	18.767
734.69	17.467			734.69	17.991				734.69	27.792			734.69	18.787
734.89	17.5			734.89	17.999				734.89	27.83			734.89	18.818
735.08	17.542			735.08	17.952				735.08	27.921			735.08	18.857
735.27	17.583			735.27	17.843				735.27	27.981			735.27	18.867
735.47	17.673			735.47	17.717				735.47	28.024			735.47	18.892
735.66	17.784			735.66	17.573				735.66	28.052			735.66	18.923
735.85	17.861			735.85	17.449				735.85	28.043			735.85	18.939
736.05	17.925			736.05	17.355				736.05	28.005			736.05	18.966
736.24	17.961			736.24	17.339				736.24	27.966			736.24	18.953
736.43	17.962			736.43	17.354				736.43	27.919			736.43	18.941
736.62	17.901			736.62	17.404				736.62	27.901			736.62	18.903
736.82	17.838			736.82	17.495				736.82	27.874			736.82	18.852
737.01	17.745			737.01	17.625				737.01	27.827			737.01	18.803
737.2	17.662			737.2	17.763				737.2	27.831			737.2	18.779
737.39	17.579			737.39	17.87				737.39	27.86			737.39	18.751
737.59	17.508			737.59	17.955				737.59	27.858			737.59	18.728
737.78	17.473			737.78	18.024				737.78	27.888			737.78	18.736
737.97	17.465			737.97	18.031				737.97	27.944			737.97	18.754
738.17	17.491			738.17	17.998				738.17	28.012			738.17	18.772
738.36	17.546			738.36	17.919				738.36	28.063			738.36	18.797
738.55	17.613			738.55	17.81				738.55	28.121			738.55	18.796
738.74	17.694			738.74	17.669				738.74	28.154			738.74	18.822
738.94	17.803			738.94	17.554				738.94	28.166			738.94	18.86
739.13	17.906			739.13	17.456				739.13	28.128			739.13	18.881
739.32	17.974			739.32	17.39				739.32	28.11			739.32	18.908
739.51	18.028			739.51	17.372				739.51	28.089			739.51	18.923
739.71	18.018			739.71	17.407				739.71	28.014			739.71	18.891
739.9	18.005			739.9	17.509				739.9	27.938			739.9	18.895
740.09	17.955			740.09	17.626				740.09	27.897			740.09	18.898
740.28	17.901			740.28	17.774				740.28	27.858			740.28	18.89
740.48	17.809			740.48	17.931				740.48	27.817			740.48	18.867
740.67	17.721			740.67	18.07				740.67	27.818			740.67	18.877
740.86	17.66			740.86	18.179				740.86	27.849			740.86	18.877
741.05	17.64			741.05	18.241				741.05	27.89			741.05	18.904
741.25	17.636			741.25	18.243				741.25	27.941			741.25	18.919
741.44	17.64			741.44	18.195				741.44	27.983			741.44	18.91
741.63	17.675			741.63	18.107				741.63	28.057			741.63	18.924
741.82	17.754			741.82	17.998				741.82	28.094			741.82	18.943
742.02	17.83			742.02	17.859				742.02	28.138			742.02	18.944
742.21	17.914			742.21	17.71				742.21	28.16			742.21	18.989
742.4	17.956			742.4	17.577				742.4	28.152			742.4	18.972
742.59	17.997			742.59	17.504				742.59	28.111			742.59	18.942
742.79	17.984			742.79	17.443				742.79	28.091			742.79	18.912
742.98	17.965			742.98	17.424				742.98	28.033			742.98	18.888
743.17	17.919			743.17	17.444				743.17	27.979			743.17	18.843
743.36	17.847			743.36	17.531				743.36	27.933			743.36	18.83
743.56	17.753			743.56	17.649				743.56	27.909			743.56	18.812
743.75	17.661			743.75	17.784				743.75	27.91			743.75	18.801
743.94	17.582			743.94	17.902				743.94	27.895			743.94	18.809
744.13	17.533			744.13	17.989				744.13	27.896			744.13	18.81
744.33	17.485			744.33	18.033				744.33	27.947			744.33	18.821
744.52	17.471			744.52	18.055				744.52	27.968			744.52	18.837
744.71	17.495			744.71	18.013				744.71	28.027			744.71	18.857
744.9	17.554			744.9	17.942				744.9	28.101			744.9	18.892
745.09	17.626			745.09	17.828				745.09	28.168			745.09	18.924
745.29	17.735			745.29	17.729				745.29	28.21			745.29	18.96
745.48	17.839			745.48	17.631				745.48	28.269			745.48	18.981
745.67	17.9			745.67	17.555				745.67	28.291			745.67	18.97
745.86	17.964			745.86	17.48				745.86	28.277			745.86	18.951
746.05	17.991			746.05	17.432				746.05	28.217			746.05	18.939
746.25	17.988			746.25	17.427				746.25	28.152			746.25	18.918
746.44	17.968			746.44	17.474				746.44	28.125			746.44	18.893
746.63	17.899			746.63	17.547				746.63	28.058			746.63	18.849
746.82	17.826			746.82	17.644				746.82	28.008			746.82	18.814
747.01	17.76			747.01	17.765				747.01	28.004			747.01	18.792
747.21	17.694			747.21	17.885				747.21	27.99			747.21	18.75
747.4	17.648			747.4	17.98				747.4	27.972			747.4	18.74
747.59	17.615			747.59	18.048				747.59	28.012			747.59	18.735
747.78	17.598			747.78	18.08				747.78	28.034			747.78	18.769
747.97	17.625			747.97	18.075				747.97	28.052			747.97	18.811
748.17	17.695			748.17	18.028				748.17	28.084			748.17	18.864
748.36	17.761			748.36	17.94				748.36	28.151			748.36	18.897
748.55	17.865			748.55	17.848				748.55	28.205			748.55	18.908
748.74	17.957			748.74	17.744				748.74	28.241			748.74	18.923
748.93	18.042			748.93	17.67				748.93	28.252			748.93	18.927
749.13	18.117			749.13	17.619				749.13	28.254			749.13	18.959
749.32	18.164			749.32	17.608				749.32	28.228			749.32	18.956
749.51	18.138			749.51	17.599				749.51	28.156			749.51	18.955
749.7	18.102			749.7	17.644				749.7	28.093			749.7	18.951
749.89	18.032			749.89	17.697				749.89	28.062			749.89	18.936
750.09	17.965			750.09	17.799				750.09	27.983			750.09	18.92
750.28	17.901			750.28	17.877				750.28	27.952			750.28	18.883
750.47	17.806			750.47	17.96				750.47	27.915			750.47	18.876
750.66	17.738			750.66	18.044				750.66	27.894			750.66	18.86
750.85	17.69			750.85	18.122				750.85	27.864			750.85	18.872
751.04	17.656			751.04	18.178				751.04	27.882			751.04	18.908
751.24	17.661			751.24	18.193				751.24	27.915			751.24	18.944
751.43	17.671			751.43	18.141				751.43	27.947			751.43	18.997
751.62	17.733			751.62	18.084				751.62	28.011			751.62	19.009
751.81	17.815			751.81	18.001				751.81	28.035			751.81	19.048
752	17.902			752	17.913				752	28.101			752	19.053
752.19	17.963			752.19	17.813				752.19	28.133			752.19	19.081
752.39	18.028			752.39	17.77				752.39	28.144			752.39	19.077
752.58	18.05			752.58	17.717				752.58	28.124			752.58	19.082
752.77	18.05			752.77	17.726				752.77	28.098			752.77	19.061
752.96	18.058			752.96	17.77				752.96	28.093			752.96	19.019
753.15	18.028			753.15	17.824				753.15	28.082			753.15	19
753.34	17.981			753.34	17.902				753.34	28.069			753.34	18.972
753.54	17.922			753.54	17.97				753.54	28.041			753.54	18.938
753.73	17.85			753.73	18.064				753.73	28.026			753.73	18.912
753.92	17.805			753.92	18.16				753.92	28.028			753.92	18.891
754.11	17.752			754.11	18.22				754.11	28.007			754.11	18.906
754.3	17.717			754.3	18.269				754.3	28.043			754.3	18.917
754.49	17.709			754.49	18.271				754.49	28.051			754.49	18.922
754.68	17.747			754.68	18.256				754.68	28.078			754.68	18.93
754.88	17.791			754.88	18.195				754.88	28.105			754.88	18.963
755.07	17.852			755.07	18.135				755.07	28.166			755.07	18.975
[truncated: 1,651 more rows]
