# Supplementary material for: Scalable production of structurally colored composite films by shearing supramolecular composites of polymers and colloids
Source: Nat Commun. 2024 Feb 29;15:1874. doi: 10.1038/s41467-024-46237-4 (PMC10904808; doi:10.1038/s41467-024-46237-4)
Supplement: Supplementary file 3 — Source Data [file 41467_2024_46237_MOESM3_ESM.zip › Source of Data/Supplementary Fig.13.xls]

## Sheet: Sheet1
Before shearing			After shearing
Wavelength （%）	Reflectance (%)		Wavelength （%）	Reflectance (%)
344.93	11.264		344.93	43.274
345.15	11.264		345.15	43.274
345.37	11.264		345.37	43.274
345.59	72.611		345.59	-9.211
345.81	142.956		345.81	354.315
346.03	27.385		346.03	63.195
346.24	-60.564		346.24	29.712
346.46	-151.265		346.46	93.18
346.68	-897.85		346.68	311.36
346.9	-292.133		346.9	197.339
347.12	-102.63		347.12	68.547
347.34	-55.093		347.34	106.728
347.56	-27.659		347.56	43.644
347.77	4.633		347.77	36.402
347.99	21.786		347.99	32.737
348.21	18.202		348.21	28.399
348.43	21.261		348.43	25.4
348.65	17.049		348.65	27.769
348.87	20.183		348.87	28.402
349.08	22.418		349.08	25.76
349.3	24.956		349.3	24.361
349.52	25.995		349.52	23.519
349.74	22.106		349.74	21.944
349.96	21.208		349.96	22.496
350.18	20.734		350.18	20.52
350.39	19.619		350.39	19.109
350.61	19.512		350.61	19.816
350.83	20.321		350.83	20.494
351.05	20.373		351.05	19.81
351.27	18.836		351.27	18.488
351.49	18.36		351.49	18.153
351.7	17.336		351.7	14.853
351.92	13.777		351.92	12.453
352.14	11.937		352.14	11.016
352.36	12.364		352.36	9.585
352.58	13.111		352.58	8.643
352.8	14.814		352.8	8.309
353.01	16.464		353.01	11.726
353.23	18.375		353.23	14.227
353.45	17.596		353.45	12.548
353.67	18.045		353.67	13.616
353.89	17.871		353.89	13.141
354.1	18.835		354.1	14.855
354.32	21.618		354.32	15.341
354.54	22.26		354.54	17.754
354.76	25.336		354.76	21.169
354.98	27.057		354.98	22.575
355.19	28.192		355.19	23.289
355.41	27.825		355.41	24.746
355.63	27.463		355.63	24.426
355.85	26.651		355.85	24.477
356.07	26.055		356.07	25.217
356.28	24.829		356.28	24.997
356.5	24.614		356.5	23.672
356.72	25.662		356.72	24.786
356.94	23.991		356.94	25.024
357.16	22.126		357.16	24.296
357.37	22.361		357.37	24.237
357.59	21.306		357.59	23.263
357.81	19.42		357.81	21.939
358.03	18.796		358.03	21.994
358.25	18.742		358.25	21.531
358.46	18.311		358.46	21.235
358.68	18.192		358.68	20.211
358.9	17.604		358.9	20.127
359.12	18.34		359.12	20.852
359.33	16.772		359.33	20.451
359.55	17.297		359.55	19.324
359.77	18.309		359.77	17.268
359.99	18.158		359.99	17.412
360.21	17.508		360.21	16.98
360.42	16.321		360.42	16.17
360.64	16.342		360.64	14.383
360.86	16.563		360.86	16.561
361.08	17.666		361.08	15.979
361.29	15.858		361.29	14.767
361.51	15.946		361.51	14.503
361.73	15.913		361.73	14.028
361.95	15.37		361.95	13.759
362.17	16.26		362.17	14.075
362.38	13.692		362.38	13.868
362.6	11.823		362.6	11.846
362.82	12.684		362.82	12.546
363.04	13.98		363.04	13.096
363.25	13.299		363.25	12.495
363.47	14.004		363.47	14.455
363.69	12.436		363.69	13.312
363.91	11.664		363.91	13.26
364.12	13.612		364.12	16.429
364.34	14.22		364.34	17.006
364.56	15.296		364.56	16.54
364.78	15.638		364.78	17.575
364.99	13.884		364.99	17.259
365.21	14.729		365.21	17.531
365.43	16.57		365.43	19.181
365.65	15.424		365.65	18.281
365.86	13.256		365.86	17.353
366.08	12.975		366.08	17.439
366.3	12.886		366.3	17.452
366.52	12.93		366.52	15.595
366.73	13.259		366.73	15.829
366.95	12.497		366.95	14.145
367.17	11.912		367.17	13.074
367.39	12.331		367.39	14.214
367.6	10.73		367.6	12.242
367.82	12.863		367.82	12.667
368.04	12.397		368.04	12.989
368.25	12.16		368.25	12.602
368.47	13.419		368.47	12.981
368.69	14.303		368.69	13.616
368.91	15.262		368.91	13.944
369.12	15.555		369.12	14.605
369.34	16.297		369.34	15.648
369.56	15.069		369.56	15.253
369.78	16.528		369.78	16.051
369.99	16.847		369.99	16.657
370.21	15.873		370.21	16.616
370.43	17.472		370.43	16.71
370.64	15.849		370.64	15.615
370.86	16.499		370.86	15.482
371.08	17.375		371.08	16.41
371.3	17.483		371.3	17.491
371.51	18.333		371.51	17.859
371.73	19.058		371.73	18.45
371.95	18.297		371.95	17.889
372.16	17.724		372.16	17.325
372.38	18.113		372.38	17.809
372.6	16.914		372.6	16.448
372.81	16.597		372.81	15.949
373.03	17.31		373.03	15.655
373.25	16.653		373.25	15.434
373.47	16.876		373.47	15.459
373.68	16.864		373.68	15.04
373.9	15.389		373.9	14.696
374.12	15.219		374.12	13.976
374.33	14.484		374.33	12.841
374.55	13.582		374.55	13.364
374.77	13.008		374.77	12.605
374.98	13.296		374.98	12.636
375.2	12.943		375.2	12.399
375.42	12.73		375.42	12.905
375.64	12.779		375.64	12.887
375.85	12.058		375.85	11.645
376.07	13.263		376.07	12.259
376.29	13.373		376.29	12.562
376.5	13.453		376.5	12.588
376.72	14.293		376.72	12.236
376.94	14.51		376.94	11.967
377.15	14.185		377.15	12.605
377.37	14.072		377.37	11.885
377.59	15.76		377.59	12.846
377.8	15.987		377.8	13.057
378.02	15.897		378.02	13.114
378.24	16.715		378.24	13.104
378.45	17.175		378.45	13.33
378.67	17.089		378.67	14.101
378.89	15.996		378.89	13.752
379.1	15.994		379.1	13.388
379.32	16.107		379.32	13.103
379.54	15.59		379.54	13.13
379.75	14.795		379.75	13.9
379.97	14.932		379.97	14.232
380.19	15.632		380.19	14.588
380.4	15.178		380.4	14.118
380.62	14.616		380.62	14.664
380.84	15.453		380.84	15.111
381.05	14.986		381.05	15.289
381.27	13.915		381.27	15.604
381.49	14.359		381.49	15.079
381.7	15.162		381.7	16.422
381.92	15.806		381.92	17.167
382.14	16.064		382.14	17.429
382.35	15.633		382.35	17.542
382.57	17.081		382.57	18.049
382.79	17.019		382.79	17.608
383	16.69		383	17.376
383.22	16.322		383.22	17.243
383.43	16.99		383.43	17.129
383.65	17.047		383.65	16.873
383.87	16.706		383.87	17.474
384.08	17		384.08	17.065
384.3	16.458		384.3	17.673
384.52	15.691		384.52	16.828
384.73	15.667		384.73	16.854
384.95	15.037		384.95	16.411
385.17	15.014		385.17	15.923
385.38	13.777		385.38	14.641
385.6	14.035		385.6	15.274
385.81	14.447		385.81	15.48
386.03	14.912		386.03	15.508
386.25	14.65		386.25	15.679
386.46	14.569		386.46	15.664
386.68	13.955		386.68	14.742
386.9	14.346		386.9	15.298
387.11	14.383		387.11	15.024
387.33	14.95		387.33	15.839
387.54	14.423		387.54	15.875
387.76	14.316		387.76	16.124
387.98	14.654		387.98	17.185
388.19	14.885		388.19	17.514
388.41	14.827		388.41	17.043
388.63	14.095		388.63	16.264
388.84	13.698		388.84	16.813
389.06	13.875		389.06	16.601
389.27	13.41		389.27	16.256
389.49	14.273		389.49	16.755
389.71	14.19		389.71	16.667
389.92	14.722		389.92	16.59
390.14	14.631		390.14	15.697
390.35	15.129		390.35	15.311
390.57	15.815		390.57	15.871
390.79	15.459		390.79	14.766
391	15.618		391	15.008
391.22	15.464		391.22	15.021
391.43	15.625		391.43	15.492
391.65	15.898		391.65	14.925
391.87	15.647		391.87	15.145
392.08	16.099		392.08	15.229
392.3	15.517		392.3	14.592
392.51	15.198		392.51	14.528
392.73	14.975		392.73	14.67
392.95	14.005		392.95	14.393
393.16	13.586		393.16	14.39
393.38	12.902		393.38	14.204
393.59	13.368		393.59	14.901
393.81	13.084		393.81	14.776
394.02	13.265		394.02	14.97
394.24	12.831		394.24	14.679
394.46	12.861		394.46	14.862
394.67	12.941		394.67	14.486
394.89	12.766		394.89	14.429
395.1	12.79		395.1	15.043
395.32	13.305		395.32	15.3
395.54	13.269		395.54	15.157
395.75	14.205		395.75	15.592
395.97	14.723		395.97	15.903
396.18	15.248		396.18	15.877
396.4	15.345		396.4	15.692
396.61	15.361		396.61	15.609
396.83	15.42		396.83	15.339
397.05	16.024		397.05	15.845
397.26	15.548		397.26	15.823
397.48	15.544		397.48	15.585
397.69	15.833		397.69	15.759
397.91	16.168		397.91	15.399
398.12	16.12		398.12	15.282
398.34	16.129		398.34	15.655
398.55	15.655		398.55	15.466
398.77	15.465		398.77	15.619
398.99	15.161		398.99	15.548
399.2	15.127		399.2	15.391
399.42	15.168		399.42	14.95
399.63	15.04		399.63	14.921
399.85	14.837		399.85	14.26
400.06	15.095		400.06	14.136
400.28	14.911		400.28	14.225
400.49	14.636		400.49	13.891
400.71	14.476		400.71	13.682
400.92	13.91		400.92	13.67
401.14	13.615		401.14	13.205
401.36	13.604		401.36	13.078
401.57	13.557		401.57	13.042
401.79	13.966		401.79	13.396
402	14.183		402	13.847
402.22	14.147		402.22	14.387
402.43	14.247		402.43	14.237
402.65	14.102		402.65	14.462
402.86	13.688		402.86	14.263
403.08	13.939		403.08	14.174
403.29	13.842		403.29	14.288
403.51	13.876		403.51	14.486
403.72	14.041		403.72	14.419
403.94	14.249		403.94	14.789
404.15	14.664		404.15	15.213
404.37	14.899		404.37	14.896
404.58	14.875		404.58	14.787
404.8	14.528		404.8	14.551
405.02	14.53		405.02	14.469
405.23	14.281		405.23	14.807
405.45	14.289		405.45	14.791
405.66	14.674		405.66	15.029
405.88	14.366		405.88	15.165
406.09	14.391		406.09	15.175
406.31	14.68		406.31	15.714
406.52	14.889		406.52	15.473
406.74	14.273		406.74	14.991
406.95	14.135		406.95	14.692
407.17	13.973		407.17	14.89
407.38	13.769		407.38	14.9
407.6	13.706		407.6	14.816
407.81	13.732		407.81	14.559
408.03	13.791		408.03	14.432
408.24	14.028		408.24	14.686
408.46	13.88		408.46	14.477
408.67	13.936		408.67	14.451
408.89	13.949		408.89	14.575
409.1	13.651		409.1	14.1
409.32	13.597		409.32	14.225
409.53	14.098		409.53	14.328
409.75	14.102		409.75	14.353
409.96	13.899		409.96	14.289
410.18	13.958		410.18	14.289
410.39	13.824		410.39	14.402
410.61	13.985		410.61	14.402
410.82	14.119		410.82	14.438
411.04	13.903		411.04	14.197
411.25	13.798		411.25	14.301
411.46	13.757		411.46	14.208
411.68	13.812		411.68	14.134
411.89	14.048		411.89	14.272
412.11	14.035		412.11	14.153
412.32	14.146		412.32	14.346
412.54	14.127		412.54	14.314
412.75	14.072		412.75	14.361
412.97	13.938		412.97	14.256
413.18	13.997		413.18	14.17
413.4	13.869		413.4	14.221
413.61	13.864		413.61	14.182
413.83	13.793		413.83	14.116
414.04	13.871		414.04	13.939
414.26	14.043		414.26	13.867
414.47	14.193		414.47	13.96
414.69	14.158		414.69	13.882
414.9	14.172		414.9	14.095
415.11	14.142		415.11	13.968
415.33	14.068		415.33	13.95
415.54	14.355		415.54	14.043
415.76	14.501		415.76	14.12
415.97	14.715		415.97	14.228
416.19	14.636		416.19	14.138
416.4	14.529		416.4	14.215
416.62	14.733		416.62	14.428
416.83	14.794		416.83	14.866
417.05	14.901		417.05	15.17
417.26	14.577		417.26	14.661
417.47	14.717		417.47	14.637
417.69	14.827		417.69	14.781
417.9	14.475		417.9	14.729
418.12	14.436		418.12	14.617
418.33	14.443		418.33	14.581
418.55	14.364		418.55	14.436
418.76	14.56		418.76	14.379
418.97	14.531		418.97	14.317
419.19	14.622		419.19	14.253
419.4	14.592		419.4	14.287
419.62	14.758		419.62	14.305
419.83	14.451		419.83	14.041
420.05	14.679		420.05	14.532
420.26	14.426		420.26	14.561
420.48	14.43		420.48	14.367
420.69	14.94		420.69	14.595
420.9	15.178		420.9	14.819
421.12	14.795		421.12	14.643
421.33	14.598		421.33	14.628
421.55	14.167		421.55	14.604
421.76	14.266		421.76	14.799
421.97	14.362		421.97	14.898
422.19	14.315		422.19	14.914
422.4	14.256		422.4	14.848
422.62	14.517		422.62	14.942
422.83	14.462		422.83	14.974
423.05	14.545		423.05	14.944
423.26	14.507		423.26	15.054
423.47	14.298		423.47	14.862
423.69	14.165		423.69	14.889
423.9	14.344		423.9	15.054
424.12	14.476		424.12	15.25
424.33	14.714		424.33	15.343
424.54	14.647		424.54	15.43
424.76	14.518		424.76	15.393
424.97	14.514		424.97	15.161
425.19	14.577		425.19	15.042
425.4	14.494		425.4	15.05
425.61	14.528		425.61	15.071
425.83	14.572		425.83	15.226
426.04	14.798		426.04	15.339
426.26	14.778		426.26	15.445
426.47	14.788		426.47	15.446
426.68	14.94		426.68	15.328
426.9	14.893		426.9	15.155
427.11	14.97		427.11	15.076
427.33	14.979		427.33	14.923
427.54	15.012		427.54	14.76
427.75	15.002		427.75	14.79
427.97	14.904		427.97	14.761
428.18	14.86		428.18	15.02
428.39	14.923		428.39	15.026
428.61	14.985		428.61	14.955
428.82	14.722		428.82	14.668
429.04	14.674		429.04	14.688
429.25	14.611		429.25	14.623
429.46	14.469		429.46	14.775
429.68	14.761		429.68	14.899
429.89	14.621		429.89	14.949
430.1	14.615		430.1	15.045
430.32	14.72		430.32	15.28
430.53	14.826		430.53	15.431
430.75	15.006		430.75	15.584
430.96	15.017		430.96	15.293
431.17	14.868		431.17	15.098
431.39	14.682		431.39	15.19
431.6	14.751		431.6	15.267
431.81	14.866		431.81	15.26
432.03	14.992		432.03	15.287
432.24	14.926		432.24	15.138
432.45	14.759		432.45	15.139
432.67	14.856		432.67	15.261
432.88	14.818		432.88	15.209
433.09	14.808		433.09	15.043
433.31	14.903		433.31	15.035
433.52	14.666		433.52	14.941
433.73	14.749		433.73	15.059
433.95	15.013		433.95	15.291
434.16	15.043		434.16	15.169
434.38	14.995		434.38	15.202
434.59	14.839		434.59	15.021
434.8	14.776		434.8	15.069
435.02	14.97		435.02	15.225
435.23	15.019		435.23	15.191
435.44	14.807		435.44	15.104
435.66	14.936		435.66	15.18
435.87	14.89		435.87	15.204
436.08	14.792		436.08	15.121
436.3	14.925		436.3	15.176
436.51	14.867		436.51	15.104
436.72	14.715		436.72	15.063
436.94	14.657		436.94	15.06
437.15	14.798		437.15	15.076
437.36	14.87		437.36	15.17
437.58	14.889		437.58	15.117
437.79	14.866		437.79	15.074
438	14.723		438	14.976
438.22	14.884		438.22	14.991
438.43	14.81		438.43	14.978
438.64	14.714		438.64	14.939
438.85	14.766		438.85	14.896
439.07	14.729		439.07	14.766
439.28	14.85		439.28	14.923
439.49	14.933		439.49	14.911
439.71	15.049		439.71	14.943
439.92	14.936		439.92	14.867
440.13	14.98		440.13	14.937
440.35	15.009		440.35	15.053
440.56	14.943		440.56	14.918
440.77	15.039		440.77	14.949
440.99	15.062		440.99	14.894
441.2	15.058		441.2	14.809
441.41	15.169		441.41	14.835
441.62	15.125		441.62	14.916
441.84	15.08		441.84	15.06
442.05	15.086		442.05	15.01
442.26	15.171		442.26	14.94
442.48	15.296		442.48	14.999
442.69	15.429		442.69	15.077
442.9	15.425		442.9	15.011
443.12	15.511		443.12	15.018
443.33	15.584		443.33	15.099
443.54	15.617		443.54	15.209
443.75	15.575		443.75	15.154
443.97	15.68		443.97	15.269
444.18	15.657		444.18	15.3
444.39	15.801		444.39	15.378
444.61	15.841		444.61	15.412
444.82	15.736		444.82	15.413
445.03	15.658		445.03	15.464
445.24	15.52		445.24	15.378
445.46	15.497		445.46	15.373
445.67	15.598		445.67	15.416
445.88	15.523		445.88	15.303
446.09	15.5		446.09	15.27
446.31	15.534		446.31	15.313
446.52	15.626		446.52	15.395
446.73	15.532		446.73	15.288
446.95	15.508		446.95	15.361
447.16	15.435		447.16	15.319
447.37	15.422		447.37	15.253
447.58	15.463		447.58	15.295
447.8	15.458		447.8	15.291
448.01	15.589		448.01	15.38
448.22	15.496		448.22	15.404
448.43	15.534		448.43	15.491
448.65	15.51		448.65	15.489
448.86	15.459		448.86	15.513
449.07	15.387		449.07	15.35
449.28	15.406		449.28	15.386
449.5	15.365		449.5	15.384
449.71	15.446		449.71	15.359
449.92	15.515		449.92	15.368
450.13	15.63		450.13	15.385
450.35	15.686		450.35	15.379
450.56	15.757		450.56	15.357
450.77	15.676		450.77	15.357
450.98	15.743		450.98	15.363
451.2	15.665		451.2	15.296
451.41	15.722		451.41	15.328
451.62	15.792		451.62	15.376
451.83	15.903		451.83	15.488
452.05	15.91		452.05	15.492
452.26	15.99		452.26	15.441
452.47	15.987		452.47	15.442
452.68	15.882		452.68	15.393
452.9	15.839		452.9	15.498
453.11	15.758		453.11	15.48
453.32	15.677		453.32	15.403
453.53	15.652		453.53	15.38
453.74	15.627		453.74	15.342
453.96	15.657		453.96	15.389
454.17	15.692		454.17	15.44
454.38	15.662		454.38	15.386
454.59	15.58		454.59	15.371
454.81	15.551		454.81	15.378
455.02	15.506		455.02	15.431
455.23	15.54		455.23	15.443
455.44	15.557		455.44	15.387
455.65	15.455		455.65	15.324
455.87	15.558		455.87	15.396
456.08	15.497		456.08	15.451
456.29	15.56		456.29	15.372
456.5	15.496		456.5	15.37
456.72	15.463		456.72	15.365
456.93	15.44		456.93	15.324
457.14	15.558		457.14	15.384
457.35	15.629		457.35	15.416
457.56	15.581		457.56	15.415
457.78	15.71		457.78	15.552
457.99	15.701		457.99	15.538
458.2	15.691		458.2	15.653
458.41	15.681		458.41	15.628
458.62	15.633		458.62	15.545
458.84	15.724		458.84	15.574
459.05	15.652		459.05	15.64
459.26	15.781		459.26	15.684
459.47	15.757		459.47	15.706
459.68	15.712		459.68	15.781
459.89	15.579		459.89	15.783
460.11	15.481		460.11	15.685
460.32	15.555		460.32	15.609
460.53	15.515		460.53	15.543
460.74	15.509		460.74	15.552
460.95	15.428		460.95	15.529
461.17	15.482		461.17	15.481
461.38	15.475		461.38	15.459
461.59	15.464		461.59	15.483
461.8	15.516		461.8	15.479
462.01	15.508		462.01	15.51
462.22	15.588		462.22	15.5
462.44	15.585		462.44	15.459
462.65	15.628		462.65	15.429
462.86	15.678		462.86	15.499
463.07	15.607		463.07	15.528
463.28	15.584		463.28	15.531
463.5	15.48		463.5	15.457
463.71	15.599		463.71	15.458
463.92	15.679		463.92	15.507
464.13	15.687		464.13	15.518
464.34	15.694		464.34	15.484
464.55	15.687		464.55	15.505
464.76	15.61		464.76	15.431
464.98	15.593		464.98	15.473
465.19	15.656		465.19	15.473
465.4	15.638		465.4	15.472
465.61	15.652		465.61	15.479
465.82	15.716		465.82	15.518
466.03	15.814		466.03	15.563
466.25	15.852		466.25	15.584
466.46	15.81		466.46	15.627
466.67	15.767		466.67	15.623
466.88	15.776		466.88	15.699
467.09	15.754		467.09	15.727
467.3	15.766		467.3	15.682
467.51	15.85		467.51	15.744
467.73	15.837		467.73	15.702
467.94	15.827		467.94	15.683
468.15	15.871		468.15	15.705
468.36	15.918		468.36	15.62
468.57	15.898		468.57	15.666
468.78	15.859		468.78	15.601
468.99	15.913		468.99	15.65
469.21	15.942		469.21	15.651
469.42	15.95		469.42	15.704
469.63	15.954		469.63	15.669
469.84	15.995		469.84	15.656
470.05	15.98		470.05	15.703
470.26	15.965		470.26	15.687
470.47	16.007		470.47	15.682
470.68	16.025		470.68	15.717
470.9	16.019		470.9	15.729
471.11	16.03		471.11	15.784
471.32	16.003		471.32	15.731
471.53	15.99		471.53	15.767
471.74	16.016		471.74	15.773
471.95	15.995		471.95	15.743
472.16	16.046		472.16	15.69
472.37	16.036		472.37	15.683
472.58	15.99		472.58	15.676
472.8	16.002		472.8	15.646
473.01	16.037		473.01	15.619
473.22	15.976		473.22	15.613
473.43	15.953		473.43	15.57
473.64	15.936		473.64	15.578
473.85	15.912		473.85	15.601
474.06	15.919		474.06	15.56
474.27	15.941		474.27	15.567
474.48	15.877		474.48	15.582
474.7	15.91		474.7	15.632
474.91	15.88		474.91	15.659
475.12	15.886		475.12	15.628
475.33	15.896		475.33	15.613
475.54	15.88		475.54	15.626
475.75	15.891		475.75	15.683
475.96	15.903		475.96	15.683
476.17	15.885		476.17	15.71
476.38	15.905		476.38	15.706
476.59	15.933		476.59	15.72
476.8	16.004		476.8	15.752
477.02	15.991		477.02	15.776
477.23	16.018		477.23	15.742
477.44	16.015		477.44	15.683
477.65	16.044		477.65	15.624
477.86	16.117		477.86	15.65
478.07	16.135		478.07	15.69
478.28	16.162		478.28	15.721
478.49	16.131		478.49	15.667
478.7	16.178		478.7	15.685
478.91	16.247		478.91	15.728
479.12	16.253		479.12	15.706
479.33	16.262		479.33	15.706
479.54	16.229		479.54	15.744
479.75	16.23		479.75	15.734
479.97	16.234		479.97	15.753
480.18	16.249		480.18	15.776
480.39	16.244		480.39	15.82
480.6	16.205		480.6	15.829
480.81	16.216		480.81	15.817
481.02	16.234		481.02	15.808
481.23	16.241		481.23	15.839
481.44	16.257		481.44	15.845
481.65	16.235		481.65	15.841
481.86	16.185		481.86	15.852
482.07	16.144		482.07	15.839
482.28	16.163		482.28	15.813
482.49	16.157		482.49	15.817
482.7	16.211		482.7	15.856
482.91	16.206		482.91	15.869
483.12	16.199		483.12	15.847
483.33	16.217		483.33	15.859
483.54	16.184		483.54	15.896
483.76	16.198		483.76	15.922
483.97	16.211		483.97	15.961
484.18	16.21		484.18	15.972
484.39	16.213		484.39	15.938
484.6	16.265		484.6	15.968
484.81	16.293		484.81	15.973
485.02	16.282		485.02	15.966
485.23	16.317		485.23	15.955
485.44	16.296		485.44	15.918
485.65	16.316		485.65	15.928
485.86	16.319		485.86	15.936
486.07	16.313		486.07	15.951
486.28	16.357		486.28	15.938
486.49	16.348		486.49	15.92
486.7	16.362		486.7	15.905
486.91	16.376		486.91	15.919
487.12	16.392		487.12	15.937
487.33	16.448		487.33	15.962
487.54	16.426		487.54	15.979
487.75	16.487		487.75	16.021
487.96	16.47		487.96	16.052
488.17	16.495		488.17	16.079
488.38	16.525		488.38	16.086
488.59	16.546		488.59	16.106
488.8	16.53		488.8	16.135
489.01	16.528		489.01	16.145
489.22	16.551		489.22	16.184
489.43	16.525		489.43	16.186
489.64	16.499		489.64	16.196
489.85	16.497		489.85	16.213
490.06	16.463		490.06	16.225
490.27	16.489		490.27	16.24
490.48	16.49		490.48	16.255
490.69	16.534		490.69	16.267
490.9	16.533		490.9	16.271
491.11	16.525		491.11	16.283
491.32	16.506		491.32	16.316
491.53	16.562		491.53	16.304
491.74	16.605		491.74	16.305
491.95	16.6		491.95	16.303
492.16	16.637		492.16	16.304
492.37	16.65		492.37	16.324
492.58	16.658		492.58	16.333
492.79	16.687		492.79	16.35
493	16.714		493	16.365
493.21	16.723		493.21	16.356
493.42	16.741		493.42	16.389
493.63	16.728		493.63	16.386
493.84	16.716		493.84	16.418
494.05	16.74		494.05	16.438
494.26	16.743		494.26	16.445
494.47	16.762		494.47	16.463
494.68	16.745		494.68	16.467
494.89	16.732		494.89	16.477
495.1	16.774		495.1	16.471
495.31	16.791		495.31	16.488
495.52	16.789		495.52	16.477
495.73	16.761		495.73	16.453
495.94	16.755		495.94	16.49
496.15	16.745		496.15	16.466
496.36	16.747		496.36	16.49
496.57	16.794		496.57	16.48
496.78	16.778		496.78	16.471
496.99	16.781		496.99	16.488
497.19	16.758		497.19	16.497
497.4	16.77		497.4	16.52
497.61	16.781		497.61	16.54
497.82	16.757		497.82	16.565
498.03	16.759		498.03	16.561
498.24	16.744		498.24	16.558
498.45	16.776		498.45	16.593
498.66	16.759		498.66	16.589
498.87	16.751		498.87	16.604
499.08	16.779		499.08	16.624
499.29	16.773		499.29	16.626
499.5	16.801		499.5	16.632
499.71	16.813		499.71	16.629
499.92	16.812		499.92	16.634
500.13	16.852		500.13	16.638
500.34	16.867		500.34	16.649
500.55	16.893		500.55	16.649
500.76	16.918		500.76	16.647
500.96	16.981		500.96	16.675
501.17	16.967		501.17	16.686
501.38	16.972		501.38	16.692
501.59	16.972		501.59	16.713
501.8	16.997		501.8	16.7
502.01	16.996		502.01	16.701
502.22	17.029		502.22	16.716
502.43	17.034		502.43	16.729
502.64	17.045		502.64	16.759
502.85	17.029		502.85	16.765
503.06	17.011		503.06	16.769
503.27	17.001		503.27	16.768
503.48	17.008		503.48	16.771
503.68	17.002		503.68	16.767
503.89	17.039		503.89	16.787
504.1	17.057		504.1	16.786
504.31	17.06		504.31	16.783
504.52	17.033		504.52	16.804
504.73	17.032		504.73	16.839
504.94	17.049		504.94	16.86
505.15	17.069		505.15	16.858
505.36	17.08		505.36	16.851
505.57	17.117		505.57	16.854
505.78	17.144		505.78	16.873
505.98	17.162		505.98	16.902
506.19	17.146		506.19	16.94
506.4	17.146		506.4	16.946
506.61	17.139		506.61	16.935
506.82	17.182		506.82	16.99
507.03	17.184		507.03	17.015
507.24	17.175		507.24	17.039
507.45	17.174		507.45	17.026
507.66	17.151		507.66	17.008
507.87	17.168		507.87	17.025
508.07	17.195		508.07	17.039
508.28	17.187		508.28	17.045
508.49	17.204		508.49	17.065
508.7	17.2		508.7	17.06
508.91	17.2		508.91	17.085
509.12	17.214		509.12	17.112
509.33	17.242		509.33	17.139
509.54	17.243		509.54	17.116
509.75	17.259		509.75	17.119
509.95	17.273		509.95	17.117
510.16	17.292		510.16	17.144
510.37	17.297		510.37	17.176
510.58	17.276		510.58	17.164
510.79	17.268		510.79	17.159
511	17.299		511	17.175
511.21	17.307		511.21	17.177
511.41	17.298		511.41	17.224
511.62	17.292		511.62	17.219
511.83	17.27		511.83	17.223
512.04	17.256		512.04	17.239
512.25	17.264		512.25	17.249
512.46	17.303		512.46	17.25
512.67	17.338		512.67	17.283
512.88	17.331		512.88	17.293
513.08	17.319		513.08	17.313
513.29	17.316		513.29	17.364
513.5	17.328		513.5	17.4
513.71	17.319		513.71	17.408
513.92	17.346		513.92	17.42
514.13	17.391		514.13	17.386
514.33	17.402		514.33	17.402
514.54	17.388		514.54	17.393
514.75	17.396		514.75	17.372
514.96	17.385		514.96	17.376
515.17	17.384		515.17	17.394
515.38	17.413		515.38	17.398
515.59	17.459		515.59	17.442
515.79	17.473		515.79	17.446
516	17.471		516	17.457
516.21	17.443		516.21	17.462
516.42	17.446		516.42	17.491
516.63	17.426		516.63	17.49
516.84	17.43		516.84	17.503
517.04	17.469		517.04	17.51
517.25	17.495		517.25	17.572
517.46	17.462		517.46	17.645
517.67	17.459		517.67	17.685
517.88	17.459		517.88	17.697
518.09	17.441		518.09	17.682
518.29	17.449		518.29	17.649
518.5	17.487		518.5	17.672
518.71	17.509		518.71	17.697
518.92	17.517		518.92	17.737
519.13	17.506		519.13	17.744
519.33	17.507		519.33	17.776
519.54	17.536		519.54	17.803
519.75	17.56		519.75	17.813
519.96	17.6		519.96	17.808
520.17	17.664		520.17	17.8
520.38	17.669		520.38	17.831
520.58	17.635		520.58	17.876
520.79	17.62		520.79	17.91
521	17.61		521	17.95
521.21	17.617		521.21	17.953
521.42	17.648		521.42	17.953
521.62	17.685		521.62	17.952
521.83	17.677		521.83	17.973
522.04	17.664		522.04	17.998
522.25	17.626		522.25	18.033
522.46	17.61		522.46	18.049
522.66	17.609		522.66	18.043
522.87	17.624		522.87	18.057
523.08	17.638		523.08	18.027
523.29	17.673		523.29	18.022
523.49	17.688		523.49	18.06
523.7	17.699		523.7	18.085
523.91	17.679		523.91	18.118
524.12	17.645		524.12	18.118
524.33	17.657		524.33	18.14
524.53	17.684		524.53	18.15
524.74	17.717		524.74	18.151
524.95	17.743		524.95	18.183
525.16	17.747		525.16	18.225
525.37	17.725		525.37	18.263
525.57	17.714		525.57	18.271
525.78	17.717		525.78	18.294
525.99	17.733		525.99	18.313
526.2	17.76		526.2	18.309
526.4	17.753		526.4	18.328
526.61	17.762		526.61	18.327
526.82	17.784		526.82	18.365
527.03	17.77		527.03	18.36
527.23	17.77		527.23	18.376
527.44	17.766		527.44	18.392
527.65	17.784		527.65	18.389
527.86	17.78		527.86	18.381
528.07	17.805		528.07	18.424
528.27	17.805		528.27	18.44
528.48	17.785		528.48	18.47
528.69	17.788		528.69	18.485
528.9	17.777		528.9	18.507
529.1	17.783		529.1	18.51
529.31	17.786		529.31	18.537
529.52	17.801		529.52	18.553
529.73	17.805		529.73	18.585
529.93	17.831		529.93	18.61
530.14	17.828		530.14	18.619
530.35	17.83		530.35	18.635
530.56	17.849		530.56	18.657
530.76	17.854		530.76	18.651
530.97	17.854		530.97	18.687
531.18	17.87		531.18	18.7
531.39	17.869		531.39	18.735
531.59	17.862		531.59	18.741
531.8	17.886		531.8	18.745
532.01	17.907		532.01	18.758
532.21	17.909		532.21	18.779
532.42	17.929		532.42	18.793
532.63	17.916		532.63	18.828
532.84	17.935		532.84	18.874
533.04	17.938		533.04	18.887
533.25	17.959		533.25	18.915
533.46	17.968		533.46	18.935
533.67	17.987		533.67	18.942
533.87	18.007		533.87	18.963
534.08	18.004		534.08	18.975
534.29	18.021		534.29	19.017
534.49	17.999		534.49	19.054
534.7	18		534.7	19.091
534.91	18.001		534.91	19.105
535.12	18.012		535.12	19.138
535.32	18.005		535.32	19.154
535.53	18.012		535.53	19.155
535.74	17.988		535.74	19.173
535.94	17.97		535.94	19.204
536.15	17.988		536.15	19.229
536.36	18.01		536.36	19.262
536.57	18.038		536.57	19.294
536.77	18.066		536.77	19.31
536.98	18.069		536.98	19.326
537.19	18.079		537.19	19.362
537.39	18.078		537.39	19.376
537.6	18.082		537.6	19.406
537.81	18.093		537.81	19.429
538.01	18.14		538.01	19.434
538.22	18.176		538.22	19.471
538.43	18.194		538.43	19.503
538.64	18.196		538.64	19.524
538.84	18.15		538.84	19.544
539.05	18.122		539.05	19.557
539.26	18.105		539.26	19.558
539.46	18.108		539.46	19.574
539.67	18.133		539.67	19.583
539.88	18.156		539.88	19.602
540.08	18.167		540.08	19.628
540.29	18.15		540.29	19.649
540.5	18.109		540.5	19.665
540.7	18.094		540.7	19.681
540.91	18.076		540.91	19.686
541.12	18.124		541.12	19.711
541.32	18.146		541.32	19.714
541.53	18.209		541.53	19.732
541.74	18.247		541.74	19.773
541.94	18.258		541.94	19.826
542.15	18.22		542.15	19.862
542.36	18.191		542.36	19.889
542.56	18.191		542.56	19.894
542.77	18.204		542.77	19.911
542.98	18.252		542.98	19.93
543.18	18.306		543.18	19.951
543.39	18.328		543.39	20.004
543.6	18.309		543.6	20.048
543.8	18.242		543.8	20.069
544.01	18.212		544.01	20.082
544.22	18.185		544.22	20.08
544.42	18.17		544.42	20.071
544.63	18.188		544.63	20.063
544.84	18.241		544.84	20.085
545.04	18.275		545.04	20.114
545.25	18.242		545.25	20.144
545.46	18.205		545.46	20.171
545.66	18.171		545.66	20.187
545.87	18.14		545.87	20.188
546.08	18.144		546.08	20.176
546.28	18.193		546.28	20.175
546.49	18.258		546.49	20.191
546.69	18.311		546.69	20.245
546.9	18.321		546.9	20.304
547.11	18.301		547.11	20.347
547.31	18.259		547.31	20.376
547.52	18.228		547.52	20.371
547.73	18.228		547.73	20.375
547.93	18.289		547.93	20.381
548.14	18.371		548.14	20.418
548.35	18.411		548.35	20.448
548.55	18.423		548.55	20.505
548.76	18.392		548.76	20.55
548.96	18.343		548.96	20.579
549.17	18.302		549.17	20.6
549.38	18.285		549.38	20.593
549.58	18.327		549.58	20.613
549.79	18.382		549.79	20.632
549.99	18.44		549.99	20.678
550.2	18.455		550.2	20.727
550.41	18.447		550.41	20.783
550.61	18.387		550.61	20.823
550.82	18.333		550.82	20.815
551.03	18.333		551.03	20.817
551.23	18.366		551.23	20.83
551.44	18.431		551.44	20.835
551.64	18.486		551.64	20.886
551.85	18.521		551.85	20.934
552.06	18.493		552.06	20.986
552.26	18.439		552.26	21.002
552.47	18.397		552.47	21.018
552.67	18.384		552.67	21.008
552.88	18.417		552.88	21.006
553.09	18.469		553.09	21.001
553.29	18.54		553.29	21.028
553.5	18.589		553.5	21.08
553.7	18.58		553.7	21.139
553.91	18.535		553.91	21.171
554.12	18.477		554.12	21.19
554.32	18.446		554.32	21.189
554.53	18.446		554.53	21.186
554.73	18.506		554.73	21.188
554.94	18.558		554.94	21.197
555.14	18.605		555.14	21.231
555.35	18.609		555.35	21.294
555.56	18.583		555.56	21.334
555.76	18.529		555.76	21.368
555.97	18.493		555.97	21.397
556.17	18.469		556.17	21.382
556.38	18.504		556.38	21.377
556.59	18.573		556.59	21.387
556.79	18.645		556.79	21.429
557	18.686		557	21.469
557.2	18.689		557.2	21.511
557.41	18.656		557.41	21.547
557.61	18.605		557.61	21.575
557.82	18.585		557.82	21.585
558.02	18.588		558.02	21.563
558.23	18.627		558.23	21.556
558.44	18.684		558.44	21.579
558.64	18.728		558.64	21.602
558.85	18.745		558.85	21.672
559.05	18.718		559.05	21.723
559.26	18.681		559.26	21.754
559.46	18.625		559.46	21.773
559.67	18.624		559.67	21.773
559.88	18.623		559.88	21.756
560.08	18.666		560.08	21.76
560.29	18.731		560.29	21.779
560.49	18.747		560.49	21.818
560.7	18.761		560.7	21.879
560.9	18.734		560.9	21.957
561.11	18.693		561.11	21.977
561.31	18.661		561.31	21.982
561.52	18.66		561.52	21.965
561.72	18.693		561.72	21.957
561.93	18.735		561.93	21.972
562.13	18.791		562.13	22.008
562.34	18.814		562.34	22.072
562.55	18.829		562.55	22.139
562.75	18.797		562.75	22.183
562.96	18.762		562.96	22.227
563.16	18.746		563.16	22.22
563.37	18.754		563.37	22.214
563.57	18.802		563.57	22.194
563.78	18.853		563.78	22.213
563.98	18.892		563.98	22.25
564.19	18.9		564.19	22.285
564.39	18.878		564.39	22.337
564.6	18.846		564.6	22.373
564.8	18.807		564.8	22.376
565.01	18.77		565.01	22.347
565.21	18.77		565.21	22.333
565.42	18.806		565.42	22.327
565.62	18.851		565.62	22.344
565.83	18.876		565.83	22.397
566.03	18.875		566.03	22.442
566.24	18.841		566.24	22.481
566.44	18.803		566.44	22.51
566.65	18.77		566.65	22.515
566.85	18.771		566.85	22.529
567.06	18.795		567.06	22.516
567.26	18.832		567.26	22.514
567.47	18.876		567.47	22.537
567.67	18.902		567.67	22.591
567.88	18.904		567.88	22.644
568.08	18.876		568.08	22.68
568.29	18.83		568.29	22.694
568.49	18.814		568.49	22.683
568.7	18.809		568.7	22.682
568.9	18.831		568.9	22.7
569.11	18.858		569.11	22.713
569.31	18.915		569.31	22.74
569.52	18.944		569.52	22.777
569.72	18.939		569.72	22.829
569.93	18.923		569.93	22.866
570.13	18.893		570.13	22.896
570.34	18.888		570.34	22.895
570.54	18.909		570.54	22.894
570.75	18.936		570.75	22.908
570.95	18.985		570.95	22.913
571.16	19.005		571.16	22.946
571.36	19.027		571.36	22.98
571.57	19.03		571.57	23
571.77	19.015		571.77	23.028
571.98	18.97		571.98	23.034
572.18	18.951		572.18	23.043
572.39	18.956		572.39	23.048
572.59	18.969		572.59	23.066
572.8	18.991		572.8	23.075
573	19.005		573	23.091
573.2	19.003		573.2	23.116
573.41	19.003		573.41	23.148
573.61	18.978		573.61	23.182
573.82	18.963		573.82	23.192
574.02	18.947		574.02	23.206
574.23	18.937		574.23	23.206
574.43	18.976		574.43	23.22
574.64	19.022		574.64	23.256
574.84	19.037		574.84	23.277
575.05	19.036		575.05	23.276
575.25	19.02		575.25	23.299
575.45	19.011		575.45	23.313
575.66	19.004		575.66	23.321
575.86	18.997		575.86	23.339
576.07	19.008		576.07	23.366
576.27	19.031		576.27	23.372
576.48	19.075		576.48	23.405
576.68	19.111		576.68	23.432
576.89	19.128		576.89	23.474
577.09	19.106		577.09	23.493
577.29	19.066		577.29	23.503
577.5	19.049		577.5	23.509
577.7	19.05		577.7	23.55
577.91	19.064		577.91	23.556
578.11	19.088		578.11	23.591
578.32	19.119		578.32	23.624
578.52	19.139		578.52	23.643
578.72	19.149		578.72	23.664
578.93	19.147		578.93	23.696
579.13	19.108		579.13	23.691
579.34	19.075		579.34	23.706
579.54	19.077		579.54	23.717
579.75	19.108		579.75	23.734
579.95	19.155		579.95	23.765
580.15	19.198		580.15	23.799
580.36	19.223		580.36	23.829
580.56	19.236		580.56	23.848
580.77	19.234		580.77	23.855
580.97	19.2		580.97	23.863
581.17	19.181		581.17	23.877
581.38	19.174		581.38	23.86
581.58	19.187		581.58	23.861
581.79	19.233		581.79	23.891
581.99	19.274		581.99	23.908
582.19	19.304		582.19	23.945
582.4	19.315		582.4	23.973
582.6	19.305		582.6	23.986
582.81	19.274		582.81	23.983
583.01	19.252		583.01	23.982
583.21	19.241		583.21	23.978
583.42	19.247		583.42	23.965
583.62	19.274		583.62	23.961
583.83	19.31		583.83	23.983
584.03	19.351		584.03	24.022
584.23	19.364		584.23	24.065
584.44	19.344		584.44	24.083
584.64	19.315		584.64	24.087
584.85	19.279		584.85	24.064
585.05	19.248		585.05	24.06
585.25	19.239		585.25	24.053
585.46	19.255		585.46	24.081
585.66	19.299		585.66	24.109
585.86	19.341		585.86	24.154
586.07	19.368		586.07	24.205
586.27	19.386		586.27	24.265
586.48	19.373		586.48	24.277
586.68	19.343		586.68	24.286
586.88	19.32		586.88	24.262
587.09	19.299		587.09	24.253
587.29	19.306		587.29	24.246
587.49	19.344		587.49	24.259
587.7	19.39		587.7	24.292
587.9	19.435		587.9	24.332
588.1	19.466		588.1	24.347
588.31	19.45		588.31	24.349
588.51	19.418		588.51	24.344
588.72	19.37		588.72	24.314
588.92	19.327		588.92	24.276
589.12	19.315		589.12	24.26
589.33	19.321		589.33	24.245
589.53	19.354		589.53	24.276
589.73	19.425		589.73	24.322
589.94	19.478		589.94	24.373
590.14	19.48		590.14	24.431
590.34	19.457		590.34	24.444
590.55	19.409		590.55	24.432
590.75	19.352		590.75	24.42
590.95	19.319		590.95	24.391
591.16	19.316		591.16	24.389
591.36	19.347		591.36	24.407
591.56	19.406		591.56	24.444
591.77	19.468		591.77	24.498
591.97	19.528		591.97	24.569
592.17	19.548		592.17	24.598
592.38	19.508		592.38	24.6
592.58	19.471		592.58	24.605
592.78	19.432		592.78	24.575
592.99	19.426		592.99	24.549
593.19	19.438		593.19	24.541
593.39	19.487		593.39	24.554
593.6	19.554		593.6	24.61
593.8	19.625		593.8	24.668
594	19.661		594	24.724
594.21	19.665		594.21	24.746
594.41	19.618		594.41	24.726
594.61	19.554		594.61	24.694
594.82	19.503		594.82	24.669
595.02	19.496		595.02	24.638
595.22	19.49		595.22	24.619
595.43	19.534		595.43	24.621
595.63	19.594		595.63	24.648
595.83	19.643		595.83	24.692
596.04	19.682		596.04	24.736
596.24	19.684		596.24	24.757
596.44	19.643		596.44	24.743
596.64	19.581		596.64	24.712
596.85	19.542		596.85	24.679
597.05	19.537		597.05	24.656
597.25	19.545		597.25	24.626
597.46	19.587		597.46	24.627
597.66	19.655		597.66	24.675
597.86	19.726		597.86	24.722
598.07	19.759		598.07	24.78
598.27	19.743		598.27	24.826
598.47	19.725		598.47	24.839
598.67	19.669		598.67	24.82
598.88	19.618		598.88	24.774
599.08	19.587		599.08	24.727
599.28	19.613		599.28	24.713
599.49	19.645		599.49	24.734
599.69	19.701		599.69	24.796
599.89	19.765		599.89	24.867
600.09	19.798		600.09	24.921
600.3	19.796		600.3	24.956
600.5	19.762		600.5	24.961
600.7	19.716		600.7	24.924
600.9	19.663		600.9	24.88
601.11	19.625		601.11	24.845
601.31	19.638		601.31	24.824
601.51	19.68		601.51	24.833
601.72	19.744		601.72	24.876
601.92	19.818		601.92	24.939
602.12	19.875		602.12	24.989
602.32	19.886		602.32	25.015
602.53	19.872		602.53	25.01
602.73	19.828		602.73	24.986
602.93	19.766		602.93	24.933
603.13	19.722		603.13	24.886
603.34	19.714		603.34	24.855
603.54	19.752		603.54	24.846
603.74	19.808		603.74	24.876
603.94	19.859		603.94	24.92
604.15	19.905		604.15	24.975
604.35	19.927		604.35	25.011
604.55	19.907		604.55	25.02
604.75	19.857		604.75	24.997
604.96	19.797		604.96	24.944
605.16	19.739		605.16	24.909
605.36	19.71		605.36	24.869
605.56	19.727		605.56	24.855
605.77	19.782		605.77	24.881
605.97	19.834		605.97	24.913
606.17	19.875		606.17	24.956
606.37	19.906		606.37	24.986
606.58	19.908		606.58	24.995
606.78	19.876		606.78	24.982
606.98	19.815		606.98	24.935
607.18	19.752		607.18	24.879
607.39	19.729		607.39	24.834
607.59	19.741		607.59	24.798
607.79	19.772		607.79	24.785
607.99	19.837		607.99	24.821
608.19	19.9		608.19	24.87
608.4	19.949		608.4	24.909
608.6	19.973		608.6	24.961
608.8	19.972		608.8	24.99
609	19.924		609	24.981
609.21	19.872		609.21	24.959
609.41	19.85		609.41	24.922
609.61	19.844		609.61	24.92
609.81	19.864		609.81	24.919
610.01	19.902		610.01	24.934
610.22	19.943		610.22	24.979
610.42	20.002		610.42	25.021
610.62	20.023		610.62	25.062
610.82	20.003		610.82	25.064
611.02	19.961		611.02	25.058
611.23	19.906		611.23	25.025
611.43	19.849		611.43	24.966
611.63	19.822		611.63	24.915
611.83	19.832		611.83	24.884
612.03	19.848		612.03	24.881
612.24	19.9		612.24	24.894
612.44	19.958		612.44	24.927
612.64	19.991		612.64	24.976
612.84	20.005		612.84	24.997
613.04	19.996		613.04	25.009
613.25	19.974		613.25	24.975
613.45	19.944		613.45	24.955
613.65	19.905		613.65	24.913
613.85	19.906		613.85	24.87
614.05	19.916		614.05	24.861
614.25	19.958		614.25	24.876
614.46	20.006		614.46	24.91
614.66	20.048		614.66	24.947
614.86	20.091		614.86	24.981
615.06	20.104		615.06	25.005
615.26	20.086		615.26	24.997
615.47	20.061		615.47	25.001
615.67	20.021		615.67	24.98
615.87	19.982		615.87	24.96
616.07	19.985		616.07	24.929
616.27	20.005		616.27	24.926
616.47	20.028		616.47	24.941
616.68	20.078		616.68	24.956
616.88	20.122		616.88	24.989
617.08	20.147		617.08	25.005
617.28	20.147		617.28	24.997
617.48	20.13		617.48	24.965
617.68	20.082		617.68	24.929
617.89	20.045		617.89	24.886
618.09	20.016		618.09	24.854
618.29	20.004		618.29	24.827
618.49	20.034		618.49	24.819
618.69	20.061		618.69	24.843
618.89	20.112		618.89	24.847
619.09	20.162		619.09	24.873
619.3	20.177		619.3	24.883
619.5	20.185		619.5	24.873
619.7	20.165		619.7	24.847
619.9	20.137		619.9	24.835
620.1	20.096		620.1	24.803
620.3	20.081		620.3	24.78
620.5	20.083		620.5	24.777
620.71	20.1		620.71	24.768
620.91	20.138		620.91	24.769
621.11	20.167		621.11	24.783
621.31	20.205		621.31	24.789
621.51	20.226		621.51	24.794
621.71	20.23		621.71	24.793
621.91	20.226		621.91	24.784
622.11	20.187		622.11	24.761
622.32	20.155		622.32	24.743
622.52	20.151		622.52	24.734
622.72	20.167		622.72	24.763
622.92	20.186		622.92	24.765
623.12	20.236		623.12	24.791
623.32	20.289		623.32	24.809
623.52	20.337		623.52	24.825
623.72	20.373		623.72	24.838
623.93	20.385		623.93	24.828
624.13	20.375		624.13	24.821
624.33	20.335		624.33	24.79
624.53	20.315		624.53	24.757
624.73	20.299		624.73	24.742
624.93	20.301		624.93	24.738
625.13	20.305		625.13	24.724
625.33	20.317		625.33	24.709
625.53	20.34		625.53	24.72
625.74	20.35		625.74	24.716
625.94	20.356		625.94	24.703
626.14	20.348		626.14	24.71
626.34	20.329		626.34	24.697
626.54	20.304		626.54	24.689
626.74	20.271		626.74	24.678
626.94	20.256		626.94	24.667
627.14	20.23		627.14	24.664
627.34	20.239		627.34	24.669
627.54	20.254		627.54	24.66
627.74	20.274		627.74	24.674
627.95	20.287		627.95	24.671
628.15	20.33		628.15	24.665
628.35	20.35		628.35	24.656
628.55	20.345		628.55	24.641
628.75	20.33		628.75	24.625
628.95	20.301		628.95	24.621
629.15	20.279		629.15	24.612
629.35	20.269		629.35	24.596
629.55	20.28		629.55	24.598
629.75	20.312		629.75	24.605
629.95	20.346		629.95	24.613
630.15	20.391		630.15	24.627
630.35	20.418		630.35	24.623
630.56	20.454		630.56	24.612
630.76	20.435		630.76	24.587
630.96	20.428		630.96	24.561
631.16	20.416		631.16	24.553
631.36	20.397		631.36	24.535
631.56	20.379		631.56	24.507
631.76	20.365		631.76	24.492
631.96	20.373		631.96	24.499
632.16	20.386		632.16	24.481
632.36	20.4		632.36	24.474
632.56	20.412		632.56	24.454
632.76	20.412		632.76	24.437
632.96	20.429		632.96	24.426
633.16	20.415		633.16	24.417
633.36	20.413		633.36	24.4
633.56	20.398		633.56	24.4
633.76	20.395		633.76	24.401
633.96	20.387		633.96	24.39
634.17	20.417		634.17	24.397
634.37	20.444		634.37	24.409
634.57	20.485		634.57	24.416
634.77	20.502		634.77	24.431
634.97	20.544		634.97	24.431
635.17	20.568		635.17	24.419
635.37	20.569		635.37	24.409
635.57	20.551		635.57	24.385
635.77	20.552		635.77	24.39
635.97	20.55		635.97	24.415
636.17	20.542		636.17	24.417
636.37	20.542		636.37	24.409
636.57	20.553		636.57	24.417
636.77	20.572		636.77	24.419
636.97	20.589		636.97	24.413
637.17	20.591		637.17	24.395
637.37	20.617		637.37	24.383
637.57	20.618		637.57	24.347
637.77	20.618		637.77	24.341
637.97	20.621		637.97	24.322
638.17	20.621		638.17	24.326
638.37	20.605		638.37	24.301
638.57	20.602		638.57	24.303
638.77	20.615		638.77	24.309
638.97	20.613		638.97	24.332
639.17	20.633		639.17	24.328
639.37	20.642		639.37	24.32
639.57	20.666		639.57	24.313
639.77	20.684		639.77	24.302
639.97	20.696		639.97	24.279
640.17	20.689		640.17	24.278
640.37	20.684		640.37	24.263
640.57	20.669		640.57	24.259
640.77	20.664		640.77	24.253
640.97	20.662		640.97	24.252
641.17	20.68		641.17	24.251
641.37	20.679		641.37	24.241
641.57	20.708		641.57	24.218
641.77	20.72		641.77	24.208
641.97	20.722		641.97	24.183
642.17	20.722		642.17	24.166
642.37	20.722		642.37	24.143
642.57	20.705		642.57	24.126
642.77	20.701		642.77	24.098
642.97	20.686		642.97	24.08
643.17	20.687		643.17	24.073
643.37	20.683		643.37	24.067
643.57	20.691		643.57	24.078
643.77	20.679		643.77	24.073
643.97	20.684		643.97	24.075
644.17	20.696		644.17	24.069
644.37	20.705		644.37	24.073
644.57	20.717		644.57	24.069
644.77	20.714		644.77	24.049
644.97	20.702		644.97	24.024
645.17	20.697		645.17	24.005
645.37	20.697		645.37	24.012
645.57	20.702		645.57	24.012
645.77	20.702		645.77	24.026
645.97	20.713		645.97	24.037
646.16	20.726		646.16	24.043
646.36	20.743		646.36	24.031
646.56	20.766		646.56	24.034
646.76	20.775		646.76	24.04
646.96	20.79		646.96	24.021
647.16	20.795		647.16	24.012
647.36	20.811		647.36	24.006
647.56	20.834		647.56	24.004
647.76	20.851		647.76	24.004
647.96	20.851		647.96	24.005
648.16	20.846		648.16	24.005
648.36	20.86		648.36	23.99
648.56	20.871		648.56	23.984
648.76	20.882		648.76	23.976
648.96	20.881		648.96	23.984
649.16	20.885		649.16	23.962
649.36	20.88		649.36	23.932
649.56	20.871		649.56	23.921
649.75	20.868		649.75	23.906
649.95	20.867		649.95	23.889
650.15	20.862		650.15	23.87
650.35	20.867		650.35	23.881
650.55	20.88		650.55	23.886
650.75	20.902		650.75	23.888
650.95	20.914		650.95	23.906
651.15	20.918		651.15	23.904
651.35	20.919		651.35	23.905
651.55	20.939		651.55	23.88
651.75	20.945		651.75	23.854
651.95	20.952		651.95	23.835
652.15	20.957		652.15	23.806
652.34	20.961		652.34	23.781
652.54	20.958		652.54	23.757
652.74	20.956		652.74	23.774
652.94	20.961		652.94	23.774
653.14	20.973		653.14	23.779
653.34	20.989		653.34	23.799
653.54	21.012		653.54	23.801
653.74	21.025		653.74	23.809
653.94	21.047		653.94	23.803
654.14	21.042		654.14	23.785
654.33	21.046		654.33	23.778
654.53	21.049		654.53	23.762
654.73	21.062		654.73	23.742
654.93	21.069		654.93	23.714
655.13	21.073		655.13	23.716
655.33	21.082		655.33	23.71
655.53	21.093		655.53	23.702
655.73	21.088		655.73	23.69
655.93	21.086		655.93	23.687
656.12	21.083		656.12	23.684
656.32	21.093		656.32	23.678
656.52	21.092		656.52	23.662
656.72	21.099		656.72	23.66
656.92	21.088		656.92	23.631
657.12	21.074		657.12	23.605
657.32	21.063		657.32	23.593
657.52	21.063		657.52	23.597
657.72	21.065		657.72	23.578
657.91	21.064		657.91	23.556
658.11	21.056		658.11	23.546
658.31	21.064		658.31	23.546
658.51	21.078		658.51	23.537
658.71	21.08		658.71	23.527
658.91	21.087		658.91	23.519
659.11	21.085		659.11	23.499
659.3	21.086		659.3	23.491
659.5	21.092		659.5	23.495
659.7	21.094		659.7	23.495
659.9	21.088		659.9	23.486
660.1	21.081		660.1	23.488
660.3	21.069		660.3	23.497
660.5	21.083		660.5	23.52
660.69	21.111		660.69	23.532
660.89	21.126		660.89	23.535
661.09	21.133		661.09	23.512
661.29	21.145		661.29	23.513
661.49	21.147		661.49	23.503
661.69	21.144		661.69	23.502
661.89	21.154		661.89	23.506
662.08	21.171		662.08	23.521
662.28	21.195		662.28	23.538
662.48	21.196		662.48	23.544
662.68	21.206		662.68	23.549
662.88	21.228		662.88	23.549
663.08	21.232		663.08	23.544
663.27	21.226		663.27	23.524
663.47	21.231		663.47	23.51
663.67	21.233		663.67	23.518
663.87	21.228		663.87	23.492
664.07	21.23		664.07	23.486
664.27	21.236		664.27	23.478
664.46	21.239		664.46	23.451
664.66	21.233		664.66	23.412
664.86	21.224		664.86	23.381
665.06	21.241		665.06	23.364
665.26	21.247		665.26	23.367
665.45	21.242		665.45	23.353
665.65	21.257		665.65	23.34
665.85	21.253		665.85	23.344
666.05	21.256		666.05	23.345
666.25	21.268		666.25	23.338
666.45	21.294		666.45	23.341
666.64	21.299		666.64	23.333
666.84	21.313		666.84	23.322
667.04	21.311		667.04	23.32
667.24	21.305		667.24	23.325
667.44	21.301		667.44	23.308
667.63	21.273		667.63	23.31
667.83	21.263		667.83	23.28
668.03	21.278		668.03	23.287
668.23	21.276		668.23	23.269
668.43	21.292		668.43	23.25
668.62	21.318		668.62	23.255
668.82	21.325		668.82	23.244
669.02	21.331		669.02	23.236
669.22	21.352		669.22	23.239
669.42	21.368		669.42	23.255
669.61	21.378		669.61	23.254
669.81	21.385		669.81	23.251
670.01	21.396		670.01	23.263
670.21	21.403		670.21	23.258
670.4	21.406		670.4	23.244
670.6	21.399		670.6	23.205
670.8	21.386		670.8	23.197
671	21.392		671	23.19
671.2	21.376		671.2	23.163
671.39	21.39		671.39	23.159
671.59	21.4		671.59	23.152
671.79	21.404		671.79	23.137
671.99	21.41		671.99	23.132
672.18	21.419		672.18	23.135
672.38	21.429		672.38	23.136
672.58	21.427		672.58	23.135
672.78	21.44		672.78	23.132
672.98	21.441		672.98	23.149
673.17	21.445		673.17	23.165
673.37	21.458		673.37	23.15
673.57	21.464		673.57	23.141
673.77	21.475		673.77	23.118
673.96	21.474		673.96	23.097
674.16	21.472		674.16	23.081
674.36	21.481		674.36	23.075
674.56	21.484		674.56	23.044
674.75	21.498		674.75	23.049
674.95	21.504		674.95	23.046
675.15	21.506		675.15	23.062
675.35	21.511		675.35	23.077
675.54	21.493		675.54	23.067
675.74	21.499		675.74	23.072
675.94	21.493		675.94	23.079
676.14	21.476		676.14	23.065
676.33	21.467		676.33	23.055
676.53	21.47		676.53	23.045
676.73	21.483		676.73	23.045
676.92	21.481		676.92	23.02
677.12	21.503		677.12	23.013
677.32	21.517		677.32	23.002
677.52	21.546		677.52	23.012
677.71	21.577		677.71	23.006
677.91	21.591		677.91	22.993
678.11	21.605		678.11	22.985
678.31	21.581		678.31	22.96
678.5	21.574		678.5	22.946
678.7	21.571		678.7	22.931
678.9	21.568		678.9	22.911
679.09	21.561		679.09	22.91
679.29	21.56		679.29	22.893
679.49	21.585		679.49	22.912
679.69	21.599		679.69	22.935
679.88	21.623		679.88	22.949
680.08	21.643		680.08	22.963
680.28	21.65		680.28	22.967
680.47	21.657		680.47	22.962
680.67	21.682		680.67	22.978
680.87	21.712		680.87	22.981
681.07	21.708		681.07	22.969
681.26	21.72		681.26	22.975
681.46	21.711		681.46	22.975
681.66	21.702		681.66	22.951
681.85	21.695		681.85	22.931
682.05	21.691		682.05	22.905
682.25	21.688		682.25	22.893
682.44	21.683		682.44	22.872
682.64	21.688		682.64	22.853
682.84	21.697		682.84	22.854
683.03	21.719		683.03	22.87
683.23	21.73		683.23	22.853
683.43	21.721		683.43	22.85
683.63	21.728		683.63	22.861
683.82	21.71		683.82	22.849
684.02	21.705		684.02	22.836
684.22	21.708		684.22	22.814
684.41	21.696		684.41	22.782
684.61	21.683		684.61	22.761
684.81	21.694		684.81	22.744
685	21.715		685	22.741
685.2	21.74		685.2	22.747
685.4	21.77		685.4	22.748
685.59	21.796		685.59	22.762
685.79	21.825		685.79	22.793
685.99	21.844		685.99	22.806
686.18	21.839		686.18	22.809
686.38	21.839		686.38	22.832
686.58	21.815		686.58	22.843
686.77	21.776		686.77	22.846
686.97	21.76		686.97	22.857
687.17	21.743		687.17	22.822
687.36	21.719		687.36	22.805
687.56	21.708		687.56	22.777
687.76	21.697		687.76	22.75
687.95	21.706		687.95	22.732
688.15	21.729		688.15	22.716
688.35	21.751		688.35	22.709
688.54	21.778		688.54	22.718
688.74	21.813		688.74	22.728
688.93	21.838		688.93	22.723
689.13	21.858		689.13	22.724
689.33	21.867		689.33	22.725
689.52	21.852		689.52	22.702
689.72	21.836		689.72	22.707
689.92	21.827		689.92	22.69
690.11	21.812		690.11	22.681
690.31	21.804		690.31	22.666
690.51	21.798		690.51	22.667
690.7	21.812		690.7	22.669
690.9	21.824		690.9	22.655
691.09	21.851		691.09	22.651
691.29	21.879		691.29	22.642
691.49	21.891		691.49	22.635
691.68	21.927		691.68	22.631
691.88	21.953		691.88	22.623
692.08	21.959		692.08	22.636
692.27	21.957		692.27	22.641
692.47	21.926		692.47	22.642
692.66	21.894		692.66	22.625
692.86	21.868		692.86	22.607
693.06	21.843		693.06	22.583
693.25	21.819		693.25	22.564
693.45	21.827		693.45	22.58
693.65	21.832		693.65	22.578
693.84	21.857		693.84	22.595
694.04	21.891		694.04	22.621
694.23	21.91		694.23	22.642
694.43	21.927		694.43	22.659
694.63	21.95		694.63	22.672
694.82	21.954		694.82	22.667
695.02	21.957		695.02	22.653
695.21	21.937		695.21	22.656
695.41	21.914		695.41	22.652
695.61	21.905		695.61	22.644
695.8	21.879		695.8	22.627
696	21.863		696	22.591
696.19	21.868		696.19	22.582
696.39	21.881		696.39	22.565
696.59	21.913		696.59	22.549
696.78	21.941		696.78	22.552
696.98	21.964		696.98	22.562
697.17	22.001		697.17	22.566
697.37	22.024		697.37	22.586
697.56	22.045		697.56	22.588
697.76	22.084		697.76	22.59
697.96	22.111		697.96	22.601
698.15	22.097		698.15	22.595
698.35	22.08		698.35	22.591
698.54	22.054		698.54	22.584
698.74	22.035		698.74	22.581
698.93	22.008		698.93	22.561
699.13	21.97		699.13	22.551
699.33	21.978		699.33	22.526
699.52	22.003		699.52	22.506
699.72	22.025		699.72	22.499
699.91	22.063		699.91	22.495
700.11	22.087		700.11	22.5
700.3	22.107		700.3	22.502
700.5	22.103		700.5	22.504
700.7	22.117		700.7	22.521
700.89	22.123		700.89	22.52
701.09	22.116		701.09	22.54
701.28	22.089		701.28	22.541
701.48	22.071		701.48	22.549
701.67	22.069		701.67	22.547
701.87	22.041		701.87	22.545
702.06	22.036		702.06	22.542
702.26	22.035		702.26	22.535
702.46	22.037		702.46	22.52
702.65	22.068		702.65	22.515
702.85	22.1		702.85	22.526
703.04	22.129		703.04	22.527
703.24	22.157		703.24	22.527
703.43	22.171		703.43	22.546
703.63	22.178		703.63	22.534
703.82	22.19		703.82	22.538
704.02	22.154		704.02	22.535
704.21	22.136		704.21	22.533
704.41	22.122		704.41	22.526
704.6	22.092		704.6	22.52
704.8	22.08		704.8	22.519
704.99	22.077		704.99	22.522
705.19	22.081		705.19	22.51
705.38	22.084		705.38	22.491
705.58	22.126		705.58	22.464
705.78	22.153		705.78	22.451
705.97	22.196		705.97	22.437
706.17	22.227		706.17	22.446
706.36	22.258		706.36	22.431
706.56	22.293		706.56	22.444
706.75	22.29		706.75	22.441
706.95	22.278		706.95	22.452
707.14	22.265		707.14	22.463
707.34	22.226		707.34	22.47
707.53	22.203		707.53	22.47
707.73	22.171		707.73	22.487
707.92	22.16		707.92	22.497
708.12	22.151		708.12	22.512
708.31	22.171		708.31	22.51
708.51	22.193		708.51	22.508
708.7	22.229		708.7	22.492
708.9	22.259		708.9	22.494
709.09	22.306		709.09	22.479
709.29	22.339		709.29	22.475
709.48	22.365		709.48	22.469
709.68	22.377		709.68	22.46
709.87	22.374		709.87	22.442
710.07	22.36		710.07	22.427
710.26	22.326		710.26	22.412
710.46	22.286		710.46	22.399
710.65	22.245		710.65	22.39
710.85	22.212		710.85	22.391
711.04	22.185		711.04	22.383
711.23	22.163		711.23	22.378
711.43	22.164		711.43	22.373
711.62	22.177		711.62	22.369
711.82	22.219		711.82	22.377
712.01	22.271		712.01	22.383
712.21	22.315		712.21	22.385
712.4	22.367		712.4	22.397
712.6	22.4		712.6	22.402
712.79	22.427		712.79	22.391
712.99	22.417		712.99	22.376
713.18	22.418		713.18	22.377
713.38	22.41		713.38	22.379
713.57	22.376		713.57	22.362
713.77	22.366		713.77	22.35
713.96	22.348		713.96	22.321
714.15	22.329		714.15	22.291
714.35	22.311		714.35	22.257
714.54	22.299		714.54	22.232
714.74	22.318		714.74	22.22
714.93	22.362		714.93	22.211
715.13	22.401		715.13	22.223
715.32	22.45		715.32	22.263
715.52	22.496		715.52	22.297
715.71	22.504		715.71	22.311
715.91	22.505		715.91	22.312
716.1	22.504		716.1	22.326
716.29	22.475		716.29	22.355
716.49	22.425		716.49	22.375
716.68	22.401		716.68	22.395
716.88	22.376		716.88	22.395
717.07	22.356		717.07	22.385
717.27	22.343		717.27	22.372
717.46	22.329		717.46	22.347
717.65	22.339		717.65	22.33
717.85	22.366		717.85	22.298
718.04	22.425		718.04	22.289
718.24	22.481		718.24	22.291
718.43	22.51		718.43	22.302
718.63	22.569		718.63	22.33
718.82	22.61		718.82	22.346
719.01	22.635		719.01	22.371
719.21	22.63		719.21	22.4
719.4	22.614		719.4	22.433
719.6	22.572		719.6	22.447
719.79	22.513		719.79	22.44
719.98	22.456		719.98	22.433
720.18	22.39		720.18	22.416
720.37	22.355		720.37	22.398
720.57	22.321		720.57	22.365
720.76	22.32		720.76	22.337
720.96	22.348		720.96	22.296
721.15	22.389		721.15	22.244
721.34	22.457		721.34	22.224
721.54	22.517		721.54	22.223
721.73	22.572		721.73	22.213
721.93	22.607		721.93	22.227
722.12	22.64		722.12	22.274
722.31	22.643		722.31	22.327
722.51	22.636		722.51	22.368
722.7	22.634		722.7	22.396
722.89	22.592		722.89	22.415
723.09	22.558		723.09	22.409
723.28	22.523		723.28	22.405
723.48	22.495		723.48	22.398
723.67	22.48		723.67	22.392
723.86	22.465		723.86	22.355
724.06	22.494		724.06	22.34
724.25	22.545		724.25	22.32
724.45	22.614		724.45	22.292
724.64	22.675		724.64	22.266
724.83	22.746		724.83	22.251
725.03	22.8		725.03	22.258
725.22	22.831		725.22	22.278
725.41	22.843		725.41	22.299
725.61	22.84		725.61	22.32
725.8	22.816		725.8	22.334
726	22.771		726	22.338
726.19	22.712		726.19	22.34
726.38	22.663		726.38	22.335
726.58	22.605		726.58	22.292
726.77	22.565		726.77	22.271
726.96	22.535		726.96	22.254
727.16	22.549		727.16	22.229
727.35	22.6		727.35	22.221
727.54	22.66		727.54	22.211
727.74	22.726		727.74	22.21
727.93	22.802		727.93	22.216
728.12	22.858		728.12	22.249
728.32	22.889		728.32	22.272
728.51	22.909		728.51	22.316
728.7	22.897		728.7	22.336
728.9	22.864		728.9	22.361
729.09	22.811		729.09	22.371
729.29	22.746		729.29	22.366
729.48	22.675		729.48	22.329
729.67	22.607		729.67	22.283
729.87	22.556		729.87	22.23
730.06	22.533		730.06	22.194
730.25	22.531		730.25	22.154
730.45	22.567		730.45	22.124
730.64	22.632		730.64	22.122
730.83	22.729		730.83	22.135
731.03	22.82		731.03	22.166
731.22	22.901		731.22	22.214
731.41	22.962		731.41	22.266
731.6	23.002		731.6	22.326
731.8	23.011		731.8	22.381
731.99	23.017		731.99	22.436
732.18	22.989		732.18	22.484
732.38	22.922		732.38	22.502
732.57	22.844		732.57	22.493
732.76	22.786		732.76	22.448
732.96	22.713		732.96	22.392
733.15	22.663		733.15	22.325
733.34	22.624		733.34	22.255
733.54	22.643		733.54	22.204
733.73	22.684		733.73	22.175
733.92	22.744		733.92	22.156
734.12	22.828		734.12	22.167
734.31	22.937		734.31	22.208
734.5	22.998		734.5	22.246
734.69	23.063		734.69	22.294
734.89	23.091		734.89	22.362
735.08	23.09		735.08	22.415
735.27	23.029		735.27	22.476
735.47	22.966		735.47	22.522
735.66	22.875		735.66	22.533
735.85	22.785		735.85	22.538
736.05	22.687		736.05	22.484
736.24	22.624		736.24	22.431
736.43	22.593		736.43	22.376
736.62	22.588		736.62	22.298
736.82	22.592		736.82	22.218
737.01	22.661		737.01	22.173
737.2	22.737		737.2	22.144
737.39	22.847		737.39	22.143
737.59	22.954		737.59	22.186
737.78	23.064		737.78	22.241
737.97	23.145		737.97	22.306
738.17	23.17		738.17	22.364
738.36	23.167		738.36	22.427
738.55	23.128		738.55	22.485
738.74	23.06		738.74	22.501
738.94	22.965		738.94	22.489
739.13	22.863		739.13	22.462
739.32	22.784		739.32	22.449
739.51	22.698		739.51	22.396
739.71	22.651		739.71	22.358
739.9	22.656		739.9	22.308
740.09	22.696		740.09	22.248
740.28	22.759		740.28	22.192
740.48	22.851		740.48	22.16
740.67	22.976		740.67	22.142
740.86	23.101		740.86	22.15
741.05	23.209		741.05	22.186
741.25	23.279		741.25	22.251
741.44	23.318		741.44	22.345
741.63	23.323		741.63	22.429
741.82	23.272		741.82	22.451
742.02	23.195		742.02	22.477
742.21	23.111		742.21	22.47
742.4	22.986		742.4	22.436
742.59	22.881		742.59	22.396
742.79	22.782		742.79	22.345
742.98	22.734		742.98	22.309
743.17	22.7		743.17	22.278
743.36	22.725		743.36	22.245
743.56	22.791		743.56	22.212
743.75	22.895		743.75	22.211
743.94	23.025		743.94	22.201
744.13	23.164		744.13	22.208
744.33	23.285		744.33	22.276
744.52	23.402		744.52	22.347
744.71	23.433		744.71	22.424
744.9	23.436		744.9	22.485
745.09	23.392		745.09	22.517
745.29	23.333		745.29	22.528
745.48	23.224		745.48	22.505
745.67	23.121		745.67	22.461
745.86	23.007		745.86	22.384
746.05	22.905		746.05	22.306
746.25	22.826		746.25	22.22
746.44	22.777		746.44	22.152
746.63	22.778		746.63	22.113
746.82	22.833		746.82	22.071
747.01	22.909		747.01	22.069
747.21	23.048		747.21	22.097
747.4	23.194		747.4	22.136
747.59	23.314		747.59	22.195
747.78	23.422		747.78	22.291
747.97	23.468		747.97	22.359
748.17	23.479		748.17	22.456
748.36	23.442		748.36	22.533
748.55	23.362		748.55	22.574
748.74	23.259		748.74	22.566
748.93	23.128		748.93	22.531
749.13	22.998		749.13	22.455
749.32	22.879		749.32	22.366
749.51	22.806		749.51	22.265
749.7	22.747		749.7	22.157
749.89	22.74		749.89	22.077
750.09	22.803		750.09	22.021
750.28	22.882		750.28	21.98
750.47	23.012		750.47	22.003
750.66	23.184		750.66	22.047
750.85	23.344		750.85	22.134
751.04	23.495		751.04	22.244
751.24	23.606		751.24	22.381
751.43	23.689		751.43	22.495
751.62	23.694		751.62	22.594
751.81	23.642		751.81	22.66
752	23.544		752	22.68
752.19	23.425		752.19	22.666
752.39	23.283		752.39	22.625
752.58	23.136		752.58	22.552
752.77	23.03		752.77	22.465
752.96	22.957		752.96	22.362
753.15	22.911		753.15	22.228
753.34	22.916		753.34	22.11
753.54	22.972		753.54	22.012
753.73	23.067		753.73	21.948
753.92	23.18		753.92	21.923
754.11	23.321		754.11	21.959
754.3	23.478		754.3	22.04
754.49	23.595		754.49	22.139
754.68	23.66		754.68	22.249
754.88	23.705		754.88	22.343
755.07	23.682		755.07	22.417
755.26	23.605		755.26	22.465
[truncated: 1,650 more rows]
