# Supplementary material for: Scalable production of structurally colored composite films by shearing supramolecular composites of polymers and colloids
Source: Nat Commun. 2024 Feb 29;15:1874. doi: 10.1038/s41467-024-46237-4 (PMC10904808; doi:10.1038/s41467-024-46237-4)
Supplement: Supplementary file 3 — Source Data [file 41467_2024_46237_MOESM3_ESM.zip › Source of Data/Supplementary Fig.14.xls]

## Sheet: Sheet1
PEI60k-PS30			PEI60k-PS40			PEI60k-PS50			PEI60k-PS60			PEI60k-PS70
Wavelength （nm）	Reflectance (%)		Wavelength （nm）	Reflectance (%)		Wavelength （nm）	Reflectance (%)		Wavelength （nm）	Reflectance (%)		Wavelength （nm）	Reflectance (%)
344.93	-21995.1		344.93	12388.2		344.93	-52589.3		344.93	15936.1		344.93	31038.8
345.15	-21995.1		345.15	12388.2		345.15	-52589.3		345.15	15936.1		345.15	31038.8
345.37	-21995.1		345.37	12388.2		345.37	-52589.3		345.37	15936.1		345.37	31038.8
345.59	230.845		345.59	50.95		345.59	45.947		345.59	-8.076		345.59	71.385
345.81	71.128		345.81	114.494		345.81	14.783		345.81	30.434		345.81	-5.091
346.03	110.241		346.03	128.316		346.03	-98.416		346.03	-55.379		346.03	-22.675
346.24	281.728		346.24	33.959		346.24	223.166		346.24	-209.301		346.24	-130.336
346.46	248.594		346.46	41.497		346.46	54.545		346.46	-267.437		346.46	-114.257
346.68	242.449		346.68	37.569		346.68	-90.496		346.68	-226.796		346.68	-33.379
346.9	207.757		346.9	101.291		346.9	-254.895		346.9	-278.496		346.9	-19.777
347.12	436.507		347.12	350.522		347.12	-466.276		347.12	-599.209		347.12	58.21
347.34	-59.477		347.34	7.863		347.34	158.628		347.34	250.628		347.34	3.629
347.56	-29.557		347.56	30.313		347.56	83.054		347.56	114.841		347.56	20.722
347.77	-0.533		347.77	28.772		347.77	42.936		347.77	61.545		347.77	15.287
347.99	3.642		347.99	16.639		347.99	42.805		347.99	52.115		347.99	16.161
348.21	0.869		348.21	18.865		348.21	29.477		348.21	49.915		348.21	16.884
348.43	7.2		348.43	23.508		348.43	21.072		348.43	45.262		348.43	27.411
348.65	8.807		348.65	25.419		348.65	27.27		348.65	44.575		348.65	28.932
348.87	4.075		348.87	21.341		348.87	26.125		348.87	34.911		348.87	27.753
349.08	4.648		349.08	23.088		349.08	26.331		349.08	35.074		349.08	25.268
349.3	3.379		349.3	23.447		349.3	19.851		349.3	30.01		349.3	25.9
349.52	8.442		349.52	22.369		349.52	16.878		349.52	29.524		349.52	29.676
349.74	8.282		349.74	24.249		349.74	17.623		349.74	28.669		349.74	29.935
349.96	16.333		349.96	29.235		349.96	22.584		349.96	28.347		349.96	33
350.18	18.397		350.18	27.814		350.18	24.531		350.18	27.69		350.18	31.53
350.39	21.043		350.39	28.04		350.39	26.073		350.39	28.356		350.39	31.982
350.61	19.037		350.61	27.371		350.61	28.728		350.61	27.943		350.61	29.985
350.83	21.21		350.83	26.416		350.83	26.442		350.83	28.561		350.83	32.117
351.05	23.493		351.05	28.132		351.05	31.173		351.05	27.656		351.05	33.806
351.27	22.158		351.27	27.311		351.27	33.439		351.27	26.043		351.27	32.295
351.49	23.386		351.49	27.53		351.49	31.236		351.49	22.91		351.49	32.059
351.7	25.406		351.7	26.35		351.7	31.119		351.7	23.499		351.7	31.972
351.92	22.976		351.92	24.825		351.92	31.46		351.92	21.862		351.92	31.038
352.14	22.751		352.14	24.834		352.14	31.739		352.14	23.248		352.14	30.644
352.36	20.389		352.36	24.194		352.36	33.746		352.36	21.185		352.36	29.934
352.58	20.173		352.58	25.575		352.58	35.582		352.58	20.989		352.58	28.706
352.8	17.06		352.8	22.929		352.8	33.413		352.8	20.104		352.8	29.41
353.01	12.765		353.01	22.253		353.01	31.648		353.01	19.279		353.01	30.275
353.23	12.161		353.23	20.374		353.23	26.838		353.23	19.832		353.23	30.36
353.45	14.365		353.45	21.857		353.45	26.741		353.45	25.121		353.45	33.761
353.67	11.665		353.67	23.194		353.67	27.369		353.67	23.384		353.67	30.745
353.89	11.725		353.89	25.431		353.89	27.497		353.89	23.681		353.89	28.876
354.1	13.258		354.1	23.831		354.1	26.459		354.1	24.222		354.1	30.26
354.32	14.179		354.32	21.171		354.32	28.276		354.32	25.371		354.32	33.797
354.54	13.857		354.54	22.352		354.54	29.284		354.54	27.9		354.54	34.168
354.76	16.119		354.76	24.863		354.76	30.31		354.76	29.57		354.76	36.104
354.98	18.591		354.98	23.916		354.98	28.916		354.98	30.554		354.98	35.106
355.19	20.55		355.19	25.04		355.19	27.571		355.19	31.834		355.19	34.456
355.41	22.287		355.41	23.227		355.41	27.147		355.41	30.682		355.41	35.349
355.63	24.442		355.63	25.587		355.63	26.472		355.63	33.08		355.63	35.112
355.85	26.235		355.85	26.494		355.85	29.295		355.85	34.851		355.85	35.528
356.07	26.911		356.07	25.713		356.07	32.122		356.07	30.77		356.07	32.634
356.28	27.471		356.28	25.163		356.28	31.696		356.28	26.395		356.28	33.777
356.5	28.355		356.5	23.149		356.5	32.619		356.5	27.233		356.5	37.111
356.72	29.191		356.72	22.181		356.72	34.974		356.72	27.35		356.72	39.361
356.94	28.426		356.94	23.777		356.94	35.927		356.94	26.264		356.94	38.893
357.16	27.403		357.16	21.961		357.16	33.636		357.16	26.193		357.16	35.014
357.37	26.046		357.37	20.898		357.37	28.702		357.37	22.098		357.37	33.376
357.59	25.77		357.59	20.869		357.59	28.775		357.59	21.94		357.59	34.666
357.81	23.223		357.81	18.894		357.81	28.887		357.81	19.802		357.81	36.158
358.03	23.389		358.03	18.942		358.03	28.588		358.03	18.184		358.03	35.869
358.25	20.773		358.25	18.359		358.25	29.244		358.25	23.201		358.25	35.03
358.46	19.845		358.46	17.567		358.46	30.324		358.46	23.066		358.46	36.897
358.68	19.777		358.68	17.197		358.68	25.38		358.68	21.843		358.68	35.84
358.9	19.49		358.9	17.205		358.9	24.314		358.9	21.916		358.9	36.019
359.12	16.378		359.12	17.055		359.12	24.208		359.12	25.327		359.12	33.973
359.33	17.337		359.33	20.273		359.33	24.296		359.33	25.805		359.33	32.978
359.55	15.559		359.55	19.318		359.55	23.374		359.55	25.974		359.55	34.717
359.77	15.976		359.77	17.737		359.77	23.064		359.77	26.505		359.77	31.705
359.99	16.864		359.99	21.184		359.99	25.772		359.99	28.421		359.99	31.823
360.21	17.846		360.21	21.964		360.21	28.21		360.21	29.468		360.21	33.512
360.42	20.135		360.42	22.351		360.42	27.161		360.42	29.791		360.42	33.677
360.64	20.122		360.64	22.478		360.64	28.223		360.64	31.157		360.64	30.964
360.86	18.834		360.86	21.592		360.86	28.666		360.86	32.484		360.86	29.068
361.08	19.188		361.08	22.599		361.08	28.576		361.08	30.625		361.08	30.945
361.29	17.263		361.29	20.327		361.29	26.276		361.29	28.676		361.29	25.312
361.51	19.038		361.51	21.633		361.51	30.209		361.51	28.365		361.51	26.491
361.73	21.59		361.73	22.885		361.73	30.045		361.73	31.486		361.73	29.663
361.95	22.857		361.95	22.419		361.95	30.758		361.95	29.77		361.95	29.373
362.17	20.923		362.17	21.177		362.17	28.667		362.17	29.267		362.17	27.869
362.38	24.033		362.38	22.961		362.38	30.808		362.38	31.493		362.38	27.594
362.6	24.037		362.6	23.904		362.6	32.261		362.6	29.239		362.6	29.816
362.82	22.094		362.82	22.234		362.82	29.533		362.82	29.959		362.82	29.973
363.04	23.471		363.04	21.689		363.04	28.349		363.04	30.592		363.04	29.664
363.25	22.565		363.25	21.777		363.25	28.81		363.25	30.248		363.25	27.565
363.47	22.092		363.47	24.272		363.47	28.261		363.47	30.653		363.47	29.028
363.69	22.417		363.69	24.435		363.69	29.028		363.69	31.293		363.69	30.404
363.91	22.375		363.91	22.604		363.91	27.326		363.91	31.238		363.91	27.78
364.12	22.585		364.12	23.441		364.12	26.377		364.12	31.338		364.12	31.177
364.34	20.719		364.34	23.986		364.34	26.007		364.34	32.855		364.34	31.006
364.56	16.427		364.56	23.547		364.56	25.605		364.56	31.97		364.56	28.328
364.78	18.653		364.78	25.939		364.78	24.568		364.78	33.089		364.78	28.092
364.99	18.501		364.99	22.939		364.99	22.924		364.99	30.056		364.99	26.448
365.21	14.899		365.21	20.076		365.21	19.061		365.21	28.415		365.21	23.546
365.43	14.277		365.43	20.345		365.43	16.135		365.43	30.569		365.43	22.294
365.65	14.602		365.65	20.087		365.65	18.05		365.65	28.784		365.65	22.919
365.86	12.574		365.86	19.899		365.86	19.082		365.86	27.988		365.86	21.973
366.08	11.533		366.08	19.748		366.08	18.141		366.08	26.88		366.08	22.949
366.3	12.093		366.3	17.577		366.3	17.612		366.3	25.352		366.3	22.105
366.52	13.015		366.52	17.753		366.52	15.358		366.52	24.283		366.52	21.414
366.73	11.749		366.73	17.761		366.73	16.301		366.73	23.578		366.73	21.035
366.95	11.255		366.95	17.711		366.95	16.902		366.95	23.94		366.95	18.999
367.17	11.745		367.17	16.876		367.17	15.677		367.17	22.979		367.17	17.439
367.39	14.7		367.39	18.287		367.39	16.396		367.39	24.109		367.39	19.084
367.6	13.675		367.6	17.352		367.6	16.007		367.6	23.004		367.6	19.448
367.82	13.652		367.82	18.379		367.82	17.181		367.82	25.467		367.82	22.426
368.04	14.341		368.04	17.388		368.04	16.835		368.04	23.592		368.04	23.194
368.25	14.535		368.25	18.368		368.25	17.239		368.25	22.523		368.25	22.551
368.47	16.207		368.47	18.939		368.47	16.509		368.47	24.266		368.47	22.091
368.69	17.596		368.69	18.943		368.69	16.845		368.69	24.622		368.69	23.158
368.91	19.425		368.91	18.987		368.91	17.707		368.91	26.683		368.91	22.881
369.12	19.04		369.12	18.927		369.12	19.585		369.12	25.87		369.12	23.178
369.34	18.875		369.34	18.838		369.34	21.807		369.34	25.423		369.34	23.677
369.56	20.263		369.56	20.645		369.56	21.499		369.56	24.976		369.56	24.26
369.78	21.586		369.78	22.427		369.78	22.6		369.78	25.332		369.78	25.329
369.99	21.212		369.99	21.502		369.99	23.09		369.99	24.883		369.99	24.895
370.21	19.308		370.21	18.914		370.21	22.136		370.21	23.821		370.21	23.553
370.43	18.373		370.43	17.488		370.43	23.059		370.43	23.727		370.43	23.754
370.64	20.325		370.64	19.269		370.64	25.345		370.64	23.645		370.64	23.383
370.86	21.003		370.86	20.693		370.86	24.827		370.86	22.605		370.86	21.549
371.08	20.499		371.08	19.473		371.08	26.409		371.08	23.594		371.08	22.188
371.3	18.457		371.3	19.295		371.3	25.76		371.3	22.163		371.3	22.703
371.51	17.386		371.51	20.622		371.51	25.824		371.51	23.015		371.51	22.393
371.73	15.774		371.73	19.752		371.73	25.094		371.73	21.407		371.73	21.331
371.95	16.438		371.95	20.038		371.95	24.048		371.95	22.999		371.95	21.511
372.16	16.191		372.16	18.475		372.16	23.336		372.16	23.482		372.16	20.286
372.38	15.037		372.38	18.137		372.38	24.954		372.38	23.005		372.38	21.723
372.6	15.142		372.6	16.917		372.6	23.792		372.6	21.657		372.6	20.329
372.81	13.883		372.81	17.574		372.81	22.498		372.81	21.124		372.81	21.503
373.03	14.085		373.03	17.933		373.03	22.36		373.03	19.167		373.03	20.025
373.25	14.209		373.25	17.966		373.25	21.133		373.25	18.282		373.25	19.917
373.47	12.236		373.47	17.192		373.47	19.221		373.47	18.252		373.47	20.305
373.68	12.184		373.68	16.592		373.68	19.626		373.68	19.386		373.68	20.845
373.9	13.169		373.9	16.979		373.9	18.813		373.9	19.532		373.9	21.241
374.12	15.02		374.12	19.362		374.12	19.68		374.12	20.78		374.12	21.716
374.33	15.974		374.33	18.544		374.33	19.297		374.33	21.532		374.33	21.16
374.55	15.551		374.55	18.287		374.55	21.243		374.55	22.25		374.55	21.445
374.77	15.017		374.77	20.409		374.77	21.636		374.77	23.119		374.77	21.837
374.98	15.762		374.98	21.321		374.98	20.698		374.98	22.628		374.98	23.196
375.2	15.344		375.2	21.329		375.2	18.707		375.2	22.145		375.2	20.628
375.42	16.033		375.42	21.7		375.42	19.282		375.42	23.882		375.42	22.656
375.64	17.007		375.64	20.588		375.64	19.416		375.64	25.084		375.64	22.403
375.85	17.3		375.85	21.313		375.85	19.56		375.85	25.832		375.85	23.239
376.07	16.91		376.07	21.664		376.07	20.065		376.07	26.269		376.07	23.239
376.29	17.589		376.29	22.959		376.29	21.389		376.29	26.092		376.29	23.363
376.5	15.298		376.5	23.236		376.5	22.518		376.5	27.67		376.5	23.264
376.72	15.45		376.72	23.164		376.72	23.502		376.72	27.171		376.72	24.28
376.94	15.612		376.94	20.986		376.94	24.219		376.94	26.696		376.94	24.05
377.15	15.397		377.15	22.023		377.15	23.839		377.15	26.585		377.15	26.646
377.37	14.98		377.37	22.896		377.37	20.616		377.37	25.955		377.37	27.296
377.59	15.601		377.59	20.964		377.59	19.339		377.59	26.092		377.59	27.483
377.8	15.651		377.8	20.877		377.8	21.227		377.8	26.306		377.8	26.548
378.02	17.732		378.02	20.473		378.02	21.305		378.02	27.29		378.02	27.263
378.24	15.888		378.24	19.172		378.24	20.848		378.24	27.127		378.24	25.599
378.45	17.109		378.45	19.107		378.45	21.951		378.45	25.268		378.45	27.453
378.67	18.072		378.67	20.274		378.67	21.67		378.67	25.887		378.67	28.676
378.89	17.409		378.89	20		378.89	20.507		378.89	24.6		378.89	27.452
379.1	17.955		379.1	18.648		379.1	18.853		379.1	24.834		379.1	27.164
379.32	20.487		379.32	19.069		379.32	18.163		379.32	23.656		379.32	28.684
379.54	20.117		379.54	18.41		379.54	18.516		379.54	23.441		379.54	27.572
379.75	19.091		379.75	17.32		379.75	16.279		379.75	21.994		379.75	26.486
379.97	19.03		379.97	16.868		379.97	16.615		379.97	20.877		379.97	24.787
380.19	20.874		380.19	17.03		380.19	18.375		380.19	22.591		380.19	25.74
380.4	20.553		380.4	17.476		380.4	17.941		380.4	22.068		380.4	26.443
380.62	20.107		380.62	18.026		380.62	16.537		380.62	21.988		380.62	27.26
380.84	19.964		380.84	18.343		380.84	17.412		380.84	22.503		380.84	28.187
381.05	21.067		381.05	18.661		381.05	17.714		381.05	20.905		381.05	29.562
381.27	21.442		381.27	19.922		381.27	18.354		381.27	23.288		381.27	29.732
381.49	21.258		381.49	18.117		381.49	19		381.49	23.278		381.49	29.89
381.7	21.322		381.7	19.243		381.7	19.742		381.7	24.371		381.7	30.318
381.92	20.948		381.92	20.701		381.92	21.442		381.92	24.84		381.92	31.647
382.14	21.456		382.14	20.617		382.14	21.982		382.14	25.569		382.14	31.161
382.35	21.883		382.35	20.834		382.35	21.953		382.35	26.305		382.35	32.607
382.57	21.303		382.57	21.596		382.57	23.305		382.57	26.961		382.57	33.24
382.79	20.311		382.79	19.959		382.79	21.622		382.79	27.649		382.79	33.856
383	18.739		383	19.178		383	21.618		383	26.92		383	32.989
383.22	19.477		383.22	19.738		383.22	24.249		383.22	26.365		383.22	32.824
383.43	20.783		383.43	19.082		383.43	26.559		383.43	27.593		383.43	33.218
383.65	20.526		383.65	18.404		383.65	25.747		383.65	27.667		383.65	33.554
383.87	20.548		383.87	19.212		383.87	25.984		383.87	29.024		383.87	33.647
384.08	19.724		384.08	19.076		384.08	24.821		384.08	28.145		384.08	32.724
384.3	19.059		384.3	20.532		384.3	24.78		384.3	27.469		384.3	32.429
384.52	20.752		384.52	20.383		384.52	25.695		384.52	27.881		384.52	33.275
384.73	20.529		384.73	19.809		384.73	25.743		384.73	27.999		384.73	32.375
384.95	19.383		384.95	20.501		384.95	25.264		384.95	26.72		384.95	32.335
385.17	19.11		385.17	20.573		385.17	24.554		385.17	26.415		385.17	30.028
385.38	19.929		385.38	21.406		385.38	24.649		385.38	26.295		385.38	30.302
385.6	19.743		385.6	22.867		385.6	25.656		385.6	26.619		385.6	29.534
385.81	20.193		385.81	22.993		385.81	25.524		385.81	26.062		385.81	30.831
386.03	19.686		386.03	22.094		386.03	24.043		386.03	27.103		386.03	30.777
386.25	17.717		386.25	22.385		386.25	23.004		386.25	26.412		386.25	30.88
386.46	17.608		386.46	22.683		386.46	22.62		386.46	26.202		386.46	29.816
386.68	16.673		386.68	21.659		386.68	22.1		386.68	25.23		386.68	29.584
386.9	16.404		386.9	21.169		386.9	22.756		386.9	25.656		386.9	29.367
387.11	16.43		387.11	20.943		387.11	22.756		387.11	26.732		387.11	30.28
387.33	15.869		387.33	20.139		387.33	22.198		387.33	26.611		387.33	29.622
387.54	15.499		387.54	19.483		387.54	21.608		387.54	24.838		387.54	28.694
387.76	16.323		387.76	19.558		387.76	22.225		387.76	27.007		387.76	29.57
387.98	16.602		387.98	19.952		387.98	22.994		387.98	26.359		387.98	30.589
388.19	15.763		388.19	20.195		388.19	23.843		388.19	26.018		388.19	30.973
388.41	17.77		388.41	19.873		388.41	24.094		388.41	26.058		388.41	32.003
388.63	17.971		388.63	19.413		388.63	23.362		388.63	25.878		388.63	30.544
388.84	18.534		388.84	19.855		388.84	23.811		388.84	24.441		388.84	30.478
389.06	18.802		389.06	20.613		389.06	24.171		389.06	24.948		389.06	30.406
389.27	19.234		389.27	20.469		389.27	25.049		389.27	23.988		389.27	30.3
389.49	20.783		389.49	22.286		389.49	26.279		389.49	25.456		389.49	31.4
389.71	21.433		389.71	23.162		389.71	27.149		389.71	25.728		389.71	31.641
389.92	21.908		389.92	22.941		389.92	27.639		389.92	25.34		389.92	30.731
390.14	21.058		390.14	23.423		390.14	27.378		390.14	25.256		390.14	30.988
390.35	22.865		390.35	23.76		390.35	28.364		390.35	27.016		390.35	32.549
390.57	22.898		390.57	23.95		390.57	29.046		390.57	26.971		390.57	33.103
390.79	22.715		390.79	23.379		390.79	29.121		390.79	27.47		390.79	34.757
391	22.76		391	23.195		391	29.142		391	27.873		391	34.506
391.22	22.033		391.22	22.804		391.22	28.493		391.22	27.779		391.22	33.715
391.43	22.138		391.43	23.385		391.43	29.32		391.43	27.694		391.43	34.458
391.65	21.742		391.65	22.874		391.65	29.158		391.65	27.962		391.65	33.943
391.87	23.177		391.87	23.05		391.87	29.275		391.87	28.454		391.87	34.615
392.08	23.111		392.08	23.678		392.08	29.789		392.08	29.229		392.08	35.111
392.3	22.236		392.3	23.08		392.3	29.489		392.3	27.969		392.3	34.531
392.51	22.835		392.51	22.549		392.51	28.476		392.51	27.122		392.51	34.196
392.73	22.75		392.73	22.327		392.73	28.175		392.73	27.383		392.73	34.428
392.95	23.085		392.95	22.018		392.95	28.562		392.95	27.47		392.95	34.511
393.16	22.327		393.16	22.759		393.16	28.206		393.16	26.92		393.16	33.953
393.38	22.672		393.38	22.891		393.38	28.653		393.38	26.077		393.38	33.462
393.59	22.189		393.59	23.712		393.59	28.988		393.59	26.559		393.59	32.54
393.81	22.622		393.81	23.22		393.81	28.921		393.81	26.442		393.81	31.768
394.02	22.658		394.02	23.375		394.02	29.942		394.02	25.992		394.02	31.584
394.24	22.805		394.24	23.103		394.24	29.816		394.24	25.969		394.24	30.645
394.46	23.106		394.46	23.146		394.46	30.728		394.46	26.642		394.46	31.903
394.67	22.427		394.67	23.282		394.67	30.378		394.67	25.704		394.67	31.421
394.89	21.749		394.89	22.901		394.89	29.453		394.89	25.799		394.89	31.539
395.1	21.602		395.1	22.649		395.1	29.439		395.1	26.634		395.1	30.853
395.32	20.644		395.32	22.477		395.32	29.73		395.32	27.038		395.32	30.687
395.54	21.39		395.54	21.895		395.54	29.919		395.54	26.695		395.54	30.531
395.75	20.999		395.75	22.389		395.75	29.273		395.75	26.253		395.75	30.487
395.97	20.801		395.97	22.347		395.97	28.836		395.97	26.54		395.97	30.776
396.18	19.854		396.18	21.072		396.18	27.802		396.18	26.521		396.18	30.388
396.4	20.156		396.4	21.399		396.4	26.927		396.4	26.563		396.4	30.547
396.61	20.574		396.61	22.433		396.61	26.517		396.61	27.188		396.61	31.036
396.83	19.658		396.83	22.118		396.83	26.072		396.83	26.892		396.83	31.022
397.05	19.528		397.05	22.433		397.05	26.161		397.05	26.55		397.05	31.471
397.26	19.269		397.26	23.075		397.26	25.591		397.26	25.54		397.26	31.02
397.48	19.216		397.48	22.92		397.48	26.212		397.48	26.064		397.48	31.184
397.69	20.097		397.69	23.868		397.69	27.392		397.69	25.744		397.69	32.092
397.91	20.465		397.91	23.728		397.91	27.576		397.91	25.626		397.91	32.99
398.12	19.851		398.12	23.037		398.12	26.966		398.12	24.644		398.12	32.981
398.34	19.625		398.34	24.16		398.34	27.116		398.34	24.852		398.34	33.051
398.55	19.92		398.55	24.198		398.55	27.403		398.55	24.101		398.55	32.9
398.77	19.517		398.77	24.149		398.77	27.612		398.77	23.754		398.77	32.995
398.99	19.767		398.99	25.292		398.99	27.973		398.99	24.072		398.99	33.192
399.2	19.627		399.2	24.356		399.2	28.044		399.2	23.797		399.2	33.579
399.42	19.532		399.42	23.983		399.42	27.999		399.42	23.444		399.42	33.658
399.63	21.025		399.63	24.401		399.63	28.881		399.63	24.183		399.63	34.401
399.85	20.478		399.85	23.939		399.85	28.192		399.85	24.608		399.85	34.892
400.06	20.592		400.06	24.383		400.06	28.139		400.06	25.554		400.06	34.008
400.28	20.951		400.28	24.042		400.28	27.645		400.28	25.923		400.28	34.017
400.49	20.6		400.49	23.116		400.49	26.833		400.49	26.571		400.49	33.481
400.71	20.473		400.71	24.079		400.71	27.009		400.71	26.482		400.71	32.953
400.92	21.093		400.92	24.778		400.92	26.755		400.92	26.603		400.92	33.506
401.14	20.699		401.14	23.765		401.14	26.592		401.14	26.423		401.14	33.561
401.36	20.594		401.36	23.791		401.36	26.533		401.36	27.518		401.36	34.136
401.57	20.981		401.57	23.388		401.57	26.184		401.57	27.339		401.57	33.401
401.79	21.591		401.79	23.565		401.79	26.401		401.79	27.405		401.79	33.75
402	21.129		402	24.378		402	25.537		402	26.5		402	32.881
402.22	21.436		402.22	24.644		402.22	25.858		402.22	26.802		402.22	33.384
402.43	21.093		402.43	25.321		402.43	25.299		402.43	26.395		402.43	32.722
402.65	21.78		402.65	26.313		402.65	26.154		402.65	26.92		402.65	32.454
402.86	21.829		402.86	26.119		402.86	26.36		402.86	26.848		402.86	33.084
403.08	21.911		403.08	25.645		403.08	26.914		403.08	26.511		403.08	33.172
403.29	22.133		403.29	25.888		403.29	27.612		403.29	26.831		403.29	33.506
403.51	22.492		403.51	25.237		403.51	27.822		403.51	27.274		403.51	33.99
403.72	22.81		403.72	25.896		403.72	28.757		403.72	27.957		403.72	33.919
403.94	22.526		403.94	26.647		403.94	28.873		403.94	27.604		403.94	33.946
404.15	22.426		404.15	26.335		404.15	29.141		404.15	27.56		404.15	33.915
404.37	22.372		404.37	26.475		404.37	29.323		404.37	28.198		404.37	34.228
404.58	21.488		404.58	25.475		404.58	28.91		404.58	27.631		404.58	32.956
404.8	22.095		404.8	24.76		404.8	30.261		404.8	28.433		404.8	33.537
405.02	21.802		405.02	24.126		405.02	29.979		405.02	28.093		405.02	32.758
405.23	21.537		405.23	23.685		405.23	30.064		405.23	28.392		405.23	33.194
405.45	21.467		405.45	23.302		405.45	30.432		405.45	28.582		405.45	33.618
405.66	21.713		405.66	23.263		405.66	30.52		405.66	28.767		405.66	33.817
405.88	21.509		405.88	24.14		405.88	29.723		405.88	28.952		405.88	33.476
406.09	21.326		406.09	24.15		406.09	29.004		406.09	28.328		406.09	33.191
406.31	21.106		406.31	24.174		406.31	28.828		406.31	27.899		406.31	32.943
406.52	20.765		406.52	23.514		406.52	28.798		406.52	27.7		406.52	33.076
406.74	21.392		406.74	23.36		406.74	28.951		406.74	28.761		406.74	32.978
406.95	21.551		406.95	23.256		406.95	29.157		406.95	28.639		406.95	32.434
407.17	21.75		407.17	23.569		407.17	29.265		407.17	27.916		407.17	32.808
407.38	22.207		407.38	24.403		407.38	28.873		407.38	28.428		407.38	33.314
407.6	22.592		407.6	25.115		407.6	28.803		407.6	29.092		407.6	33.383
407.81	22.735		407.81	25.723		407.81	29.186		407.81	29.675		407.81	33.647
408.03	22.997		408.03	26.024		408.03	29.564		408.03	29.537		408.03	33.792
408.24	23.189		408.24	25.785		408.24	29.138		408.24	29.163		408.24	33.796
408.46	22.928		408.46	25.54		408.46	28.995		408.46	29.232		408.46	33.389
408.67	23.211		408.67	25.158		408.67	29.311		408.67	28.713		408.67	33.907
408.89	23.315		408.89	25.209		408.89	29.111		408.89	28.832		408.89	34.206
409.1	23.245		409.1	25.443		409.1	28.772		409.1	29.195		409.1	34.657
409.32	23.453		409.32	25.931		409.32	28.93		409.32	29.312		409.32	34.555
409.53	23.141		409.53	26.236		409.53	28.651		409.53	28.202		409.53	34.898
409.75	23.461		409.75	26.468		409.75	28.913		409.75	28.654		409.75	35.406
409.96	23.255		409.96	25.89		409.96	28.808		409.96	29.023		409.96	35.291
410.18	23.85		410.18	26.07		410.18	29.311		410.18	28.598		410.18	35.863
410.39	23.903		410.39	25.618		410.39	29.083		410.39	28.028		410.39	35.937
410.61	24.104		410.61	25.478		410.61	28.84		410.61	28.221		410.61	36.583
410.82	24.013		410.82	24.766		410.82	28.663		410.82	27.962		410.82	36.439
411.04	23.688		411.04	24.446		411.04	28.26		411.04	27.815		411.04	36.243
411.25	24.066		411.25	24.448		411.25	28.325		411.25	27.442		411.25	36.658
411.46	23.701		411.46	24.523		411.46	28.217		411.46	27.718		411.46	36.242
411.68	23.434		411.68	24.168		411.68	28.543		411.68	27.448		411.68	35.921
411.89	23.346		411.89	23.678		411.89	28.375		411.89	27.281		411.89	35.507
412.11	23.291		412.11	23.42		412.11	28.124		412.11	27.619		412.11	35.556
412.32	23.246		412.32	22.935		412.32	28.387		412.32	27.909		412.32	35.39
412.54	22.913		412.54	23.129		412.54	27.767		412.54	27.664		412.54	35.029
412.75	22.975		412.75	23.198		412.75	27.754		412.75	27.583		412.75	35.154
412.97	22.259		412.97	22.539		412.97	27.461		412.97	27.558		412.97	34.188
413.18	22.104		413.18	22.418		413.18	27.496		413.18	27.56		413.18	33.928
413.4	22.198		413.4	22.722		413.4	27.669		413.4	27.34		413.4	33.785
413.61	21.663		413.61	22.962		413.61	27.48		413.61	27.419		413.61	33.551
413.83	22.365		413.83	23.46		413.83	28.087		413.83	27.834		413.83	33.86
414.04	21.788		414.04	23.697		414.04	28.188		414.04	28.212		414.04	33.682
414.26	21.515		414.26	23.561		414.26	27.765		414.26	27.77		414.26	33.662
414.47	21.761		414.47	24.037		414.47	27.982		414.47	27.983		414.47	33.645
414.69	22.064		414.69	24.053		414.69	27.999		414.69	27.906		414.69	33.954
414.9	21.999		414.9	24.024		414.9	28.474		414.9	27.401		414.9	34.201
415.11	22.409		415.11	24.39		415.11	28.824		415.11	27.869		415.11	34.111
415.33	22.606		415.33	24.254		415.33	29.237		415.33	28.218		415.33	34.204
415.54	22.485		415.54	24.526		415.54	29.328		415.54	28.192		415.54	34.001
415.76	22.404		415.76	24.509		415.76	29.227		415.76	28.416		415.76	34.36
415.97	22.365		415.97	24.828		415.97	29.086		415.97	28.612		415.97	34.294
416.19	21.763		416.19	24.146		416.19	28.809		416.19	28.393		416.19	34.21
416.4	22.119		416.4	24.354		416.4	28.824		416.4	28.517		416.4	34.59
416.62	21.339		416.62	24.506		416.62	28.838		416.62	28.32		416.62	34.58
416.83	21.674		416.83	24.23		416.83	28.857		416.83	27.755		416.83	34.742
417.05	22.211		417.05	24.203		417.05	29.241		417.05	28.451		417.05	34.833
417.26	22.131		417.26	24.057		417.26	29.362		417.26	28.777		417.26	35.147
417.47	21.958		417.47	24.332		417.47	29.38		417.47	28.956		417.47	34.937
417.69	22.287		417.69	24.517		417.69	28.953		417.69	29.24		417.69	34.866
417.9	21.945		417.9	24.292		417.9	28.527		417.9	28.817		417.9	34.674
418.12	22.093		418.12	23.933		418.12	27.978		418.12	28.007		418.12	34.264
418.33	22.353		418.33	23.899		418.33	27.836		418.33	28.179		418.33	34.345
418.55	22.798		418.55	24.358		418.55	28.132		418.55	28.299		418.55	34.983
418.76	22.706		418.76	24.007		418.76	28.158		418.76	28.413		418.76	35.234
418.97	23.41		418.97	24.474		418.97	28.502		418.97	28.533		418.97	35.557
419.19	23.361		419.19	24.229		419.19	28.415		419.19	28.721		419.19	35.244
419.4	23.28		419.4	23.915		419.4	28.023		419.4	28.759		419.4	34.703
419.62	23.2		419.62	24.228		419.62	27.61		419.62	29.169		419.62	34.625
419.83	22.719		419.83	24.786		419.83	27.684		419.83	29.043		419.83	34.606
420.05	22.962		420.05	25.138		420.05	27.569		420.05	29.026		420.05	34.497
420.26	22.942		420.26	25.13		420.26	27.805		420.26	29.059		420.26	34.792
420.48	22.6		420.48	25.216		420.48	27.892		420.48	28.936		420.48	34.722
420.69	22.74		420.69	25.26		420.69	27.849		420.69	29.143		420.69	34.874
420.9	22.809		420.9	25.324		420.9	28.111		420.9	29.693		420.9	35.116
421.12	22.752		421.12	25.32		421.12	28.509		421.12	29.438		421.12	35.123
421.33	22.596		421.33	25.233		421.33	28.579		421.33	29.249		421.33	34.885
421.55	22.583		421.55	25.394		421.55	28.585		421.55	28.856		421.55	34.459
421.76	22.349		421.76	25.516		421.76	28.509		421.76	28.853		421.76	34.107
421.97	22.532		421.97	25.628		421.97	28.68		421.97	28.681		421.97	34.303
422.19	22.578		422.19	25.548		422.19	28.425		422.19	28.334		422.19	34.653
422.4	22.758		422.4	25.346		422.4	28.757		422.4	28.047		422.4	34.658
422.62	22.942		422.62	24.813		422.62	28.45		422.62	27.603		422.62	34.672
422.83	22.612		422.83	24.452		422.83	28.478		422.83	27.564		422.83	34.369
423.05	22.573		423.05	24.491		423.05	28.513		423.05	27.45		423.05	34.225
423.26	22.673		423.26	24.597		423.26	28.68		423.26	27.685		423.26	34.237
423.47	22.587		423.47	24.622		423.47	28.739		423.47	27.748		423.47	34.082
423.69	22.584		423.69	25.115		423.69	29.003		423.69	27.903		423.69	34.491
423.9	22.586		423.9	25.025		423.9	28.799		423.9	28.074		423.9	34.775
424.12	22.963		424.12	25.114		424.12	28.625		424.12	28.375		424.12	35.206
424.33	23.118		424.33	25.643		424.33	29.072		424.33	29.079		424.33	35.521
424.54	22.912		424.54	25.338		424.54	29.096		424.54	28.737		424.54	35.148
424.76	22.871		424.76	25.522		424.76	29.032		424.76	28.886		424.76	34.951
424.97	23.541		424.97	25.975		424.97	29.687		424.97	29.468		424.97	35.073
425.19	23.564		425.19	26.075		425.19	29.601		425.19	29.501		425.19	35.245
425.4	23.668		425.4	26.359		425.4	29.924		425.4	29.563		425.4	35.246
425.61	24.066		425.61	26.679		425.61	30.071		425.61	29.481		425.61	35.572
425.83	24.158		425.83	26.799		425.83	29.966		425.83	29.602		425.83	35.506
426.04	24.017		426.04	26.431		426.04	29.558		426.04	29.185		426.04	35.417
426.26	24.066		426.26	26.564		426.26	29.298		426.26	29.276		426.26	35.597
426.47	23.837		426.47	26.425		426.47	29.128		426.47	29.023		426.47	35.699
426.68	23.764		426.68	26.354		426.68	29.06		426.68	29.088		426.68	35.171
426.9	23.553		426.9	26.422		426.9	29.159		426.9	29.116		426.9	34.862
427.11	23.321		427.11	26.036		427.11	28.97		427.11	28.777		427.11	34.972
427.33	23.199		427.33	26.164		427.33	28.911		427.33	29.193		427.33	35.137
427.54	23.055		427.54	26.117		427.54	28.875		427.54	28.884		427.54	35.281
427.75	22.708		427.75	25.954		427.75	28.841		427.75	28.483		427.75	35.118
427.97	22.397		427.97	25.925		427.97	28.778		427.97	28.172		427.97	34.792
428.18	22.348		428.18	25.974		428.18	28.681		428.18	28.273		428.18	34.862
428.39	21.957		428.39	25.662		428.39	28.411		428.39	28.359		428.39	34.786
428.61	21.921		428.61	25.497		428.61	28.458		428.61	28.294		428.61	34.759
428.82	22.013		428.82	25.652		428.82	28.469		428.82	28.622		428.82	34.596
429.04	21.854		429.04	25.711		429.04	28.687		429.04	28.61		429.04	34.862
429.25	21.898		429.25	25.632		429.25	28.832		429.25	28.784		429.25	34.659
429.46	21.953		429.46	25.749		429.46	28.836		429.46	28.71		429.46	34.7
429.68	21.937		429.68	25.526		429.68	28.753		429.68	28.33		429.68	34.319
429.89	22.227		429.89	25.643		429.89	28.516		429.89	28.141		429.89	34.293
430.1	22.363		430.1	25.448		430.1	28.551		430.1	27.816		430.1	34.27
430.32	22.438		430.32	25.541		430.32	28.818		430.32	28.219		430.32	34.567
430.53	22.389		430.53	25.574		430.53	28.74		430.53	28.399		430.53	34.443
430.75	22.325		430.75	25.547		430.75	28.556		430.75	28.598		430.75	34.507
430.96	22.551		430.96	25.636		430.96	28.769		430.96	28.901		430.96	34.654
431.17	22.508		431.17	25.876		431.17	28.588		431.17	28.719		431.17	34.245
431.39	22.538		431.39	25.918		431.39	28.478		431.39	28.572		431.39	34.189
431.6	22.322		431.6	25.931		431.6	28.43		431.6	28.377		431.6	34.154
431.81	22.415		431.81	25.968		431.81	28.563		431.81	28.41		431.81	34.122
432.03	22.472		432.03	26.019		432.03	28.301		432.03	28.281		432.03	34.029
432.24	22.293		432.24	25.72		432.24	28.381		432.24	28.192		432.24	34.222
432.45	22.345		432.45	25.708		432.45	28.544		432.45	28.277		432.45	34.551
432.67	22.198		432.67	25.651		432.67	28.739		432.67	28.423		432.67	34.477
432.88	22.228		432.88	25.738		432.88	28.701		432.88	28.768		432.88	34.67
433.09	22.203		433.09	25.762		433.09	28.359		433.09	28.5		433.09	34.41
433.31	22.522		433.31	25.661		433.31	28.338		433.31	28.393		433.31	34.441
433.52	23.138		433.52	25.786		433.52	28.584		433.52	28.584		433.52	34.637
433.73	23.135		433.73	25.695		433.73	28.375		433.73	28.569		433.73	34.523
433.95	23.19		433.95	25.481		433.95	28.35		433.95	28.443		433.95	34.685
434.16	23.377		434.16	25.646		434.16	28.577		434.16	28.516		434.16	34.734
434.38	23.688		434.38	25.482		434.38	28.772		434.38	28.452		434.38	34.696
434.59	24.011		434.59	25.383		434.59	28.81		434.59	28.481		434.59	34.448
434.8	24.119		434.8	25.247		434.8	29.114		434.8	28.462		434.8	34.426
435.02	24.197		435.02	25.405		435.02	28.94		435.02	28.681		435.02	34.335
435.23	24.18		435.23	25.682		435.23	29.105		435.23	28.873		435.23	34.281
435.44	24.15		435.44	25.728		435.44	29.08		435.44	28.648		435.44	34.156
435.66	23.959		435.66	25.661		435.66	28.928		435.66	28.39		435.66	33.912
435.87	24.071		435.87	25.45		435.87	29.118		435.87	28.595		435.87	33.837
436.08	23.746		436.08	25.73		436.08	29.16		436.08	28.831		436.08	33.675
436.3	23.331		436.3	25.54		436.3	29.112		436.3	28.722		436.3	33.349
436.51	22.921		436.51	25.443		436.51	29.028		436.51	28.479		436.51	33.033
436.72	23.108		436.72	25.281		436.72	29.025		436.72	28.682		436.72	33.16
436.94	22.993		436.94	25.153		436.94	28.935		436.94	28.754		436.94	33.018
437.15	22.974		437.15	25.288		437.15	28.931		437.15	29.032		437.15	33.227
437.36	22.76		437.36	25.245		437.36	28.793		437.36	28.942		437.36	33.322
437.58	22.796		437.58	25.283		437.58	28.531		437.58	28.899		437.58	33.373
437.79	22.892		437.79	25.537		437.79	28.848		437.79	28.82		437.79	33.541
438	22.721		438	25.382		438	28.904		438	28.806		438	33.427
438.22	22.783		438.22	25.265		438.22	28.542		438.22	28.839		438.22	33.403
438.43	22.965		438.43	25.433		438.43	28.914		438.43	29.123		438.43	33.563
438.64	23.116		438.64	25.569		438.64	29.095		438.64	29.15		438.64	33.79
438.85	23.157		438.85	25.467		438.85	29.094		438.85	29.013		438.85	33.863
439.07	23.108		439.07	25.622		439.07	28.981		439.07	28.982		439.07	33.924
439.28	23.409		439.28	25.637		439.28	29.226		439.28	29.004		439.28	34.026
439.49	23.304		439.49	25.871		439.49	29.526		439.49	28.924		439.49	34.061
439.71	23.269		439.71	25.852		439.71	29.634		439.71	29.036		439.71	34.112
439.92	23.016		439.92	25.804		439.92	29.531		439.92	28.814		439.92	34.044
440.13	22.835		440.13	25.672		440.13	29.551		440.13	28.781		440.13	33.851
440.35	22.551		440.35	25.632		440.35	29.697		440.35	28.828		440.35	33.711
440.56	22.54		440.56	25.591		440.56	29.54		440.56	28.775		440.56	33.59
440.77	22.663		440.77	25.627		440.77	29.265		440.77	28.748		440.77	33.531
440.99	22.708		440.99	25.637		440.99	29.542		440.99	28.898		440.99	33.462
441.2	22.65		441.2	25.392		441.2	29.367		441.2	28.662		441.2	33.393
441.41	22.585		441.41	25.378		441.41	29.101		441.41	28.648		441.41	33.19
441.62	22.553		441.62	25.179		441.62	28.965		441.62	28.371		441.62	33.154
441.84	22.586		441.84	25.295		441.84	28.977		441.84	28.494		441.84	33.18
442.05	22.298		442.05	25.247		442.05	28.978		442.05	28.625		442.05	33.222
442.26	22.203		442.26	25.201		442.26	28.929		442.26	28.532		442.26	33.126
442.48	22.223		442.48	25.166		442.48	28.769		442.48	28.286		442.48	33.131
442.69	22.365		442.69	25.172		442.69	28.896		442.69	28.337		442.69	32.945
442.9	22.532		442.9	25.345		442.9	28.866		442.9	28.522		442.9	33.075
443.12	22.648		443.12	25.335		443.12	28.689		443.12	28.371		443.12	32.984
443.33	22.623		443.33	25.112		443.33	28.762		443.33	28.394		443.33	32.866
443.54	22.579		443.54	25.015		443.54	28.74		443.54	28.267		443.54	32.767
443.75	22.634		443.75	25.22		443.75	28.852		443.75	28.266		443.75	33.012
443.97	22.773		443.97	25.248		443.97	28.837		443.97	28.332		443.97	33.025
444.18	22.732		444.18	25.176		444.18	28.98		444.18	28.339		444.18	33.087
444.39	22.746		444.39	25.254		444.39	29.091		444.39	28.521		444.39	33.091
444.61	22.806		444.61	25.275		444.61	29.398		444.61	28.638		444.61	33.126
444.82	23.12		444.82	25.276		444.82	29.342		444.82	28.519		444.82	32.999
445.03	23.358		445.03	25.245		445.03	29.334		445.03	28.717		445.03	33.02
445.24	23.174		445.24	25.245		445.24	29.276		445.24	28.785		445.24	32.964
445.46	23.192		445.46	25.343		445.46	29.308		445.46	28.86		445.46	33.164
445.67	23.047		445.67	25.208		445.67	29.184		445.67	28.644		445.67	33.013
445.88	23.188		445.88	25.42		445.88	29.391		445.88	28.654		445.88	33.096
446.09	23.161		446.09	25.567		446.09	29.226		446.09	28.661		446.09	33.175
446.31	23.151		446.31	25.623		446.31	29.361		446.31	28.795		446.31	33.168
446.52	23.141		446.52	25.502		446.52	29.236		446.52	28.827		446.52	33.056
446.73	23.148		446.73	25.787		446.73	29.186		446.73	28.838		446.73	32.989
446.95	23.148		446.95	25.844		446.95	29.034		446.95	28.703		446.95	32.943
447.16	23.275		447.16	25.86		447.16	29.172		447.16	28.542		447.16	32.943
447.37	23.327		447.37	25.749		447.37	28.926		447.37	28.433		447.37	32.931
447.58	23.145		447.58	25.885		447.58	29.021		447.58	28.58		447.58	33.118
447.8	23.072		447.8	25.961		447.8	29.026		447.8	28.473		447.8	32.996
448.01	23.234		448.01	26.054		448.01	29.164		448.01	28.55		448.01	32.979
448.22	23.232		448.22	25.949		448.22	29.07		448.22	28.485		448.22	32.917
448.43	23.329		448.43	26.138		448.43	29.24		448.43	28.517		448.43	32.992
448.65	23.297		448.65	26.056		448.65	29.211		448.65	28.632		448.65	33.087
448.86	23.409		448.86	26.212		448.86	29.448		448.86	28.75		448.86	33.048
449.07	23.476		449.07	26.193		449.07	29.496		449.07	28.662		449.07	33.211
449.28	23.516		449.28	26.214		449.28	29.668		449.28	28.68		449.28	33.289
449.5	23.449		449.5	26.03		449.5	29.624		449.5	28.65		449.5	33.282
449.71	23.381		449.71	26.127		449.71	29.662		449.71	28.678		449.71	33.12
449.92	23.308		449.92	26.137		449.92	29.514		449.92	28.739		449.92	33.122
450.13	23.168		450.13	26.105		450.13	29.587		450.13	28.678		450.13	33.088
450.35	23.266		450.35	25.928		450.35	29.456		450.35	28.565		450.35	32.858
450.56	23.109		450.56	25.817		450.56	29.306		450.56	28.414		450.56	32.781
450.77	23.138		450.77	25.783		450.77	29.429		450.77	28.334		450.77	32.948
450.98	23.014		450.98	25.762		450.98	29.574		450.98	28.294		450.98	32.859
451.2	23.016		451.2	25.876		451.2	29.679		451.2	28.37		451.2	32.96
451.41	23.01		451.41	25.963		451.41	29.789		451.41	28.664		451.41	32.829
451.62	23.175		451.62	25.924		451.62	29.806		451.62	28.64		451.62	32.92
451.83	23.156		451.83	26.111		451.83	29.804		451.83	28.788		451.83	32.953
452.05	23.066		452.05	26.146		452.05	29.704		452.05	28.563		452.05	32.908
452.26	22.973		452.26	26.089		452.26	29.732		452.26	28.561		452.26	32.718
452.47	23.003		452.47	26		452.47	29.698		452.47	28.61		452.47	32.779
452.68	22.954		452.68	26.122		452.68	29.739		452.68	28.758		452.68	32.842
452.9	23.017		452.9	26.101		452.9	29.686		452.9	28.722		452.9	32.632
453.11	23.059		453.11	26.187		453.11	29.662		453.11	28.689		453.11	32.773
453.32	23.087		453.32	26.313		453.32	29.941		453.32	28.839		453.32	32.829
453.53	23.156		453.53	26.296		453.53	29.716		453.53	28.854		453.53	32.543
453.74	23.41		453.74	26.394		453.74	29.565		453.74	28.831		453.74	32.511
453.96	23.521		453.96	26.282		453.96	29.563		453.96	28.727		453.96	32.482
454.17	23.599		454.17	26.318		454.17	29.624		454.17	28.547		454.17	32.567
454.38	23.337		454.38	26.18		454.38	29.37		454.38	28.307		454.38	32.54
454.59	23.413		454.59	26.047		454.59	29.196		454.59	28.27		454.59	32.535
454.81	23.463		454.81	25.956		454.81	29.328		454.81	28.4		454.81	32.574
455.02	23.58		455.02	26.024		455.02	29.405		455.02	28.49		455.02	32.837
455.23	23.632		455.23	26.025		455.23	29.392		455.23	28.401		455.23	32.933
455.44	23.665		455.44	26.019		455.44	29.432		455.44	28.274		455.44	33.046
455.65	23.604		455.65	26.12		455.65	29.482		455.65	28.531		455.65	33.105
455.87	23.493		455.87	26.149		455.87	29.554		455.87	28.578		455.87	32.929
456.08	23.615		456.08	26.163		456.08	29.354		456.08	28.589		456.08	32.899
456.29	23.666		456.29	26.435		456.29	29.482		456.29	28.654		456.29	33.044
456.5	23.399		456.5	26.264		456.5	29.489		456.5	28.707		456.5	33.049
456.72	23.346		456.72	26.178		456.72	29.354		456.72	28.92		456.72	32.913
456.93	23.238		456.93	26.023		456.93	29.084		456.93	28.792		456.93	32.979
457.14	23.258		457.14	26.095		457.14	29.18		457.14	28.983		457.14	32.818
457.35	23.199		457.35	26.172		457.35	29.175		457.35	28.966		457.35	32.758
457.56	23.19		457.56	26.204		457.56	29.082		457.56	28.874		457.56	32.677
457.78	23.134		457.78	26.288		457.78	29.16		457.78	28.808		457.78	32.533
457.99	23.117		457.99	26.337		457.99	29.406		457.99	29.013		457.99	32.533
458.2	23.21		458.2	26.357		458.2	29.427		458.2	29.175		458.2	32.464
458.41	23.238		458.41	26.272		458.41	29.332		458.41	29.019		458.41	32.537
458.62	23.275		458.62	26.218		458.62	29.28		458.62	29.177		458.62	32.666
458.84	23.178		458.84	26.114		458.84	29.28		458.84	29.078		458.84	32.717
459.05	23.185		459.05	25.88		459.05	29.145		459.05	29.171		459.05	32.833
459.26	23.361		459.26	26.065		459.26	29.3		459.26	29.207		459.26	32.93
459.47	23.427		459.47	26.033		459.47	29.311		459.47	29.161		459.47	32.972
459.68	23.512		459.68	26.088		459.68	29.424		459.68	29.242		459.68	33.05
459.89	23.573		459.89	26.03		459.89	29.508		459.89	29.185		459.89	33.118
460.11	23.463		460.11	25.993		460.11	29.592		460.11	29.186		460.11	33.039
460.32	23.413		460.32	26.143		460.32	29.667		460.32	29.308		460.32	32.996
460.53	23.303		460.53	26.087		460.53	29.49		460.53	29.208		460.53	32.992
460.74	23.272		460.74	26.07		460.74	29.4		460.74	29.048		460.74	32.812
460.95	23.214		460.95	25.965		460.95	29.338		460.95	29.034		460.95	32.782
461.17	23.142		461.17	25.924		461.17	29.288		461.17	28.912		461.17	32.615
461.38	23.084		461.38	25.96		461.38	29.297		461.38	28.672		461.38	32.597
461.59	23.11		461.59	25.918		461.59	29.295		461.59	28.762		461.59	32.658
461.8	22.92		461.8	25.997		461.8	29.384		461.8	28.598		461.8	32.518
462.01	22.88		462.01	26.004		462.01	29.402		462.01	28.629		462.01	32.482
462.22	22.766		462.22	26.177		462.22	29.54		462.22	28.603		462.22	32.563
462.44	22.679		462.44	26.266		462.44	29.6		462.44	28.572		462.44	32.434
462.65	22.575		462.65	26.247		462.65	29.505		462.65	28.684		462.65	32.374
462.86	22.646		462.86	26.217		462.86	29.473		462.86	28.679		462.86	32.416
463.07	22.544		463.07	26.019		463.07	29.287		463.07	28.535		463.07	32.318
463.28	22.646		463.28	26		463.28	29.302		463.28	28.581		463.28	32.324
463.5	22.593		463.5	26.058		463.5	29.352		463.5	28.614		463.5	32.392
463.71	22.617		463.71	26.05		463.71	29.32		463.71	28.53		463.71	32.347
463.92	22.708		463.92	26.091		463.92	29.538		463.92	28.761		463.92	32.467
464.13	22.753		464.13	26.137		464.13	29.528		464.13	28.876		464.13	32.387
464.34	22.658		464.34	26.195		464.34	29.563		464.34	28.855		464.34	32.251
464.55	22.734		464.55	26.153		464.55	29.584		464.55	28.912		464.55	32.204
464.76	22.735		464.76	26.08		464.76	29.554		464.76	28.878		464.76	32.218
464.98	22.773		464.98	25.97		464.98	29.536		464.98	28.868		464.98	32.183
465.19	22.82		465.19	25.998		465.19	29.459		465.19	28.912		465.19	32.25
465.4	22.85		465.4	26.1		465.4	29.507		465.4	28.898		465.4	32.293
465.61	22.908		465.61	26.153		465.61	29.574		465.61	28.822		465.61	32.326
465.82	23.059		465.82	26.412		465.82	29.657		465.82	28.953		465.82	32.538
466.03	23.085		466.03	26.459		466.03	29.823		466.03	28.918		466.03	32.544
466.25	23.141		466.25	26.483		466.25	29.817		466.25	28.926		466.25	32.583
466.46	23.155		466.46	26.48		466.46	29.834		466.46	29.018		466.46	32.536
466.67	23.163		466.67	26.524		466.67	29.782		466.67	28.899		466.67	32.532
466.88	23.158		466.88	26.463		466.88	29.767		466.88	28.82		466.88	32.617
467.09	23.259		467.09	26.488		467.09	29.718		467.09	28.799		467.09	32.613
467.3	23.314		467.3	26.545		467.3	29.803		467.3	28.833		467.3	32.622
467.51	23.377		467.51	26.595		467.51	29.699		467.51	28.802		467.51	32.566
467.73	23.421		467.73	26.613		467.73	29.644		467.73	28.692		467.73	32.482
467.94	23.406		467.94	26.471		467.94	29.6		467.94	28.673		467.94	32.378
468.15	23.424		468.15	26.448		468.15	29.509		468.15	28.529		468.15	32.292
468.36	23.444		468.36	26.416		468.36	29.42		468.36	28.723		468.36	32.19
468.57	23.378		468.57	26.336		468.57	29.423		468.57	28.655		468.57	32.043
468.78	23.359		468.78	26.497		468.78	29.299		468.78	28.741		468.78	32.114
468.99	23.365		468.99	26.346		468.99	29.225		468.99	28.703		468.99	32.071
469.21	23.312		469.21	26.455		469.21	29.289		469.21	28.763		469.21	32.106
469.42	23.359		469.42	26.402		469.42	29.232		469.42	28.796		469.42	32.09
469.63	23.377		469.63	26.368		469.63	29.255		469.63	28.874		469.63	32.07
469.84	23.357		469.84	26.416		469.84	29.288		469.84	28.925		469.84	32.05
470.05	23.287		470.05	26.357		470.05	29.222		470.05	28.867		470.05	32.155
470.26	23.322		470.26	26.32		470.26	29.223		470.26	28.932		470.26	32.168
470.47	23.227		470.47	26.309		470.47	29.223		470.47	28.942		470.47	32.17
470.68	23.21		470.68	26.344		470.68	29.299		470.68	28.948		470.68	32.141
470.9	23.331		470.9	26.281		470.9	29.389		470.9	29.104		470.9	32.18
471.11	23.344		471.11	26.216		471.11	29.483		471.11	28.995		471.11	32.217
471.32	23.347		471.32	26.157		471.32	29.496		471.32	29.067		471.32	32.194
471.53	23.341		471.53	25.976		471.53	29.506		471.53	29.041		471.53	32.053
471.74	23.379		471.74	26.009		471.74	29.469		471.74	29.005		471.74	32.055
471.95	23.337		471.95	25.817		471.95	29.395		471.95	28.925		471.95	31.957
472.16	23.245		472.16	25.793		472.16	29.412		472.16	28.933		472.16	31.918
472.37	23.193		472.37	25.789		472.37	29.358		472.37	28.892		472.37	31.901
472.58	23.193		472.58	25.721		472.58	29.404		472.58	28.875		472.58	31.935
472.8	23.221		472.8	25.736		472.8	29.437		472.8	28.921		472.8	31.91
473.01	23.093		473.01	25.731		473.01	29.287		473.01	28.914		473.01	31.853
473.22	23.202		473.22	25.69		473.22	29.181		473.22	28.936		473.22	31.869
473.43	23.177		473.43	25.674		473.43	29.168		473.43	28.853		473.43	31.828
473.64	23.109		473.64	25.681		473.64	29.153		473.64	28.777		473.64	31.758
473.85	22.956		473.85	25.661		473.85	29.028		473.85	28.691		473.85	31.668
474.06	23.035		474.06	25.725		474.06	29.028		474.06	28.731		474.06	31.712
474.27	23.034		474.27	25.749		474.27	29.022		474.27	28.773		474.27	31.832
474.48	22.968		474.48	25.81		474.48	29.025		474.48	28.776		474.48	31.804
474.7	23.089		474.7	25.924		474.7	29.03		474.7	28.8		474.7	31.909
474.91	23.169		474.91	25.963		474.91	29.024		474.91	28.783		474.91	31.913
475.12	23.292		475.12	26.095		475.12	29.066		475.12	28.901		475.12	31.93
475.33	23.311		475.33	26.157		475.33	28.986		475.33	28.929		475.33	31.957
475.54	23.381		475.54	26.113		475.54	28.889		475.54	28.919		475.54	31.866
475.75	23.43		475.75	26.117		475.75	29.023		475.75	28.922		475.75	31.86
475.96	23.398		475.96	26.15		475.96	29.125		475.96	28.93		475.96	31.941
476.17	23.376		476.17	26.202		476.17	29.084		476.17	28.9		476.17	31.961
476.38	23.397		476.38	26.273		476.38	29.125		476.38	28.975		476.38	32.014
476.59	23.545		476.59	26.274		476.59	29.18		476.59	29.055		476.59	32.039
476.8	23.476		476.8	26.165		476.8	29.17		476.8	28.956		476.8	31.93
477.02	23.545		477.02	26.107		477.02	29.181		477.02	28.932		477.02	31.859
477.23	23.559		477.23	26.103		477.23	29.198		477.23	29.029		477.23	31.866
477.44	23.549		477.44	26.129		477.44	29.155		477.44	28.998		477.44	31.787
477.65	23.526		477.65	26.141		477.65	29.132		477.65	28.999		477.65	31.824
477.86	23.553		477.86	26.091		477.86	29.103		477.86	28.998		477.86	31.761
478.07	23.593		478.07	26.041		478.07	29.106		478.07	28.981		478.07	31.738
478.28	23.54		478.28	26.08		478.28	29.183		478.28	28.994		478.28	31.822
478.49	23.534		478.49	26.082		478.49	29.191		478.49	29.025		478.49	31.86
478.7	23.489		478.7	26.089		478.7	29.169		478.7	29.033		478.7	31.749
478.91	23.539		478.91	26.067		478.91	29.16		478.91	29.114		478.91	31.762
479.12	23.48		479.12	26.088		479.12	29.105		479.12	29.044		479.12	31.736
479.33	23.421		479.33	26.09		479.33	29.073		479.33	29.039		479.33	31.8
479.54	23.536		479.54	26.182		479.54	29.103		479.54	29.077		479.54	31.949
479.75	23.463		479.75	26.227		479.75	29.1		479.75	29.052		479.75	31.828
479.97	23.523		479.97	26.215		479.97	29.092		479.97	28.985		479.97	31.859
480.18	23.474		480.18	26.17		480.18	29.111		480.18	29.028		480.18	31.902
480.39	23.447		480.39	26.126		480.39	29.103		480.39	28.989		480.39	31.806
480.6	23.405		480.6	26.123		480.6	29.143		480.6	28.942		480.6	31.839
480.81	23.36		480.81	26.086		480.81	29.176		480.81	28.952		480.81	31.815
481.02	23.421		481.02	26.088		481.02	29.19		481.02	28.873		481.02	31.788
481.23	23.445		481.23	26.088		481.23	29.214		481.23	28.837		481.23	31.759
481.44	23.517		481.44	26.109		481.44	29.244		481.44	28.865		481.44	31.776
481.65	23.536		481.65	26.107		481.65	29.276		481.65	28.86		481.65	31.76
481.86	23.593		481.86	26.056		481.86	29.261		481.86	28.875		481.86	31.784
482.07	23.621		482.07	26.094		482.07	29.353		482.07	28.865		482.07	31.769
482.28	23.541		482.28	26.039		482.28	29.284		482.28	28.844		482.28	31.705
482.49	23.58		482.49	26.012		482.49	29.276		482.49	28.889		482.49	31.826
482.7	23.573		482.7	26.008		482.7	29.265		482.7	28.867		482.7	31.812
482.91	23.674		482.91	26.07		482.91	29.362		482.91	28.888		482.91	31.845
483.12	23.736		483.12	26.082		483.12	29.415		483.12	28.996		483.12	31.95
483.33	23.708		483.33	26.081		483.33	29.435		483.33	29.017		483.33	31.979
483.54	23.716		483.54	26.134		483.54	29.396		483.54	29.006		483.54	32.02
483.76	23.673		483.76	26.134		483.76	29.332		483.76	29.031		483.76	31.954
483.97	23.707		483.97	26.154		483.97	29.308		483.97	29.033		483.97	31.957
484.18	23.708		484.18	26.088		484.18	29.245		484.18	29.002		484.18	31.985
484.39	23.693		484.39	26.03		484.39	29.239		484.39	29.002		484.39	31.989
484.6	23.669		484.6	26.032		484.6	29.3		484.6	28.945		484.6	32.027
484.81	23.692		484.81	26.048		484.81	29.3		484.81	28.965		484.81	32.024
485.02	23.695		485.02	26.022		485.02	29.332		485.02	28.969		485.02	31.998
485.23	23.702		485.23	26.028		485.23	29.291		485.23	28.989		485.23	31.937
485.44	23.667		485.44	26.05		485.44	29.296		485.44	28.967		485.44	31.899
485.65	23.629		485.65	26.044		485.65	29.239		485.65	28.95		485.65	31.91
485.86	23.547		485.86	26.024		485.86	29.216		485.86	28.896		485.86	31.864
486.07	23.59		486.07	26.03		486.07	29.217		486.07	28.865		486.07	31.866
486.28	23.612		486.28	26.014		486.28	29.258		486.28	28.872		486.28	31.871
486.49	23.619		486.49	25.974		486.49	29.273		486.49	28.854		486.49	31.91
486.7	23.587		486.7	25.97		486.7	29.199		486.7	28.855		486.7	31.857
486.91	23.544		486.91	26.032		486.91	29.227		486.91	28.836		486.91	31.82
487.12	23.562		487.12	26.097		487.12	29.27		487.12	28.898		487.12	31.872
487.33	23.559		487.33	26.123		487.33	29.28		487.33	28.954		487.33	31.877
487.54	23.542		487.54	26.127		487.54	29.217		487.54	28.929		487.54	31.881
487.75	23.568		487.75	26.158		487.75	29.204		487.75	28.963		487.75	31.892
487.96	23.579		487.96	26.183		487.96	29.221		487.96	28.93		487.96	31.956
488.17	23.556		488.17	26.207		488.17	29.221		488.17	29.036		488.17	32.003
488.38	23.544		488.38	26.214		488.38	29.23		488.38	29.023		488.38	31.97
488.59	23.629		488.59	26.304		488.59	29.276		488.59	29.065		488.59	31.967
488.8	23.6		488.8	26.301		488.8	29.237		488.8	29.058		488.8	31.945
489.01	23.586		489.01	26.304		489.01	29.24		489.01	29.052		489.01	31.902
489.22	23.569		489.22	26.323		489.22	29.204		489.22	29.01		489.22	31.837
489.43	23.548		489.43	26.361		489.43	29.248		489.43	29.001		489.43	31.874
489.64	23.538		489.64	26.37		489.64	29.219		489.64	29.016		489.64	31.875
489.85	23.533		489.85	26.35		489.85	29.198		489.85	28.978		489.85	31.822
490.06	23.501		490.06	26.337		490.06	29.106		490.06	28.967		490.06	31.744
490.27	23.536		490.27	26.352		490.27	29.137		490.27	29.025		490.27	31.777
490.48	23.523		490.48	26.337		490.48	29.118		490.48	28.991		490.48	31.734
490.69	23.483		490.69	26.343		490.69	29.096		490.69	28.994		490.69	31.728
490.9	23.507		490.9	26.322		490.9	29.098		490.9	28.936		490.9	31.751
491.11	23.495		491.11	26.293		491.11	29.022		491.11	28.908		491.11	31.716
491.32	23.442		491.32	26.226		491.32	29.009		491.32	28.897		491.32	31.756
491.53	23.455		491.53	26.273		491.53	29.032		491.53	28.894		491.53	31.783
491.74	23.49		491.74	26.316		491.74	28.987		491.74	28.889		491.74	31.833
491.95	23.512		491.95	26.303		491.95	28.995		491.95	28.946		491.95	31.882
492.16	23.575		492.16	26.273		492.16	29.047		492.16	28.979		492.16	31.899
492.37	23.579		492.37	26.229		492.37	29.075		492.37	29.041		492.37	31.897
492.58	23.598		492.58	26.222		492.58	29.117		492.58	29.04		492.58	31.91
492.79	23.646		492.79	26.241		492.79	29.206		492.79	29.096		492.79	31.983
493	23.639		493	26.22		493	29.135		493	29.095		493	31.902
493.21	23.611		493.21	26.241		493.21	29.161		493.21	29.113		493.21	31.945
493.42	23.638		493.42	26.232		493.42	29.187		493.42	29.117		493.42	31.929
493.63	23.671		493.63	26.185		493.63	29.202		493.63	29.144		493.63	31.888
493.84	23.649		493.84	26.149		493.84	29.291		493.84	29.203		493.84	31.908
494.05	23.686		494.05	26.162		494.05	29.245		494.05	29.138		494.05	31.883
494.26	23.688		494.26	26.099		494.26	29.242		494.26	29.165		494.26	31.858
494.47	23.69		494.47	26.087		494.47	29.263		494.47	29.197		494.47	31.832
494.68	23.72		494.68	26.108		494.68	29.272		494.68	29.255		494.68	31.859
494.89	23.671		494.89	26.11		494.89	29.231		494.89	29.222		494.89	31.845
495.1	23.722		495.1	26.152		495.1	29.216		495.1	29.177		495.1	31.867
495.31	23.734		495.31	26.179		495.31	29.21		495.31	29.192		495.31	31.876
495.52	23.754		495.52	26.153		495.52	29.163		495.52	29.174		495.52	31.849
495.73	23.736		495.73	26.129		495.73	29.225		495.73	29.11		495.73	31.915
495.94	23.797		495.94	26.127		495.94	29.235		495.94	29.128		495.94	31.944
496.15	23.823		496.15	26.124		496.15	29.229		496.15	29.12		496.15	31.994
496.36	23.793		496.36	26.144		496.36	29.235		496.36	29.136		496.36	32.004
496.57	23.822		496.57	26.162		496.57	29.203		496.57	29.106		496.57	32.02
496.78	23.844		496.78	26.191		496.78	29.269		496.78	29.181		496.78	32.059
496.99	23.824		496.99	26.21		496.99	29.223		496.99	29.182		496.99	32.027
497.19	23.806		497.19	26.19		497.19	29.225		497.19	29.165		497.19	31.991
497.4	23.79		497.4	26.185		497.4	29.236		497.4	29.121		497.4	31.954
497.61	23.809		497.61	26.129		497.61	29.27		497.61	29.114		497.61	31.991
497.82	23.766		497.82	26.106		497.82	29.248		497.82	29.14		497.82	31.943
498.03	23.765		498.03	26.041		498.03	29.187		498.03	29.116		498.03	31.907
498.24	23.776		498.24	26.06		498.24	29.195		498.24	29.114		498.24	31.908
498.45	23.802		498.45	26.088		498.45	29.215		498.45	29.19		498.45	31.872
498.66	23.776		498.66	26.086		498.66	29.21		498.66	29.218		498.66	31.891
498.87	23.751		498.87	26.109		498.87	29.246		498.87	29.254		498.87	31.87
499.08	23.781		499.08	26.111		499.08	29.192		499.08	29.25		499.08	31.868
499.29	23.804		499.29	26.095		499.29	29.174		499.29	29.235		499.29	31.862
499.5	23.777		499.5	26.072		499.5	29.128		499.5	29.193		499.5	31.832
499.71	23.764		499.71	26.083		499.71	29.163		499.71	29.178		499.71	31.867
499.92	23.769		499.92	26.082		499.92	29.173		499.92	29.193		499.92	31.908
500.13	23.741		500.13	26.12		500.13	29.154		500.13	29.229		500.13	31.93
500.34	23.783		500.34	26.163		500.34	29.146		500.34	29.275		500.34	31.935
500.55	23.83		500.55	26.172		500.55	29.189		500.55	29.262		500.55	31.985
500.76	23.835		500.76	26.213		500.76	29.194		500.76	29.3		500.76	32.022
500.96	23.834		500.96	26.21		500.96	29.184		500.96	29.291		500.96	32.014
501.17	23.826		501.17	26.162		501.17	29.15		501.17	29.283		501.17	32.056
501.38	23.823		501.38	26.187		501.38	29.101		501.38	29.272		501.38	32.022
501.59	23.799		501.59	26.153		501.59	29.046		501.59	29.263		501.59	32.03
501.8	23.803		501.8	26.134		501.8	29.092		501.8	29.251		501.8	32.038
502.01	23.773		502.01	26.159		502.01	29.104		502.01	29.28		502.01	32.037
502.22	23.802		502.22	26.151		502.22	29.107		502.22	29.304		502.22	32.017
502.43	23.804		502.43	26.119		502.43	29.058		502.43	29.289		502.43	31.981
502.64	23.817		502.64	26.135		502.64	29.065		502.64	29.309		502.64	31.991
502.85	23.836		502.85	26.098		502.85	29.069		502.85	29.287		502.85	31.958
503.06	23.822		503.06	26.118		503.06	29.075		503.06	29.31		503.06	31.956
503.27	23.758		503.27	26.089		503.27	29.059		503.27	29.295		503.27	31.94
503.48	23.749		503.48	26.061		503.48	29.073		503.48	29.238		503.48	31.914
503.68	23.767		503.68	26.042		503.68	29.09		503.68	29.3		503.68	31.96
503.89	23.752		503.89	26.066		503.89	29.094		503.89	29.283		503.89	31.903
504.1	23.767		504.1	26.044		504.1	29.153		504.1	29.282		504.1	31.909
504.31	23.775		504.31	26.073		504.31	29.224		504.31	29.28		504.31	31.889
504.52	23.763		504.52	26.063		504.52	29.226		504.52	29.281		504.52	31.881
504.73	23.764		504.73	26.056		504.73	29.206		504.73	29.273		504.73	31.861
504.94	23.761		504.94	26.059		504.94	29.206		504.94	29.308		504.94	31.889
505.15	23.789		505.15	26.092		505.15	29.23		505.15	29.344		505.15	31.91
505.36	23.783		505.36	26.094		505.36	29.19		505.36	29.327		505.36	31.886
505.57	23.798		505.57	26.118		505.57	29.22		505.57	29.347		505.57	31.947
505.78	23.778		505.78	26.123		505.78	29.198		505.78	29.347		505.78	31.939
505.98	23.808		505.98	26.164		505.98	29.214		505.98	29.375		505.98	31.919
506.19	23.804		506.19	26.168		506.19	29.195		506.19	29.468		506.19	31.921
506.4	23.755		506.4	26.172		506.4	29.203		506.4	29.457		506.4	31.901
506.61	23.797		506.61	26.18		506.61	29.222		506.61	29.49		506.61	31.967
506.82	23.798		506.82	26.171		506.82	29.207		506.82	29.499		506.82	31.932
507.03	23.824		507.03	26.17		507.03	29.136		507.03	29.539		507.03	31.935
507.24	23.834		507.24	26.219		507.24	29.117		507.24	29.569		507.24	31.983
507.45	23.814		507.45	26.19		507.45	29.137		507.45	29.573		507.45	32.003
507.66	23.802		507.66	26.179		507.66	29.139		507.66	29.535		507.66	32.007
507.87	23.812		507.87	26.136		507.87	29.166		507.87	29.521		507.87	32.044
508.07	23.813		508.07	26.143		508.07	29.194		508.07	29.538		508.07	32.069
508.28	23.84		508.28	26.114		508.28	29.159		508.28	29.565		508.28	32.035
508.49	23.834		508.49	26.075		508.49	29.159		508.49	29.529		508.49	31.98
508.7	23.85		508.7	26.06		508.7	29.136		508.7	29.551		508.7	32.02
508.91	23.888		508.91	26.118		508.91	29.175		508.91	29.553		508.91	32.094
509.12	23.921		509.12	26.136		509.12	29.186		509.12	29.551		509.12	32.087
509.33	23.882		509.33	26.141		509.33	29.197		509.33	29.512		509.33	32.089
509.54	23.879		509.54	26.146		509.54	29.176		509.54	29.501		509.54	32.115
509.75	23.884		509.75	26.149		509.75	29.183		509.75	29.483		509.75	32.11
509.95	23.903		509.95	26.15		509.95	29.202		509.95	29.497		509.95	32.109
510.16	23.944		510.16	26.18		510.16	29.202		510.16	29.532		510.16	32.13
510.37	23.958		510.37	26.193		510.37	29.214		510.37	29.532		510.37	32.104
510.58	23.966		510.58	26.204		510.58	29.198		510.58	29.544		510.58	32.087
510.79	23.959		510.79	26.175		510.79	29.18		510.79	29.533		510.79	32.055
511	23.954		511	26.187		511	29.175		511	29.5		511	32.062
511.21	23.967		511.21	26.214		511.21	29.155		511.21	29.504		511.21	32.119
511.41	23.991		511.41	26.259		511.41	29.177		511.41	29.514		511.41	32.116
511.62	23.968		511.62	26.233		511.62	29.153		511.62	29.491		511.62	32.074
511.83	23.971		511.83	26.239		511.83	29.13		511.83	29.49		511.83	32.105
512.04	23.966		512.04	26.224		512.04	29.112		512.04	29.536		512.04	32.094
512.25	23.986		512.25	26.222		512.25	29.143		512.25	29.581		512.25	32.146
512.46	24.008		512.46	26.199		512.46	29.174		512.46	29.567		512.46	32.17
512.67	23.988		512.67	26.169		512.67	29.146		512.67	29.565		512.67	32.143
512.88	24.015		512.88	26.147		512.88	29.13		512.88	29.553		512.88	32.139
513.08	23.981		513.08	26.16		513.08	29.121		513.08	29.605		513.08	32.159
513.29	23.974		513.29	26.182		513.29	29.141		513.29	29.642		513.29	32.15
513.5	23.962		513.5	26.177		513.5	29.21		513.5	29.652		513.5	32.198
513.71	23.934		513.71	26.202		513.71	29.266		513.71	29.693		513.71	32.222
513.92	23.944		513.92	26.194		513.92	29.275		513.92	29.745		513.92	32.221
514.13	23.914		514.13	26.112		514.13	29.211		514.13	29.732		514.13	32.242
514.33	23.927		514.33	26.138		514.33	29.205		514.33	29.762		514.33	32.271
514.54	23.937		514.54	26.131		514.54	29.194		514.54	29.791		514.54	32.238
514.75	23.959		514.75	26.144		514.75	29.187		514.75	29.786		514.75	32.232
514.96	23.955		514.96	26.127		514.96	29.191		514.96	29.765		514.96	32.214
515.17	23.937		515.17	26.131		515.17	29.201		515.17	29.782		515.17	32.23
515.38	23.948		515.38	26.134		515.38	29.213		515.38	29.776		515.38	32.263
515.59	23.931		515.59	26.174		515.59	29.2		515.59	29.799		515.59	32.248
515.79	23.941		515.79	26.197		515.79	29.188		515.79	29.802		515.79	32.293
516	23.975		516	26.181		516	29.185		516	29.82		516	32.31
516.21	24.04		516.21	26.21		516.21	29.169		516.21	29.864		516.21	32.316
516.42	24.047		516.42	26.186		516.42	29.13		516.42	29.858		516.42	32.303
516.63	24.031		516.63	26.204		516.63	29.138		516.63	29.846		516.63	32.345
516.84	24.06		516.84	26.241		516.84	29.215		516.84	29.86		516.84	32.358
517.04	24.044		517.04	26.252		517.04	29.208		517.04	29.87		517.04	32.346
517.25	24.034		517.25	26.237		517.25	29.162		517.25	29.809		517.25	32.38
517.46	24.068		517.46	26.26		517.46	29.149		517.46	29.849		517.46	32.41
517.67	24.088		517.67	26.3		517.67	29.127		517.67	29.864		517.67	32.454
517.88	24.122		517.88	26.318		517.88	29.133		517.88	29.893		517.88	32.48
518.09	24.11		518.09	26.303		518.09	29.155		518.09	29.916		518.09	32.483
518.29	24.126		518.29	26.315		518.29	29.23		518.29	29.918		518.29	32.548
518.5	24.189		518.5	26.299		518.5	29.24		518.5	29.899		518.5	32.559
518.71	24.17		518.71	26.322		518.71	29.19		518.71	29.914		518.71	32.589
518.92	24.138		518.92	26.307		518.92	29.136		518.92	29.876		518.92	32.61
519.13	24.143		519.13	26.302		519.13	29.116		519.13	29.904		519.13	32.633
519.33	24.152		519.33	26.291		519.33	29.155		519.33	29.924		519.33	32.639
519.54	24.102		519.54	26.302		519.54	29.122		519.54	29.928		519.54	32.619
519.75	24.099		519.75	26.277		519.75	29.155		519.75	29.899		519.75	32.632
519.96	24.079		519.96	26.259		519.96	29.209		519.96	29.919		519.96	32.606
520.17	24.084		520.17	26.223		520.17	29.187		520.17	29.896		520.17	32.586
520.38	24.067		520.38	26.236		520.38	29.165		520.38	29.938		520.38	32.578
520.58	24.053		520.58	26.238		520.58	29.128		520.58	29.941		520.58	32.568
520.79	24.082		520.79	26.262		520.79	29.118		520.79	29.991		520.79	32.606
521	24.058		521	26.22		521	29.077		521	30.003		521	32.591
521.21	24.034		521.21	26.211		521.21	29.087		521.21	30.005		521.21	32.59
521.42	24.038		521.42	26.178		521.42	29.136		521.42	29.957		521.42	32.588
521.62	24.058		521.62	26.19		521.62	29.145		521.62	29.994		521.62	32.594
521.83	24.06		521.83	26.197		521.83	29.116		521.83	29.972		521.83	32.587
522.04	24.08		522.04	26.177		522.04	29.083		522.04	29.943		522.04	32.574
522.25	24.148		522.25	26.183		522.25	29.1		522.25	29.998		522.25	32.601
522.46	24.174		522.46	26.18		522.46	29.117		522.46	30.024		522.46	32.626
522.66	24.197		522.66	26.193		522.66	29.151		522.66	30.051		522.66	32.651
522.87	24.172		522.87	26.214		522.87	29.21		522.87	30.072		522.87	32.688
523.08	24.183		523.08	26.197		523.08	29.239		523.08	30.056		523.08	32.692
523.29	24.148		523.29	26.188		523.29	29.234		523.29	30.018		523.29	32.687
523.49	24.168		523.49	26.193		523.49	29.204		523.49	29.966		523.49	32.654
523.7	24.204		523.7	26.231		523.7	29.173		523.7	29.98		523.7	32.64
523.91	24.232		523.91	26.247		523.91	29.148		523.91	29.982		523.91	32.644
524.12	24.244		524.12	26.239		524.12	29.15		524.12	29.989		524.12	32.648
524.33	24.25		524.33	26.241		524.33	29.198		524.33	29.982		524.33	32.644
524.53	24.262		524.53	26.251		524.53	29.267		524.53	29.999		524.53	32.695
524.74	24.257		524.74	26.277		524.74	29.245		524.74	30.021		524.74	32.695
524.95	24.231		524.95	26.269		524.95	29.225		524.95	29.975		524.95	32.711
525.16	24.258		525.16	26.268		525.16	29.173		525.16	30.002		525.16	32.706
525.37	24.292		525.37	26.286		525.37	29.143		525.37	30.018		525.37	32.746
525.57	24.287		525.57	26.296		525.57	29.114		525.57	29.988		525.57	32.739
525.78	24.293		525.78	26.283		525.78	29.123		525.78	29.996		525.78	32.743
525.99	24.31		525.99	26.27		525.99	29.167		525.99	30.031		525.99	32.742
526.2	24.283		526.2	26.285		526.2	29.17		526.2	30.036		526.2	32.765
526.4	24.261		526.4	26.264		526.4	29.152		526.4	30.038		526.4	32.765
526.61	24.239		526.61	26.253		526.61	29.123		526.61	30.051		526.61	32.754
526.82	24.242		526.82	26.258		526.82	29.101		526.82	30.084		526.82	32.755
527.03	24.263		527.03	26.253		527.03	29.063		527.03	30.115		527.03	32.758
527.23	24.249		527.23	26.233		527.23	29.051		527.23	30.114		527.23	32.745
527.44	24.24		527.44	26.233		527.44	29.101		527.44	30.123		527.44	32.764
527.65	24.238		527.65	26.25		527.65	29.103		527.65	30.172		527.65	32.761
527.86	24.207		527.86	26.217		527.86	29.104		527.86	30.152		527.86	32.755
528.07	24.176		528.07	26.211		528.07	29.069		528.07	30.169		528.07	32.732
528.27	24.18		528.27	26.22		528.27	29.029		528.27	30.179		528.27	32.747
528.48	24.175		528.48	26.207		528.48	28.991		528.48	30.184		528.48	32.754
528.69	24.221		528.69	26.233		528.69	28.962		528.69	30.207		528.69	32.786
528.9	24.237		528.9	26.228		528.9	29.006		528.9	30.242		528.9	32.825
529.1	24.246		529.1	26.24		529.1	29.074		529.1	30.258		529.1	32.836
529.31	24.232		529.31	26.22		529.31	29.126		529.31	30.265		529.31	32.852
529.52	24.224		529.52	26.237		529.52	29.119		529.52	30.284		529.52	32.891
529.73	24.182		529.73	26.232		529.73	29.077		529.73	30.275		529.73	32.917
529.93	24.204		529.93	26.234		529.93	29.049		529.93	30.299		529.93	32.936
530.14	24.237		530.14	26.229		530.14	29.005		530.14	30.336		530.14	32.976
530.35	24.251		530.35	26.235		530.35	29.031		530.35	30.314		530.35	33.015
530.56	24.281		530.56	26.27		530.56	29.078		530.56	30.328		530.56	33.031
530.76	24.284		530.76	26.279		530.76	29.122		530.76	30.341		530.76	33.095
530.97	24.309		530.97	26.282		530.97	29.187		530.97	30.385		530.97	33.117
531.18	24.316		531.18	26.304		531.18	29.197		531.18	30.377		531.18	33.161
531.39	24.309		531.39	26.292		531.39	29.214		531.39	30.366		531.39	33.156
531.59	24.308		531.59	26.296		531.59	29.165		531.59	30.365		531.59	33.132
531.8	24.34		531.8	26.321		531.8	29.135		531.8	30.368		531.8	33.206
532.01	24.372		532.01	26.32		532.01	29.117		532.01	30.392		532.01	33.234
532.21	24.419		532.21	26.33		532.21	29.169		532.21	30.409		532.21	33.265
532.42	24.45		532.42	26.331		532.42	29.228		532.42	30.427		532.42	33.296
532.63	24.457		532.63	26.344		532.63	29.248		532.63	30.459		532.63	33.334
532.84	24.439		532.84	26.359		532.84	29.265		532.84	30.446		532.84	33.337
533.04	24.445		533.04	26.353		533.04	29.233		533.04	30.477		533.04	33.325
533.25	24.421		533.25	26.352		533.25	29.192		533.25	30.491		533.25	33.356
533.46	24.455		533.46	26.363		533.46	29.181		533.46	30.5		533.46	33.348
533.67	24.442		533.67	26.35		533.67	29.187		533.67	30.508		533.67	33.358
533.87	24.433		533.87	26.345		533.87	29.244		533.87	30.508		533.87	33.341
534.08	24.417		534.08	26.356		534.08	29.242		534.08	30.511		534.08	33.364
534.29	24.43		534.29	26.323		534.29	29.276		534.29	30.529		534.29	33.368
534.49	24.419		534.49	26.303		534.49	29.277		534.49	30.554		534.49	33.376
534.7	24.404		534.7	26.32		534.7	29.264		534.7	30.574		534.7	33.358
534.91	24.358		534.91	26.312		534.91	29.234		534.91	30.573		534.91	33.336
535.12	24.357		535.12	26.303		535.12	29.221		535.12	30.59		535.12	33.349
535.32	24.34		535.32	26.288		535.32	29.224		535.32	30.566		535.32	33.311
535.53	24.353		535.53	26.289		535.53	29.232		535.53	30.584		535.53	33.328
535.74	24.356		535.74	26.276		535.74	29.243		535.74	30.552		535.74	33.367
535.94	24.354		535.94	26.275		535.94	29.274		535.94	30.559		535.94	33.355
536.15	24.305		536.15	26.239		536.15	29.247		536.15	30.52		536.15	33.333
536.36	24.324		536.36	26.215		536.36	29.207		536.36	30.501		536.36	33.308
536.57	24.342		536.57	26.217		536.57	29.165		536.57	30.528		536.57	33.31
536.77	24.332		536.77	26.207		536.77	29.148		536.77	30.523		536.77	33.291
536.98	24.305		536.98	26.222		536.98	29.121		536.98	30.508		536.98	33.289
537.19	24.313		537.19	26.204		537.19	29.114		537.19	30.479		537.19	33.246
537.39	24.322		537.39	26.205		537.39	29.14		537.39	30.494		537.39	33.29
537.6	24.329		537.6	26.216		537.6	29.139		537.6	30.479		537.6	33.3
537.81	24.321		537.81	26.202		537.81	29.113		537.81	30.448		537.81	33.272
538.01	24.36		538.01	26.227		538.01	29.106		538.01	30.476		538.01	33.297
538.22	24.356		538.22	26.194		538.22	29.105		538.22	30.488		538.22	33.31
538.43	24.353		538.43	26.181		538.43	29.106		538.43	30.499		538.43	33.263
538.64	24.372		538.64	26.169		538.64	29.096		538.64	30.485		538.64	33.273
538.84	24.398		538.84	26.205		538.84	29.129		538.84	30.527		538.84	33.321
539.05	24.406		539.05	26.23		539.05	29.16		539.05	30.555		539.05	33.361
539.26	24.431		539.26	26.223		539.26	29.161		539.26	30.577		539.26	33.372
539.46	24.45		539.46	26.208		539.46	29.15		539.46	30.615		539.46	33.402
539.67	24.497		539.67	26.227		539.67	29.154		539.67	30.642		539.67	33.427
539.88	24.484		539.88	26.257		539.88	29.181		539.88	30.658		539.88	33.47
540.08	24.475		540.08	26.228		540.08	29.173		540.08	30.615		540.08	33.459
540.29	24.496		540.29	26.224		540.29	29.152		540.29	30.629		540.29	33.436
540.5	24.509		540.5	26.249		540.5	29.192		540.5	30.664		540.5	33.453
540.7	24.507		540.7	26.246		540.7	29.201		540.7	30.678		540.7	33.422
540.91	24.532		540.91	26.28		540.91	29.202		540.91	30.683		540.91	33.409
541.12	24.554		541.12	26.298		541.12	29.196		541.12	30.692		541.12	33.43
541.32	24.54		541.32	26.3		541.32	29.171		541.32	30.719		541.32	33.47
541.53	24.58		541.53	26.284		541.53	29.17		541.53	30.744		541.53	33.467
541.74	24.556		541.74	26.269		541.74	29.136		541.74	30.743		541.74	33.462
541.94	24.526		541.94	26.289		541.94	29.102		541.94	30.734		541.94	33.427
542.15	24.556		542.15	26.309		542.15	29.13		542.15	30.764		542.15	33.424
542.36	24.53		542.36	26.301		542.36	29.144		542.36	30.772		542.36	33.406
542.56	24.551		542.56	26.277		542.56	29.113		542.56	30.792		542.56	33.387
542.77	24.566		542.77	26.299		542.77	29.096		542.77	30.832		542.77	33.401
542.98	24.546		542.98	26.262		542.98	29.114		542.98	30.832		542.98	33.422
543.18	24.562		543.18	26.233		543.18	29.098		543.18	30.845		543.18	33.422
543.39	24.545		543.39	26.215		543.39	29.107		543.39	30.805		543.39	33.452
543.6	24.554		543.6	26.197		543.6	29.079		543.6	30.8		543.6	33.415
543.8	24.539		543.8	26.224		543.8	29.062		543.8	30.823		543.8	33.414
544.01	24.558		544.01	26.235		544.01	29.088		544.01	30.826		544.01	33.408
544.22	24.537		544.22	26.226		544.22	29.05		544.22	30.835		544.22	33.378
544.42	24.55		544.42	26.226		544.42	29.068		544.42	30.812		544.42	33.37
544.63	24.564		544.63	26.211		544.63	29.106		544.63	30.799		544.63	33.395
544.84	24.547		544.84	26.183		544.84	29.11		544.84	30.771		544.84	33.411
545.04	24.534		545.04	26.186		545.04	29.142		545.04	30.771		545.04	33.412
545.25	24.507		545.25	26.204		545.25	29.145		545.25	30.789		545.25	33.397
545.46	24.519		545.46	26.198		545.46	29.164		545.46	30.803		545.46	33.408
545.66	24.521		545.66	26.273		545.66	29.173		545.66	30.833		545.66	33.405
545.87	24.501		545.87	26.338		545.87	29.173		545.87	30.842		545.87	33.387
546.08	24.509		546.08	26.343		546.08	29.137		546.08	30.871		546.08	33.413
546.28	24.47		546.28	26.336		546.28	29.165		546.28	30.866		546.28	33.444
546.49	24.456		546.49	26.268		546.49	29.184		546.49	30.843		546.49	33.447
546.69	24.455		546.69	26.249		546.69	29.205		546.69	30.873		546.69	33.416
546.9	24.459		546.9	26.236		546.9	29.26		546.9	30.861		546.9	33.453
547.11	24.462		547.11	26.263		547.11	29.242		547.11	30.925		547.11	33.454
547.31	24.455		547.31	26.284		547.31	29.234		547.31	30.993		547.31	33.442
547.52	24.463		547.52	26.323		547.52	29.216		547.52	31.029		547.52	33.436
547.73	24.492		547.73	26.312		547.73	29.176		547.73	31.027		547.73	33.431
547.93	24.521		547.93	26.282		547.93	29.187		547.93	30.98		547.93	33.442
548.14	24.5		548.14	26.3		548.14	29.189		548.14	30.971		548.14	33.422
548.35	24.505		548.35	26.238		548.35	29.192		548.35	30.948		548.35	33.41
548.55	24.503		548.55	26.209		548.55	29.199		548.55	30.936		548.55	33.416
548.76	24.486		548.76	26.228		548.76	29.227		548.76	30.972		548.76	33.379
548.96	24.504		548.96	26.232		548.96	29.204		548.96	31.005		548.96	33.353
549.17	24.526		549.17	26.263		549.17	29.191		549.17	31.049		549.17	33.356
549.38	24.542		549.38	26.286		549.38	29.156		549.38	31.038		549.38	33.347
549.58	24.567		549.58	26.322		549.58	29.137		549.58	31.012		549.58	33.322
549.79	24.586		549.79	26.29		549.79	29.164		549.79	30.99		549.79	33.319
549.99	24.57		549.99	26.262		549.99	29.18		549.99	30.92		549.99	33.333
550.2	24.54		550.2	26.228		550.2	29.19		550.2	30.9		550.2	33.331
550.41	24.534		550.41	26.231		550.41	29.182		550.41	30.913		550.41	33.325
550.61	24.522		550.61	26.267		550.61	29.157		550.61	30.947		550.61	33.304
550.82	24.546		550.82	26.274		550.82	29.138		550.82	30.969		550.82	33.298
551.03	24.544		551.03	26.294		551.03	29.111		551.03	30.979		551.03	33.293
551.23	24.568		551.23	26.286		551.23	29.123		551.23	30.983		551.23	33.279
551.44	24.585		551.44	26.242		551.44	29.11		551.44	30.928		551.44	33.282
551.64	24.584		551.64	26.234		551.64	29.153		551.64	30.9		551.64	33.297
551.85	24.572		551.85	26.236		551.85	29.2		551.85	30.889		551.85	33.301
552.06	24.551		552.06	26.211		552.06	29.22		552.06	30.885		552.06	33.294
552.26	24.538		552.26	26.216		552.26	29.195		552.26	30.953		552.26	33.306
552.47	24.533		552.47	26.263		552.47	29.176		552.47	30.984		552.47	33.326
552.67	24.556		552.67	26.293		552.67	29.15		552.67	31.042		552.67	33.311
552.88	24.579		552.88	26.324		552.88	29.147		552.88	31.056		552.88	33.307
553.09	24.574		553.09	26.325		553.09	29.158		553.09	31.036		553.09	33.307
553.29	24.567		553.29	26.292		553.29	29.204		553.29	31.004		553.29	33.305
553.5	24.546		553.5	26.257		553.5	29.237		553.5	30.986		553.5	33.303
553.7	24.549		553.7	26.276		553.7	29.286		553.7	31.014		553.7	33.32
553.91	24.541		553.91	26.293		553.91	29.276		553.91	31.029		553.91	33.339
554.12	24.544		554.12	26.35		554.12	29.256		554.12	31.081		554.12	33.318
554.32	24.563		554.32	26.399		554.32	29.21		554.32	31.115		554.32	33.306
554.53	24.578		554.53	26.407		554.53	29.151		554.53	31.115		554.53	33.277
554.73	24.599		554.73	26.431		554.73	29.165		554.73	31.142		554.73	33.313
554.94	24.588		554.94	26.386		554.94	29.187		554.94	31.079		554.94	33.283
555.14	24.588		555.14	26.347		555.14	29.234		555.14	31.048		555.14	33.269
555.35	24.595		555.35	26.331		555.35	29.283		555.35	31.037		555.35	33.299
555.56	24.577		555.56	26.314		555.56	29.284		555.56	31.036		555.56	33.283
555.76	24.556		555.76	26.318		555.76	29.259		555.76	31.057		555.76	33.281
555.97	24.56		555.97	26.351		555.97	29.203		555.97	31.122		555.97	33.275
556.17	24.558		556.17	26.366		556.17	29.145		556.17	31.118		556.17	33.252
556.38	24.57		556.38	26.377		556.38	29.113		556.38	31.114		556.38	33.237
556.59	24.592		556.59	26.373		556.59	29.1		556.59	31.112		556.59	33.22
556.79	24.605		556.79	26.341		556.79	29.162		556.79	31.089		556.79	33.234
557	24.598		557	26.298		557	29.21		557	31.07		557	33.246
557.2	24.596		557.2	26.28		557.2	29.253		557.2	31.07		557.2	33.243
557.41	24.578		557.41	26.271		557.41	29.23		557.41	31.061		557.41	33.197
557.61	24.556		557.61	26.295		557.61	29.196		557.61	31.087		557.61	33.174
557.82	24.55		557.82	26.312		557.82	29.133		557.82	31.108		557.82	33.17
558.02	24.528		558.02	26.324		558.02	29.107		558.02	31.127		558.02	33.148
558.23	24.548		558.23	26.352		558.23	29.098		558.23	31.123		558.23	33.141
558.44	24.6		558.44	26.337		558.44	29.138		558.44	31.127		558.44	33.15
558.64	24.617		558.64	26.299		558.64	29.201		558.64	31.088		558.64	33.17
558.85	24.615		558.85	26.284		558.85	29.278		558.85	31.104		558.85	33.183
559.05	24.598		559.05	26.25		559.05	29.295		559.05	31.074		559.05	33.166
559.26	24.574		559.26	26.269		559.26	29.308		559.26	31.098		559.26	33.157
559.46	24.559		559.46	26.299		559.46	29.274		559.46	31.133		559.46	33.152
559.67	24.556		559.67	26.315		559.67	29.21		559.67	31.151		559.67	33.124
559.88	24.574		559.88	26.344		559.88	29.174		559.88	31.198		559.88	33.136
560.08	24.578		560.08	26.326		560.08	29.18		560.08	31.187		560.08	33.145
560.29	24.603		560.29	26.318		560.29	29.231		560.29	31.174		560.29	33.158
560.49	24.613		560.49	26.299		560.49	29.298		560.49	31.147		560.49	33.146
560.7	24.632		560.7	26.273		560.7	29.334		560.7	31.114		560.7	33.128
560.9	24.627		560.9	26.236		560.9	29.328		560.9	31.107		560.9	33.116
561.11	24.61		561.11	26.252		561.11	29.299		561.11	31.136		561.11	33.085
561.31	24.589		561.31	26.284		561.31	29.238		561.31	31.175		561.31	33.058
561.52	24.609		561.52	26.333		561.52	29.173		561.52	31.189		561.52	33.033
561.72	24.617		561.72	26.347		561.72	29.151		561.72	31.228		561.72	33.062
561.93	24.622		561.93	26.316		561.93	29.146		561.93	31.193		561.93	33.05
562.13	24.64		562.13	26.285		562.13	29.171		562.13	31.158		562.13	33.055
562.34	24.631		562.34	26.256		562.34	29.236		562.34	31.13		562.34	33.056
562.55	24.613		562.55	26.211		562.55	29.285		562.55	31.07		562.55	33.024
562.75	24.601		562.75	26.216		562.75	29.274		562.75	31.079		562.75	33.009
562.96	24.588		562.96	26.213		562.96	29.242		562.96	31.1		562.96	32.975
563.16	24.565		563.16	26.205		563.16	29.155		563.16	31.135		563.16	32.952
563.37	24.561		563.37	26.241		563.37	29.078		563.37	31.176		563.37	32.935
563.57	24.577		563.57	26.261		563.57	29.066		563.57	31.187		563.57	32.946
563.78	24.576		563.78	26.256		563.78	29.076		563.78	31.169		563.78	32.971
563.98	24.606		563.98	26.232		563.98	29.135		563.98	31.143		563.98	32.967
564.19	24.609		564.19	26.187		564.19	29.208		564.19	31.119		564.19	32.937
564.39	24.622		564.39	26.158		564.39	29.243		564.39	31.102		564.39	32.887
564.6	24.615		564.6	26.15		564.6	29.253		564.6	31.124		564.6	32.851
564.8	24.584		564.8	26.156		564.8	29.195		564.8	31.151		564.8	32.818
565.01	24.6		565.01	26.187		565.01	29.123		565.01	31.179		565.01	32.795
565.21	24.621		565.21	26.229		565.21	29.047		565.21	31.223		565.21	32.791
565.42	24.656		565.42	26.252		565.42	29.029		565.42	31.24		565.42	32.805
565.62	24.688		565.62	26.256		565.62	29.05		565.62	31.236		565.62	32.828
565.83	24.713		565.83	26.246		565.83	29.107		565.83	31.203		565.83	32.821
566.03	24.707		566.03	26.194		566.03	29.172		566.03	31.136		566.03	32.823
566.24	24.698		566.24	26.186		566.24	29.227		566.24	31.131		566.24	32.774
566.44	24.706		566.44	26.178		566.44	29.261		566.44	31.125		566.44	32.732
566.65	24.705		566.65	26.199		566.65	29.216		566.65	31.139		566.65	32.704
566.85	24.686		566.85	26.205		566.85	29.12		566.85	31.181		566.85	32.713
567.06	24.669		567.06	26.243		567.06	29.05		567.06	31.209		567.06	32.721
567.26	24.694		567.26	26.268		567.26	29.024		567.26	31.236		567.26	32.752
567.47	24.726		567.47	26.269		567.47	29.045		567.47	31.212		567.47	32.769
567.67	24.741		567.67	26.245		567.67	29.138		567.67	31.204		567.67	32.795
567.88	24.734		567.88	26.226		567.88	29.238		567.88	31.186		567.88	32.785
568.08	24.726		568.08	26.207		568.08	29.291		568.08	31.187		568.08	32.761
568.29	24.725		568.29	26.218		568.29	29.299		568.29	31.206		568.29	32.74
568.49	24.693		568.49	26.238		568.49	29.271		568.49	31.247		568.49	32.728
568.7	24.703		568.7	26.269		568.7	29.188		568.7	31.319		568.7	32.71
568.9	24.721		568.9	26.274		568.9	29.104		568.9	31.356		568.9	32.719
569.11	24.721		569.11	26.309		569.11	29.061		569.11	31.394		569.11	32.736
569.31	24.717		569.31	26.298		569.31	29.068		569.31	31.383		569.31	32.749
569.52	24.759		569.52	26.3		569.52	29.163		569.52	31.353		569.52	32.732
569.72	24.775		569.72	26.282		569.72	29.24		569.72	31.322		569.72	32.718
569.93	24.773		569.93	26.242		569.93	29.331		569.93	31.307		569.93	32.704
570.13	24.754		570.13	26.236		570.13	29.376		570.13	31.322		570.13	32.662
570.34	24.745		570.34	26.252		570.34	29.318		570.34	31.34		570.34	32.6
570.54	24.745		570.54	26.266		570.54	29.234		570.54	31.366		570.54	32.582
570.75	24.732		570.75	26.29		570.75	29.163		570.75	31.349		570.75	32.566
570.95	24.723		570.95	26.297		570.95	29.103		570.95	31.357		570.95	32.552
571.16	24.741		571.16	26.297		571.16	29.108		571.16	31.348		571.16	32.525
571.36	24.752		571.36	26.283		571.36	29.193		571.36	31.314		571.36	32.514
571.57	24.748		571.57	26.273		571.57	29.29		571.57	31.28		571.57	32.507
571.77	24.74		571.77	26.243		571.77	29.355		571.77	31.223		571.77	32.458
571.98	24.731		571.98	26.242		571.98	29.378		571.98	31.222		571.98	32.417
572.18	24.69		572.18	26.266		572.18	29.33		572.18	31.235		572.18	32.389
572.39	24.673		572.39	26.268		572.39	29.252		572.39	31.248		572.39	32.34
572.59	24.659		572.59	26.288		572.59	29.131		572.59	31.251		572.59	32.28
572.8	24.681		572.8	26.309		572.8	29.081		572.8	31.274		572.8	32.261
573	24.685		573	26.304		573	29.09		573	31.281		573	32.27
573.2	24.681		573.2	26.277		573.2	29.142		573.2	31.257		573.2	32.273
573.41	24.686		573.41	26.268		573.41	29.243		573.41	31.234		573.41	32.26
573.61	24.688		573.61	26.243		573.61	29.335		573.61	31.193		573.61	32.214
573.82	24.712		573.82	26.245		573.82	29.387		573.82	31.197		573.82	32.203
574.02	24.693		574.02	26.228		574.02	29.356		574.02	31.2		574.02	32.166
574.23	24.681		574.23	26.222		574.23	29.291		574.23	31.231		574.23	32.11
574.43	24.676		574.43	26.23		574.43	29.169		574.43	31.267		574.43	32.11
574.64	24.672		574.64	26.232		574.64	29.116		574.64	31.29		574.64	32.104
574.84	24.705		574.84	26.235		574.84	29.109		574.84	31.301		574.84	32.121
575.05	24.719		575.05	26.248		575.05	29.158		575.05	31.308		575.05	32.134
575.25	24.703		575.25	26.243		575.25	29.256		575.25	31.275		575.25	32.141
575.45	24.709		575.45	26.227		575.45	29.318		575.45	31.257		575.45	32.115
575.66	24.716		575.66	26.239		575.66	29.374		575.66	31.234		575.66	32.087
575.86	24.73		575.86	26.256		575.86	29.39		575.86	31.256		575.86	32.032
576.07	24.737		576.07	26.238		576.07	29.313		576.07	31.269		576.07	32.002
576.27	24.731		576.27	26.245		576.27	29.211		576.27	31.297		576.27	31.983
576.48	24.697		576.48	26.253		576.48	29.122		576.48	31.291		576.48	31.946
576.68	24.722		576.68	26.282		576.68	29.072		576.68	31.299		576.68	31.952
576.89	24.729		576.89	26.289		576.89	29.072		576.89	31.29		576.89	31.961
577.09	24.733		577.09	26.281		577.09	29.158		577.09	31.247		577.09	31.932
577.29	24.747		577.29	26.298		577.29	29.235		577.29	31.244		577.29	31.933
577.5	24.742		577.5	26.276		577.5	29.29		577.5	31.225		577.5	31.882
577.7	24.748		577.7	26.254		577.7	29.294		577.7	31.218		577.7	31.864
577.91	24.766		577.91	26.27		577.91	29.228		577.91	31.256		577.91	31.842
578.11	24.772		578.11	26.284		578.11	29.171		578.11	31.273		578.11	31.858
578.32	24.754		578.32	26.274		578.32	29.076		578.32	31.269		578.32	31.833
578.52	24.755		578.52	26.292		578.52	29.01		578.52	31.251		578.52	31.822
578.72	24.749		578.72	26.292		578.72	29.005		578.72	31.246		578.72	31.778
578.93	24.765		578.93	26.304		578.93	29.066		578.93	31.244		578.93	31.766
579.13	24.796		579.13	26.311		579.13	29.145		579.13	31.223		579.13	31.774
579.34	24.806		579.34	26.33		579.34	29.215		579.34	31.212		579.34	31.73
579.54	24.798		579.54	26.334		579.54	29.262		579.54	31.207		579.54	31.702
579.75	24.826		579.75	26.342		579.75	29.258		579.75	31.249		579.75	31.676
579.95	24.826		579.95	26.327		579.95	29.193		579.95	31.244		579.95	31.627
580.15	24.788		580.15	26.328		580.15	29.104		580.15	31.231		580.15	31.6
580.36	24.789		580.36	26.344		580.36	29.061		580.36	31.26		580.36	31.579
580.56	24.799		580.56	26.351		580.56	29.038		580.56	31.239		580.56	31.579
580.77	24.77		580.77	26.33		580.77	29.032		580.77	31.21		580.77	31.51
580.97	24.773		580.97	26.33		580.97	29.073		580.97	31.2		580.97	31.481
581.17	24.756		581.17	26.323		581.17	29.145		581.17	31.198		581.17	31.483
581.38	24.806		581.38	26.334		581.38	29.226		581.38	31.209		581.38	31.474
581.58	24.788		581.58	26.325		581.58	29.243		581.58	31.207		581.58	31.476
581.79	24.779		581.79	26.308		581.79	29.199		581.79	31.214		581.79	31.427
581.99	24.739		581.99	26.272		581.99	29.171		581.99	31.197		581.99	31.393
582.19	24.733		582.19	26.27		582.19	29.104		582.19	31.193		582.19	31.367
582.4	24.709		582.4	26.25		582.4	29.046		582.4	31.164		582.4	31.357
582.6	24.712		582.6	26.27		582.6	29.042		582.6	31.163		582.6	31.348
582.81	24.727		582.81	26.254		582.81	29.079		582.81	31.177		582.81	31.359
583.01	24.728		583.01	26.279		583.01	29.127		583.01	31.145		583.01	31.326
583.21	24.715		583.21	26.268		583.21	29.19		583.21	31.133		583.21	31.287
583.42	24.731		583.42	26.28		583.42	29.236		583.42	31.134		583.42	31.261
583.62	24.738		583.62	26.287		583.62	29.243		583.62	31.139		583.62	31.216
583.83	24.739		583.83	26.274		583.83	29.195		583.83	31.13		583.83	31.148
584.03	24.707		584.03	26.273		584.03	29.127		584.03	31.142		584.03	31.117
584.23	24.719		584.23	26.273		584.23	29.062		584.23	31.138		584.23	31.072
584.44	24.737		584.44	26.265		584.44	29.049		584.44	31.143		584.44	31.055
584.64	24.766		584.64	26.273		584.64	29.04		584.64	31.147		584.64	31.022
584.85	24.77		584.85	26.283		584.85	29.083		584.85	31.144		584.85	30.986
585.05	24.776		585.05	26.301		585.05	29.154		585.05	31.167		585.05	30.957
585.25	24.79		585.25	26.283		585.25	29.224		585.25	31.182		585.25	30.931
585.46	24.795		585.46	26.301		585.46	29.253		585.46	31.18		585.46	30.876
585.66	24.806		585.66	26.279		585.66	29.255		585.66	31.196		585.66	30.849
585.86	24.816		585.86	26.274		585.86	29.226		585.86	31.205		585.86	30.802
586.07	24.816		586.07	26.269		586.07	29.175		586.07	31.21		586.07	30.79
586.27	24.816		586.27	26.251		586.27	29.129		586.27	31.221		586.27	30.798
586.48	24.824		586.48	26.254		586.48	29.105		586.48	31.221		586.48	30.798
586.68	24.834		586.68	26.25		586.68	29.106		586.68	31.224		586.68	30.808
586.88	24.85		586.88	26.24		586.88	29.131		586.88	31.235		586.88	30.794
587.09	24.861		587.09	26.26		587.09	29.187		587.09	31.262		587.09	30.781
587.29	24.836		587.29	26.281		587.29	29.214		587.29	31.276		587.29	30.764
587.49	24.841		587.49	26.273		587.49	29.234		587.49	31.273		587.49	30.739
587.7	24.843		587.7	26.274		587.7	29.209		587.7	31.266		587.7	30.702
587.9	24.831		587.9	26.25		587.9	29.15		587.9	31.228		587.9	30.664
588.1	24.865		588.1	26.257		588.1	29.133		588.1	31.237		588.1	30.655
588.31	24.845		588.31	26.226		588.31	29.084		588.31	31.201		588.31	30.592
588.51	24.826		588.51	26.21		588.51	29.06		588.51	31.179		588.51	30.557
588.72	24.837		588.72	26.193		588.72	29.063		588.72	31.166		588.72	30.541
588.92	24.832		588.92	26.219		588.92	29.1		588.92	31.181		588.92	30.499
589.12	24.818		589.12	26.243		589.12	29.159		589.12	31.187		589.12	30.456
589.33	24.821		589.33	26.264		589.33	29.178		589.33	31.17		589.33	30.414
589.53	24.816		589.53	26.296		589.53	29.202		589.53	31.167		589.53	30.374
589.73	24.804		589.73	26.298		589.73	29.184		589.73	31.129		589.73	30.33
589.94	24.803		589.94	26.281		589.94	29.155		589.94	31.099		589.94	30.302
590.14	24.815		590.14	26.272		590.14	29.115		590.14	31.093		590.14	30.273
590.34	24.804		590.34	26.272		590.34	29.11		590.34	31.079		590.34	30.241
590.55	24.804		590.55	26.266		590.55	29.114		590.55	31.064		590.55	30.225
590.75	24.763		590.75	26.228		590.75	29.082		590.75	31.039		590.75	30.165
590.95	24.802		590.95	26.271		590.95	29.131		590.95	31.055		590.95	30.178
591.16	24.84		591.16	26.313		591.16	29.182		591.16	31.1		591.16	30.185
591.36	24.835		591.36	26.353		591.36	29.225		591.36	31.099		591.36	30.157
591.56	24.827		591.56	26.361		591.56	29.22		591.56	31.072		591.56	30.123
591.77	24.844		591.77	26.35		591.77	29.179		591.77	31.068		591.77	30.1
591.97	24.822		591.97	26.35		591.97	29.159		591.97	31.062		591.97	30.08
592.17	24.803		592.17	26.32		592.17	29.101		592.17	31.014		592.17	30.046
592.38	24.787		592.38	26.295		592.38	29.073		592.38	30.995		592.38	30.038
592.58	24.809		592.58	26.282		592.58	29.081		592.58	31.015		592.58	30.011
592.78	24.801		592.78	26.273		592.78	29.091		592.78	31.019		592.78	29.969
592.99	24.809		592.99	26.26		592.99	29.094		592.99	31.02		592.99	29.953
593.19	24.81		593.19	26.29		593.19	29.104		593.19	31.056		593.19	29.907
593.39	24.811		593.39	26.332		593.39	29.119		593.39	31.06		593.39	29.871
593.6	24.798		593.6	26.321		593.6	29.099		593.6	31.071		593.6	29.823
593.8	24.789		593.8	26.302		593.8	29.074		593.8	31.04		593.8	29.778
594	24.772		594	26.275		594	29.031		594	31.043		594	29.744
594.21	24.788		594.21	26.244		594.21	29.017		594.21	31.024		594.21	29.712
594.41	24.792		594.41	26.226		594.41	29.005		594.41	31.004		594.41	29.694
594.61	24.805		594.61	26.19		594.61	29.004		594.61	30.984		594.61	29.644
594.82	24.826		594.82	26.201		594.82	29.057		594.82	31.028		594.82	29.617
595.02	24.832		595.02	26.214		595.02	29.073		595.02	31.05		595.02	29.57
595.22	24.831		595.22	26.253		595.22	29.097		595.22	31.063		595.22	29.56
595.43	24.839		595.43	26.293		595.43	29.103		595.43	31.057		595.43	29.556
595.63	24.836		595.63	26.341		595.63	29.117		595.63	31.078		595.63	29.524
595.83	24.817		595.83	26.326		595.83	29.104		595.83	31.046		595.83	29.483
596.04	24.832		596.04	26.322		596.04	29.12		596.04	31.05		596.04	29.483
596.24	24.79		596.24	26.294		596.24	29.094		596.24	31.008		596.24	29.447
596.44	24.766		596.44	26.258		596.44	29.095		596.44	30.994		596.44	29.422
596.64	24.773		596.64	26.235		596.64	29.106		596.64	30.973		596.64	29.391
596.85	24.768		596.85	26.228		596.85	29.132		596.85	30.982		596.85	29.37
597.05	24.765		597.05	26.242		597.05	29.153		597.05	30.991		597.05	29.322
597.25	24.761		597.25	26.26		597.25	29.149		597.25	31.023		597.25	29.292
597.46	24.763		597.46	26.271		597.46	29.138		597.46	31.01		597.46	29.265
597.66	24.743		597.66	26.3		597.66	29.105		597.66	31.013		597.66	29.232
597.86	24.738		597.86	26.293		597.86	29.059		597.86	31		597.86	29.188
598.07	24.734		598.07	26.27		598.07	29.037		598.07	30.975		598.07	29.159
598.27	24.734		598.27	26.224		598.27	29.011		598.27	30.936		598.27	29.129
598.47	24.755		598.47	26.216		598.47	29.025		598.47	30.934		598.47	29.111
598.67	24.759		598.67	26.179		598.67	29.027		598.67	30.92		598.67	29.073
598.88	24.801		598.88	26.162		598.88	29.049		598.88	30.904		598.88	29.048
599.08	24.821		599.08	26.182		599.08	29.041		599.08	30.919		599.08	29.003
599.28	24.821		599.28	26.226		599.28	29.033		599.28	30.937		599.28	28.968
599.49	24.847		599.49	26.261		599.49	29.029		599.49	30.959		599.49	28.939
599.69	24.853		599.69	26.284		599.69	28.995		599.69	30.959		599.69	28.93
599.89	24.847		599.89	26.305		599.89	28.985		599.89	30.941		599.89	28.899
600.09	24.831		600.09	26.309		600.09	28.979		600.09	30.934		600.09	28.878
600.3	24.844		600.3	26.277		600.3	28.992		600.3	30.881		600.3	28.867
600.5	24.839		600.5	26.219		600.5	29.003		600.5	30.834		600.5	28.839
600.7	24.833		600.7	26.194		600.7	29.032		600.7	30.835		600.7	28.818
600.9	24.837		600.9	26.168		600.9	29.065		600.9	30.84		600.9	28.783
601.11	24.831		601.11	26.172		601.11	29.067		601.11	30.848		601.11	28.744
601.31	24.835		601.31	26.211		601.31	29.043		601.31	30.86		601.31	28.698
601.51	24.84		601.51	26.275		601.51	29.008		601.51	30.924		601.51	28.669
601.72	24.829		601.72	26.314		601.72	28.972		601.72	30.918		601.72	28.64
601.92	24.824		601.92	26.326		601.92	28.948		601.92	30.912		601.92	28.61
602.12	24.804		602.12	26.337		602.12	28.935		602.12	30.895		602.12	28.582
602.32	24.791		602.32	26.32		602.32	28.944		602.32	30.874		602.32	28.562
602.53	24.788		602.53	26.29		602.53	28.976		602.53	30.854		602.53	28.554
602.73	24.806		602.73	26.252		602.73	28.995		602.73	30.837		602.73	28.548
602.93	24.808		602.93	26.236		602.93	29.037		602.93	30.859		602.93	28.513
603.13	24.821		603.13	26.255		603.13	29.065		603.13	30.893		603.13	28.484
603.34	24.837		603.34	26.268		603.34	29.049		603.34	30.911		603.34	28.434
603.54	24.869		603.54	26.316		603.54	29.038		603.54	30.935		603.54	28.414
603.74	24.871		603.74	26.349		603.74	29.008		603.74	30.961		603.74	28.393
603.94	24.876		603.94	26.368		603.94	28.972		603.94	30.969		603.94	28.384
604.15	24.86		604.15	26.372		604.15	28.969		604.15	30.957		604.15	28.384
604.35	24.864		604.35	26.352		604.35	28.978		604.35	30.941		604.35	28.381
604.55	24.886		604.55	26.328		604.55	28.993		604.55	30.93		604.55	28.371
604.75	24.887		604.75	26.281		604.75	28.992		604.75	30.889		604.75	28.368
604.96	24.865		604.96	26.223		604.96	29.035		604.96	30.879		604.96	28.334
605.16	24.884		605.16	26.188		605.16	29.041		605.16	30.885		605.16	28.283
605.36	24.873		605.36	26.208		605.36	29.039		605.36	30.889		605.36	28.217
605.56	24.899		605.56	26.219		605.56	29.01		605.56	30.906		605.56	28.167
605.77	24.897		605.77	26.259		605.77	28.98		605.77	30.92		605.77	28.12
605.97	24.912		605.97	26.305		605.97	28.95		605.97	30.921		605.97	28.085
606.17	24.893		606.17	26.332		606.17	28.896		606.17	30.905		606.17	28.046
606.37	24.883		606.37	26.333		606.37	28.869		606.37	30.881		606.37	28.019
606.58	24.852		606.58	26.308		606.58	28.872		606.58	30.837		606.58	28.008
606.78	24.844		606.78	26.28		606.78	28.902		606.78	30.791		606.78	27.984
606.98	24.842		606.98	26.237		606.98	28.944		606.98	30.754		606.98	27.945
607.18	24.828		607.18	26.204		607.18	28.988		607.18	30.741		607.18	27.91
607.39	24.828		607.39	26.18		607.39	29.005		607.39	30.744		607.39	27.844
607.59	24.872		607.59	26.223		607.59	28.984		607.59	30.792		607.59	27.802
607.79	24.869		607.79	26.274		607.79	28.961		607.79	30.823		607.79	27.763
607.99	24.874		607.99	26.306		607.99	28.914		607.99	30.844		607.99	27.719
608.19	24.847		608.19	26.36		608.19	28.851		608.19	30.846		608.19	27.693
608.4	24.852		608.4	26.372		608.4	28.808		608.4	30.835		608.4	27.685
608.6	24.825		608.6	26.362		608.6	28.776		608.6	30.822		608.6	27.662
608.8	24.804		608.8	26.321		608.8	28.778		608.8	30.779		608.8	27.618
609	24.811		609	26.29		609	28.844		609	30.754		609	27.606
609.21	24.829		609.21	26.253		609.21	28.911		609.21	30.743		609.21	27.547
609.41	24.847		609.41	26.199		609.41	28.944		609.41	30.738		609.41	27.486
609.61	24.84		609.61	26.207		609.61	28.961		609.61	30.767		609.61	27.416
609.81	24.869		609.81	26.236		609.81	28.934		609.81	30.795		609.81	27.387
610.01	24.882		610.01	26.304		610.01	28.896		610.01	30.848		610.01	27.359
610.22	24.878		610.22	26.318		610.22	28.844		610.22	30.828		610.22	27.299
610.42	24.873		610.42	26.342		610.42	28.757		610.42	30.803		610.42	27.284
610.62	24.882		610.62	26.35		610.62	28.732		610.62	30.788		610.62	27.285
610.82	24.898		610.82	26.331		610.82	28.748		610.82	30.77		610.82	27.278
611.02	24.886		611.02	26.281		611.02	28.771		611.02	30.713		611.02	27.248
611.23	24.871		611.23	26.244		611.23	28.85		611.23	30.664		611.23	27.245
611.43	24.883		611.43	26.193		611.43	28.893		611.43	30.648		611.43	27.218
611.63	24.886		611.63	26.151		611.63	28.918		611.63	30.629		611.63	27.17
611.83	24.9		611.83	26.16		611.83	28.927		611.83	30.644		611.83	27.144
612.03	24.896		612.03	26.205		612.03	28.895		612.03	30.667		612.03	27.112
612.24	24.922		612.24	26.241		612.24	28.829		612.24	30.682		612.24	27.101
612.44	24.926		612.44	26.272		612.44	28.752		612.44	30.675		612.44	27.059
612.64	24.944		612.64	26.295		612.64	28.707		612.64	30.642		612.64	27.034
612.84	24.94		612.84	26.339		612.84	28.688		612.84	30.639		612.84	27.047
613.04	24.929		613.04	26.317		613.04	28.712		613.04	30.604		613.04	27.015
613.25	24.899		613.25	26.287		613.25	28.739		613.25	30.578		613.25	26.979
613.45	24.885		613.45	26.248		613.45	28.793		613.45	30.543		613.45	26.957
613.65	24.882		613.65	26.223		613.65	28.871		613.65	30.567		613.65	26.929
613.85	24.897		613.85	26.204		613.85	28.88		613.85	30.593		613.85	26.89
614.05	24.891		614.05	26.243		614.05	28.882		614.05	30.637		614.05	26.877
614.25	24.909		614.25	26.291		614.25	28.846		614.25	30.668		614.25	26.848
614.46	24.95		614.46	26.348		614.46	28.781		614.46	30.696		614.46	26.809
614.66	24.949		614.66	26.395		614.66	28.726		614.66	30.726		614.66	26.779
614.86	24.946		614.86	26.42		614.86	28.688		614.86	30.719		614.86	26.752
615.06	24.931		615.06	26.426		615.06	28.689		615.06	30.71		615.06	26.747
615.26	24.908		615.26	26.399		615.26	28.713		615.26	30.705		615.26	26.741
615.47	24.9		615.47	26.34		615.47	28.768		615.47	30.66		615.47	26.713
615.67	24.895		615.67	26.312		615.67	28.839		615.67	30.659		615.67	26.711
615.87	24.888		615.87	26.279		615.87	28.921		615.87	30.646		615.87	26.702
616.07	24.894		616.07	26.267		616.07	28.947		616.07	30.669		616.07	26.673
616.27	24.899		616.27	26.269		616.27	28.914		616.27	30.685		616.27	26.648
616.47	24.92		616.47	26.302		616.47	28.899		616.47	30.722		616.47	26.611
616.68	24.933		616.68	26.335		616.68	28.858		616.68	30.743		616.68	26.581
616.88	24.959		616.88	26.386		616.88	28.81		616.88	30.783		616.88	26.566
617.08	24.947		617.08	26.392		617.08	28.755		617.08	30.773		617.08	26.546
617.28	24.971		617.28	26.406		617.28	28.735		617.28	30.728		617.28	26.525
617.48	24.964		617.48	26.371		617.48	28.75		617.48	30.693		617.48	26.541
617.68	24.94		617.68	26.336		617.68	28.797		617.68	30.663		617.68	26.518
617.89	24.921		617.89	26.281		617.89	28.843		617.89	30.622		617.89	26.482
618.09	24.907		618.09	26.237		618.09	28.898		618.09	30.623		618.09	26.447
618.29	24.918		618.29	26.201		618.29	28.93		618.29	30.613		618.29	26.395
618.49	24.949		618.49	26.208		618.49	28.905		618.49	30.641		618.49	26.343
618.69	24.967		618.69	26.217		618.69	28.872		618.69	30.654		618.69	26.291
618.89	24.993		618.89	26.262		618.89	28.819		618.89	30.654		618.89	26.247
619.09	25.01		619.09	26.296		619.09	28.733		619.09	30.653		619.09	26.224
619.3	25.027		619.3	26.323		619.3	28.689		619.3	30.63		619.3	26.201
619.5	25.003		619.5	26.333		619.5	28.641		619.5	30.588		619.5	26.175
619.7	24.974		619.7	26.319		619.7	28.653		619.7	30.552		619.7	26.172
619.9	24.943		619.9	26.271		619.9	28.699		619.9	30.507		619.9	26.168
620.1	24.92		620.1	26.249		620.1	28.75		620.1	30.493		620.1	26.132
620.3	24.922		620.3	26.234		620.3	28.816		620.3	30.492		620.3	26.093
620.5	24.941		620.5	26.253		620.5	28.88		620.5	30.51		620.5	26.074
620.71	24.968		620.71	26.281		620.71	28.874		620.71	30.535		620.71	26.05
620.91	24.985		620.91	26.327		620.91	28.842		620.91	30.56		620.91	26.045
621.11	24.999		621.11	26.356		621.11	28.794		621.11	30.561		621.11	26.005
621.31	25.006		621.31	26.411		621.31	28.72		621.31	30.559		621.31	25.97
621.51	25.021		621.51	26.46		621.51	28.691		621.51	30.589		621.51	25.953
621.71	24.993		621.71	26.464		621.71	28.671		621.71	30.549		621.71	25.918
621.91	24.992		621.91	26.444		621.91	28.652		621.91	30.54		621.91	25.905
622.11	24.98		622.11	26.398		622.11	28.703		622.11	30.488		622.11	25.879
622.32	24.962		622.32	26.365		622.32	28.781		622.32	30.484		622.32	25.873
622.52	24.938		622.52	26.316		622.52	28.819		622.52	30.494		622.52	25.833
622.72	24.936		622.72	26.29		622.72	28.872		622.72	30.509		622.72	25.805
622.92	24.945		622.92	26.28		622.92	28.869		622.92	30.527		622.92	25.777
623.12	24.939		623.12	26.283		623.12	28.808		623.12	30.536		623.12	25.752
623.32	24.942		623.32	26.306		623.32	28.753		623.32	30.556		623.32	25.717
623.52	24.945		623.52	26.323		623.52	28.679		623.52	30.567		623.52	25.656
623.72	24.948		623.72	26.352		623.72	28.607		623.72	30.548		623.72	25.641
623.93	24.946		623.93	26.359		623.93	28.548		623.93	30.528		623.93	25.634
624.13	24.926		624.13	26.324		624.13	28.509		624.13	30.489		624.13	25.605
624.33	24.909		624.33	26.299		624.33	28.504		624.33	30.476		624.33	25.581
624.53	24.889		624.53	26.263		624.53	28.576		624.53	30.465		624.53	25.56
624.73	24.868		624.73	26.243		624.73	28.608		624.73	30.474		624.73	25.553
624.93	24.881		624.93	26.227		624.93	28.634		624.93	30.448		624.93	25.514
625.13	24.903		625.13	26.238		625.13	28.656		625.13	30.454		625.13	25.486
625.33	24.905		625.33	26.251		625.33	28.623		625.33	30.462		625.33	25.431
625.53	24.912		625.53	26.273		625.53	28.575		625.53	30.473		625.53	25.401
625.74	24.947		625.74	26.296		625.74	28.517		625.74	30.491		625.74	25.367
625.94	24.947		625.94	26.323		625.94	28.447		625.94	30.456		625.94	25.354
626.14	24.976		626.14	26.346		626.14	28.405		626.14	30.457		626.14	25.36
626.34	24.975		626.34	26.338		626.34	28.395		626.34	30.46		626.34	25.361
626.54	24.972		626.54	26.3		626.54	28.435		626.54	30.45		626.54	25.349
626.74	24.972		626.74	26.281		626.74	28.496		626.74	30.428		626.74	25.362
626.94	24.977		626.94	26.244		626.94	28.573		626.94	30.423		626.94	25.354
627.14	24.968		627.14	26.218		627.14	28.626		627.14	30.395		627.14	25.34
627.34	24.952		627.34	26.201		627.34	28.681		627.34	30.401		627.34	25.299
627.54	24.946		627.54	26.198		627.54	28.685		627.54	30.424		627.54	25.274
627.74	24.963		627.74	26.221		627.74	28.692		627.74	30.432		627.74	25.256
627.95	24.996		627.95	26.265		627.95	28.664		627.95	30.437		627.95	25.253
628.15	25.022		628.15	26.293		628.15	28.613		628.15	30.439		628.15	25.218
628.35	25.005		628.35	26.3		628.35	28.553		628.35	30.423		628.35	25.197
628.55	25.006		628.55	26.298		628.55	28.517		628.55	30.415		628.55	25.166
628.75	24.986		628.75	26.284		628.75	28.498		628.75	30.361		628.75	25.144
628.95	24.967		628.95	26.256		628.95	28.505		628.95	30.32		628.95	25.11
629.15	24.952		629.15	26.258		629.15	28.528		629.15	30.295		629.15	25.095
629.35	24.928		629.35	26.234		629.35	28.557		629.35	30.277		629.35	25.065
629.55	24.92		629.55	26.23		629.55	28.603		629.55	30.266		629.55	25.044
629.75	24.934		629.75	26.235		629.75	28.614		629.75	30.278		629.75	25.015
629.95	24.967		629.95	26.235		629.95	28.602		629.95	30.288		629.95	24.991
630.15	24.993		630.15	26.265		630.15	28.563		630.15	30.304		630.15	24.974
630.35	25.002		630.35	26.289		630.35	28.476		630.35	30.325		630.35	24.952
630.56	25.003		630.56	26.307		630.56	28.406		630.56	30.315		630.56	24.926
630.76	25.002		630.76	26.308		630.76	28.331		630.76	30.281		630.76	24.912
630.96	25.019		630.96	26.326		630.96	28.324		630.96	30.276		630.96	24.904
631.16	25.046		631.16	26.342		631.16	28.333		631.16	30.283		631.16	24.911
631.36	25.036		631.36	26.335		631.36	28.401		631.36	30.307		631.36	24.892
631.56	25.022		631.56	26.327		631.56	28.463		631.56	30.311		631.56	24.88
631.76	25.001		631.76	26.308		631.76	28.536		631.76	30.316		631.76	24.879
631.96	25.013		631.96	26.307		631.96	28.595		631.96	30.338		631.96	24.844
632.16	25.045		632.16	26.322		632.16	28.601		632.16	30.378		632.16	24.827
632.36	25.033		632.36	26.323		632.36	28.562		632.36	30.364		632.36	24.795
632.56	25.036		632.56	26.342		632.56	28.493		632.56	30.363		632.56	24.78
632.76	25.036		632.76	26.351		632.76	28.431		632.76	30.347		632.76	24.734
632.96	25.034		632.96	26.367		632.96	28.381		632.96	30.357		632.96	24.694
633.16	25.069		633.16	26.364		633.16	28.352		633.16	30.366		633.16	24.687
633.36	25.056		633.36	26.352		633.36	28.365		633.36	30.364		633.36	24.665
633.56	25.053		633.56	26.333		633.56	28.382		633.56	30.357		633.56	24.649
633.76	25.028		633.76	26.278		633.76	28.428		633.76	30.341		633.76	24.624
633.96	25.036		633.96	26.261		633.96	28.452		633.96	30.316		633.96	24.613
634.17	25.032		634.17	26.24		634.17	28.49		634.17	30.326		634.17	24.597
634.37	25.053		634.37	26.229		634.37	28.498		634.37	30.339		634.37	24.557
634.57	25.055		634.57	26.244		634.57	28.479		634.57	30.333		634.57	24.533
634.77	25.046		634.77	26.226		634.77	28.452		634.77	30.316		634.77	24.511
634.97	25.062		634.97	26.274		634.97	28.438		634.97	30.336		634.97	24.489
635.17	25.081		635.17	26.305		635.17	28.425		635.17	30.352		635.17	24.46
635.37	25.112		635.37	26.342		635.37	28.395		635.37	30.378		635.37	24.457
635.57	25.129		635.57	26.328		635.57	28.363		635.57	30.345		635.57	24.44
635.77	25.124		635.77	26.321		635.77	28.348		635.77	30.329		635.77	24.426
635.97	25.124		635.97	26.315		635.97	28.354		635.97	30.313		635.97	24.425
636.17	25.11		636.17	26.301		636.17	28.369		636.17	30.269		636.17	24.392
636.37	25.114		636.37	26.303		636.37	28.385		636.37	30.256		636.37	24.379
636.57	25.081		636.57	26.29		636.57	28.419		636.57	30.237		636.57	24.346
636.77	25.084		636.77	26.301		636.77	28.436		636.77	30.222		636.77	24.319
636.97	25.067		636.97	26.301		636.97	28.418		636.97	30.205		636.97	24.276
637.17	25.061		637.17	26.291		637.17	28.391		637.17	30.216		637.17	24.254
637.37	25.059		637.37	26.321		637.37	28.354		637.37	30.217		637.37	24.228
637.57	25.061		637.57	26.299		637.57	28.277		637.57	30.21		637.57	24.2
637.77	25.071		637.77	26.293		637.77	28.222		637.77	30.201		637.77	24.188
637.97	25.044		637.97	26.249		637.97	28.195		637.97	30.169		637.97	24.163
638.17	25.033		638.17	26.241		638.17	28.202		638.17	30.152		638.17	24.166
638.37	24.991		638.37	26.225		638.37	28.221		638.37	30.126		638.37	24.137
638.57	24.974		638.57	26.196		638.57	28.273		638.57	30.137		638.57	24.103
638.77	24.954		638.77	26.161		638.77	28.315		638.77	30.136		638.77	24.085
638.97	24.931		638.97	26.151		638.97	28.351		638.97	30.132		638.97	24.034
639.17	24.936		639.17	26.162		639.17	28.347		639.17	30.146		639.17	24.006
639.37	24.937		639.37	26.17		639.37	28.335		639.37	30.16		639.37	23.98
639.57	24.968		639.57	26.19		639.57	28.327		639.57	30.172		639.57	23.961
639.77	24.982		639.77	26.202		639.77	28.281		639.77	30.174		639.77	23.933
639.97	25.006		639.97	26.214		639.97	28.231		639.97	30.178		639.97	23.901
640.17	25.027		640.17	26.241		640.17	28.211		640.17	30.189		640.17	23.889
640.37	25.026		640.37	26.242		640.37	28.178		640.37	30.174		640.37	23.857
640.57	25.024		640.57	26.264		640.57	28.173		640.57	30.151		640.57	23.829
640.77	25.013		640.77	26.257		640.77	28.181		640.77	30.148		640.77	23.819
640.97	25.025		640.97	26.236		640.97	28.214		640.97	30.158		640.97	23.8
641.17	25.049		641.17	26.262		641.17	28.245		641.17	30.141		641.17	23.795
641.37	25.076		641.37	26.285		641.37	28.295		641.37	30.167		641.37	23.792
641.57	25.087		641.57	26.295		641.57	28.332		641.57	30.177		641.57	23.781
641.77	25.079		641.77	26.3		641.77	28.343		641.77	30.197		641.77	23.765
641.97	25.089		641.97	26.313		641.97	28.319		641.97	30.201		641.97	23.756
642.17	25.078		642.17	26.307		642.17	28.286		642.17	30.193		642.17	23.743
642.37	25.068		642.37	26.297		642.37	28.252		642.37	30.164		642.37	23.716
642.57	25.072		642.57	26.303		642.57	28.243		642.57	30.155		642.57	23.699
642.77	25.059		642.77	26.287		642.77	28.22		642.77	30.129		642.77	23.666
642.97	25.07		642.97	26.264		642.97	28.241		642.97	30.123		642.97	23.649
643.17	25.099		643.17	26.268		643.17	28.254		643.17	30.134		643.17	23.652
643.37	25.117		643.37	26.271		643.37	28.283		643.37	30.135		643.37	23.634
643.57	25.124		643.57	26.302		643.57	28.313		643.57	30.168		643.57	23.632
643.77	25.089		643.77	26.274		643.77	28.306		643.77	30.167		643.77	23.614
643.97	25.059		643.97	26.273		643.97	28.28		643.97	30.153		643.97	23.579
644.17	25.027		644.17	26.27		644.17	28.252		644.17	30.159		644.17	23.553
644.37	25.035		644.37	26.256		644.37	28.215		644.37	30.14		644.37	23.525
644.57	25.045		644.57	26.246		644.57	28.185		644.57	30.149		644.57	23.495
644.77	25.061		644.77	26.26		644.77	28.144		644.77	30.167		644.77	23.478
644.97	25.086		644.97	26.277		644.97	28.133		644.97	30.186		644.97	23.485
645.17	25.064		645.17	26.267		645.17	28.093		645.17	30.153		645.17	23.465
645.37	25.082		645.37	26.261		645.37	28.093		645.37	30.165		645.37	23.471
645.57	25.081		645.57	26.268		645.57	28.089		645.57	30.174		645.57	23.464
645.77	25.056		645.77	26.239		645.77	28.112		645.77	30.174		645.77	23.457
645.97	25.038		645.97	26.228		645.97	28.125		645.97	30.165		645.97	23.446
646.16	25.025		646.16	26.213		646.16	28.125		646.16	30.131		646.16	23.409
646.36	25.037		646.36	26.238		646.36	28.139		646.36	30.151		646.36	23.399
646.56	25.045		646.56	26.232		646.56	28.145		646.56	30.181		646.56	23.389
646.76	25.064		646.76	26.244		646.76	28.146		646.76	30.183		646.76	23.391
646.96	25.096		646.96	26.267		646.96	28.133		646.96	30.198		646.96	23.384
647.16	25.098		647.16	26.279		647.16	28.13		647.16	30.195		647.16	23.368
647.36	25.101		647.36	26.279		647.36	28.121		647.36	30.188		647.36	23.344
647.56	25.103		647.56	26.275		647.56	28.108		647.56	30.19		647.56	23.323
647.76	25.137		647.76	26.266		647.76	28.13		647.76	30.216		647.76	23.328
647.96	25.125		647.96	26.241		647.96	28.154		647.96	30.209		647.96	23.309
648.16	25.128		648.16	26.229		648.16	28.163		648.16	30.196		648.16	23.293
648.36	25.12		648.36	26.234		648.36	28.179		648.36	30.201		648.36	23.264
648.56	25.138		648.56	26.241		648.56	28.198		648.56	30.232		648.56	23.256
648.76	25.136		648.76	26.241		648.76	28.185		648.76	30.231		648.76	23.24
648.96	25.137		648.96	26.238		648.96	28.173		648.96	30.223		648.96	23.202
649.16	25.155		649.16	26.266		649.16	28.165		649.16	30.2		649.16	23.2
649.36	25.167		649.36	26.282		649.36	28.125		649.36	30.192		649.36	23.18
649.56	25.148		649.56	26.271		649.56	28.098		649.56	30.203		649.56	23.147
649.75	25.13		649.75	26.265		649.75	28.072		649.75	30.185		649.75	23.158
649.95	25.133		649.95	26.263		649.95	28.043		649.95	30.175		649.95	23.15
650.15	25.147		650.15	26.268		650.15	28.042		650.15	30.156		650.15	23.138
650.35	25.145		650.35	26.266		650.35	28.033		650.35	30.146		650.35	23.114
650.55	25.146		650.55	26.274		650.55	28.021		650.55	30.133		650.55	23.104
650.75	25.118		650.75	26.268		650.75	28.029		650.75	30.132		650.75	23.09
650.95	25.127		650.95	26.256		650.95	28.034		650.95	30.132		650.95	23.079
651.15	25.113		651.15	26.236		651.15	28.034		651.15	30.092		651.15	23.04
651.35	25.111		651.35	26.256		651.35	28.046		651.35	30.084		651.35	23.029
651.55	25.117		651.55	26.27		651.55	28.041		651.55	30.076		651.55	23.022
651.75	25.111		651.75	26.266		651.75	28.048		651.75	30.095		651.75	22.998
651.95	25.111		651.95	26.251		651.95	28.018		651.95	30.081		651.95	22.966
652.15	25.125		652.15	26.255		652.15	28.012		652.15	30.056		652.15	22.963
652.34	25.153		652.34	26.235		652.34	27.993		652.34	30.054		652.34	22.919
652.54	25.138		652.54	26.228		652.54	27.987		652.54	30.031		652.54	22.903
652.74	25.121		652.74	26.206		652.74	27.957		652.74	30.008		652.74	22.894
652.94	25.115		652.94	26.197		652.94	27.943		652.94	30.009		652.94	22.894
653.14	25.111		653.14	26.201		653.14	27.958		653.14	30.007		653.14	22.877
653.34	25.111		653.34	26.208		653.34	27.964		653.34	29.997		653.34	22.869
653.54	25.107		653.54	26.21		653.54	27.966		653.54	29.993		653.54	22.863
653.74	25.118		653.74	26.242		653.74	27.979		653.74	30.023		653.74	22.843
653.94	25.126		653.94	26.228		653.94	27.97		653.94	30.032		653.94	22.839
654.14	25.12		654.14	26.215		654.14	27.965		654.14	30.028		654.14	22.814
654.33	25.117		654.33	26.21		654.33	27.907		654.33	30.007		654.33	22.772
654.53	25.119		654.53	26.202		654.53	27.917		654.53	30.015		654.53	22.77
654.73	25.136		654.73	26.188		654.73	27.908		654.73	30.015		654.73	22.766
654.93	25.134		654.93	26.193		654.93	27.903		654.93	29.992		654.93	22.761
655.13	25.136		655.13	26.164		655.13	27.92		655.13	29.972		655.13	22.745
655.33	25.13		655.33	26.158		655.33	27.93		655.33	29.967		655.33	22.717
655.53	25.114		655.53	26.15		655.53	27.957		655.53	29.951		655.53	22.679
655.73	25.122		655.73	26.127		655.73	27.963		655.73	29.949		655.73	22.664
655.93	25.129		655.93	26.124		655.93	27.979		655.93	29.971		655.93	22.641
656.12	25.113		656.12	26.129		656.12	27.968		656.12	29.968		656.12	22.587
656.32	25.087		656.32	26.126		656.32	27.94		656.32	29.955		656.32	22.554
656.52	25.087		656.52	26.139		656.52	27.921		656.52	29.947		656.52	22.527
656.72	25.099		656.72	26.17		656.72	27.899		656.72	29.953		656.72	22.501
656.92	25.105		656.92	26.169		656.92	27.909		656.92	29.961		656.92	22.497
657.12	25.122		657.12	26.178		657.12	27.913		657.12	29.965		657.12	22.488
657.32	25.105		657.32	26.183		657.32	27.901		657.32	29.955		657.32	22.458
657.52	25.1		657.52	26.17		657.52	27.885		657.52	29.953		657.52	22.434
657.72	25.112		657.72	26.172		657.72	27.887		657.72	29.976		657.72	22.415
657.91	25.127		657.91	26.148		657.91	27.898		657.91	29.988		657.91	22.408
658.11	25.139		658.11	26.134		658.11	27.891		658.11	29.994		658.11	22.405
658.31	25.119		658.31	26.135		658.31	27.883		658.31	29.988		658.31	22.371
658.51	25.129		658.51	26.141		658.51	27.883		658.51	29.981		658.51	22.358
658.71	25.136		658.71	26.155		658.71	27.887		658.71	29.981		658.71	22.37
658.91	25.146		658.91	26.148		658.91	27.891		658.91	29.969		658.91	22.383
659.11	25.149		659.11	26.169		659.11	27.905		659.11	29.988		659.11	22.36
659.3	25.154		659.3	26.159		659.3	27.921		659.3	29.982		659.3	22.367
659.5	25.182		659.5	26.185		659.5	27.933		659.5	29.977		659.5	22.362
659.7	25.178		659.7	26.197		659.7	27.923		659.7	29.957		659.7	22.341
659.9	25.187		659.9	26.191		659.9	27.905		659.9	29.945		659.9	22.338
660.1	25.183		660.1	26.189		660.1	27.898		660.1	29.953		660.1	22.344
660.3	25.185		660.3	26.196		660.3	27.897		660.3	29.955		660.3	22.341
660.5	25.178		660.5	26.203		660.5	27.891		660.5	29.936		660.5	22.32
660.69	25.158		660.69	26.19		660.69	27.891		660.69	29.918		660.69	22.302
660.89	25.174		660.89	26.197		660.89	27.904		660.89	29.935		660.89	22.314
661.09	25.157		661.09	26.199		661.09	27.903		661.09	29.939		661.09	22.299
661.29	25.171		661.29	26.192		661.29	27.907		661.29	29.955		661.29	22.287
661.49	25.178		661.49	26.222		661.49	27.926		661.49	29.973		661.49	22.258
661.69	25.184		661.69	26.207		661.69	27.898		661.69	29.963		661.69	22.245
661.89	25.203		661.89	26.228		661.89	27.88		661.89	29.972		661.89	22.25
662.08	25.199		662.08	26.222		662.08	27.849		662.08	29.973		662.08	22.227
662.28	25.212		662.28	26.214		662.28	27.849		662.28	29.99		662.28	22.221
662.48	25.215		662.48	26.222		662.48	27.863		662.48	30.006		662.48	22.209
662.68	25.243		662.68	26.22		662.68	27.886		662.68	30		662.68	22.183
662.88	25.25		662.88	26.213		662.88	27.894		662.88	30.001		662.88	22.172
663.08	25.247		663.08	26.2		663.08	27.912		663.08	30.021		663.08	22.177
663.27	25.262		663.27	26.204		663.27	27.94		663.27	30.046		663.27	22.176
663.47	25.257		663.47	26.187		663.47	27.931		663.47	30.032		663.47	22.147
663.67	25.259		663.67	26.155		663.67	27.923		663.67	30.018		663.67	22.125
663.87	25.247		663.87	26.127		663.87	27.912		663.87	30.008		663.87	22.098
664.07	25.252		664.07	26.113		664.07	27.871		664.07	29.998		664.07	22.091
664.27	25.253		664.27	26.119		664.27	27.874		664.27	29.993		664.27	22.068
664.46	25.242		664.46	26.101		664.46	27.843		664.46	29.988		664.46	22.023
664.66	25.217		664.66	26.113		664.66	27.835		664.66	29.962		664.66	22.014
664.86	25.196		664.86	26.106		664.86	27.804		664.86	29.941		664.86	21.983
665.06	25.191		665.06	26.087		665.06	27.77		665.06	29.917		665.06	21.963
665.26	25.191		665.26	26.089		665.26	27.765		665.26	29.927		665.26	21.952
665.45	25.188		665.45	26.092		665.45	27.768		665.45	29.918		665.45	21.95
665.65	25.194		665.65	26.077		665.65	27.756		665.65	29.907		665.65	21.923
665.85	25.181		665.85	26.064		665.85	27.721		665.85	29.884		665.85	21.904
666.05	25.175		666.05	26.053		666.05	27.719		666.05	29.886		666.05	21.892
666.25	25.173		666.25	26.056		666.25	27.72		666.25	29.894		666.25	21.888
666.45	25.165		666.45	26.084		666.45	27.73		666.45	29.897		666.45	21.88
666.64	25.158		666.64	26.084		666.64	27.73		666.64	29.901		666.64	21.863
666.84	25.155		666.84	26.09		666.84	27.734		666.84	29.923		666.84	21.855
667.04	25.143		667.04	26.099		667.04	27.736		667.04	29.924		667.04	21.842
667.24	25.162		667.24	26.105		667.24	27.726		667.24	29.932		667.24	21.822
667.44	25.189		667.44	26.124		667.44	27.726		667.44	29.943		667.44	21.82
667.63	25.196		667.63	26.142		667.63	27.746		667.63	29.956		667.63	21.81
667.83	25.196		667.83	26.161		667.83	27.755		667.83	29.943		667.83	21.807
668.03	25.207		668.03	26.15		668.03	27.747		668.03	29.937		668.03	21.797
668.23	25.207		668.23	26.155		668.23	27.753		668.23	29.926		668.23	21.791
668.43	25.221		668.43	26.158		668.43	27.78		668.43	29.933		668.43	21.785
668.62	25.215		668.62	26.161		668.62	27.8		668.62	29.924		668.62	21.783
668.82	25.204		668.82	26.152		668.82	27.804		668.82	29.917		668.82	21.781
669.02	25.209		669.02	26.117		669.02	27.797		669.02	29.917		669.02	21.777
669.22	25.215		669.22	26.113		669.22	27.796		669.22	29.919		669.22	21.76
669.42	25.219		669.42	26.107		669.42	27.784		669.42	29.912		669.42	21.752
669.61	25.222		669.61	26.097		669.61	27.774		669.61	29.9		669.61	21.727
669.81	25.23		669.81	26.092		669.81	27.76		669.81	29.897		669.81	21.701
670.01	25.229		670.01	26.109		670.01	27.751		670.01	29.889		670.01	21.702
670.21	25.246		670.21	26.147		670.21	27.749		670.21	29.875		670.21	21.695
670.4	25.245		670.4	26.134		670.4	27.724		670.4	29.879		670.4	21.676
670.6	25.253		670.6	26.163		670.6	27.721		670.6	29.877		670.6	21.668
670.8	25.243		670.8	26.183		670.8	27.709		670.8	29.864		670.8	21.652
671	25.238		671	26.175		671	27.705		671	29.85		671	21.635
671.2	25.26		671.2	26.166		671.2	27.698		671.2	29.85		671.2	21.616
671.39	25.255		671.39	26.133		671.39	27.692		671.39	29.823		671.39	21.579
671.59	25.243		671.59	26.121		671.59	27.679		671.59	29.8		671.59	21.542
671.79	25.224		671.79	26.108		671.79	27.675		671.79	29.805		671.79	21.52
671.99	25.232		671.99	26.112		671.99	27.692		671.99	29.815		671.99	21.504
672.18	25.222		672.18	26.131		672.18	27.704		672.18	29.833		672.18	21.504
672.38	25.217		672.38	26.157		672.38	27.724		672.38	29.841		672.38	21.491
672.58	25.211		672.58	26.188		672.58	27.73		672.58	29.849		672.58	21.47
672.78	25.194		672.78	26.154		672.78	27.702		672.78	29.852		672.78	21.441
672.98	25.212		672.98	26.188		672.98	27.698		672.98	29.845		672.98	21.438
673.17	25.214		673.17	26.188		673.17	27.685		673.17	29.832		673.17	21.408
673.37	25.243		673.37	26.189		673.37	27.692		673.37	29.836		673.37	21.414
673.57	25.257		673.57	26.186		673.57	27.683		673.57	29.827		673.57	21.405
673.77	25.263		673.77	26.179		673.77	27.687		673.77	29.811		673.77	21.403
673.96	25.278		673.96	26.166		673.96	27.702		673.96	29.811		673.96	21.416
674.16	25.293		674.16	26.155		674.16	27.716		674.16	29.819		674.16	21.417
674.36	25.307		674.36	26.123		674.36	27.72		674.36	29.817		674.36	21.433
674.56	25.284		674.56	26.08		674.56	27.719		674.56	29.807		674.56	21.426
674.75	25.278		674.75	26.052		674.75	27.723		674.75	29.801		674.75	21.411
674.95	25.255		674.95	26.035		674.95	27.684		674.95	29.795		674.95	21.405
675.15	25.239		675.15	26.003		675.15	27.64		675.15	29.796		675.15	21.368
675.35	25.248		675.35	26.063		675.35	27.654		675.35	29.809		675.35	21.374
675.54	25.236		675.54	26.091		675.54	27.652		675.54	29.81		675.54	21.356
675.74	25.241		675.74	26.086		675.74	27.64		675.74	29.8		675.74	21.344
675.94	25.235		675.94	26.08		675.94	27.63		675.94	29.784		675.94	21.316
676.14	25.235		676.14	26.08		676.14	27.614		676.14	29.772		676.14	21.291
676.33	25.234		676.33	26.076		676.33	27.606		676.33	29.764		676.33	21.282
676.53	25.222		676.53	26.058		676.53	27.602		676.53	29.769		676.53	21.266
676.73	25.211		676.73	26.038		676.73	27.606		676.73	29.765		676.73	21.283
676.92	25.196		676.92	26.002		676.92	27.621		676.92	29.736		676.92	21.257
677.12	25.173		677.12	25.988		677.12	27.607		677.12	29.712		677.12	21.25
677.32	25.152		677.32	25.973		677.32	27.6		677.32	29.724		677.32	21.243
677.52	25.152		677.52	25.968		677.52	27.619		677.52	29.747		677.52	21.244
677.71	25.141		677.71	25.99		677.71	27.65		677.71	29.75		677.71	21.246
677.91	25.146		677.91	25.977		677.91	27.621		677.91	29.74		677.91	21.219
678.11	25.139		678.11	25.982		678.11	27.607		678.11	29.725		678.11	21.197
678.31	25.143		678.31	25.994		678.31	27.603		678.31	29.75		678.31	21.192
678.5	25.146		678.5	26.027		678.5	27.589		678.5	29.755		678.5	21.173
678.7	25.18		678.7	26.066		678.7	27.594		678.7	29.757		678.7	21.182
678.9	25.201		678.9	26.069		678.9	27.588		678.9	29.745		678.9	21.163
679.09	25.215		679.09	26.07		679.09	27.558		679.09	29.707		679.09	21.147
679.29	25.226		679.29	26.053		679.29	27.546		679.29	29.674		679.29	21.107
679.49	25.231		679.49	26.03		679.49	27.542		679.49	29.658		679.49	21.102
679.69	25.22		679.69	26.007		679.69	27.55		679.69	29.673		679.69	21.094
679.88	25.221		679.88	25.979		679.88	27.56		679.88	29.655		679.88	21.094
680.08	25.2		680.08	25.952		680.08	27.588		680.08	29.625		680.08	21.075
680.28	25.193		680.28	25.944		680.28	27.581		680.28	29.627		680.28	21.069
680.47	25.165		680.47	25.959		680.47	27.595		680.47	29.641		680.47	21.053
680.67	25.176		680.67	25.977		680.67	27.592		680.67	29.677		680.67	21.045
680.87	25.166		680.87	26.029		680.87	27.576		680.87	29.688		680.87	21.026
681.07	25.175		681.07	26.071		681.07	27.575		681.07	29.691		681.07	21.028
681.26	25.155		681.26	26.103		681.26	27.547		681.26	29.684		681.26	21.019
681.46	25.165		681.46	26.124		681.46	27.507		681.46	29.701		681.46	20.998
681.66	25.183		681.66	26.15		681.66	27.503		681.66	29.702		681.66	20.998
681.85	25.175		681.85	26.142		681.85	27.481		681.85	29.692		681.85	20.994
682.05	25.184		682.05	26.137		682.05	27.477		682.05	29.704		682.05	20.994
682.25	25.201		682.25	26.105		682.25	27.486		682.25	29.683		682.25	20.987
682.44	25.216		682.44	26.065		682.44	27.488		682.44	29.673		682.44	20.974
682.64	25.208		682.64	26.017		682.64	27.47		682.64	29.695		682.64	20.967
682.84	25.203		682.84	25.959		682.84	27.499		682.84	29.702		682.84	20.958
683.03	25.187		683.03	25.93		683.03	27.516		683.03	29.717		683.03	20.97
683.23	25.167		683.23	25.925		683.23	27.518		683.23	29.714		683.23	20.961
683.43	25.159		683.43	25.935		683.43	27.504		683.43	29.707		683.43	20.939
683.63	25.176		683.63	25.961		683.63	27.485		683.63	29.727		683.63	20.924
683.82	25.191		683.82	26		683.82	27.467		683.82	29.735		683.82	20.917
684.02	25.199		684.02	26.045		684.02	27.464		684.02	29.715		684.02	20.917
684.22	25.231		684.22	26.086		684.22	27.447		684.22	29.709		684.22	20.9
684.41	25.26		684.41	26.097		684.41	27.424		684.41	29.697		684.41	20.893
684.61	25.296		684.61	26.103		684.61	27.408		684.61	29.687		684.61	20.883
684.81	25.337		684.81	26.093		684.81	27.417		684.81	29.677		684.81	20.881
685	25.351		685	26.071		685	27.444		685	29.668		685	20.886
685.2	25.363		685.2	26.033		685.2	27.465		685.2	29.625		685.2	20.879
685.4	25.329		685.4	25.999		685.4	27.463		685.4	29.614		685.4	20.865
685.59	25.29		685.59	25.944		685.59	27.466		685.59	29.6		685.59	20.823
685.79	25.253		685.79	25.917		685.79	27.473		685.79	29.609		685.79	20.786
685.99	25.217		685.99	25.886		685.99	27.476		685.99	29.603		685.99	20.769
686.18	25.187		686.18	25.892		686.18	27.463		686.18	29.607		686.18	20.734
686.38	25.169		686.38	25.893		686.38	27.455		686.38	29.615		686.38	20.706
686.58	25.155		686.58	25.933		686.58	27.428		686.58	29.639		686.58	20.674
686.77	25.163		686.77	25.959		686.77	27.375		686.77	29.662		686.77	20.668
686.97	25.209		686.97	26.026		686.97	27.377		686.97	29.662		686.97	20.677
687.17	25.234		687.17	26.059		687.17	27.359		687.17	29.65		687.17	20.676
687.36	25.247		687.36	26.066		687.36	27.328		687.36	29.603		687.36	20.672
687.56	25.261		687.56	26.058		687.56	27.33		687.56	29.608		687.56	20.67
687.76	25.273		687.76	26.045		687.76	27.369		687.76	29.634		687.76	20.688
687.95	25.298		687.95	26.023		687.95	27.425		687.95	29.65		687.95	20.699
688.15	25.309		688.15	25.998		688.15	27.463		688.15	29.666		688.15	20.715
688.35	25.285		688.35	25.952		688.35	27.507		688.35	29.683		688.35	20.727
688.54	25.267		688.54	25.942		688.54	27.534		688.54	29.711		688.54	20.719
688.74	25.219		688.74	25.912		688.74	27.574		688.74	29.735		688.74	20.714
688.93	25.202		688.93	25.939		688.93	27.574		688.93	29.775		688.93	20.707
689.13	25.175		689.13	25.961		689.13	27.564		689.13	29.783		689.13	20.709
689.33	25.161		689.33	26.006		689.33	27.571		689.33	29.797		689.33	20.702
689.52	25.138		689.52	26.026		689.52	27.526		689.52	29.806		689.52	20.692
689.72	25.144		689.72	26.065		689.72	27.485		689.72	29.799		689.72	20.695
689.92	25.187		689.92	26.08		689.92	27.442		689.92	29.813		689.92	20.689
690.11	25.23		690.11	26.104		690.11	27.406		690.11	29.77		690.11	20.681
690.31	25.266		690.31	26.098		690.31	27.37		690.31	29.756		690.31	20.672
690.51	25.304		690.51	26.059		690.51	27.336		690.51	29.707		690.51	20.667
690.7	25.338		690.7	26.004		690.7	27.359		690.7	29.683		690.7	20.684
690.9	25.355		690.9	25.96		690.9	27.365		690.9	29.647		690.9	20.696
691.09	25.347		691.09	25.914		691.09	27.419		691.09	29.654		691.09	20.705
691.29	25.327		691.29	25.876		691.29	27.438		691.29	29.64		691.29	20.714
691.49	25.279		691.49	25.841		691.49	27.458		691.49	29.638		691.49	20.683
691.68	25.254		691.68	25.831		691.68	27.477		691.68	29.657		691.68	20.643
691.88	25.216		691.88	25.846		691.88	27.471		691.88	29.656		691.88	20.626
692.08	25.23		692.08	25.91		692.08	27.476		692.08	29.678		692.08	20.597
692.27	25.247		692.27	25.955		692.27	27.464		692.27	29.701		692.27	20.565
692.47	25.229		692.47	26.017		692.47	27.431		692.47	29.692		692.47	20.526
692.66	25.251		692.66	26.077		692.66	27.41		692.66	29.728		692.66	20.528
692.86	25.278		692.86	26.085		692.86	27.387		692.86	29.704		692.86	20.525
693.06	25.325		693.06	26.11		693.06	27.373		693.06	29.683		693.06	20.533
693.25	25.367		693.25	26.116		693.25	27.377		693.25	29.681		693.25	20.525
693.45	25.381		693.45	26.082		693.45	27.4		693.45	29.672		693.45	20.53
693.65	25.387		693.65	26.009		693.65	27.417		693.65	29.643		693.65	20.52
693.84	25.399		693.84	25.944		693.84	27.454		693.84	29.656		693.84	20.52
694.04	25.383		694.04	25.876		694.04	27.515		694.04	29.664		694.04	20.527
694.23	25.341		694.23	25.83		694.23	27.552		694.23	29.657		694.23	20.543
694.43	25.305		694.43	25.798		694.43	27.597		694.43	29.694		694.43	20.523
694.63	25.244		694.63	25.774		694.63	27.586		694.63	29.71		694.63	20.509
694.82	25.165		694.82	25.797		694.82	27.563		694.82	29.715		694.82	20.483
695.02	25.139		695.02	25.824		695.02	27.539		695.02	29.744		695.02	20.476
695.21	25.107		695.21	25.847		695.21	27.468		695.21	29.709		695.21	20.433
695.41	25.108		695.41	25.915		695.41	27.403		695.41	29.691		695.41	20.426
695.61	25.108		695.61	25.962		695.61	27.369		695.61	29.688		695.61	20.425
695.8	25.116		695.8	25.979		695.8	27.295		695.8	29.639		695.8	20.417
696	25.176		696	25.994		696	27.277		696	29.643		696	20.415
696.19	25.23		696.19	25.975		696.19	27.271		696.19	29.627		696.19	20.424
696.39	25.259		696.39	25.958		696.39	27.293		696.39	29.599		696.39	20.421
696.59	25.276		696.59	25.909		696.59	27.318		696.59	29.568		696.59	20.429
696.78	25.275		696.78	25.854		696.78	27.36		696.78	29.553		696.78	20.431
696.98	25.258		696.98	25.809		696.98	27.387		696.98	29.547		696.98	20.427
697.17	25.219		697.17	25.766		697.17	27.432		697.17	29.569		697.17	20.412
697.37	25.19		697.37	25.759		697.37	27.457		697.37	29.573		697.37	20.399
697.56	25.135		697.56	25.777		697.56	27.472		697.56	29.572		697.56	20.39
697.76	25.107		697.76	25.82		697.76	27.446		697.76	29.604		697.76	20.376
697.96	25.091		697.96	25.884		697.96	27.418		697.96	29.615		697.96	20.331
698.15	25.108		698.15	25.949		698.15	27.356		698.15	29.636		698.15	20.294
698.35	25.14		698.35	26.012		698.35	27.324		698.35	29.645		698.35	20.279
698.54	25.178		698.54	26.037		698.54	27.289		698.54	29.614		698.54	20.265
698.74	25.225		698.74	26.072		698.74	27.253		698.74	29.613		698.74	20.268
698.93	25.276		698.93	26.045		698.93	27.228		698.93	29.618		698.93	20.28
699.13	25.335		699.13	26.021		699.13	27.218		699.13	29.613		699.13	20.29
699.33	25.391		699.33	25.98		699.33	27.241		699.33	29.627		699.33	20.299
699.52	25.409		699.52	25.941		699.52	27.304		699.52	29.626		699.52	20.334
699.72	25.401		699.72	25.868		699.72	27.358		699.72	29.616		699.72	20.343
699.91	25.384		699.91	25.8		699.91	27.412		699.91	29.638		699.91	20.335
700.11	25.361		700.11	25.774		700.11	27.451		700.11	29.66		700.11	20.315
700.3	25.312		700.3	25.751		700.3	27.493		700.3	29.695		700.3	20.32
700.5	25.262		700.5	25.743		700.5	27.51		700.5	29.732		700.5	20.311
700.7	25.22		700.7	25.761		700.7	27.505		700.7	29.727		700.7	20.301
700.89	25.183		700.89	25.817		700.89	27.474		700.89	29.745		700.89	20.279
701.09	25.16		701.09	25.862		701.09	27.385		701.09	29.734		701.09	20.247
701.28	25.147		701.28	25.929		701.28	27.329		701.28	29.707		701.28	20.223
701.48	25.161		701.48	26.003		701.48	27.257		701.48	29.667		701.48	20.213
701.67	25.204		701.67	26.023		701.67	27.231		701.67	29.629		701.67	20.202
701.87	25.257		701.87	26.032		701.87	27.205		701.87	29.578		701.87	20.195
702.06	25.324		702.06	25.989		702.06	27.196		702.06	29.542		702.06	20.192
702.26	25.387		702.26	25.954		702.26	27.228		702.26	29.529		702.26	20.198
702.46	25.405		702.46	25.89		702.46	27.283		702.46	29.53		702.46	20.221
702.65	25.384		702.65	25.793		702.65	27.325		702.65	29.519		702.65	20.238
702.85	25.373		702.85	25.762		702.85	27.387		702.85	29.52		702.85	20.229
703.04	25.323		703.04	25.729		703.04	27.443		703.04	29.541		703.04	20.224
703.24	25.256		703.24	25.715		703.24	27.463		703.24	29.571		703.24	20.198
703.43	25.191		703.43	25.726		703.43	27.462		703.43	29.568		703.43	20.194
703.63	25.135		703.63	25.782		703.63	27.461		703.63	29.59		703.63	20.187
703.82	25.118		703.82	25.851		703.82	27.417		703.82	29.619		703.82	20.19
704.02	25.093		704.02	25.899		704.02	27.381		704.02	29.619		704.02	20.159
704.21	25.098		704.21	25.972		704.21	27.328		704.21	29.634		704.21	20.169
704.41	25.122		704.41	26		704.41	27.27		704.41	29.629		704.41	20.176
704.6	25.171		704.6	26.031		704.6	27.217		704.6	29.598		704.6	20.183
704.8	25.206		704.8	26.039		704.8	27.179		704.8	29.555		704.8	20.206
704.99	25.287		704.99	26.016		704.99	27.181		704.99	29.519		704.99	20.214
705.19	25.36		705.19	25.992		705.19	27.222		705.19	29.528		705.19	20.209
705.38	25.399		705.38	25.916		705.38	27.28		705.38	29.499		705.38	20.21
705.58	25.409		705.58	25.851		705.58	27.329		705.58	29.497		705.58	20.21
705.78	25.398		705.78	25.792		705.78	27.403		705.78	29.503		705.78	20.205
705.97	25.359		705.97	25.726		705.97	27.455		705.97	29.514		705.97	20.176
706.17	25.309		706.17	25.7		706.17	27.487		706.17	29.539		706.17	20.167
706.36	25.236		706.36	25.676		706.36	27.493		706.36	29.549		706.36	20.112
706.56	25.208		706.56	25.71		706.56	27.491		706.56	29.568		706.56	20.107
706.75	25.176		706.75	25.751		706.75	27.443		706.75	29.579		706.75	20.058
706.95	25.156		706.95	25.812		706.95	27.384		706.95	29.606		706.95	20.034
707.14	25.15		707.14	25.876		707.14	27.318		707.14	29.612		707.14	20.006
707.34	25.173		707.34	25.931		707.34	27.24		707.34	29.596		707.34	19.977
707.53	25.22		707.53	25.977		707.53	27.181		707.53	29.617		707.53	20.009
707.73	25.289		707.73	25.997		707.73	27.159		707.73	29.582		707.73	20.021
707.92	25.355		707.92	25.966		707.92	27.143		707.92	29.574		707.92	20.037
708.12	25.425		708.12	25.905		708.12	27.18		708.12	29.554		708.12	20.056
708.31	25.456		708.31	25.829		708.31	27.221		708.31	29.548		708.31	20.075
708.51	25.492		708.51	25.783		708.51	27.278		708.51	29.575		708.51	20.098
708.7	25.478		708.7	25.721		708.7	27.343		708.7	29.603		708.7	20.074
708.9	25.468		708.9	25.679		708.9	27.453		708.9	29.614		708.9	20.093
709.09	25.42		709.09	25.648		709.09	27.484		709.09	29.637		709.09	20.09
709.29	25.347		709.29	25.639		709.29	27.514		709.29	29.658		709.29	20.074
709.48	25.27		709.48	25.671		709.48	27.51		709.48	29.668		709.48	20.032
709.68	25.229		709.68	25.711		709.68	27.473		709.68	29.673		709.68	20.01
709.87	25.212		709.87	25.789		709.87	27.434		709.87	29.696		709.87	19.988
710.07	25.188		710.07	25.842		710.07	27.359		710.07	29.653		710.07	19.929
710.26	25.188		710.26	25.889		710.26	27.263		710.26	29.642		710.26	19.947
710.46	25.213		710.46	25.946		710.46	27.207		710.46	29.62		710.46	19.941
710.65	25.256		710.65	25.978		710.65	27.141		710.65	29.593		710.65	19.946
710.85	25.332		710.85	25.967		710.85	27.128		710.85	29.554		710.85	19.969
711.04	25.419		711.04	25.932		711.04	27.171		711.04	29.542		711.04	19.984
711.23	25.503		711.23	25.888		711.23	27.238		711.23	29.518		711.23	20.027
711.43	25.522		711.43	25.83		711.43	27.265		711.43	29.533		711.43	20.044
711.62	25.52		711.62	25.767		711.62	27.328		711.62	29.551		711.62	20.029
711.82	25.495		711.82	25.711		711.82	27.413		711.82	29.57		711.82	20.043
712.01	25.453		712.01	25.655		712.01	27.49		712.01	29.593		712.01	20.05
712.21	25.381		712.21	25.636		712.21	27.551		712.21	29.629		712.21	20.025
712.4	25.317		712.4	25.636		712.4	27.567		712.4	29.654		712.4	20.015
712.6	25.235		712.6	25.649		712.6	27.526		712.6	29.673		712.6	19.998
712.79	25.213		712.79	25.716		712.79	27.506		712.79	29.704		712.79	19.946
712.99	25.184		712.99	25.784		712.99	27.438		712.99	29.7		712.99	19.94
713.18	25.2		713.18	25.853		713.18	27.367		713.18	29.704		713.18	19.923
713.38	25.234		713.38	25.944		713.38	27.283		713.38	29.701		713.38	19.907
713.57	25.265		713.57	25.968		713.57	27.203		713.57	29.654		713.57	19.905
713.77	25.318		713.77	25.979		713.77	27.164		713.77	29.625		713.77	19.896
713.96	25.426		713.96	25.96		713.96	27.154		713.96	29.583		713.96	19.9
714.15	25.523		714.15	25.924		714.15	27.197		714.15	29.57		714.15	19.914
714.35	25.594		714.35	25.876		714.35	27.239		714.35	29.562		714.35	19.925
714.54	25.631		714.54	25.819		714.54	27.303		714.54	29.557		714.54	19.939
714.74	25.61		714.74	25.749		714.74	27.348		714.74	29.545		714.74	19.927
714.93	25.59		714.93	25.698		714.93	27.42		714.93	29.558		714.93	19.919
715.13	25.55		715.13	25.694		715.13	27.509		715.13	29.576		715.13	19.893
715.32	25.482		715.32	25.68		715.32	27.532		715.32	29.575		715.32	19.878
715.52	25.412		715.52	25.671		715.52	27.532		715.52	29.594		715.52	19.833
715.71	25.35		715.71	25.705		715.71	27.519		715.71	29.606		715.71	19.821
715.91	25.305		715.91	25.748		715.91	27.483		715.91	29.605		715.91	19.804
716.1	25.276		716.1	25.818		716.1	27.402		716.1	29.619		716.1	19.798
716.29	25.264		716.29	25.867		716.29	27.302		716.29	29.597		716.29	19.797
716.49	25.262		716.49	25.916		716.49	27.244		716.49	29.583		716.49	19.796
716.68	25.288		716.68	25.938		716.68	27.178		716.68	29.554		716.68	19.81
716.88	25.35		716.88	25.924		716.88	27.132		716.88	29.5		716.88	19.807
717.07	25.421		717.07	25.908		717.07	27.121		717.07	29.484		717.07	19.819
717.27	25.526		717.27	25.866		717.27	27.172		717.27	29.502		717.27	19.856
717.46	25.559		717.46	25.794		717.46	27.236		717.46	29.518		717.46	19.862
717.65	25.597		717.65	25.723		717.65	27.301		717.65	29.53		717.65	19.874
717.85	25.592		717.85	25.669		717.85	27.399		717.85	29.567		717.85	19.891
718.04	25.567		718.04	25.647		718.04	27.491		718.04	29.59		718.04	19.895
718.24	25.509		718.24	25.617		718.24	27.521		718.24	29.597		718.24	19.871
718.43	25.425		718.43	25.594		718.43	27.535		718.43	29.622		718.43	19.834
718.63	25.355		718.63	25.626		718.63	27.524		718.63	29.638		718.63	19.811
718.82	25.292		718.82	25.666		718.82	27.484		718.82	29.658		718.82	19.782
719.01	25.258		719.01	25.712		719.01	27.412		719.01	29.678		719.01	19.771
719.21	25.239		719.21	25.751		719.21	27.334		719.21	29.664		719.21	19.744
719.4	25.237		719.4	25.81		719.4	27.253		719.4	29.693		719.4	19.758
719.6	25.274		719.6	25.852		719.6	27.19		719.6	29.678		719.6	19.767
719.79	25.309		719.79	25.882		719.79	27.118		719.79	29.621		719.79	19.762
719.98	25.386		719.98	25.884		719.98	27.072		719.98	29.575		719.98	19.791
720.18	25.464		720.18	25.864		720.18	27.069		720.18	29.56		720.18	19.816
720.37	25.515		720.37	25.81		720.37	27.069		720.37	29.528		720.37	19.814
720.57	25.57		720.57	25.737		720.57	27.116		720.57	29.522		720.57	19.836
720.76	25.603		720.76	25.661		720.76	27.196		720.76	29.537		720.76	19.83
720.96	25.615		720.96	25.6		720.96	27.288		720.96	29.569		720.96	19.845
721.15	25.586		721.15	25.541		721.15	27.371		721.15	29.581		721.15	19.812
721.34	25.55		721.34	25.495		721.34	27.433		721.34	29.599		721.34	19.818
721.54	25.473		721.54	25.491		721.54	27.456		721.54	29.585		721.54	19.767
721.73	25.415		721.73	25.529		721.73	27.461		721.73	29.614		721.73	19.749
721.93	25.353		721.93	25.577		721.93	27.407		721.93	29.596		721.93	19.705
722.12	25.307		722.12	25.62		722.12	27.316		722.12	29.58		722.12	19.663
722.31	25.276		722.31	25.678		722.31	27.261		722.31	29.583		722.31	19.644
722.51	25.268		722.51	25.73		722.51	27.188		722.51	29.557		722.51	19.623
722.7	25.294		722.7	25.786		722.7	27.115		722.7	29.528		722.7	19.616
722.89	25.355		722.89	25.819		722.89	27.072		722.89	29.499		722.89	19.63
723.09	25.418		723.09	25.835		723.09	27.029		723.09	29.461		723.09	19.62
723.28	25.508		723.28	25.858		723.28	27.036		723.28	29.444		723.28	19.655
723.48	25.583		723.48	25.851		723.48	27.063		723.48	29.402		723.48	19.658
723.67	25.636		723.67	25.791		723.67	27.122		723.67	29.394		723.67	19.677
723.86	25.65		723.86	25.732		723.86	27.189		723.86	29.406		723.86	19.665
724.06	25.655		724.06	25.675		724.06	27.272		724.06	29.425		724.06	19.666
724.25	25.62		724.25	25.627		724.25	27.347		724.25	29.439		724.25	19.648
724.45	25.578		724.45	25.603		724.45	27.426		724.45	29.461		724.45	19.629
724.64	25.504		724.64	25.597		724.64	27.491		724.64	29.478		724.64	19.611
724.83	25.433		724.83	25.608		724.83	27.463		724.83	29.484		724.83	19.574
725.03	25.364		725.03	25.641		725.03	27.437		725.03	29.506		725.03	19.55
725.22	25.283		725.22	25.665		725.22	27.389		725.22	29.492		725.22	19.534
725.41	25.261		725.41	25.71		725.41	27.3		725.41	29.478		725.41	19.53
725.61	25.258		725.61	25.758		725.61	27.234		725.61	29.478		725.61	19.531
725.8	25.26		725.8	25.769		725.8	27.165		725.8	29.451		725.8	19.528
726	25.285		726	25.788		726	27.095		726	29.433		726	19.55
726.19	25.36		726.19	25.82		726.19	27.073		726.19	29.44		726.19	19.574
726.38	25.434		726.38	25.831		726.38	27.071		726.38	29.416		726.38	19.602
726.58	25.496		726.58	25.812		726.58	27.119		726.58	29.412		726.58	19.626
726.77	25.559		726.77	25.777		726.77	27.176		726.77	29.42		726.77	19.658
726.96	25.602		726.96	25.716		726.96	27.275		726.96	29.446		726.96	19.678
727.16	25.602		727.16	25.663		727.16	27.329		727.16	29.484		727.16	19.678
727.35	25.593		727.35	25.623		727.35	27.412		727.35	29.528		727.35	19.674
727.54	25.554		727.54	25.608		727.54	27.466		727.54	29.526		727.54	19.654
727.74	25.524		727.74	25.609		727.74	27.498		727.74	29.566		727.74	19.645
727.93	25.439		727.93	25.622		727.93	27.494		727.93	29.606		727.93	19.604
728.12	25.35		728.12	25.656		728.12	27.462		728.12	29.619		728.12	19.563
728.32	25.307		728.32	25.704		728.32	27.405		728.32	29.633		728.32	19.532
728.51	25.272		728.51	25.75		728.51	27.343		728.51	29.638		728.51	19.521
728.7	25.251		728.7	25.785		728.7	27.26		728.7	29.602		728.7	19.505
728.9	25.265		728.9	25.803		728.9	27.182		728.9	29.594		728.9	19.484
729.09	25.306		729.09	25.811		729.09	27.095		729.09	29.569		729.09	19.486
729.29	25.363		729.29	25.822		729.29	27.049		729.29	29.532		729.29	19.487
729.48	25.421		729.48	25.817		729.48	27.01		729.48	29.512		729.48	19.493
729.67	25.513		729.67	25.813		729.67	27.038		729.67	29.505		729.67	19.515
729.87	25.574		729.87	25.791		729.87	27.107		729.87	29.496		729.87	19.543
730.06	25.642		730.06	25.762		730.06	27.195		730.06	29.529		730.06	19.559
730.25	25.668		730.25	25.725		730.25	27.284		730.25	29.55		730.25	19.558
730.45	25.683		730.45	25.689		730.45	27.402		730.45	29.555		730.45	19.556
730.64	25.663		730.64	25.634		730.64	27.465		730.64	29.561		730.64	19.547
730.83	25.581		730.83	25.597		730.83	27.479		730.83	29.567		730.83	19.522
731.03	25.52		731.03	25.573		731.03	27.492		731.03	29.578		731.03	19.48
731.22	25.443		731.22	25.559		731.22	27.48		731.22	29.587		731.22	19.443
731.41	25.379		731.41	25.607		731.41	27.458		731.41	29.59		731.41	19.414
731.6	25.322		731.6	25.647		731.6	27.394		731.6	29.612		731.6	19.389
731.8	25.255		731.8	25.666		731.8	27.305		731.8	29.618		731.8	19.36
731.99	25.242		731.99	25.694		731.99	27.2		731.99	29.581		731.99	19.346
732.18	25.246		732.18	25.725		732.18	27.127		732.18	29.554		732.18	19.359
732.38	25.284		732.38	25.728		732.38	27.074		732.38	29.53		732.38	19.382
732.57	25.314		732.57	25.711		732.57	27.038		732.57	29.514		732.57	19.389
732.76	25.379		732.76	25.68		732.76	27.028		732.76	29.488		732.76	19.4
732.96	25.421		732.96	25.641		732.96	27.053		732.96	29.493		732.96	19.419
733.15	25.481		733.15	25.614		733.15	27.098		733.15	29.501		733.15	19.451
733.34	25.531		733.34	25.616		733.34	27.202		733.34	29.527		733.34	19.452
733.54	25.54		733.54	25.593		733.54	27.276		733.54	29.534		733.54	19.437
733.73	25.518		733.73	25.58		733.73	27.333		733.73	29.548		733.73	19.421
733.92	25.492		733.92	25.558		733.92	27.378		733.92	29.558		733.92	19.412
734.12	25.45		734.12	25.574		734.12	27.434		734.12	29.567		734.12	19.408
734.31	25.424		734.31	25.598		734.31	27.457		734.31	29.555		734.31	19.407
734.5	25.381		734.5	25.628		734.5	27.461		734.5	29.556		734.5	19.386
734.69	25.341		734.69	25.647		734.69	27.422		734.69	29.564		734.69	19.365
734.89	25.29		734.89	25.688		734.89	27.338		734.89	29.555		734.89	19.321
735.08	25.273		735.08	25.714		735.08	27.252		735.08	29.516		735.08	19.307
735.27	25.263		735.27	25.741		735.27	27.178		735.27	29.513		735.27	19.301
735.47	25.272		735.47	25.766		735.47	27.096		735.47	29.497		735.47	19.286
735.66	25.301		735.66	25.787		735.66	27.065		735.66	29.467		735.66	19.28
735.85	25.364		735.85	25.767		735.85	27.046		735.85	29.444		735.85	19.31
736.05	25.444		736.05	25.757		736.05	27.082		736.05	29.452		736.05	19.344
736.24	25.544		736.24	25.754		736.24	27.149		736.24	29.474		736.24	19.366
736.43	25.591		736.43	25.733		736.43	27.231		736.43	29.477		736.43	19.374
736.62	25.631		736.62	25.709		736.62	27.316		736.62	29.489		736.62	19.386
736.82	25.652		736.82	25.697		736.82	27.391		736.82	29.507		736.82	19.382
737.01	25.643		737.01	25.669		737.01	27.471		737.01	29.538		737.01	19.391
737.2	25.619		737.2	25.663		737.2	27.537		737.2	29.538		737.2	19.368
737.39	25.571		737.39	25.645		737.39	27.564		737.39	29.555		737.39	19.361
737.59	25.533		737.59	25.648		737.59	27.548		737.59	29.565		737.59	19.343
737.78	25.465		737.78	25.66		737.78	27.506		737.78	29.534		737.78	19.316
737.97	25.422		737.97	25.678		737.97	27.467		737.97	29.517		737.97	19.317
738.17	25.397		738.17	25.677		738.17	27.394		738.17	29.517		738.17	19.314
738.36	25.373		738.36	25.679		738.36	27.313		738.36	29.505		738.36	19.317
738.55	25.367		738.55	25.683		738.55	27.239		738.55	29.474		738.55	19.306
738.74	25.35		738.74	25.682		738.74	27.156		738.74	29.456		738.74	19.326
738.94	25.375		738.94	25.7		738.94	27.108		738.94	29.462		738.94	19.346
739.13	25.416		739.13	25.667		739.13	27.062		739.13	29.454		739.13	19.345
739.32	25.436		739.32	25.632		739.32	27.086		739.32	29.44		739.32	19.35
739.51	25.487		739.51	25.641		739.51	27.124		739.51	29.459		739.51	19.36
739.71	25.5		739.71	25.622		739.71	27.177		739.71	29.474		739.71	19.352
739.9	25.545		739.9	25.619		739.9	27.272		739.9	29.498		739.9	19.365
740.09	25.534		740.09	25.609		740.09	27.368		740.09	29.535		740.09	19.367
740.28	25.555		740.28	25.615		740.28	27.431		740.28	29.566		740.28	19.352
740.48	25.535		740.48	25.626		740.48	27.502		740.48	29.596		740.48	19.341
740.67	25.517		740.67	25.642		740.67	27.524		740.67	29.628		740.67	19.318
740.86	25.472		740.86	25.653		740.86	27.53		740.86	29.633		740.86	19.279
741.05	25.424		741.05	25.661		741.05	27.511		741.05	29.661		741.05	19.269
741.25	25.408		741.25	25.661		741.25	27.479		741.25	29.65		741.25	19.247
741.44	25.405		741.44	25.634		741.44	27.42		741.44	29.637		741.44	19.221
741.63	25.383		741.63	25.653		741.63	27.354		741.63	29.607		741.63	19.199
741.82	25.406		741.82	25.666		741.82	27.287		741.82	29.589		741.82	19.199
742.02	25.41		742.02	25.65		742.02	27.202		742.02	29.563		742.02	19.202
742.21	25.468		742.21	25.636		742.21	27.171		742.21	29.569		742.21	19.231
742.4	25.505		742.4	25.615		742.4	27.138		742.4	29.56		742.4	19.235
742.59	25.558		742.59	25.594		742.59	27.155		742.59	29.559		742.59	19.249
742.79	25.602		742.79	25.588		742.79	27.227		742.79	29.584		742.79	19.25
742.98	25.637		742.98	25.565		742.98	27.265		742.98	29.581		742.98	19.247
743.17	25.643		743.17	25.552		743.17	27.34		743.17	29.573		743.17	19.255
743.36	25.668		743.36	25.567		743.36	27.41		743.36	29.586		743.36	19.262
743.56	25.678		743.56	25.579		743.56	27.481		743.56	29.586		743.56	19.271
743.75	25.651		743.75	25.581		743.75	27.518		743.75	29.589		743.75	19.266
743.94	25.611		743.94	25.603		743.94	27.542		743.94	29.594		743.94	19.257
744.13	25.582		744.13	25.596		744.13	27.557		744.13	29.59		744.13	19.253
744.33	25.531		744.33	25.593		744.33	27.536		744.33	29.615		744.33	19.239
744.52	25.489		744.52	25.58		744.52	27.502		744.52	29.583		744.52	19.2
744.71	25.453		744.71	25.571		744.71	27.431		744.71	29.539		744.71	19.178
744.9	25.426		744.9	25.579		744.9	27.356		744.9	29.521		744.9	19.164
745.09	25.43		745.09	25.578		745.09	27.268		745.09	29.498		745.09	19.168
745.29	25.434		745.29	25.557		745.29	27.187		745.29	29.475		745.29	19.193
745.48	25.454		745.48	25.561		745.48	27.128		745.48	29.455		745.48	19.21
745.67	25.499		745.67	25.553		745.67	27.08		745.67	29.446		745.67	19.202
745.86	25.519		745.86	25.532		745.86	27.083		745.86	29.447		745.86	19.223
746.05	25.534		746.05	25.543		746.05	27.095		746.05	29.454		746.05	19.22
746.25	25.56		746.25	25.578		746.25	27.15		746.25	29.472		746.25	19.213
746.44	25.581		746.44	25.584		746.44	27.235		746.44	29.478		746.44	19.232
746.63	25.586		746.63	25.631		746.63	27.313		746.63	29.511		746.63	19.237
746.82	25.575		746.82	25.643		746.82	27.352		746.82	29.515		746.82	19.246
747.01	25.554		747.01	25.664		747.01	27.422		747.01	29.539		747.01	19.252
747.21	25.538		747.21	25.667		747.21	27.441		747.21	29.544		747.21	19.244
747.4	25.521		747.4	25.662		747.4	27.458		747.4	29.541		747.4	19.248
747.59	25.49		747.59	25.663		747.59	27.462		747.59	29.535		747.59	19.23
747.78	25.455		747.78	25.66		747.78	27.448		747.78	29.515		747.78	19.226
747.97	25.435		747.97	25.655		747.97	27.404		747.97	29.508		747.97	19.213
748.17	25.403		748.17	25.637		748.17	27.369		748.17	29.523		748.17	19.225
748.36	25.409		748.36	25.633		748.36	27.317		748.36	29.52		748.36	19.208
748.55	25.399		748.55	25.581		748.55	27.256		748.55	29.521		748.55	19.183
748.74	25.403		748.74	25.54		748.74	27.213		748.74	29.496		748.74	19.18
748.93	25.404		748.93	25.519		748.93	27.167		748.93	29.49		748.93	19.161
749.13	25.426		749.13	25.495		749.13	27.156		749.13	29.501		749.13	19.149
749.32	25.452		749.32	25.501		749.32	27.2		749.32	29.51		749.32	19.149
749.51	25.504		749.51	25.53		749.51	27.242		749.51	29.553		749.51	19.159
749.7	25.513		749.7	25.556		749.7	27.309		749.7	29.58		749.7	19.158
749.89	25.538		749.89	25.578		749.89	27.349		749.89	29.59		749.89	19.14
750.09	25.515		750.09	25.604		750.09	27.401		750.09	29.594		750.09	19.134
750.28	25.484		750.28	25.651		750.28	27.451		750.28	29.622		750.28	19.121
750.47	25.483		750.47	25.666		750.47	27.499		750.47	29.637		750.47	19.121
750.66	25.466		750.66	25.689		750.66	27.533		750.66	29.631		750.66	19.11
750.85	25.427		750.85	25.678		750.85	27.509		750.85	29.607		750.85	19.093
751.04	25.415		751.04	25.685		751.04	27.468		751.04	29.583		751.04	19.093
751.24	25.413		751.24	25.659		751.24	27.422		751.24	29.557		751.24	19.083
751.43	25.419		751.43	25.63		751.43	27.371		751.43	29.549		751.43	19.088
751.62	25.422		751.62	25.578		751.62	27.307		751.62	29.529		751.62	19.094
751.81	25.427		751.81	25.514		751.81	27.228		751.81	29.517		751.81	19.084
752	25.413		752	25.456		752	27.161		752	29.476		752	19.063
752.19	25.409		752.19	25.427		752.19	27.116		752.19	29.472		752.19	19.061
752.39	25.397		752.39	25.409		752.39	27.13		752.39	29.46		752.39	19.06
752.58	25.432		752.58	25.407		752.58	27.124		752.58	29.471		752.58	19.054
752.77	25.472		752.77	25.392		752.77	27.145		752.77	29.452		752.77	19.035
752.96	25.459		752.96	25.421		752.96	27.192		752.96	29.441		752.96	19.01
753.15	25.469		753.15	25.442		753.15	27.242		753.15	29.437		753.15	18.993
753.34	25.476		753.34	25.48		753.34	27.308		753.34	29.47		753.34	18.987
753.54	25.476		753.54	25.524		753.54	27.366		753.54	29.471		753.54	18.983
753.73	25.456		753.73	25.567		753.73	27.423		753.73	29.496		753.73	18.979
753.92	25.439		753.92	25.602		753.92	27.445		753.92	29.482		753.92	18.956
754.11	25.421		754.11	25.642		754.11	27.461		754.11	29.454		754.11	18.947
754.3	25.396		754.3	25.66		754.3	27.451		754.3	29.435		754.3	18.911
754.49	25.384		754.49	25.642		754.49	27.42		754.49	29.417		754.49	18.902
754.68	25.393		754.68	25.614		754.68	27.386		754.68	29.398		754.68	18.891
754.88	25.402		754.88	25.587		754.88	27.322		754.88	29.392		754.88	18.882
755.07	25.405		755.07	25.544		755.07	27.287		755.07	29.383		755.07	18.847
755.26	25.385		755.26	25.492		755.26	27.238		755.26	29.395		755.26	18.832
[truncated: 1,650 more rows]
