# Supplementary material for: Scalable production of structurally colored composite films by shearing supramolecular composites of polymers and colloids
Source: Nat Commun. 2024 Feb 29;15:1874. doi: 10.1038/s41467-024-46237-4 (PMC10904808; doi:10.1038/s41467-024-46237-4)
Supplement: Supplementary file 3 — Source Data [file 41467_2024_46237_MOESM3_ESM.zip › Source of Data/Supplementary Fig.15.xls]

## Sheet: Sheet1
PEI60k-PS30			PEI60k-PS40			PEI60k-PS50			PEI60k-PS60			PEI60k-PS70			PS-COOH
Wavenumber (cm-1)	Transmittance		Wavenumber (cm-1)	Transmittance		Wavenumber (cm-1)	Transmittance		Wavenumber (cm-1)	Transmittance		Wavenumber (cm-1)	Transmittance		Wavenumber (cm-1)	Transmittance
1809.07	1.02754		1809.14	1.00786		1809.14	0.96429		1809.14	0.85499		1809.14	0.89396		1809.14	0.85153
1807.14	1.02645		1807.21	1.00725		1807.21	0.96323		1807.21	0.85404		1807.21	0.89349		1807.21	0.851
1805.21	1.02566		1805.28	1.0069		1805.28	0.96268		1805.28	0.85321		1805.28	0.89295		1805.28	0.85096
1803.28	1.02541		1803.35	1.00674		1803.35	0.96252		1803.35	0.85275		1803.35	0.89263		1803.35	0.85091
1801.35	1.0257		1801.42	1.00669		1801.42	0.96267		1801.42	0.85315		1801.42	0.8929		1801.42	0.85084
1799.42	1.02648		1799.5	1.00698		1799.5	0.9633		1799.5	0.85438		1799.5	0.89372		1799.5	0.85138
1797.49	1.0279		1797.57	1.00778		1797.57	0.96447		1797.57	0.85583		1797.57	0.8946		1797.57	0.85245
1795.57	1.02988		1795.64	1.00893		1795.64	0.96584		1795.64	0.85707		1795.64	0.89532		1795.64	0.85349
1793.64	1.03184		1793.71	1.01025		1793.71	0.96736		1793.71	0.85808		1793.71	0.89596		1793.71	0.85415
1791.71	1.03341		1791.78	1.01151		1791.78	0.96877		1791.78	0.85903		1791.78	0.89649		1791.78	0.85434
1789.78	1.03469		1789.85	1.01243		1789.85	0.96937		1789.85	0.85972		1789.85	0.89672		1789.85	0.85446
1787.85	1.0357		1787.92	1.01318		1787.92	0.96955		1787.92	0.85997		1787.92	0.89677		1787.92	0.85469
1785.92	1.03629		1785.99	1.01409		1785.99	0.96987		1785.99	0.86035		1785.99	0.89694		1785.99	0.85521
1783.99	1.03656		1784.07	1.01498		1784.07	0.97011		1784.07	0.86093		1784.07	0.89713		1784.07	0.8557
1782.06	1.03676		1782.14	1.01537		1782.14	0.9701		1782.14	0.8611		1782.14	0.89707		1782.14	0.85552
1780.14	1.03687		1780.21	1.01542		1780.21	0.97016		1780.21	0.86089		1780.21	0.89682		1780.21	0.85509
1778.21	1.03695		1778.28	1.01527		1778.28	0.97014		1778.28	0.86057		1778.28	0.8965		1778.28	0.85483
1776.28	1.03694		1776.35	1.01504		1776.35	0.97		1776.35	0.86036		1776.35	0.8963		1776.35	0.85466
1774.35	1.03675		1774.42	1.01527		1774.42	0.97026		1774.42	0.86071		1774.42	0.89648		1774.42	0.85481
1772.42	1.03634		1772.49	1.01581		1772.49	0.97086		1772.49	0.86141		1772.49	0.89685		1772.49	0.8552
1770.49	1.03564		1770.56	1.01553		1770.56	0.97061		1770.56	0.8611		1770.56	0.89661		1770.56	0.85474
1768.56	1.03457		1768.64	1.01458		1768.64	0.96947		1768.64	0.86009		1768.64	0.89593		1768.64	0.85364
1766.64	1.033		1766.71	1.01359		1766.71	0.96816		1766.71	0.85917		1766.71	0.89518		1766.71	0.85278
1764.71	1.03075		1764.78	1.01261		1764.78	0.9669		1764.78	0.85825		1764.78	0.89435		1764.78	0.85221
1762.78	1.02783		1762.85	1.01135		1762.85	0.96551		1762.85	0.85727		1762.85	0.89338		1762.85	0.85167
1760.85	1.02416		1760.92	1.0097		1760.92	0.96377		1760.92	0.85611		1760.92	0.89221		1760.92	0.85092
1758.92	1.01947		1758.99	1.00805		1758.99	0.96183		1758.99	0.85482		1758.99	0.89105		1758.99	0.85003
1756.99	1.01373		1757.06	1.00603		1757.06	0.95955		1757.06	0.85327		1757.06	0.88968		1757.06	0.84896
1755.06	1.00723		1755.13	1.00365		1755.13	0.95709		1755.13	0.85139		1755.13	0.88816		1755.13	0.84783
1753.13	1.00046		1753.21	1.00137		1753.21	0.95471		1753.21	0.84953		1753.21	0.88703		1753.21	0.84691
1751.21	0.99398		1751.28	0.99895		1751.28	0.95191		1751.28	0.84755		1751.28	0.88604		1751.28	0.84596
1749.28	0.98812		1749.35	0.99623		1749.35	0.94897		1749.35	0.84559		1749.35	0.8845		1749.35	0.84462
1747.35	0.98316		1747.42	0.99394		1747.42	0.9471		1747.42	0.84424		1747.42	0.88285		1747.42	0.84339
1745.42	0.97946		1745.49	0.99255		1745.49	0.94616		1745.49	0.8435		1745.49	0.88168		1745.49	0.84274
1743.49	0.97686		1743.56	0.99203		1743.56	0.94536		1743.56	0.84273		1743.56	0.88067		1743.56	0.84206
1741.56	0.97481		1741.63	0.99217		1741.63	0.94462		1741.63	0.84185		1741.63	0.87967		1741.63	0.84116
1739.63	0.97334		1739.71	0.9926		1739.71	0.94432		1739.71	0.84139		1739.71	0.87878		1739.71	0.8405
1737.71	0.97272		1737.78	0.99282		1737.78	0.94425		1737.78	0.84117		1737.78	0.87798		1737.78	0.83983
1735.78	0.97274		1735.85	0.99277		1735.85	0.94413		1735.85	0.84079		1735.85	0.87724		1735.85	0.83886
1733.85	0.97312		1733.92	0.9922		1733.92	0.94321		1733.92	0.8396		1733.92	0.87573		1733.92	0.83735
1731.92	0.97367		1731.99	0.991		1731.99	0.94083		1731.99	0.83729		1731.99	0.87332		1731.99	0.8354
1729.99	0.97432		1730.06	0.98968		1730.06	0.93816		1730.06	0.83484		1730.06	0.87087		1730.06	0.83346
1728.06	0.97478		1728.13	0.98861		1728.13	0.93619		1728.13	0.83287		1728.13	0.86861		1728.13	0.83182
1726.13	0.97453		1726.2	0.98802		1726.2	0.9353		1726.2	0.83176		1726.2	0.86701		1726.2	0.83067
1724.21	0.97366		1724.28	0.98758		1724.28	0.93468		1724.28	0.83101		1724.28	0.86567		1724.28	0.82968
1722.28	0.97237		1722.35	0.98706		1722.35	0.93375		1722.35	0.83018		1722.35	0.86432		1722.35	0.82878
1720.35	0.97023		1720.42	0.98673		1720.42	0.93284		1720.42	0.82949		1720.42	0.86339		1720.42	0.82796
1718.42	0.96683		1718.49	0.98637		1718.49	0.93186		1718.49	0.82891		1718.49	0.86275		1718.49	0.82659
1716.49	0.96209		1716.56	0.9849		1716.56	0.92944		1716.56	0.82712		1716.56	0.86084		1716.56	0.82402
1714.56	0.95636		1714.63	0.98252		1714.63	0.92578		1714.63	0.82405		1714.63	0.85766		1714.63	0.82152
1712.63	0.95037		1712.7	0.98		1712.7	0.92214		1712.7	0.82096		1712.7	0.85459		1712.7	0.8196
1710.7	0.94501		1710.77	0.9774		1710.77	0.91843		1710.77	0.81777		1710.77	0.85179		1710.77	0.81761
1708.78	0.94079		1708.85	0.97493		1708.85	0.91498		1708.85	0.81478		1708.85	0.84944		1708.85	0.81541
1706.85	0.93845		1706.92	0.97274		1706.92	0.91217		1706.92	0.81231		1706.92	0.84725		1706.92	0.81298
1704.92	0.93913		1704.99	0.97126		1704.99	0.91002		1704.99	0.81024		1704.99	0.84498		1704.99	0.81062
1702.99	0.94326		1703.06	0.97097		1703.06	0.90865		1703.06	0.80854		1703.06	0.84333		1703.06	0.80863
1701.06	0.95061		1701.13	0.97191		1701.13	0.90813		1701.13	0.80717		1701.13	0.84208		1701.13	0.8064
1699.13	0.96017		1699.2	0.9736		1699.2	0.90823		1699.2	0.80607		1699.2	0.84052		1699.2	0.80415
1697.2	0.97037		1697.27	0.97479		1697.27	0.90788		1697.27	0.80447		1697.27	0.83854		1697.27	0.80229
1695.28	0.97997		1695.34	0.97576		1695.34	0.90667		1695.34	0.80208		1695.34	0.83597		1695.34	0.79962
1693.35	0.98767		1693.42	0.97632		1693.42	0.90534		1693.42	0.80005		1693.42	0.83376		1693.42	0.79672
1691.42	0.99297		1691.49	0.9763		1691.49	0.90403		1691.49	0.79844		1691.49	0.83216		1691.49	0.79411
1689.49	0.99698		1689.56	0.9758		1689.56	0.90211		1689.56	0.79628		1689.56	0.83037		1689.56	0.7913
1687.56	1.00045		1687.63	0.97518		1687.63	0.89994		1687.63	0.79366		1687.63	0.82847		1687.63	0.78853
1685.63	1.00345		1685.7	0.97419		1685.7	0.89727		1685.7	0.7903		1685.7	0.82617		1685.7	0.78507
1683.7	1.00564		1683.77	0.97158		1683.77	0.8918		1683.77	0.78416		1683.77	0.82173		1683.77	0.77915
1681.78	1.00686		1681.84	0.96873		1681.84	0.88616		1681.84	0.77799		1681.84	0.81728		1681.84	0.774
1679.85	1.00766		1679.91	0.96636		1679.91	0.88179		1679.91	0.77297		1679.91	0.81386		1679.91	0.77001
1677.92	1.00816		1677.99	0.96403		1677.99	0.8777		1677.99	0.76811		1677.99	0.81072		1677.99	0.76585
1675.99	1.0083		1676.06	0.96129		1676.06	0.87281		1676.06	0.76245		1676.06	0.80711		1676.06	0.76084
1674.06	1.0087		1674.13	0.95806		1674.13	0.86711		1674.13	0.75594		1674.13	0.80292		1674.13	0.75535
1672.13	1.00927		1672.2	0.95523		1672.2	0.86233		1672.2	0.75013		1672.2	0.79935		1672.2	0.75068
1670.2	1.0092		1670.27	0.95166		1670.27	0.85639		1670.27	0.74312		1670.27	0.79479		1670.27	0.74519
1668.27	1.00841		1668.34	0.94726		1668.34	0.84885		1668.34	0.7349		1668.34	0.78867		1668.34	0.739
1666.35	1.00755		1666.41	0.94443		1666.41	0.84368		1666.41	0.72907		1666.41	0.78413		1666.41	0.73477
1664.42	1.00704		1664.48	0.94219		1664.48	0.83956		1664.48	0.72414		1664.48	0.78038		1664.48	0.73109
1662.49	1.00663		1662.56	0.93903		1662.56	0.83426		1662.56	0.71807		1662.56	0.77555		1662.56	0.7264
1660.56	1.00623		1660.63	0.93604		1660.63	0.82924		1660.63	0.71238		1660.63	0.7706		1660.63	0.72181
1658.63	1.0067		1658.7	0.93434		1658.7	0.8261		1658.7	0.70862		1658.7	0.76677		1658.7	0.71832
1656.7	1.0078		1656.77	0.93339		1656.77	0.82416		1656.77	0.70622		1656.77	0.76368		1656.77	0.71548
1654.77	1.00831		1654.84	0.93239		1654.84	0.82232		1654.84	0.7039		1654.84	0.75982		1654.84	0.71225
1652.85	1.00822		1652.91	0.92973		1652.91	0.818		1652.91	0.6978		1652.91	0.74993		1652.91	0.7055
1650.92	1.00811		1650.98	0.92777		1650.98	0.81451		1650.98	0.6922		1650.98	0.74091		1650.98	0.69965
1648.99	1.00775		1649.06	0.9273		1649.06	0.81306		1649.06	0.68928		1649.06	0.73468		1649.06	0.69574
1647.06	1.00674		1647.13	0.92648		1647.13	0.81092		1647.13	0.68543		1647.13	0.72514		1647.13	0.69073
1645.13	1.00534		1645.2	0.92517		1645.2	0.80846		1645.2	0.68181		1645.2	0.71844		1645.2	0.68778
1643.2	1.00447		1643.27	0.92462		1643.27	0.80738		1643.27	0.68066		1643.27	0.71948		1643.27	0.68821
1641.27	1.00435		1641.34	0.92455		1641.34	0.80699		1641.34	0.68063		1641.34	0.72346		1641.34	0.68957
1639.35	1.00433		1639.41	0.92454		1639.41	0.80681		1639.41	0.68061		1639.41	0.72725		1639.41	0.69065
1637.42	1.00408		1637.48	0.92442		1637.48	0.80678		1637.48	0.68029		1637.48	0.72959		1637.48	0.69103
1635.49	1.00371		1635.55	0.92358		1635.55	0.80623		1635.55	0.67883		1635.55	0.72969		1635.55	0.69046
1633.56	1.00317		1633.63	0.92251		1633.63	0.80517		1633.63	0.67643		1633.63	0.72805		1633.63	0.68914
1631.63	1.00249		1631.7	0.92204		1631.7	0.80446		1631.7	0.67457		1631.7	0.72651		1631.7	0.68777
1629.7	1.00185		1629.77	0.92166		1629.77	0.80389		1629.77	0.6732		1629.77	0.72523		1629.77	0.68622
1627.77	1.00169		1627.84	0.9211		1627.84	0.80341		1627.84	0.67235		1627.84	0.72433		1627.84	0.68462
1625.84	1.00217		1625.91	0.9206		1625.91	0.80305		1625.91	0.67192		1625.91	0.72414		1625.91	0.68336
1623.92	1.00287		1623.98	0.92029		1623.98	0.80259		1623.98	0.67145		1623.98	0.72457		1623.98	0.68226
1621.99	1.00344		1622.05	0.91987		1622.05	0.80187		1622.05	0.67051		1622.05	0.72471		1622.05	0.68092
1620.06	1.00376		1620.12	0.91948		1620.12	0.80154		1620.12	0.66964		1620.12	0.72434		1620.12	0.67961
1618.13	1.00369		1618.2	0.91901		1618.2	0.80133		1618.2	0.66885		1618.2	0.72345		1618.2	0.67782
1616.2	1.003		1616.27	0.9176		1616.27	0.7996		1616.27	0.66646		1616.27	0.72058		1616.27	0.67429
1614.27	1.00126		1614.34	0.91569		1614.34	0.79686		1614.34	0.66283		1614.34	0.71662		1614.34	0.67031
1612.34	0.99733		1612.41	0.91334		1612.41	0.79401		1612.41	0.65908		1612.41	0.71285		1612.41	0.66635
1610.42	0.98921		1610.48	0.90887		1610.48	0.78941		1610.48	0.65387		1610.48	0.70798		1610.48	0.66089
1608.49	0.97575		1608.55	0.90016		1608.55	0.78067		1608.55	0.64517		1608.55	0.70039		1608.55	0.65279
1606.56	0.95863		1606.62	0.88696		1606.62	0.76733		1606.62	0.63269		1606.62	0.68998		1606.62	0.64246
1604.63	0.94183		1604.69	0.87133		1604.69	0.751		1604.69	0.61768		1604.69	0.67776		1604.69	0.63089
1602.7	0.93022		1602.77	0.85696		1602.77	0.73463		1602.77	0.60216		1602.77	0.66528		1602.77	0.61923
1600.77	0.92777		1600.84	0.84942		1600.84	0.72388		1600.84	0.59038		1600.84	0.65583		1600.84	0.61027
1598.84	0.93552		1598.91	0.85057		1598.91	0.72159		1598.91	0.58471		1598.91	0.65124		1598.91	0.60558
1596.92	0.95089		1596.98	0.85633		1596.98	0.7242		1596.98	0.58264		1596.98	0.64958		1596.98	0.60339
1594.99	0.96906		1595.05	0.86151		1595.05	0.72618		1595.05	0.58014		1595.05	0.64756		1595.05	0.60082
1593.06	0.98487		1593.12	0.86339		1593.12	0.72485		1593.12	0.5753		1593.12	0.64367		1593.12	0.59668
1591.13	0.99481		1591.19	0.86204		1591.19	0.72066		1591.19	0.56832		1591.19	0.63834		1591.19	0.5914
1589.2	0.99825		1589.26	0.858		1589.26	0.71422		1589.26	0.55968		1589.26	0.63184		1589.26	0.58521
1587.27	0.99726		1587.34	0.85152		1587.34	0.7055		1587.34	0.54979		1587.34	0.62426		1587.34	0.57818
1585.34	0.99486		1585.41	0.84331		1585.41	0.69482		1585.41	0.53899		1585.41	0.61575		1585.41	0.57057
1583.41	0.99362		1583.48	0.83574		1583.48	0.68426		1583.48	0.52852		1583.48	0.60731		1583.48	0.56332
1581.49	0.99551		1581.55	0.83142		1581.55	0.6766		1581.55	0.52043		1581.55	0.6008		1581.55	0.5578
1579.56	1.00076		1579.62	0.83038		1579.62	0.67233		1579.62	0.51551		1579.62	0.59709		1579.62	0.55464
1577.63	1.00763		1577.69	0.82991		1577.69	0.66869		1577.69	0.51164		1577.69	0.59436		1577.69	0.55251
1575.7	1.01405		1575.76	0.82699		1575.76	0.66302		1575.76	0.50625		1575.76	0.5903		1575.76	0.54961
1573.77	1.01885		1573.84	0.82406		1573.84	0.65837		1573.84	0.50195		1573.84	0.58708		1573.84	0.54735
1571.84	1.02168		1571.91	0.82255		1571.91	0.65555		1571.91	0.49949		1571.91	0.58568		1571.91	0.54645
1569.91	1.02282		1569.98	0.82057		1569.98	0.65258		1569.98	0.49732		1569.98	0.58502		1569.98	0.5463
1567.99	1.02288		1568.05	0.81829		1568.05	0.64952		1568.05	0.49555		1568.05	0.58479		1568.05	0.54679
1566.06	1.02273		1566.12	0.81722		1566.12	0.64769		1566.12	0.49515		1566.12	0.58545		1566.12	0.54813
1564.13	1.02323		1564.19	0.81706		1564.19	0.647		1564.19	0.49579		1564.19	0.5869		1564.19	0.55019
1562.2	1.02407		1562.26	0.81769		1562.26	0.6473		1562.26	0.4969		1562.26	0.58853		1562.26	0.55238
1560.27	1.02483		1560.33	0.81879		1560.33	0.64893		1560.33	0.49962		1560.33	0.59162		1560.33	0.5558
1558.34	1.02542		1558.41	0.81841		1558.41	0.65155		1558.41	0.50552		1558.41	0.59858		1558.41	0.56272
1556.41	1.02561		1556.48	0.81832		1556.48	0.6534		1556.48	0.50913		1556.48	0.60339		1556.48	0.56765
1554.48	1.02524		1554.55	0.81973		1554.55	0.65542		1554.55	0.51187		1554.55	0.60683		1554.55	0.57172
1552.56	1.02403		1552.62	0.82162		1552.62	0.65792		1552.62	0.51553		1552.62	0.61089		1552.62	0.57658
1550.63	1.02226		1550.69	0.82366		1550.69	0.66102		1550.69	0.52004		1550.69	0.61563		1550.69	0.58198
1548.7	1.02119		1548.76	0.82569		1548.76	0.66445		1548.76	0.52486		1548.76	0.62065		1548.76	0.58746
1546.77	1.02138		1546.83	0.82797		1546.83	0.66794		1546.83	0.5294		1546.83	0.62547		1546.83	0.59237
1544.84	1.02289		1544.9	0.831		1544.9	0.67235		1544.9	0.53464		1544.9	0.63106		1544.9	0.59764
1542.91	1.025		1542.98	0.83469		1542.98	0.67814		1542.98	0.54119		1542.98	0.63758		1542.98	0.6038
1540.98	1.02676		1541.05	0.839		1541.05	0.68553		1541.05	0.54986		1541.05	0.64547		1541.05	0.6116
1539.06	1.02814		1539.12	0.84351		1539.12	0.69273		1539.12	0.5592		1539.12	0.65396		1539.12	0.62051
1537.13	1.02926		1537.19	0.84644		1537.19	0.69636		1537.19	0.5636		1537.19	0.65817		1537.19	0.62518
1535.2	1.02986		1535.26	0.84959		1535.26	0.70022		1535.26	0.56759		1535.26	0.662		1535.26	0.62911
1533.27	1.03008		1533.33	0.85424		1533.33	0.70668		1533.33	0.57467		1533.33	0.66844		1533.33	0.63522
1531.34	1.03069		1531.4	0.85859		1531.4	0.71274		1531.4	0.58155		1531.4	0.67453		1531.4	0.64089
1529.41	1.03208		1529.47	0.86205		1529.47	0.71732		1529.47	0.58662		1529.47	0.67895		1529.47	0.64491
1527.48	1.03367		1527.55	0.86598		1527.55	0.72281		1527.55	0.59247		1527.55	0.68415		1527.55	0.64949
1525.56	1.03488		1525.62	0.87003		1525.62	0.72861		1525.62	0.59853		1525.62	0.68955		1525.62	0.65439
1523.63	1.03583		1523.69	0.8735		1523.69	0.73339		1523.69	0.60339		1523.69	0.69349		1523.69	0.65851
1521.7	1.03666		1521.76	0.87659		1521.76	0.73812		1521.76	0.60803		1521.76	0.69683		1521.76	0.66234
1519.77	1.03695		1519.83	0.87882		1519.83	0.74184		1519.83	0.61128		1519.83	0.69948		1519.83	0.66504
1517.84	1.03709		1517.9	0.88034		1517.9	0.74428		1517.9	0.61303		1517.9	0.70118		1517.9	0.66637
1515.91	1.03677		1515.97	0.8815		1515.97	0.74638		1515.97	0.61444		1515.97	0.70219		1515.97	0.66694
1513.98	1.03606		1514.04	0.88227		1514.04	0.74764		1514.04	0.61502		1514.04	0.70227		1514.04	0.6667
1512.05	1.03549		1512.12	0.88289		1512.12	0.74821		1512.12	0.61483		1512.12	0.70191		1512.12	0.66591
1510.13	1.03497		1510.19	0.88342		1510.19	0.74871		1510.19	0.61457		1510.19	0.70171		1510.19	0.66501
1508.2	1.03418		1508.26	0.88321		1508.26	0.74858		1508.26	0.61346		1508.26	0.7007		1508.26	0.66301
1506.27	1.03334		1506.33	0.88129		1506.33	0.74508		1506.33	0.60885		1506.33	0.69555		1506.33	0.65779
1504.34	1.02994		1504.4	0.87913		1504.4	0.74078		1504.4	0.60382		1504.4	0.69012		1504.4	0.65325
1502.41	1.01587		1502.47	0.87621		1502.47	0.73688		1502.47	0.59907		1502.47	0.68567		1502.47	0.64927
1500.48	0.98394		1500.54	0.86928		1500.54	0.7298		1500.54	0.59135		1500.54	0.67897		1500.54	0.6428
