# Supplementary material for: Scalable production of structurally colored composite films by shearing supramolecular composites of polymers and colloids
Source: Nat Commun. 2024 Feb 29;15:1874. doi: 10.1038/s41467-024-46237-4 (PMC10904808; doi:10.1038/s41467-024-46237-4)
Supplement: Supplementary file 3 — Source Data [file 41467_2024_46237_MOESM3_ESM.zip › Source of Data/Supplementary Fig.16.xls]

## Sheet: Sheet1
PEI60k-PS30			PEI60k-PS40			PEI60k-PS50			PEI60k-PS60			PEI60k-PS70
Strain (%)	Stress (Pa)		Strain (%)	Stress (Pa)		Strain (%)	Stress (Pa)		Strain (%)	Stress (Pa)		Strain (%)	Stress (Pa)
0	0		0	0		0	0		0	-5659.61		0	8367.84
0	4287.68		0	14623.2		0	0		0	0		0	-8367.84
0	4677.64		0	15427.8		0	0		0	0		0	-8367.84
0	5064.25		0	16227.3		0	0		0	0		0	-8367.84
0	5447.51		0	17021.6		0	1976.76		0	-5659.61		0	0
0	5827.42		0	17810.8		0	11565.4		0	-5659.61		0	-8367.84
0	6203.99		0.00556	18594.9		0	20927		0	-5659.61		0	8367.84
0.02604	6577.2		0.02222	19373.8		0.0225	30061.7		0.07207	16920.5		0	16735.7
0.13021	6947.07		0.51111	20147.6		0.50633	38969.4		0.64144	45160.2		0.02349	16735.7
0.64583	7313.59		0.72778	20916.3		0.73699	47650.2		0.92973	79059.5		0.49927	275621
0.86979	7676.76		1.08333	21679.8		1.08579	56104.1		1.36937	101698		0.74009	425897
1.20313	8036.58		1.26667	22438.2		1.32771	64331		1.78018	112959		1.13363	618012
1.54167	8393.06		1.66111	23191.4		1.61463	72330.9		2.06847	118618		1.52717	759921
1.91146	8746.18		2.1	23939.5		2.0647	80103.9		2.54414	152518		1.73862	759921
2.25	9095.96		2.51667	24682.4		2.54852	87649.9		3.22883	192018		2.02643	868530
2.58854	9442.39		2.90556	25420.2		2.93671	94969		3.76216	203337		2.59031	1.12742e+06
2.8125	9785.47		3.25556	26152.9		3.31364	102061		4.21622	220258		3.03671	1.26932e+06
3.0625	10125.2		3.64444	26880.4		3.6962	108926		4.6991	242896		3.44787	1.3863e+06
3.52083	10461.6		4.02222	27602.7		4.04501	115565		5.18919	248498		3.84728	1.49482e+06
3.93229	10794.6		4.36111	28320		4.42194	121976		5.62883	271136		4.21733	1.6118e+06
4.30208	11124.3		4.73333	29032.1		4.81013	128160		6.12613	282397		4.61087	1.72032e+06
4.63542	11450.6		5.08889	29739		5.14768	134118		6.58739	305035		4.98091	1.79546e+06
4.98958	11773.6		5.46667	30440.8		5.53024	139848		7.07748	316296		5.37445	1.91244e+06
5.33854	12093.3		5.83889	31137.5		5.89592	145352		7.56036	333275		5.76799	1.91244e+06
5.66146	12409.6		6.18889	31829		6.2616	150628		8.00721	350195		6.13803	1.28606e+06
6.01042	12722.5		6.56667	32515.4		6.64416	155678		8.47568	372776		6.5257	141994
6.36979	13032.1		6.93889	33196.7		6.99297	160500		8.97297	401015		6.92511	100242
6.69271	13338.4		7.28889	33872.8		7.38115	165554		9.43423	406675		7.31278	83505.9
7.04167	13641.3		7.66111	34543.7		7.75246	170361		9.90991	429255		7.72394	75138
7.36458	13940.8		8.01111	35209.6		8.11252	174643		10.1622	429255		8.11747	41752.9
7.71875	14237		8.38333	35870.2		8.48945	178490		10.8468	457495		8.50514	41752.9
8.07292	14529.9		8.75556	36525.8		8.87764	181712		11.3297	485734		8.86931	41752.9
8.38542	14819.4		9.09444	37176.2		9.22644	184371		11.791	508373		9.26872	41752.9
8.74479	15105.5		9.47778	37821.4		9.59775	186303		12.2883	519634		9.64464	41752.9
9.09896	15388.3		9.81667	38461.5		9.95218	187479		12.764	536612		10.0382	41752.9
9.42188	15667.8		10.1889	39096.5		10.3347	188956		13.2108	559192		10.4258	41752.9
9.77604	15943.9		10.5722	39726.4		10.706	190584		13.7009	576113		10.837	41752.9
10.1042	16216.7		10.9167	40351		11.0605	192304		14.1549	593092		--	--
10.4531	16486.1		11.2889	40970.6		11.4318	193788		14.6378	610012		--	--
10.8073	16752.2		11.6778	41585		11.7918	195551		15.1207	621331		--	--
11.1406	17014.9		12.0222	42194.3		12.1744	197549		15.5604	638252		--	--
11.4792	17274.2		12.3833	42798.4		12.5401	199624		16.0505	660832		--	--
11.8281	17530.3		12.7444	43397.4		12.9058	201797		16.5117	672151		--	--
12.1615	17782.9		13.1167	43991.2		13.2883	203818		16.9874	689072		--	--
12.5156	18032.3		13.4944	44579.9		13.654	205800		17.4775	711710		--	--
12.8385	18278.2		13.8278	45163.5		14.0084	207746		17.9243	711710		--	--
13.1823	18520.9		14.2	45741.9		14.3966	209430		18.4	734290		--	--
13.5312	18760.1		14.6056	46315.2		14.7736	211130		18.8973	756870		--	--
13.8698	18996.1		14.9833	46883.3		15.1224	212848		19.3441	762530		--	--
14.2135	19228.6		15.3278	47446.3		15.4993	214451		19.8414	779450		--	--
14.5677	19457.9		15.6889	48004.2		15.8425	215915		20.3171	785110		--	--
14.8906	19683.8		16.0722	48556.9		16.225	217246		20.7784	802030		--	--
15.2448	19906.3		16.4222	49104.5		16.6076	218724		21.2613	813350		--	--
15.5625	20125.5		16.8	49646.9		16.9676	220239		21.7153	819009		--	--
15.9115	20341.3		17.15	50184.2		17.339	221773		22.2559	830270		--	--
16.2604	20553.8		17.5167	50716.3		17.6878	223171		22.7027	847249		--	--
16.5885	20763		17.8889	51243.3		18.0535	224578		23.1856	852909		--	--
16.9375	20968.8		18.2333	51765.2		18.4473	225775		23.6396	852909		--	--
17.2917	21171.2		18.6389	52281.9		18.7961	226883		24.1225	858510		--	--
17.6198	21370.3		19.0167	52793.5		19.173	227910		24.6126	869829		--	--
17.9688	21566.1		19.3722	53300		19.5499	228888		25.0595	875489		--	--
18.3021	21758.5		19.7278	53801.3		19.8987	229960		25.5495	881148		--	--
18.6458	21947.5		20.1	54297.4		20.2813	230998		26.0252	881148		--	--
19	22133.2		20.4444	54788.4		20.647	231984		26.4721	881148		--	--
19.3281	22315.6		20.8278	55274.3		21.0183	233043		26.9694	886808		--	--
19.6771	22494.6		21.2	55755.1		21.3952	234043		27.4162	898069		--	--
20.0104	22670.2		21.5444	56230.7		21.7496	234969		27.9063	898069		--	--
20.3542	22842.5		21.9222	56701.1		22.1322	236084		28.382	898069		--	--
20.6979	23011.5		22.2944	57166.4		22.5035	237284		28.836	903728		--	--
21.026	23177.1		22.6389	57626.6		22.6667	238443		29.3189	920649		--	--
21.3698	23339.4		23.0222	58081.6		23.0942	239549		29.809	926308		--	--
21.724	23498.3		23.3722	58531.5		23.4712	240840		30.2559	931968		--	--
22.0625	23653.9		23.7333	58976.3		23.8256	242053		30.7387	937628		--	--
22.401	23806.1		24.1056	59415.9		24.2025	243090		31.2	943287		--	--
22.7344	23954.9		24.4667	59850.3		24.5795	244101		31.6757	943287		--	--
23.0833	24100.5		24.8333	60279.7		24.9339	245214		32.1658	948888		--	--
23.4271	24242.6		25.2056	60703.8		25.3165	246304		32.6126	954548		--	--
23.7604	24293.8		25.5611	61122.9		25.699	247361		33.0811	954548		--	--
24.1354	24366.3		25.9222	61536.8		26.0703	248260		33.5856	965867		--	--
24.4792	24430.2		26.2667	61945.5		26.4416	249128		34.0324	965867		--	--
24.8281	24470.9		26.65	62349.2		26.8017	250092		34.5081	971527		--	--
25.1615	24488.1		27.0278	62747.6		27.173	251141		34.9766	971527		--	--
25.5	24496		27.3667	63141		27.5499	252128		35.4595	982788		--	--
25.8333	24494.3		27.7444	63529.2		27.9156	252928		35.9207	988447		--	--
26.1979	24513.4		28.1167	63912.2		28.2869	253694		36.3964	988447		--	--
26.5365	24553.9		28.4722	64290.1		28.6357	254580		36.8649	988447		--	--
26.8646	24601.3		28.8444	64662.9		29.0239	255574		37.355	994107		--	--
27.2083	24641.1		29.1889	65030.5		29.3952	256531		37.8162	999767		--	--
27.5521	24688.5		29.5556	65393		29.744	257441		38.3135	999767		--	--
27.8802	24743.2		29.9333	65750.4		30.1266	258433		38.7387	999767		--	--
28.2344	24790.8		30.2833	66102.6		30.5035	259110		39.236	994107		--	--
28.5625	24847.5		30.6556	66449.6		30.8523	259966		39.7189	999767		--	--
28.9115	24883.4		31.0222	66791.6		31.2349	260879		40.1586	999767		--	--
29.2656	24898.3		31.3722	67128.3		31.5949	261590		40.6414	1.00537e+06		--	--
29.5885	24907.3		31.7444	67460		31.9662	262231		41.1243	1.01669e+06		--	--
29.9375	24956.1		32.0889	67786.5		32.3432	262679		41.564	1.01669e+06		--	--
30.2865	25031.4		32.4667	68107.8		32.692	263179		42.0613	1.01669e+06		--	--
30.6146	25088		32.8444	68424.1		33.0689	263748		42.5225	1.01669e+06		--	--
30.9635	25125.8		33.1889	68735.1		33.4177	264288		43.0054	1.01103e+06		--	--
31.2917	25160		33.5611	69041.1		33.8059	264795		43.4955	1.01669e+06		--	--
31.6406	25176		33.9389	69341.9		34.1828	265148		43.9496	1.01669e+06		--	--
31.9948	25217.8		34.2833	69637.5		34.5316	265476		44.4252	1.01669e+06		--	--
32.3125	25269.9		34.65	69671.5		34.9142	266024		44.8721	1.01669e+06		--	--
32.6667	25303.5		35.0056	69746.8		35.2855	266534		45.3622	1.01669e+06		--	--
33.0156	25364.5		35.3778	69801.5		35.6399	267001		45.8522	1.00537e+06		--	--
33.3385	25409.6		35.75	69806.1		36.0169	267279		46.2919	1.01103e+06		--	--
33.6875	25468.5		36.0944	69790.9		36.3769	267364		46.7748	1.01103e+06		--	--
34.0156	25540.1		36.4722	69786.5		36.7426	267524		47.2288	1.01103e+06		--	--
34.3646	25624.1		36.8444	69763.2		37.1252	267777		47.7045	1.01669e+06		--	--
34.7135	25676.7		37.1944	69780.9		37.4909	268002		48.1874	1.01669e+06		--	--
35.0417	25727.4		37.5667	69751.3		37.8565	268332		48.6703	1.02235e+06		--	--
35.3906	25776		37.9111	69766.6		38.2278	268900		49.1315	1.02235e+06		--	--
35.7448	25837.7		38.2833	69858.4		38.5935	269340		49.6144	1.01669e+06		--	--
36.0677	25912.4		38.65	69968.4		38.9536	269784		50.0613	1.01669e+06		--	--
36.4062	25970.5		39.0056	70097.6		39.3362	270229		50.5513	1.01669e+06		--	--
36.7344	26027.1		39.3778	70248.6		39.7243	270671		50.9982	1.01669e+06		--	--
37.0833	26082.1		39.7278	70392.3		40.0956	271219		51.4739	1.01669e+06		--	--
37.4062	26135.6		40.1	70557.7		40.4444	271733		51.964	1.01669e+06		--	--
37.7656	26173		40.4667	70713.9		40.8158	272096		52.418	1.01103e+06		--	--
38.1146	26209.5		40.8167	70831.4		41.1702	272329		52.9081	1.01103e+06		--	--
38.4375	26274.8		41.1944	70971.6		41.5752	272565		53.391	1.01103e+06		--	--
38.7865	26339.1		41.5667	71134.4		41.9297	272799		53.8306	1.01669e+06		--	--
39.1354	26402.3		41.9222	71288.8		42.3066	272888		54.3135	1.01669e+06		--	--
39.4635	26479.6		42.2889	71405.3		42.6779	272941		54.818	1.01669e+06		--	--
39.8177	26541.3		42.6278	71544		43.0324	273114		55.1928	1.01669e+06		--	--
40.1354	26617.1		42.9944	71673.8		43.4149	273313		55.6829	1.01103e+06		--	--
40.4896	26692.5		43.3833	71794.6		43.7918	273534		56.1225	1.01103e+06		--	--
40.8333	26781.7		43.7167	71938.6		44.1463	274001		56.6054	1.01103e+06		--	--
41.1875	26869.4		44.1	72077.8		44.5119	274432		57.1243	1.01103e+06		--	--
41.5052	26941.3		44.4722	72212.1		44.8664	274964		57.6144	1.00537e+06		--	--
41.8646	27012.5		44.8167	72370.6		45.2433	275480		58.0613	1.00537e+06		--	--
42.1979	27068.7		45.1833	72522.5		45.6202	275864		58.5513	999767		--	--
42.5417	27125.1		45.5333	72667.6		45.9747	276228		58.9838	999767		--	--
42.8646	27195.9		45.9056	72776.4		46.346	276430		59.4739	999767		--	--
43.2188	27265.8		46.2833	72910.6		46.7285	276858		59.9712	994107		--	--
43.5677	27319.5		46.6444	73040.5		47.0886	277281		60.4396	994107		--	--
43.8958	27385.4		47	73226		47.4487	277723		60.9369	994107		--	--
44.2344	27449.2		47.3778	73376.6		47.8143	278042		61.4198	994107		--	--
44.5885	27512.8		47.7222	73521.2		48.1857	278351		61.8595	988447		--	--
44.9219	27576.2		48.1	73659.7		48.5626	278759		62.3496	988447		--	--
45.2656	27638.2		48.4722	73762.7		48.9226	278899		62.8108	982788		--	--
45.5885	27698.8		48.8278	73890.3		49.3052	279272		63.2793	982788		--	--
45.9427	27758		49.1889	74041.9		49.6709	279255		63.7622	982788		--	--
46.2865	27815.7		49.5389	74159.2		50.0197	279466		64.2162	982788		--	--
46.6198	27871.8		49.9	74272.8		50.4023	279508		64.6991	977128		--	--
46.9688	27927.2		50.2889	74412.1		50.7567	279541		65.182	971527		--	--
47.3125	27997.2		50.6611	74546		51.1392	279815		65.6432	960208		--	--
47.6354	28066.5		51.0167	74674.5		51.5106	279936		66.1117	960208		--	--
47.9792	28119.6		51.3722	74799.1		51.8593	280267		66.5658	954548		--	--
48.3594	28170.8		51.75	74950.3		52.2363	280556		67.0559	954548		--	--
48.7135	28249.7		52.0944	75066.6		52.5907	280800		67.5387	954548		--	--
49.0365	28312.3		52.4889	75177.2		52.962	281137		67.9856	948888		--	--
49.3802	28373.9		52.8444	75281.9		53.3446	281454		68.4685	948888		--	--
49.7083	28419		53.2	75380.7		53.699	281612		68.9297	937628		--	--
50.0573	28476.3		53.5722	75474.9		54.0647	281725		69.3982	937628		--	--
50.4062	28516.1		53.9389	75536.8		54.4585	281791		69.8883	926308		--	--
50.75	28569		54.3056	75626.2		54.8129	281809		70.3351	926308		--	--
51.1042	28605.1		54.6778	75712.3		55.1955	281916		70.8252	920649		--	--
51.4531	28654.3		55.0556	75824.4		55.5556	281998		71.3081	909388		--	--
51.776	28701.9		55.4167	75960.5		55.9325	282056		71.7622	903728		--	--
52.125	28733.8		55.7556	76030.3		56.2982	282090		72.2306	898069		--	--
52.4583	28779.3		56.1389	76124.3		56.6695	282100		72.7135	886808		--	--
52.8021	28823.3		56.5056	76213.1		57.0464	281948		73.1676	886808		--	--
53.151	28851.2		56.8556	76298.2		57.4121	281996		73.6577	875489		--	--
53.4844	28878.4		57.2389	76380.9		57.789	281996		74.0973	852909		--	--
53.8281	28904.8		57.5722	76490.5		57.9803	281835		74.5874	830270		--	--
54.1458	28930.3		57.95	76596.1		58.5148	281763		75.0775	813350		--	--
54.5	28954.8		58.3222	76697.7		58.8973	281395		75.5315	711710		--	--
54.8542	28992.6		58.6667	76795.2		59.2686	280978		76.0072	672151		--	--
55.1667	29028.4		59.0444	76857.7		59.6231	280650		76.4973	626933		--	--
55.526	29062.1		59.4278	76914.6		60.0056	280437		76.9441	593092		--	--
55.875	29079.3		59.7667	76996.4		60.3544	280225		77.427	530953		--	--
56.1927	29095.3		60.1389	77073.9		60.7314	280015		77.8811	491394		--	--
56.5521	29109.9		60.4833	77147		61.1139	279809		78.364	429255		--	--
56.8698	29153.8		60.8611	77184.7		61.4627	279720		78.8541	299376		--	--
57.2188	29183		61.2556	77216.5		61.834	279639		79.3081	225917		--	--
57.5729	29196.4		61.6222	77303.7		62.1941	279591		79.7838	28239.7		--	--
57.901	29223.5		61.9722	77387.8		62.5823	279578		80.2595	11319.2		--	--
58.2396	29250.1		62.3444	77468.6		62.948	279324		80.7207	5659.61		--	--
58.6094	29276		62.7222	77516.9		63.3024	279170		81.1892	0		--	--
58.9271	29315.6		63.0722	77563.3		63.6793	279094		81.6505	0		--	--
59.2708	29338.1		63.4611	77607.9		64.0563	278959		82.1333	0		--	--
59.625	29373.2		63.8167	77679.8		64.4051	278679		82.6162	0		--	--
59.9479	29392.2		64.1778	77748.3		64.7708	278390		83.0703	0		--	--
60.2917	29410.3		64.5444	77813.2		65.1252	278325		83.5315	0		--	--
60.625	29427.4		64.9	77905.3		65.5077	278093		83.9928	-5659.61		--	--
60.9635	29458.9		65.2667	77964.6		65.8903	277835		84.4757	-5659.61		--	--
61.3125	29490.3		65.6389	78020.1		66.2447	277693		84.9441	-11319.2		--	--
61.651	29521.7		65.9889	78042.7		66.6217	277530		85.4126	-22580.1		--	--
61.9896	29537.6		66.3611	78092.3		66.993	277235		85.8955	-22580.1		--	--
62.3125	29552.4		66.7056	78138.2		67.3418	276809		86.364	-22580.1		--	--
62.6719	29566		67.0667	78180.2		67.7187	276761		86.8324	-22580.1		--	--
63.0156	29578.3		67.4556	78218.3		68.0788	276449		87.3009	-16920.5		--	--
63.3333	29604.6		67.7944	78283.2		68.4557	276634		87.7549	-16920.5		--	--
63.6927	29630.6		68.1778	78316.5		68.827	276309		88.2378	-16920.5		--	--
64.0417	29656.2		68.5278	78347.1		69.1758	276464		88.7279	-22580.1		--	--
64.3594	29666		68.8944	78373.8		69.5584	276485		89.1748	-22580.1		--	--
64.7188	29688.7		69.2556	78396.3		69.924	276376		89.6577	-22580.1		--	--
65.0417	29708.8		69.6111	78385.4		70.0872	276256		90.1478	-16920.5		--	--
65.3906	29742.6		69.9778	78402.7		70.5429	275989		90.6378	-16920.5		--	--
65.7344	29776.8		70.3556	78447.9		70.8804	275806		91.1279	-22580.1		--	--
66.0625	29796.1		70.7167	78519.5		71.2743	275573		91.5892	-22580.1		--	--
66.4167	29814.8		71.0778	78586.7		71.6456	275294		92.0577	-22580.1		--	--
66.7396	29848		71.4167	78649.7		71.9944	274971		92.5189	-16920.5		--	--
67.0781	29881.4		71.8	78648.5		72.3826	274610		93.0018	-22580.1		--	--
67.4271	29899.8		72.1722	78613.6		72.7314	274214		93.4775	-22580.1		--	--
67.7604	29931.8		72.3611	78636		73.1027	273787		93.9315	-11319.2		--	--
68.1094	29962.8		72.7611	78655.4		73.4852	273332		94.4216	-11319.2		--	--
68.4531	29994		73.1389	78702.6		73.8622	272855		94.8685	-11319.2		--	--
68.7812	30010.1		73.4778	78717.6		74.2335	272357		95.3586	-22580.1		--	--
69.1302	30039.6		73.8611	78758.5		74.5823	271844		95.8414	-22580.1		--	--
69.4844	30052.9		74.2111	78765.8		74.9592	271320		96.2955	-22580.1		--	--
69.8021	30065.2		74.5833	78801		75.3418	270901		96.7712	-16920.5		--	--
70.1562	30076.4		74.9444	78834.5		75.6906	270455					--	--
70.4896	30086.7		75.2944	78837.1		76.0844	269849					--	--
70.8333	30080.5		75.6722	78838		76.4332	269199					--	--
71.1875	30087.5		76.0222	78835.8		76.8214	268759					--	--
71.5156	30093.3		76.4	78830.4		77.1983	267922					--	--
71.8594	30098		76.7778	78852.6		77.5471	267215					--	--
72.1875	30116.5		77.1389	78873.1		77.9297	266531					--	--
72.5781	30134.7		77.5167	78891.8		78.301	265987					--	--
72.901	30152.6		77.8556	78906.9		78.6498	265449					--	--
73.2604	30154.9		78.2333	78859		79.0267	265034					--	--
73.6146	30171		78.6056	78809.2		79.3868	264613
73.9427	30172.4		78.9556	78757.5		79.7637	264189
74.2812	30174.3		79.3444	78764.1		80.1463	263632
74.6302	30191		79.6944	78797.7		80.4895	263083
74.9531	30207.1		80.0667	78799		80.8664	262573
75.3021	30238		80.4389	78798.2		81.2546	262105
75.625	30239.7		80.7944	78856.8		81.5978	261685
75.974	30256.1		81.1667	78855.2		81.9691	261522
76.3229	30287.1		81.5222	78880.6		82.3235	260952
76.651	30318.5		81.8722	78842.7		82.7004	260372
77	30364.6		82.2556	78801.3		83.0774	260176
77.349	30410		82.6278	78787.3		83.4318	259867
77.6771	30440.4		82.9722	78830.7		83.8144	259425
78.0156	30441.4		83.3444	78901.4		84.1969	258969
78.3385	30457		83.6833	78907.3		84.5401	258643
78.6979	30471.9		84.0556	78879.2		84.9114	257972
79.0365	30471.7		84.4278	78849.1		85.2771	257350
79.3802	30456.5		84.7778	78875.4		85.654	257146
79.7188	30470		85.15	78836.5		86.0253	257090
80.0573	30482.5		85.5167	78823.4		86.3798	256909
80.401	30494.2		85.8667	78777.9		86.7398	256725
80.7396	30520.2		86.2389	78730.3		87.0942	256404
81.0625	30560.7		86.5889	78680.6		87.4824	256090
81.4219	30600.1		86.9611	78598		87.8481	255534
81.7604	30623.3		87.3333	78571.7		88.2082	255107
82.0833	30630.2		87.6778	78601.7		88.5795	254699
82.4375	30665.8		88.0556	78569.7		88.9508	254313
82.7656	30686.1		88.4222	78537.2		89.3108	254067
83.1094	30721.6		88.7611	78502.6		89.6821	253689
83.4688	30727.5		89.1333	78493.8		90.0366	253297
83.7812	30718		89.4889	78481.1		90.4191	253121
84.1302	30723.8		89.85	78466.4		90.7792	252778
84.4792	30730.4		90.2333	78388.3		91.1336	252409
84.8021	30781.9		90.5889	78395.9		91.5162	252021
85.1562	30817.9		90.9444	78370.7		91.8931	251618
85.4896	30823.1		91.3111	78343.4		92.2363	251204
85.8385	30827.3		91.6722	78314.2		92.6245	250899
86.1719	30845.6		92.0333	78254		93.0014	250456
86.5	30863.7		92.3833	78222.4		93.339	250132
86.849	30881.5		92.7611	78158.3		93.7215	249680
87.1979	30884.9		93.1278	78090.8		94.0703	248991
87.526	30888		93.4778	77961.5		94.4473	248435
87.875	30905.2		93.85	77949.9		94.8242	247877
88.1979	30922.1		94.2056	77905.5		95.173	247207
88.5417	30938.7		94.5667	77888.5		95.5499	246428
88.901	30969.3		94.9389	77868.1		95.9044	246161
89.224	30999.6		95.2889	77845.9		96.2869	245907
89.5677	31030.6		95.6611	77792.4		96.6582	245671
89.9167	31047		96.0389	77737.2		97.0127	245320
90.25	31063		96.3889	77680.1		97.3896	244973
90.5938	31078.8		96.7611	77620.1		97.7609	244498
90.9479	31094.1		97.1	77555.3		98.1153	244011
91.2708	31109.1		97.4667	77547.1		98.4923	243517
91.6198	31123.8		97.85	77537.1		98.8467	243019
91.9375	31138		98.1889	77496.2		99.2236	242658
92.2969	31136.6		98.5667	77455		99.6118	242326
92.6354	31133.7		98.9389	77412.3		100	242029
92.9688	31144.7		99.2778	77366.5		100.354	241771
93.3281	31155.3		99.6556	77317.6		100.726	241142
93.6458	31180.7		100.006	77235.2		101.103	240762
93.9948	31206.6		100.367	77178.8		101.451	240521
94.349	31203.4		100.744	77119.5		101.828	240146
94.6562	31200.6		101.094	77058.6		102.194	239756
95.0156	31212.6		101.461	77027.2		102.56	239354
95.3385	31208.8		101.833	76994.3		102.937	238946
95.6927	31218.8		102.189	76929.3		103.291	238533
96.0365	31243.5		102.55	76890.9		103.662	238397
96.3594	31253.2		102.95	76848.1		104.039	238316
96.7083	31276.8		103.328	76832		104.394	237907
97.0625	31298.7		103.661	76754.6		104.782	237511
97.3802	31319.1		104.044	76708.4		105.125	237222
97.7292	31323.5		104.389	76693.3		105.496	237020
98.0833	31327.4		104.756	76677.3		105.873	236541
98.401	31346		105.128	76658.8		106.233	236206
98.75	31349.6		105.472	76637.9		106.605	235904
99.0729	31338.2		105.844	76645.4		106.976	235638
99.4271	31327.1		106.2	76652.2		107.336	235528
99.776	31330.7		106.572	76658.3		107.702	235439
100.099	31332.7		106.933	76603.6		108.079	235236
100.453	31332.9		107.289	76517.5		108.439	235153
100.792	31346.7		107.656	76520.3		108.81	235055
101.12	31344.5		108.022	76461		109.153	234669
101.474	31326.3		108.372	76369		109.541	234250
101.807	31321.6		108.75	76276.6		109.913	233828
102.141	31316.1		109.094	76185.3		110.267	233404
102.49	31309.9		109.472	76124.4		110.65	232982
102.818	31302.9		109.839	76063.3		110.999	232564
103.161	31295		110.189	75971		111.364	232128
103.5	31301.7		110.556	75938.7		111.741	231792
103.844	31293.1		110.922	75876.9		112.096	231421
104.208	31283.8		111.267	75844.3		112.467	231017
104.568	31288.9		111.644	75779.3		112.838	230750
104.88	31308.5		112	75712.9		113.215	230371
105.234	31327.2		112.378	75646.4		113.57	229997
105.589	31345.1		112.75	75580		113.958	229772
105.911	31362.2		113.089	75482.9		114.307	229815
106.271	31363.2		113.456	75355.1		114.672	229576
106.63	31362.4		113.822	75258.3		115.038	229289
106.958	31359.8		114.178	75163.2		115.409	228845
107.302	31356.5		114.55	75039		115.792	228385
107.63	31367.6		114.883	74944.3		116.146	227916
107.99	31378		115.267	74879.3		116.518	227439
108.312	31373.2		115.644	74754.4		116.861	226959
108.651	31368.6		115.983	74659.1		117.243	226480
109.005	31364.3		116.356	74592		117.62	226233
109.344	31360.2		116.733	74553.1		117.975	225606
109.677	31370.6		117.078	74513.2		118.357	225245
110.021	31380.2		117.478	74472.3		118.729	224991
110.344	31373.8		117.844	74399.7		118.892	224712
110.703	31365.7		118.183	74324.7		119.454	224414
111.026	31341.4		118.567	74218.1		119.809	224101
111.365	31331.8		118.939	74141.4		120.18	223643
111.714	31322.3		119.283	74094.9		120.563	223158
112.068	31327.5		119.65	74047.6		120.923	222649
112.396	31317.5		120.028	73939.5		121.294	222123
112.75	31307.8		120.394	73830.9		121.66	221584
113.073	31298.3		120.767	73721.6		122.02	221036
113.417	31289		121.122	73611.8		122.391	220598
113.745	31294.3		121.489	73532.3		122.745	220138
114.083	31298.9		121.861	73423		123.128	219913
114.438	31288.4		122.206	73313.3		123.477	219315
114.792	31278.2		122.578	73263.3		123.842	218712
115.104	31268.2		122.922	73212.9		124.225	217946
115.448	31258.5		123.294	73131.4		124.574	217414
115.786	31263.4		123.661	73048.1		124.956	217006
116.135	31238		124.011	72933.8		125.333	216592
116.49	31226.1		124.389	72879.5		125.677	216177
116.812	31227.9		124.761	72794.3		126.059	215630
117.156	31228.9		125.117	72707.4		126.413	215070
117.479	31229.3		125.483	72619.1		126.779	214618
117.828	31214.6		125.822	72529.2		127.156	214003
118.177	31214.6		126.206	72438		127.505	213229
118.5	31213.9		126.572	72376.1		127.893	212442
118.781	31212.6		126.911	72345.2		128.264	211785
119.12	31195.2		127.289	72285.3		128.619	211149
119.458	31177.3		127.633	72225.6		128.996	210654
119.807	31174		128.006	72135.5		129.345	210054
120.13	31170.1		128.383	72013.7		129.727	209495
120.484	31150.2		128.717	71920		130.093	208842
120.833	31144.1		129.089	71825.1		130.447	208215
121.161	31137.3		129.472	71729.4		130.83	207480
121.505	31130		129.811	71663.5		131.201	207121
121.849	31107.8		130.183	71598.2		131.556	206640
122.182	31085.9		130.561	71502.8		131.927	206296
122.536	31078.8		130.794	71406.6		132.27	205956
122.88	31071.2		131.167	71309.7		132.698	205627
123.203	31077.3		131.533	71212.1		133.058	205038
123.552	31081.9		131.878	71113.9		133.435	204537
123.87	31070.7		132.256	71015		133.783	203876
124.229	31059		132.594	70915.7		134.16	203338
124.573	31018.1		132.972	70845.1		134.543	202814
124.901	31007.4		133.35	70714		134.892	202425
125.25	31011.6		133.689	70583.9		135.291	202038
125.594	31016.3		134.05	70513.6		135.64	201773
125.917	31006.2		134.433	70412.2		136.017	201500
126.276	30995.7		134.772	70310.5		136.388	200837
126.599	30984.8		135.15	70208.5		136.748	200571
126.948	30988.9		135.5	70137.2		137.131	200088
127.292	30978.2		135.872	70125.8		137.474	199485
127.615	30967.2		136.244	70112.9		137.845	198767
127.964	30941.6		136.583	70038.5		138.228	198302
128.333	30915.6		136.956	69933.3		138.571	197821
128.656	30888.3		137.333	69828.3		138.959	197329
129.005	30875		137.678	69752.8		139.336	196833
129.365	30876.7		138.05	69646.7		139.685	196337
129.688	30863.7		138.417	69540.9		140.056	195962
130.031	30850.5		138.767	69466.3		140.416	195576
130.385	30852.4		139.133	69362.8		140.788	195072
130.703	30855		139.483	69259.7		141.159	194456
131.052	30843		139.861	69186.4		141.53	193847
131.385	30830.8		140.233	69112.2		141.89	193110
131.734	30818.5		140.578	69037.1		142.262	192640
132.125	30806		140.944	68991.9		142.616	192077
132.448	30777.9		141.3	68887.4		142.993	191655
132.797	30748.8		141.678	68783.7		143.347	191354
133.115	30718.5		142.039	68680.8		143.724	190789
133.474	30702.3		142.378	68668.2		144.101	190103
133.812	30670.7		142.767	68596.5		144.444	189440
134.161	30639		143.144	68525.8		144.821	189031
134.516	30622.4		143.528	68424.2		145.215	188491
134.844	30591.4		143.872	68291.4		145.564	187824
135.177	30590.8		144.239	68187.6		145.93	187148
135.536	30605.5		144.617	68112.5		146.312	186721
135.859	30620.1		144.972	68068		146.667	186294
136.208	30589.7		145.333	67994.1		147.032	185874
136.552	30558.2		145.678	67920		147.387	185467
136.88	30541.1		146.056	67845.9		147.758	184940
137.229	30538.3		146.428	67771.8		148.129	184663
137.552	30534.5		146.783	67638		148.489	184279
137.906	30501.1		147.144	67534.8		148.866	183815
138.255	30468.7		147.511	67433.2		149.243	183760
138.578	30467		147.861	67362.7		149.587	183704
138.927	30451		148.233	67352.6		149.969	183262
139.271	30435		148.589	67311.9		150.323	182832
139.594	30419.2		148.961	67270.3		150.7	182304
139.948	30403.4		149.322	67227.6		151.077	181797
140.271	30372.5		149.678	67183.9		151.426	181427
140.615	30341.6		150.039	67139.5		151.803	181062
140.964	30311.8		150.411	67094.2		152.158	180567
141.292	30283.2		150.767	66988.5		152.534	180200
141.641	30269.9		151.139	66914		152.906	179964
141.984	30256.8		151.478	66872.8		153.255	179727
142.312	30229.5		151.85	66834.1		153.631	179356
142.651	30203.3		152.217	66767		154.008	178855
142.99	30192.6		152.572	66641.3		154.357	178231
143.344	30182		152.939	66547.2		154.734	177598
143.688	30171.6		153.317	66514.4		155.083	177097
144.01	30161.3		153.661	66452.1		155.454	176847
144.359	30151.3		154.022	66391		155.842	176576
144.708	30155.7		154.372	66300.9		156.203	176177
145.031	30159.5		154.744	66241.2		156.563	175933
145.38	30162.5		155.122	66182.9		156.951	175570
145.708	30165.8		155.472	66155.5		157.305	175071
146.057	30156		155.839	66097.7		157.665	174576
146.401	30161.8		156.206	66007.8		158.02	174090
146.724	30152.7		156.556	65915.1		158.408	173617
147.073	30144		156.922	65881.1		158.796	173022
147.401	30135.6		157.111	65847.3		159.173	172421
147.75	30141.9		157.583	65752.7		159.533	172069
148.104	30132.4		157.933	65686.4		159.893	171720
148.438	30107		158.306	65619.1		160.276	171379
148.776	30081		158.672	65581.3		160.636	171164
149.12	30069.7		159.017	65515		161.007	170828
149.453	30058.9		159.383	65480.1		161.384	170516
149.797	30062.9		159.761	65446		161.738	170320
150.12	30052.1		160.133	65382.3		162.11	169945
150.469	30057		160.506	65287.2		162.464	169648
150.812	30063.5		160.85	65251.4		162.835	169461
151.135	30070.5		161.222	65245.9		163.212	169275
151.495	30061.7		161.594	65209.6		163.567	168819
151.839	30081.1		161.944	65140.7		163.938	168466
152.161	30069.7		162.317	65099.3		164.321	168108
152.505	30057.8		162.661	65027.1		164.675	167635
152.865	30046.7		163.028	64954.7		165.041	167167
153.182	30036.1		163.406	64851.5		165.384	166684
153.536	30026.3		163.744	64748.3		165.778	166191
153.865	30045.7		164.122	64646.6		166.149	165693
154.198	30063.8		164.494	64575.9		166.504	165195
154.557	30066.6		164.833	64535.8		166.88	164562
154.88	30069.1		165.206	64496.3		167.229	163937
155.214	30071.5		165.572	64455.6		167.601	163488
155.557	30073.7		165.922	64384.5		167.983	162802
155.906	30075.9		166.3	64375.1		168.332	162088
156.271	30062.6		166.65	64277.1		168.714	161599
156.615	30033.9		167.011	64209		169.097	161228
156.948	30019.4		167.389	64110.8		169.446	160979
157.297	30004		167.728	64011.7		169.806	160721
157.641	30001.6		168.106	63913.3		170.194	160208
157.974	29983.2		168.456	63846.6		170.537	159583
158.307	29963.7		168.828	63810		170.909	158989
158.682	29972.7		169.2	63743.4		171.274	158429
159.042	29951.3		169.55	63647.1		171.646	157884
159.365	29929		169.917	63550.2		172	157446
159.708	29921		170.283	63453		172.371	156867
160.036	29898.9		170.639	63355.3		172.743	156428
160.38	29892.1		171.011	63258.7		173.097	156021
160.734	29885.5		171.35	63194.2		173.468	155765
161.078	29863.7		171.728	63129.4		173.845	155525
161.417	29841.1		172.1	63033.7		174.205	155033
161.771	29817.7		172.439	62967.1		174.577	154518
162.104	29793.5		172.822	62898.9		174.931	154122
162.448	29783.8		173.189	62829.2		175.314	153737
162.776	29774.4		173.528	62758.1		175.679	153344
163.125	29779.5		173.911	62687		176.028	152947
163.469	29754.3		174.256	62557.5		176.411	152575
163.792	29743.8		174.622	62458.9		176.782	152234
164.146	29733.7		174.989	62389.9		177.153	151927
164.49	29723.9		175.35	62288.9		177.519	151661
164.828	29714.5		175.722	62185.3		177.868	151667
165.167	29690.2		176.067	62079		178.25	151538
165.49	29665.3		176.433	62031.8		178.633	151392
165.839	29655.2		176.806	61985.1		178.976	151236
166.182	29645.6		177.178	61908.1		179.359	150823
166.51	29636.5		177.544	61799.5		179.736	150434
166.859	29627.9		177.911	61659.2		180.079	150211
167.203	29604.5		178.261	61518.2		180.456	149630
167.521	29596		178.633	61405.7		180.81	149171
167.891	29587		178.983	61291		181.176	148815
168.214	29576.6		179.372	61174.1		181.558	148425
168.552	29550.7		179.722	61085.9		181.913	148007
168.885	29538.7		180.1	60997.2		182.278	147450
169.219	29540.7		180.467	60877.1		182.655	147123
169.583	29527.2		180.822	60725.8		183.004	146754
169.911	29512.4		181.2	60634.1		183.387	146487
170.255	29482.2		181.561	60543.6		183.741	145960
170.599	29451.9		181.9	60455.8		184.113	145431
170.922	29436.6		182.278	60369.2		184.478	144902
171.271	29406.9		182.622	60282.4		184.85	144493
171.615	29391.2		182.989	60195.5		185.221	144068
171.948	29374.4		183.372	60108.5		185.592	143634
172.292	29356.6		183.717	60021.5		185.947	143219
172.641	29337.7		184.083	59874.4		186.323	142852
172.974	29303.6		184.433	59727.4		186.672	142515
173.349	29284.7		184.789	59640.6		187.049	142188
173.672	29266.9		185.167	59554		187.426	141735
174.016	29234.7		185.528	59467.6		187.769	141276
174.344	29202.6		185.894	59381.4		188.163	140789
174.693	29155.1		186.267	59326.5		188.529	140253
175.052	29121		186.617	59273.4		188.883	139812
175.359	29100.2		186.989	59222.4		189.255	139494
175.719	29092.9		187.344	59173.4		189.609	139192
176.036	29114.4		187.706	59095.7		189.98	138911
176.385	29105.5		188.078	59018.7		190.363	138519
176.734	29094.9		188.422	58944		190.717	137995
177.062	29082.5		188.8	58871.6		191.089	137596
177.245	29054.2		189.167	58798.3		191.437	137439
177.672	29039.5		189.517	58722.9		191.826	137257
178.021	29008.9		189.883	58616.6		192.197	136915
178.354	28977.8		190.239	58509.7		192.551	136535
178.698	28946.1		190.606	58402.5		192.928	136122
179.026	28899.7		190.967	58323.9		193.294	135682
179.375	28854.7		191.333	58303.7		193.648	135108
179.719	28825.3		191.7	58252.5		194.042	134655
180.062	28781.3		192.072	58141.3		194.385	134053
180.417	28766.4		192.422	58030		194.762	133559
180.766	28735.7		192.794	57949.4		195.139	132951
181.094	28704.5		193.128	57870.4		195.482	132373
181.432	28673.1		193.5	57792.9		195.859	131829
181.755	28627.1		193.883	57746.1		196.236	131324
182.104	28581.7		194.228	57670.5		196.602	130700
182.432	28551.1		194.606	57596.6		196.973	130049
182.776	28520.3		194.956	57524.5		197.328	129377
183.13	28489.2		195.3	57423.5		197.705	128573
183.458	28457.9		195.683	57322.9		198.059	127917
183.807	28426.3		196.028	57222.8		198.419	127436
184.156	28394.6		196.406	57123.2		198.79	126998
184.484	28377		196.783	57055		199.162	126720
184.828	28344		197.128	56987.1		199.522	126358
185.146	28296.7		197.5	56918.3		199.899	126005
185.495	28279.8		197.872	56878.2		200.248	125641
185.839	28262.9		198.211	56806.6		200.624	125157
186.172	28260.3		198.589	56734.3		201.001	124948
186.521	28242.4		198.939	56661.5		201.356	124489
186.865	28193.9		199.294	56588.3		201.744	124013
187.182	28130.3		199.672	56514.5		202.11	123409
187.547	28096.4		200.028	56411.4		202.453	123072
187.87	28062.6		200.383	56309.5		202.841	122755
188.214	28028.9		200.761	56208.7		203.218	122461
188.557	27994.4		201.111	56138.2		203.556	122057
188.891	27958.2		201.472	56067.5		203.938	121660
189.24	27950.8		201.828	55996.7		204.276	121276
189.578	27943.8		202.206	55925.8		204.653	121045
189.911	27921.7		202.567	55855		205.041	120860
190.255	27913.4		202.967	55784.2		205.39	120700
190.578	27889.2		203.344	55713.5		205.767	120431
190.932	27864.4		203.678	55642.9		206.143	120196
191.281	27824.9		204.061	55572.7		206.492	119999
191.604	27800.1		204.406	55502.7		206.864	119704
191.958	27790.3		204.772	55433		207.218	119658
192.312	27781.2		205.128	55363.8		207.595	119587
192.625	27772.6		205.494	55295.1		207.972	119495
192.979	27749.5		205.861	55196		208.326	119389
193.302	27711.8		206.217	55157.7		208.709	119158
193.646	27690.2		206.583	55121.5		209.052	118945
193.995	27670.4		206.939	55025.9		209.429	118869
194.318	27637.1		207.311	54960.5		209.812	118909
194.667	27604.8		207.678	54925.1		210.16	118656
195.021	27587.6		208.05	54889.2		210.543	118227
195.344	27570.5		208.394	54823.4		210.914	117878
195.693	27539		208.761	54697		211.274	117359
196.031	27493.2		209.106	54568.7		211.634	116927
196.365	27461.7		209.483	54469.3		211.994	116447
196.714	27429.4		209.856	54429.8		212.366	116059
197.052	27411.5		210.194	54360.6		212.743	115404
197.391	27409.1		210.578	54261.8		213.097	114738
197.734	27377.2		210.944	54193.7		213.474	114176
198.057	27359.8		211.3	54127		213.857	113722
198.406	27342.7		211.667	54061.7		214.205	113267
198.734	27325.9		212.011	53997.9		214.577	112816
199.089	27279.8		212.378	53935.7		214.954	112375
199.432	27234		212.761	53844.3		215.308	111810
199.755	27232.5		213.111	53753		215.668	111237
200.104	27230.5		213.478	53632.9		216.028	110663
200.448	27213.7		213.828	53543.6		216.411	110226
200.776	27197.3		214.194	53485.4		216.788	109820
201.13	27166.1		214.561	53429		217.136	109449
201.458	27135.6		214.911	53374.5		217.513	108981
201.828	27135.2		215.283	53289.6		217.873	108532
202.172	27120.2		215.65	53234.6		218.245	108106
202.526	27090.5		216	53150.8		218.616	107569
202.859	27060.6		216.372	53067.6		218.965	107264
203.193	27015.3		216.722	53015.9		219.336	107059
203.536	26983.9		217.089	52935.6		219.702	106706
203.87	26996.3		217.456	52856		220.068	106211
204.214	26993.2		217.8	52777.3		220.45	105716
204.536	26990.1		218.183	52699.4		220.804	105364
204.885	26986.9		218.544	52622.4		221.17	105021
205.24	26953.2		218.894	52546.3		221.547	104667
205.557	26917.6		219.267	52471.2		221.913	104307
205.911	26895.3		219.617	52427.9		222.29	103946
206.266	26872		219.978	52387.3		222.655	103588
206.583	26848		220.361	52349.2		223.01	103239
206.927	26808.8		220.717	52312.4		223.381	102788
207.255	26769.8		221.083	52244.5		223.724	102494
207.604	26716.7		221.439	52204.3		224.101	102083
207.948	26694.5		221.794	52160.9		224.478	101926
208.281	26672.6		222.161	52055.8		224.833	101890
208.625	26650		222.511	51950.7		225.215	101728
208.948	26597.3		222.889	51845.6		225.592	101587
209.297	26573.5		223.256	51740.5		225.935	101306
209.651	26549.1		223.594	51695.6		226.318	100982
209.974	26494.7		223.978	51681.6		226.672	100619
210.318	26454.9		224.339	51667.8		227.049	100221
210.672	26415.7		224.683	51652.8		227.426	99932
211	26376.9		225.067	51607.2		227.775	99644.3
211.344	26354		225.406	51592.9		228.146	99224.6
211.682	26317.4		225.778	51551.2		228.489	98652.8
212.016	26281.3		226.161	51451.4		228.872	98047.1
212.365	26245.9		226.506	51383		229.249	97550.1
212.703	26211.2		226.867	51316.6		229.592	96913.8
213.047	26177.1		227.244	51281.7		229.975	96394.9
213.385	26143.8		227.594	51276.9		230.352	95745.4
213.724	26111.1		227.967	51271.3		230.712	95083.1
214.062	26079.3		228.317	51204.9		231.089	94412.1
214.385	26047.4		228.683	51138		231.437	93875
214.786	26029.5		229.05	51099.8		231.792	93362.5
215.104	26011.5		229.394	51059.6		232.191	92854.8
215.458	25993.4		229.767	51046.8		232.54	92217.8
215.807	25975.3		230.139	51030.6		232.911	91708.4
216.135	25957.1		230.483	51011.2		233.3	91192.6
216.474	25953.3		230.861	50929.9		233.643	90675.1
216.818	25948.6		231.206	50848.4		234.014	90160.9
217.172	25928.7		231.578	50737.5		234.38	89881.9
217.51	25909		231.95	50658.8		234.734	89568.5
217.844	25889.5		232.294	50552.3		235.128	89113.3
218.198	25870.3		232.667	50476.5		235.482	88548.2
218.516	25851.3		233.017	50400.7		235.854	88015.3
218.875	25832.6		233.383	50325.1		236.225	87746.6
219.214	25799.2		233.756	50249.5		236.579	87358.4
219.542	25765.1		234.106	50143.3		236.956	86995.5
219.885	25745.7		234.478	50065		237.305	86663.5
220.234	25711.5		234.85	49984.1		237.682	85979.1
220.573	25676.9		235.2	49900.3		238.059	85536.7
220.911	25641.8		235.567	49786.1		238.402	84950.8
221.234	25606.3		235.939	49673.8		238.779	84503
221.583	25585.5		236.289	49592.6		239.167	84083.9
221.927	25565.3		236.683	49542.7		239.511	83926.7
222.255	25545.7		237.067	49494.8		239.887	83621.6
222.604	25512.5		237.406	49418		240.242	83174.3
222.953	25480.1		237.778	49341.9		240.613	82728.6
223.276	25447.5		238.139	49235.6		240.996	82403.4
223.625	25414.7		238.472	49128.4		241.35	82065.7
223.948	25381.7		238.883	49051.3		241.727	81721.3
224.292	25363.6		239.233	49004.2		242.076	81514.9
224.651	25346.4		239.606	48927.1		242.453	81314.4
224.969	25330.1		239.972	48850.8		242.83	81101.8
225.318	25300.4		240.306	48804.7		243.184	80630.9
225.677	25287		240.694	48758.1		243.55	80020.6
225.995	25274.5		241.044	48712.5		243.932	79527.9
226.349	25262.2		241.411	48638.6		244.281	78929.4
226.682	25249.1		241.772	48535		244.647	78228.8
227.021	25205.4		242.128	48491.1		245.001	77771.6
227.375	25160.9		242.5	48447		245.373	77284.7
227.703	25129.9		242.872	48373.3		245.755	76773.1
228.036	25097.2		243.217	48330.2		246.115	76241.5
228.396	25048.3		243.583	48257.7		246.487	75694.8
228.724	25014		243.944	48217.4		246.897	75023.8
229.073	24964.6		244.311	48149.2		247.252	74371.1
229.385	24929.8		244.683	48051.8		247.617	73740.7
229.74	24909.7		245.039	47985.1		247.989	73250.6
230.089	24888.9		245.4	47859.9		248.349	72766.6
230.417	24882.6		245.778	47765.7		248.72	72293.7
230.771	24863.4		246.128	47671.5		249.103	71836.7
230.948	24831.4		246.489	47577.6		249.451	71400.5
231.609	24815.1		246.839	47514.6		249.834	70989.8
231.974	24769.8		247.222	47484.1		250.183	70609.6
232.292	24739.4		247.583	47455.5		250.56	70378.7
232.635	24709.5		247.933	47396.4		250.925	70025.3
232.958	24694.5		248.311	47336.2		251.28	69693.1
233.302	24694.4		248.672	47274.9		251.646	69272.8
233.651	24680.6		249.017	47212.6		252.045	68882.4
233.984	24653.3		249.394	47149.4		252.399	68525.7
234.328	24626.7		249.744	47085.2		252.754	68206.7
234.682	24615.3		250.111	47020.2		253.12	67766.9
235.01	24589.3		250.478	46954.3		253.496	67411.8
235.344	24564.2		250.833	46918.4		253.862	67145
235.677	24539.9		251.194	46883.3		254.222	66994.9
236.016	24501.2		251.55	46788.9		254.588	66854.3
236.359	24477.7		251.922	46695.4		254.965	66452.6
236.703	24484.7		252.294	46632.1		255.319	66159.7
237.042	24463.1		252.639	46568.1		255.702	65866.4
237.391	24427.2		253.017	46503.7		256.045	65577.4
237.719	24391.4		253.372	46438.8		256.422	65435.1
238.057	24369.9		253.722	46404.3		256.805	65056
238.38	24362.8		254.1	46310.8		257.136	64923
238.781	24371		254.467	46307.8		257.525	64790.1
239.104	24365.2		254.817	46246		257.879	64550.4
239.453	24359.6		255.183	46214.8		258.256	64068.3
239.807	24354.2		255.544	46123.2		258.639	63688
240.13	24333.8		255.9	46033		258.987	63414.8
240.474	24312.7		256.278	45944.2		259.353	63253.5
240.802	24290.9		256.628	45915.5		259.73	62932.1
241.151	24268.5		257	45916		260.084	62455.6
241.49	24245.6		257.35	45887.3		260.461	61966.6
241.833	24206.7		257.717	45829.4		260.838	61469.1
242.172	24181.6		258.089	45771.7		261.187	60828
242.495	24141.6		258.439	45714.1		261.564	60160.4
242.854	24117.4		258.806	45656.8		261.924	59608
243.198	24093.8		259.172	45599.9		262.29	59174.8
243.526	24069.6		259.528	45543.2		262.672	58726.6
243.865	24030.7		259.883	45516.2		263.027	58407.2
244.214	24006.6		260.239	45488.2		263.392	58108.4
244.542	23982.2		260.611	45429.9		263.769	57558
244.896	23972.7		260.989	45372.1		264.129	56988.4
245.245	23949.4		261.339	45345.8		264.489	56289.1
245.562	23942.2		261.711	45290.7		264.85	55830.3
245.906	23935.7		262.072	45205.9		265.226	55224.9
246.234	23944.3		262.467	45120.3		265.598	54754.6
246.589	23923.1		262.817	45093.8		265.952	54310
246.938	23901.7		263.183	45066.6		266.329	54124.3
247.26	23895.4		263.55	45038.8		266.684	53787.6
247.609	23890.1		263.911	44950.6		267.066	53419.8
247.938	23870.4		264.283	44860.4		267.443	52912.7
248.276	23850.6		264.628	44797.5		267.786	52295.7
248.63	23830.9		265	44763.2		268.163	51597.6
248.953	23811.2		265.361	44728.5		268.534	51188.5
249.302	23791.5		265.717	44664.1		268.889	50795.2
249.651	23771.9		266.083	44600.9		269.266	50283.9
249.974	23752.4		266.456	44568.3		269.62	49772.6
250.328	23733.1		266.806	44505		269.997	49518
250.651	23729.2		267.172	44470.6		270.374	49273.1
251	23726.5		267.528	44436.1		270.717	49043.6
251.344	23708.7		267.9	44401.5		271.094	48835.4
251.672	23689.2		268.272	44337.7		271.477	48654.2
252.021	23669		268.617	44304.7		271.826	48481.2
252.359	23649.1		268.983	44271.9		272.197	48158.4
252.682	23629.6		269.35	44239.3		272.551	47917.9
253.036	23640.1		269.706	44236.3		272.928	47628
253.391	23620.3		270.083	44201.5		273.305	47067.4
253.719	23614.4		270.428	44134.9		273.66	46516.3
254.062	23593.6		270.8	44036.4		274.037	45978.6
254.391	23573.3		271.167	43966.3		274.391	45572.3
254.729	23553.6		271.506	43924.4		274.757	45049.2
255.083	23563.1		271.878	43880.2		275.139	44666.1
255.406	23540.6		272.244	43833.6		275.499	44289.2
255.75	23515.8		272.6	43784.7		275.871	43785.7
256.078	23475.3		272.972	43764.1		276.231	43272.5
256.438	23448.9		273.317	43713.4		276.585	43003.9
256.776	23421.2		273.683	43663.7		276.968	42622.3
257.109	23392.3		274.061	43584.4		277.339	42132.6
257.458	23376.5		274.406	43533.9		277.705	41651.6
257.797	23344.3		274.772	43481.5		278.076	41157.2
258.12	23325.2		275.144	43427.2		278.413	40630.1
258.484	23319.3		275.5	43371.1		278.807	40327
258.812	23312.4		275.867	43313.2		279.173	39886.8
259.151	23291.2		276.228	43253.7		279.522	39453
259.5	23256.6		276.594	43192.5		279.899	39030.6
259.818	23222		276.956	43100.4		280.253	38624.3
260.161	23186.6		277.311	43008.2		280.619	38239.1
260.51	23165.5		277.672	42916.1		281.013	37740.8
260.828	23129.3		278.039	42824.1		281.361	37247.6
261.182	23106.7		278.4	42732.1		281.744	36763.2
261.516	23097.5		278.772	42640.2		282.115	36291.5
261.865	23073.3		279.128	42548.6		282.459	35950.5
262.214	23035.1		279.489	42486.5		282.847	35606.3
262.536	22998.1		279.861	42393.9		283.218	35402.5
262.891	22976.9		280.206	42301.6		283.567	34953
263.229	22970.3		280.578	42178.9		283.949	34514.8
263.562	22934.5		280.956	42084.4		284.293	34230.5
263.917	22914.5		281.306	42018.2		284.669	33966.2
264.24	22895		281.678	41951		285.046	33563
264.573	22876.1		282.011	41882.9		285.39	33114.2
264.927	22857.7		282.378	41813.9		285.772	32623.7
265.26	22854.3		282.767	41713.3		286.127	32120.2
265.609	22836.2		283.111	41641.2		286.509	31771
265.932	22789.2		283.478	41539.2		286.88	31605.8
266.276	22757.2		283.817	41438		287.235	31238.5
266.635	22725		284.194	41337.6		287.612	31015.5
266.953	22707		284.561	41238.2		287.978	30802.5
267.302	22687.8		284.911	41139.8		288.332	30718.7
267.651	22638.7		285.283	41042.4		288.709	30492.1
267.974	22575.3		285.644	40975.4		289.063	30013.3
268.318	22511.7		285.994	40908		289.429	29563.1
268.656	22477.7		286.378	40870.8		289.817	29144.3
269.005	22457.9		286.744	40804.3		290.16	28759.9
269.339	22437		287.1	40737.7		290.532	28502.1
269.661	22415.2		287.461	40670.9		290.914	28211.2
270.016	22392.5		287.811	40604.1		291.263	27753.6
270.38	22354.4		288.183	40506.5		291.634	27131
270.729	22316.5		288.522	40438.2		292.017	26874.7
271.057	22278.7		288.906	40370		292.371	26509.6
271.401	22241		289.261	40302		292.748	26178.2
271.755	22189.1		289.633	40234.3		293.097	25859.7
272.089	22138.4		290	40166.8		293.468	25672.2
272.427	22103.3		290.356	40099.6		293.845	25367.5
272.781	22054		290.706	40032.9		294.194	25063.5
273.125	22020.3		291.083	39966.6		294.577	24764.2
273.469	22001.1		291.417	39900.8		294.925	24473.4
273.797	21981.3		291.794	39835.6		295.302	24057.6
274.156	21961.8		292.183	39771.1		295.685	23884.1
274.495	21928.4		292.528	39736.2		296.028	23706.1
274.812	21909.7		292.894	39730		296.405	23528.3
275.167	21904.7		293.261	39663.3		296.759	23218.1
275.495	21884		293.6	39595.8		297.131	22892.4
275.833	21862.8		293.983	39497.2		297.513	22416.1
276.188	21841.3		294.317	39396.4		297.873	22045.3
276.516	21819.3		294.689	39263.2		298.25	21669.6
276.87	21812.4		295.067	39189.7		298.627	21292.9
277.214	21776.5		295.417	39117.3		298.965	20919.2
277.547	21741.4		295.794	39046.2		299.347	20552.2
277.896	21691.6		296.161	38976.4		299.719	20195.9
278.219	21656		296.511	38906.1		300.068	19854.2
278.568	21634.6		296.872	38834.2		300.444	19530.9
278.911	21612.9		297.217	38730		300.799	19229.9
279.24	21590.1		297.589	38622.8		301.17	18816.3
279.599	21565.2		297.967	38543.5		301.547	18407
279.938	21539.5		298.333	38462.8		301.907	18005
280.26	21513.8		298.706	38411.7		302.278	17726.2
280.604	21488.1		299.061	38360.8		302.644	17575.8
280.938	21462.5		299.4	38310.2		302.993	17305.7
281.292	21421.7		299.783	38231		303.387	17033.8
281.635	21365.7		300.128	38123		303.741	16739.4
281.885	21309.9		300.494	37984.6		304.113	16401.5
282.24	21299.3		300.872	37845.3		304.489	16024
282.594	21274.5		301.222	37735.8		304.838	15749.7
282.922	21264.2		301.589	37627		305.21	15469.2
283.266	21239.1		301.956	37488		305.592	15187.5
283.604	21214.3		302.311	37348.1		305.958	14909.3
283.938	21189.9		302.683	37176.6		306.346	14386.4
284.281	21150.6		303.028	37002.9		306.695	13989
284.615	21110.8		303.4	36826.9		307.077	13443.2
284.964	21085.9		303.772	36739.4		307.454	12865.9
285.307	21061.4		304.122	36651.1		307.803	12537.8
285.63	21037.5		304.483	36593.1		308.174	12235.6
285.979	20998.9		304.861	36507		308.546	11964
286.318	20975.3		305.206	36394.1		308.9	11727.9
286.651	20952.3		305.583	36283.7		309.283	11254.4
286.995	20930.1		305.928	36203.4		309.632	10774.7
287.323	20908.6		306.294	36122.8		310.014	10291.6
287.672	20902.1		306.667	36041.9		310.385	9946.9
288.016	20865.9		307.011	35960.8		310.734	9491.51
288.339	20844.9		307.383	35848.8		311.122	9181.33
288.693	20824.9		307.75	35735.1		311.494	8906.1
289.031	20805.7		308.1	35590.9		311.837	8530.79
289.359	20772.3		308.478	35537.3		312.208	8172.46
289.708	20753		308.817	35456.2		312.563	7834
290.031	20718.7		309.178	35347.3		312.945	7518.31
290.37	20684.4		309.55	35327.8		313.316	7228.29
290.729	20650.3		309.9	35305.5		313.66	6966.85
291.047	20616.3		310.267	35221.8		314.031	6736.89
291.391	20596.7		310.65	35109.6		314.385	6516.56
291.745	20576.3		310.983	34999.2		314.768	6284.01
292.068	20555.1		311.35	34890.8		315.145	5928.01
292.417	20533.3		311.706	34813.5		315.494	5703.51
292.76	20510.9		312.072	34705.8		315.871	5474.53
293.089	20473.6		312.439	34628.2		316.225	5243.96
293.432	20436.7		312.794	34551.2		316.585	5014.72
293.766	20429.8		313.156	34415.1		316.962	4789.7
294.115	20423.3		313.506	34308.7		317.311	4457.67
294.474	20402.1		313.889	34232.6		317.693	4159.44
294.786	20380.4		314.25	34157.2		318.059	3896.95
295.146	20359.5		314.594	34082.9		318.408	3672.12
295.49	20324.8		314.961	33978.7		318.79	3601.03
295.818	20290.9		315.328	33874		319.167	3661.82
296.177	20271.8		315.678	33829.1		319.511	3605.35
296.51	20267.8		316.044	33753		319.899	3573.4
296.833	20235		316.394	33676.6		320.242	3568.88
297.177	20203.1		316.767	33601.5		320.608	3594.68
297.505	20156.7		317.133	33527.7		321.001	3516.26
297.844	20125.4		317.478	33455.3		321.339	3448.52
298.208	20095.1		317.85	33413.7		321.716	3621.66
298.526	20065.6		318.222	33432.3		322.098	3533.54
298.87	20037		318.572	33361.6		322.442	3324.97
299.234	20009.4		318.944	33263.5		322.807	3111.06
299.552	19997		319.3	33168.6		323.167	2892.79
299.891	19984.6		319.661	33106		323.55	2671.12
300.224	19958.1		320.028	33045.3		323.916	2561.15
300.568	19932.6		320.372	32955.6		324.276	2425.96
300.906	19908.3		320.744	32866.4		324.647	2153.33
301.24	19885.1		321.117	32777.6		325.018	2022.02
301.594	19863		321.461	32689.5		325.367	1780.94
301.932	19842.2		321.833	32660.5		325.744	1545.19
302.26	19836.7		322.189	32570.5		326.11	1315.76
302.609	19830.5		322.55	32539.9		326.475	1093.6
302.927	19808.3		322.922	32507.1		326.847	879.696
303.281	19800.9		323.278	32472.1		327.207	675.01
303.63	19793.7		323.639	32405.8		327.578	480.514
303.948	19801.4		324.022	32368.2		327.949	297.179
304.323	19778.9		324.361	32359.5		328.298	125.976
304.667	19741.6		324.728	32350.5		328.675	-32.1248
305.01	19704.9		325.072	32281.1		329.03	-176.153
305.349	19698.2		325.444	32182.1		329.401	-305.137
305.682	19692.1		325.811	32084.5		329.778	-418.108
306.031	19700.9		326.161	31988.3		330.132	-514.094
306.359	19678.8		326.539	31952.2		330.509	-477.99
306.724	19640		326.894	31945.3		330.88	-560.874
307.073	19615.2		327.256	31877		331.229	-622.892
307.396	19605.6		327.622	31838.1		331.612	-663.072
307.745	19581.3		327.967	31768.6		331.949	-680.445
308.068	19556.9		328.333	31758		332.332	-559.904
308.417	19532.2		328.7	31747.8		332.686	-438.392
308.771	19492.1		329.056	31738.1		333.052	-452.853
309.089	19466.3		329.422	31667.3		333.435	-488.181
309.438	19424.9		329.794	31594.2		333.772	-404.52
309.766	19382.5		330.144	31549.5		334.155	-452.95
310.104	19339		330.517	31504.1		334.526	-632.5
310.458	19325.1		330.85	31399.4		334.88	-804.285
310.776	19326.5		331.228	31326.3		335.257	-968.306
311.125	19298.3		331.606	31283.5		335.606	-1238.7
311.484	19270.1		331.944	31240.2		335.983	-1224.53
311.812	19241.9		332.317	31196.5		336.354	-949.575
312.141	19213.9		332.678	31121.6		336.709	-802.83
312.474	19170.7		333.022	31045		337.086	-643.467
312.823	19126.6		333.406	30997.4		337.463	-608.431
313.161	19097		333.75	30949.7		337.828	-835.634
313.484	19097.2		334.117	30872.6		338.188	-1048.28
313.839	19097.7		334.483	30796.9		338.532	-1108.45
314.182	19083.1		334.828	30752.1		338.914	-1040.9
314.505	19038.2		335.206	30707.4		339.291	-869.408
314.859	19023.2		335.55	30632.1		339.651	-845.048
315.182	18994.3		335.911	30526.3		340.017	-827.966
315.531	18965.8		336.294	30420.7		340.394	-1094.96
315.875	18937.7		336.639	30346.2		340.737	-1255.1
316.198	18924.4		337.006	30272.2		341.114	-1283.63
316.547	18909.6		337.367	30197.1		341.468	-1432.61
316.906	18864.9		337.717	30121.1		341.845	-1449.01
317.219	18836.9		338.089	30044.1		342.205	-1584.89
317.568	18796.2		338.439	29997.1		342.554	-1840.24
317.896	18785.5		338.817	29980.1		342.942	-2101.9
318.24	18744.9		339.178	29902.2		343.314	-2231.95
318.589	18718.1		339.522	29823.7		343.668	-2344.53
318.917	18706.4		339.9	29744.7		344.045	-2325.51
319.26	18696.4		340.261	29665.1		344.394	-2312.79
319.604	18688.1		340.617	29585.1		344.765	-2419.55
319.943	18666.2		340.994	29535.4		345.131	-2506.9
320.271	18644.1		341.35	29456.2		345.48	-2460.7
320.594	18635.2		341.711	29405.9		345.868	-2418.87
320.943	18624.2		342.072	29354		346.239	-2380.44
321.292	18611.2		342.422	29240.4		346.588	-2344.43
321.615	18611.5		342.794	29125.1		346.97	-2309.88
321.964	18610.8		343.183	29039.2		347.325	-2275.82
322.292	18609.2		343.556	28982.6		347.696	-2241.26
322.635	18606.7		343.9	28895.3		348.068	-2205.26
322.979	18604.4		344.267	28777.3		348.428	-2166.82
323.318	18603.3		344.633	28658.1		348.793	-2124.99
323.667	18573.7		344.989	28566.9		349.17	-2331.82
324	18560.8		345.361	28473		349.519	-2396.36
324.339	18549.2		345.756	28376.5		349.89	-2432.75
324.677	18536.9		346.094	28308.3		350.25	-2326.87
325	18508.8		346.461	28239.1		350.622	-2216.61
325.354	18495.4		346.817	28168.9		350.993	-2239.91
325.708	18482.6		347.189	28067.1		351.342	-2282.61
326.036	18440.5		347.561	27963		351.719	-2344.72
326.391	18398.2		347.911	27856.7		352.101	-2540.38
326.74	18369.6		348.278	27748.3		352.456	-2731.68
327.073	18354.9		348.617	27608.4		352.827	-2805.44
327.417	18338.9		348.994	27497.3		353.17	-2761.67
327.734	18292.9		349.361	27354.8		353.553	-2827.66
328.099	18247.5		349.7	27272		353.93	-2864.54
328.458	18246.8		350.072	27188.9		354.278	-2733.42
328.786	18245.9		350.439	27105.4		354.655	-2686.35
329.13	18244.7		350.789	27021.7		355.032	-2886.96
329.479	18228		351.167	26937.9		355.381	-2855.91
329.802	18210.3		351.506	26853.9		355.752	-2846.2
330.146	18177.1		351.878	26770		356.107	-2857.85
330.479	18128.8		352.25	26655.3		356.478	-2866.1
330.823	18079.4		352.6	26570		356.855	-2707.32
331.167	18044.1		352.978	26484.9		357.198	-2519.42
331.495	18008.9		353.339	26400.1		357.587	-2579.21
331.844	17973.7		353.683	26284.8		357.958	-2659.37
332.172	17938.5		354.056	26168.5		358.312	-2646.76
332.516	17903.5		354.411	26051.1		358.684	-2769.63
332.865	17883.8		354.767	25932.7		359.027	-2890.07
333.172	17865.3		355.144	25842.7		359.404	-2870.17
333.542	17832.6		355.494	25721.1		359.781	-2962.96
333.891	17800.1		355.861	25598.7		360.124	-2916.37
334.203	17767		356.233	25535.7		360.506	-2869.3
334.557	17747.4		356.589	25472		360.883	-2707.61
334.891	17712.7		356.956	25436.9		361.238	-2544.46
335.219	17678.4		357.294	25370.8		361.615	-2493.02
335.568	17644.4		357.667	25304.4		361.969	-2300.27
335.891	17625.1		358.033	25266.7		362.329	-2104.13
336.245	17605.3		358.389	25196.6		362.712	-2156.63
336.583	17584.9		358.761	25094.4		363.055	-2319.88
336.911	17564		359.128	24961.4		363.443	-2203.9
337.255	17542.7		359.461	24828.4		363.803	-2061.72
337.589	17521		359.85	24695.6		364.18	-2032.21
337.932	17498.9		360.194	24563		364.568	-2002.22
338.281	17462.1		360.55	24430.6		364.917	-1972.72
338.609	17440.3		360.928	24298.5		365.294	-1944.67
338.948	17403.1		361.278	24196.1		365.637	-1919.05
339.297	17379.9		361.644	24121.6		366.014	-1896.82
339.63	17356.4		361.994	24044.7		366.385	-1878.96
339.974	17332.7		362.367	23965.5		366.734	-1866.44
340.292	17309		362.744	23884		367.111	-1860.23
340.641	17270.8		363.078	23800.3		367.488	-1861.3
340.99	17232.7		363.45	23714.5		367.842	-1731.73
341.318	17208.7		363.822	23626.6		368.214	-1585.67
341.656	17184.7		364.167	23536.9		368.557	-1308.97
342.01	17160.8		364.533	23445.4		368.94	-1178.43
342.333	17137		364.883	23352.1		369.322	-1079.92
342.682	17098.1		365.25	23226.6		369.677	-1013.44
343.01	17058.4		365.622	23067.3		370.042	-1093.12
343.354	17017.9		365.972	22964.8		370.425	-1181.05
343.698	16976.6		366.339	22830.4		370.774	-1139.32
344.026	16920.2		366.683	22723.7		371.145	-1082.05
344.38	16879.2		367.061	22585.2		371.544	-1034.01
344.719	16853.8		367.422	22474.5		371.893	-1134.07
345.047	16827.9		367.778	22362.7		372.259	-1105.44
345.401	16800.3		368.139	22249.9		372.641	-1062.25
345.714	16771.2		368.506	22136.2		373.001	-1004.51
346.068	16740.6		368.906	22021.6		373.373	-932.202
346.411	16723.6		369.272	21875.8		373.738	-731.204
346.734	16706.1		369.622	21727.9		374.121	-792.445
347.083	16688.2		370	21577.9		374.475	-863.876
347.432	16640.5		370.344	21425.9		374.841	-1060.6
347.755	16578		370.711	21271.9		375.241	-992.667
348.099	16531.4		371.056	21116.1		375.623	-798.947
348.427	16500.8		371.428	20958.5		375.961	-870.379
348.771	16470.9		371.789	20799.2		376.343	-816.029
349.115	16441.7		372.172	20667.7		376.726	-888.916
349.438	16413.4		372.506	20534.2		377.063	-861.741
349.797	16385.8		372.883	20430.1		377.451	-734.504
350.156	16359.2		373.233	20324.6		377.823	-620.368
350.51	16333.4		373.6	20188.6		378.188	-632.5
350.833	16293.4		373.944	20052.9		378.565	-517.879
351.177	16253.5		374.322	19917.5		378.925	-414.42
351.521	16228.7		374.689	19782.7		379.291	-574.171
351.854	16205		375.061	19677.8		379.651	-745.082
352.193	16182.3		375.411	19572.1		380.017	-928.126
352.521	16160.8		375.778	19436.4		380.388	-985.388
352.87	16140.4		376.117	19301.6		380.748	-1169.89
353.219	16121.2		376.494	19137.3		381.136	-1368.46
353.536	16088		376.839	19001.8		381.48	-1329.06
353.891	16039.9		377.211	18864.5		381.857	-1164.84
354.24	16006.4		377.578	18756		382.222	-1241.03
354.557	15973.2		377.922	18678.1		382.565	-1304.6
354.911	15954.6		378.283	18570.8		382.948	-1241.42
355.359	15905.9		378.667	18433.2		383.325	-1189.4
355.714	15871.9		379.033	18294.1		383.674	-1147.56
356.031	15853.4		379.383	18153.9		384.045	-1114.95
356.375	15836.5		379.739	18012.5		384.394	-1204.73
356.729	15820.1		380.094	17840.7		384.765	-1278.01
357.057	15803.4		380.472	17698.7		385.148	-1334.78
357.406	15756.6		380.822	17586.4		385.496	-1260.92
357.745	15709.4		381.194	17444.2		385.879	-1194.34
358.094	15677.1		381.561	17361.1		386.25	-1134.07
358.417	15659.8		381.906	17218.8		386.616	-1079.14
358.771	15627.9		382.283	16986.8		386.97	-1142.71
359.125	15596.7		382.622	16752.9		387.331	-1324.79
359.448	15566.2		382.983	16608		387.707	-1512.2
359.786	15550.8		383.367	16493.4		388.079	-1705.92
360.115	15535.2		383.717	16350.6		388.433	-1906.91
360.469	15519.5		384.078	16210.7		388.805	-1977.28
360.812	15503.7		384.444	16072.6		389.17	-2031.14
361.141	15473.4		384.794	15934.5		389.525	-1954.37
361.474	15444.1		385.167	15825.8		389.907	-1884.88
361.823	15430.1		385.506	15686.6		390.256	-2074.72
362.156	15400.8		385.878	15578.3		390.622	-2132.95
362.505	15385.9		386.25	15441.3		391.004	-2173.72
362.833	15371		386.589	15334.2		391.353	-2183.46
363.172	15370.7		386.972	15226.2		391.73	-2187.1
363.516	15369.5		387.339	15117.5		392.101	-2184.63
363.849	15338.9		387.689	14978.8		392.456	-2176.06
364.193	15309.5		388.056	14811.7		392.827	-2161.38
364.542	15281.4		388.411	14645.6		393.181	-2140.6
364.865	15253.5		388.772	14479		393.558	-2113.71
365.203	15239.4		389.133	14343		393.924	-2080.71
365.516	15223.7		389.494	14208.2		394.284	-2041.61
365.875	15207.4		389.861	14074.7		394.661	-1996.41
366.229	15191.6		390.228	13942.6		395.015	-1945.1
366.557	15147.6		390.578	13810.5		395.381	-1887.68
366.901	15134.7		390.939	13646.3		395.769	-1824.16
367.245	15122.3		391.289	13511.5		396.129	-1754.53
367.557	15095.2		391.656	13409		396.489	-1678.8
367.917	15052.4		392.022	13339.1		396.866	-1596.96
368.25	15054.1		392.383	13240.7		397.204	-1509.02
368.594	15043.1		392.75	13142.9		397.581	-1414.97
368.943	15049.1		393.122	13075.1		397.941	-1314.81
369.271	15026.3		393.467	13006.6		398.301	-1208.55
369.604	15018.7		393.833	12937.6		398.678	-1096.19
369.964	14996.5		394.178	12838.8		399.038	-977.719
370.286	14989.6		394.556	12650.2		399.404	-853.143
370.625	14983.5		394.933	12522.9		399.792	-722.462
370.958	14978.4		395.278	12366.2			-585.675
371.307	14988.6		395.65	12207.8
371.641	14983.5		396.017	12018.6
371.979	14947.8		396.361	11889.5
372.312	14925.6		396.722	11729.7
372.661	14887.2		397.083	11568.6
372.984	14847.9		397.45	11406.2
373.344	14822.2		397.822	11273.5
373.667	14794.6		398.161	11172
374	14750.9		398.528	11043.2
374.359	14721.8		398.906	10918
374.688	14692.9		399.244	10734.9
375.031	14694		399.611	10611.2
375.375	14695.3		399.967	10456
375.693	14681.7		400.339	10331.1
376.042	14637.9		400.706	10176.3
376.385	14608.8		401.061	10021.1
376.729	14580.2		401.422	9865.62
377.073	14552		401.767	9709.86
377.401	14539.6		402.144	9553.9
377.74	14513.5		402.511	9397.83
378.068	14487.8		402.856	9241.73
378.417	14461.8		403.233	9085.65
378.76	14420.1		403.606	8991.32
379.073	14423.1		403.944	8869.38
379.453	14426.7		404.3	8718.41
379.807	14400.4		404.656	8567.83
380.146	14372.8		405.022	8417.69
380.516	14329.8		405.394	8268.08
380.859	14286.6		405.744	8119.07
381.182	14243.2		406.122	7970.73
381.542	14214.9		406.489	7823.13
381.88	14187.5		406.844	7707.18
382.208	14161		407.206	7593.63
382.594	14121		407.583	7451.77
382.917	14097.2		407.922	7310.97
383.25	14060.1		408.283	7171.33
383.589	14024.9		408.644	7063.72
383.932	14020.3		409.017	6988.25
384.276	14015.7		409.356	6914.19
384.599	13996.9		409.728	6810.83
384.953	13993.4		410.1	6707.59
385.292	13975.8		410.444	6575.23
385.62	13943.9		410.822	6444.64
385.969	13912.2		411.2	6315.89
386.286	13924.6		411.533	6158.26
386.641	13936.2		411.906	6031.92
386.979	13947.1		412.256	5936.96
387.307	13942		412.622	5842.65
387.667	13921.2		412.994	5749.07
388.016	13899.8		413.344	5627
388.328	13877.8		413.717	5507.33
388.672	13855.3		414.089	5390.13
388.995	13832.2		414.439	5244.65
389.344	13808.7		414.806	5100.29
389.693	13800.1		415.15	4987.9
390.031	13762.4		415.522	4907.58
390.365	13725.2		415.883	4828.59
390.708	13703		416.261	4749.53
391.036	13680.4		416.606	4699.8
391.385	13671.7		416.978	4620.86
391.703	13661.7		417.311	4514.31
392.057	13651.5		417.694	4380.22
392.396	13626.9		418.044	4247.96
392.729	13616.2		418.411	4117.59
393.078	13590.2		418.778	3989.19
393.422	13564.1		419.111	3862.79
393.75	13523.5		419.489	3738.47
394.094	13498.1		419.861	3616.29
394.422	13472.7		420.211	3525.61
394.76	13447.3		420.583	3435.71
395.115	13421.8		420.922	3346.66
395.438	13411.7		421.294	3289.34
395.786	13402.6		421.667	3174.39
396.146	13379.3		422.011	3092.82
396.464	13326.4		422.383	2984.56
396.792	13273.6		422.756	2879.01
397.13	13235.3		423.1	2776.21
397.479	13196.1		423.467	2676.23
397.818	13156.1		423.844	2579.12
398.151	13115.2		424.183	2484.95
398.495	13073.6		424.556	2393.77
398.839	13032.1		424.906	2305.65
399.172	13007.1		425.272	2220.64
399.521	12998.7		425.644	2138.81
399.839	12976.1		425.983	2089.52
400.193	12953.9		426.367	2042.05
400.536	12932		426.7	1996.46
400.844	12910.4		427.078	1952.84
401.203	12889.1		427.456	1881.92
401.557	12882.5		427.794	1783.78
401.875	12875.3		428.161	1747.91
402.219	12867.6		428.539	1714.25
402.552	12859.4		428.878	1622.74
402.896	12836.6		429.244	1533.56
403.245	12814.4		429.6	1416.26
403.562	12792.8		429.967	1330.38
403.917	12771.8		430.333	1246.95
404.255	12751.5		430.683	1135.51
404.62	12731.8		431.056	1025.12
404.958	12727		431.394	946.299
405.302	12736.3		431.767	900.892
405.651	12744.5		432.144	888.959
405.979	12723		432.511	879.757
406.323	12687.1		432.861	873.361
406.651	12680.6		433.233	869.845
406.995	12674		433.578	839.961
407.344	12667.5		433.95	783.77
407.667	12646.7		434.317	700.138
408.021	12611.7		434.661	618.113
408.359	12590.9		435.039	537.725
408.682	12584.5		435.406	459.005
409.042	12578.3		435.744	381.98
409.359	12572.3		436.117	306.683
409.698	12551.1		436.472	233.141
410.052	12544.5		436.833	161.386
410.375	12524		437.189	120.767
410.724	12504.7		437.55	51.1917
411.083	12471.5		437.928	-16.4934
411.396	12438.5		438.272	-82.2585
411.745	12405.9		438.639	-116.753
412.068	12373.7		439.017	-180.07
412.422	12357.1		439.372	-241.363
412.766	12327.6		439.733	-241.959
413.089	12285.2		440.106	-243.434
413.443	12244.1		440.45	-275.049
413.76	12218.7		440.811	-305.942
414.115	12193.8		441.167	-336.068
414.458	12154		441.533	-394.704
414.776	12113.6		441.906	-451.003
415.125	12103.3		442.25	-504.937
415.474	12108.7		442.617	-527.152
415.792	12114.6		442.978	-577.744
416.151	12105.7		443.344	-625.866
416.474	12066.8		443.706	-671.487
416.823	12027.6		444.067	-714.577
417.161	12003.2		444.428	-755.108
417.484	11993.6		444.789	-823.866
417.833	12000.1		445.144	-860.699
418.182	11978.6		445.511	-925.714
418.51	11971.9		445.85	-989.576
418.859	11964.9		446.233	-1021.45
419.177	11943.5		446.594	-1021.31
419.531	11922.7		446.944	-990.611
419.87	11918.1		447.317	-960.103
420.198	11899.8		447.683	-960.545
420.547	11882.3		448.022	-962.572
420.885	11865.6		448.394	-993.965
421.219	11849.7		448.783	-1051.7
421.568	11834.6		449.128	-1075.63
421.885	11820.3		449.494	-1098.03
422.229	11821.1		449.833	-1149.7
422.583	11806.4		450.194	-1199.79
422.906	11776.4		450.578	-1248.3
423.255	11761.7		450.933	-1295.21
423.578	11732.5		451.294	-1340.51
423.932	11732.7		451.644	-1384.17
424.266	11732.9		452.011	-1396.87
424.62	11717.7		452.378	-1438.72
424.948	11701.6		452.733	-1448.05
425.297	11685.5		453.1	-1484.99
425.63	11670.5		453.467	-1520.19
425.974	11670.6		453.811	-1553.65
426.318	11669.8		454.178	-1616.16
426.646	11652.7		454.533	-1616.77
426.984	11649.1		454.9	-1584.76
427.312	11659		455.278	-1550.92
427.661	11639.5		455.617	-1546.01
428.005	11621.1		455.978	-1570.01
428.333	11632.4		456.333	-1590.59
428.672	11642.9		456.7	-1606.23
429.005	11652.8		457.072	-1618.41
429.359	11647.5		457.422	-1628.63
429.714	11627.3		457.794	-1667.68
430.021	11636.1		458.15	-1675.41
430.37	11614.6		458.511	-1681.15
430.708	11592.5		458.878	-1655.55
431.052	11569.8		459.222	-1689.53
431.396	11546.5		459.594	-1722.97
431.714	11552.4		459.961	-1755.85
432.057	11557.7		460.311	-1728.05
432.406	11562.5		460.683	-1668.85
432.729	11538.4		461.056	-1667.66
433.078	11529.9		461.4	-1664.34
433.422	11522.1		461.789	-1629.55
433.74	11530.1		462.122	-1594.07
434.099	11538.8		462.483	-1557.88
434.422	11548.2		462.844	-1520.95
434.771	11559.3		463.2	-1514.05
435.13	11541.5		463.572	-1507.87
435.448	11523.4		463.944	-1500.88
435.792	11520.5		464.294	-1491.58
436.161	11517.4		464.661	-1481.44
436.51	11542.9		465	-1501.27
436.823	11552.9		465.378	-1490.93
437.182	11548.5		465.75	-1541.37
437.505	11500.4		466.1	-1592.45
437.859	11480.8		466.467	-1644.19
438.219	11459.2		466.839	-1636.47
438.547	11435.6		467.189	-1627.92
438.891	11425.3		467.556	-1617.02
439.245	11385.4		467.906	-1634.58
439.562	11375.1		468.261	-1651.28
439.917	11363.8		468.65	-1636.3
440.24	11351.6		468.994	-1649.76
440.594	11338.6		469.361	-1633.03
440.943	11324.7		469.733	-1587.57
441.26	11339.6		470.083	-1573.5
441.604	11339.4		470.45	-1560
441.958	11338.4		470.794	-1576.35
442.276	11321.5		471.172	-1560.94
442.62	11288.6		471.539	-1543.06
442.948	11254.2		471.889	-1522.71
443.297	11233.3		472.261	-1561.5
443.651	11226.1		472.6	-1540.66
443.969	11202.2		472.972	-1549.64
444.328	11190.9		473.344	-1557.63
444.661	11163.8		473.689	-1564.61
444.99	11165.8		474.056	-1570.6
445.344	11152.1		474.433	-1575.6
445.667	11122.7		474.778	-1579.59
446.016	11092.9		475.156	-1582.59
446.365	11062.7		475.506	-1584.59
446.682	11017.9		475.861	-1585.6
447.026	10988.1		476.222	-1585.61
447.37	10957.9		476.572	-1584.62
447.703	10942.9		476.95	-1582.63
448.047	10928.6		477.322	-1608.97
448.37	10899.8		477.656	-1603.5
448.719	10856.5		478.028	-1597.06
449.068	10814		478.378	-1589.63
449.38	10786.7		478.794	-1581.22
449.734	10759.3		479.161	-1571.83
450.057	10747.1		479.517	-1561.46
450.406	10721.6		479.878	-1550.1
450.76	10682.7		480.244	-1537.77
451.083	10659		480.606	-1495.12
451.432	10635.5		480.972	-1452.98
451.781	10611.9		481.311	-1411.32
452.099	10588.5		481.694	-1430.27
452.448	10565.1		482.056	-1420.38
452.771	10526.7		482.406	-1412.47
453.125	10487.5		482.778	-1435.86
453.469	10447.4		483.144	-1428.93
453.792	10406.6		483.483	-1421.01
454.141	10380.1		483.861	-1412.08
454.49	10353.8		484.206	-1372.84
454.812	10327.7		484.578	-1363.41
455.156	10301.9		484.95	-1383.78
455.505	10276.4		485.3	-1404.64
455.839	10236.9		485.667	-1426.02
456.177	10197.8		486.039	-1417.12
456.505	10142.8		486.383	-1407.24
456.854	10086.1		486.756	-1396.4
457.193	10058.3		487.1	-1355.27
457.526	10030.9		487.472	-1343.97
457.875	9988.72		487.844	-1331.69
458.219	9960.29		488.194	-1319.93
458.536	9930.32		488.556	-1280.85
458.896	9914.03		488.933	-1305.4
459.224	9897.23		489.272	-1362.78
459.573	9864.82		489.644	-1391.38
459.922	9802.33		490	-1389.72
460.281	9754.74		490.372	-1387.12
460.609	9706.74		490.744	-1383.59
460.953	9658.36		491.083	-1379.12
461.302	9609.59		491.467	-1373.71
461.625	9589.97		491.822	-1338.04
461.974	9555.67		492.167	-1332.23
462.323	9507.7		492.539	-1296.16
462.651	9461.4		492.883	-1291.42
462.995	9445.46		493.256	-1288.71
463.339	9429.27		493.628	-1317.35
463.661	9412.87		493.972	-1346.53
464.01	9411.64		494.344	-1345.45
464.344	9411.26		494.694	-1343.43
464.688	9411.81		495.067	-1340.48
465.042	9397.99		495.433	-1336.59
465.359	9369.87		495.778	-1331.76
465.708	9342.78		496.15	-1325.99
466.068	9331.08		496.517	-1319.29
466.385	9319.51		496.872	-1282.32
466.729	9292.93		497.25	-1245.9
467.052	9265.55		497.606	-1239.33
467.417	9237.41		497.961	-1231.79
467.76	9209.36		498.339	-1223.29
468.078	9182.55		498.683	-1215.31
468.422	9157		499.05	-1209.36
468.74	9131.93		499.428	-1205.43
469.099	9121.39		499.772	-1232.84
469.453	9111.22		500.139	-1229.99
469.776	9086.3		500.489	-1226.18
470.115	9060.86		500.85	-1222.91
470.443	9050.07		501.217	-1221.68
470.786	9039.79		501.572	-1221
471.13	9030.05		501.944	-1219.36
471.49	9006.56		502.317	-1216.77
471.797	8984.66		502.667	-1213.23
472.146	8964.37		503.033	-1208.73
472.49	8960.07		503.378	-1203.29
472.828	8956.47		503.756	-1196.89
473.182	8953.62		504.122	-1160.21
473.505	8936.37		504.467	-1124.07
473.839	8918.95		504.833	-1148.58
474.193	8916.56		505.217	-1173.61
474.526	8915.04		505.561	-1199.19
474.875	8914.43		505.928	-1225.32
475.198	8899.59		506.283	-1221.22
475.547	8884.76		506.644	-1216.19
475.875	8869.96		507.017	-1210.23
476.224	8869.55		507.35	-1207.68
476.568	8854.73		507.744	-1205.14
476.885	8841.98		508.089	-1202.62
477.24	8830.51		508.45	-1200.12
477.578	8803.89		508.828	-1197.64
477.911	8791.78		509.167	-1195.18
478.26	8764.57		509.544	-1192.74
478.583	8736.59		509.911	-1190.32
478.927	8738.35		510.256	-1187.92
479.281	8755.71		510.622	-1185.54
479.635	8728.54		510.978	-1183.17
479.958	8700.74		511.344	-1180.83
480.302	8672.3		511.711	-1178.5
480.625	8658.57		512.061	-1176.19
480.974	8645.23		512.428	-1173.91
481.312	8616.98		512.8	-1171.64
481.656	8603.51		513.15	-1169.39
481.995	8590.49		513.522	-1167.16
482.312	8577.95		513.872	-1164.95
482.667	8565.92		514.244	-1162.76
483.016	8553.44		514.611	-1160.59
483.333	8539.55		514.978	-1158.43
483.688	8509.95		515.333	-1156.3
484.01	8510.45		515.7	-1154.19
484.365	8511.74		516.044	-1152.09
484.714	8498.38		516.417	-1150.01
485.031	8485.72		516.767	-1147.96
485.375	8458.47		517.139	-1145.92
485.724	8446.3		517.506	-1143.9
486.052	8434.9		517.856	-1141.9
486.406	8424.3		518.211	-1139.92
486.734	8414.51		518.594	-1137.96
487.073	8405.57		518.944	-1136.02
487.422	8382.17		519.361	-1134.09
487.75	8357.7		519.733	-1132.19
488.104	8346.5		520.089	-1130.31
488.448	8349.59		520.444	-1128.44
488.771	8353.48		520.806	-1126.6
489.12	8328.86		521.178	-1124.77
489.438	8304.26		521.567	-1122.96
489.786	8279.72		521.906	-1121.17
490.141	8255.23		522.289	-1119.4
490.469	8261.3		522.633	-1117.65
490.823	8267.63		523.006	-1115.92
491.161	8243.47		523.378	-1114.21
491.49	8219.46		523.722	-1112.52
491.844	8195.64		524.083	-1110.85
492.177	8172		524.467	-1109.19
492.505	8133.23		524.817	-1107.56
492.859	8123.36		525.178	-1105.94
493.188	8097.4		525.533	-1104.35
493.526	8085.05		525.906	-1102.77
493.88	8057.64		526.272	-1101.21
494.198	8016.16		526.611	-1099.67
494.536	7990.29		526.983	-1098.15
494.865	7963.73		527.356	-1096.65
495.214	7935.51		527.7	-1095.17
495.557	7905.65		528.072	-1093.71
495.896	7889.48		528.428	-1092.27
496.245	7843.01		528.783	-1090.84
496.573	7810.27		529.156	-1089.44
496.917	7776.91		529.511	-1088.05
497.266	7743.94		529.872	-1086.69
497.589	7711.36		530.25	-1085.34
497.932	7694.52		530.606	-1084.01
498.276	7663.77		530.967	-1082.7
498.604	7633.48		531.339	-1081.41
498.958	7617.98		531.711	-1080.14
499.302	7587.65		532.072	-1078.89
499.635	7557.82		532.422	-1077.66
499.969	7543.82		532.8	-1076.45
500.297	7531.35		533.133	-1075.26
500.646	7505.1		533.533	-1074.08
500.995	7479.43		533.911	-1072.93
501.328	7468.7		534.244	-1071.79
501.667	7472.92		534.617	-1070.67
502.005	7463.46		534.983	-1069.58
502.344	7440.34		535.333	-1068.5
502.682	7417.92		535.717	-1067.44
503.005	7396.21		536.067	-1066.4
503.359	7389.56		536.439	-1065.38
503.703	7382.67		536.8	-1064.38
504.026	7375.58		537.144	-1063.4
504.38	7353.96		537.517	-1062.43
504.714	7333.16		537.867	-1061.49
505.047	7327.52		538.233	-1060.56
505.401	7321.75		538.606	-1059.66
505.719	7315.88		538.944	-1058.77
506.073	7309.94		539.328	-1057.91
506.396	7303.94		539.694	-1057.06
506.745	7312.25		540.05	-1056.23
507.089	7334.92		540.417	-1055.42
507.443	7327.99		540.756	-1054.63
507.766	7321.15		541.122	-1053.86
508.115	7314.43		541.556	-1053.11
508.448	7307.85		541.856	-1052.37
508.792	7301.44		542.222	-1051.66
509.115	7295.23		542.594	-1050.97
509.453	7273.91		542.939	-1050.29
509.807	7251.84			-1049.63
510.135	7229.04
510.49	7219.86
510.833	7194.66
511.156	7199.42
511.495	7190.19
511.828	7181.31
512.182	7172.83
512.531	7164.76
512.844	7141.81
513.198	7133.65
513.531	7126.96
513.87	7122.75
514.219	7090.38
514.547	7058.54
514.891	7027.24
515.234	7010.81
515.562	6993.95
515.911	6976.66
516.25	6958.97
516.578	6956.2
516.922	6954.04
517.255	6937.2
517.599	6920.02
517.938	6916.87
518.281	6898.1
518.615	6879.06
518.969	6875.07
519.297	6871.82
519.635	6869.33
519.969	6866.66
520.312	6862.85
520.661	6857.92
520.984	6823.21
521.323	6803.71
521.677	6784.11
522.005	6764.44
522.354	6744.68
522.693	6740.2
523.026	6751.01
523.38	6761.82
523.703	6757.35
524.052	6737.64
524.391	6703.66
524.719	6670.75
525.068	6653.25
525.417	6650.19
525.755	6646.27
526.089	6641.52
526.422	6650.16
526.771	6628.52
527.109	6607.1
527.438	6570.61
527.776	6549.68
528.125	6545.31
528.453	6541.21
528.807	6536.45
529.13	6531.03
529.479	6524.98
529.828	6504
530.156	6483.41
530.5	6447.91
530.849	6441.5
531.172	6420.21
531.516	6413.7
531.839	6392.34
532.182	6385.82
532.542	6378.82
532.87	6342.7
533.208	6308.1
533.536	6303.71
533.88	6298.9
534.229	6264.04
534.552	6228.78
534.911	6208.46
535.255	6188.74
535.583	6168.66
535.922	6176.76
536.245	6183.58
536.594	6174.96
536.943	6166.09
537.271	6157
537.615	6147.71
537.938	6138.26
538.292	6128.66
538.641	6104.6
538.964	6066.09
539.307	6041.83
539.661	6030.68
539.979	6032.84
540.339	6019.8
540.667	6006.77
541.016	5993.76
541.354	5980.8
541.677	5982.11
542.036	5951.92
542.38	5949.57
542.703	5946.41
543.047	5928.3
543.375	5924.62
543.724	5920.23
544.073	5885.66
544.401	5850.44
544.74	5814.57
545.083	5793.39
545.417	5787.91
545.76	5754.17
546.089	5720.85
546.432	5686.99
546.771	5652.6
547.104	5617.69
547.453	5597.61
547.802	5591.25
548.135	5597.82
548.479	5588.69
548.792	5579.22
549.146	5569.45
549.5	5559.43
549.823	5534.99
550.167	5510.2
550.484	5485.39
550.833	5475.61
551.188	5465.72
551.505	5455.77
551.865	5445.79
552.203	5435.83
552.531	5410.59
552.875	5355.91
553.203	5346.15
553.568	5336.5
553.922	5312.82
554.245	5290.29
554.594	5253.61
554.911	5231.34
555.255	5208.34
555.604	5199.95
555.932	5191.87
556.292	5168.82
556.63	5130.97
556.953	5107.69
557.297	5083.85
557.625	5059.47
557.974	5019.24
558.323	4977.54
558.651	4949.68
559	4921.37
559.333	4892.61
559.667	4849.25
560.01	4806.47
560.333	4764.27
560.682	4722.67
561.042	4681.68
561.365	4641.32
561.708	4600.47
562.026	4573.64
562.38	4532.32
562.729	4477.35
563.057	4438.39
563.396	4414.33
563.75	4375.84
564.068	4338.08
564.417	4315.28
564.771	4307.61
565.094	4300.77
565.438	4294.79
565.771	4289.73
566.104	4285.61
566.448	4252.97
566.786	4221.3
567.13	4204.84
567.453	4188.43
567.802	4157.91
568.146	4128.45
568.469	4100.08
568.818	4072.79
569.167	4031.29
569.5	4005.24
569.844	3980.3
570.177	3970.69
570.516	3975.61
570.865	3979.76
571.193	3967.88
571.536	3925.78
571.88	3883.97
572.198	3873.08
572.552	3863.33
572.87	3853.92
573.229	3844.88
573.568	3836.23
573.891	3828
574.245	3804.88
574.594	3781.25
574.922	3757.1
575.271	3747.78
575.63	3754.29
575.938	3762.33
576.286	3756.62
576.615	3736.19
576.953	3715.41
577.302	3694.28
577.63	3657.66
577.974	3636.03
578.297	3630.23
578.651	3639.46
579	3649.42
579.333	3645.81
579.672	3627.67
580.016	3609.35
580.344	3605.21
580.693	3599.95
581.026	3608.93
581.37	3617.83
581.703	3612.35
582.042	3578.34
582.38	3546.27
582.729	3501.8
583.057	3488.94
583.406	3476.89
583.729	3464.85
584.078	3469.28
584.432	3462.35
584.745	3457.28
585.094	3466.63
585.422	3476.07
585.766	3486.62
586.12	3498.29
586.438	3511.13
586.786	3509.82
587.135	3493.55
587.458	3462.34
587.797	3446.49
588.125	3446.01
588.458	3460.08
588.818	3473.4
589.151	3471.67
589.5	3484.56
589.849	3512.09
590.172	3525.63
590.536	3525.19
590.849	3509.96
591.203	3494.14
591.536	3521.59
591.865	3533.14
592.219	3515.63
592.562	3513.72
592.891	3497.11
593.234	3494.33
593.562	3490.06
593.911	3498.67
594.266	3505.67
594.589	3497.07
594.932	3487.06
595.271	3490.82
595.609	3479.85
595.958	3483.82
596.276	3473.1
596.625	3463.01
596.979	3468.9
597.286	3489.82
597.641	3509.48
597.99	3513.6
598.312	3503.17
598.656	3493.54
598.984	3454.23
599.339	3428.1
599.688	3400.82
600.005	3387.7
600.349	3373.43
600.693	3343.69
601.016	3328.96
601.37	3328.58
601.703	3341.3
602.036	3323.44
602.385	3304.54
602.719	3270.27
603.062	3235.95
603.406	3201.59
603.74	3167.17
604.083	3163.21
604.411	3130.68
604.76	3098.13
605.104	3080.73
605.427	3064.29
605.776	3063.17
606.094	3046.91
606.443	3015.36
606.792	2983.86
607.115	2952.4
607.453	2935.33
607.833	2946.84
608.182	2927.94
608.505	2908.18
608.854	2887.55
609.188	2851.73
609.536	2816.04
609.875	2780.49
610.203	2759.42
610.552	2737.51
610.896	2729.95
611.214	2722.56
611.562	2715.38
611.901	2708.42
612.245	2701.72
612.589	2695.29
612.911	2674.01
613.26	2637.73
613.604	2616.95
613.932	2612.8
614.281	2595.65
614.615	2579.03
614.958	2576.99
615.302	2575.35
615.62	2558.99
615.964	2542.1
616.318	2524.7
616.641	2506.8
616.99	2474.08
617.312	2441.85
617.672	2425.29
618.01	2424.55
618.333	2409.17
618.688	2393.36
619.031	2392.29
619.349	2377.46
619.708	2364.2
620.031	2366.87
620.375	2370.17
620.719	2374.12
621.052	2378.76
621.391	2368.93
621.745	2343.53
622.078	2316.9
622.417	2274.69
622.75	2262.71
623.099	2281.11
623.438	2299.28
623.755	2302.11
624.104	2275.13
624.432	2263.31
624.776	2251.37
625.135	2253.64
625.453	2240.49
625.792	2227.26
626.151	2199.62
626.474	2172.89
626.812	2147.07
627.135	2136.51
627.484	2125.89
627.828	2115.22
628.156	2118.87
628.51	2121.52
628.859	2108.88
629.177	2111.43
629.531	2114.19
629.859	2086.39
630.198	2073.02
630.542	2059.75
630.875	2046.59
631.224	2033.55
631.568	2005.33
631.901	1976.26
632.24	1960.69
632.568	1914.62
632.917	1898.36
633.26	1897.41
633.589	1912.94
633.943	1930.63
634.276	1935.21
634.609	1925.88
634.958	1902.49
635.281	1895.55
635.63	1906.2
635.974	1918.3
636.286	1885.77
636.641	1883.26
636.995	1881.1
637.318	1879.31
637.672	1877.91
637.99	1876.91
638.333	1876.31
638.682	1891.31
639	1907.72
639.359	1910.42
639.708	1912.62
640.026	1899.01
640.37	1914.6
640.708	1900.06
641.052	1885.06
641.396	1884.94
641.719	1885.35
642.062	1886.32
642.396	1887.85
642.75	1859.31
643.099	1859.04
643.417	1887.88
643.766	1887.82
644.115	1888.38
644.443	1874.27
644.786	1859.82
645.115	1829.71
645.458	1813.58
645.807	1797.11
646.13	1780.29
646.484	1763.11
646.823	1760.91
647.156	1744.02
647.505	1742.12
647.828	1755.23
648.172	1768.03
648.521	1749.91
648.839	1729.55
649.188	1707.94
649.542	1715.72
649.87	1723.25
650.214	1716.22
650.531	1694.65
650.885	1688.18
651.234	1667.18
651.557	1645.99
651.901	1639.92
652.255	1634.65
652.573	1599.55
652.917	1577.63
653.25	1554.54
653.594	1531.27
653.943	1508.8
654.266	1502.45
654.604	1511.26
654.958	1519.93
655.292	1528.47
655.641	1522.59
655.958	1517.61
656.302	1513.55
656.646	1510.41
656.979	1492.9
657.318	1475.34
657.677	1473.08
658	1471.76
658.339	1471.42
658.661	1456.73
659.016	1426.72
659.365	1411.04
659.688	1395.35
660.047	1379.64
660.385	1379.25
660.703	1379.84
661.068	1381.42
661.385	1383.03
661.729	1383.69
662.104	1383.42
662.417	1382.24
662.76	1365.81
663.12	1349.46
663.453	1347.53
663.797	1344.71
664.12	1312.33
664.469	1296.34
664.807	1296.75
665.13	1298.25
665.479	1300.85
665.828	1289.23
666.156	1277.75
666.51	1266.39
666.844	1269.51
667.172	1271.78
667.526	1258.89
667.844	1246.16
668.193	1263.25
668.547	1280.52
668.865	1269.31
669.203	1259.3
669.568	1249.49
669.891	1239.89
670.234	1244.84
670.562	1264.35
670.906	1269.77
671.224	1261.11
671.578	1252.71
671.922	1230.22
672.245	1208.97
672.594	1203.27
672.948	1197.81
673.276	1192.58
673.62	1202.91
673.943	1214.46
674.286	1210.96
674.641	1205.75
674.964	1198.84
675.307	1206.52
675.661	1200.14
675.984	1194.04
676.333	1187.22
[truncated: 128 more rows]
