# Supplementary material for: Scalable production of structurally colored composite films by shearing supramolecular composites of polymers and colloids
Source: Nat Commun. 2024 Feb 29;15:1874. doi: 10.1038/s41467-024-46237-4 (PMC10904808; doi:10.1038/s41467-024-46237-4)
Supplement: Supplementary file 3 — Source Data [file 41467_2024_46237_MOESM3_ESM.zip › Source of Data/Supplementary Fig.17.xls]

## Sheet: Sheet1
viewing angle of 0°								viewing angle of 60°
Diameter of colloid	Wavelength (nm)	Wavelength (nm)	Wavelength (nm)	Mean	Standard Deviation			Diameter of colloid	Wavelength (nm)	Wavelength (nm)	Wavelength (nm)	Mean	Standard Deviation
177 nm	509.96	511	512	510.987	1.02007			177 nm	479	473	477	476.333	3.05505
182 nm	533.67	530	533	532.223	1.95439			182 nm	495	496	493	494.667	1.52753
188 nm	563	554	555	557.333	4.93288			188 nm	514	515	516	515	1
192 nm	593	592	597	594	2.64575			192 nm	538	535	533	535.333	2.51661
203 nm	631	630	626	629	2.64575			203 nm	604	602	603	603	1
225 nm	709	718	719	715.333	5.50757			225 nm	670	674	654	666	10.583
