# Supplementary material for: Scalable production of structurally colored composite films by shearing supramolecular composites of polymers and colloids
Source: Nat Commun. 2024 Feb 29;15:1874. doi: 10.1038/s41467-024-46237-4 (PMC10904808; doi:10.1038/s41467-024-46237-4)
Supplement: Supplementary file 3 — Source Data [file 41467_2024_46237_MOESM3_ESM.zip › Source of Data/Supplementary Fig.18.xls]

## Sheet: Sheet1
Before shearing			After shearing
q (A-1)	Intensity		q (A-1)	Intensity
8.48956e-05	12743600		8.48956e-05	13260900
0.000254687	10923200		0.000254687	11206200
0.000424478	8.19681e+06		0.000424478	8.35691e+06
0.000594269	5.23725e+06		0.000594269	5.24051e+06
0.00076406	2.97968e+06		0.00076406	2.87982e+06
0.000933852	1.44523e+06		0.000933852	1.40433e+06
0.0011	642851		0.0011	598198
0.00127	257284		0.00127	241930
0.00144	109926		0.00144	106128
0.00161	47526.8		0.00161	47737.9
0.00178	21890.3		0.00178	21761
0.00195	10482.4		0.00195	10546.5
0.00212	5871.38		0.00212	5780.31
0.00229	3678.07		0.00229	3699.39
0.00246	3052.84		0.00246	3216.73
0.00263	3083.09		0.00263	3390.27
0.0028	3251.44		0.0028	3809.53
0.00297	3467.6		0.00297	4225.28
0.00314	3503.43		0.00314	4385.12
0.00331	3435.79		0.00331	4355.26
0.00348	3128.18		0.00348	3902.42
0.00365	2678.34		0.00365	3333
0.00382	2129.13		0.00382	2640.2
0.00399	1549.94		0.00399	1935.47
0.00416	1055.73		0.00416	1345.04
0.00433	687.776		0.00433	871.779
0.0045	433.501		0.0045	569.562
0.00467	298.048		0.00467	388.614
0.00484	243.693		0.00484	308.319
0.00501	227.384		0.00501	286.635
0.00518	248.809		0.00518	304.74
0.00535	279.204		0.00535	345.746
0.00552	322.745		0.00552	400.755
0.00569	356.829		0.00569	455.008
0.00586	382.103		0.00586	486.379
0.00603	401.987		0.00603	510.662
0.0062	411.971		0.0062	522.28
0.00637	398.81		0.00637	511.23
0.00654	373.398		0.00654	467.18
0.00671	336.049		0.00671	422.203
0.00688	286.696		0.00688	354.934
0.00705	237.252		0.00705	288.005
0.00722	184.458		0.00722	230.282
0.00739	135.322		0.00739	169.549
0.00756	97.9875		0.00756	122.09
0.00773	70.7778		0.00773	86.6701
0.0079	52.8572		0.0079	66.7382
0.00807	46.1992		0.00807	56.2289
0.00823	42.1123		0.00823	50.434
0.0084	44.5091		0.0084	54.9382
0.00857	49.6535		0.00857	59.2614
0.00874	55.414		0.00874	66.6602
0.00891	60.9605		0.00891	74.4616
0.00908	68.1618		0.00908	82.5708
0.00925	74.3279		0.00925	89.1638
0.00942	73.1583		0.00942	89.4443
0.00959	74.8852		0.00959	90.0054
0.00976	75.3632		0.00976	90.073
0.00993	68.9393		0.00993	81.139
0.0101	60.6457		0.0101	73.1045
0.01027	54.7229		0.01027	65.7374
0.01044	43.7279		0.01044	53.3322
0.01061	34.9395		0.01061	41.7362
0.01078	28.1672		0.01078	34.3884
0.01095	22.45		0.01095	26.5258
0.01112	17.8901		0.01112	21.4341
0.01129	15.2499		0.01129	18.8853
0.01146	14.0968		0.01146	15.4796
0.01163	13.5465		0.01163	15.4264
0.0118	15.1183		0.0118	17.1555
0.01197	15.7515		0.01197	19.1966
0.01214	16.6244		0.01214	20.372
0.01231	18.4477		0.01231	21.7727
0.01248	20.5131		0.01248	22.983
0.01265	21.1096		0.01265	24.7967
0.01282	20.7964		0.01282	24.9864
0.01299	21.0458		0.01299	25.9823
0.01316	20.0763		0.01316	23.0205
0.01333	19.1031		0.01333	23.3884
0.0135	17.6158		0.0135	20.8848
0.01367	14.5719		0.01367	16.9787
0.01384	12.7543		0.01384	14.8775
0.01401	10.829		0.01401	13.3908
0.01418	8.55308		0.01418	10.7094
0.01435	7.54836		0.01435	9.09169
0.01452	6.47978		0.01452	8.19022
0.01469	5.85407		0.01469	7.20387
0.01486	5.54172		0.01486	6.70894
0.01503	6.11414		0.01503	6.47084
0.0152	5.9941		0.0152	7.05277
0.01537	6.76221		0.01537	8.02636
0.01554	6.64894		0.01554	7.80793
0.01571	7.73335		0.01571	9.2001
0.01588	7.59279		0.01588	9.29119
0.01605	8.1125		0.01605	9.48565
0.01622	7.95648		0.01622	9.97002
0.01638	7.97107		0.01638	8.79894
0.01655	7.34595		0.01655	8.52091
0.01672	7.55628		0.01672	7.79416
0.01689	6.5163		0.01689	7.3017
0.01706	5.9079		0.01706	6.47443
0.01723	4.5834		0.01723	5.4601
0.0174	4.37734		0.0174	5.05924
0.01757	3.45633		0.01757	4.86685
0.01774	3.19529		0.01774	4.02582
0.01791	2.8177		0.01791	3.4117
0.01808	2.74912		0.01808	3.35433
0.01825	2.67119		0.01825	2.81469
0.01842	2.84037		0.01842	3.40239
0.01859	2.72296		0.01859	3.56096
0.01876	3.50089		0.01876	3.65308
0.01893	3.56136		0.01893	4.13281
0.0191	3.44535		0.0191	4.26108
0.01927	3.69965		0.01927	4.33578
0.01944	3.60194		0.01944	4.43888
0.01961	3.71993		0.01961	4.52042
0.01978	3.26316		0.01978	4.3471
0.01995	3.10177		0.01995	4.14895
0.02012	3.00954		0.02012	3.64047
0.02029	2.91514		0.02029	3.01545
0.02046	2.71371		0.02046	2.97754
0.02063	2.30996		0.02063	3.05181
0.0208	2.03075		0.0208	2.64131
0.02097	1.92374		0.02097	2.279
0.02114	1.52304		0.02114	2.09004
0.02131	1.54103		0.02131	1.92031
0.02148	1.48266		0.02148	2.01447
0.02165	1.7492		0.02165	1.95848
0.02182	1.50338		0.02182	1.89874
0.02199	1.8054		0.02199	2.007
0.02216	1.48697		0.02216	1.99502
0.02233	1.71676		0.02233	2.27267
0.0225	1.7869		0.0225	2.10885
0.02267	1.97191		0.02267	2.10997
0.02284	2.13856		0.02284	2.18004
0.02301	1.89936		0.02301	2.36766
0.02318	2.11884		0.02318	2.14417
0.02335	1.61299		0.02335	2.09065
0.02352	1.6419		0.02352	2.03415
0.02369	1.66292		0.02369	1.87923
0.02386	1.48972		0.02386	1.51558
0.02403	1.14		0.02403	1.53328
0.0242	1.15708		0.0242	1.39459
0.02437	1.01636		0.02437	1.27803
0.02453	0.93887		0.02453	1.07362
0.0247	0.88943		0.0247	1.32564
0.02487	0.96561		0.02487	1.10708
0.02504	0.95756		0.02504	0.98738
0.02521	0.98446		0.02521	1.29044
0.02538	1.23248		0.02538	1.25472
0.02555	1.05702		0.02555	1.30298
0.02572	1.09643		0.02572	1.33766
0.02589	1.20637		0.02589	1.11902
0.02606	1.01938		0.02606	1.40005
0.02623	1.1108		0.02623	1.38535
0.0264	0.98036		0.0264	1.27921
0.02657	0.94846		0.02657	1.15652
0.02674	0.93155		0.02674	1.06284
0.02691	0.91366		0.02691	1.01718
0.02708	0.75461		0.02708	1.00041
0.02725	0.89103		0.02725	0.98471
0.02742	0.80615		0.02742	0.96284
0.02759	0.68115		0.02759	0.78976
0.02776	0.64907		0.02776	0.87798
0.02793	0.61257		0.02793	0.87877
0.0281	0.6661		0.0281	0.85398
0.02827	0.62694		0.02827	0.7565
0.02844	0.7889		0.02844	0.60904
0.02861	0.75057		0.02861	0.82449
0.02878	0.75296		0.02878	0.81046
0.02895	0.78713		0.02895	0.71396
0.02912	0.52267		0.02912	0.87988
0.02929	0.68763		0.02929	0.92023
0.02946	0.70221		0.02946	0.85387
0.02963	0.61548		0.02963	0.70279
0.0298	0.63524		0.0298	0.83068
0.02997	0.60123		0.02997	0.81058
0.03014	0.57449		0.03014	0.77336
0.03031	0.50898		0.03031	0.80799
0.03048	0.56423		0.03048	0.71788
0.03065	0.54885		0.03065	0.60742
0.03082	0.55365		0.03082	0.68911
0.03099	0.41909		0.03099	0.59839
0.03116	0.50529		0.03116	0.60014
0.03133	0.49762		0.03133	0.50779
0.0315	0.41673		0.0315	0.62586
0.03167	0.4715		0.03167	0.45088
0.03184	0.52211		0.03184	0.67583
0.03201	0.43802		0.03201	0.56102
0.03218	0.59829		0.03218	0.5466
0.03235	0.45357		0.03235	0.64353
0.03252	0.55847		0.03252	0.60222
0.03268	0.48116		0.03268	0.55144
0.03285	0.57251		0.03285	0.52483
0.03302	0.3854		0.03302	0.50508
0.03319	0.48884		0.03319	0.48596
0.03336	0.45004		0.03336	0.50431
0.03353	0.40418		0.03353	0.5188
0.0337	0.40246		0.0337	0.46257
0.03387	0.37281		0.03387	0.37582
0.03404	0.39805		0.03404	0.51377
0.03421	0.39417		0.03421	0.42451
0.03438	0.29973		0.03438	0.41828
0.03455	0.3794		0.03455	0.41183
0.03472	0.36807		0.03472	0.34676
0.03489	0.35725		0.03489	0.48469
0.03506	0.36735		0.03506	0.41761
0.03523	0.34244		0.03523	0.43568
0.0354	0.43396		0.0354	0.41309
0.03557	0.31453		0.03557	0.39754
0.03574	0.26929		0.03574	0.47604
0.03591	0.25714		0.03591	0.49731
0.03608	0.34131		0.03608	0.40002
0.03625	0.4234		0.03625	0.47757
0.03642	0.37095		0.03642	0.49659
0.03659	0.33231		0.03659	0.40261
0.03676	0.37816		0.03676	0.366
0.03693	0.31424		0.03693	0.34779
0.0371	0.3089		0.0371	0.3754
0.03727	0.34576		0.03727	0.38365
0.03744	0.40465		0.03744	0.35611
0.03761	0.24634		0.03761	0.34609
0.03778	0.32527		0.03778	0.36204
0.03795	0.26878		0.03795	0.37264
0.03812	0.32553		0.03812	0.37582
0.03829	0.29569		0.03829	0.36744
0.03846	0.25418		0.03846	0.37604
0.03863	0.38659		0.03863	0.34008
0.0388	0.34215		0.0388	0.37246
0.03897	0.29527		0.03897	0.34212
0.03914	0.28756		0.03914	0.32418
0.03931	0.29904		0.03931	0.33302
0.03948	0.33721		0.03948	0.29133
0.03965	0.23667		0.03965	0.38073
0.03982	0.24104		0.03982	0.31069
0.03999	0.34856		0.03999	0.32938
0.04016	0.31141		0.04016	0.32227
0.04033	0.24598		0.04033	0.31968
0.0405	0.2992		0.0405	0.29175
0.04066	0.22647		0.04066	0.31086
0.04083	0.30052		0.04083	0.28307
0.041	0.24855		0.041	0.28115
0.04117	0.29697		0.04117	0.28765
0.04134	0.22574		0.04134	0.30164
0.04151	0.22528		0.04151	0.28325
0.04168	0.21109		0.04168	0.2834
0.04185	0.19609		0.04185	0.3151
0.04202	0.24232		0.04202	0.27243
0.04219	0.16037		0.04219	0.2811
0.04236	0.19988		0.04236	0.28919
0.04253	0.2612		0.04253	0.26747
0.0427	0.26072		0.0427	0.23428
0.04287	0.26408		0.04287	0.33293
0.04304	0.2585		0.04304	0.25681
0.04321	0.23086		0.04321	0.3033
0.04338	0.20594		0.04338	0.29409
0.04355	0.17473		0.04355	0.27048
0.04372	0.19937		0.04372	0.2267
0.04389	0.21248		0.04389	0.26699
0.04406	0.24512		0.04406	0.26688
0.04423	0.22205		0.04423	0.31514
0.0444	0.21054		0.0444	0.24867
0.04457	0.16737		0.04457	0.27307
0.04474	0.2247		0.04474	0.25866
0.04491	0.20564		0.04491	0.27441
0.04508	0.22216		0.04508	0.28458
0.04525	0.18451		0.04525	0.348
0.04542	0.18935		0.04542	0.25256
0.04559	0.24081		0.04559	0.2643
0.04576	0.17997		0.04576	0.25952
0.04593	0.21448		0.04593	0.27527
0.0461	0.2282		0.0461	0.26404
0.04627	0.22674		0.04627	0.26636
0.04644	0.18662		0.04644	0.24998
0.04661	0.20965		0.04661	0.17259
0.04678	0.21743		0.04678	0.19173
0.04695	0.17283		0.04695	0.24852
0.04712	0.23598		0.04712	0.29096
0.04729	0.25013		0.04729	0.18728
0.04746	0.24012		0.04746	0.23037
0.04763	0.21357		0.04763	0.28114
0.0478	0.11824		0.0478	0.24945
0.04797	0.19048		0.04797	0.27834
0.04814	0.18236		0.04814	0.21974
0.04831	0.15492		0.04831	0.22009
0.04848	0.16962		0.04848	0.24369
0.04865	0.21116		0.04865	0.23878
0.04881	0.23037		0.04881	0.23396
0.04898	0.20765		0.04898	0.22072
0.04915	0.1667		0.04915	0.15527
0.04932	0.17842		0.04932	0.21279
0.04949	0.22847		0.04949	0.17872
0.04966	0.1528		0.04966	0.21386
0.04983	0.19504		0.04983	0.17822
0.05	0.19925		0.05	0.16535
0.05017	0.15677		0.05017	0.23412
0.05034	0.22964		0.05034	0.23005
0.05051	0.1704		0.05051	0.20914
0.05068	0.18829		0.05068	0.22943
0.05085	0.18464		0.05085	0.17046
0.05102	0.19001		0.05102	0.21561
0.05119	0.18382		0.05119	0.24679
0.05136	0.24132		0.05136	0.24632
0.05153	0.23306		0.05153	0.18967
0.0517	0.22631		0.0517	0.18879
0.05187	0.14177		0.05187	0.20168
0.05204	0.18844		0.05204	0.23761
0.05221	0.21048		0.05221	0.18994
0.05238	0.17022		0.05238	0.22158
0.05255	0.13491		0.05255	0.19443
0.05272	0.16458		0.05272	0.22877
0.05289	0.21951		0.05289	0.2449
0.05306	0.16914		0.05306	0.26013
0.05323	0.18727		0.05323	0.22159
0.0534	0.20922		0.0534	0.21711
0.05357	0.14867		0.05357	0.1993
0.05374	0.16748		0.05374	0.23291
0.05391	0.16247		0.05391	0.1691
0.05408	0.1554		0.05408	0.2304
0.05425	0.15556		0.05425	0.19374
0.05442	0.18036		0.05442	0.21043
0.05459	0.16864		0.05459	0.20606
0.05476	0.18835		0.05476	0.18435
0.05493	0.22283		0.05493	0.21806
0.0551	0.14855		0.0551	0.20653
0.05527	0.14855		0.05527	0.21279
0.05544	0.13276		0.05544	0.20549
0.05561	0.18519		0.05561	0.18885
0.05578	0.15551		0.05578	0.24872
0.05595	0.15718		0.05595	0.19578
0.05612	0.12755		0.05612	0.21821
0.05629	0.15142		0.05629	0.20455
0.05646	0.17996		0.05646	0.18969
0.05663	0.17464		0.05663	0.18542
0.0568	0.20287		0.0568	0.15778
0.05696	0.13167		0.05696	0.16904
0.05713	0.19653		0.05713	0.23579
0.0573	0.20952		0.0573	0.14955
0.05747	0.18035		0.05747	0.17923
0.05764	0.14127		0.05764	0.20767
0.05781	0.1627		0.05781	0.20051
0.05798	0.16951		0.05798	0.20804
0.05815	0.16217		0.05815	0.16337
0.05832	0.17854		0.05832	0.20573
0.05849	0.23873		0.05849	0.21009
0.05866	0.13399		0.05866	0.21368
0.05883	0.1442		0.05883	0.21062
0.059	0.13043		0.059	0.19209
0.05917	0.12854		0.05917	0.21972
0.05934	0.18473		0.05934	0.21431
0.05951	0.1873		0.05951	0.16726
0.05968	0.20763		0.05968	0.23072
0.05985	0.22145		0.05985	0.14855
0.06002	0.17295		0.06002	0.1703
0.06019	0.17761		0.06019	0.20038
0.06036	0.159		0.06036	0.14424
0.06053	0.12584		0.06053	0.17802
0.0607	0.12662		0.0607	0.13802
0.06087	0.16564		0.06087	0.14886
0.06104	0.19439		0.06104	0.228
0.06121	0.17145		0.06121	0.1702
0.06138	0.11463		0.06138	0.12764
0.06155	0.14086		0.06155	0.1545
0.06172	0.15091		0.06172	0.13579
0.06189	0.15788		0.06189	0.18046
0.06206	0.13614		0.06206	0.14091
0.06223	0.13021		0.06223	0.17436
0.0624	0.13325		0.0624	0.22362
0.06257	0.13782		0.06257	0.16895
0.06274	0.12482		0.06274	0.20329
0.06291	0.14678		0.06291	0.18144
0.06308	0.13629		0.06308	0.1702
0.06325	0.1383		0.06325	0.1747
0.06342	0.17922		0.06342	0.21003
0.06359	0.1352		0.06359	0.1848
0.06376	0.17446		0.06376	0.1998
0.06393	0.17475		0.06393	0.18078
0.0641	0.14362		0.0641	0.18204
0.06427	0.1079		0.06427	0.16232
0.06444	0.14467		0.06444	0.17948
0.06461	0.10118		0.06461	0.19921
0.06478	0.11981		0.06478	0.20347
0.06495	0.16645		0.06495	0.14531
0.06511	0.13759		0.06511	0.18259
0.06528	0.16866		0.06528	0.17435
0.06545	0.17076		0.06545	0.16338
0.06562	0.1137		0.06562	0.15191
0.06579	0.13923		0.06579	0.15507
0.06596	0.16271		0.06596	0.15122
0.06613	0.13035		0.06613	0.15746
0.0663	0.13798		0.0663	0.2012
0.06647	0.14847		0.06647	0.21917
0.06664	0.16484		0.06664	0.17347
0.06681	0.17292		0.06681	0.15953
0.06698	0.1443		0.06698	0.18263
0.06715	0.14416		0.06715	0.21695
0.06732	0.14079		0.06732	0.21023
0.06749	0.11525		0.06749	0.11904
0.06766	0.14874		0.06766	0.14897
0.06783	0.09811		0.06783	0.19514
0.068	0.15231		0.068	0.15357
0.06817	0.13719		0.06817	0.13864
0.06834	0.14982		0.06834	0.15491
0.06851	0.17654		0.06851	0.17811
0.06868	0.13905		0.06868	0.1337
0.06885	0.16201		0.06885	0.13573
0.06902	0.13467		0.06902	0.17333
0.06919	0.16492		0.06919	0.14842
0.06936	0.1301		0.06936	0.19274
0.06953	0.11965		0.06953	0.18297
0.0697	0.1649		0.0697	0.12067
0.06987	0.13343		0.06987	0.16936
0.07004	0.15729		0.07004	0.13923
0.07021	0.1096		0.07021	0.15936
0.07038	0.11657		0.07038	0.14147
0.07055	0.17488		0.07055	0.1227
0.07072	0.12129		0.07072	0.17491
0.07089	0.12129		0.07089	0.17674
0.07106	0.15102		0.07106	0.1592
0.07123	0.11683		0.07123	0.10531
0.0714	0.13794		0.0714	0.15373
0.07157	0.14097		0.07157	0.12429
0.07174	0.10077		0.07174	0.1291
0.07191	0.16196		0.07191	0.1456
0.07208	0.12019		0.07208	0.18766
0.07225	0.10434		0.07225	0.09738
0.07242	0.13066		0.07242	0.1582
0.07259	0.11633		0.07259	0.15753
0.07276	0.14605		0.07276	0.17438
0.07293	0.13795		0.07293	0.20278
0.0731	0.14257		0.0731	0.1419
0.07326	0.14373		0.07326	0.13304
0.07343	0.1346		0.07343	0.15717
0.0736	0.09692		0.0736	0.12302
0.07377	0.168		0.07377	0.17671
0.07394	0.1357		0.07394	0.13849
0.07411	0.12328		0.07411	0.15697
0.07428	0.13935		0.07428	0.13715
0.07445	0.13192		0.07445	0.17948
0.07462	0.106		0.07462	0.12828
0.07479	0.1394		0.07479	0.15437
0.07496	0.15834		0.07496	0.10379
0.07513	0.12844		0.07513	0.13608
0.0753	0.10918		0.0753	0.16197
0.07547	0.11849		0.07547	0.10062
0.07564	0.10998		0.07564	0.11838
0.07581	0.10701		0.07581	0.14156
0.07598	0.11422		0.07598	0.11767
0.07615	0.14231		0.07615	0.12924
0.07632	0.1381		0.07632	0.12031
0.07649	0.09948		0.07649	0.16598
0.07666	0.13061		0.07666	0.10042
0.07683	0.09095		0.07683	0.09385
0.077	0.13514		0.077	0.10447
0.07717	0.10255		0.07717	0.10259
0.07734	0.09031		0.07734	0.17023
0.07751	0.10746		0.07751	0.08856
0.07768	0.12697		0.07768	0.11951
0.07785	0.12987		0.07785	0.13905
0.07802	0.13851		0.07802	0.14928
0.07819	0.11275		0.07819	0.11783
0.07836	0.08382		0.07836	0.11886
0.07853	0.10504		0.07853	0.1396
0.0787	0.08142		0.0787	0.10256
0.07887	0.1205		0.07887	0.14558
0.07904	0.13716		0.07904	0.11751
0.07921	0.12791		0.07921	0.15191
0.07938	0.1092		0.07938	0.12413
0.07955	0.09382		0.07955	0.14982
0.07972	0.08388		0.07972	0.14461
0.07989	0.10269		0.07989	0.12953
0.08006	0.10498		0.08006	0.13513
0.08023	0.11118		0.08023	0.12965
0.0804	0.09118		0.0804	0.13825
0.08057	0.13179		0.08057	0.15507
0.08074	0.10042		0.08074	0.15671
0.08091	0.10512		0.08091	0.18521
0.08108	0.11395		0.08108	0.12516
0.08125	0.1182		0.08125	0.12958
0.08141	0.09818		0.08141	0.08531
0.08158	0.14968		0.08158	0.08524
0.08175	0.09567		0.08175	0.13856
0.08192	0.09355		0.08192	0.08994
0.08209	0.13929		0.08209	0.12542
0.08226	0.08596		0.08226	0.10915
0.08243	0.12219		0.08243	0.09222
0.0826	0.13669		0.0826	0.13618
0.08277	0.13091		0.08277	0.10937
0.08294	0.11637		0.08294	0.11522
0.08311	0.11427		0.08311	0.11171
0.08328	0.10283		0.08328	0.12503
0.08345	0.07974		0.08345	0.16371
0.08362	0.12589		0.08362	0.08388
0.08379	0.09218		0.08379	0.12988
0.08396	0.10136		0.08396	0.1127
0.08413	0.08836		0.08413	0.12717
0.0843	0.09528		0.0843	0.11621
0.08447	0.10532		0.08447	0.15125
0.08464	0.08179		0.08464	0.09518
0.08481	0.07797		0.08481	0.07584
0.08498	0.12608		0.08498	0.07606
0.08515	0.06349		0.08515	0.11781
0.08532	0.09355		0.08532	0.15801
0.08549	0.13776		0.08549	0.15968
0.08566	0.08664		0.08566	0.12297
0.08583	0.08915		0.08583	0.13923
0.086	0.11304		0.086	0.12505
0.08617	0.14654		0.08617	0.12141
0.08634	0.09013		0.08634	0.12122
0.08651	0.12206		0.08651	0.13568
0.08668	0.08291		0.08668	0.08389
0.08685	0.09653		0.08685	0.10746
0.08702	0.09896		0.08702	0.08103
0.08719	0.07534		0.08719	0.10446
0.08736	0.11452		0.08736	0.11142
0.08753	0.07762		0.08753	0.10137
0.0877	0.10009		0.0877	0.11701
0.08787	0.10959		0.08787	0.13669
0.08804	0.11342		0.08804	0.14502
0.08821	0.08741		0.08821	0.10237
0.08838	0.06523		0.08838	0.10259
0.08855	0.0744		0.08855	0.0587
0.08872	0.11481		0.08872	0.11374
0.08889	0.08937		0.08889	0.12212
0.08906	0.06857		0.08906	0.08535
0.08923	0.10196		0.08923	0.09726
0.0894	0.06533		0.0894	0.0824
0.08956	0.07865		0.08956	0.13333
0.08973	0.09575		0.08973	0.10894
0.0899	0.14455		0.0899	0.10014
0.09007	0.08388		0.09007	0.07806
0.09024	0.11496		0.09024	0.07653
0.09041	0.12406		0.09041	0.12606
0.09058	0.07547		0.09058	0.06437
0.09075	0.0972		0.09075	0.11681
0.09092	0.09824		0.09092	0.12102
0.09109	0.06697		0.09109	0.10794
0.09126	0.07819		0.09126	0.10195
0.09143	0.07843		0.09143	0.13258
0.0916	0.0826		0.0916	0.0867
0.09177	0.08242		0.09177	0.07817
0.09194	0.12168		0.09194	0.10173
0.09211	0.06256		0.09211	0.14098
0.09228	0.08154		0.09228	0.068
0.09245	0.08404		0.09245	0.15307
0.09262	0.11089		0.09262	0.09938
0.09279	0.09188		0.09279	0.0726
0.09296	0.08061		0.09296	0.10847
0.09313	0.11012		0.09313	0.08819
0.0933	0.06193		0.0933	0.09388
0.09347	0.05984		0.09347	0.07477
0.09364	0.10854		0.09364	0.106
0.09381	0.11464		0.09381	0.08558
0.09398	0.07671		0.09398	0.05986
0.09415	0.06396		0.09415	0.1479
0.09432	0.06212		0.09432	0.08733
0.09449	0.06617		0.09449	0.08603
0.09466	0.0767		0.09466	0.08539
0.09483	0.09996		0.09483	0.09167
0.095	0.08815		0.095	0.0926
0.09517	0.08828		0.09517	0.11359
0.09534	0.10643		0.09534	0.13779
0.09551	0.11112		0.09551	0.1081
0.09568	0.09006		0.09568	0.06033
0.09585	0.07217		0.09585	0.06879
0.09602	0.08876		0.09602	0.12367
0.09619	0.09965		0.09619	0.11051
0.09636	0.07224		0.09636	0.06529
0.09653	0.07999		0.09653	0.12027
0.0967	0.05581		0.0967	0.05925
0.09687	0.06051		0.09687	0.10755
0.09704	0.05024		0.09704	0.10269
0.09721	0.09405		0.09721	0.07425
0.09738	0.06376		0.09738	0.10592
0.09755	0.08152		0.09755	0.09387
0.09771	0.09124		0.09771	0.1017
0.09788	0.07561		0.09788	0.1117
0.09805	0.06736		0.09805	0.1108
0.09822	0.0865		0.09822	0.0853
0.09839	0.06725		0.09839	0.08476
0.09856	0.03319		0.09856	0.09984
0.09873	0.06599		0.09873	0.06238
0.0989	0.09298		0.0989	0.09197
0.09907	0.04239		0.09907	0.10277
0.09924	0.05254		0.09924	0.07342
0.09941	0.05046		0.09941	0.0969
0.09958	0.06895		0.09958	0.09528
0.09975	0.09826		0.09975	0.10197
0.09992	0.0802		0.09992	0.10834
0.10009	0.09317		0.10009	0.09991
0.10026	0.06102		0.10026	0.08428
0.10043	0.07471		0.10043	0.10392
0.1006	0.06994		0.1006	0.10712
0.10077	0.0464		0.10077	0.07507
0.10094	0.07628		0.10094	0.04101
0.10111	0.05098		0.10111	0.0962
0.10128	0.09393		0.10128	0.08512
0.10145	0.0518		0.10145	0.09002
0.10162	0.11852		0.10162	0.12341
0.10179	0.1005		0.10179	0.07209
0.10196	0.05498		0.10196	0.06125
0.10213	0.09733		0.10213	0.0683
0.1023	0.04799		0.1023	0.04148
0.10247	0.08093		0.10247	0.048
0.10264	0.02471		0.10264	0.04815
0.10281	0.06849		0.10281	0.08803
0.10298	0.05143		0.10298	0.12338
0.10315	0.07923		0.10315	0.06021
0.10332	0.04463		0.10332	0.04813
0.10349	0.07645		0.10349	0.09837
0.10366	0.0614		0.10366	0.0647
0.10383	0.08018		0.10383	0.07522
0.104	0.06495		0.104	0.06132
0.10417	0.06504		0.10417	0.06515
0.10434	0.05563		0.10434	0.07716
0.10451	0.07657		0.10451	0.07819
0.10468	0.08597		0.10468	0.07276
0.10485	0.07113		0.10485	0.12066
0.10502	0.0738		0.10502	0.07323
0.10519	0.04694		0.10519	0.07925
0.10536	0.05058		0.10536	0.04902
0.10553	0.06186		0.10553	0.05682
0.1057	0.03359		0.1057	0.10004
0.10586	0.04444		0.10586	0.06125
0.10603	0.06296		0.10603	0.0738
0.1062	0.05833		0.1062	0.06461
0.10637	0.0823		0.10637	0.06297
0.10654	0.09109		0.10654	0.05371
0.10671	0.04604		0.10671	0.0417
0.10688	0.04166		0.10688	0.03077
0.10705	0.08499		0.10705	0.07112
0.10722	0.0363		0.10722	0.14609
0.10739	0.03619		0.10739	0.056
0.10756	0.03991		0.10756	0.073
0.10773	0.03593		0.10773	0.08217
0.1079	0.0409		0.1079	0.07395
0.10807	0.05974		0.10807	0.0211
0.10824	0.04733		0.10824	0.05301
0.10841	0.02955		0.10841	0.08839
0.10858	0.04074		0.10858	0.07415
0.10875	0.05688		0.10875	0.07095
0.10892	0.07829		0.10892	0.02166
0.10909	0.06797		0.10909	0.05501
0.10926	0.04944		0.10926	0.07574
0.10943	0.0717		0.10943	0.10251
0.1096	0.07717		0.1096	0.0558
0.10977	0.06476		0.10977	0.05007
0.10994	0.0474		0.10994	0.05232
0.11011	0.05484		0.11011	0.04811
0.11028	0.04753		0.11028	0.11735
0.11045	0.06202		0.11045	0.06706
0.11062	0.06073		0.11062	0.08309
0.11079	0.09314		0.11079	0.05469
0.11096	0.06137		0.11096	0.16043
0.11113	0.07778		0.11113	0.08204
0.1113	0.04231		0.1113	0.06627
0.11147	0.05171		0.11147	0.07582
0.11164	0.08034		0.11164	0.05452
0.11181	0.07292		0.11181	0.07588
0.11198	0.03779		0.11198	0.06352
0.11215	0.04847		0.11215	0.03297
0.11232	0.05806		0.11232	0.00171
0.11249	0.04248		0.11249	0.04024
0.11266	0.04981		0.11266	0.04009
0.11283	0.0509		0.11283	0.02603
0.113	0.03805		0.113	0.06628
0.11317	0.05352		0.11317	0.02514
0.11334	0.04686		0.11334	0.08068
0.11351	0.08563		0.11351	0.03768
0.11368	0.05567		0.11368	0.07196
0.11385	0.00556		0.11385	0.10643
0.11401	0.02294		0.11401	0.08171
0.11418	0.0651		0.11418	0.0882
0.11435	0.05528		0.11435	0.1047
0.11452	0.04344		0.11452	0.11183
0.11469	0.09678		0.11469	0.02258
0.11486	0.03882		0.11486	-0.00209
0.11503	0.05756		0.11503	0.07752
0.1152	0.02805		0.1152	0.04434
0.11537	-0.00195		0.11537	0.0605
0.11554	0.08902		0.11554	0.09858
0.11571	0.04881		0.11571	0.06065
0.11588	0.04536		0.11588	0.02733
0.11605	0.05595		0.11605	0.0609
0.11622	0.03392		0.11622	0.05221
0.11639	0.05172		0.11639	0.0716
0.11656	0.04684		0.11656	0.12043
0.11673	0.07016		0.11673	0.04715
0.1169	0.0755		0.1169	0.05506
0.11707	0.06644		0.11707	0.03278
0.11724	0.0354		0.11724	0.02582
0.11741	-0.01518		0.11741	0.09152
0.11758	-0.00868		0.11758	0.07336
0.11775	0.06924		0.11775	0.04583
0.11792	0.01351		0.11792	0.08243
0.11809	0.05847		0.11809	0.02341
0.11826	0.06631		0.11826	0.01717
0.11843	0.02293		0.11843	0.07233
0.1186	0.0527		0.1186	0.08501
0.11877	0.0395		0.11877	0.06926
0.11894	0.03968		0.11894	0.02856
0.11911	0.00274		0.11911	0.06001
0.11928	0.02569		0.11928	0.04507
0.11945	0.10131		0.11945	0.00815
0.11962	0.05245		0.11962	0.1253
0.11979	0.07177		0.11979	0.09876
0.11996	0.02188		0.11996	0.07929
0.12013	0.00589		0.12013	0.08824
0.1203	0.01644		0.1203	0.01589
0.12047	0.02207		0.12047	0.04469
0.12064	0.05244		0.12064	0.0382
0.12081	0.04236		0.12081	0.05689
0.12098	0.03219		0.12098	0.0795
0.12115	0.08132		0.12115	0.03159
0.12132	0.05483		0.12132	0.09104
0.12149	0.01188		0.12149	0.04523
0.12166	0.01106		0.12166	-0.00852
0.12183	0.04806		0.12183	-0.01853
0.12199	0.06143		0.12199	0.04702
0.12216	0.06209		0.12216	0.02556
0.12233	0.06657		0.12233	0.02818
0.1225	0.10296		0.1225	0.03707
0.12267	0.02594		0.12267	0.07409
0.12284	0.08378		0.12284	0.016
0.12301	0.08154		0.12301	0.11131
0.12318	0.05723		0.12318	0.0662
0.12335	0.08895		0.12335	-0.01729
0.12352	0.00745		0.12352	0.04529
0.12369	0.03924		0.12369	0.07972
0.12386	0.07554		0.12386	-0.0151
0.12403	0.06594		0.12403	0.03551
0.1242	0.00831		0.1242	0.09554
0.12437	0.02254		0.12437	0.0381
0.12454	0.03124		0.12454	0.07274
0.12471	0.02346		0.12471	0.09197
0.12488	0.03215		0.12488	0.04525
0.12505	0.02351		0.12505	0.01291
0.12522	0.04566		0.12522	-0.01258
0.12539	0.03481		0.12539	0.09922
0.12556	-0.01068		0.12556	0.05821
0.12573	0.02578		0.12573	0.13831
0.1259	0.02828		0.1259	0.07516
0.12607	0.06951		0.12607	0.10755
0.12624	-0.01135		0.12624	0.08827
0.12641	0.0455		0.12641	0.11096
0.12658	0.04301		0.12658	0.04716
0.12675	0.03232		0.12675	0.01669
0.12692	0.06297		0.12692	0.06752
0.12709	-0.02217		0.12709	0.08033
0.12726	0.03515		0.12726	0.13405
0.12743	0.00493		0.12743	0.0372
0.1276	-0.00912		0.1276	0.00881
0.12777	0.09447		0.12777	0.0739
0.12794	-0.02128		0.12794	0.01056
0.12811	0.04078		0.12811	0.06295
0.12828	0.03961		0.12828	0.06115
0.12845	0.07747		0.12845	0.10298
0.12862	0.04255		0.12862	0.01064
0.12879	0.04527		0.12879	0.0142
0.12896	0.07614		0.12896	0.12234
0.12913	0.0295		0.12913	0.02795
0.1293	-0.0014		0.1293	-0.04042
0.12947	-0.00317		0.12947	0.03291
0.12964	3.25205e-05		0.12964	-0.000555863
0.12981	-0.0015		0.12981	0.0169
0.12998	0.05526		0.12998	0.10168
0.13014	0.07544		0.13014	0.19378
0.13031	0.01669		0.13031	0.03856
0.13048	-0.03632		0.13048	0.08707
0.13065	-0.01761		0.13065	0.12544
0.13082	0.04134		0.13082	0.11567
0.13099	0.00352		0.13099	0.0908
0.13116	0.04253		0.13116	-0.04042
0.13133	0.07293		0.13133	0.00875
0.1315	0.00386		0.1315	0.02475
0.13167	0.07528		0.13167	0.00783
0.13184	0.07198		0.13184	0.12725
0.13201	0.02974		0.13201	0.13196
0.13218	-0.01206		0.13218	0.09395
0.13235	-0.01425		0.13235	0.03317
0.13252	0.08922		0.13252	0.01569
0.13269	0.05464		0.13269	0.10876
0.13286	0.08684		0.13286	0.04391
0.13303	-0.01115		0.13303	0.04357
0.1332	0.01503		0.1332	0.01709
0.13337	0.04819		0.13337	-0.0085
0.13354	0.03994		0.13354	0.1852
0.13371	0.01959		0.13371	0.01895
0.13388	-0.00928		0.13388	0.02051
0.13405	0.07528		0.13405	0.02167
0.13422	0.07926		0.13422	0.02686
0.13439	0.0432		0.13439	0.13648
0.13456	0.08233		0.13456	-0.04042
0.13473	-0.00799		0.13473	0.05429
0.1349	-0.03632		0.1349	0.11665
0.13507	-0.00618		0.13507	-0.00686
0.13524	-0.03632		0.13524	-0.00683
0.13541	-0.03632		0.13541	0.0327
0.13558	0.11399		0.13558	-0.00704
0.13575	0.09314		0.13575	-0.00474
0.13592	-0.03632		0.13592	-0.04042
0.13609	0.02856		0.13609	0.03001
0.13626	-0.03632		0.13626	-0.04042
0.13643	-0.00572		0.13643	0.13115
0.1366	0.03513		0.1366	0.03884
0.13677	-0.0029		0.13677	-0.00364
0.13694	-0.000427498		0.13694	-0.000363118
0.13711	0.03601		0.13711	-0.04042
0.13728	0.06877		0.13728	0.03064
0.13745	0.08331		0.13745	-0.00317
0.13762	0.06826		0.13762	0.03674
0.13779	0.04402		0.13779	0.18501
0.13796	-0.03632		0.13796	0.04279
0.13813	0.15389		0.13813	0.0471
0.13829	0.17503		0.13829	-0.04042
0.13846	0.10931		0.13846	-0.04042
0.13863	0.09384		0.13863	0.10543
0.1388	0.00295		0.1388	-0.04042
0.13897	-0.03632		0.13897	0.05947
0.13914	-0.03632		0.13914	0.15148
0.13931	0.09604		0.13931	-0.04042
0.13948	0.20444		0.13948	0.12047
0.13965	0.09107		0.13965	0.14521
0.13982	-0.03632		0.13982	0.01495
0.13999	-0.03632		0.13999	0.06028
0.14016	0.01262		0.14016	0.01402
0.14033	0.01624		0.14033	0.01873
0.1405	-0.03632		0.1405	-0.04042
0.14067	0.12829		0.14067	0.02039
0.14084	-0.03632		0.14084	0.07401
0.14101	0.0188		0.14101	0.02164
0.14118	0.07868		0.14118	-0.04042
0.14135	-0.03632		0.14135	-0.04042
0.14152	0.08292		0.14152	-0.04042
0.14169	0.07911		0.14169	-0.04042
0.14186	-0.03632		0.14186	0.0275
0.14203	0.02806		0.14203	0.03191
0.1422	-0.03632		0.1422	0.09706
0.14237	-0.03632		0.14237	0.11089
0.14254	0.0948		0.14254	0.03324
0.14271	0.25193		0.14271	0.04007
0.14288	-0.03632		0.14288	0.26315
0.14305	0.17358		0.14305	0.18194
0.14322	0.04209		0.14322	-0.04042
0.14339	-0.03632		0.14339	-0.04042
0.14356	-0.03632		0.14356	-0.04042
0.14373	0.11776		0.14373	-0.04042
0.1439	0.11767		0.1439	-0.04042
0.14407	-0.03632		0.14407	-0.04042
0.14424	-0.03632		0.14424	-0.04042
0.14441	-0.03632		0.14441	-0.04042
0.14458	-0.03632		0.14458	0.18368
0.14475	0.06285		0.14475	-0.04042
0.14492	-0.03632		0.14492	-0.04042
0.14509	0.04728		0.14509	-0.04042
0.14526	-0.03632		0.14526	-0.04042
0.14543	0.09228		0.14543	-0.04042
0.1456	-0.03632		0.1456	0.10301
0.14577	-0.03632		0.14577	-0.04042
0.14594	-0.03632		0.14594	-0.04042
0.14611	-0.03632		0.14611	-0.04042
0.14628	0.11457		0.14628	-0.04042
0.14644	0.20565		0.14644	-0.04042
0.14661	-0.03632		0.14661	-0.04042
0.14678	-0.03632		0.14678	-0.04042
0.14695	-0.03632		0.14695	0.13814
0.14712	-0.03632		0.14712	0.1782
0.14729	-0.03632		0.14729	-0.04042
0.14746	-0.03632		0.14746	-0.04042
0.14763	-0.03632		0.14763	-0.04042
0.1478	-0.03632		0.1478	0.41064
0.14797	-0.03632		0.14797	-0.04042
0.14814	-0.03632		0.14814	-0.04042
0.14831	-0.03632		0.14831	-0.04042
0.14848	-0.03632		0.14848	-0.04042
0.14865	-0.03632		0.14865	-0.04042
0.14882	-0.03632		0.14882	-0.04042
