# Supplementary material for: Scalable production of structurally colored composite films by shearing supramolecular composites of polymers and colloids
Source: Nat Commun. 2024 Feb 29;15:1874. doi: 10.1038/s41467-024-46237-4 (PMC10904808; doi:10.1038/s41467-024-46237-4)
Supplement: Supplementary file 3 — Source Data [file 41467_2024_46237_MOESM3_ESM.zip › Source of Data/Supplementary Fig.20.xls]

## Sheet: Sheet1
25 wt.%			30 wt.%
Wavelength (nm)	Reflectance (%)		Wavelength (nm)	Reflectance (%)
344.93	-32.23		344.93	-79.411
345.15	-32.23		345.15	-79.411
345.37	-32.23		345.37	-79.411
345.59	11.176		345.59	41.635
345.81	-8.568		345.81	-6.599
346.03	57.682		346.03	-61.841
346.24	-77.724		346.24	-122.633
346.46	-104.218		346.46	-142.608
346.68	-437.179		346.68	-289.27
346.9	3.17		346.9	157.078
347.12	54.002		347.12	69.654
347.34	6.204		347.34	64.456
347.56	3.117		347.56	54.506
347.77	32.181		347.77	43.171
347.99	33.199		347.99	40.551
348.21	40.944		348.21	35.15
348.43	43.528		348.43	35.414
348.65	40.027		348.65	33.653
348.87	38.862		348.87	33.073
349.08	38.582		349.08	30.142
349.3	38.068		349.3	27.514
349.52	36.506		349.52	24.652
349.74	33.956		349.74	21.598
349.96	31.801		349.96	21.722
350.18	30.541		350.18	21.537
350.39	31.644		350.39	20.083
350.61	30.501		350.61	22.052
350.83	33.334		350.83	24.172
351.05	30.917		351.05	23.559
351.27	30.263		351.27	24.216
351.49	30.127		351.49	25.428
351.7	29.327		351.7	25.68
351.92	28.111		351.92	22.657
352.14	25.945		352.14	21.233
352.36	27.663		352.36	22.229
352.58	24.513		352.58	22.055
352.8	24.743		352.8	23.753
353.01	28.172		353.01	22.919
353.23	27.457		353.23	23.496
353.45	27.466		353.45	22.963
353.67	26.899		353.67	23.084
353.89	25.995		353.89	24.368
354.1	27.771		354.1	25.205
354.32	29.385		354.32	27.287
354.54	29.574		354.54	25.462
354.76	30.757		354.76	27.695
354.98	31.901		354.98	30.286
355.19	32.888		355.19	31.301
355.41	35.002		355.41	30.685
355.63	35.544		355.63	30.157
355.85	33.498		355.85	29.647
356.07	32.635		356.07	31.266
356.28	30.994		356.28	29.474
356.5	28.785		356.5	29.093
356.72	29.589		356.72	26.9
356.94	27.761		356.94	26.38
357.16	25.162		357.16	23.569
357.37	25.716		357.37	23.385
357.59	24.896		357.59	20.525
357.81	23.612		357.81	19.752
358.03	21.764		358.03	18.821
358.25	21.874		358.25	19.904
358.46	21.743		358.46	19.301
358.68	21.403		358.68	18.717
358.9	22.498		358.9	17.429
359.12	23.942		359.12	18.58
359.33	22.955		359.33	16.469
359.55	22.845		359.55	17.888
359.77	21.738		359.77	18.937
359.99	21.396		359.99	20.123
360.21	20.483		360.21	20.708
360.42	20.614		360.42	22.464
360.64	20.438		360.64	22.431
360.86	19.983		360.86	23.109
361.08	19.636		361.08	22.367
361.29	18.538		361.29	20.672
361.51	19.922		361.51	21.705
361.73	19.441		361.73	22.321
361.95	19.351		361.95	21.283
362.17	20.421		362.17	23.6
362.38	19.554		362.38	21.794
362.6	18.556		362.6	19.016
362.82	19.656		362.82	20.11
363.04	21.19		363.04	21.467
363.25	20.186		363.25	21.081
363.47	22.167		363.47	20.947
363.69	22.298		363.69	19.721
363.91	22.331		363.91	19.355
364.12	22.666		364.12	21.159
364.34	22.07		364.34	21.202
364.56	22.486		364.56	20.721
364.78	22.098		364.78	21.654
364.99	21.08		364.99	18.957
365.21	21.485		365.21	19.353
365.43	23.185		365.43	19.896
365.65	22.314		365.65	19.404
365.86	20.611		365.86	17.766
366.08	21.071		366.08	17.334
366.3	19.181		366.3	17.257
366.52	17.584		366.52	16.354
366.73	17.784		366.73	17.384
366.95	17.758		366.95	17.283
367.17	18.393		367.17	17.469
367.39	18.764		367.39	18.146
367.6	18.652		367.6	17.355
367.82	20.069		367.82	19.317
368.04	19.862		368.04	18.703
368.25	19.546		368.25	19.553
368.47	20.252		368.47	18.636
368.69	21.292		368.69	18.443
368.91	20.278		368.91	18.569
369.12	21.639		369.12	18.539
369.34	24.136		369.34	19.86
369.56	23.158		369.56	19.018
369.78	23.683		369.78	18.999
369.99	23.574		369.99	18.963
370.21	22.816		370.21	18.253
370.43	22.337		370.43	19.057
370.64	21.592		370.64	17.244
370.86	22.305		370.86	17.661
371.08	22.065		371.08	18.06
371.3	23.115		371.3	19.028
371.51	23.413		371.51	19.411
371.73	24.181		371.73	19.092
371.95	23.715		371.95	18.403
372.16	21.52		372.16	18.028
372.38	22.5		372.38	17.602
372.6	21.437		372.6	16.929
372.81	20.651		372.81	16.267
373.03	20.463		373.03	17.518
373.25	19.832		373.25	16.503
373.47	20.121		373.47	16.934
373.68	20.015		373.68	16.98
373.9	19.721		373.9	15.745
374.12	18.758		374.12	14.782
374.33	18.53		374.33	14.473
374.55	18.577		374.55	15.35
374.77	17.343		374.77	14.93
374.98	18.104		374.98	15.038
375.2	17.302		375.2	15.453
375.42	17.874		375.42	15.773
375.64	18.079		375.64	15.865
375.85	17.657		375.85	15.199
376.07	18.314		376.07	15.646
376.29	18.041		376.29	16.068
376.5	16.779		376.5	16.094
376.72	17.692		376.72	16.305
376.94	17.677		376.94	17.091
377.15	17.671		377.15	17.772
377.37	17.49		377.37	16.47
377.59	18.47		377.59	17.488
377.8	18.6		377.8	16.425
378.02	18.511		378.02	16.087
378.24	18.228		378.24	16.292
378.45	18.604		378.45	15.877
378.67	19.431		378.67	15.956
378.89	18.978		378.89	15.899
379.1	18.615		379.1	15.547
379.32	19.039		379.32	15.409
379.54	17.993		379.54	15.032
379.75	17.442		379.75	15.204
379.97	16.438		379.97	14.894
380.19	16.788		380.19	16.116
380.4	16.566		380.4	16.02
380.62	16.605		380.62	17.309
380.84	17.168		380.84	17.275
381.05	16.774		381.05	17.021
381.27	16.142		381.27	17.285
381.49	15.448		381.49	16.821
381.7	16.863		381.7	17.504
381.92	17.487		381.92	17.672
382.14	17.615		382.14	17.721
382.35	17.656		382.35	18.671
382.57	18.73		382.57	18.999
382.79	19.061		382.79	18.505
383	18.614		383	18.33
383.22	18.136		383.22	17.81
383.43	18.465		383.43	17.744
383.65	18.234		383.65	16.967
383.87	19.043		383.87	17.899
384.08	19.412		384.08	17.725
384.3	19.319		384.3	17.811
384.52	18.266		384.52	17.294
384.73	17.962		384.73	17.988
384.95	18.081		384.95	17.813
385.17	18.963		385.17	17.181
385.38	18.017		385.38	16.044
385.6	18.098		385.6	16.462
385.81	18.421		385.81	17.056
386.03	19.002		386.03	17.998
386.25	18.156		386.25	17.704
386.46	18.273		386.46	18.917
386.68	17.954		386.68	17.611
386.9	17.607		386.9	18.221
387.11	17.917		387.11	18.683
387.33	18.828		387.33	18.737
387.54	18.946		387.54	18.403
387.76	18.102		387.76	18.194
387.98	17.782		387.98	18.511
388.19	17.999		388.19	18.157
388.41	18.214		388.41	17.894
388.63	17.499		388.63	17.579
388.84	17.432		388.84	17.375
389.06	17.89		389.06	17.34
389.27	17.816		389.27	16.715
389.49	17.587		389.49	17.402
389.71	17.631		389.71	17.04
389.92	17.486		389.92	16.701
390.14	16.812		390.14	16.236
390.35	16.625		390.35	15.94
390.57	17.372		390.57	16.216
390.79	17.24		390.79	16.319
391	17.425		391	17.293
391.22	17.52		391.22	17.689
391.43	17.805		391.43	17.544
391.65	17.497		391.65	17.1
391.87	17.569		391.87	17.648
392.08	17.953		392.08	18.071
392.3	18.057		392.3	17.295
392.51	17.668		392.51	17.286
392.73	17.204		392.73	17.184
392.95	16.918		392.95	17.321
393.16	16.762		393.16	17.334
393.38	16.426		393.38	17.378
393.59	16.6		393.59	17.329
393.81	16.507		393.81	17.25
394.02	16.232		394.02	16.999
394.24	16.215		394.24	16.686
394.46	16.095		394.46	16.746
394.67	15.814		394.67	16.279
394.89	15.486		394.89	15.782
395.1	15.17		395.1	16.168
395.32	15.664		395.32	16.425
395.54	15.782		395.54	16.417
395.75	16.374		395.75	16.469
395.97	16.505		395.97	16.824
396.18	17.13		396.18	16.898
396.4	16.594		396.4	15.988
396.61	16.87		396.61	15.86
396.83	16.659		396.83	16.12
397.05	16.916		397.05	16.152
397.26	16.735		397.26	16.236
397.48	16.82		397.48	15.921
397.69	16.974		397.69	16.74
397.91	17.291		397.91	16.635
398.12	17.061		398.12	16.54
398.34	17.672		398.34	16.7
398.55	17.386		398.55	16.763
398.77	17.246		398.77	16.334
398.99	16.648		398.99	16.184
399.2	16.581		399.2	16.954
399.42	16.117		399.42	16.848
399.63	16.539		399.63	16.828
399.85	16.514		399.85	17.055
400.06	16.719		400.06	16.908
400.28	16.523		400.28	16.948
400.49	16.268		400.49	16.554
400.71	15.925		400.71	16.972
400.92	15.718		400.92	17.063
401.14	15.551		401.14	16.515
401.36	15.351		401.36	16.761
401.57	15.549		401.57	17.116
401.79	15.932		401.79	17.065
402	16.294		402	17.37
402.22	16.606		402.22	17.117
402.43	16.321		402.43	17.269
402.65	16.169		402.65	17.606
402.86	16.086		402.86	17.347
403.08	16.435		403.08	17.411
403.29	16.204		403.29	17.152
403.51	16.085		403.51	16.954
403.72	16.423		403.72	17.072
403.94	16.351		403.94	17.583
404.15	16.603		404.15	17.22
404.37	16.883		404.37	17.368
404.58	17.033		404.58	17.421
404.8	17.039		404.8	17.032
405.02	16.786		405.02	16.97
405.23	16.935		405.23	16.828
405.45	16.771		405.45	16.506
405.66	17.06		405.66	17.048
405.88	16.773		405.88	17.3
406.09	16.856		406.09	17.342
406.31	17.274		406.31	17.584
406.52	17.24		406.52	17.085
406.74	17.107		406.74	17.027
406.95	16.903		406.95	17.152
407.17	16.783		407.17	16.907
407.38	16.419		407.38	17.096
407.6	16.201		407.6	16.968
407.81	16.152		407.81	17.498
408.03	15.815		408.03	17.498
408.24	15.852		408.24	17.431
408.46	15.569		408.46	17.174
408.67	15.411		408.67	17.042
408.89	15.323		408.89	17.276
409.1	15.247		409.1	17.072
409.32	15.261		409.32	17.503
409.53	15.268		409.53	17.338
409.75	15.551		409.75	17.332
409.96	15.245		409.96	17.049
410.18	15.336		410.18	17.187
410.39	15.213		410.39	17.137
410.61	15.654		410.61	17.098
410.82	15.986		410.82	16.969
411.04	16.001		411.04	17.04
411.25	15.99		411.25	17.058
411.46	16.117		411.46	17.024
411.68	16.294		411.68	16.989
411.89	16.472		411.89	17.245
412.11	16.468		412.11	17.194
412.32	16.654		412.32	17.469
412.54	16.623		412.54	17.335
412.75	16.549		412.75	17.32
412.97	16.465		412.97	17.154
413.18	16.573		413.18	17.393
413.4	16.304		413.4	17.411
413.61	16.059		413.61	17.388
413.83	16.109		413.83	17.347
414.04	16.295		414.04	17.369
414.26	16.549		414.26	17.513
414.47	16.688		414.47	17.584
414.69	16.571		414.69	17.311
414.9	16.357		414.9	17.212
415.11	16.08		415.11	17.001
415.33	15.844		415.33	17.073
415.54	15.975		415.54	17.529
415.76	16.086		415.76	17.412
415.97	16.146		415.97	17.346
416.19	16.086		416.19	17.244
416.4	16.347		416.4	17.296
416.62	16.535		416.62	17.239
416.83	16.469		416.83	17.181
417.05	16.227		417.05	17.159
417.26	15.878		417.26	16.94
417.47	15.85		417.47	17.176
417.69	16.034		417.69	17.389
417.9	16.007		417.9	17.241
418.12	15.942		418.12	17.382
418.33	15.908		418.33	17.227
418.55	15.973		418.55	17.445
418.76	15.963		418.76	17.597
418.97	15.963		418.97	17.371
419.19	15.588		419.19	17.41
419.4	15.377		419.4	17.395
419.62	15.542		419.62	17.753
419.83	15.609		419.83	17.695
420.05	15.969		420.05	17.885
420.26	15.904		420.26	17.597
420.48	15.938		420.48	17.504
420.69	16.066		420.69	17.965
420.9	16.144		420.9	17.849
421.12	16.216		421.12	17.723
421.33	16.127		421.33	17.713
421.55	16.19		421.55	17.57
421.76	16.189		421.76	17.795
421.97	16.558		421.97	18.052
422.19	16.801		422.19	18.233
422.4	16.727		422.4	18.025
422.62	16.788		422.62	17.944
422.83	16.606		422.83	17.932
423.05	16.612		423.05	18.133
423.26	16.696		423.26	18.154
423.47	16.655		423.47	17.928
423.69	16.802		423.69	17.962
423.9	16.748		423.9	17.874
424.12	16.652		424.12	17.687
424.33	16.679		424.33	17.914
424.54	16.654		424.54	17.92
424.76	16.44		424.76	17.92
424.97	16.204		424.97	17.906
425.19	16.216		425.19	17.871
425.4	16.099		425.4	17.97
425.61	16.194		425.61	18.109
425.83	16.187		425.83	18.039
426.04	16.218		426.04	18.011
426.26	16.271		426.26	18.141
426.47	16.286		426.47	18.119
426.68	16.34		426.68	18.498
426.9	16.293		426.9	18.512
427.11	16.149		427.11	18.362
427.33	16.226		427.33	18.328
427.54	16.142		427.54	18.339
427.75	16.258		427.75	18.394
427.97	16.272		427.97	18.459
428.18	16.443		428.18	18.645
428.39	16.523		428.39	18.46
428.61	16.47		428.61	18.472
428.82	16.337		428.82	18.331
429.04	16.232		429.04	18.262
429.25	16.137		429.25	18.273
429.46	16.215		429.46	18.059
429.68	16.508		429.68	18.154
429.89	16.567		429.89	18.166
430.1	16.535		430.1	18.049
430.32	16.761		430.32	17.915
430.53	16.6		430.53	17.884
430.75	16.648		430.75	18.024
430.96	16.684		430.96	17.877
431.17	16.562		431.17	17.882
431.39	16.675		431.39	17.973
431.6	16.74		431.6	18.087
431.81	16.939		431.81	18.044
432.03	17.065		432.03	18.205
432.24	16.913		432.24	18.225
432.45	16.675		432.45	18.109
432.67	16.741		432.67	18.247
432.88	16.655		432.88	18.419
433.09	16.592		433.09	18.482
433.31	16.751		433.31	18.484
433.52	16.696		433.52	18.232
433.73	16.688		433.73	18.208
433.95	16.719		433.95	18.327
434.16	16.712		434.16	18.272
434.38	16.613		434.38	18.349
434.59	16.441		434.59	18.212
434.8	16.374		434.8	18.189
435.02	16.497		435.02	18.227
435.23	16.593		435.23	18.385
435.44	16.444		435.44	18.222
435.66	16.488		435.66	18.233
435.87	16.465		435.87	18.111
436.08	16.404		436.08	18.054
436.3	16.424		436.3	18.171
436.51	16.274		436.51	18.214
436.72	16.258		436.72	18.096
436.94	16.226		436.94	18.078
437.15	16.338		437.15	18.111
437.36	16.45		437.36	18.194
437.58	16.482		437.58	18.141
437.79	16.484		437.79	18.21
438	16.429		438	18.078
438.22	16.598		438.22	18.187
438.43	16.673		438.43	18.276
438.64	16.636		438.64	18.362
438.85	16.63		438.85	18.368
439.07	16.622		439.07	18.386
439.28	16.743		439.28	18.454
439.49	16.902		439.49	18.578
439.71	16.759		439.71	18.631
439.92	16.722		439.92	18.585
440.13	16.696		440.13	18.688
440.35	16.579		440.35	18.744
440.56	16.527		440.56	18.602
440.77	16.623		440.77	18.661
440.99	16.677		440.99	18.669
441.2	16.628		441.2	18.575
441.41	16.682		441.41	18.635
441.62	16.651		441.62	18.716
441.84	16.691		441.84	18.789
442.05	16.672		442.05	18.686
442.26	16.577		442.26	18.72
442.48	16.842		442.48	18.812
442.69	16.951		442.69	18.757
442.9	16.931		442.9	18.773
443.12	17.02		443.12	18.778
443.33	16.996		443.33	18.798
443.54	16.895		443.54	19.01
443.75	16.873		443.75	18.967
443.97	16.912		443.97	18.974
444.18	16.96		444.18	18.949
444.39	17.071		444.39	18.982
444.61	17.069		444.61	18.917
444.82	17.077		444.82	18.912
445.03	17.085		445.03	18.83
445.24	17.054		445.24	18.706
445.46	16.928		445.46	18.763
445.67	16.931		445.67	18.742
445.88	16.872		445.88	18.738
446.09	16.852		446.09	18.758
446.31	16.903		446.31	18.646
446.52	16.877		446.52	18.673
446.73	16.866		446.73	18.67
446.95	16.841		446.95	18.687
447.16	16.802		447.16	18.667
447.37	16.8		447.37	18.678
447.58	16.679		447.58	18.695
447.8	16.589		447.8	18.701
448.01	16.574		448.01	18.741
448.22	16.599		448.22	18.73
448.43	16.743		448.43	18.851
448.65	16.782		448.65	18.856
448.86	16.863		448.86	18.869
449.07	16.866		449.07	18.816
449.28	16.927		449.28	18.897
449.5	16.855		449.5	18.84
449.71	16.929		449.71	18.857
449.92	16.934		449.92	18.804
450.13	16.928		450.13	18.79
450.35	17.091		450.35	18.883
450.56	17.273		450.56	18.922
450.77	17.318		450.77	19.007
450.98	17.288		450.98	19.069
451.2	17.127		451.2	19.012
451.41	17.2		451.41	19.002
451.62	17.209		451.62	19.112
451.83	17.349		451.83	19.211
452.05	17.337		452.05	19.173
452.26	17.409		452.26	19.253
452.47	17.451		452.47	19.304
452.68	17.381		452.68	19.282
452.9	17.391		452.9	19.332
453.11	17.311		453.11	19.345
453.32	17.184		453.32	19.298
453.53	17.09		453.53	19.255
453.74	17.174		453.74	19.36
453.96	17.294		453.96	19.367
454.17	17.232		454.17	19.374
454.38	17.229		454.38	19.348
454.59	17.09		454.59	19.291
454.81	16.996		454.81	19.205
455.02	16.987		455.02	19.21
455.23	16.897		455.23	19.117
455.44	16.963		455.44	19.103
455.65	16.961		455.65	19.047
455.87	17.008		455.87	19.038
456.08	17.015		456.08	19.116
456.29	17.057		456.29	18.998
456.5	17.003		456.5	18.911
456.72	17.017		456.72	18.89
456.93	17.068		456.93	18.933
457.14	17.148		457.14	18.876
457.35	17.161		457.35	18.927
457.56	17.231		457.56	19.012
457.78	17.316		457.78	19.119
457.99	17.296		457.99	19.243
458.2	17.323		458.2	19.381
458.41	17.284		458.41	19.426
458.62	17.3		458.62	19.407
458.84	17.312		458.84	19.422
459.05	17.332		459.05	19.555
459.26	17.336		459.26	19.515
459.47	17.292		459.47	19.491
459.68	17.252		459.68	19.437
459.89	17.106		459.89	19.453
460.11	17.108		460.11	19.479
460.32	17.054		460.32	19.414
460.53	16.987		460.53	19.34
460.74	16.995		460.74	19.284
460.95	16.961		460.95	19.227
461.17	16.916		461.17	19.267
461.38	16.864		461.38	19.302
461.59	16.89		461.59	19.281
461.8	16.859		461.8	19.265
462.01	16.903		462.01	19.267
462.22	16.894		462.22	19.359
462.44	16.896		462.44	19.34
462.65	16.98		462.65	19.392
462.86	17.037		462.86	19.383
463.07	17.088		463.07	19.403
463.28	17.093		463.28	19.441
463.5	17.143		463.5	19.439
463.71	17.198		463.71	19.468
463.92	17.297		463.92	19.487
464.13	17.291		464.13	19.478
464.34	17.275		464.34	19.48
464.55	17.226		464.55	19.472
464.76	17.138		464.76	19.446
464.98	17.183		464.98	19.441
465.19	17.17		465.19	19.48
465.4	17.15		465.4	19.492
465.61	17.139		465.61	19.435
465.82	17.139		465.82	19.511
466.03	17.157		466.03	19.566
466.25	17.097		466.25	19.471
466.46	17.093		466.46	19.448
466.67	17.055		466.67	19.402
466.88	17.099		466.88	19.433
467.09	17.104		467.09	19.466
467.3	17.135		467.3	19.451
467.51	17.179		467.51	19.472
467.73	17.17		467.73	19.463
467.94	17.168		467.94	19.463
468.15	17.188		468.15	19.491
468.36	17.192		468.36	19.525
468.57	17.164		468.57	19.541
468.78	17.219		468.78	19.529
468.99	17.262		468.99	19.653
469.21	17.274		469.21	19.704
469.42	17.274		469.42	19.675
469.63	17.265		469.63	19.667
469.84	17.298		469.84	19.694
470.05	17.323		470.05	19.736
470.26	17.35		470.26	19.812
470.47	17.362		470.47	19.801
470.68	17.367		470.68	19.845
470.9	17.383		470.9	19.852
471.11	17.33		471.11	19.883
471.32	17.334		471.32	19.87
471.53	17.294		471.53	19.872
471.74	17.281		471.74	19.837
471.95	17.238		471.95	19.835
472.16	17.214		472.16	19.896
472.37	17.218		472.37	19.895
472.58	17.202		472.58	19.903
472.8	17.173		472.8	19.893
473.01	17.153		473.01	19.857
473.22	17.112		473.22	19.817
473.43	17.105		473.43	19.806
473.64	17.079		473.64	19.798
473.85	17.126		473.85	19.781
474.06	17.128		474.06	19.776
474.27	17.086		474.27	19.734
474.48	17.081		474.48	19.765
474.7	17.101		474.7	19.783
474.91	17.163		474.91	19.809
475.12	17.154		475.12	19.788
475.33	17.129		475.33	19.734
475.54	17.14		475.54	19.759
475.75	17.192		475.75	19.792
475.96	17.215		475.96	19.857
476.17	17.256		476.17	19.865
476.38	17.248		476.38	19.832
476.59	17.244		476.59	19.877
476.8	17.275		476.8	19.829
477.02	17.306		477.02	19.854
477.23	17.285		477.23	19.827
477.44	17.298		477.44	19.809
477.65	17.262		477.65	19.787
477.86	17.324		477.86	19.85
478.07	17.367		478.07	19.845
478.28	17.359		478.28	19.846
478.49	17.332		478.49	19.844
478.7	17.334		478.7	19.863
478.91	17.353		478.91	19.886
479.12	17.346		479.12	19.885
479.33	17.345		479.33	19.887
479.54	17.349		479.54	19.959
479.75	17.35		479.75	19.97
479.97	17.386		479.97	19.995
480.18	17.394		480.18	20.02
480.39	17.391		480.39	20.034
480.6	17.352		480.6	20.03
480.81	17.325		480.81	20.083
481.02	17.332		481.02	20.108
481.23	17.335		481.23	20.115
481.44	17.349		481.44	20.095
481.65	17.322		481.65	20.107
481.86	17.362		481.86	20.104
482.07	17.365		482.07	20.101
482.28	17.354		482.28	20.086
482.49	17.363		482.49	20.114
482.7	17.394		482.7	20.135
482.91	17.411		482.91	20.143
483.12	17.42		483.12	20.153
483.33	17.436		483.33	20.165
483.54	17.46		483.54	20.168
483.76	17.499		483.76	20.152
483.97	17.515		483.97	20.158
484.18	17.546		484.18	20.19
484.39	17.563		484.39	20.162
484.6	17.549		484.6	20.193
484.81	17.551		484.81	20.194
485.02	17.578		485.02	20.202
485.23	17.6		485.23	20.197
485.44	17.598		485.44	20.214
485.65	17.637		485.65	20.205
485.86	17.637		485.86	20.187
486.07	17.662		486.07	20.209
486.28	17.69		486.28	20.206
486.49	17.661		486.49	20.212
486.7	17.684		486.7	20.215
486.91	17.671		486.91	20.193
487.12	17.689		487.12	20.235
487.33	17.713		487.33	20.248
487.54	17.726		487.54	20.291
487.75	17.729		487.75	20.333
487.96	17.724		487.96	20.353
488.17	17.709		488.17	20.34
488.38	17.705		488.38	20.372
488.59	17.72		488.59	20.384
488.8	17.722		488.8	20.387
489.01	17.723		489.01	20.392
489.22	17.772		489.22	20.412
489.43	17.762		489.43	20.429
489.64	17.784		489.64	20.438
489.85	17.777		489.85	20.43
490.06	17.787		490.06	20.458
490.27	17.8		490.27	20.434
490.48	17.804		490.48	20.428
490.69	17.809		490.69	20.409
490.9	17.814		490.9	20.412
491.11	17.795		491.11	20.419
491.32	17.81		491.32	20.447
491.53	17.796		491.53	20.417
491.74	17.799		491.74	20.455
491.95	17.768		491.95	20.446
492.16	17.751		492.16	20.465
492.37	17.756		492.37	20.487
492.58	17.779		492.58	20.495
492.79	17.805		492.79	20.511
493	17.817		493	20.546
493.21	17.845		493.21	20.549
493.42	17.891		493.42	20.573
493.63	17.877		493.63	20.598
493.84	17.886		493.84	20.589
494.05	17.902		494.05	20.592
494.26	17.957		494.26	20.627
494.47	17.978		494.47	20.637
494.68	17.995		494.68	20.657
494.89	18.018		494.89	20.647
495.1	18.018		495.1	20.668
495.31	18.023		495.31	20.672
495.52	18.038		495.52	20.65
495.73	18.036		495.73	20.637
495.94	18.016		495.94	20.626
496.15	17.98		496.15	20.648
496.36	18.036		496.36	20.646
496.57	18.061		496.57	20.666
496.78	18.077		496.78	20.672
496.99	18.074		496.99	20.696
497.19	18.065		497.19	20.672
497.4	18.083		497.4	20.698
497.61	18.077		497.61	20.726
497.82	18.102		497.82	20.747
498.03	18.139		498.03	20.775
498.24	18.153		498.24	20.769
498.45	18.168		498.45	20.775
498.66	18.186		498.66	20.82
498.87	18.195		498.87	20.795
499.08	18.172		499.08	20.805
499.29	18.197		499.29	20.81
499.5	18.211		499.5	20.806
499.71	18.207		499.71	20.786
499.92	18.2		499.92	20.803
500.13	18.212		500.13	20.815
500.34	18.24		500.34	20.823
500.55	18.259		500.55	20.827
500.76	18.26		500.76	20.817
500.96	18.276		500.96	20.84
501.17	18.292		501.17	20.846
501.38	18.302		501.38	20.841
501.59	18.305		501.59	20.889
501.8	18.333		501.8	20.919
502.01	18.314		502.01	20.933
502.22	18.316		502.22	20.958
502.43	18.342		502.43	20.977
502.64	18.374		502.64	20.981
502.85	18.372		502.85	20.984
503.06	18.378		503.06	20.996
503.27	18.396		503.27	21.021
503.48	18.379		503.48	21.049
503.68	18.378		503.68	21.06
503.89	18.397		503.89	21.065
504.1	18.425		504.1	21.058
504.31	18.458		504.31	21.023
504.52	18.453		504.52	21.038
504.73	18.476		504.73	21.043
504.94	18.478		504.94	21.044
505.15	18.505		505.15	21.046
505.36	18.531		505.36	21.044
505.57	18.58		505.57	21.046
505.78	18.588		505.78	21.031
505.98	18.563		505.98	21.035
506.19	18.581		506.19	21.037
506.4	18.59		506.4	21.045
506.61	18.584		506.61	21.027
506.82	18.62		506.82	21.027
507.03	18.648		507.03	21.052
507.24	18.667		507.24	21.061
507.45	18.65		507.45	21.072
507.66	18.655		507.66	21.11
507.87	18.669		507.87	21.148
508.07	18.685		508.07	21.169
508.28	18.692		508.28	21.157
508.49	18.728		508.49	21.158
508.7	18.729		508.7	21.148
508.91	18.729		508.91	21.185
509.12	18.733		509.12	21.21
509.33	18.79		509.33	21.264
509.54	18.777		509.54	21.261
509.75	18.787		509.75	21.246
509.95	18.809		509.95	21.236
510.16	18.851		510.16	21.256
510.37	18.874		510.37	21.261
510.58	18.853		510.58	21.268
510.79	18.839		510.79	21.262
511	18.879		511	21.291
511.21	18.912		511.21	21.327
511.41	18.966		511.41	21.342
511.62	18.996		511.62	21.346
511.83	19.009		511.83	21.374
512.04	18.998		512.04	21.385
512.25	19.007		512.25	21.403
512.46	19.047		512.46	21.428
512.67	19.106		512.67	21.44
512.88	19.107		512.88	21.417
513.08	19.137		513.08	21.434
513.29	19.14		513.29	21.434
513.5	19.166		513.5	21.47
513.71	19.175		513.71	21.49
513.92	19.195		513.92	21.478
514.13	19.205		514.13	21.452
514.33	19.232		514.33	21.433
514.54	19.234		514.54	21.418
514.75	19.235		514.75	21.43
514.96	19.231		514.96	21.44
515.17	19.222		515.17	21.453
515.38	19.239		515.38	21.442
515.59	19.326		515.59	21.462
515.79	19.356		515.79	21.44
516	19.401		516	21.436
516.21	19.425		516.21	21.459
516.42	19.434		516.42	21.468
516.63	19.436		516.63	21.508
516.84	19.453		516.84	21.516
517.04	19.492		517.04	21.52
517.25	19.537		517.25	21.529
517.46	19.579		517.46	21.525
517.67	19.62		517.67	21.587
517.88	19.644		517.88	21.633
518.09	19.627		518.09	21.664
518.29	19.613		518.29	21.671
518.5	19.634		518.5	21.692
518.71	19.654		518.71	21.709
518.92	19.67		518.92	21.692
519.13	19.678		519.13	21.693
519.33	19.707		519.33	21.704
519.54	19.727		519.54	21.736
519.75	19.754		519.75	21.776
519.96	19.79		519.96	21.794
520.17	19.804		520.17	21.804
520.38	19.863		520.38	21.787
520.58	19.878		520.58	21.76
520.79	19.918		520.79	21.783
521	19.933		521	21.81
521.21	19.938		521.21	21.821
521.42	19.978		521.42	21.829
521.62	19.986		521.62	21.825
521.83	20.008		521.83	21.828
522.04	20.014		522.04	21.824
522.25	20.06		522.25	21.854
522.46	20.085		522.46	21.855
522.66	20.116		522.66	21.866
522.87	20.154		522.87	21.875
523.08	20.155		523.08	21.862
523.29	20.185		523.29	21.855
523.49	20.216		523.49	21.852
523.7	20.256		523.7	21.847
523.91	20.309		523.91	21.878
524.12	20.316		524.12	21.894
524.33	20.388		524.33	21.923
524.53	20.438		524.53	21.938
524.74	20.476		524.74	21.949
524.95	20.496		524.95	21.949
525.16	20.522		525.16	21.969
525.37	20.554		525.37	21.994
525.57	20.601		525.57	22.008
525.78	20.626		525.78	22.031
525.99	20.668		525.99	22.091
526.2	20.692		526.2	22.094
526.4	20.716		526.4	22.11
526.61	20.745		526.61	22.113
526.82	20.796		526.82	22.12
527.03	20.831		527.03	22.156
527.23	20.866		527.23	22.166
527.44	20.908		527.44	22.168
527.65	20.946		527.65	22.199
527.86	20.95		527.86	22.193
528.07	20.973		528.07	22.208
528.27	21.01		528.27	22.232
528.48	21.055		528.48	22.246
528.69	21.099		528.69	22.234
528.9	21.157		528.9	22.258
529.1	21.204		529.1	22.29
529.31	21.216		529.31	22.292
529.52	21.237		529.52	22.316
529.73	21.271		529.73	22.299
529.93	21.314		529.93	22.311
530.14	21.372		530.14	22.32
530.35	21.444		530.35	22.325
530.56	21.525		530.56	22.331
530.76	21.555		530.76	22.325
530.97	21.574		530.97	22.328
531.18	21.622		531.18	22.347
531.39	21.683		531.39	22.367
531.59	21.731		531.59	22.36
531.8	21.798		531.8	22.354
532.01	21.881		532.01	22.363
532.21	21.977		532.21	22.371
532.42	22.008		532.42	22.403
532.63	22.051		532.63	22.438
532.84	22.087		532.84	22.449
533.04	22.136		533.04	22.455
533.25	22.192		533.25	22.481
533.46	22.285		533.46	22.498
533.67	22.357		533.67	22.52
533.87	22.413		533.87	22.544
534.08	22.444		534.08	22.555
534.29	22.462		534.29	22.61
534.49	22.5		534.49	22.625
534.7	22.572		534.7	22.654
534.91	22.629		534.91	22.664
535.12	22.734		535.12	22.682
535.32	22.791		535.32	22.686
535.53	22.853		535.53	22.727
535.74	22.879		535.74	22.733
535.94	22.912		535.94	22.755
536.15	22.951		536.15	22.776
536.36	23.032		536.36	22.787
536.57	23.133		536.57	22.793
536.77	23.246		536.77	22.807
536.98	23.351		536.98	22.796
537.19	23.413		537.19	22.837
537.39	23.445		537.39	22.868
537.6	23.478		537.6	22.914
537.81	23.549		537.81	22.919
538.01	23.643		538.01	22.931
538.22	23.734		538.22	22.921
538.43	23.838		538.43	22.933
538.64	23.94		538.64	22.924
538.84	24.003		538.84	22.954
539.05	24.044		539.05	22.98
539.26	24.085		539.26	22.992
539.46	24.135		539.46	23.006
539.67	24.217		539.67	23.031
539.88	24.334		539.88	23.014
540.08	24.463		540.08	22.999
540.29	24.573		540.29	22.986
540.5	24.603		540.5	23.006
540.7	24.665		540.7	23.035
540.91	24.723		540.91	23.067
541.12	24.799		541.12	23.087
541.32	24.903		541.32	23.106
541.53	25.042		541.53	23.091
541.74	25.166		541.74	23.099
541.94	25.276		541.94	23.131
542.15	25.34		542.15	23.161
542.36	25.398		542.36	23.174
542.56	25.45		542.56	23.214
542.77	25.509		542.77	23.238
542.98	25.61		542.98	23.253
543.18	25.751		543.18	23.242
543.39	25.882		543.39	23.24
543.6	25.99		543.6	23.234
543.8	26.062		543.8	23.25
544.01	26.125		544.01	23.258
544.22	26.168		544.22	23.289
544.42	26.248		544.42	23.3
544.63	26.336		544.63	23.278
544.84	26.486		544.84	23.267
545.04	26.607		545.04	23.264
545.25	26.736		545.25	23.267
545.46	26.84		545.46	23.283
545.66	26.91		545.66	23.308
545.87	26.986		545.87	23.355
546.08	27.079		546.08	23.363
546.28	27.207		546.28	23.384
546.49	27.373		546.49	23.372
546.69	27.535		546.69	23.403
546.9	27.69		546.9	23.415
547.11	27.801		547.11	23.435
547.31	27.891		547.31	23.476
547.52	27.946		547.52	23.506
547.73	28.079		547.73	23.535
547.93	28.217		547.93	23.529
548.14	28.381		548.14	23.55
548.35	28.558		548.35	23.545
548.55	28.704		548.55	23.548
548.76	28.807		548.76	23.568
548.96	28.919		548.96	23.608
549.17	29.012		549.17	23.663
549.38	29.124		549.38	23.671
549.58	29.262		549.58	23.677
549.79	29.415		549.79	23.666
549.99	29.602		549.99	23.645
550.2	29.77		550.2	23.643
550.41	29.911		550.41	23.661
550.61	30.014		550.61	23.679
550.82	30.104		550.82	23.692
551.03	30.2		551.03	23.704
551.23	30.336		551.23	23.717
551.44	30.498		551.44	23.727
551.64	30.653		551.64	23.711
551.85	30.802		551.85	23.686
552.06	30.934		552.06	23.679
552.26	31.046		552.26	23.689
552.47	31.168		552.47	23.73
552.67	31.285		552.67	23.785
552.88	31.448		552.88	23.826
553.09	31.584		553.09	23.83
553.29	31.762		553.29	23.834
553.5	31.952		553.5	23.839
553.7	32.135		553.7	23.863
553.91	32.295		553.91	23.889
554.12	32.428		554.12	23.92
554.32	32.597		554.32	23.976
554.53	32.775		554.53	24.039
554.73	32.964		554.73	24.069
554.94	33.167		554.94	24.09
555.14	33.369		555.14	24.096
555.35	33.537		555.35	24.086
555.56	33.694		555.56	24.104
555.76	33.852		555.76	24.122
555.97	34.003		555.97	24.169
556.17	34.148		556.17	24.18
556.38	34.311		556.38	24.199
556.59	34.507		556.59	24.201
556.79	34.714		556.79	24.198
557	34.894		557	24.186
557.2	35.064		557.2	24.173
557.41	35.224		557.41	24.201
557.61	35.382		557.61	24.232
557.82	35.53		557.82	24.258
558.02	35.714		558.02	24.287
558.23	35.899		558.23	24.299
558.44	36.122		558.44	24.326
558.64	36.314		558.64	24.322
558.85	36.522		558.85	24.345
559.05	36.702		559.05	24.359
559.26	36.862		559.26	24.371
559.46	37.029		559.46	24.41
559.67	37.195		559.67	24.436
559.88	37.372		559.88	24.468
560.08	37.576		560.08	24.488
560.29	37.768		560.29	24.478
560.49	37.963		560.49	24.481
560.7	38.151		560.7	24.498
560.9	38.346		560.9	24.511
561.11	38.514		561.11	24.52
561.31	38.681		561.31	24.547
561.52	38.849		561.52	24.572
561.72	39.034		561.72	24.589
561.93	39.227		561.93	24.622
562.13	39.436		562.13	24.627
562.34	39.642		562.34	24.628
562.55	39.83		562.55	24.625
562.75	39.999		562.75	24.619
562.96	40.191		562.96	24.66
563.16	40.382		563.16	24.682
563.37	40.584		563.37	24.699
563.57	40.788		563.57	24.704
563.78	40.984		563.78	24.722
563.98	41.199		563.98	24.735
564.19	41.406		564.19	24.721
564.39	41.64		564.39	24.738
564.6	41.824		564.6	24.742
564.8	42.002		564.8	24.748
565.01	42.169		565.01	24.769
565.21	42.375		565.21	24.811
565.42	42.554		565.42	24.829
565.62	42.763		565.62	24.832
565.83	42.981		565.83	24.834
566.03	43.181		566.03	24.838
566.24	43.35		566.24	24.847
566.44	43.541		566.44	24.846
566.65	43.712		566.65	24.871
566.85	43.898		566.85	24.897
567.06	44.042		567.06	24.898
567.26	44.237		567.26	24.917
567.47	44.441		567.47	24.931
567.67	44.663		567.67	24.926
567.88	44.855		567.88	24.934
568.08	45.081		568.08	24.96
568.29	45.24		568.29	24.952
568.49	45.398		568.49	24.966
568.7	45.579		568.7	24.989
568.9	45.767		568.9	25.001
569.11	45.936		569.11	25.024
569.31	46.135		569.31	25.018
569.52	46.34		569.52	25.043
569.72	46.538		569.72	25.061
569.93	46.731		569.93	25.06
570.13	46.924		570.13	25.09
570.34	47.102		570.34	25.13
570.54	47.276		570.54	25.13
570.75	47.418		570.75	25.131
570.95	47.571		570.95	25.152
571.16	47.76		571.16	25.17
571.36	47.937		571.36	25.177
571.57	48.118		571.57	25.186
571.77	48.317		571.77	25.202
571.98	48.481		571.98	25.209
572.18	48.623		572.18	25.217
572.39	48.809		572.39	25.235
572.59	48.95		572.59	25.258
572.8	49.096		572.8	25.267
573	49.25		573	25.26
573.2	49.422		573.2	25.284
573.41	49.617		573.41	25.314
573.61	49.853		573.61	25.345
573.82	50.028		573.82	25.35
574.02	50.167		574.02	25.357
574.23	50.313		574.23	25.373
574.43	50.462		574.43	25.385
574.64	50.61		574.64	25.412
574.84	50.79		574.84	25.422
575.05	50.929		575.05	25.415
575.25	51.116		575.25	25.421
575.45	51.302		575.45	25.418
575.66	51.478		575.66	25.425
575.86	51.63		575.86	25.42
576.07	51.777		576.07	25.424
576.27	51.884		576.27	25.421
576.48	52.007		576.48	25.444
576.68	52.146		576.68	25.459
576.89	52.308		576.89	25.469
577.09	52.462		577.09	25.477
577.29	52.661		577.29	25.484
577.5	52.81		577.5	25.494
577.7	52.97		577.7	25.53
577.91	53.071		577.91	25.518
578.11	53.136		578.11	25.517
578.32	53.185		578.32	25.522
578.52	53.256		578.52	25.525
578.72	53.338		578.72	25.541
578.93	53.461		578.93	25.569
579.13	53.601		579.13	25.594
579.34	53.767		579.34	25.627
579.54	53.886		579.54	25.651
579.75	53.976		579.75	25.665
579.95	54.024		579.95	25.683
580.15	54.049		580.15	25.684
580.36	54.085		580.36	25.679
580.56	54.181		580.56	25.736
580.77	54.327		580.77	25.777
580.97	54.501		580.97	25.802
581.17	54.673		581.17	25.84
581.38	54.837		581.38	25.857
581.58	54.913		581.58	25.855
581.79	54.928		581.79	25.839
581.99	54.911		581.99	25.815
582.19	54.906		582.19	25.808
582.4	54.933		582.4	25.807
582.6	54.998		582.6	25.807
582.81	55.156		582.81	25.834
583.01	55.324		583.01	25.859
583.21	55.484		583.21	25.848
583.42	55.566		583.42	25.86
583.62	55.555		583.62	25.86
583.83	55.512		583.83	25.839
584.03	55.448		584.03	25.822
584.23	55.43		584.23	25.823
584.44	55.482		584.44	25.84
584.64	55.582		584.64	25.852
584.85	55.744		584.85	25.876
585.05	55.897		585.05	25.902
585.25	56.018		585.25	25.93
585.46	56.043		585.46	25.912
585.66	56.003		585.66	25.897
585.86	55.937		585.86	25.878
586.07	55.867		586.07	25.842
586.27	55.91		586.27	25.844
586.48	55.995		586.48	25.852
586.68	56.138		586.68	25.867
586.88	56.306		586.88	25.888
587.09	56.481		587.09	25.885
587.29	56.546		587.29	25.901
587.49	56.529		587.49	25.897
587.7	56.443		587.7	25.872
587.9	56.335		587.9	25.825
588.1	56.247		588.1	25.809
588.31	56.244		588.31	25.838
588.51	56.279		588.51	25.863
588.72	56.373		588.72	25.897
588.92	56.468		588.92	25.916
589.12	56.536		589.12	25.948
589.33	56.499		589.33	25.949
589.53	56.416		589.53	25.928
589.73	56.271		589.73	25.937
589.94	56.144		589.94	25.927
590.14	56.033		590.14	25.932
590.34	56.019		590.34	25.949
590.55	56.06		590.55	25.989
590.75	56.152		590.75	26.037
590.95	56.228		590.95	26.036
591.16	56.28		591.16	26.058
591.36	56.207		591.36	26.061
591.56	56.075		591.56	26.061
591.77	55.89		591.77	26.049
591.97	55.744		591.97	26.051
592.17	55.62		592.17	26.074
592.38	55.536		592.38	26.067
592.58	55.542		592.58	26.086
592.78	55.602		592.78	26.107
592.99	55.646		592.99	26.135
593.19	55.626		593.19	26.162
593.39	55.507		593.39	26.169
593.6	55.302		593.6	26.169
593.8	55.048		593.8	26.146
594	54.883		594	26.133
594.21	54.742		594.21	26.121
594.41	54.701		594.41	26.105
594.61	54.737		594.61	26.117
594.82	54.776		594.82	26.131
595.02	54.818		595.02	26.164
595.22	54.783		595.22	26.187
595.43	54.68		595.43	26.194
595.63	54.474		595.63	26.185
595.83	54.242		595.83	26.157
596.04	54.062		596.04	26.145
596.24	53.942		596.24	26.139
596.44	53.886		596.44	26.141
596.64	53.874		596.64	26.156
596.85	53.901		596.85	26.189
597.05	53.871		597.05	26.228
597.25	53.806		597.25	26.248
597.46	53.645		597.46	26.253
597.66	53.431		597.66	26.246
597.86	53.215		597.86	26.212
598.07	52.998		598.07	26.184
598.27	52.846		598.27	26.172
598.47	52.796		598.47	26.17
598.67	52.779		598.67	26.178
598.88	52.791		598.88	26.179
599.08	52.799		599.08	26.201
599.28	52.718		599.28	26.221
599.49	52.584		599.49	26.227
599.69	52.425		599.69	26.242
599.89	52.147		599.89	26.217
600.09	51.957		600.09	26.185
600.3	51.804		600.3	26.173
600.5	51.704		600.5	26.191
600.7	51.668		600.7	26.212
600.9	51.646		600.9	26.217
601.11	51.602		601.11	26.254
601.31	51.511		601.31	26.288
601.51	51.336		601.51	26.318
601.72	51.116		601.72	26.321
601.92	50.89		601.92	26.313
602.12	50.616		602.12	26.296
602.32	50.402		602.32	26.262
602.53	50.281		602.53	26.264
602.73	50.17		602.73	26.294
602.93	50.102		602.93	26.311
603.13	50.016		603.13	26.327
603.34	49.883		603.34	26.338
603.54	49.714		603.54	26.371
603.74	49.514		603.74	26.364
603.94	49.274		603.94	26.335
604.15	49.056		604.15	26.307
604.35	48.855		604.35	26.31
604.55	48.704		604.55	26.308
604.75	48.611		604.75	26.324
604.96	48.535		604.96	26.335
605.16	48.464		605.16	26.358
605.36	48.381		605.36	26.362
605.56	48.235		605.56	26.384
605.77	48.076		605.77	26.395
605.97	47.864		605.97	26.391
606.17	47.646		606.17	26.366
606.37	47.419		606.37	26.342
606.58	47.253		606.58	26.337
606.78	47.095		606.78	26.347
606.98	46.949		606.98	26.336
607.18	46.847		607.18	26.328
607.39	46.722		607.39	26.335
607.59	46.593		607.59	26.346
607.79	46.387		607.79	26.338
607.99	46.169		607.99	26.34
608.19	45.935		608.19	26.313
608.4	45.729		608.4	26.29
608.6	45.53		608.6	26.275
608.8	45.388		608.8	26.281
609	45.264		609	26.301
609.21	45.147		609.21	26.314
609.41	45.063		609.41	26.319
609.61	44.985		609.61	26.341
609.81	44.854		609.81	26.365
610.01	44.705		610.01	26.369
610.22	44.484		610.22	26.36
610.42	44.32		610.42	26.354
610.62	44.152		610.62	26.339
610.82	43.99		610.82	26.327
611.02	43.828		611.02	26.299
611.23	43.71		611.23	26.294
611.43	43.591		611.43	26.285
611.63	43.465		611.63	26.284
611.83	43.348		611.83	26.296
612.03	43.184		612.03	26.292
612.24	42.99		612.24	26.275
612.44	42.794		612.44	26.263
612.64	42.612		612.64	26.251
612.84	42.442		612.84	26.227
613.04	42.307		613.04	26.222
613.25	42.178		613.25	26.22
613.45	42.078		613.45	26.234
613.65	41.963		613.65	26.275
613.85	41.831		613.85	26.289
614.05	41.668		614.05	26.311
614.25	41.508		614.25	26.306
614.46	41.308		614.46	26.303
614.66	41.121		614.66	26.306
614.86	40.937		614.86	26.311
615.06	40.768		615.06	26.301
615.26	40.6		615.26	26.283
615.47	40.467		615.47	26.302
615.67	40.336		615.67	26.32
615.87	40.199		615.87	26.328
616.07	40.05		616.07	26.354
616.27	39.885		616.27	26.353
616.47	39.74		616.47	26.354
616.68	39.579		616.68	26.334
616.88	39.389		616.88	26.335
617.08	39.246		617.08	26.337
617.28	39.1		617.28	26.341
617.48	38.952		617.48	26.323
617.68	38.793		617.68	26.33
617.89	38.65		617.89	26.343
618.09	38.504		618.09	26.341
618.29	38.359		618.29	26.348
618.49	38.204		618.49	26.36
618.69	38.041		618.69	26.337
618.89	37.888		618.89	26.344
619.09	37.734		619.09	26.347
619.3	37.602		619.3	26.348
619.5	37.504		619.5	26.341
619.7	37.366		619.7	26.325
619.9	37.24		619.9	26.321
620.1	37.125		620.1	26.338
620.3	37.013		620.3	26.342
620.5	36.875		620.5	26.337
620.71	36.735		620.71	26.346
620.91	36.564		620.91	26.328
621.11	36.414		621.11	26.318
621.31	36.295		621.31	26.317
621.51	36.203		621.51	26.31
621.71	36.112		621.71	26.31
621.91	35.999		621.91	26.302
622.11	35.867		622.11	26.315
622.32	35.743		622.32	26.323
622.52	35.604		622.52	26.333
622.72	35.473		622.72	26.339
622.92	35.329		622.92	26.338
623.12	35.212		623.12	26.341
623.32	35.105		623.32	26.349
623.52	35.016		623.52	26.365
623.72	34.951		623.72	26.374
623.93	34.854		623.93	26.39
624.13	34.746		624.13	26.392
624.33	34.614		624.33	26.388
624.53	34.485		624.53	26.392
624.73	34.358		624.73	26.395
624.93	34.212		624.93	26.388
625.13	34.072		625.13	26.376
625.33	33.944		625.33	26.359
625.53	33.824		625.53	26.345
625.74	33.725		625.74	26.331
625.94	33.623		625.94	26.319
626.14	33.532		626.14	26.308
626.34	33.45		626.34	26.313
626.54	33.353		626.54	26.291
626.74	33.232		626.74	26.269
626.94	33.107		626.94	26.26
627.14	32.982		627.14	26.252
627.34	32.848		627.34	26.239
627.54	32.737		627.54	26.231
627.74	32.65		627.74	26.213
627.95	32.547		627.95	26.205
628.15	32.488		628.15	26.207
628.35	32.44		628.35	26.226
628.55	32.369		628.55	26.226
628.75	32.276		628.75	26.22
628.95	32.176		628.95	26.208
629.15	32.052		629.15	26.2
629.35	31.926		629.35	26.193
629.55	31.786		629.55	26.172
629.75	31.664		629.75	26.183
629.95	31.563		629.95	26.192
630.15	31.481		630.15	26.198
630.35	31.426		630.35	26.222
630.56	31.391		630.56	26.237
630.76	31.346		630.76	26.248
630.96	31.28		630.96	26.237
631.16	31.21		631.16	26.243
631.36	31.103		631.36	26.233
631.56	30.96		631.56	26.24
631.76	30.825		631.76	26.25
631.96	30.698		631.96	26.248
632.16	30.603		632.16	26.257
632.36	30.51		632.36	26.255
632.56	30.453		632.56	26.242
632.76	30.405		632.76	26.249
632.96	30.359		632.96	26.258
633.16	30.333		633.16	26.274
633.36	30.269		633.36	26.282
633.56	30.195		633.56	26.295
633.76	30.092		633.76	26.292
633.96	29.972		633.96	26.294
634.17	29.855		634.17	26.278
634.37	29.756		634.37	26.264
634.57	29.666		634.57	26.272
634.77	29.603		634.77	26.291
634.97	29.592		634.97	26.31
635.17	29.576		635.17	26.337
635.37	29.538		635.37	26.342
635.57	29.494		635.57	26.341
635.77	29.431		635.77	26.358
635.97	29.348		635.97	26.347
636.17	29.226		636.17	26.33
636.37	29.109		636.37	26.312
636.57	29.005		636.57	26.303
636.77	28.905		636.77	26.29
636.97	28.818		636.97	26.29
637.17	28.77		637.17	26.292
637.37	28.744		637.37	26.3
637.57	28.703		637.57	26.289
637.77	28.668		637.77	26.278
637.97	28.645		637.97	26.275
638.17	28.611		638.17	26.269
638.37	28.526		638.37	26.238
638.57	28.426		638.57	26.249
638.77	28.336		638.77	26.242
638.97	28.231		638.97	26.24
639.17	28.137		639.17	26.243
639.37	28.091		639.37	26.245
639.57	28.069		639.57	26.267
639.77	28.071		639.77	26.293
639.97	28.062		639.97	26.296
640.17	28.053		640.17	26.304
640.37	28.033		640.37	26.323
640.57	27.979		640.57	26.32
640.77	27.898		640.77	26.316
640.97	27.794		640.97	26.298
641.17	27.697		641.17	26.284
641.37	27.592		641.37	26.271
641.57	27.533		641.57	26.27
641.77	27.503		641.77	26.282
641.97	27.457		641.97	26.291
642.17	27.451		642.17	26.285
642.37	27.455		642.37	26.279
642.57	27.452		642.57	26.285
642.77	27.441		642.77	26.28
642.97	27.386		642.97	26.251
643.17	27.324		643.17	26.245
643.37	27.239		643.37	26.229
643.57	27.154		643.57	26.226
643.77	27.06		643.77	26.214
643.97	26.986		643.97	26.216
644.17	26.925		644.17	26.206
644.37	26.899		644.37	26.203
644.57	26.917		644.57	26.219
644.77	26.919		644.77	26.235
644.97	26.914		644.97	26.241
645.17	26.909		645.17	26.237
645.37	26.877		645.37	26.255
645.57	26.833		645.57	26.251
645.77	26.765		645.77	26.225
645.97	26.689		645.97	26.219
646.16	26.605		646.16	26.228
646.36	26.553		646.36	26.231
646.56	26.524		646.56	26.249
646.76	26.507		646.76	26.29
646.96	26.499		646.96	26.314
647.16	26.498		647.16	26.319
647.36	26.504		647.36	26.326
647.56	26.491		647.56	26.331
647.76	26.462		647.76	26.341
647.96	26.418		647.96	26.339
648.16	26.347		648.16	26.335
648.36	26.265		648.36	26.349
648.56	26.178		648.56	26.351
648.76	26.127		648.76	26.333
648.96	26.073		648.96	26.326
649.16	26.052		649.16	26.328
649.36	26.034		649.36	26.303
649.56	26.035		649.56	26.316
649.75	26.032		649.75	26.356
649.95	26.029		649.95	26.365
650.15	26.009		650.15	26.366
650.35	25.97		650.35	26.362
650.55	25.924		650.55	26.341
650.75	25.877		650.75	26.331
650.95	25.823		650.95	26.311
651.15	25.774		651.15	26.297
651.35	25.729		651.35	26.301
651.55	25.708		651.55	26.321
651.75	25.685		651.75	26.345
651.95	25.684		651.95	26.363
652.15	25.678		652.15	26.358
652.34	25.672		652.34	26.338
652.54	25.654		652.54	26.328
652.74	25.624		652.74	26.313
652.94	25.59		652.94	26.305
653.14	25.542		653.14	26.292
653.34	25.485		653.34	26.292
653.54	25.457		653.54	26.3
653.74	25.43		653.74	26.31
653.94	25.421		653.94	26.326
654.14	25.406		654.14	26.331
654.33	25.418		654.33	26.336
654.53	25.436		654.53	26.349
654.73	25.451		654.73	26.357
654.93	25.44		654.93	26.347
655.13	25.42		655.13	26.337
655.33	25.394		655.33	26.328
655.53	25.364		655.53	26.296
655.73	25.324		655.73	26.28
655.93	25.292		655.93	26.285
656.12	25.249		656.12	26.28
656.32	25.207		656.32	26.28
656.52	25.185		656.52	26.287
656.72	25.184		656.72	26.285
656.92	25.159		656.92	26.271
657.12	25.125		657.12	26.264
657.32	25.095		657.32	26.257
657.52	25.076		657.52	26.257
657.72	25.05		657.72	26.25
657.91	25		657.91	26.265
658.11	24.962		658.11	26.274
658.31	24.926		658.31	26.291
658.51	24.905		658.51	26.285
658.71	24.883		658.71	26.282
658.91	24.876		658.91	26.297
659.11	24.852		659.11	26.281
659.3	24.839		659.3	26.294
659.5	24.827		659.5	26.315
659.7	24.833		659.7	26.324
659.9	24.828		659.9	26.319
660.1	24.825		660.1	26.318
660.3	24.813		660.3	26.346
660.5	24.832		660.5	26.335
660.69	24.819		660.69	26.347
660.89	24.795		660.89	26.352
661.09	24.771		661.09	26.355
661.29	24.768		661.29	26.38
661.49	24.746		661.49	26.373
661.69	24.733		661.69	26.38
661.89	24.739		661.89	26.38
662.08	24.742		662.08	26.393
662.28	24.735		662.28	26.407
662.48	24.731		662.48	26.433
662.68	24.725		662.68	26.444
662.88	24.715		662.88	26.431
663.08	24.689		663.08	26.427
663.27	24.671		663.27	26.413
663.47	24.661		663.47	26.413
663.67	24.648		663.67	26.408
663.87	24.617		663.87	26.392
664.07	24.611		664.07	26.394
664.27	24.602		664.27	26.4
664.46	24.564		664.46	26.413
664.66	24.532		664.66	26.407
664.86	24.508		664.86	26.403
665.06	24.484		665.06	26.386
665.26	24.459		665.26	26.381
665.45	24.42		665.45	26.386
665.65	24.409		665.65	26.391
665.85	24.394		665.85	26.393
666.05	24.393		666.05	26.382
666.25	24.405		666.25	26.406
666.45	24.41		666.45	26.417
666.64	24.399		666.64	26.405
666.84	24.385		666.84	26.429
667.04	24.389		667.04	26.414
667.24	24.36		667.24	26.399
667.44	24.336		667.44	26.391
667.63	24.314		667.63	26.396
667.83	24.274		667.83	26.394
668.03	24.274		668.03	26.391
668.23	24.259		668.23	26.391
668.43	24.257		668.43	26.404
668.62	24.275		668.62	26.418
668.82	24.273		668.82	26.382
669.02	24.266		669.02	26.371
669.22	24.268		669.22	26.377
669.42	24.283		669.42	26.36
669.61	24.251		669.61	26.364
669.81	24.256		669.81	26.381
670.01	24.243		670.01	26.394
670.21	24.22		670.21	26.401
670.4	24.201		670.4	26.395
670.6	24.185		670.6	26.39
670.8	24.182		670.8	26.382
671	24.181		671	26.378
671.2	24.18		671.2	26.393
671.39	24.193		671.39	26.43
671.59	24.214		671.59	26.442
671.79	24.226		671.79	26.439
671.99	24.228		671.99	26.449
672.18	24.237		672.18	26.446
672.38	24.215		672.38	26.427
672.58	24.179		672.58	26.418
672.78	24.163		672.78	26.422
672.98	24.151		672.98	26.445
673.17	24.133		673.17	26.459
673.37	24.116		673.37	26.475
673.57	24.111		673.57	26.49
673.77	24.106		673.77	26.481
673.96	24.102		673.96	26.456
674.16	24.117		674.16	26.446
674.36	24.14		674.36	26.453
674.56	24.128		674.56	26.453
674.75	24.12		674.75	26.464
674.95	24.121		674.95	26.478
675.15	24.105		675.15	26.479
675.35	24.078		675.35	26.468
675.54	24.037		675.54	26.449
675.74	24.004		675.74	26.464
675.94	23.978		675.94	26.47
676.14	23.967		676.14	26.466
676.33	23.959		676.33	26.458
676.53	23.978		676.53	26.479
676.73	24.006		676.73	26.496
676.92	24.017		676.92	26.49
677.12	24.03		677.12	26.47
677.32	24.035		677.32	26.447
677.52	24.021		677.52	26.435
677.71	24.014		677.71	26.426
677.91	23.972		677.91	26.427
678.11	23.949		678.11	26.443
678.31	23.881		678.31	26.429
678.5	23.84		678.5	26.452
678.7	23.812		678.7	26.467
678.9	23.802		678.9	26.479
679.09	23.799		679.09	26.461
679.29	23.811		679.29	26.463
679.49	23.831		679.49	26.487
679.69	23.879		679.69	26.504
679.88	23.922		679.88	26.516
680.08	23.947		680.08	26.498
680.28	23.935		680.28	26.491
680.47	23.932		680.47	26.486
680.67	23.913		680.67	26.474
680.87	23.923		680.87	26.474
681.07	23.904		681.07	26.461
681.26	23.902		681.26	26.475
681.46	23.886		681.46	26.476
681.66	23.857		681.66	26.486
681.85	23.858		681.85	26.489
682.05	23.862		682.05	26.479
682.25	23.864		682.25	26.46
682.44	23.875		682.44	26.439
682.64	23.884		682.64	26.434
682.84	23.894		682.84	26.413
683.03	23.891		683.03	26.397
683.23	23.87		683.23	26.39
683.43	23.843		683.43	26.385
683.63	23.818		683.63	26.406
683.82	23.772		683.82	26.409
684.02	23.746		684.02	26.436
684.22	23.743		684.22	26.467
684.41	23.719		684.41	26.468
684.61	23.729		684.61	26.481
684.81	23.732		684.81	26.489
685	23.741		685	26.509
685.2	23.767		685.2	26.524
685.4	23.788		685.4	26.55
685.59	23.788		685.59	26.572
685.79	23.793		685.79	26.586
685.99	23.792		685.99	26.59
686.18	23.763		686.18	26.575
686.38	23.744		686.38	26.561
686.58	23.714		686.58	26.57
686.77	23.713		686.77	26.581
686.97	23.709		686.97	26.599
687.17	23.695		687.17	26.611
687.36	23.71		687.36	26.636
687.56	23.708		687.56	26.64
687.76	23.711		687.76	26.643
687.95	23.728		687.95	26.637
688.15	23.758		688.15	26.628
688.35	23.783		688.35	26.618
688.54	23.78		688.54	26.617
688.74	23.78		688.74	26.622
688.93	23.777		688.93	26.634
689.13	23.779		689.13	26.634
689.33	23.749		689.33	26.625
689.52	23.713		689.52	26.617
689.72	23.699		689.72	26.615
689.92	23.678		689.92	26.606
690.11	23.683		690.11	26.598
690.31	23.675		690.31	26.607
690.51	23.677		690.51	26.605
690.7	23.677		690.7	26.609
690.9	23.674		690.9	26.612
691.09	23.687		691.09	26.625
691.29	23.723		691.29	26.622
691.49	23.724		691.49	26.624
691.68	23.728		691.68	26.628
691.88	23.72		691.88	26.642
692.08	23.732		692.08	26.66
692.27	23.731		692.27	26.676
692.47	23.731		692.47	26.697
692.66	23.712		692.66	26.711
692.86	23.704		692.86	26.695
693.06	23.673		693.06	26.686
693.25	23.671		693.25	26.663
693.45	23.667		693.45	26.641
693.65	23.66		693.65	26.612
693.84	23.642		693.84	26.605
694.04	23.656		694.04	26.604
694.23	23.658		694.23	26.598
694.43	23.669		694.43	26.593
694.63	23.659		694.63	26.597
694.82	23.654		694.82	26.589
695.02	23.639		695.02	26.581
695.21	23.634		695.21	26.572
695.41	23.641		695.41	26.587
695.61	23.651		695.61	26.607
695.8	23.631		695.8	26.611
696	23.625		696	26.628
696.19	23.61		696.19	26.645
696.39	23.617		696.39	26.639
696.59	23.61		696.59	26.624
696.78	23.605		696.78	26.609
696.98	23.616		696.98	26.621
697.17	23.652		697.17	26.621
697.37	23.67		697.37	26.635
697.56	23.692		697.56	26.635
697.76	23.704		697.76	26.655
697.96	23.715		697.96	26.668
698.15	23.717		698.15	26.668
698.35	23.706		698.35	26.692
698.54	23.697		698.54	26.684
698.74	23.685		698.74	26.666
698.93	23.639		698.93	26.654
699.13	23.6		699.13	26.628
699.33	23.588		699.33	26.612
699.52	23.573		699.52	26.588
699.72	23.557		699.72	26.586
699.91	23.572		699.91	26.584
700.11	23.595		700.11	26.587
700.3	23.622		700.3	26.578
700.5	23.623		700.5	26.568
700.7	23.64		700.7	26.562
700.89	23.677		700.89	26.542
701.09	23.674		701.09	26.549
701.28	23.676		701.28	26.566
701.48	23.675		701.48	26.604
701.67	23.648		701.67	26.632
701.87	23.606		701.87	26.653
702.06	23.576		702.06	26.679
702.26	23.544		702.26	26.698
702.46	23.514		702.46	26.699
702.65	23.526		702.65	26.697
702.85	23.546		702.85	26.707
703.04	23.599		703.04	26.719
703.24	23.65		703.24	26.749
703.43	23.691		703.43	26.768
703.63	23.734		703.63	26.773
703.82	23.778		703.82	26.786
704.02	23.781		704.02	26.784
704.21	23.8		704.21	26.796
704.41	23.786		704.41	26.792
704.6	23.749		704.6	26.782
704.8	23.705		704.8	26.782
704.99	23.659		704.99	26.779
705.19	23.613		705.19	26.792
705.38	23.581		705.38	26.815
705.58	23.569		705.58	26.839
705.78	23.562		705.78	26.838
705.97	23.601		705.97	26.867
706.17	23.662		706.17	26.882
706.36	23.698		706.36	26.885
706.56	23.759		706.56	26.873
706.75	23.799		706.75	26.848
706.95	23.83		706.95	26.848
707.14	23.837		707.14	26.853
707.34	23.818		707.34	26.834
707.53	23.783		707.53	26.852
707.73	23.703		707.73	26.853
707.92	23.648		707.92	26.863
708.12	23.581		708.12	26.866
708.31	23.541		708.31	26.877
708.51	23.523		708.51	26.872
708.7	23.523		708.7	26.865
708.9	23.555		708.9	26.865
709.09	23.606		709.09	26.861
709.29	23.684		709.29	26.876
709.48	23.761		709.48	26.896
709.68	23.829		709.68	26.897
709.87	23.873		709.87	26.905
710.07	23.896		710.07	26.879
710.26	23.883		710.26	26.863
710.46	23.813		710.46	26.846
710.65	23.739		710.65	26.839
710.85	23.675		710.85	26.838
711.04	23.567		711.04	26.832
711.23	23.494		711.23	26.854
711.43	23.473		711.43	26.864
711.62	23.48		711.62	26.881
711.82	23.501		711.82	26.887
712.01	23.564		712.01	26.865
712.21	23.668		712.21	26.838
712.4	23.768		712.4	26.814
712.6	23.836		712.6	26.777
712.79	23.901		712.79	26.736
712.99	23.95		712.99	26.705
713.18	23.958		713.18	26.69
713.38	23.913		713.38	26.675
713.57	23.865		713.57	26.672
713.77	23.769		713.77	26.669
713.96	23.653		713.96	26.681
714.15	23.556		714.15	26.683
714.35	23.489		714.35	26.706
714.54	23.441		714.54	26.726
714.74	23.424		714.74	26.744
714.93	23.475		714.93	26.771
715.13	23.565		715.13	26.803
715.32	23.692		715.32	26.841
715.52	23.808		715.52	26.853
715.71	23.894		715.71	26.835
715.91	23.976		715.91	26.835
716.1	23.993		716.1	26.815
716.29	23.989		716.29	26.81
716.49	23.937		716.49	26.802
716.68	23.848		716.68	26.809
716.88	23.731		716.88	26.812
717.07	23.623		717.07	26.832
717.27	23.513		717.27	26.877
717.46	23.43		717.46	26.896
717.65	23.404		717.65	26.937
717.85	23.423		717.85	26.949
718.04	23.498		718.04	26.967
718.24	23.603		718.24	26.976
718.43	23.689		718.43	26.965
718.63	23.827		718.63	26.988
718.82	23.934		718.82	26.987
719.01	23.996		719.01	26.973
719.21	24.024		719.21	26.978
719.4	23.991		719.4	26.991
719.6	23.898		719.6	26.997
719.79	23.778		719.79	26.977
719.98	23.643		719.98	27
720.18	23.493		720.18	27.002
720.37	23.359		720.37	27.025
720.57	23.267		720.57	27.037
720.76	23.236		720.76	27.058
720.96	23.288		720.96	27.069
721.15	23.362		721.15	27.063
721.34	23.463		721.34	27.05
721.54	23.61		721.54	27.038
721.73	23.738		721.73	27.012
721.93	23.852		721.93	26.978
722.12	23.922		722.12	26.954
722.31	23.955		722.31	26.956
722.51	23.925		722.51	26.929
722.7	23.861		722.7	26.963
722.89	23.745		722.89	26.987
723.09	23.587		723.09	27.009
723.28	23.453		723.28	27.045
723.48	23.325		723.48	27.078
723.67	23.242		723.67	27.092
723.86	23.241		723.86	27.113
724.06	23.29		724.06	27.108
724.25	23.401		724.25	27.103
724.45	23.543		724.45	27.08
724.64	23.735		724.64	27.059
724.83	23.898		724.83	27.04
725.03	24.03		725.03	27.027
725.22	24.118		725.22	27.013
725.41	24.144		725.41	27.008
725.61	24.131		725.61	27.015
725.8	24.037		725.8	27.025
726	23.931		726	27.037
726.19	23.762		726.19	27.061
726.38	23.611		726.38	27.091
726.58	23.465		726.58	27.146
726.77	23.355		726.77	27.172
726.96	23.314		726.96	27.195
727.16	23.321		727.16	27.216
727.35	23.401		727.35	27.212
727.54	23.541		727.54	27.182
727.74	23.707		727.74	27.11
727.93	23.863		727.93	27.049
728.12	24.008		728.12	26.994
728.32	24.086		728.32	26.942
728.51	24.097		728.51	26.915
728.7	24.065		728.7	26.905
728.9	23.967		728.9	26.915
729.09	23.812		729.09	26.931
729.29	23.635		729.29	26.991
729.48	23.459		729.48	27.057
729.67	23.323		729.67	27.091
729.87	23.231		729.87	27.123
730.06	23.19		730.06	27.162
730.25	23.208		730.25	27.167
730.45	23.319		730.45	27.166
730.64	23.456		730.64	27.152
730.83	23.684		730.83	27.146
731.03	23.898		731.03	27.124
731.22	24.079		731.22	27.113
731.41	24.202		731.41	27.093
731.6	24.291		731.6	27.077
731.8	24.297		731.8	27.041
731.99	24.243		731.99	27.052
732.18	24.097		732.18	27.082
732.38	23.924		732.38	27.117
732.57	23.722		732.57	27.179
732.76	23.552		732.76	27.276
732.96	23.405		732.96	27.364
733.15	23.319		733.15	27.426
733.34	23.282		733.34	27.436
733.54	23.326		733.54	27.447
733.73	23.46		733.73	27.412
733.92	23.653		733.92	27.344
734.12	23.865		734.12	27.283
734.31	24.075		734.31	27.249
734.5	24.229		734.5	27.166
734.69	24.342		734.69	27.131
734.89	24.377		734.89	27.127
735.08	24.332		735.08	27.111
735.27	24.191		735.27	27.123
735.47	24.013		735.47	27.147
735.66	23.826		735.66	27.207
735.85	23.61		735.85	27.287
736.05	23.413		736.05	27.341
736.24	23.279		736.24	27.417
736.43	23.197		736.43	27.463
736.62	23.21		736.62	27.477
736.82	23.278		736.82	27.464
737.01	23.439		737.01	27.438
737.2	23.645		737.2	27.388
737.39	23.871		737.39	27.332
737.59	24.094		737.59	27.286
737.78	24.279		737.78	27.218
737.97	24.408		737.97	27.173
738.17	24.407		738.17	27.125
738.36	24.354		738.36	27.103
738.55	24.232		738.55	27.139
738.74	24.04		738.74	27.175
738.94	23.814		738.94	27.242
739.13	23.564		739.13	27.335
739.32	23.373		739.32	27.41
739.51	23.232		739.51	27.488
739.71	23.161		739.71	27.499
739.9	23.169		739.9	27.498
740.09	23.274		740.09	27.482
740.28	23.432		740.28	27.422
740.48	23.636		740.48	27.342
740.67	23.873		740.67	27.254
740.86	24.101		740.86	27.194
741.05	24.265		741.05	27.121
741.25	24.362		741.25	27.077
741.44	24.393		741.44	27.084
741.63	24.352		741.63	27.105
741.82	24.211		741.82	27.142
742.02	24.016		742.02	27.203
742.21	23.798		742.21	27.317
742.4	23.566		742.4	27.389
742.59	23.365		742.59	27.449
742.79	23.232		742.79	27.517
742.98	23.166		742.98	27.569
743.17	23.178		743.17	27.591
743.36	23.269		743.36	27.549
743.56	23.453		743.56	27.486
743.75	23.687		743.75	27.406
743.94	23.909		743.94	27.31
744.13	24.114		744.13	27.196
744.33	24.301		744.33	27.098
744.52	24.433		744.52	27.033
744.71	24.458		744.71	26.98
744.9	24.426		744.9	26.997
745.09	24.295		745.09	27.049
745.29	24.091		745.29	27.154
745.48	23.842		745.48	27.251
745.67	23.607		745.67	27.358
745.86	23.4		745.86	27.451
746.05	23.238		746.05	27.538
746.25	23.148		746.25	27.59
746.44	23.157		746.44	27.6
746.63	23.257		746.63	27.596
746.82	23.428		746.82	27.55
747.01	23.625		747.01	27.463
747.21	23.885		747.21	27.376
747.4	24.104		747.4	27.28
747.59	24.307		747.59	27.187
747.78	24.451		747.78	27.117
747.97	24.503		747.97	27.091
748.17	24.474		748.17	27.092
748.36	24.338		748.36	27.145
748.55	24.138		748.55	27.221
748.74	23.886		748.74	27.295
748.93	23.63		748.93	27.384
749.13	23.387		749.13	27.453
749.32	23.2		749.32	27.535
749.51	23.082		749.51	27.624
749.7	23.033		749.7	27.663
749.89	23.082		749.89	27.681
750.09	23.213		750.09	27.64
750.28	23.409		750.28	27.565
750.47	23.655		750.47	27.46
750.66	23.911		750.66	27.372
750.85	24.171		750.85	27.278
751.04	24.367		751.04	27.198
751.24	24.5		751.24	27.161
751.43	24.546		751.43	27.169
751.62	24.482		751.62	27.22
751.81	24.335		751.81	27.287
752	24.132		752	27.367
752.19	23.892		752.19	27.486
752.39	23.657		752.39	27.592
752.58	23.435		752.58	27.698
752.77	23.273		752.77	27.763
752.96	23.179		752.96	27.8
753.15	23.174		753.15	27.8
753.34	23.243		753.34	27.775
753.54	23.389		753.54	27.687
753.73	23.607		753.73	27.589
753.92	23.824		753.92	27.477
754.11	24.06		754.11	27.375
754.3	24.27		754.3	27.32
754.49	24.4		754.49	27.272
754.68	24.449		754.68	27.23
754.88	24.427		754.88	27.238
755.07	24.319		755.07	27.294
755.26	24.161		755.26	27.372
[truncated: 1,650 more rows]
