# Supplementary material for: Scalable production of structurally colored composite films by shearing supramolecular composites of polymers and colloids
Source: Nat Commun. 2024 Feb 29;15:1874. doi: 10.1038/s41467-024-46237-4 (PMC10904808; doi:10.1038/s41467-024-46237-4)
Supplement: Supplementary file 3 — Source Data [file 41467_2024_46237_MOESM3_ESM.zip › Source of Data/Supplementary Fig.21a.xls]

## Sheet: Sheet1
10 wt.%					15 wt.%					20 wt.%
ω (rad/s)	G' (Pa)	G" (Pa)			ω (rad/s)	G' (Pa)	G" (Pa)			ω (rad/s)	G' (Pa)	G" (Pa)
628.319	2571150	1851110			628.319	2215370	1934800			628.319	759429	751310
396.441	1916520	1440980			396.441	1681750	1263790			396.441	552231	562405
250.14	1661700	1258480			250.14	1412840	1077690			250.14	440802	445658
157.827	1474170	1100180			157.827	1180180	905411			157.827	355423	353615
99.5816	1295220	961881			99.5816	981377	752027			99.5816	287433	281507
62.8319	1132630	838154			62.8319	817553	622669			62.8319	233954	224567
39.6438	989297	725645			39.6438	683113	513181			39.6438	191722	178605
25.0137	857638	624336			25.0137	571271	422013			25.0137	157824	142361
15.7828	746061	534755			15.7828	484740	345269			15.7828	130824	113948
9.95809	646747	455531			9.95809	405926	284712			9.95809	109429	91375.9
6.28319	558956	386659			6.28319	348447	232400			6.28319	91891.2	73491.8
3.96441	486710	326548			3.96441	299094	191043			3.96441	79072.7	58852.4
2.50139	422991	277100			2.50139	260914	155879			2.50139	68410	47388.4
1.57827	372555	233832			1.57827	226563	128940			1.57827	59911.1	38106.4
0.99582	327106	200657			0.99582	202275	103573			0.99582	50914.6	31724.2
0.62832	291500	170039			0.62832	172279	91324.2			0.62832	43779.4	26759.2
