# Supplementary material for: Scalable production of structurally colored composite films by shearing supramolecular composites of polymers and colloids
Source: Nat Commun. 2024 Feb 29;15:1874. doi: 10.1038/s41467-024-46237-4 (PMC10904808; doi:10.1038/s41467-024-46237-4)
Supplement: Supplementary file 3 — Source Data [file 41467_2024_46237_MOESM3_ESM.zip › Source of Data/Supplementary Fig.21b.xls]

## Sheet: Sheet1
10 wt%			15 wt%			20 wt%
Strain (%)	Stress (Pa)		Strain (%)	Stress (Pa)		Strain (%)	Stress (Pa)
0	-1764.23		0	-1960.78		0	-1093.81
0	-2049.22		0	-1960.78		0	-1093.81
0	-1899.94		0	-1960.78		0	-1093.81
0	-1899.94		0	-1960.78		0	-1093.81
0	-1899.94		0	-1960.78		0	-1373.63
0	-1899.94		0.02288	283.798		0	-1373.63
0	-1899.94		0.28986	15866.9		0	-1373.63
0.01481	1031.4		0.37376	22574.8		0.01246	0
0.28148	28281.9		0.56446	36764.7		0.2243	9615.38
0.37037	38975.9		0.77803	47626.4		0.29907	13456.5
0.55556	60078.8		0.97635	57662.5		0.46106	21698.2
0.76296	78548.9		1.1823	65454.1		0.62928	28566.3
0.95556	93056.3		1.373	73555.2		0.80374	32687.2
1.15556	107116		1.56369	81630.5		0.96573	37901.9
1.33333	119574		1.76964	88596.5		1.12773	42582.4
1.53333	133932		1.92983	91640.9		1.28349	47237.5
1.72593	146675		2.10527	99174.4		1.45171	53011.8
1.91852	159283		2.30358	108643		1.61994	57692.3
2.11111	171890		2.54004	120356		1.7757	63441.2
2.2963	184335		2.73837	125361		1.93769	67562.1
2.4963	197824		2.91381	130366		2.09346	71962.8
2.68148	208817		3.09688	136791		2.24922	74430.2
2.87407	220827		3.29519	146259		2.41121	80764.1
3.06667	231236		3.49352	154902		2.58567	87352.5
3.27407	241048		3.71473	166305		2.74143	91727.7
3.45926	252040		3.95118	176342		2.90966	97222.2
3.65926	262449		4.18002	183024		3.07788	102462
3.84444	271243		4.38597	188029		3.23988	106024
4.04444	280472		4.56903	194995		3.41433	111238
4.22963	290283		4.77498	201703		3.57009	114265
4.42963	302158		4.98856	206140		3.73209	118920
4.62222	311088		5.17925	211997		3.88162	122787
4.82222	320764		5.36995	217286		4.04984	128281
5.01481	329856		5.58353	225103		4.21184	133496
5.20741	339085		5.77422	230934		4.38006	138151
5.41481	347295		5.98017	237074		4.53583	141738
5.59259	354759		6.17086	242931		4.70405	146393
5.78519	363119		6.37681	249613		4.85981	149700
5.97778	372049		6.56751	254051		5.02181	156288
6.17778	378793		6.76583	261868		5.19003	162062
6.36296	386271		6.96415	268266		5.35826	165344
6.56296	394766		7.1701	274690		5.51402	168651
6.74815	402244		7.37605	278019		5.66978	174145
6.95556	409857		7.55912	284701		5.83801	180734
7.13333	416304		7.75743	290273		6	183201
7.33333	424365		7.97102	296414		6.16822	188136
7.52593	431395		8.17697	300026		6.32399	191723
7.71852	438438		8.36003	306708		6.49221	197217
7.9037	446635		8.55835	311997		6.65421	200778
8.0963	455280		8.75668	317570		6.82243	204085
8.3037	464521		8.955	323426		6.97819	209020
8.48889	469502		9.15332	329283		7.14019	212047
8.67407	476382		9.35927	335965		7.30218	217262
8.86667	484593		9.55759	340428		7.46417	221103
9.06667	493088		9.75591	346285		7.62617	225224
9.25926	498802		9.94661	351006		7.80062	228531
9.45926	505696		10.1449	358256		7.95639	232092
9.64444	512291		10.3585	363545		8.11838	235653
9.84444	519905		10.5492	369118		8.28037	238960
10.0296	525184		10.7552	373581		8.44237	243641
10.2296	532661		10.9458	377761		8.59813	246642
10.4222	539108		11.1442	382198		8.76012	251043
10.6148	544237		11.3425	387229		8.92212	255723
10.8074	550833		11.5484	393086		9.09034	259844
11.0444	559179		11.7391	398916		9.27726	263126
11.2296	564892		11.9451	402812		9.43302	266433
11.4296	571054		12.1358	409778		9.59502	270833
11.6148	578816		12.3417	413132		9.75701	275488
11.8074	585846		12.54	418705		9.919	278515
12	592007		12.746	423168		10.0748	282916
12.1926	598006		12.9291	427606		10.243	287291
12.4	604316		13.135	434314		10.405	291972
12.5926	610030		13.3333	439886		10.5732	294719
12.8	614711		13.524	444324		10.729	298001
12.9778	618091		13.7224	451006		10.8972	303241
13.1704	624388		13.9359	454644		11.0592	304335
13.363	631567		14.1342	457430		11.2212	309269
13.563	637579		14.3326	459365		11.3832	310923
13.7407	642844		14.5233	464396		11.5514	313950
13.9482	649738		14.7292	468860		11.7134	318351
14.1333	654719		14.9352	472755		11.8692	320258
14.3333	660880		15.1182	477193		12.0374	324100
14.5259	666010		15.3242	483617		12.2056	327686
14.7185	670841		15.5225	489474		12.3614	330433
14.9185	676704		15.7285	493369		12.567	334809
15.1037	680504		15.9191	498375		12.7352	339769
15.2963	686665		16.1175	502270		12.8972	343050
15.4889	691211		16.3082	508127		13.0592	345264
15.6889	697657		16.5141	512023		13.2149	349919
15.8815	702489		16.7048	518447		13.3894	354319
16.0667	706451		16.9336	523994		13.5452	354879
16.2593	712015		17.132	525671		13.7134	357067
16.4593	716711		17.3227	529025		13.8754	359814
16.6444	720077		17.521	533488		14.0436	363121
16.8444	726224		17.6583	536816		14.2056	365868
17.0296	731503		17.8871	542105		14.3614	368615
17.237	737515		18.0854	544892		14.5234	372711
17.4222	739415		18.2838	549639		14.6978	374644
17.6074	743229		18.4821	553535		14.8536	377391
17.8	748359		18.688	557430		15.0031	382072
18.0074	752905		18.8864	560217		15.1651	387286
18.1852	755103		19.0847	564396		15.3333	391687
18.3852	759487		19.283	568576		15.5016	393875
18.5852	763300		19.4889	571646		15.6573	396902
18.7778	766381		19.672	574149		15.8318	400183
18.9556	771946		19.8703	578044		15.9938	401277
19.1482	777662		20.0687	582508		16.1495	403490
19.3556	784108		20.2822	586404		16.3053	406517
19.5481	787185		20.4653	588364		16.4735	409264
19.7407	788946		20.6636	593937		16.6355	412826
19.9185	793200		20.8696	597549		16.8037	413640
20.1259	799346		21.0679	599510		16.9595	417760
20.3185	802723		21.2662	602554		17.134	420508
20.5111	806823		21.4645	607018		17.2897	420788
20.7037	811069		21.6705	610088		17.4517	422721
20.8963	814585		21.8612	613158		17.6075	426562
21.0815	819431		22.0671	616770		17.7757	430123
21.2741	825292		22.2578	619840		17.9439	433710
21.4667	830708		22.4638	623736		18.0935	436177
21.6667	834369		22.6545	625955		18.2617	438645
21.8593	839354		22.8528	631269		18.4237	441672
22.0444	844200		23.0587	635165		18.5794	443300
22.2444	850346		23.2647	637384		18.7414	445793
22.437	853123		23.4554	638777		18.9097	447421
22.6296	855769		23.6613	642131		19.0654	450168
22.8222	861038		23.852	643524		19.2336	454034
23.0222	865154		24.058	646027		19.3894	455942
23.2148	867054		24.2563	648529		19.5639	457316
23.4148	869100		24.447	651032		19.7259	459529
23.6	872762		24.6529	654102		19.8879	459783
23.8	875846		24.8513	656063		20.0436	461157
23.9852	876577		25.0496	659959		20.2118	463370
24.1778	880823		25.2479	662461		20.3738	464744
24.363	885223		25.4462	664680		20.5296	466651
24.563	889908		25.6445	666641		20.6978	468864
24.7778	892254		25.8429	669143		20.8598	472426
24.963	894162		26.0336	673323		21.028	473799
25.1556	897962		26.2471	675284		21.1776	475733
25.3556	901477		26.4378	676677		21.3458	478200
25.5556	903092		26.6285	677503		21.5016	481227
25.7333	905592		26.8269	681966		21.6698	483135
25.9185	910277		27.0328	684185		21.838	486162
26.1259	914523		27.2387	685578		22.0062	488350
26.3259	915408		27.4218	688648		22.1682	490563
26.5111	915985		27.6278	691718		22.3302	491097
26.7111	919369		27.8337	692544		22.486	493844
26.9037	920531		28.0244	692828		22.6542	496871
27.0963	921415		28.2227	696156		22.8224	499618
27.2741	924500		28.4211	698942		22.9844	500712
27.4741	930792		28.627	700619		23.1464	502925
27.6667	933877		28.8177	702580		23.3146	504833
27.8593	935923		29.0084	706192		23.4766	505673
28.0519	939869		29.222	709830		23.6262	508420
28.2593	940608		29.4127	711481		23.7944	511981
28.4444	940900		29.611	713725		23.9564	512795
28.637	942515		29.8017	716512		24.1246	514169
28.8296	946615		30	719556		24.2741	516636
29.0222	949700		30.1983	723736		24.4424	519383
29.2296	951446		30.4043	724587		24.6106	521876
29.4074	951746		30.6102	725697		24.7726	522410
29.6074	954831		30.8162	724871		24.9283	524064
29.8	955408		30.9992	723194		25.0966	525997
29.9852	956292		31.1976	723736		25.2648	528185
30.1778	960392		31.4111	729051		25.4206	530118
30.3778	963754		31.6095	729051		25.5826	532306
30.5778	964354		31.7925	728483		25.7383	532865
30.7704	964354		31.9908	730160		25.9128	536147
30.963	965954		32.1968	734881		26.0685	536961
31.1482	968600		32.3951	735449		26.2305	538614
31.3407	969623		32.6011	735733		26.3925	540268
31.5333	970354		32.7918	737126		26.567	540827
31.7185	973431		32.9977	737951		26.7165	541082
31.9185	974600		33.1884	738519		26.8847	541921
32.1185	974900		33.3867	739628		27.0405	543574
32.3037	975331		33.5774	741022		27.215	545202
32.4963	978131		33.791	742415		27.3707	546042
32.6815	982377		33.9893	742415		27.5327	546576
32.8815	984131		34.18	741847		27.6885	549603
33.0667	985746		34.386	743524		27.8567	551536
33.2667	990577		34.5767	745743		28.0125	551816
33.4667	992038		34.775	746311		28.1807	554563
33.6593	992485		34.9733	746311		28.3427	556751
33.8444	993069		35.1716	749381		28.5047	557311
34.0444	993954		35.3776	751600		28.6729	558684
34.237	993800		35.5759	752167		28.8287	559498
34.4222	993508		35.7666	752167		28.9969	561152
34.6074	994838		35.9725	756063		29.1589	561686
34.8148	998054		36.1632	757172		29.3209	563339
35.0148	998931		36.3692	757172		29.4829	563899
35.2	999215		36.5599	757172		29.6511	564713
35.4	1.00055e+06		36.7582	759675		29.8069	564713
35.5852	1.00186e+06		36.9641	760243		29.9688	567740
35.7852	1002600		37.1625	760243		30.1184	569394
35.9704	1.00275e+06		37.3608	761068		30.2928	572675
36.163	1.00508e+06		37.5591	761352		30.4486	573235
36.3556	1.00626e+06		37.7651	761920		30.6168	574608
36.5481	1.00758e+06		37.9558	761920		30.7788	576796
36.7333	1.00831e+06		38.1541	762178		30.947	576796
36.9333	1.01198e+06		38.36	761920		31.0966	577356
37.1259	1.01271e+06		38.5507	760784		31.2648	578449
37.3259	1.01314e+06		38.7796	760784		31.433	578729
37.5037	1.01314e+06		38.9855	759959		31.595	579823
37.7037	1.01359e+06		39.1762	759675		31.757	580383
37.8963	1.01359e+06		39.3822	758849		31.919	581197
38.0963	1.01359e+06		39.5652	758849		32.0872	581756
38.2815	1.01359e+06		39.7635	759133		32.243	583104
38.4741	1.01475e+06		39.9619	759417		32.405	583104
38.6667	1.01519e+06		40.1754	759133		32.5607	584478
38.8667	1.01534e+06		40.3661	759133		32.7352	586691
39.0519	1.01549e+06		40.5721	759675		32.891	587225
39.2444	1.01608e+06		40.778	759959		33.053	587505
39.4519	1.01681e+06		40.9687	759417		33.2087	589159
39.637	1.01681e+06		41.1671	759417		33.4019	590252
39.8296	1.01695e+06		41.3654	759675		33.5514	591092
40.0222	1.01872e+06		41.5789	759133		33.7259	591346
40.2222	1.01872e+06		41.762	758849		33.8816	591346
40.4	1.01872e+06		41.968	758849		34.0498	592186
40.6	1.01915e+06		42.1587	758566		34.1994	592465
40.7778	1.02047e+06		42.357	758566		34.3676	594093
40.9852	1.02267e+06		42.5477	758849		34.5296	594373
41.1778	1.02355e+06		42.7612	759133		34.6978	594093
41.3778	1023100		42.9596	758566		34.8598	594653
41.5704	1.02252e+06		43.1579	756631		35.0156	595467
41.763	1.02018e+06		43.341	756347		35.1776	596306
41.9704	1.02018e+06		43.5545	756347		35.3396	596586
42.163	1021200		43.7452	755779		35.5078	597960
42.363	1.02208e+06		43.9512	754954		35.6636	598494
42.5481	1.02297e+06		44.1419	754102		35.8318	599588
42.7482	1.02325e+06		44.3478	753560		35.9938	599868
42.9333	1.02472e+06		44.5461	752451		36.1558	599868
43.1333	1.02487e+06		44.7445	750490		36.3178	600707
43.3259	1.02502e+06		44.9504	749665		36.486	600962
43.5111	1.02648e+06		45.1411	749665		36.6417	601241
43.7037	1.02765e+06		45.3471	749381		36.8037	601521
43.9037	1.02838e+06		45.5378	748529		36.9595	601801
44.0889	1.02897e+06		45.7361	747988		37.134	601521
44.2889	1.02897e+06		45.9344	747704		37.2835	601801
44.4815	1.02897e+06		46.1403	747136		37.4517	601801
44.6889	1.02883e+06		46.331	744092		37.6075	602615
44.8741	1.02707e+06		46.5294	742131		37.7757	603709
45.0667	1.02707e+06		46.7277	741847		37.9315	604828
45.2518	1.02707e+06		46.9413	741305		38.0997	605642
45.4519	1.02736e+06		47.1243	737384		38.2617	606202
45.6444	1.02736e+06		47.3227	736275		38.4299	606202
45.8296	1.02823e+06		47.5286	736275		38.5794	607016
46.0296	1.02853e+06		47.7269	734623		38.7477	607016
46.2222	1.02765e+06		47.9252	733772		38.9097	607016
46.4148	1.02648e+06		48.1236	732379		39.0716	607016
46.6	1.02648e+06		48.3295	731837		39.2399	607016
46.8	1.02648e+06		48.5202	729592		39.3956	607016
46.9926	1.02545e+06		48.7185	725697		39.5639	608109
47.1852	1.02398e+06		48.9092	725129		39.7259	608109
47.3778	1.02398e+06		49.1152	724587		39.8879	607550
47.6	1023400		49.3135	723194		40.0498	607016
47.7852	1.02062e+06		49.4508	720691		40.2181	607016
47.9778	1.02004e+06		49.5881	720124		40.3676	607016
48.1704	1.02004e+06		49.7864	718731		40.5358	608389
48.363	1.02032e+06		50	715944		40.6978	608923
48.563	1.02004e+06		50.1831	712874		40.8723	608923
48.7556	1.01945e+06		50.389	710655		41.028	608109
48.9556	1.01768e+06		50.5797	709262		41.1838	608109
49.163	1.01739e+06		50.7857	707043		41.352	608923
49.3407	1.01608e+06		50.9763	705908		41.514	608669
49.5407	1.01579e+06		51.1823	703689		41.6698	608109
49.7333	1.01491e+06		51.3882	699226		41.8318	608109
49.9185	1.01329e+06		51.5789	698117		42	608109
50.1185	1.01241e+06		51.7696	696440		42.162	607550
50.3037	1.01226e+06		51.968	694763		42.324	607016
50.5037	1.01051e+06		52.1739	692828		42.4798	607016
50.7037	1.00889e+06		52.3722	686971		42.6417	607016
50.8889	1.00831e+06		52.5553	684185		42.8037	608669
51.0815	1.00758e+06		52.7612	682508		42.972	608923
51.2741	1.00743e+06		52.9825	677219		43.134	608923
51.4667	1.00743e+06		53.1808	673891		43.2959	608669
51.6519	1.00773e+06		53.3715	670820		43.4579	608669
51.8518	1.00773e+06		53.5774	668034		43.6262	607550
52.0519	1.00655e+06		53.7757	665789		43.7819	606736
52.2444	1.00376e+06		53.9741	660501		43.9502	606456
52.4222	1.00348e+06		54.1724	656889		44.0997	606456
52.6148	1.00362e+06		54.3783	652993		44.2679	606202
52.8296	1.00362e+06		54.569	647704		44.4361	606202
53.0074	1000400		54.7674	642389		44.5981	605082
53.2148	999669		54.9581	640454		44.7539	603989
53.4	997169		55.1716	635991		44.9159	603709
53.6	994969		55.37	631269		45.0841	603175
53.7778	993654		55.5606	625697		45.2399	603175
53.9778	993508		55.7513	622343		45.4081	603709
54.1704	992338		55.9802	617054		45.5639	603989
54.3704	989992		56.1861	612874		45.7321	603709
54.5556	988523		56.3768	607301		45.8941	603175
54.7556	988238		56.5828	599226		46.0561	601521
54.9481	986908		56.7735	595046		46.2181	601241
55.1333	983846		56.9718	587255		46.3801	601241
55.3185	983262		57.1854	583333		46.5483	601241
55.5185	983262		57.3837	578328		46.7041	600707
55.7037	982962		57.5973	570537		46.8723	600148
55.9037	981062		57.7803	562719		47.0343	599334
56.1037	979292		57.9786	556605		47.1963	597960
56.2889	977246		58.1693	549639		47.352	597400
56.4889	974315		58.3829	542957		47.5202	596841
56.6741	971669		58.566	534598		47.6822	596306
56.8741	970354		58.7643	527915		47.8442	594093
57.0519	969769		58.9626	519814		48	593839
57.2593	969338		59.1686	509804		48.1682	593559
57.4444	967869		59.3593	500335		48.3302	593279
57.6444	966400		59.5652	490015		48.5109	590252
57.837	963908		59.7635	480547		48.6667	589438
58.037	960092		59.9695	469401		48.8287	589718
58.2148	957762		60.1602	458824		48.9844	590532
58.4074	957308		60.3585	448787		49.1464	590532
58.6	957177		60.5568	439035		49.3084	591346
58.8074	954092		60.7628	426780		49.4829	590532
58.9852	950862		60.9535	415635		49.6449	587785
59.1852	949115		61.1442	404205		49.8131	585038
59.3704	946469		61.3577	393911		49.9689	583664
59.5704	943838		61.5484	380547		50.1246	583104
59.7482	940608		61.7544	369118		50.2991	582570
59.9556	939138		61.9451	356579		50.4486	580637
60.1482	936654		62.151	343756		50.623	580103
60.3407	932108		62.3341	329825		50.785	579263
60.5407	929623		62.54	316460		50.9533	577890
60.7259	927562		62.7384	304205		51.109	575702
60.9259	923900		62.9519	289732		51.271	575702
61.1111	920100		63.135	275800		51.433	575702
61.3259	916438		63.341	263545		51.595	574608
61.5111	913208		63.5469	249897		51.7508	573514
61.7185	909838		63.7452	236223		51.9252	572141
61.9333	904277		63.9283	224252		52.0872	570208
62.1333	898700		64.1342	211171		52.2492	566901
62.3185	893569		64.3402	198633		52.3987	565807
62.5259	888300		64.5385	185243		52.567	564713
62.7111	881992		64.7292	171053		52.729	563060
62.8963	878046		64.9275	158514		52.8972	560312
63.1037	873646		65.1335	144298		53.0592	558939
63.2889	867785		65.3242	130650		53.215	557031
63.4815	862508		65.5225	118111		53.3022	555937
63.6741	856508		65.7208	106140		53.4455	554563
63.8741	850192		65.9268	91640.9		53.6013	552630
64.0593	842869		66.1175	79669.8		53.7632	551536
64.2519	835254		66.3158	66589.3		53.9315	550163
64.4593	827046		66.5065	54592.4		54.0935	548509
64.6593	819715		66.7201	40402.5		54.2555	545762
64.8444	811800		66.9184	30082.6		54.4112	543829
65.0444	802877		67.1167	22832.8		54.5794	541361
65.237	794515		67.3074	17260.1		54.7414	540268
65.437	783669		67.5134	11145.5		54.9034	536961
65.6148	773262		67.6964	6140.35		55.0654	533679
65.8222	763748		67.9024	1960.78		55.2336	529838
66.0148	756121		68.1083	-2786.38		55.3832	527625
66.2148	744694		68.3066	-5856.55		55.5514	526252
66.4	734000		68.505	-8926.73		55.7072	523504
66.6	722560		68.6957	-12822.5		55.8754	521596
66.7778	710984		68.9016	-15325.1		56.0436	519383
66.9852	700290		69.0999	-17002.1		56.1994	517196
67.163	690030		69.2982	-19220.8		56.3801	515008
67.363	679486		69.5042	-19788.4		56.5358	510328
67.5704	668928		69.7025	-22007.2		56.6978	508954
67.7556	656917		69.8932	-22574.8		56.866	506207
67.9333	647241		70.1144	-23400.4		57.028	502925
68.1333	638746		70.3051	-23400.4		57.19	499059
68.3333	628350		70.5187	-23968		57.352	494404
68.5259	617941		70.7094	-23968		57.5265	490283
68.7185	607682		70.9001	-24793.6		57.6885	487256
68.9111	596404		71.0984	-25077.4		57.8442	482855
69.1111	586145		71.3043	-24793.6		58	479574
69.2889	575885		71.5103	-24509.8		58.1745	476267
69.4889	566060		71.701	-24509.8		58.3364	472146
69.6741	556682		71.9146	-24509.8		58.4922	467491
69.8815	545255		72.1205	-24226		58.648	465278
70.0593	532661		72.3188	-24226		58.8224	463370
70.2593	521954		72.5095	-24226		58.9844	458410
70.4518	510975		72.7155	-24226		59.1464	452381
70.6444	498802		72.9138	-24793.6		59.3146	448794
70.837	488691		73.1121	-24509.8		59.4642	443045
71.0296	478147		73.3181	-24509.8		59.6199	438085
71.2296	467154		73.524	-23968		59.7819	434244
71.4148	454112		73.7147	-23968		59.9502	431217
71.6074	439306		73.913	-23968		60.1184	426282
71.8	424813		74.1114	-23968		60.2804	420228
72	409125		74.3249	-24509.8		60.4361	414759
72.1852	392717		74.5156	-24509.8		60.6044	408705
72.3852	375564		74.714	-24793.6		60.7664	403490
72.5704	355207		74.9123	-24793.6		60.9284	396342
72.7704	329707		75.1106	-24793.6		61.0779	391407
72.9556	297761		75.3013	-24509.8		61.2523	386727
73.1482	232851		75.492	-24509.8		61.4143	380138
73.3407	201488		75.7132	-24509.8		61.5701	374084
73.5407	184335		75.9039	-24509.8		61.7259	368870
73.7259	171442		76.1022	-24509.8		61.8941	362841
73.9185	163096		76.3005	-24509.8		62.0623	356507
74.1037	156066		76.5065	-24509.8		62.2243	350758
74.3111	150204		76.6972	-24793.6		62.3863	342516
74.4889	144626		76.8879	-24793.6		62.5483	336462
74.6889	138763		77.0862	-24509.8		62.7165	328780
74.8889	133498		77.2998	-24509.8		62.8723	321098
75.0741	128368		77.4981	-24226		63.0405	312856
75.2667	123387		77.6964	-24509.8		63.1963	305988
75.4593	119723		77.8871	-25077.4		63.3645	297746
75.6593	115028		78.0931	-24793.6		63.514	290878
75.8518	111364		78.2914	-24793.6		63.6885	284290
76.0444	106532		78.4821	-24509.8		63.8442	275488
76.2296	103017		78.688	-23968		64.0062	268900
76.4296	99638.2		78.8863	-23968		64.162	260938
76.6444	95241.2		79.077	-24226		64.3302	252417
76.8296	91726.3		79.283	-24226		64.4922	244175
77.0222	87777.2		79.4813	-25077.4		64.6604	235933
77.2074	84547.3		79.6796	-25361.2		64.8162	228531
77.4074	80747.4		79.878	-25077.4		64.9844	220569
77.5926	77368.2		80.0687	-25361.2		65.1402	212327
77.8	73554.8		80.2746	-24226		65.3146	204340
78	70623.4		80.4729	-24226		65.4642	196378
78.1852	67257.8		80.6712	-24226		65.6262	188696
78.3852	63742.9		80.8696	-24509.8		65.7944	180174
78.5704	60513		81.0679	-24509.8		65.9502	172492
78.7778	57296.7		81.2662	-23968		66.1121	164810
78.963	53632.5		81.4722	-24793.6		66.2741	155729
79.1556	50850.5		81.6705	-24509.8		66.4486	148326
79.3407	48068.4		81.8841	-24226		66.5981	140364
79.5407	45137.1		82.0824	-24509.8		66.7664	132937
79.7259	41907.2		82.2731	-24226		66.9221	125534
79.9259	38541.6		82.4714	-24509.8		67.0903	115359
80.1185	36044.5		82.685	-24509.8		67.2461	108771
80.3185	32678.9		82.8757	-24509.8		67.4143	101903
80.5037	29896.9		83.074	-24509.8		67.5825	93940.8
80.6963	27399.8		83.2647	-24793.6		67.7446	87606.8
80.8889	23450.7		83.4706	-24509.8		67.9128	80764.1
81.0815	20655		83.6613	-24509.8		68.0748	75803.8
81.2741	16122.3		83.8597	-25077.4		68.2368	70589.1
81.4667	11874.6		84.058	-24509.8		68.405	66188.4
81.6741	5428.4		84.2716	-25077.4		68.567	62347.4
81.8593	-434.272		84.4546	-25077.4		68.7227	57412.5
82.0519	-5713.39		84.6529	-25077.4		68.891	53011.8
82.237	-9811.82		84.8513	-24793.6		69.0467	49984.7
82.437	-13774.6		85.0572	-24509.8		69.215	46143.7
82.6222	-17438.7		85.2555	-24793.6		69.3707	42582.4
82.8148	-20071.5		85.4539	-24793.6		69.5389	38461.5
83.0074	-23002.8		85.6522	-24793.6		69.6947	35968.7
83.2148	-25784.9		85.8581	-24509.8		69.8692	32967
83.3926	-27983.4		86.0641	-24509.8		70.0249	28846.2
83.5852	-30046.2		86.27	-24793.6		70.1932	25819.1
83.7778	-32231.1		86.4607	-24793.6		70.3489	23351.6
83.9778	-33411.8		86.659	-24793.6		70.5358	21138.6
84.1556	-34429.6		86.8497	-24793.6		70.6916	16763.3
84.363	-35610.3		87.0557	-24509.8		70.8598	15644.1
84.5556	-36628.1		87.2616	-24509.8		71.0093	12896.8
84.7481	-37075.9		87.46	-24509.8		71.1713	10989
84.9407	-37659.5		87.6506	-24509.8		71.3458	8521.57
85.1259	-37510.2		87.849	-24509.8		71.5016	7147.94
85.3259	-37360.9		88.0549	-25077.4		71.676	4400.69
85.5111	-37510.2		88.2456	-24793.6		71.838	2747.25
85.7111	-37958.1		88.4516	-24793.6		72.0125	1093.81
85.9037	-37659.5		88.6423	-24793.6		72.1558	-279.813
86.0963	-37510.2		88.8482	-24226		72.3178	-2467.44
86.2815	-37510.2		89.0389	-24226		72.4797	-3027.07
86.4741	-37659.5		89.2448	-24509.8		72.648	-5494.51
86.6741	-37510.2		89.4279	-24509.8		72.8037	-7427.76
86.8741	-37510.2		89.6415	-24509.8		72.972	-7961.95
87.0593	-37659.5		89.8398	-24509.8		73.1277	-9335.57
87.2519	-37808.8		90.0381	-24509.8		73.296	-10175
87.4518	-37808.8		90.2288	-24509.8		73.4517	-11268.8
87.6444	-37510.2		90.4348	-23968		73.6199	-11803
87.8296	-37510.2		90.6331	-24509.8		73.7757	-12362.6
88.0148	-37659.5		90.8314	-24509.8		73.9439	-14016.1
88.2148	-37659.5		91.0374	-24509.8		74.0997	-14016.1
88.4074	-37659.5		91.2204	-24509.8		74.2679	-14270.5
88.6074	-37808.8		91.4188	-24793.6		74.4175	-15109.9
88.7926	-37659.5		91.6171	-24793.6		74.5919	-15644.1
88.9926	-37659.5		91.8307	-24226		74.7539	-15644.1
89.1852	-37659.5		92.0214	-24509.8		74.9097	-15923.9
89.3778	-37808.8		92.2197	-23968		75.0841	-17017.7
89.563	-37808.8		92.4104	-23968		75.2336	-17297.5
89.763	-37510.2		92.6163	-24509.8		75.3956	-17297.5
89.9481	-37510.2		92.807	-24793.6		75.5701	-17857.1
90.1407	-37659.5		93.013	-24509.8		75.7383	-17857.1
90.3482	-37659.5		93.2037	-24793.6		75.9065	-18137
90.5556	-37659.5		93.4172	-24509.8		76.0685	-18137
90.7407	-37510.2		93.6156	-24509.8		76.2305	-18951
90.9333	-37659.5		93.8063	-24509.8		76.3925	-19230.8
91.1333	-37808.8		94.0046	-25077.4		76.5607	-19765
91.3333	-37808.8		94.2105	-24793.6		76.7165	-19230.8
91.5037	-37808.8		94.4089	-24509.8		76.8785	-18951
91.6963	-37808.8		94.5919	-24226		77.0405	-18951
91.8963	-37659.5		94.7902	-24226		77.2025	-18951
92.0963	-37510.2		95.0038	-24793.6		77.3583	-18671.1
92.2889	-37659.5		95.2021	-24509.8		77.5265	-18671.1
92.4741	-37659.5		95.3928	-24509.8		77.6947	-18671.1
92.5778	-37659.5		95.5988	-24509.8		77.8567	-18671.1
92.8074	-37659.5		95.7895	-24226		78.0125	-18671.1
93	-37659.5		95.9878	-24793.6		78.1744	-18951
93.1852	-37510.2		96.1861	-24509.8		78.3364	-18951
93.3778	-37510.2		96.3921	-24509.8		78.4984	-18951
93.5778	-37659.5		96.5904	-24509.8		78.6542	-18671.1
93.7704	-37659.5		96.7887	-24226		78.8224	-19230.8
93.9704	-37510.2		96.9794	-24509.8		78.9907	-19230.8
94.1556	-37510.2		97.1854	-24509.8		79.1464	-18671.1
94.3556	-37808.8		97.3761	-25077.4		79.3146	-18671.1
94.5407	-37808.8		97.5744	-24793.6		79.4766	-18951
94.7333	-37808.8		97.7879	-24793.6		79.6386	-18671.1
94.9333	-37659.5		97.9786	-24793.6		79.7944	-18951
95.1259	-37659.5		98.177	-24793.6		79.9564	-18951
95.3037	-37659.5		98.3753	-24793.6		80.1184	-19230.8
95.5037	-37659.5		98.5812	-24509.8		80.2804	-18671.1
95.7037	-37808.8		98.7719	-24509.8		80.4424	-19510.6
95.8963	-37808.8		98.9626	-24793.6		80.6106	-18951
96.0815	-37659.5		99.1609	-24509.8		80.7726	-20044.8
96.2741	-37659.5		99.3745	-24509.8		80.9346	-20044.8
96.4667	-37808.8		99.5652	-24509.8		81.0903	-20044.8
96.6518	-37958.1		99.7712	-24509.8		81.2523	-19510.6
96.8444	-37808.8		99.9542	-24509.8		81.4081	-18671.1
97.0444	-37808.8		100.16	-24793.6		81.5701	-18951
97.1482	-37659.5		100.351	-24793.6		81.7508	-18671.1
97.3778	-37808.8		100.557	-25077.4		81.9128	-19510.6
97.563	-37808.8		100.748	-24793.6		82.0748	-19765
97.763	-37808.8		100.953	-24509.8		82.2243	-19765
			101.159	-24509.8		82.3863	-19230.8
			101.35	-24793.6		82.5483	-19230.8
			101.548	-24793.6		82.7165	-19230.8
			101.747	-24793.6		82.8723	-19230.8
			101.953	-24793.6		83.0343	-18391.3
			102.143	-24793.6		83.1963	-18671.1
			102.349	-24793.6		83.3645	-18951
			102.548	-24509.8		83.514	-18951
			102.746	-24509.8		83.6822	-18671.1
			102.937	-24509.8		83.8442	-18671.1
			103.143	-24226		84	-18951
			103.341	-24226		84.1744	-18951
			103.539	-24793.6		84.3302	-18951
			103.73	-24793.6		84.4922	-19765
			103.928	-24793.6		84.6604	-18951
			104.134	-24793.6		84.8287	-19510.6
			104.333	-24509.8		84.9782	-19510.6
			104.523	-24509.8		85.1464	-19510.6
			104.722	-24509.8		85.296	-18951
			104.935	-24509.8		85.4704	-18951
			105.126	-24793.6		85.6262	-19230.8
			105.324	-24509.8		85.7944	-19230.8
			105.522	-24509.8		85.9502	-18951
			105.728	-24509.8		86.1184	-18951
			105.912	-24226		86.2866	-18951
			106.11	-24226		86.4424	-18951
			106.308	-24793.6		86.5981	-18951
			106.514	-24226		86.7664	-18951
			106.697	-23968		86.9346	-18951
			106.911	-24226		87.109	-19765
			107.124	-24226		87.2648	-19510.6
			107.323	-23968		87.4206	-19510.6
			107.521	-24226		87.595	-18951
						87.7446	-19230.8
						87.9128	-18951
						88.0748	-18671.1
						88.2368	-18671.1
						88.3925	-18671.1
						88.5607	-18671.1
						88.7165	-18671.1
						88.891	-18951
						89.0405	-18951
						89.2025	-18951
						89.3707	-19230.8
						89.5327	-19510.6
						89.7009	-19510.6
						89.8567	-19230.8
						90.0249	-19230.8
						90.1744	-18671.1
						90.3427	-18951
						90.5109	-18951
						90.6791	-19230.8
						90.8287	-18951
						90.9969	-18671.1
						91.1589	-18951
						91.3209	-18951
						91.4704	-19230.8
						91.6386	-18951
						91.8006	-18951
						91.9689	-18951
						92.1308	-18951
						92.2928	-18951
						92.4548	-18951
						92.6106	-18951
						92.7726	-18951
						92.9346	-18951
						93.1028	-19230.8
						93.2648	-19230.8
						93.4206	-19230.8
						93.5763	-19230.8
						93.7508	-19230.8
						93.9065	-18951
						94.0623	-18951
						94.2305	-18951
						94.3988	-19510.6
						94.5607	-18951
						94.7165	-18951
						94.8723	-19230.8
						95.0405	-19230.8
						95.2087	-19230.8
						95.3645	-19230.8
						95.5327	-19510.6
						95.6947	-19510.6
						95.8505	-18951
						96.0125	-18951
						96.1869	-18951
						96.3427	-19230.8
						96.4984	-19510.6
						96.6542	-18671.1
						96.8224	-19230.8
						96.9844	-19230.8
						97.1464	-19230.8
						97.3146	-18391.3
						97.4704	-18671.1
						97.6386	-19510.6
						97.7882	-19230.8
						97.9564	-18951
						98.1184	-18951
						98.2866	-18951
						98.4424	-18671.1
						98.6106	-18391.3
						98.7726	-19230.8
						98.9283	-19765
						99.0841	-19510.6
						99.2523	-19510.6
						99.4143	-18951
						99.5763	-18951
						99.7321	-19510.6
						99.9065	-19510.6
						100.062	-19510.6
						100.224	-19765
						100.386	-18951
						100.548	-19230.8
						100.71	-19230.8
						100.879	-18671.1
						101.034	-18951
						101.19	-19510.6
						101.364	-19510.6
						101.52	-19230.8
						101.682	-19230.8
						101.844	-19230.8
						102.012	-19230.8
						102.181	-18951
						102.336	-18951
						102.511	-19230.8
						102.667	-18951
						102.829	-19230.8
						102.984	-19230.8
						103.165	-18951
						103.315	-18951
						103.477	-18951
						103.651	-18951
						103.813	-18951
						103.969	-18951
						104.131	-18671.1
						104.299	-19510.6
						104.449	-18951
						104.623	-18951
						104.779	-18671.1
						104.947	-19510.6
						105.103	-19230.8
						105.265	-18671.1
						105.421	-19230.8
						105.595	-19230.8
						105.757	-19230.8
						105.919	-18951
						106.081	-18951
						106.237	-19230.8
						106.399	-18951
						106.561	-18951
						106.729	-18671.1
						106.891	-18951
						107.047	-19230.8
						107.202	-19230.8
						107.364	-19510.6
						107.533	-19510.6
						107.695	-18951
						107.85	-19510.6
						108.019	-18671.1
						108.181	-18671.1
						108.336	-18671.1
						108.498	-18671.1
						108.667	-18951
						108.835	-18951
						108.991	-18951
						109.159	-19230.8
						109.315	-19510.6
						109.477	-19510.6
						109.639	-19510.6
						109.807	-19230.8
						109.963	-19230.8
						110.125	-18951
						110.28	-18951
						110.449	-18951
						110.611	-18951
						110.773	-19230.8
						110.928	-18671.1
						111.097	-18671.1
						111.259	-19230.8
						111.421	-19230.8
						111.583	-19230.8
						111.745	-19230.8
						111.913	-19230.8
						112.075	-19230.8
						112.15	-19230.8
						112.361	-18951
						112.523	-18951
