# Supplementary material for: Scalable production of structurally colored composite films by shearing supramolecular composites of polymers and colloids
Source: Nat Commun. 2024 Feb 29;15:1874. doi: 10.1038/s41467-024-46237-4 (PMC10904808; doi:10.1038/s41467-024-46237-4)
Supplement: Supplementary file 3 — Source Data [file 41467_2024_46237_MOESM3_ESM.zip › Source of Data/Supplementary Fig.22b.xls]

## Sheet: Sheet1
30 oC			45 oC			60 oC
Wavelength (nm)	Reflectance (%)		Wavelength (nm)	Reflectance (%)		Wavelength (nm)	Reflectance (%)
344.93	634.985		344.93	858.625		344.93	50.694
345.15	634.985		345.15	858.625		345.15	50.694
345.37	634.985		345.37	858.625		345.37	50.694
345.59	-221.591		345.59	2900.17		345.59	477.799
345.81	60.568		345.81	-40.549		345.81	-91.395
346.03	-128.757		346.03	-187.174		346.03	55.929
346.24	106.989		346.24	-31.719		346.24	-21.254
346.46	-37.532		346.46	-438.904		346.46	-230.222
346.68	-199.485		346.68	-1532.84		346.68	-411.032
346.9	-72.845		346.9	-343.858		346.9	-29.146
347.12	-176.945		347.12	-305.845		347.12	-22.723
347.34	-305.233		347.34	-522.388		347.34	-290.787
347.56	-3.001		347.56	-57.319		347.56	-8.713
347.77	19.17		347.77	-1.551		347.77	12.712
347.99	12.748		347.99	-13.437		347.99	-5.87
348.21	0.205		348.21	4.214		348.21	-0.598
348.43	10.411		348.43	12.05		348.43	15.915
348.65	12.498		348.65	23.651		348.65	16.012
348.87	10.444		348.87	26.621		348.87	24.992
349.08	21.009		349.08	33.274		349.08	27.274
349.3	21.809		349.3	36.648		349.3	31.445
349.52	21.015		349.52	37.306		349.52	31.773
349.74	23.512		349.74	36.93		349.74	27.787
349.96	27.423		349.96	38.032		349.96	29.335
350.18	27.071		350.18	36.488		350.18	31.108
350.39	21.294		350.39	35.175		350.39	27.471
350.61	20.256		350.61	32.457		350.61	28.073
350.83	21.856		350.83	36.036		350.83	31.894
351.05	22.913		351.05	34.897		351.05	33.891
351.27	22.639		351.27	35.517		351.27	32.964
351.49	21.601		351.49	30.801		351.49	31.549
351.7	21.448		351.7	30.589		351.7	30.239
351.92	18.124		351.92	27.277		351.92	26.962
352.14	19.049		352.14	26.387		352.14	23.81
352.36	20.628		352.36	25.79		352.36	23.814
352.58	19.699		352.58	25.748		352.58	24.201
352.8	16.619		352.8	23.58		352.8	21.905
353.01	19.087		353.01	22.992		353.01	22.092
353.23	24.48		353.23	26.284		353.23	25.042
353.45	22.133		353.45	25.316		353.45	21.461
353.67	19.429		353.67	20.367		353.67	17.296
353.89	19.157		353.89	21.724		353.89	17.687
354.1	19.915		354.1	22.693		354.1	18.037
354.32	20.77		354.32	26.344		354.32	18.651
354.54	21.791		354.54	27.315		354.54	18.891
354.76	24.546		354.76	27.146		354.76	22.478
354.98	24.411		354.98	27.14		354.98	26.336
355.19	22.432		355.19	28.136		355.19	25.256
355.41	20.903		355.41	27.353		355.41	25.76
355.63	24.903		355.63	29.744		355.63	27.642
355.85	22.211		355.85	31.937		355.85	28.38
356.07	21.495		356.07	32.582		356.07	29.692
356.28	21.263		356.28	31.551		356.28	29.245
356.5	24.041		356.5	34.742		356.5	32.13
356.72	26.916		356.72	33.571		356.72	31.461
356.94	26.677		356.94	32.972		356.94	31.13
357.16	27.233		357.16	33.773		357.16	34.485
357.37	29.307		357.37	34.363		357.37	33.809
357.59	27.714		357.59	32.943		357.59	33.142
357.81	29.22		357.81	32.014		357.81	32.912
358.03	26.085		358.03	28.102		358.03	31.197
358.25	26.475		358.25	26.679		358.25	31.851
358.46	22.66		358.46	24.463		358.46	30.67
358.68	21.772		358.68	23.109		358.68	29.888
358.9	20.679		358.9	20.347		358.9	27.286
359.12	20.407		359.12	20.837		359.12	29.358
359.33	17.729		359.33	20.037		359.33	28.974
359.55	16.093		359.55	17.977		359.55	27.646
359.77	14.653		359.77	20.513		359.77	27.296
359.99	13.51		359.99	19.607		359.99	25.316
360.21	12.169		360.21	17.769		360.21	26.739
360.42	13.272		360.42	20.598		360.42	26.582
360.64	11.924		360.64	21.924		360.64	23.631
360.86	14.974		360.86	25.963		360.86	25.738
361.08	13.679		361.08	25.997		361.08	25.587
361.29	14.747		361.29	26.138		361.29	25.195
361.51	14.701		361.51	26.642		361.51	24.094
361.73	13.978		361.73	27.385		361.73	23.143
361.95	15.265		361.95	27.538		361.95	22.899
362.17	15.039		362.17	27.006		362.17	21.698
362.38	14.564		362.38	27.506		362.38	22.435
362.6	14.803		362.6	25.621		362.6	22.051
362.82	16.166		362.82	26.356		362.82	22.845
363.04	16.322		363.04	25.453		363.04	23.499
363.25	15.003		363.25	23.829		363.25	23.317
363.47	13.907		363.47	22.381		363.47	25.224
363.69	13.029		363.69	20.868		363.69	24.878
363.91	13.633		363.91	21.081		363.91	24.31
364.12	14.988		364.12	20.93		364.12	25.984
364.34	16.155		364.34	20.668		364.34	27.631
364.56	18.541		364.56	22.31		364.56	29.33
364.78	18.709		364.78	21.913		364.78	28.992
364.99	19.16		364.99	21.252		364.99	29.454
365.21	19.623		365.21	23.324		365.21	29.926
365.43	20.494		365.43	22.471		365.43	31.324
365.65	18.343		365.65	19.124		365.65	30.111
365.86	18.511		365.86	20.536		365.86	29.502
366.08	18.089		366.08	21.496		366.08	29.438
366.3	17.858		366.3	22.236		366.3	27.916
366.52	17.851		366.52	22.813		366.52	26.686
366.73	19.179		366.73	23.326		366.73	27.165
366.95	19.393		366.95	24.247		366.95	26.138
367.17	20.247		367.17	24.933		367.17	25.615
367.39	19.79		367.39	21.589		367.39	25.063
367.6	19.126		367.6	22.079		367.6	25.219
367.82	18.541		367.82	22.803		367.82	23.979
368.04	17.699		368.04	21.778		368.04	22.963
368.25	18.303		368.25	22.266		368.25	22.227
368.47	19.401		368.47	25.449		368.47	23.104
368.69	20.244		368.69	25.709		368.69	22.616
368.91	19.93		368.91	23.901		368.91	21.638
369.12	20.227		369.12	24.382		369.12	22.314
369.34	19.692		369.34	24.245		369.34	22.648
369.56	18.744		369.56	24.355		369.56	22.931
369.78	16.609		369.78	22.792		369.78	22.142
369.99	15.19		369.99	21.724		369.99	22.246
370.21	15.33		370.21	24.088		370.21	23.166
370.43	16.554		370.43	23.334		370.43	23.502
370.64	17.486		370.64	22.908		370.64	24.719
370.86	17.132		370.86	22.956		370.86	25.013
371.08	15.991		371.08	22.171		371.08	24.866
371.3	15.363		371.3	20.964		371.3	23.774
371.51	15.154		371.51	20.26		371.51	22.233
371.73	15.903		371.73	22.738		371.73	22.416
371.95	16.887		371.95	22.341		371.95	23.427
372.16	17.891		372.16	21.554		372.16	23.288
372.38	17.677		372.38	20.461		372.38	23.658
372.6	18.735		372.6	21.365		372.6	24.54
372.81	19.275		372.81	20.641		372.81	23.745
373.03	17.248		373.03	19.626		373.03	22.736
373.25	17.312		373.25	19.266		373.25	22.789
373.47	16.698		373.47	20.186		373.47	21.861
373.68	17.71		373.68	21.067		373.68	22.294
373.9	17.508		373.9	21.494		373.9	22.508
374.12	16.8		374.12	21.807		374.12	22.799
374.33	16.814		374.33	22.161		374.33	23.149
374.55	15.652		374.55	20.27		374.55	23.097
374.77	14.98		374.77	18.952		374.77	21.894
374.98	14.362		374.98	17.675		374.98	21.725
375.2	14.377		375.2	17.577		375.2	20.174
375.42	13.92		375.42	17.575		375.42	18.974
375.64	14.174		375.64	18.906		375.64	19.329
375.85	14.386		375.85	19.402		375.85	19.955
376.07	12.632		376.07	20.138		376.07	19.993
376.29	11.549		376.29	18.612		376.29	19.761
376.5	11		376.5	17.266		376.5	19.237
376.72	11.237		376.72	16.624		376.72	18.733
376.94	12.568		376.94	14.326		376.94	19.01
377.15	11.773		377.15	13.868		377.15	18.482
377.37	11.981		377.37	14.444		377.37	19.451
377.59	12.33		377.59	15.603		377.59	20.079
377.8	11.651		377.8	16.607		377.8	19.647
378.02	13.109		378.02	17.513		378.02	21.652
378.24	12.679		378.24	16.685		378.24	21.754
378.45	13.289		378.45	15.519		378.45	22.21
378.67	13.109		378.67	14.587		378.67	22.111
378.89	14.996		378.89	14.516		378.89	22.356
379.1	16.726		379.1	15.817		379.1	22.546
379.32	17.026		379.32	15.841		379.32	21.426
379.54	17.667		379.54	15.977		379.54	21.941
379.75	17.637		379.75	17.723		379.75	22.065
379.97	18.438		379.97	17.583		379.97	23.144
380.19	19.825		380.19	17.589		380.19	22.567
380.4	19.576		380.4	17.751		380.4	21.748
380.62	20.854		380.62	18.61		380.62	22.567
380.84	19.74		380.84	17.628		380.84	21.302
381.05	19.953		381.05	18.203		381.05	20.848
381.27	19.326		381.27	19.01		381.27	20.97
381.49	20.557		381.49	20.397		381.49	20.691
381.7	19.315		381.7	20.741		381.7	20.249
381.92	19		381.92	20.295		381.92	20.568
382.14	18.488		382.14	19.711		382.14	22.596
382.35	18.741		382.35	19.67		382.35	21.99
382.57	19.233		382.57	19.414		382.57	22.826
382.79	17.785		382.79	19.267		382.79	22.329
383	16.444		383	19.148		383	22.417
383.22	16.509		383.22	18.266		383.22	22.481
383.43	15.721		383.43	17.031		383.43	21.701
383.65	15.119		383.65	17.857		383.65	21.069
383.87	14.608		383.87	17.147		383.87	21.165
384.08	14.175		384.08	17.709		384.08	20.667
384.3	13.63		384.3	16.869		384.3	20.913
384.52	13.895		384.52	16.717		384.52	19.779
384.73	13.121		384.73	16.338		384.73	19.635
384.95	13.298		384.95	17.028		384.95	18.52
385.17	12.618		385.17	17.102		385.17	17.837
385.38	12.007		385.38	16.98		385.38	17.611
385.6	13.205		385.6	16.746		385.6	17.438
385.81	13.555		385.81	16.157		385.81	17.239
386.03	14.118		386.03	16.725		386.03	17.876
386.25	14.798		386.25	17.476		386.25	18.35
386.46	14.925		386.46	17.06		386.46	18.826
386.68	15.349		386.68	17.614		386.68	19.737
386.9	14.662		386.9	16.432		386.9	20.025
387.11	14.46		387.11	16.18		387.11	20.158
387.33	14.739		387.33	16.049		387.33	20.83
387.54	15.693		387.54	16.495		387.54	20.659
387.76	15.556		387.76	16.93		387.76	20.942
387.98	14.733		387.98	16.261		387.98	21.015
388.19	14.65		388.19	16.588		388.19	20.473
388.41	14.172		388.41	17.056		388.41	20.819
388.63	14.206		388.63	17.49		388.63	21.101
388.84	14.552		388.84	17.525		388.84	21.397
389.06	14.593		389.06	16.982		389.06	21.476
389.27	15.087		389.27	17.349		389.27	21.563
389.49	14.456		389.49	16.956		389.49	20.638
389.71	15.36		389.71	17.608		389.71	20.636
389.92	16.216		389.92	17.433		389.92	19.988
390.14	16.413		390.14	17.571		390.14	20.449
390.35	16.28		390.35	17.276		390.35	20.691
390.57	16.673		390.57	16.711		390.57	21.047
390.79	17.285		390.79	17.553		390.79	21.532
391	17.17		391	17.144		391	21.703
391.22	17.496		391.22	17.32		391.22	21.699
391.43	18.154		391.43	18.273		391.43	21.46
391.65	17.908		391.65	18.019		391.65	20.93
391.87	17.509		391.87	18.409		391.87	20.872
392.08	17.867		392.08	18.12		392.08	21.185
392.3	18.149		392.3	17.649		392.3	21.13
392.51	18.255		392.51	18.036		392.51	20.835
392.73	17.852		392.73	18.486		392.73	21.373
392.95	17.533		392.95	18.274		392.95	21.141
393.16	17.761		393.16	18.263		393.16	21.383
393.38	17.335		393.38	18.341		393.38	21.284
393.59	17.171		393.59	18.259		393.59	21.445
393.81	17.333		393.81	18.682		393.81	21.006
394.02	16.853		394.02	18.544		394.02	21.208
394.24	16.73		394.24	17.328		394.24	21.188
394.46	16.305		394.46	17.363		394.46	20.331
394.67	16.274		394.67	17.422		394.67	19.899
394.89	15.865		394.89	17.814		394.89	19.752
395.1	15.946		395.1	17.974		395.1	20.579
395.32	15.503		395.32	17.231		395.32	20.231
395.54	15.086		395.54	16.845		395.54	19.42
395.75	14.657		395.75	17.004		395.75	19.072
395.97	14.698		395.97	17.474		395.97	18.932
396.18	14.699		396.18	16.858		396.18	17.949
396.4	14.757		396.4	17.004		396.4	17.717
396.61	15.125		396.61	16.959		396.61	18.323
396.83	15.076		396.83	16.717		396.83	18.022
397.05	14.506		397.05	16.551		397.05	18.67
397.26	14.355		397.26	16.711		397.26	19.284
397.48	14.906		397.48	16.673		397.48	19.557
397.69	14.807		397.69	16.119		397.69	19.789
397.91	15.457		397.91	16.566		397.91	19.553
398.12	15.743		398.12	17.052		398.12	20.044
398.34	15.782		398.34	17.506		398.34	20.602
398.55	16.112		398.55	17.659		398.55	20.867
398.77	16.02		398.77	17.444		398.77	20.87
398.99	16.301		398.99	18.06		398.99	21.827
399.2	16.566		399.2	17.635		399.2	21.985
399.42	15.981		399.42	17.665		399.42	21.505
399.63	16.23		399.63	17.885		399.63	21.433
399.85	16.378		399.85	18.494		399.85	20.844
400.06	16.647		400.06	19.11		400.06	21.255
400.28	16.116		400.28	18.699		400.28	20.829
400.49	16.21		400.49	19.284		400.49	20.439
400.71	15.763		400.71	19.5		400.71	21.107
400.92	15.951		400.92	19.6		400.92	21.207
401.14	16.316		401.14	19.522		401.14	20.66
401.36	15.903		401.36	19.661		401.36	20.542
401.57	15.29		401.57	19.446		401.57	20.328
401.79	15.028		401.79	19.261		401.79	19.667
402	14.782		402	19.233		402	19.82
402.22	15.485		402.22	19.477		402.22	20.666
402.43	15.699		402.43	19.844		402.43	21.245
402.65	15.268		402.65	19.357		402.65	20.9
402.86	15.348		402.86	19.073		402.86	20.914
403.08	15.696		403.08	19.788		403.08	21.479
403.29	15.894		403.29	19.946		403.29	21.764
403.51	15.614		403.51	19.749		403.51	21.122
403.72	15.905		403.72	19.543		403.72	21.246
403.94	15.592		403.94	19.043		403.94	21.848
404.15	16.263		404.15	19.035		404.15	22.054
404.37	16.374		404.37	19.033		404.37	21.908
404.58	16.645		404.58	18.817		404.58	22.048
404.8	16.744		404.8	18.647		404.8	22.044
405.02	16.863		405.02	18.327		405.02	21.795
405.23	16.644		405.23	18.066		405.23	21.187
405.45	17.343		405.45	18.2		405.45	21.493
405.66	16.825		405.66	17.606		405.66	21.032
405.88	16.832		405.88	17.104		405.88	20.818
406.09	16.778		406.09	16.587		406.09	20.696
406.31	17.5		406.31	16.289		406.31	20.887
406.52	17.113		406.52	16.173		406.52	20.895
406.74	17.545		406.74	16.421		406.74	21.108
406.95	16.93		406.95	16.091		406.95	20.73
407.17	17.378		407.17	16.008		407.17	20.67
407.38	17.639		407.38	16.142		407.38	20.859
407.6	17.655		407.6	16.968		407.6	20.525
407.81	17.568		407.81	16.824		407.81	20.549
408.03	17.394		408.03	16.538		408.03	20.448
408.24	17.344		408.24	16.37		408.24	20.139
408.46	17.915		408.46	16.804		408.46	20.533
408.67	17.861		408.67	16.853		408.67	20.794
408.89	17.526		408.89	17.055		408.89	20.735
409.1	17.084		409.1	17.412		409.1	20.681
409.32	17.366		409.32	17.446		409.32	20.542
409.53	17.396		409.53	17.718		409.53	20.426
409.75	17.82		409.75	17.885		409.75	20.501
409.96	17.795		409.96	18.119		409.96	21.061
410.18	17.222		410.18	18.233		410.18	20.745
410.39	17.606		410.39	17.928		410.39	20.862
410.61	17.632		410.61	18.191		410.61	20.847
410.82	17.817		410.82	18.291		410.82	20.884
411.04	17.618		411.04	18.436		411.04	20.988
411.25	17.294		411.25	17.891		411.25	20.454
411.46	17.229		411.46	17.74		411.46	20.168
411.68	17.343		411.68	17.797		411.68	20.215
411.89	17.26		411.89	17.619		411.89	20.013
412.11	17.019		412.11	17.42		412.11	19.686
412.32	16.925		412.32	17.574		412.32	19.613
412.54	16.795		412.54	17.594		412.54	19.859
412.75	16.701		412.75	17.399		412.75	19.493
412.97	16.975		412.97	17.634		412.97	19.628
413.18	16.506		413.18	17.513		413.18	19.484
413.4	16.516		413.4	17.335		413.4	19.042
413.61	16.518		413.61	17.75		413.61	19.706
413.83	17.009		413.83	18.13		413.83	20.124
414.04	17.236		414.04	18.601		414.04	20.738
414.26	17.394		414.26	19.016		414.26	21.053
414.47	17.82		414.47	19.346		414.47	21.361
414.69	18.196		414.69	19.563		414.69	21.535
414.9	18.474		414.9	20.062		414.9	21.795
415.11	18.238		415.11	19.933		415.11	21.82
415.33	18.234		415.33	19.742		415.33	21.549
415.54	18.028		415.54	19.828		415.54	21.688
415.76	18.052		415.76	19.692		415.76	21.838
415.97	18.149		415.97	19.734		415.97	22.316
416.19	18.031		416.19	19.826		416.19	22.623
416.4	18.45		416.4	19.803		416.4	22.555
416.62	18.241		416.62	19.51		416.62	22.244
416.83	18.235		416.83	19.386		416.83	22.073
417.05	18.225		417.05	19.255		417.05	22.097
417.26	17.926		417.26	18.873		417.26	21.715
417.47	17.899		417.47	19.122		417.47	21.974
417.69	17.798		417.69	19.021		417.69	22.054
417.9	17.87		417.9	18.781		417.9	21.827
418.12	17.789		418.12	18.627		418.12	21.753
418.33	18.119		418.33	18.759		418.33	21.674
418.55	18.283		418.55	18.732		418.55	21.764
418.76	18.509		418.76	18.797		418.76	21.782
418.97	18.593		418.97	18.97		418.97	21.586
419.19	18.463		419.19	18.653		419.19	21.182
419.4	18.469		419.4	18.765		419.4	21.105
419.62	18.368		419.62	18.888		419.62	21.098
419.83	18.265		419.83	18.769		419.83	21.02
420.05	18.317		420.05	18.685		420.05	21.198
420.26	18.186		420.26	18.337		420.26	21.006
420.48	18.339		420.48	18.507		420.48	20.781
420.69	18.614		420.69	18.776		420.69	21.116
420.9	18.988		420.9	19.151		420.9	21.42
421.12	18.876		421.12	18.998		421.12	21.259
421.33	18.765		421.33	18.985		421.33	21.312
421.55	18.402		421.55	18.921		421.55	20.841
421.76	18.228		421.76	19.018		421.76	21.054
421.97	17.964		421.97	19.105		421.97	21.376
422.19	18.09		422.19	19.267		422.19	21.613
422.4	18.148		422.4	19.116		422.4	21.306
422.62	18.473		422.62	19.365		422.62	21.42
422.83	18.415		422.83	19.344		422.83	21.23
423.05	18.545		423.05	19.527		423.05	21.56
423.26	18.43		423.26	19.278		423.26	21.656
423.47	18.254		423.47	19.077		423.47	21.448
423.69	17.88		423.69	18.964		423.69	21.422
423.9	17.817		423.9	18.915		423.9	21.771
424.12	17.905		424.12	19.05		424.12	21.983
424.33	18.229		424.33	19.035		424.33	22.256
424.54	18.33		424.54	18.743		424.54	22.276
424.76	18.572		424.76	18.834		424.76	22.176
424.97	18.569		424.97	18.587		424.97	22.276
425.19	18.606		425.19	18.805		425.19	22.418
425.4	18.57		425.4	18.847		425.4	22.498
425.61	18.831		425.61	18.942		425.61	22.715
425.83	18.734		425.83	18.788		425.83	22.23
426.04	18.792		426.04	18.9		426.04	22.307
426.26	18.636		426.26	18.845		426.26	22.247
426.47	18.864		426.47	18.893		426.47	22.398
426.68	18.977		426.68	19.019		426.68	22.159
426.9	19.074		426.9	19.078		426.9	21.75
427.11	18.939		427.11	18.86		427.11	21.621
427.33	19.003		427.33	18.806		427.33	21.575
427.54	18.868		427.54	18.697		427.54	21.458
427.75	18.961		427.75	19.074		427.75	21.569
427.97	18.941		427.97	19.021		427.97	21.541
428.18	18.846		428.18	18.881		428.18	21.316
428.39	18.847		428.39	18.934		428.39	21.07
428.61	18.999		428.61	19.045		428.61	21.248
428.82	19.032		428.82	19.077		428.82	21.314
429.04	19.447		429.04	19.487		429.04	21.592
429.25	19.575		429.25	19.754		429.25	21.492
429.46	19.586		429.46	19.763		429.46	21.823
429.68	19.377		429.68	19.573		429.68	21.917
429.89	19.34		429.89	19.75		429.89	21.853
430.1	19.32		430.1	19.807		430.1	21.831
430.32	19.295		430.32	19.736		430.32	21.908
430.53	19.012		430.53	19.337		430.53	21.772
430.75	19.255		430.75	19.312		430.75	22.001
430.96	19.26		430.96	19.276		430.96	22.138
431.17	18.975		431.17	19.325		431.17	22.247
431.39	19.044		431.39	19.213		431.39	22.273
431.6	19.038		431.6	19.222		431.6	22.123
431.81	18.738		431.81	19.075		431.81	21.811
432.03	18.874		432.03	19.103		432.03	21.913
432.24	18.774		432.24	19.302		432.24	21.861
432.45	18.929		432.45	19.431		432.45	21.778
432.67	19.137		432.67	19.295		432.67	21.778
432.88	19.111		432.88	19.479		432.88	21.723
433.09	19.31		433.09	19.551		433.09	21.578
433.31	19.444		433.31	19.607		433.31	21.596
433.52	19.252		433.52	19.696		433.52	21.627
433.73	19.501		433.73	19.932		433.73	21.844
433.95	19.571		433.95	19.82		433.95	21.743
434.16	19.149		434.16	19.843		434.16	21.706
434.38	18.861		434.38	19.683		434.38	21.726
434.59	18.845		434.59	19.613		434.59	21.885
434.8	18.709		434.8	19.399		434.8	21.847
435.02	18.791		435.02	19.517		435.02	21.956
435.23	18.844		435.23	19.683		435.23	22.202
435.44	18.953		435.44	20.009		435.44	22.446
435.66	19.071		435.66	19.954		435.66	22.625
435.87	18.998		435.87	19.896		435.87	22.575
436.08	18.941		436.08	20.064		436.08	22.653
436.3	18.944		436.3	20.058		436.3	22.398
436.51	18.714		436.51	19.832		436.51	22.271
436.72	18.86		436.72	19.93		436.72	22.397
436.94	19.006		436.94	20.108		436.94	22.389
437.15	19.097		437.15	20.054		437.15	22.575
437.36	19.19		437.36	20.059		437.36	22.618
437.58	19.059		437.58	19.984		437.58	22.544
437.79	18.898		437.79	19.487		437.79	22.517
438	19.187		438	19.358		438	22.41
438.22	19.01		438.22	19.194		438.22	22.262
438.43	19.129		438.43	19.067		438.43	22.239
438.64	19.31		438.64	19.381		438.64	22.544
438.85	19.548		438.85	19.516		438.85	22.523
439.07	19.704		439.07	19.507		439.07	22.763
439.28	19.653		439.28	19.469		439.28	22.676
439.49	19.726		439.49	19.42		439.49	22.82
439.71	19.835		439.71	19.392		439.71	22.951
439.92	20.085		439.92	19.58		439.92	22.886
440.13	20.184		440.13	19.672		440.13	22.789
440.35	20.166		440.35	19.799		440.35	22.781
440.56	20.33		440.56	20.056		440.56	22.707
440.77	20.062		440.77	19.94		440.77	22.787
440.99	20.074		440.99	20.097		440.99	22.875
441.2	19.922		441.2	20.12		441.2	22.949
441.41	19.637		441.41	19.86		441.41	22.814
441.62	19.415		441.62	19.758		441.62	22.836
441.84	19.445		441.84	19.804		441.84	22.805
442.05	19.628		442.05	19.99		442.05	22.932
442.26	19.668		442.26	20.048		442.26	22.997
442.48	19.71		442.48	20.006		442.48	22.722
442.69	19.584		442.69	20.041		442.69	22.659
442.9	19.621		442.9	19.968		442.9	22.82
443.12	19.792		443.12	20.025		443.12	22.945
443.33	19.887		443.33	19.953		443.33	22.83
443.54	19.847		443.54	20.134		443.54	22.861
443.75	20.048		443.75	20.069		443.75	22.898
443.97	20.106		443.97	20.161		443.97	22.831
444.18	20.345		444.18	20.229		444.18	22.913
444.39	20.43		444.39	20.3		444.39	22.911
444.61	20.415		444.61	20.302		444.61	22.901
444.82	20.447		444.82	20.327		444.82	22.898
445.03	20.225		445.03	20.248		445.03	22.811
445.24	20.255		445.24	20.346		445.24	22.966
445.46	20.272		445.46	20.259		445.46	23.05
445.67	20.066		445.67	20.158		445.67	22.914
445.88	19.866		445.88	20.214		445.88	22.912
446.09	19.898		446.09	20.33		446.09	23.052
446.31	19.961		446.31	20.331		446.31	23.056
446.52	19.884		446.52	20.369		446.52	23.089
446.73	19.991		446.73	20.442		446.73	23.165
446.95	19.837		446.95	20.501		446.95	23.177
447.16	19.851		447.16	20.633		447.16	23.225
447.37	19.962		447.37	20.782		447.37	23.537
447.58	19.856		447.58	20.644		447.58	23.515
447.8	20.008		447.8	20.767		447.8	23.538
448.01	20.071		448.01	20.564		448.01	23.603
448.22	20.025		448.22	20.549		448.22	23.566
448.43	20.175		448.43	20.748		448.43	23.686
448.65	20.239		448.65	20.513		448.65	23.625
448.86	20.284		448.86	20.615		448.86	23.642
449.07	20.222		449.07	20.576		449.07	23.52
449.28	20.172		449.28	20.68		449.28	23.53
449.5	20.044		449.5	20.666		449.5	23.513
449.71	20.194		449.71	20.689		449.71	23.454
449.92	20.197		449.92	20.436		449.92	23.36
450.13	20.157		450.13	20.255		450.13	23.155
450.35	20.117		450.35	20.223		450.35	23.06
450.56	20.054		450.56	20.246		450.56	23.123
450.77	20.083		450.77	20.441		450.77	23.122
450.98	20.307		450.98	20.72		450.98	23.293
451.2	20.265		451.2	20.645		451.2	23.314
451.41	20.309		451.41	20.722		451.41	23.342
451.62	20.289		451.62	20.59		451.62	23.333
451.83	20.408		451.83	20.558		451.83	23.426
452.05	20.368		452.05	20.416		452.05	23.194
452.26	20.373		452.26	20.305		452.26	23.126
452.47	20.303		452.47	20.384		452.47	23.103
452.68	20.283		452.68	20.453		452.68	23.202
452.9	20.308		452.9	20.572		452.9	23.103
453.11	20.505		453.11	20.755		453.11	23.206
453.32	20.544		453.32	20.755		453.32	23.137
453.53	20.463		453.53	20.794		453.53	23.134
453.74	20.427		453.74	20.733		453.74	23.061
453.96	20.592		453.96	20.858		453.96	23.062
454.17	20.613		454.17	20.885		454.17	23.041
454.38	20.545		454.38	20.923		454.38	23.202
454.59	20.443		454.59	20.931		454.59	23.145
454.81	20.507		454.81	21.148		454.81	23.359
455.02	20.45		455.02	21.112		455.02	23.3
455.23	20.441		455.23	20.968		455.23	23.26
455.44	20.52		455.44	21.04		455.44	23.285
455.65	20.409		455.65	20.962		455.65	23.303
455.87	20.303		455.87	20.913		455.87	23.399
456.08	20.272		456.08	21.02		456.08	23.376
456.29	20.308		456.29	20.952		456.29	23.436
456.5	20.23		456.5	20.825		456.5	23.327
456.72	20.044		456.72	20.767		456.72	23.364
456.93	20.062		456.93	20.692		456.93	23.448
457.14	20.176		457.14	20.829		457.14	23.377
457.35	20.198		457.35	20.892		457.35	23.42
457.56	20.115		457.56	20.676		457.56	23.377
457.78	20.193		457.78	20.823		457.78	23.391
457.99	20.217		457.99	20.986		457.99	23.562
458.2	20.216		458.2	20.898		458.2	23.415
458.41	20.343		458.41	20.975		458.41	23.516
458.62	20.369		458.62	21.159		458.62	23.485
458.84	20.393		458.84	21.041		458.84	23.481
459.05	20.431		459.05	21.04		459.05	23.474
459.26	20.498		459.26	21.006		459.26	23.621
459.47	20.568		459.47	21.031		459.47	23.526
459.68	20.648		459.68	21.244		459.68	23.574
459.89	20.658		459.89	21.121		459.89	23.57
460.11	20.747		460.11	21.156		460.11	23.638
460.32	20.892		460.32	21.204		460.32	23.734
460.53	20.938		460.53	21.225		460.53	23.894
460.74	21.058		460.74	21.246		460.74	23.794
460.95	21.043		460.95	21.218		460.95	23.952
461.17	20.974		461.17	21.194		461.17	23.858
461.38	21.11		461.38	21.119		461.38	23.94
461.59	21.062		461.59	20.997		461.59	23.938
461.8	21.072		461.8	20.994		461.8	23.92
462.01	21.088		462.01	21.157		462.01	23.883
462.22	21.132		462.22	21.126		462.22	23.92
462.44	21.092		462.44	21.05		462.44	23.865
462.65	21.072		462.65	21.243		462.65	23.913
462.86	20.988		462.86	21.185		462.86	23.935
463.07	20.827		463.07	21.187		463.07	23.894
463.28	20.831		463.28	21.127		463.28	23.832
463.5	20.693		463.5	21.062		463.5	23.883
463.71	20.625		463.71	21.152		463.71	23.822
463.92	20.564		463.92	21.22		463.92	23.923
464.13	20.419		464.13	21.146		464.13	23.751
464.34	20.567		464.34	21.305		464.34	23.828
464.55	20.537		464.55	21.369		464.55	23.864
464.76	20.5		464.76	21.312		464.76	23.864
464.98	20.602		464.98	21.266		464.98	23.947
465.19	20.675		465.19	21.237		465.19	23.868
465.4	20.707		465.4	21.147		465.4	23.875
465.61	20.75		465.61	21.124		465.61	23.79
465.82	20.841		465.82	21.159		465.82	23.73
466.03	20.787		466.03	21.23		466.03	23.736
466.25	20.923		466.25	21.221		466.25	23.786
466.46	20.936		466.46	21.137		466.46	23.843
466.67	21.058		466.67	21.126		466.67	23.808
466.88	21.118		466.88	21.194		466.88	23.91
467.09	21.095		467.09	21.177		467.09	23.959
467.3	21.124		467.3	21.23		467.3	23.958
467.51	21.099		467.51	21.188		467.51	23.879
467.73	21.126		467.73	21.345		467.73	23.89
467.94	21.034		467.94	21.39		467.94	23.939
468.15	21.02		468.15	21.365		468.15	23.976
468.36	20.942		468.36	21.355		468.36	24.029
468.57	20.963		468.57	21.465		468.57	24.011
468.78	21.032		468.78	21.506		468.78	23.955
468.99	21.079		468.99	21.566		468.99	24.026
469.21	21.107		469.21	21.665		469.21	23.937
469.42	21.079		469.42	21.681		469.42	23.93
469.63	21.041		469.63	21.657		469.63	23.906
469.84	21.104		469.84	21.637		469.84	23.799
470.05	21.074		470.05	21.547		470.05	23.792
470.26	21.047		470.26	21.579		470.26	23.866
470.47	21.019		470.47	21.487		470.47	23.733
470.68	21.087		470.68	21.476		470.68	23.745
470.9	21.099		470.9	21.502		470.9	23.703
471.11	21.155		471.11	21.494		471.11	23.649
471.32	21.137		471.32	21.391		471.32	23.65
471.53	21.142		471.53	21.381		471.53	23.678
471.74	21.026		471.74	21.325		471.74	23.489
471.95	21.041		471.95	21.24		471.95	23.518
472.16	21.044		472.16	21.244		472.16	23.498
472.37	21.124		472.37	21.235		472.37	23.483
472.58	21.061		472.58	21.341		472.58	23.546
472.8	21.094		472.8	21.432		472.8	23.529
473.01	21.215		473.01	21.502		473.01	23.534
473.22	21.189		473.22	21.519		473.22	23.68
473.43	21.148		473.43	21.577		473.43	23.682
473.64	21.24		473.64	21.572		473.64	23.654
473.85	21.313		473.85	21.681		473.85	23.773
474.06	21.363		474.06	21.724		474.06	23.81
474.27	21.366		474.27	21.739		474.27	23.824
474.48	21.429		474.48	21.808		474.48	23.94
474.7	21.438		474.7	21.876		474.7	23.894
474.91	21.467		474.91	21.859		474.91	23.912
475.12	21.401		475.12	21.851		475.12	23.907
475.33	21.349		475.33	21.847		475.33	23.886
475.54	21.415		475.54	21.798		475.54	23.912
475.75	21.388		475.75	21.806		475.75	23.948
475.96	21.351		475.96	21.874		475.96	23.89
476.17	21.438		476.17	21.899		476.17	23.924
476.38	21.378		476.38	21.963		476.38	23.997
476.59	21.394		476.59	21.978		476.59	24.002
476.8	21.499		476.8	22.029		476.8	24.084
477.02	21.527		477.02	22.039		477.02	24.068
477.23	21.526		477.23	22.043		477.23	24.113
477.44	21.619		477.44	22.07		477.44	24.224
477.65	21.654		477.65	22.147		477.65	24.262
477.86	21.697		477.86	22.176		477.86	24.336
478.07	21.822		478.07	22.223		478.07	24.45
478.28	21.865		478.28	22.266		478.28	24.465
478.49	21.921		478.49	22.276		478.49	24.468
478.7	21.99		478.7	22.309		478.7	24.507
478.91	21.963		478.91	22.297		478.91	24.537
479.12	21.983		479.12	22.341		479.12	24.516
479.33	21.975		479.33	22.365		479.33	24.55
479.54	21.966		479.54	22.418		479.54	24.544
479.75	21.963		479.75	22.404		479.75	24.639
479.97	21.984		479.97	22.429		479.97	24.593
480.18	21.979		480.18	22.522		480.18	24.638
480.39	22.015		480.39	22.551		480.39	24.636
480.6	22.055		480.6	22.668		480.6	24.57
480.81	22.033		480.81	22.634		480.81	24.455
481.02	21.977		481.02	22.722		481.02	24.467
481.23	21.987		481.23	22.753		481.23	24.504
481.44	22.01		481.44	22.771		481.44	24.532
481.65	22.112		481.65	22.862		481.65	24.533
481.86	22.131		481.86	22.891		481.86	24.559
482.07	22.173		482.07	22.951		482.07	24.544
482.28	22.125		482.28	22.973		482.28	24.533
482.49	22.114		482.49	23.042		482.49	24.517
482.7	22.166		482.7	23.128		482.7	24.591
482.91	22.172		482.91	23.156		482.91	24.602
483.12	22.172		483.12	23.212		483.12	24.675
483.33	22.176		483.33	23.215		483.33	24.749
483.54	22.283		483.54	23.374		483.54	24.867
483.76	22.348		483.76	23.354		483.76	24.915
483.97	22.417		483.97	23.471		483.97	24.973
484.18	22.449		484.18	23.529		484.18	25.017
484.39	22.441		484.39	23.527		484.39	25.125
484.6	22.478		484.6	23.55		484.6	25.139
484.81	22.503		484.81	23.614		484.81	25.198
485.02	22.587		485.02	23.669		485.02	25.265
485.23	22.708		485.23	23.764		485.23	25.377
485.44	22.726		485.44	23.764		485.44	25.396
485.65	22.763		485.65	23.792		485.65	25.43
485.86	22.811		485.86	23.849		485.86	25.457
486.07	22.845		486.07	23.905		486.07	25.524
486.28	22.85		486.28	23.901		486.28	25.58
486.49	22.851		486.49	24.019		486.49	25.609
486.7	22.838		486.7	23.969		486.7	25.654
486.91	22.848		486.91	23.988		486.91	25.656
487.12	22.885		487.12	24.071		487.12	25.627
487.33	22.88		487.33	24.198		487.33	25.675
487.54	22.921		487.54	24.267		487.54	25.675
487.75	22.897		487.75	24.288		487.75	25.702
487.96	22.875		487.96	24.331		487.96	25.742
488.17	22.913		488.17	24.402		488.17	25.799
488.38	22.896		488.38	24.531		488.38	25.852
488.59	22.91		488.59	24.581		488.59	25.911
488.8	22.938		488.8	24.642		488.8	25.94
489.01	22.933		489.01	24.754		489.01	25.981
489.22	23		489.22	24.826		489.22	26.068
489.43	23.04		489.43	24.935		489.43	26.119
489.64	23.063		489.64	25.07		489.64	26.236
489.85	23.068		489.85	25.12		489.85	26.323
490.06	23.132		490.06	25.156		490.06	26.37
490.27	23.196		490.27	25.207		490.27	26.447
490.48	23.266		490.48	25.34		490.48	26.545
490.69	23.288		490.69	25.416		490.69	26.58
490.9	23.295		490.9	25.501		490.9	26.66
491.11	23.354		491.11	25.564		491.11	26.705
491.32	23.366		491.32	25.65		491.32	26.783
491.53	23.411		491.53	25.764		491.53	26.902
491.74	23.443		491.74	25.814		491.74	26.998
491.95	23.447		491.95	25.868		491.95	27.061
492.16	23.46		492.16	25.964		492.16	27.113
492.37	23.493		492.37	26.056		492.37	27.172
492.58	23.509		492.58	26.176		492.58	27.227
492.79	23.505		492.79	26.242		492.79	27.294
493	23.498		493	26.362		493	27.371
493.21	23.518		493.21	26.422		493.21	27.421
493.42	23.54		493.42	26.526		493.42	27.522
493.63	23.589		493.63	26.638		493.63	27.627
493.84	23.633		493.84	26.759		493.84	27.728
494.05	23.691		494.05	26.833		494.05	27.782
494.26	23.685		494.26	26.914		494.26	27.887
494.47	23.713		494.47	26.96		494.47	27.974
494.68	23.758		494.68	27.098		494.68	28.033
494.89	23.778		494.89	27.144		494.89	28.146
495.1	23.822		495.1	27.228		495.1	28.225
495.31	23.884		495.31	27.36		495.31	28.365
495.52	23.906		495.52	27.486		495.52	28.488
495.73	23.986		495.73	27.612		495.73	28.606
495.94	24		495.94	27.746		495.94	28.748
496.15	24.076		496.15	27.879		496.15	28.891
496.36	24.107		496.36	28.009		496.36	28.998
496.57	24.093		496.57	28.106		496.57	29.118
496.78	24.106		496.78	28.226		496.78	29.261
496.99	24.138		496.99	28.334		496.99	29.367
497.19	24.187		497.19	28.476		497.19	29.468
497.4	24.233		497.4	28.615		497.4	29.622
497.61	24.269		497.61	28.828		497.61	29.785
497.82	24.311		497.82	28.957		497.82	29.957
498.03	24.318		498.03	29.08		498.03	30.094
498.24	24.346		498.24	29.232		498.24	30.235
498.45	24.322		498.45	29.323		498.45	30.36
498.66	24.379		498.66	29.472		498.66	30.531
498.87	24.388		498.87	29.637		498.87	30.64
499.08	24.404		499.08	29.817		499.08	30.78
499.29	24.466		499.29	29.945		499.29	30.938
499.5	24.53		499.5	30.154		499.5	31.096
499.71	24.593		499.71	30.344		499.71	31.238
499.92	24.613		499.92	30.575		499.92	31.399
500.13	24.614		500.13	30.723		500.13	31.613
500.34	24.669		500.34	30.921		500.34	31.787
500.55	24.676		500.55	31.116		500.55	31.984
500.76	24.719		500.76	31.276		500.76	32.185
500.96	24.746		500.96	31.435		500.96	32.408
501.17	24.785		501.17	31.658		501.17	32.612
501.38	24.809		501.38	31.828		501.38	32.765
501.59	24.839		501.59	31.995		501.59	32.995
501.8	24.849		501.8	32.134		501.8	33.225
502.01	24.918		502.01	32.377		502.01	33.485
502.22	24.885		502.22	32.516		502.22	33.726
502.43	24.893		502.43	32.701		502.43	33.916
502.64	24.911		502.64	32.855		502.64	34.128
502.85	24.973		502.85	33.018		502.85	34.349
503.06	25.007		503.06	33.172		503.06	34.63
503.27	25.048		503.27	33.342		503.27	34.863
503.48	25.082		503.48	33.549		503.48	35.132
503.68	25.124		503.68	33.712		503.68	35.392
503.89	25.16		503.89	33.877		503.89	35.682
504.1	25.163		504.1	34.074		504.1	35.999
504.31	25.162		504.31	34.322		504.31	36.276
504.52	25.235		504.52	34.556		504.52	36.558
504.73	25.243		504.73	34.701		504.73	36.83
504.94	25.298		504.94	34.919		504.94	37.117
505.15	25.351		505.15	35.127		505.15	37.448
505.36	25.395		505.36	35.363		505.36	37.78
505.57	25.381		505.57	35.614		505.57	38.078
505.78	25.365		505.78	35.859		505.78	38.319
505.98	25.386		505.98	36.097		505.98	38.658
506.19	25.414		506.19	36.334		506.19	38.965
506.4	25.448		506.4	36.582		506.4	39.306
506.61	25.475		506.61	36.831		506.61	39.673
506.82	25.529		506.82	37.087		506.82	40.034
507.03	25.585		507.03	37.255		507.03	40.365
507.24	25.592		507.24	37.498		507.24	40.754
507.45	25.583		507.45	37.779		507.45	41.141
507.66	25.609		507.66	38.032		507.66	41.531
507.87	25.608		507.87	38.305		507.87	41.927
508.07	25.631		508.07	38.538		508.07	42.336
508.28	25.654		508.28	38.795		508.28	42.754
508.49	25.704		508.49	39.025		508.49	43.202
508.7	25.719		508.7	39.29		508.7	43.575
508.91	25.753		508.91	39.549		508.91	44.033
509.12	25.817		509.12	39.85		509.12	44.485
509.33	25.827		509.33	40.092		509.33	44.922
509.54	25.849		509.54	40.352		509.54	45.392
509.75	25.875		509.75	40.655		509.75	45.894
509.95	25.913		509.95	40.891		509.95	46.353
510.16	25.973		510.16	41.131		510.16	46.816
510.37	26.006		510.37	41.397		510.37	47.255
510.58	26.047		510.58	41.644		510.58	47.774
510.79	26.088		510.79	41.89		510.79	48.297
511	26.149		511	42.146		511	48.818
511.21	26.186		511.21	42.406		511.21	49.342
511.41	26.254		511.41	42.634		511.41	49.933
511.62	26.255		511.62	42.866		511.62	50.468
511.83	26.242		511.83	43.127		511.83	51.008
512.04	26.29		512.04	43.417		512.04	51.576
512.25	26.321		512.25	43.678		512.25	52.089
512.46	26.359		512.46	43.934		512.46	52.625
512.67	26.374		512.67	44.222		512.67	53.167
512.88	26.356		512.88	44.463		512.88	53.683
513.08	26.352		513.08	44.707		513.08	54.271
513.29	26.353		513.29	45.016		513.29	54.82
513.5	26.356		513.5	45.309		513.5	55.361
513.71	26.381		513.71	45.569		513.71	55.95
513.92	26.384		513.92	45.863		513.92	56.448
514.13	26.381		514.13	46.123		514.13	56.939
514.33	26.419		514.33	46.414		514.33	57.484
514.54	26.441		514.54	46.647		514.54	58.025
514.75	26.449		514.75	46.872		514.75	58.572
514.96	26.482		514.96	47.124		514.96	59.139
515.17	26.481		515.17	47.371		515.17	59.666
515.38	26.48		515.38	47.574		515.38	60.221
515.59	26.531		515.59	47.844		515.59	60.778
515.79	26.562		515.79	48.093		515.79	61.339
516	26.579		516	48.266		516	61.899
516.21	26.569		516.21	48.437		516.21	62.443
516.42	26.543		516.42	48.624		516.42	62.889
516.63	26.541		516.63	48.811		516.63	63.426
516.84	26.546		516.84	49.027		516.84	63.969
517.04	26.542		517.04	49.228		517.04	64.439
517.25	26.535		517.25	49.431		517.25	64.96
517.46	26.547		517.46	49.639		517.46	65.447
517.67	26.52		517.67	49.863		517.67	65.942
517.88	26.542		517.88	50.054		517.88	66.41
518.09	26.585		518.09	50.281		518.09	66.904
518.29	26.612		518.29	50.488		518.29	67.38
518.5	26.634		518.5	50.676		518.5	67.878
518.71	26.669		518.71	50.867		518.71	68.354
518.92	26.692		518.92	51.088		518.92	68.868
519.13	26.733		519.13	51.282		519.13	69.379
519.33	26.784		519.33	51.486		519.33	69.862
519.54	26.809		519.54	51.66		519.54	70.292
519.75	26.849		519.75	51.828		519.75	70.74
519.96	26.862		519.96	51.991		519.96	71.173
520.17	26.869		520.17	52.177		520.17	71.662
520.38	26.893		520.38	52.294		520.38	72.063
520.58	26.882		520.58	52.411		520.58	72.514
520.79	26.866		520.79	52.527		520.79	72.927
521	26.875		521	52.62		521	73.343
521.21	26.901		521.21	52.739		521.21	73.675
521.42	26.914		521.42	52.869		521.42	74.043
521.62	26.928		521.62	52.922		521.62	74.394
521.83	26.911		521.83	52.991		521.83	74.745
522.04	26.887		522.04	53.053		522.04	75.153
522.25	26.859		522.25	53.18		522.25	75.536
522.46	26.856		522.46	53.272		522.46	75.862
522.66	26.887		522.66	53.369		522.66	76.152
522.87	26.895		522.87	53.414		522.87	76.413
523.08	26.899		523.08	53.499		523.08	76.752
523.29	26.927		523.29	53.574		523.29	77.104
523.49	26.94		523.49	53.69		523.49	77.427
523.7	26.951		523.7	53.844		523.7	77.755
523.91	26.95		523.91	53.931		523.91	78.023
524.12	26.953		524.12	54.041		524.12	78.294
524.33	26.975		524.33	54.163		524.33	78.46
524.53	27.045		524.53	54.248		524.53	78.682
524.74	27.082		524.74	54.304		524.74	78.905
524.95	27.123		524.95	54.324		524.95	79.164
525.16	27.123		525.16	54.298		525.16	79.411
525.37	27.156		525.37	54.319		525.37	79.639
525.57	27.18		525.57	54.365		525.57	79.838
525.78	27.197		525.78	54.352		525.78	79.953
525.99	27.231		525.99	54.39		525.99	80.094
526.2	27.235		526.2	54.332		526.2	80.218
526.4	27.219		526.4	54.209		526.4	80.359
526.61	27.215		526.61	54.173		526.61	80.608
526.82	27.194		526.82	54.121		526.82	80.733
527.03	27.19		527.03	54.094		527.03	80.893
527.23	27.178		527.23	54.063		527.23	80.986
527.44	27.155		527.44	53.987		527.44	81.005
527.65	27.178		527.65	53.94		527.65	81.036
527.86	27.19		527.86	53.902		527.86	81.097
528.07	27.163		528.07	53.828		528.07	81.162
528.27	27.17		528.27	53.744		528.27	81.192
528.48	27.19		528.48	53.692		528.48	81.246
528.69	27.182		528.69	53.603		528.69	81.219
528.9	27.194		528.9	53.562		528.9	81.161
529.1	27.192		529.1	53.49		529.1	81.026
529.31	27.212		529.31	53.364		529.31	80.898
529.52	27.26		529.52	53.224		529.52	80.865
529.73	27.289		529.73	53.126		529.73	80.836
529.93	27.272		529.93	53.015		529.93	80.76
530.14	27.306		530.14	52.92		530.14	80.727
530.35	27.298		530.35	52.811		530.35	80.568
530.56	27.323		530.56	52.706		530.56	80.47
530.76	27.321		530.76	52.593		530.76	80.316
530.97	27.291		530.97	52.416		530.97	80.167
531.18	27.268		531.18	52.296		531.18	80.104
531.39	27.269		531.39	52.178		531.39	79.985
531.59	27.276		531.59	52.032		531.59	79.844
531.8	27.311		531.8	51.925		531.8	79.727
532.01	27.331		532.01	51.812		532.01	79.482
532.21	27.282		532.21	51.653		532.21	79.233
532.42	27.258		532.42	51.475		532.42	78.953
532.63	27.243		532.63	51.287		532.63	78.776
532.84	27.243		532.84	51.137		532.84	78.55
533.04	27.24		533.04	50.967		533.04	78.396
533.25	27.202		533.25	50.811		533.25	78.11
533.46	27.216		533.46	50.629		533.46	77.864
533.67	27.24		533.67	50.536		533.67	77.616
533.87	27.285		533.87	50.369		533.87	77.316
534.08	27.301		534.08	50.18		534.08	77.064
534.29	27.298		534.29	49.96		534.29	76.842
534.49	27.311		534.49	49.74		534.49	76.616
534.7	27.267		534.7	49.56		534.7	76.408
534.91	27.301		534.91	49.425		534.91	76.227
535.12	27.301		535.12	49.29		535.12	75.956
535.32	27.348		535.32	49.148		535.32	75.635
535.53	27.35		535.53	48.941		535.53	75.319
535.74	27.384		535.74	48.741		535.74	75.03
535.94	27.418		535.94	48.551		535.94	74.804
536.15	27.456		536.15	48.426		536.15	74.617
536.36	27.465		536.36	48.206		536.36	74.342
536.57	27.441		536.57	47.984		536.57	73.992
536.77	27.444		536.77	47.776		536.77	73.64
536.98	27.464		536.98	47.571		536.98	73.266
537.19	27.44		537.19	47.386		537.19	72.948
537.39	27.465		537.39	47.207		537.39	72.689
537.6	27.472		537.6	46.984		537.6	72.361
537.81	27.469		537.81	46.757		537.81	72.141
538.01	27.44		538.01	46.566		538.01	71.89
538.22	27.447		538.22	46.378		538.22	71.555
538.43	27.402		538.43	46.204		538.43	71.232
538.64	27.405		538.64	46.005		538.64	70.869
538.84	27.357		538.84	45.771		538.84	70.485
539.05	27.362		539.05	45.594		539.05	70.159
539.26	27.352		539.26	45.414		539.26	69.91
539.46	27.328		539.46	45.247		539.46	69.624
539.67	27.315		539.67	45.103		539.67	69.322
539.88	27.307		539.88	44.927		539.88	68.9
540.08	27.316		540.08	44.709		540.08	68.495
540.29	27.313		540.29	44.523		540.29	68.103
540.5	27.317		540.5	44.281		540.5	67.701
540.7	27.327		540.7	44.074		540.7	67.358
540.91	27.294		540.91	43.911		540.91	67.081
541.12	27.287		541.12	43.718		541.12	66.725
541.32	27.256		541.32	43.53		541.32	66.328
541.53	27.293		541.53	43.334		541.53	65.932
541.74	27.266		541.74	43.116		541.74	65.513
541.94	27.276		541.94	42.915		541.94	65.098
542.15	27.305		542.15	42.706		542.15	64.763
542.36	27.298		542.36	42.487		542.36	64.391
542.56	27.31		542.56	42.305		542.56	64.096
542.77	27.294		542.77	42.128		542.77	63.766
542.98	27.301		542.98	41.942		542.98	63.404
543.18	27.311		543.18	41.816		543.18	63.018
543.39	27.307		543.39	41.642		543.39	62.55
543.6	27.313		543.6	41.436		543.6	62.1
543.8	27.32		543.8	41.252		543.8	61.698
544.01	27.332		544.01	41.08		544.01	61.332
544.22	27.321		544.22	40.912		544.22	60.962
544.42	27.321		544.42	40.728		544.42	60.61
544.63	27.299		544.63	40.561		544.63	60.214
544.84	27.271		544.84	40.403		544.84	59.77
545.04	27.275		545.04	40.245		545.04	59.356
545.25	27.264		545.25	40.069		545.25	58.956
545.46	27.285		545.46	39.907		545.46	58.545
545.66	27.279		545.66	39.741		545.66	58.152
545.87	27.274		545.87	39.568		545.87	57.818
546.08	27.27		546.08	39.399		546.08	57.481
546.28	27.257		546.28	39.227		546.28	57.119
546.49	27.248		546.49	39.051		546.49	56.754
546.69	27.236		546.69	38.889		546.69	56.406
546.9	27.19		546.9	38.726		546.9	56.005
547.11	27.201		547.11	38.578		547.11	55.618
547.31	27.216		547.31	38.43		547.31	55.219
547.52	27.219		547.52	38.267		547.52	54.837
547.73	27.2		547.73	38.098		547.73	54.503
547.93	27.201		547.93	37.955		547.93	54.131
548.14	27.182		548.14	37.805		548.14	53.765
548.35	27.191		548.35	37.703		548.35	53.425
548.55	27.187		548.55	37.54		548.55	52.994
548.76	27.179		548.76	37.41		548.76	52.634
548.96	27.189		548.96	37.304		548.96	52.302
549.17	27.195		549.17	37.193		549.17	51.901
549.38	27.196		549.38	37.045		549.38	51.517
549.58	27.255		549.58	36.906		549.58	51.185
549.79	27.235		549.79	36.756		549.79	50.815
549.99	27.234		549.99	36.636		549.99	50.507
550.2	27.201		550.2	36.515		550.2	50.156
550.41	27.22		550.41	36.393		550.41	49.751
550.61	27.227		550.61	36.266		550.61	49.401
550.82	27.215		550.82	36.133		550.82	49.066
551.03	27.193		551.03	35.961		551.03	48.679
551.23	27.204		551.23	35.865		551.23	48.384
551.44	27.193		551.44	35.733		551.44	48.044
551.64	27.189		551.64	35.601		551.64	47.691
551.85	27.194		551.85	35.46		551.85	47.386
552.06	27.183		552.06	35.369		552.06	47.072
552.26	27.156		552.26	35.266		552.26	46.755
552.47	27.165		552.47	35.187		552.47	46.426
552.67	27.163		552.67	35.076		552.67	46.122
552.88	27.186		552.88	34.964		552.88	45.846
553.09	27.172		553.09	34.868		553.09	45.572
553.29	27.148		553.29	34.758		553.29	45.279
553.5	27.139		553.5	34.656		553.5	44.963
553.7	27.134		553.7	34.56		553.7	44.657
553.91	27.128		553.91	34.447		553.91	44.352
554.12	27.166		554.12	34.379		554.12	44.077
554.32	27.174		554.32	34.284		554.32	43.802
554.53	27.174		554.53	34.208		554.53	43.532
554.73	27.198		554.73	34.085		554.73	43.294
554.94	27.176		554.94	33.953		554.94	43.022
555.14	27.152		555.14	33.863		555.14	42.787
555.35	27.146		555.35	33.754		555.35	42.52
555.56	27.139		555.56	33.624		555.56	42.232
555.76	27.139		555.76	33.534		555.76	41.989
555.97	27.138		555.97	33.444		555.97	41.733
556.17	27.135		556.17	33.357		556.17	41.467
556.38	27.144		556.38	33.275		556.38	41.259
556.59	27.134		556.59	33.168		556.59	41.022
556.79	27.092		556.79	33.031		556.79	40.786
557	27.082		557	32.921		557	40.546
557.2	27.078		557.2	32.836		557.2	40.34
557.41	27.052		557.41	32.735		557.41	40.063
557.61	27.059		557.61	32.661		557.61	39.82
557.82	27.055		557.82	32.573		557.82	39.58
558.02	27.031		558.02	32.494		558.02	39.326
558.23	27.004		558.23	32.455		558.23	39.112
558.44	27.006		558.44	32.372		558.44	38.917
558.64	26.977		558.64	32.277		558.64	38.725
558.85	26.961		558.85	32.19		558.85	38.563
559.05	26.91		559.05	32.078		559.05	38.341
559.26	26.882		559.26	32.007		559.26	38.162
559.46	26.868		559.46	31.957		559.46	37.947
559.67	26.844		559.67	31.896		559.67	37.752
559.88	26.832		559.88	31.792		559.88	37.52
560.08	26.822		560.08	31.748		560.08	37.356
560.29	26.826		560.29	31.678		560.29	37.194
560.49	26.846		560.49	31.604		560.49	37.063
560.7	26.86		560.7	31.536		560.7	36.917
560.9	26.877		560.9	31.447		560.9	36.777
561.11	26.876		561.11	31.388		561.11	36.596
561.31	26.887		561.31	31.315		561.31	36.396
561.52	26.889		561.52	31.257		561.52	36.187
561.72	26.928		561.72	31.223		561.72	36.013
561.93	26.946		561.93	31.16		561.93	35.819
562.13	26.93		562.13	31.071		562.13	35.69
562.34	26.933		562.34	30.982		562.34	35.579
562.55	26.904		562.55	30.901		562.55	35.464
562.75	26.9		562.75	30.81		562.75	35.318
562.96	26.846		562.96	30.735		562.96	35.158
563.16	26.814		563.16	30.671		563.16	35.014
563.37	26.809		563.37	30.613		563.37	34.866
563.57	26.817		563.57	30.572		563.57	34.726
563.78	26.796		563.78	30.486		563.78	34.582
563.98	26.805		563.98	30.444		563.98	34.489
564.19	26.815		564.19	30.379		564.19	34.417
564.39	26.784		564.39	30.295		564.39	34.347
564.6	26.769		564.6	30.256		564.6	34.274
564.8	26.785		564.8	30.224		564.8	34.154
565.01	26.759		565.01	30.21		565.01	34.001
565.21	26.776		565.21	30.2		565.21	33.872
565.42	26.781		565.42	30.178		565.42	33.754
565.62	26.81		565.62	30.159		565.62	33.676
565.83	26.812		565.83	30.113		565.83	33.566
566.03	26.823		566.03	30.052		566.03	33.477
566.24	26.818		566.24	29.997		566.24	33.418
566.44	26.821		566.44	29.991		566.44	33.349
566.65	26.806		566.65	29.955		566.65	33.247
566.85	26.776		566.85	29.907		566.85	33.092
567.06	26.76		567.06	29.863		567.06	32.941
567.26	26.747		567.26	29.796		567.26	32.802
567.47	26.772		567.47	29.751		567.47	32.715
567.67	26.781		567.67	29.688		567.67	32.64
567.88	26.78		567.88	29.633		567.88	32.605
568.08	26.778		568.08	29.554		568.08	32.553
568.29	26.789		568.29	29.519		568.29	32.482
568.49	26.793		568.49	29.481		568.49	32.397
568.7	26.756		568.7	29.45		568.7	32.282
568.9	26.734		568.9	29.394		568.9	32.126
569.11	26.711		569.11	29.327		569.11	31.993
569.31	26.722		569.31	29.28		569.31	31.916
569.52	26.721		569.52	29.242		569.52	31.874
569.72	26.744		569.72	29.206		569.72	31.86
569.93	26.747		569.93	29.181		569.93	31.834
570.13	26.715		570.13	29.148		570.13	31.776
570.34	26.736		570.34	29.14		570.34	31.718
570.54	26.72		570.54	29.108		570.54	31.588
570.75	26.726		570.75	29.107		570.75	31.487
570.95	26.726		570.95	29.049		570.95	31.385
571.16	26.745		571.16	28.99		571.16	31.294
571.36	26.762		571.36	28.924		571.36	31.279
571.57	26.763		571.57	28.893		571.57	31.242
571.77	26.746		571.77	28.844		571.77	31.22
571.98	26.731		571.98	28.803		571.98	31.182
572.18	26.738		572.18	28.781		572.18	31.137
572.39	26.733		572.39	28.772		572.39	31.045
572.59	26.712		572.59	28.741		572.59	30.939
572.8	26.705		572.8	28.696		572.8	30.846
573	26.699		573	28.649		573	30.762
573.2	26.709		573.2	28.595		573.2	30.728
573.41	26.715		573.41	28.556		573.41	30.699
573.61	26.715		573.61	28.518		573.61	30.695
573.82	26.697		573.82	28.509		573.82	30.714
574.02	26.683		574.02	28.501		574.02	30.684
574.23	26.662		574.23	28.477		574.23	30.633
574.43	26.7		574.43	28.485		574.43	30.56
574.64	26.7		574.64	28.483		574.64	30.482
574.84	26.694		574.84	28.45		574.84	30.418
575.05	26.702		575.05	28.434		575.05	30.399
575.25	26.756		575.25	28.406		575.25	30.411
575.45	26.783		575.45	28.401		575.45	30.429
575.66	26.773		575.66	28.369		575.66	30.44
575.86	26.771		575.86	28.38		575.86	30.443
576.07	26.728		576.07	28.346		576.07	30.4
576.27	26.72		576.27	28.335		576.27	30.298
576.48	26.712		576.48	28.331		576.48	30.2
576.68	26.721		576.68	28.308		576.68	30.109
576.89	26.739		576.89	28.28		576.89	30.083
577.09	26.73		577.09	28.244		577.09	30.099
577.29	26.714		577.29	28.225		577.29	30.115
577.5	26.727		577.5	28.197		577.5	30.138
577.7	26.727		577.7	28.171		577.7	30.134
577.91	26.671		577.91	28.163		577.91	30.116
578.11	26.643		578.11	28.134		578.11	30.052
578.32	26.629		578.32	28.136		578.32	29.973
578.52	26.622		578.52	28.107		578.52	29.878
578.72	26.657		578.72	28.108		578.72	29.821
578.93	26.677		578.93	28.09		578.93	29.842
579.13	26.693		579.13	28.048		579.13	29.867
579.34	26.69		579.34	28.023		579.34	29.887
579.54	26.695		579.54	28.009		579.54	29.892
579.75	26.7		579.75	28.01		579.75	29.87
579.95	26.701		579.95	28.004		579.95	29.832
580.15	26.684		580.15	28		580.15	29.764
580.36	26.684		580.36	27.993		580.36	29.678
580.56	26.712		580.56	27.975		580.56	29.604
580.77	26.723		580.77	27.962		580.77	29.576
580.97	26.735		580.97	27.927		580.97	29.557
581.17	26.735		581.17	27.882		581.17	29.587
581.38	26.708		581.38	27.852		581.38	29.636
581.58	26.689		581.58	27.833		581.58	29.633
581.79	26.652		581.79	27.807		581.79	29.597
581.99	26.631		581.99	27.8		581.99	29.559
582.19	26.627		582.19	27.811		582.19	29.503
582.4	26.618		582.4	27.778		582.4	29.424
582.6	26.636		582.6	27.738		582.6	29.362
582.81	26.656		582.81	27.699		582.81	29.31
583.01	26.654		583.01	27.652		583.01	29.332
583.21	26.67		583.21	27.633		583.21	29.362
583.42	26.669		583.42	27.609		583.42	29.38
583.62	26.658		583.62	27.588		583.62	29.408
583.83	26.65		583.83	27.608		583.83	29.387
584.03	26.655		584.03	27.611		584.03	29.336
584.23	26.647		584.23	27.617		584.23	29.268
584.44	26.669		584.44	27.63		584.44	29.233
584.64	26.692		584.64	27.621		584.64	29.194
584.85	26.694		584.85	27.582		584.85	29.184
585.05	26.695		585.05	27.579		585.05	29.207
585.25	26.704		585.25	27.581		585.25	29.248
585.46	26.69		585.46	27.591		585.46	29.29
585.66	26.671		585.66	27.583		585.66	29.295
585.86	26.635		585.86	27.547		585.86	29.263
586.07	26.623		586.07	27.556		586.07	29.234
586.27	26.628		586.27	27.57		586.27	29.182
586.48	26.634		586.48	27.569		586.48	29.113
586.68	26.628		586.68	27.56		586.68	29.082
586.88	26.641		586.88	27.549		586.88	29.106
587.09	26.636		587.09	27.509		587.09	29.113
587.29	26.638		587.29	27.503		587.29	29.15
587.49	26.638		587.49	27.496		587.49	29.162
587.7	26.626		587.7	27.469		587.7	29.165
587.9	26.598		587.9	27.46		587.9	29.117
588.1	26.606		588.1	27.474		588.1	29.1
588.31	26.632		588.31	27.484		588.31	29.059
588.51	26.658		588.51	27.518		588.51	29.03
588.72	26.685		588.72	27.484		588.72	29.011
588.92	26.71		588.92	27.468		588.92	29.003
589.12	26.738		589.12	27.439		589.12	29.059
589.33	26.743		589.33	27.425		589.33	29.068
589.53	26.737		589.53	27.399		589.53	29.071
589.73	26.741		589.73	27.436		589.73	29.089
589.94	26.74		589.94	27.421		589.94	29.073
590.14	26.734		590.14	27.446		590.14	29.077
590.34	26.725		590.34	27.451		590.34	29.031
590.55	26.721		590.55	27.44		590.55	29.006
590.75	26.714		590.75	27.421		590.75	29.006
590.95	26.71		590.95	27.423		590.95	28.996
591.16	26.702		591.16	27.416		591.16	29.008
591.36	26.692		591.36	27.399		591.36	29.019
591.56	26.668		591.56	27.389		591.56	29.041
591.77	26.659		591.77	27.399		591.77	29.032
591.97	26.647		591.97	27.382		591.97	29.022
592.17	26.626		592.17	27.379		592.17	29.004
592.38	26.62		592.38	27.364		592.38	28.942
592.58	26.616		592.58	27.391		592.58	28.918
592.78	26.619		592.78	27.375		592.78	28.888
592.99	26.658		592.99	27.36		592.99	28.901
593.19	26.7		593.19	27.361		593.19	28.97
593.39	26.729		593.39	27.346		593.39	28.966
593.6	26.723		593.6	27.324		593.6	28.976
593.8	26.724		593.8	27.311		593.8	28.974
594	26.697		594	27.321		594	28.951
594.21	26.71		594.21	27.313		594.21	28.928
594.41	26.709		594.41	27.294		594.41	28.883
594.61	26.729		594.61	27.293		594.61	28.875
594.82	26.734		594.82	27.293		594.82	28.851
595.02	26.746		595.02	27.269		595.02	28.848
595.22	26.764		595.22	27.247		595.22	28.862
595.43	26.752		595.43	27.233		595.43	28.87
595.63	26.738		595.63	27.237		595.63	28.887
595.83	26.708		595.83	27.196		595.83	28.849
596.04	26.697		596.04	27.189		596.04	28.839
596.24	26.677		596.24	27.208		596.24	28.825
596.44	26.671		596.44	27.207		596.44	28.82
596.64	26.697		596.64	27.232		596.64	28.827
596.85	26.712		596.85	27.252		596.85	28.833
597.05	26.695		597.05	27.245		597.05	28.85
597.25	26.682		597.25	27.251		597.25	28.851
597.46	26.701		597.46	27.249		597.46	28.876
597.66	26.703		597.66	27.247		597.66	28.885
597.86	26.698		597.86	27.231		597.86	28.888
598.07	26.698		598.07	27.212		598.07	28.879
598.27	26.679		598.27	27.21		598.27	28.848
598.47	26.691		598.47	27.242		598.47	28.824
598.67	26.671		598.67	27.228		598.67	28.797
598.88	26.688		598.88	27.201		598.88	28.786
599.08	26.673		599.08	27.186		599.08	28.744
599.28	26.648		599.28	27.158		599.28	28.727
599.49	26.654		599.49	27.135		599.49	28.718
599.69	26.665		599.69	27.141		599.69	28.703
599.89	26.675		599.89	27.15		599.89	28.725
600.09	26.637		600.09	27.138		600.09	28.706
600.3	26.635		600.3	27.147		600.3	28.718
600.5	26.609		600.5	27.164		600.5	28.708
600.7	26.634		600.7	27.181		600.7	28.704
600.9	26.642		600.9	27.188		600.9	28.73
601.11	26.63		601.11	27.191		601.11	28.743
601.31	26.63		601.31	27.206		601.31	28.746
601.51	26.639		601.51	27.214		601.51	28.771
601.72	26.666		601.72	27.217		601.72	28.808
601.92	26.673		601.92	27.212		601.92	28.81
602.12	26.635		602.12	27.214		602.12	28.811
602.32	26.639		602.32	27.207		602.32	28.814
602.53	26.648		602.53	27.211		602.53	28.812
602.73	26.664		602.73	27.209		602.73	28.797
602.93	26.662		602.93	27.218		602.93	28.79
603.13	26.677		603.13	27.198		603.13	28.771
603.34	26.667		603.34	27.185		603.34	28.776
603.54	26.669		603.54	27.178		603.54	28.769
603.74	26.686		603.74	27.146		603.74	28.755
603.94	26.693		603.94	27.142		603.94	28.754
604.15	26.683		604.15	27.118		604.15	28.728
604.35	26.666		604.35	27.109		604.35	28.737
604.55	26.671		604.55	27.118		604.55	28.73
604.75	26.68		604.75	27.103		604.75	28.731
604.96	26.679		604.96	27.091		604.96	28.739
605.16	26.667		605.16	27.069		605.16	28.725
605.36	26.676		605.36	27.111		605.36	28.751
605.56	26.685		605.56	27.087		605.56	28.759
605.77	26.681		605.77	27.108		605.77	28.763
605.97	26.694		605.97	27.116		605.97	28.743
606.17	26.705		606.17	27.15		606.17	28.75
606.37	26.699		606.37	27.162		606.37	28.754
606.58	26.709		606.58	27.192		606.58	28.757
606.78	26.71		606.78	27.218		606.78	28.775
606.98	26.733		606.98	27.218		606.98	28.764
607.18	26.739		607.18	27.214		607.18	28.783
607.39	26.74		607.39	27.218		607.39	28.773
607.59	26.729		607.59	27.228		607.59	28.762
607.79	26.726		607.79	27.219		607.79	28.755
607.99	26.742		607.99	27.184		607.99	28.748
608.19	26.734		608.19	27.201		608.19	28.735
608.4	26.739		608.4	27.195		608.4	28.742
608.6	26.704		608.6	27.187		608.6	28.736
608.8	26.714		608.8	27.15		608.8	28.731
609	26.711		609	27.165		609	28.744
609.21	26.712		609.21	27.152		609.21	28.761
609.41	26.73		609.41	27.154		609.41	28.773
609.61	26.727		609.61	27.164		609.61	28.787
609.81	26.737		609.81	27.163		609.81	28.789
610.01	26.737		610.01	27.171		610.01	28.799
610.22	26.746		610.22	27.194		610.22	28.83
610.42	26.769		610.42	27.21		610.42	28.847
610.62	26.769		610.62	27.218		610.62	28.842
610.82	26.794		610.82	27.205		610.82	28.83
611.02	26.8		611.02	27.209		611.02	28.813
611.23	26.82		611.23	27.221		611.23	28.826
611.43	26.8		611.43	27.228		611.43	28.829
611.63	26.795		611.63	27.219		611.63	28.837
611.83	26.795		611.83	27.224		611.83	28.856
612.03	26.793		612.03	27.243		612.03	28.862
612.24	26.796		612.24	27.243		612.24	28.852
612.44	26.804		612.44	27.272		612.44	28.839
612.64	26.798		612.64	27.266		612.64	28.837
612.84	26.798		612.84	27.26		612.84	28.797
613.04	26.782		613.04	27.271		613.04	28.769
613.25	26.758		613.25	27.278		613.25	28.772
613.45	26.746		613.45	27.284		613.45	28.781
613.65	26.731		613.65	27.29		613.65	28.81
613.85	26.734		613.85	27.308		613.85	28.816
614.05	26.753		614.05	27.311		614.05	28.827
614.25	26.779		614.25	27.314		614.25	28.825
614.46	26.787		614.46	27.311		614.46	28.802
614.66	26.781		614.66	27.301		614.66	28.806
614.86	26.787		614.86	27.316		614.86	28.787
615.06	26.786		615.06	27.309		615.06	28.789
615.26	26.809		615.26	27.312		615.26	28.783
615.47	26.811		615.47	27.318		615.47	28.805
615.67	26.818		615.67	27.336		615.67	28.816
615.87	26.837		615.87	27.339		615.87	28.839
616.07	26.83		616.07	27.334		616.07	28.874
616.27	26.849		616.27	27.337		616.27	28.88
616.47	26.864		616.47	27.34		616.47	28.884
616.68	26.857		616.68	27.339		616.68	28.856
616.88	26.858		616.88	27.351		616.88	28.827
617.08	26.855		617.08	27.353		617.08	28.805
617.28	26.856		617.28	27.372		617.28	28.763
617.48	26.846		617.48	27.365		617.48	28.764
617.68	26.853		617.68	27.357		617.68	28.774
617.89	26.858		617.89	27.376		617.89	28.782
618.09	26.848		618.09	27.359		618.09	28.782
618.29	26.862		618.29	27.343		618.29	28.807
618.49	26.865		618.49	27.344		618.49	28.802
618.69	26.872		618.69	27.354		618.69	28.789
618.89	26.871		618.89	27.339		618.89	28.777
619.09	26.881		619.09	27.337		619.09	28.765
619.3	26.893		619.3	27.348		619.3	28.776
619.5	26.912		619.5	27.342		619.5	28.784
619.7	26.922		619.7	27.349		619.7	28.788
619.9	26.934		619.9	27.335		619.9	28.806
620.1	26.931		620.1	27.317		620.1	28.81
620.3	26.941		620.3	27.339		620.3	28.82
620.5	26.951		620.5	27.347		620.5	28.844
620.71	26.95		620.71	27.351		620.71	28.856
620.91	26.932		620.91	27.351		620.91	28.86
621.11	26.933		621.11	27.342		621.11	28.864
621.31	26.936		621.31	27.353		621.31	28.878
621.51	26.938		621.51	27.382		621.51	28.864
621.71	26.917		621.71	27.371		621.71	28.856
621.91	26.907		621.91	27.384		621.91	28.853
622.11	26.903		622.11	27.407		622.11	28.861
622.32	26.896		622.32	27.393		622.32	28.882
622.52	26.9		622.52	27.403		622.52	28.91
622.72	26.925		622.72	27.44		622.72	28.944
622.92	26.921		622.92	27.433		622.92	28.958
623.12	26.905		623.12	27.418		623.12	28.987
623.32	26.931		623.32	27.458		623.32	29.012
623.52	26.945		623.52	27.47		623.52	29.004
623.72	26.959		623.72	27.487		623.72	28.981
623.93	26.97		623.93	27.495		623.93	28.945
624.13	26.964		624.13	27.454		624.13	28.908
624.33	26.958		624.33	27.455		624.33	28.901
624.53	26.946		624.53	27.439		624.53	28.9
624.73	26.924		624.73	27.414		624.73	28.912
624.93	26.93		624.93	27.417		624.93	28.925
625.13	26.932		625.13	27.385		625.13	28.936
625.33	26.903		625.33	27.378		625.33	28.927
625.53	26.89		625.53	27.381		625.53	28.935
625.74	26.892		625.74	27.4		625.74	28.896
625.94	26.895		625.94	27.376		625.94	28.862
626.14	26.875		626.14	27.349		626.14	28.807
626.34	26.867		626.34	27.346		626.34	28.79
626.54	26.865		626.54	27.342		626.54	28.795
626.74	26.877		626.74	27.366		626.74	28.84
626.94	26.899		626.94	27.383		626.94	28.88
627.14	26.913		627.14	27.364		627.14	28.876
627.34	26.915		627.34	27.369		627.34	28.89
627.54	26.928		627.54	27.4		627.54	28.892
627.74	26.925		627.74	27.428		627.74	28.861
627.95	26.936		627.95	27.425		627.95	28.861
628.15	26.939		628.15	27.419		628.15	28.839
628.35	26.945		628.35	27.417		628.35	28.827
628.55	26.951		628.55	27.417		628.55	28.815
628.75	26.993		628.75	27.448		628.75	28.845
628.95	27.001		628.95	27.472		628.95	28.846
629.15	26.995		629.15	27.472		629.15	28.848
629.35	27.005		629.35	27.485		629.35	28.846
629.55	26.991		629.55	27.483		629.55	28.858
629.75	27.002		629.75	27.514		629.75	28.92
629.95	27		629.95	27.537		629.95	28.956
630.15	26.995		630.15	27.531		630.15	28.985
630.35	26.996		630.35	27.55		630.35	29.011
630.56	27.016		630.56	27.581		630.56	29.021
630.76	27.035		630.76	27.593		630.76	29
630.96	27.047		630.96	27.635		630.96	29.02
631.16	27.054		631.16	27.652		631.16	29.012
631.36	27.039		631.36	27.658		631.36	29.007
631.56	27.046		631.56	27.651		631.56	29.044
631.76	27.044		631.76	27.641		631.76	29.056
631.96	27.024		631.96	27.621		631.96	29.067
632.16	27.052		632.16	27.629		632.16	29.1
632.36	27.058		632.36	27.628		632.36	29.092
632.56	27.084		632.56	27.638		632.56	29.063
632.76	27.089		632.76	27.63		632.76	29.021
632.96	27.087		632.96	27.63		632.96	28.989
633.16	27.093		633.16	27.62		633.16	28.956
633.36	27.078		633.36	27.625		633.36	28.947
633.56	27.078		633.56	27.603		633.56	28.911
633.76	27.08		633.76	27.602		633.76	28.927
633.96	27.071		633.96	27.569		633.96	28.928
634.17	27.066		634.17	27.564		634.17	28.933
634.37	27.079		634.37	27.574		634.37	28.956
634.57	27.085		634.57	27.586		634.57	28.985
634.77	27.083		634.77	27.591		634.77	28.973
634.97	27.098		634.97	27.618		634.97	28.957
635.17	27.095		635.17	27.629		635.17	28.96
635.37	27.081		635.37	27.631		635.37	28.948
635.57	27.047		635.57	27.618		635.57	28.926
635.77	27.038		635.77	27.599		635.77	28.934
635.97	27.034		635.97	27.596		635.97	28.94
636.17	27.019		636.17	27.581		636.17	28.938
636.37	27.003		636.37	27.585		636.37	28.941
636.57	27.021		636.57	27.608		636.57	28.977
636.77	27.012		636.77	27.608		636.77	28.983
636.97	27.023		636.97	27.63		636.97	29.011
637.17	27.057		637.17	27.651		637.17	29.035
637.37	27.067		637.37	27.639		637.37	29.018
637.57	27.054		637.57	27.638		637.57	29.01
637.77	27.049		637.77	27.63		637.77	28.975
637.97	27.077		637.97	27.64		637.97	28.955
638.17	27.12		638.17	27.646		638.17	28.961
638.37	27.117		638.37	27.652		638.37	28.956
638.57	27.129		638.57	27.648		638.57	28.966
638.77	27.143		638.77	27.636		638.77	28.997
638.97	27.146		638.97	27.643		638.97	29.044
639.17	27.15		639.17	27.661		639.17	29.062
639.37	27.155		639.37	27.65		639.37	29.087
639.57	27.163		639.57	27.659		639.57	29.087
639.77	27.152		639.77	27.674		639.77	29.068
639.97	27.128		639.97	27.711		639.97	29.091
640.17	27.146		640.17	27.717		640.17	29.087
640.37	27.147		640.37	27.722		640.37	29.091
640.57	27.136		640.57	27.728		640.57	29.121
640.77	27.142		640.77	27.734		640.77	29.129
640.97	27.149		640.97	27.748		640.97	29.129
641.17	27.155		641.17	27.763		641.17	29.151
641.37	27.149		641.37	27.759		641.37	29.164
641.57	27.164		641.57	27.751		641.57	29.169
641.77	27.176		641.77	27.749		641.77	29.181
641.97	27.199		641.97	27.784		641.97	29.172
642.17	27.192		642.17	27.791		642.17	29.153
642.37	27.164		642.37	27.779		642.37	29.13
642.57	27.176		642.57	27.747		642.57	29.084
642.77	27.161		642.77	27.735		642.77	29.065
642.97	27.172		642.97	27.741		642.97	29.063
643.17	27.182		643.17	27.749		643.17	29.052
643.37	27.179		643.37	27.764		643.37	29.056
643.57	27.176		643.57	27.744		643.57	29.066
643.77	27.18		643.77	27.737		643.77	29.058
643.97	27.203		643.97	27.753		643.97	29.075
644.17	27.199		644.17	27.737		644.17	29.081
644.37	27.215		644.37	27.743		644.37	29.098
644.57	27.214		644.57	27.735		644.57	29.121
644.77	27.214		644.77	27.734		644.77	29.139
644.97	27.244		644.97	27.748		644.97	29.155
645.17	27.249		645.17	27.749		645.17	29.148
645.37	27.241		645.37	27.741		645.37	29.132
645.57	27.246		645.57	27.713		645.57	29.106
645.77	27.246		645.77	27.71		645.77	29.113
645.97	27.26		645.97	27.694		645.97	29.14
646.16	27.272		646.16	27.72		646.16	29.161
646.36	27.272		646.36	27.729		646.36	29.176
646.56	27.272		646.56	27.721		646.56	29.185
646.76	27.274		646.76	27.74		646.76	29.179
646.96	27.26		646.96	27.733		646.96	29.162
647.16	27.251		647.16	27.726		647.16	29.142
647.36	27.257		647.36	27.717		647.36	29.106
647.56	27.257		647.56	27.711		647.56	29.097
647.76	27.275		647.76	27.729		647.76	29.117
647.96	27.293		647.96	27.747		647.96	29.125
648.16	27.29		648.16	27.776		648.16	29.147
648.36	27.292		648.36	27.757		648.36	29.148
648.56	27.306		648.56	27.758		648.56	29.173
648.76	27.327		648.76	27.748		648.76	29.189
648.96	27.349		648.96	27.746		648.96	29.23
649.16	27.352		649.16	27.768		649.16	29.247
649.36	27.364		649.36	27.772		649.36	29.26
649.56	27.354		649.56	27.765		649.56	29.244
649.75	27.342		649.75	27.774		649.75	29.243
649.95	27.336		649.95	27.766		649.95	29.235
650.15	27.348		650.15	27.778		650.15	29.214
650.35	27.344		650.35	27.773		650.35	29.204
650.55	27.366		650.55	27.773		650.55	29.214
650.75	27.387		650.75	27.755		650.75	29.206
650.95	27.385		650.95	27.757		650.95	29.211
651.15	27.372		651.15	27.757		651.15	29.198
651.35	27.369		651.35	27.788		651.35	29.224
651.55	27.361		651.55	27.791		651.55	29.207
651.75	27.364		651.75	27.788		651.75	29.202
651.95	27.361		651.95	27.798		651.95	29.223
652.15	27.375		652.15	27.833		652.15	29.222
652.34	27.391		652.34	27.837		652.34	29.205
652.54	27.386		652.54	27.865		652.54	29.206
652.74	27.354		652.74	27.859		652.74	29.196
652.94	27.336		652.94	27.863		652.94	29.173
653.14	27.339		653.14	27.868		653.14	29.177
653.34	27.328		653.34	27.877		653.34	29.219
653.54	27.333		653.54	27.897		653.54	29.242
653.74	27.336		653.74	27.919		653.74	29.269
653.94	27.328		653.94	27.888		653.94	29.251
654.14	27.336		654.14	27.899		654.14	29.278
654.33	27.326		654.33	27.894		654.33	29.277
654.53	27.331		654.53	27.909		654.53	29.26
654.73	27.322		654.73	27.91		654.73	29.287
654.93	27.333		654.93	27.935		654.93	29.299
655.13	27.358		655.13	27.939		655.13	29.302
655.33	27.394		655.33	27.959		655.33	29.337
655.53	27.427		655.53	27.976		655.53	29.365
655.73	27.412		655.73	27.983		655.73	29.375
655.93	27.438		655.93	27.992		655.93	29.382
656.12	27.44		656.12	27.992		656.12	29.385
656.32	27.465		656.32	27.987		656.32	29.394
656.52	27.486		656.52	27.994		656.52	29.43
656.72	27.482		656.72	27.997		656.72	29.413
656.92	27.485		656.92	28.001		656.92	29.404
657.12	27.489		657.12	28.017		657.12	29.407
657.32	27.499		657.32	28.021		657.32	29.399
657.52	27.498		657.52	28.012		657.52	29.396
657.72	27.506		657.72	28.01		657.72	29.396
657.91	27.498		657.91	28.009		657.91	29.404
658.11	27.491		658.11	28.023		658.11	29.418
658.31	27.492		658.31	28.011		658.31	29.447
658.51	27.455		658.51	28.01		658.51	29.433
658.71	27.456		658.71	28.023		658.71	29.453
658.91	27.427		658.91	28.024		658.91	29.447
659.11	27.398		659.11	28.021		659.11	29.418
659.3	27.4		659.3	28.021		659.3	29.413
659.5	27.417		659.5	28.031		659.5	29.441
659.7	27.425		659.7	28.019		659.7	29.447
659.9	27.432		659.9	28.011		659.9	29.459
660.1	27.435		660.1	28.025		660.1	29.462
660.3	27.409		660.3	28.036		660.3	29.493
660.5	27.413		660.5	28.039		660.5	29.504
660.69	27.414		660.69	28.019		660.69	29.479
660.89	27.415		660.89	28.048		660.89	29.45
661.09	27.418		661.09	28.054		661.09	29.446
661.29	27.432		661.29	28.055		661.29	29.436
661.49	27.438		661.49	28.056		661.49	29.408
661.69	27.468		661.69	28.073		661.69	29.419
661.89	27.486		661.89	28.078		661.89	29.416
662.08	27.476		662.08	28.102		662.08	29.417
662.28	27.467		662.28	28.119		662.28	29.404
662.48	27.467		662.48	28.125		662.48	29.398
662.68	27.466		662.68	28.107		662.68	29.391
662.88	27.464		662.88	28.083		662.88	29.357
663.08	27.467		663.08	28.075		663.08	29.345
663.27	27.446		663.27	28.091		663.27	29.369
663.47	27.46		663.47	28.082		663.47	29.4
663.67	27.472		663.67	28.089		663.67	29.421
663.87	27.484		663.87	28.101		663.87	29.422
664.07	27.507		664.07	28.123		664.07	29.458
664.27	27.5		664.27	28.115		664.27	29.451
664.46	27.506		664.46	28.118		664.46	29.465
664.66	27.505		664.66	28.089		664.66	29.447
664.86	27.52		664.86	28.078		664.86	29.442
665.06	27.507		665.06	28.067		665.06	29.441
665.26	27.518		665.26	28.099		665.26	29.481
665.45	27.531		665.45	28.108		665.45	29.492
665.65	27.547		665.65	28.125		665.65	29.504
665.85	27.591		665.85	28.139		665.85	29.525
666.05	27.576		666.05	28.145		666.05	29.51
666.25	27.581		666.25	28.157		666.25	29.524
666.45	27.56		666.45	28.143		666.45	29.533
666.64	27.559		666.64	28.145		666.64	29.541
666.84	27.561		666.84	28.157		666.84	29.555
667.04	27.582		667.04	28.164		667.04	29.561
667.24	27.595		667.24	28.174		667.24	29.562
667.44	27.595		667.44	28.171		667.44	29.556
667.63	27.619		667.63	28.172		667.63	29.541
667.83	27.62		667.83	28.144		667.83	29.516
668.03	27.617		668.03	28.16		668.03	29.55
668.23	27.594		668.23	28.153		668.23	29.558
668.43	27.562		668.43	28.136		668.43	29.552
668.62	27.577		668.62	28.136		668.62	29.553
668.82	27.59		668.82	28.13		668.82	29.543
669.02	27.609		669.02	28.15		669.02	29.543
669.22	27.599		669.22	28.13		669.22	29.526
669.42	27.599		669.42	28.136		669.42	29.513
669.61	27.575		669.61	28.117		669.61	29.509
669.81	27.581		669.81	28.124		669.81	29.516
670.01	27.545		670.01	28.101		670.01	29.525
670.21	27.558		670.21	28.122		670.21	29.542
670.4	27.575		670.4	28.113		670.4	29.562
670.6	27.588		670.6	28.117		670.6	29.568
670.8	27.603		670.8	28.112		670.8	29.574
671	27.616		671	28.105		671	29.556
671.2	27.608		671.2	28.11		671.2	29.56
671.39	27.593		671.39	28.11		671.39	29.575
671.59	27.596		671.59	28.126		671.59	29.588
671.79	27.597		671.79	28.15		671.79	29.587
671.99	27.601		671.99	28.15		671.99	29.604
672.18	27.589		672.18	28.195		672.18	29.627
672.38	27.598		672.38	28.203		672.38	29.642
672.58	27.632		672.58	28.227		672.58	29.629
672.78	27.638		672.78	28.235		672.78	29.647
672.98	27.649		672.98	28.27		672.98	29.639
673.17	27.654		673.17	28.258		673.17	29.633
673.37	27.65		673.37	28.26		673.37	29.62
673.57	27.647		673.57	28.258		673.57	29.638
673.77	27.672		673.77	28.247		673.77	29.646
673.96	27.675		673.96	28.253		673.96	29.646
674.16	27.666		674.16	28.252		674.16	29.647
674.36	27.678		674.36	28.27		674.36	29.671
674.56	27.695		674.56	28.302		674.56	29.681
674.75	27.708		674.75	28.299		674.75	29.661
674.95	27.7		674.95	28.318		674.95	29.645
675.15	27.703		675.15	28.328		675.15	29.662
675.35	27.7		675.35	28.333		675.35	29.657
675.54	27.685		675.54	28.29		675.54	29.659
675.74	27.692		675.74	28.302		675.74	29.673
675.94	27.712		675.94	28.291		675.94	29.677
676.14	27.716		676.14	28.297		676.14	29.695
676.33	27.699		676.33	28.306		676.33	29.687
676.53	27.698		676.53	28.298		676.53	29.695
676.73	27.708		676.73	28.298		676.73	29.704
676.92	27.702		676.92	28.292		676.92	29.683
677.12	27.705		677.12	28.298		677.12	29.652
677.32	27.696		677.32	28.292		677.32	29.635
677.52	27.692		677.52	28.304		677.52	29.646
677.71	27.704		677.71	28.311		677.71	29.647
677.91	27.697		677.91	28.296		677.91	29.626
678.11	27.693		678.11	28.307		678.11	29.628
678.31	27.679		678.31	28.306		678.31	29.619
678.5	27.67		678.5	28.32		678.5	29.641
678.7	27.677		678.7	28.344		678.7	29.655
678.9	27.688		678.9	28.366		678.9	29.7
679.09	27.694		679.09	28.387		679.09	29.703
679.29	27.681		679.29	28.379		679.29	29.698
679.49	27.711		679.49	28.407		679.49	29.714
679.69	27.717		679.69	28.397		679.69	29.734
679.88	27.739		679.88	28.394		679.88	29.755
680.08	27.733		680.08	28.395		680.08	29.744
680.28	27.741		680.28	28.4		680.28	29.763
680.47	27.738		680.47	28.414		680.47	29.762
680.67	27.726		680.67	28.419		680.67	29.778
680.87	27.736		680.87	28.419		680.87	29.783
681.07	27.735		681.07	28.42		681.07	29.766
681.26	27.743		681.26	28.411		681.26	29.749
681.46	27.732		681.46	28.392		681.46	29.707
681.66	27.748		681.66	28.376		681.66	29.707
681.85	27.766		681.85	28.378		681.85	29.705
682.05	27.758		682.05	28.363		682.05	29.703
682.25	27.728		682.25	28.378		682.25	29.701
682.44	27.744		682.44	28.395		682.44	29.716
682.64	27.784		682.64	28.408		682.64	29.742
682.84	27.78		682.84	28.436		682.84	29.747
683.03	27.784		683.03	28.44		683.03	29.791
683.23	27.812		683.23	28.472		683.23	29.777
683.43	27.823		683.43	28.473		683.43	29.782
683.63	27.815		683.63	28.483		683.63	29.792
683.82	27.821		683.82	28.487		683.82	29.81
684.02	27.806		684.02	28.476		684.02	29.804
684.22	27.793		684.22	28.476		684.22	29.799
684.41	27.766		684.41	28.458		684.41	29.806
684.61	27.755		684.61	28.446		684.61	29.809
684.81	27.773		684.81	28.438		684.81	29.824
685	27.759		685	28.439		685	29.838
685.2	27.747		685.2	28.43		685.2	29.84
685.4	27.75		685.4	28.42		685.4	29.857
685.59	27.763		685.59	28.451		685.59	29.864
685.79	27.753		685.79	28.461		685.79	29.874
685.99	27.755		685.99	28.467		685.99	29.86
686.18	27.756		686.18	28.467		686.18	29.854
686.38	27.745		686.38	28.471		686.38	29.849
686.58	27.776		686.58	28.5		686.58	29.858
686.77	27.794		686.77	28.512		686.77	29.85
686.97	27.817		686.97	28.541		686.97	29.857
687.17	27.837		687.17	28.542		687.17	29.855
687.36	27.842		687.36	28.556		687.36	29.855
687.56	27.835		687.56	28.568		687.56	29.846
687.76	27.845		687.76	28.577		687.76	29.865
687.95	27.859		687.95	28.593		687.95	29.889
688.15	27.869		688.15	28.608		688.15	29.891
688.35	27.917		688.35	28.627		688.35	29.931
688.54	27.917		688.54	28.658		688.54	29.98
688.74	27.931		688.74	28.685		688.74	29.99
688.93	27.952		688.93	28.703		688.93	29.99
689.13	27.962		689.13	28.701		689.13	30.009
689.33	27.951		689.33	28.684		689.33	29.985
689.52	27.972		689.52	28.654		689.52	29.954
689.72	27.964		689.72	28.632		689.72	29.938
689.92	27.959		689.92	28.593		689.92	29.94
690.11	27.95		690.11	28.575		690.11	29.903
690.31	27.956		690.31	28.551		690.31	29.889
690.51	27.953		690.51	28.518		690.51	29.858
690.7	27.956		690.7	28.503		690.7	29.869
690.9	27.943		690.9	28.514		690.9	29.896
691.09	27.974		691.09	28.551		691.09	29.914
691.29	28		691.29	28.568		691.29	29.941
691.49	28.005		691.49	28.578		691.49	29.978
691.68	28.012		691.68	28.608		691.68	29.994
691.88	28.021		691.88	28.653		691.88	30.036
692.08	28.015		692.08	28.693		692.08	30.035
692.27	28.013		692.27	28.698		692.27	30.011
692.47	28.015		692.47	28.725		692.47	29.971
692.66	28.019		692.66	28.722		692.66	29.976
692.86	27.993		692.86	28.73		692.86	29.955
693.06	27.976		693.06	28.732		693.06	29.933
693.25	27.964		693.25	28.714		693.25	29.898
693.45	27.949		693.45	28.698		693.45	29.865
693.65	27.936		693.65	28.68		693.65	29.863
693.84	27.945		693.84	28.683		693.84	29.883
694.04	27.96		694.04	28.712		694.04	29.919
694.23	27.964		694.23	28.698		694.23	29.921
694.43	27.985		694.43	28.702		694.43	29.935
694.63	28.007		694.63	28.708		694.63	29.976
694.82	28.006		694.82	28.742		694.82	30.015
695.02	28.013		695.02	28.757		695.02	30.026
695.21	28.01		695.21	28.745		695.21	30.007
695.41	28.05		695.41	28.773		695.41	30.01
695.61	28.064		695.61	28.777		695.61	30.007
695.8	28.102		695.8	28.783		695.8	30.018
696	28.125		696	28.785		696	30.026
696.19	28.139		696.19	28.758		696.19	30.015
696.39	28.146		696.39	28.762		696.39	30.035
696.59	28.156		696.59	28.771		696.59	30.027
696.78	28.148		696.78	28.809		696.78	30.084
696.98	28.135		696.98	28.822		696.98	30.132
697.17	28.129		697.17	28.856		697.17	30.151
697.37	28.143		697.37	28.881		697.37	30.169
697.56	28.149		697.56	28.898		697.56	30.192
697.76	28.176		697.76	28.945		697.76	30.228
697.96	28.141		697.96	28.92		697.96	30.197
698.15	28.133		698.15	28.899		698.15	30.167
698.35	28.082		698.35	28.883		698.35	30.127
698.54	28.044		698.54	28.843		698.54	30.066
698.74	28.023		698.74	28.813		698.74	30.036
698.93	28.015		698.93	28.779		698.93	30.006
699.13	28.009		699.13	28.735		699.13	29.998
699.33	28.028		699.33	28.712		699.33	29.984
699.52	28.055		699.52	28.716		699.52	29.994
699.72	28.057		699.72	28.717		699.72	30.035
699.91	28.054		699.91	28.695		699.91	30.068
700.11	28.045		700.11	28.709		700.11	30.09
700.3	28.046		700.3	28.709		700.3	30.103
700.5	28.057		700.5	28.753		700.5	30.136
700.7	28.042		700.7	28.805		700.7	30.165
700.89	28.065		700.89	28.831		700.89	30.156
701.09	28.081		701.09	28.835		701.09	30.15
701.28	28.085		701.28	28.848		701.28	30.128
701.48	28.079		701.48	28.839		701.48	30.125
701.67	28.069		701.67	28.829		701.67	30.091
701.87	28.083		701.87	28.819		701.87	30.071
702.06	28.066		702.06	28.81		702.06	30.069
702.26	28.075		702.26	28.801		702.26	30.081
702.46	28.084		702.46	28.849		702.46	30.105
702.65	28.108		702.65	28.854		702.65	30.126
702.85	28.101		702.85	28.867		702.85	30.156
703.04	28.103		703.04	28.88		703.04	30.161
703.24	28.14		703.24	28.887		703.24	30.167
703.43	28.12		703.43	28.876		703.43	30.17
703.63	28.108		703.63	28.917		703.63	30.181
703.82	28.109		703.82	28.934		703.82	30.167
704.02	28.09		704.02	28.934		704.02	30.111
704.21	28.085		704.21	28.935		704.21	30.064
704.41	28.054		704.41	28.922		704.41	30.027
704.6	28.057		704.6	28.903		704.6	29.985
704.8	28.033		704.8	28.846		704.8	29.931
704.99	28.056		704.99	28.786		704.99	29.914
705.19	28.05		705.19	28.765		705.19	29.92
705.38	28.067		705.38	28.766		705.38	29.943
705.58	28.093		705.58	28.748		705.58	29.994
705.78	28.127		705.78	28.779		705.78	30.055
705.97	28.163		705.97	28.839		705.97	30.134
706.17	28.205		706.17	28.879		706.17	30.182
706.36	28.226		706.36	28.924		706.36	30.213
706.56	28.241		706.56	28.965		706.56	30.226
706.75	28.223		706.75	28.99		706.75	30.217
706.95	28.246		706.95	29.012		706.95	30.205
707.14	28.227		707.14	28.997		707.14	30.16
707.34	28.237		707.34	29.006		707.34	30.141
707.53	28.216		707.53	29.021		707.53	30.114
707.73	28.227		707.73	28.995		707.73	30.114
707.92	28.223		707.92	28.98		707.92	30.109
708.12	28.226		708.12	29.004		708.12	30.109
708.31	28.182		708.31	28.983		708.31	30.135
708.51	28.178		708.51	28.968		708.51	30.154
708.7	28.169		708.7	28.973		708.7	30.208
708.9	28.165		708.9	28.964		708.9	30.268
709.09	28.15		709.09	28.959		709.09	30.301
709.29	28.168		709.29	28.979		709.29	30.341
709.48	28.164		709.48	28.989		709.48	30.35
709.68	28.183		709.68	29.009		709.68	30.357
709.87	28.17		709.87	29.018		709.87	30.302
710.07	28.143		710.07	29.002		710.07	30.243
710.26	28.109		710.26	28.99		710.26	30.172
710.46	28.096		710.46	28.973		710.46	30.096
710.65	28.082		710.65	28.914		710.65	30.047
710.85	28.07		710.85	28.869		710.85	29.983
711.04	28.084		711.04	28.863		711.04	29.996
711.23	28.093		711.23	28.85		711.23	30.007
711.43	28.091		711.43	28.868		711.43	30.025
711.62	28.127		711.62	28.927		711.62	30.115
711.82	28.162		711.82	28.953		711.82	30.191
712.01	28.167		712.01	29.001		712.01	30.257
712.21	28.184		712.21	29.053		712.21	30.31
712.4	28.227		712.4	29.107		712.4	30.369
712.6	28.236		712.6	29.153		712.6	30.381
712.79	28.261		712.79	29.182		712.79	30.376
712.99	28.253		712.99	29.206		712.99	30.388
713.18	28.24		713.18	29.238		713.18	30.357
713.38	28.254		713.38	29.25		713.38	30.342
713.57	28.227		713.57	29.237		713.57	30.296
713.77	28.221		713.77	29.19		713.77	30.245
713.96	28.221		713.96	29.15		713.96	30.243
714.15	28.241		714.15	29.099		714.15	30.215
714.35	28.248		714.35	29.086		714.35	30.23
714.54	28.259		714.54	29.091		714.54	30.301
714.74	28.272		714.74	29.116		714.74	30.348
714.93	28.269		714.93	29.15		714.93	30.402
715.13	28.282		715.13	29.152		715.13	30.468
715.32	28.279		715.32	29.186		715.32	30.509
715.52	28.308		715.52	29.215		715.52	30.506
715.71	28.314		715.71	29.228		715.71	30.525
715.91	28.298		715.91	29.259		715.91	30.501
716.1	28.32		716.1	29.263		716.1	30.463
716.29	28.329		716.29	29.265		716.29	30.451
716.49	28.337		716.49	29.27		716.49	30.421
716.68	28.307		716.68	29.26		716.68	30.406
716.88	28.278		716.88	29.231		716.88	30.372
717.07	28.289		717.07	29.186		717.07	30.349
717.27	28.274		717.27	29.155		717.27	30.373
717.46	28.295		717.46	29.158		717.46	30.448
717.65	28.327		717.65	29.192		717.65	30.513
717.85	28.359		717.85	29.219		717.85	30.589
718.04	28.37		718.04	29.237		718.04	30.673
718.24	28.394		718.24	29.271		718.24	30.731
718.43	28.42		718.43	29.319		718.43	30.77
718.63	28.427		718.63	29.356		718.63	30.771
718.82	28.414		718.82	29.408		718.82	30.738
719.01	28.384		719.01	29.427		719.01	30.677
719.21	28.351		719.21	29.434		719.21	30.588
719.4	28.324		719.4	29.414		719.4	30.532
719.6	28.271		719.6	29.393		719.6	30.453
719.79	28.274		719.79	29.349		719.79	30.386
719.98	28.249		719.98	29.28		719.98	30.319
720.18	28.242		720.18	29.239		720.18	30.309
720.37	28.247		720.37	29.206		720.37	30.317
720.57	28.264		720.57	29.184		720.57	30.363
720.76	28.282		720.76	29.179		720.76	30.402
720.96	28.307		720.96	29.167		720.96	30.464
721.15	28.326		721.15	29.182		721.15	30.537
721.34	28.368		721.34	29.229		721.34	30.609
721.54	28.42		721.54	29.266		721.54	30.683
721.73	28.472		721.73	29.312		721.73	30.762
721.93	28.492		721.93	29.374		721.93	30.76
722.12	28.487		722.12	29.376		722.12	30.723
722.31	28.479		722.31	29.377		722.31	30.656
722.51	28.459		722.51	29.366		722.51	30.58
722.7	28.447		722.7	29.337		722.7	30.511
722.89	28.42		722.89	29.31		722.89	30.448
723.09	28.395		723.09	29.289		723.09	30.386
723.28	28.377		723.28	29.223		723.28	30.354
723.48	28.364		723.48	29.173		723.48	30.373
723.67	28.335		723.67	29.15		723.67	30.412
723.86	28.33		723.86	29.112		723.86	30.44
724.06	28.33		724.06	29.093		724.06	30.486
724.25	28.35		724.25	29.098		724.25	30.509
724.45	28.368		724.45	29.086		724.45	30.547
724.64	28.4		724.64	29.126		724.64	30.589
724.83	28.387		724.83	29.187		724.83	30.644
725.03	28.397		725.03	29.214		725.03	30.636
725.22	28.378		725.22	29.237		725.22	30.575
725.41	28.376		725.41	29.251		725.41	30.506
725.61	28.389		725.61	29.266		725.61	30.453
725.8	28.378		725.8	29.273		725.8	30.389
726	28.395		726	29.296		726	30.354
726.19	28.416		726.19	29.297		726.19	30.325
726.38	28.429		726.38	29.269		726.38	30.332
726.58	28.445		726.58	29.256		726.58	30.366
726.77	28.462		726.77	29.231		726.77	30.434
726.96	28.473		726.96	29.257		726.96	30.513
727.16	28.517		727.16	29.257		727.16	30.586
727.35	28.554		727.35	29.246		727.35	30.631
727.54	28.584		727.54	29.278		727.54	30.676
727.74	28.604		727.74	29.288		727.74	30.726
727.93	28.615		727.93	29.337		727.93	30.775
728.12	28.582		728.12	29.341		728.12	30.763
728.32	28.596		728.32	29.388		728.32	30.79
728.51	28.558		728.51	29.385		728.51	30.745
728.7	28.547		728.7	29.394		728.7	30.687
728.9	28.519		728.9	29.384		728.9	30.623
729.09	28.482		729.09	29.371		729.09	30.535
729.29	28.475		729.29	29.366		729.29	30.461
729.48	28.502		729.48	29.349		729.48	30.444
729.67	28.478		729.67	29.33		729.67	30.454
729.87	28.484		729.87	29.323		729.87	30.51
730.06	28.487		730.06	29.339		730.06	30.577
730.25	28.513		730.25	29.382		730.25	30.676
730.45	28.539		730.45	29.38		730.45	30.744
730.64	28.586		730.64	29.409		730.64	30.815
730.83	28.587		730.83	29.428		730.83	30.86
731.03	28.63		731.03	29.471		731.03	30.867
731.22	28.598		731.22	29.449		731.22	30.851
731.41	28.568		731.41	29.46		731.41	30.812
731.6	28.561		731.6	29.464		731.6	30.743
731.8	28.523		731.8	29.452		731.8	30.657
731.99	28.461		731.99	29.419		731.99	30.557
732.18	28.464		732.18	29.411		732.18	30.48
732.38	28.451		732.38	29.39		732.38	30.397
732.57	28.42		732.57	29.349		732.57	30.377
732.76	28.422		732.76	29.312		732.76	30.346
732.96	28.41		732.96	29.277		732.96	30.362
733.15	28.386		733.15	29.249		733.15	30.398
733.34	28.416		733.34	29.235		733.34	30.449
733.54	28.413		733.54	29.228		733.54	30.534
733.73	28.458		733.73	29.263		733.73	30.621
733.92	28.476		733.92	29.306		733.92	30.683
734.12	28.456		734.12	29.352		734.12	30.753
734.31	28.473		734.31	29.374		734.31	30.789
734.5	28.489		734.5	29.419		734.5	30.8
734.69	28.472		734.69	29.45		734.69	30.745
734.89	28.453		734.89	29.477		734.89	30.708
735.08	28.447		735.08	29.474		735.08	30.623
735.27	28.435		735.27	29.478		735.27	30.557
735.47	28.451		735.47	29.48		735.47	30.52
735.66	28.484		735.66	29.461		735.66	30.461
735.85	28.479		735.85	29.463		735.85	30.436
736.05	28.483		736.05	29.439		736.05	30.429
736.24	28.501		736.24	29.408		736.24	30.466
736.43	28.533		736.43	29.393		736.43	30.513
736.62	28.588		736.62	29.39		736.62	30.599
736.82	28.615		736.82	29.412		736.82	30.681
737.01	28.639		737.01	29.423		737.01	30.776
737.2	28.646		737.2	29.451		737.2	30.882
737.39	28.665		737.39	29.486		737.39	30.944
737.59	28.657		737.59	29.515		737.59	30.969
737.78	28.627		737.78	29.524		737.78	30.956
737.97	28.598		737.97	29.541		737.97	30.891
738.17	28.546		738.17	29.55		738.17	30.826
738.36	28.525		738.36	29.542		738.36	30.746
738.55	28.501		738.55	29.52		738.55	30.663
738.74	28.456		738.74	29.527		738.74	30.568
738.94	28.433		738.94	29.491		738.94	30.522
739.13	28.433		739.13	29.453		739.13	30.494
739.32	28.426		739.32	29.42		739.32	30.503
739.51	28.46		739.51	29.386		739.51	30.537
739.71	28.47		739.71	29.369		739.71	30.574
739.9	28.483		739.9	29.366		739.9	30.613
740.09	28.539		740.09	29.401		740.09	30.723
740.28	28.583		740.28	29.424		740.28	30.811
740.48	28.592		740.48	29.456		740.48	30.865
740.67	28.623		740.67	29.505		740.67	30.931
740.86	28.622		740.86	29.512		740.86	30.943
741.05	28.637		741.05	29.565		741.05	30.949
741.25	28.634		741.25	29.589		741.25	30.929
741.44	28.636		741.44	29.634		741.44	30.891
741.63	28.627		741.63	29.666		741.63	30.845
741.82	28.611		741.82	29.694		741.82	30.783
742.02	28.588		742.02	29.702		742.02	30.701
742.21	28.59		742.21	29.675		742.21	30.668
742.4	28.596		742.4	29.634		742.4	30.652
742.59	28.592		742.59	29.583		742.59	30.617
742.79	28.596		742.79	29.57		742.79	30.648
742.98	28.652		742.98	29.56		742.98	30.727
743.17	28.688		743.17	29.532		743.17	30.825
743.36	28.729		743.36	29.555		743.36	30.915
743.56	28.717		743.56	29.545		743.56	31.006
743.75	28.744		743.75	29.551		743.75	31.064
743.94	28.767		743.94	29.567		743.94	31.098
744.13	28.765		744.13	29.597		744.13	31.076
744.33	28.756		744.33	29.584		744.33	31.081
744.52	28.736		744.52	29.608		744.52	31.051
744.71	28.715		744.71	29.648		744.71	31.009
744.9	28.694		744.9	29.668		744.9	30.951
745.09	28.702		745.09	29.701		745.09	30.912
745.29	28.711		745.29	29.711		745.29	30.847
745.48	28.688		745.48	29.684		745.48	30.815
745.67	28.674		745.67	29.671		745.67	30.768
745.86	28.678		745.86	29.655		745.86	30.753
746.05	28.722		746.05	29.662		746.05	30.794
746.25	28.77		746.25	29.682		746.25	30.886
746.44	28.8		746.44	29.681		746.44	30.938
746.63	28.826		746.63	29.671		746.63	31.028
746.82	28.848		746.82	29.701		746.82	31.075
747.01	28.843		747.01	29.697		747.01	31.139
747.21	28.868		747.21	29.677		747.21	31.175
747.4	28.876		747.4	29.69		747.4	31.188
747.59	28.863		747.59	29.69		747.59	31.184
747.78	28.82		747.78	29.693		747.78	31.146
747.97	28.766		747.97	29.702		747.97	31.062
748.17	28.723		748.17	29.707		748.17	30.992
748.36	28.676		748.36	29.664		748.36	30.888
748.55	28.636		748.55	29.646		748.55	30.756
748.74	28.586		748.74	29.56		748.74	30.633
748.93	28.553		748.93	29.54		748.93	30.584
749.13	28.526		749.13	29.514		749.13	30.541
749.32	28.533		749.32	29.455		749.32	30.541
749.51	28.578		749.51	29.46		749.51	30.559
749.7	28.571		749.7	29.455		749.7	30.605
749.89	28.595		749.89	29.476		749.89	30.666
750.09	28.582		750.09	29.481		750.09	30.728
750.28	28.597		750.28	29.493		750.28	30.802
750.47	28.614		750.47	29.518		750.47	30.866
750.66	28.614		750.66	29.583		750.66	30.9
750.85	28.61		750.85	29.629		750.85	30.949
751.04	28.623		751.04	29.649		751.04	30.991
751.24	28.645		751.24	29.71		751.24	31.016
751.43	28.615		751.43	29.713		751.43	30.999
751.62	28.62		751.62	29.732		751.62	30.953
751.81	28.6		751.81	29.769		751.81	30.904
752	28.593		752	29.76		752	30.866
752.19	28.62		752.19	29.769		752.19	30.832
752.39	28.635		752.39	29.739		752.39	30.823
752.58	28.664		752.58	29.749		752.58	30.8
752.77	28.692		752.77	29.748		752.77	30.83
752.96	28.746		752.96	29.747		752.96	30.879
753.15	28.79		753.15	29.71		753.15	30.956
753.34	28.829		753.34	29.727		753.34	31.042
753.54	28.837		753.54	29.71		753.54	31.074
753.73	28.844		753.73	29.707		753.73	31.097
753.92	28.875		753.92	29.699		753.92	31.138
754.11	28.872		754.11	29.71		754.11	31.167
754.3	28.899		754.3	29.739		754.3	31.206
754.49	28.894		754.49	29.761		754.49	31.188
754.68	28.881		754.68	29.794		754.68	31.163
754.88	28.83		754.88	29.821		754.88	31.118
755.07	28.809		755.07	29.819		755.07	31.07
755.26	28.79		755.26	29.818		755.26	31.002
[truncated: 1,650 more rows]
