# Supplementary material for: Scalable production of structurally colored composite films by shearing supramolecular composites of polymers and colloids
Source: Nat Commun. 2024 Feb 29;15:1874. doi: 10.1038/s41467-024-46237-4 (PMC10904808; doi:10.1038/s41467-024-46237-4)
Supplement: Supplementary file 3 — Source Data [file 41467_2024_46237_MOESM3_ESM.zip › Source of Data/Supplementary Fig.22d.xls]

## Sheet: Sheet1
30 oC
Number of shearing passes	Reflection peak intensity (%)	Reflection peak intensity (%)	Reflection peak intensity (%)	Mean	Standard Deviation
80	4.76	6.02	5.1	5.29333	0.65187
120	11.6	10.39	15.99	12.66	2.94664
160	18.49	16.29	20.94	18.5733	2.32612
200	29.88	28.99	26.28	28.3833	1.87511
240	38.18	36.48	37.24	37.3	0.85159
280	41.27	41.47	45.49	42.7433	2.38078
320	54.18	56.55	53.22	54.65	1.71403
45 oC
Number of shearing passes	Reflection peak intensity (%)	Reflection peak intensity (%)	Reflection peak intensity (%)	Mean	Standard Deviation
10	11.88	12.58	11.717	12.059	0.4585
20	23.44	24.87	25.98	24.7633	1.27336
30	40.37	36.6	38.02	38.33	1.90402
40	49.59	46.42	48.78	48.2633	1.64695
50	56.67	54.13	53.34	54.7133	1.73995
60 oC
Number of shearing passes	Reflection peak intensity (%)	Reflection peak intensity (%)	Reflection peak intensity (%)	Mean	Standard Deviation
4	7.58	9.24	9.4	8.74	1.00777
8	18.88	17.78	15.74	17.4667	1.59328
12	19.11	21.23	18.11	19.4833	1.59315
16	34.7	33.5	26.38	31.5267	4.49735
20	40	42.27	33.94	38.7367	4.3063
24	55.77	53.95	54.8	54.84	0.91066
