# Supplementary material for: Scalable production of structurally colored composite films by shearing supramolecular composites of polymers and colloids
Source: Nat Commun. 2024 Feb 29;15:1874. doi: 10.1038/s41467-024-46237-4 (PMC10904808; doi:10.1038/s41467-024-46237-4)
Supplement: Supplementary file 3 — Source Data [file 41467_2024_46237_MOESM3_ESM.zip › Source of Data/Supplementary Fig.23a,b.xls]

## Sheet: Sheet1
Temperature (oC)	G' (Pa)	G” (Pa)			Temperature (oC)	η (Pa s)
-13.33	81047	62472.4			10.84	186145000
-11.54	84116.4	62220			12.52	184439000
-9.86	86892	62698.1			14.25	182121000
-8.13	89605.9	62517.9			15.97	179694000
-6.41	92024	62118.3			17.72	176747000
-4.65	94232.4	61755.6			19.38	173404000
-2.97	96089.8	61295.1			21.14	170139000
-1.19	97742.4	60680.8			22.85	167064000
0.38	98936.9	60095.2			24.62	163595000
2.28	100367	59269.9			26.34	160097000
3.93	101588	59051.7			27.98	156959000
5.63	102615	58185.5			29.78	153648000
7.37	103261	57249.7			31.46	150785000
9.1	103519	55985.6			33.2	147958000
10.84	103381	54695.7			34.93	145120000
12.52	102826	53446			36.69	142259000
14.25	101968	51929.8			38.36	140021000
15.97	100821	50820.3			40.1	137760000
17.72	99467.6	49387.5			41.84	135854000
19.38	98010.4	47589			43.57	134082000
21.14	96412.9	46178.5			45.27	132724000
22.85	94766.7	45143.1			46.97	131533000
24.62	92976.9	43829.8			48.7	130240000
26.34	91187.4	42468.7			50.46	129219000
27.98	89575.8	41256.9			52.13	128181000
29.78	87802.1	40133.3			53.86	126922000
31.46	86258.3	39184.2			55.57	125746000
33.2	84729.4	38253.7			57.32	124315000
34.93	83185	37341.2			59.06	122605000
36.69	81618.1	36441			60.78	120985000
38.36	80271.5	36007.7			62.47	119421000
40.1	79008.1	35353.6			64.2	117688000
41.84	77852.9	35002.4			65.95	115941000
43.57	76871.2	34470.5			67.68	114048000
45.27	76039.7	34239.5			69.42	112079000
46.97	75306.2	34045.9			71.13	109542000
48.7	74674.5	33470.4			72.8	107164000
50.46	74024.4	33351.9			74.54	104483000
52.13	73339.5	33282.5			76.3	101617000
53.86	72609.6	32977.9			78	98674700
55.57	71924	32700.6			79.72	96090600
57.32	71131.1	32271.9			81.42	93493300
59.06	70295.2	31511.9			83.15	90686000
60.78	69439.3	30932.6			84.84	87912500
62.47	68526.9	30564.6			86.58	85224500
64.2	67587.5	29998.3			88.29	82588400
65.95	66693.6	29305.5			90	80000900
67.68	65660.9	28697.5			91.73	77407000
69.42	64438.6	28405			93.46	74788800
71.13	63118.7	27445			95.23	72302600
72.8	61785.4	26763.8			96.93	70017000
74.54	60350.7	25837.1			98.63	67737000
76.3	58808.2	24862.6			100.28	67747600
78	57304	23667.5
79.72	55884.6	22849.8
81.42	54483	21963.9
83.15	52964.8	21009.8
84.84	51385.2	20265.6
86.58	49919.8	19375.6
88.29	48462.7	18550.6
90	47000.4	17822.3
91.73	45550.4	17048.3
93.46	44134.3	16134.9
95.23	42790	15258.3
96.93	41588.6	14344.7
98.63	40430.3	13295.9
100.28	40288.8	13739.5
