# Supplementary material for: Scalable production of structurally colored composite films by shearing supramolecular composites of polymers and colloids
Source: Nat Commun. 2024 Feb 29;15:1874. doi: 10.1038/s41467-024-46237-4 (PMC10904808; doi:10.1038/s41467-024-46237-4)
Supplement: Supplementary file 3 — Source Data [file 41467_2024_46237_MOESM3_ESM.zip › Source of Data/Supplementary Fig.23c.xls]

## Sheet: Sheet1
30 oC			45 oC			60 oC
Strain （%）	Stress （Pa）		Strain （%）	Stress （Pa）		Strain （%）	Stress （Pa）
0	-1365.44		-0.00444	687.5		0.01714	-9758.55
0	-1365.44		-0.00444	687.5		0.01714	-9758.55
0	-1365.44		-0.00444	0		0.01714	-9758.55
0	-1365.44		-0.00444	0		0.01714	-9255.53
0	-2668.82		-0.00444	0		0.01714	-7042.25
0	-1986.1		-0.00444	687.5		0.01143	-6539.24
0	-1986.1		-0.00444	687.5		0.01143	-7042.25
0	-1986.1		0.00889	3375		0.03429	-5432.6
0	-1365.44		0.16889	10125		0.24	-2716.3
0.12079	15392.3		0.22222	11500		0.30857	-553.32
0.18118	26812.3		0.32889	17562.5		0.46286	5985.92
0.29733	45556.1		0.45333	21625		0.61714	10311.9
0.42741	57658.9		0.57333	25625		0.76	11971.8
0.54355	67030.8		0.68889	25625		0.91429	14134.8
0.66434	75720		0.8	29687.5		1.06286	17404.4
0.78978	85091.9		0.92	32375		1.21714	19014.1
0.91521	89808.8		1.03556	35062.5		1.35429	21730.4
1.03136	97194.6		1.15111	36437.5		1.50857	25000
1.1475	103898		1.26667	37125		1.66286	26609.7
1.27294	111904		1.38222	41187.5		1.80571	29879.3
1.38908	119973		1.50222	42500		1.94857	32042.3
1.50523	124007		1.61333	44562.5		2.10286	33148.9
1.61672	128662		1.73333	45187.5		2.25143	34758.6
1.72358	132696		1.84444	48562.5		2.39429	35311.9
1.83972	142751		1.96889	48562.5		2.55429	37474.8
1.9698	146785		2.07556	49250		2.69714	38581.5
2.09988	154791		2.15556	49937.5		2.85143	39084.5
2.23461	164846		2.20889	51312.5		2.98857	40744.5
2.36005	168880		2.30222	54000		3.14286	41800.8
2.48084	175583		2.44444	55312.5		3.29143	43460.8
2.59698	178252		2.61778	63437.5		3.44571	48893.4
2.72706	185638		2.77778	63437.5		3.58286	50503
2.84321	188307		2.90222	62750		3.74286	51056.3
2.964	193024		3.01333	63437.5		3.89143	51056.3
3.08479	204382		3.12	64812.5		4.04	54879.3
3.21022	207051		3.23111	65437.5		4.18857	55382.3
3.33566	212450		3.35556	68812.5		4.33143	59205.2
3.4518	217788		3.47111	69500		4.49143	59758.6
3.57724	223808		3.60444	71562.5		4.62286	61921.5
3.69338	224491		3.72	72875		4.77714	65744.5
3.81882	236594		3.84	73562.5		4.92571	68460.8
3.93496	240566		3.94667	74250		5.08571	68460.8
4.05575	248635		4.06667	78937.5		5.22857	71126.8
4.17654	251303		4.17778	78937.5		5.38286	72233.4
4.30197	258689		4.29778	79625		5.52571	73340
4.42276	261358		4.40889	83000		5.68	74396.4
4.54355	268744		4.52889	85062.5		5.81714	77112.7
4.6597	274764		4.64889	85062.5		5.97143	79275.7
4.78049	281467		4.76	86375		6.12	81488.9
4.90592	287488		4.87556	86375		6.28	83651.9
5.03136	294873		4.99556	89750		6.41714	84205.2
5.15679	296859		5.11111	91750		6.57143	86368.2
5.27294	304245		5.22222	93812.5		6.72	88531.2
5.39837	310266		5.33778	94500		6.86857	90140.8
5.51452	319017		5.45778	95812.5		7.01143	90140.8
5.6446	322368		5.58222	101250		7.16571	91800.8
5.7561	325720		5.68889	101250		7.32571	96680.1
5.88153	336395		5.80444	101250		7.46857	97786.7
5.99768	339747		5.92	103250		7.61143	98843.1
6.12311	347133		6.04	104625		7.76	103219
6.23926	353153		6.14667	106625		7.92	105936
6.36469	357870		6.27111	111375		8.06286	105936
6.48548	363890		6.38667	114062		8.21143	108652
6.60627	370593		6.50222	114062		8.36	109708
6.73171	376614		6.60889	117438		8.51429	110262
6.84785	382013		6.72889	119438		8.65143	112425
6.98258	389337		6.84889	121500		8.80571	113531
7.09408	393371		6.96444	123500		8.94857	115141
7.20557	400074		7.07556	126188		9.10857	117857
7.33101	411495		7.19111	126188		9.24571	121680
7.46109	412798		7.31111	129562		9.4	123843
7.56794	418880		7.43111	133625		9.54286	124396
7.69803	428935		7.54667	133625		9.69714	126006
7.81417	435576		7.66222	134312		9.85143	131439
7.93961	439610		7.77778	136312		10	131992
8.05575	445631		7.88889	139688		10.1543	131992
8.18583	453016		8.00444	143062		10.2971	135765
8.30197	459719		8.12	147125		10.4457	136318
8.43206	463754		8.24	148438		10.5943	136871
8.54355	469091		8.35111	151188		10.7486	138481
8.66434	475794		8.47111	153875		10.8914	141751
8.78513	481194		8.58667	154562		11.0457	143913
8.91057	488580		8.70222	159250		11.1886	146127
9.03136	491931		8.81333	161312		11.3429	147183
9.15215	499255		8.93333	163312		11.48	151006
9.27758	506641		9.05778	164688		11.6343	154276
9.39373	511358		9.16889	168688		11.7771	156439
9.50987	518061		9.28	170750		11.9371	157495
9.63066	527433		9.39556	172750		12.0857	159155
9.76074	533453		9.51556	176125		12.2343	160765
9.87689	538170		9.63111	177500		12.3829	161318
10.0023	543508		9.74667	180188		12.5314	164034
10.1185	548225		9.85778	182188		12.68	166751
10.2485	552880		9.98222	186938		12.8229	167304
10.36	559583		10.0933	188312		12.9829	168360
10.4901	564921		10.2089	188312		13.1371	170523
10.6109	568272		10.3244	192312		13.28	171076
10.7317	574355		10.4444	196375		13.4286	174346
10.8525	579009		10.5556	199062		13.5771	176509
10.9686	585713		10.6711	201125		13.7257	177616
11.0894	592416		10.7822	203125		13.8686	181388
11.2149	599119		10.9067	203812		14.0171	182495
11.331	603836		11.0222	206500		14.1714	184105
11.4518	611842		11.1378	210562		14.32	185211
11.5726	617242		11.2533	213250		14.4629	187928
11.6934	623945		11.3689	213938		14.6114	192254
11.8142	631269		11.4844	220688		14.7714	192807
11.9396	637972		11.6	222000		14.9143	193360
12.065	641323		11.72	224062		15.0629	194970
12.1812	647406		11.8311	227438		15.2229	195523
12.302	652743		11.9467	230812		15.3657	196630
12.4228	658764		12.0578	233500		15.5086	197686
12.5482	660812		12.1822	236188		15.6629	202616
12.6597	667515		12.2978	238250		15.8171	203119
12.7851	674156		12.4133	242250		15.9657	204779
12.9059	679556		12.5244	245625		16.1086	206388
13.0314	684211		12.6489	247000		16.2457	209658
13.1522	688245		12.76	249000		16.4057	211821
13.2637	694265		12.8756	250375		16.5543	213984
13.3844	703016		12.9956	253750		16.7086	215644
13.5192	709719		13.1111	255750		16.8514	215644
13.6353	716423		13.2178	259812		17	217254
13.7561	719774		13.3378	263188		17.1486	217807
13.8769	725112		13.4489	266562		17.2971	221076
13.9977	730449		13.5689	270625		17.4457	224296
14.1185	735166		13.6844	273312		17.6	224849
14.2346	741187		13.8	276000		17.7429	226509
14.36	745904		13.92	279375		17.8914	229728
14.4762	751241		14.0356	282062		18.04	229728
14.6016	756641		14.1511	284125		18.2057	232445
14.7178	762661		14.2622	287500		18.3486	234105
14.8478	767999		14.3911	290188		18.4971	235714
14.964	774019		14.5022	290875		18.6457	238431
15.0848	777371		14.6178	292875		18.8	238984
15.2056	783453		14.7333	296250		18.9543	241700
15.331	788108		14.8578	296938		19.1029	243310
15.4518	792143		14.9644	298312		19.2514	244416
15.5726	796797		15.08	300312		19.3943	245523
15.6934	802880		15.1956	307062		19.5543	246026
15.8142	805549		15.3156	309750		19.7029	248239
15.935	810204		15.4222	313125		19.8571	248742
16.0511	816907		15.5422	315188		20.0114	249849
16.1812	822306		15.6578	317875		20.1543	251459
16.2973	824292		15.7778	323250		20.3086	252012
16.4181	830313		15.8933	323938		20.4514	252565
16.5389	835030		16.0044	326625		20.6	255835
16.6597	839747		16.1289	328625		20.7371	256891
16.7851	844402		16.24	329312		20.8914	259608
16.9059	847071		16.3556	330688		21.0571	261771
17.0221	853091		16.4711	333375		21.2114	261771
17.1475	857125		16.5956	338125		21.3543	264487
17.2636	861842		16.7067	338125		21.5086	265040
17.3891	869228		16.8222	338125		21.6629	265594
17.5145	871897		16.9333	342812		21.8057	266700
17.6307	875931		17.0578	348250		21.9543	268310
17.7468	878600		17.1733	349562		22.1086	272133
17.8676	883255		17.2933	353625		22.2571	272636
17.9977	888654		17.4044	355625		22.4057	273189
18.1185	890641		17.52	355625		22.5543	273742
18.2393	893992		17.6356	359688		22.7086	273742
18.3601	895357		17.7556	362375		22.8514	275352
18.4762	900012		17.8711	365750		23	279728
18.6016	906715		17.9911	367125		23.1429	279728
18.7271	910067		18.1022	368500		23.3029	282998
18.8432	912115		18.2178	371188		23.4571	284608
18.964	916770		18.3289	371875		23.6057	284608
19.0848	922170		18.4533	374562		23.7543	285161
19.2009	926142		18.56	378625		23.9086	286217
19.3496	932845		18.68	380625		24.0514	287324
19.4704	938928		18.7956	382625		24.2057	289487
19.5958	943582		18.92	385312		24.36	291147
19.712	947617		19.0267	386688		24.5143	292203
19.8374	948982		19.1511	388062		24.6629	293310
19.9628	952954		19.2667	390750		24.8171	293863
20.079	954320		19.3778	392062		24.96	294920
20.2091	961023		19.4933	393438		25.12	295473
20.3299	963009		19.6089	394812		25.2629	298189
20.4553	966360		19.7289	400188		25.4114	298742
20.5714	969712		19.8444	400188		25.56	301459
20.7015	971760		19.96	400188		25.7143	302515
20.8223	971760		20.0711	402188		25.8686	303622
20.9384	976415		20.1911	404250		26.0114	305785
21.0499	978463		20.3067	406938		26.1714	306338
21.1754	981815		20.4267	408312		26.3143	309054
21.2915	989821		20.5422	411688		26.4629	309054
21.417	995221		20.6622	413000		26.6114	309054
21.5377	998572		20.7778	413688		26.7657	310111
21.6585	1.00192e+06		20.8889	416375		26.9029	311771
21.7793	1.00658e+06		21	418438		27.0514	311771
21.9048	1.00726e+06		21.1289	422438		27.2	315040
22.0163	1.00925e+06		21.2356	423125		27.36	315543
22.1417	1.01533e+06		21.3556	423812		27.5029	317203
22.2578	1.01732e+06		21.4756	427188		27.6457	317203
22.3879	1.02067e+06		21.5956	427188		27.8057	316097
22.5041	1.02601e+06		21.7067	429875		27.9543	317757
22.6342	1.02601e+06		21.8222	429188		28.1029	319920
22.7596	1.02867e+06		21.9511	431250		28.2457	321529
22.8711	1.02867e+06		22.0578	433938		28.4	321529
22.9965	1.03271e+06		22.1733	434625		28.5543	321529
23.1127	1.03339e+06		22.2844	435312		28.6971	321529
23.2381	1.03674e+06		22.4089	440000		28.8457	324245
23.3589	1.04009e+06		22.5244	440688		29	324799
23.4797	1.04009e+06		22.64	444750		29.1429	324245
23.5958	1.04413e+06		22.7556	445375		29.2857	324245
23.7259	1.04748e+06		22.8756	445375		29.4343	329125
23.842	1.05015e+06		22.9867	449438		29.5943	329125
23.9675	1.0535e+06		23.1067	452125		29.7371	328068
24.079	1.05418e+06		23.2222	453500		29.8857	328622
24.2044	1.05685e+06		23.3378	453500		30.0343	328622
24.3299	1.05884e+06		23.4578	456875		30.1829	330785
24.446	1.06089e+06		23.5822	456875		30.3371	332948
24.5668	1.06492e+06		23.7022	458250		30.48	333501
24.6876	1.06759e+06		23.8178	462250		30.6286	335111
24.8084	1.06958e+06		23.9333	460938		30.7886	335664
24.9291	1.0756e+06		24.0489	462938		30.9371	336771
25.0499	1.07963e+06		24.1644	464312		31.08	335664
25.1707	1.08366e+06		24.2844	465625		31.2286	337827
25.2915	1.08633e+06		24.4044	467000		31.3771	337827
25.417	1.0877e+06		24.5289	467688		31.5257	337827
25.5424	1.08832e+06		24.6489	470375		31.6686	339990
25.6585	1.08968e+06		24.7556	470375		31.8286	340543
25.7189	1.09037e+06		24.8756	472375		31.9771	340543
26.0116	1.09906e+06		24.9911	473062		32.1257	339990
26.1324	1.10377e+06		25.1156	473062		32.2743	339487
26.2578	1.10508e+06		25.2267	473750		32.4229	339990
26.3786	1.10843e+06		25.3422	477125		32.5714	341650
26.4994	1.11246e+06		25.4578	480500		32.7143	342203
26.6202	1.11315e+06		25.5778	480500		32.8629	343260
26.7503	1.11383e+06		25.6889	480500		33.0171	346529
26.8618	1.11513e+06		25.8044	483875		33.1657	347082
26.9872	1.11848e+06		25.9244	483875		33.3086	347636
27.1127	1.11985e+06		26.0444	483875		33.4571	349245
27.2335	1.11848e+06		26.1511	485250		33.6114	350352
27.3589	1.12121e+06		26.2089	485250		33.76	350855
27.475	1.12183e+06		26.3644	489250		33.9029	350855
27.5958	1.12183e+06		26.4844	492000		34.0571	350855
27.7166	1.12388e+06		26.5911	492625		34.2057	351408
27.842	1.12388e+06		26.7156	496688		34.36	352515
27.9675	1.12388e+06		26.8267	497375		34.5029	352515
28.0883	1.12587e+06		26.9467	497375		34.6629	352515
28.2044	1.13059e+06		27.0667	498688		34.8114	352515
28.3299	1.13257e+06		27.1778	503438		34.9543	352515
28.4506	1.13456e+06		27.2978	504125		35.1029	353571
28.5621	1.13524e+06		27.4089	504125		35.2629	353571
28.6922	1.13859e+06		27.5244	504125		35.4171	353571
28.813	1.14064e+06		27.64	506812		35.56	354678
28.9338	1.14194e+06		27.7644	506812		35.7143	357394
29.0592	1.14331e+06		27.88	506812		35.8571	357948
29.1754	1.1453e+06		27.9956	508812		36.0114	357948
29.3008	1.14598e+06		28.1156	510188		36.1486	357948
29.4123	1.14666e+06		28.2267	510188		36.3029	357948
29.5424	1.14865e+06		28.3422	510188		36.4571	357948
29.6632	1.15132e+06		28.4578	511562		36.6057	357394
29.7886	1.15132e+06		28.5778	516250		36.7486	359557
29.9001	1.15132e+06		28.6933	516938		36.9029	359557
30.0255	1.15336e+06		28.8089	516938		37.0457	359557
30.1417	1.15405e+06		28.92	518312		37.2	359557
30.2671	1.15535e+06		29.04	518938		37.3429	359557
30.3879	1.1574e+06		29.1511	519625		37.4971	361720
30.5087	1.16075e+06		29.2667	520312		37.6457	362827
30.6342	1.16205e+06		29.3867	522312		37.7943	361720
30.7503	1.16472e+06		29.5022	523000		37.9371	361720
30.8711	1.16609e+06		29.6222	523688		38.0914	361720
30.9919	1.16745e+06		29.7333	525062		38.2457	361720
31.1219	1.16807e+06		29.8533	525062		38.3886	362274
31.2381	1.16807e+06		29.9689	525062		38.5314	362274
31.3589	1.16807e+06		30.08	526375		38.6857	362274
31.4797	1.16807e+06		30.1911	527750		38.84	363883
31.6005	1.16876e+06		30.3156	533812		38.9771	363883
31.7166	1.16944e+06		30.4311	531812		39.1371	363380
31.8374	1.17211e+06		30.5467	533125		39.2857	363883
31.9582	1.17546e+06		30.6578	533812		39.4343	363380
32.0836	1.17546e+06		30.7778	535188		39.5771	364437
32.2044	1.17546e+06		30.8978	535812		39.7257	365543
32.3252	1.17682e+06		31.0044	535812		39.8743	365543
32.4413	1.17614e+06		31.1244	535812		40.0286	366097
32.5668	1.17682e+06		31.24	539875		40.1714	366097
32.6783	1.17881e+06		31.36	539875		40.3257	368260
32.7991	1.18216e+06		31.4711	540562		40.4743	365543
32.9291	1.18353e+06		31.5911	539875		40.6171	368260
33.0499	1.18551e+06		31.7022	540562		40.76	368260
33.1661	1.18551e+06		31.8222	541938		40.9143	368260
33.2915	1.18483e+06		31.9333	544625		41.0686	368260
33.417	1.18483e+06		32.0667	544625		41.2171	368260
33.5331	1.18483e+06		32.1733	546625		41.3714	368260
33.6539	1.1862e+06		32.2933	545938		41.5143	366097
33.7747	1.18818e+06		32.4044	547312		41.6686	367706
33.9001	1.18818e+06		32.5244	547312		41.8114	367706
34.0209	1.18818e+06		32.6444	547312		41.9657	368813
34.1371	1.18818e+06		32.76	545938		42.1086	368260
34.2532	1.18955e+06		32.8756	545938		42.2629	369316
34.3833	1.19153e+06		32.9911	547312		42.4057	369316
34.4994	1.1929e+06		33.1156	548000		42.5543	369869
34.6249	1.19358e+06		33.2222	549312		42.7029	369869
34.741	1.19557e+06		33.3378	550000		42.8571	369869
34.8618	1.19557e+06		33.4578	550000		43	369869
34.9826	1.19755e+06		33.5778	550000		43.1543	369869
35.1034	1.1996e+06		33.6844	552062		43.3029	369316
35.2195	1.20159e+06		33.8	554062		43.4571	369316
35.3449	1.20159e+06		33.9156	555438		43.6057	368260
35.4704	1.20029e+06		34.0356	556750		43.7486	368260
35.5865	1.20159e+06		34.1422	556750		43.9029	366600
35.712	1.20159e+06		34.2622	558125		43.9714	366600
35.8327	1.20091e+06		34.3778	558750		44.1429	368260
35.9535	1.1996e+06		34.4978	559438		44.2914	368260
36.0743	1.1996e+06		34.6089	559438		44.4457	368260
36.1998	1.19892e+06		34.7289	560125		44.5886	370423
36.3113	1.19892e+06		34.8444	560812		44.7371	371529
36.4321	1.20029e+06		34.96	560812		44.88	372586
36.5528	1.1996e+06		35.0756	561500		45.0343	372032
36.6783	1.20029e+06		35.1911	563500		45.1886	372032
36.7991	1.20029e+06		35.3156	563500		45.3371	372586
36.9199	1.20159e+06		35.4222	561500		45.4914	371529
37.0314	1.20227e+06		35.5378	562125		45.6343	373139
37.1614	1.20364e+06		35.6489	565500		45.7886	371529
37.2776	1.20562e+06		35.7733	566188		45.9314	372032
37.403	1.20562e+06		35.8844	566875		46.0914	370976
37.5192	1.20829e+06		36.0044	569562		46.2343	370976
37.6493	1.20829e+06		36.1156	566875		46.3829	369316
37.77	1.20631e+06		36.2356	567562		46.5314	369869
37.8908	1.20562e+06		36.3422	570250		46.6857	369869
38.0116	1.20364e+06		36.4667	570250		46.8343	369869
38.1324	1.20295e+06		36.5778	568875		46.9829	369869
38.2253	1.20295e+06		36.6978	568875		47.1314	369869
38.3461	1.20295e+06		36.8044	568875		47.2743	368813
38.4669	1.20227e+06		36.9289	569562		47.4286	369316
38.583	1.20227e+06		37.0578	571625		47.5714	369316
38.7038	1.20426e+06		37.1644	570250		47.72	370423
38.82	1.20562e+06		37.28	571625		47.88	371529
38.9454	1.20897e+06		37.3956	570250		48.0286	371529
39.0616	1.20966e+06		37.5156	570250		48.1714	368813
39.1823	1.21096e+06		37.6267	571625		48.32	368813
39.3031	1.21233e+06		37.7422	573625		48.4743	370423
39.4332	1.21233e+06		37.8622	574312		48.6286	370423
39.5494	1.21096e+06		37.9822	574312		48.7714	368813
39.6701	1.21034e+06		38.0889	575000		48.9314	369316
39.7956	1.20897e+06		38.2089	575625		49.08	368813
39.9164	1.20897e+06		38.3289	577000		49.2286	368260
40.0372	1.20897e+06		38.4444	579000		49.3771	368260
40.158	1.20966e+06		38.5556	580375		49.52	367706
40.2834	1.21096e+06		38.6756	579688		49.6686	368260
40.4042	1.20966e+06		38.7911	579000		49.8171	368260
40.5203	1.20829e+06		38.9111	578375		49.9657	368813
40.6365	1.20829e+06		39.0222	577688		50.12	367153
40.7619	1.21034e+06		39.1422	577000		50.2743	366600
40.8827	1.21034e+06		39.2622	574312		50.4114	366600
41.0035	1.21034e+06		39.3733	574312		50.5657	369869
41.1289	1.21034e+06		39.4844	576312		50.7143	369316
41.2451	1.21034e+06		39.6	579000		50.8629	369316
41.3705	1.20829e+06		39.72	579000		51.0057	369316
41.4866	1.20829e+06		39.8311	579688		51.16	369316
41.6074	1.20897e+06		39.9467	581062		51.3086	368260
41.7329	1.20897e+06		40.0578	585125		51.4629	368260
41.8583	1.20761e+06		40.1778	587812		51.6	367706
41.9698	1.20631e+06		40.2978	587812		51.7543	367153
42.0906	1.20631e+06		40.4089	588500		51.9029	367706
42.2114	1.20699e+06		40.5244	588500		52.0514	367706
42.3368	1.20562e+06		40.6489	587812		52.2	367706
42.453	1.20631e+06		40.7644	584438		52.3486	366600
42.5784	1.20631e+06		40.8756	584438		52.5086	366097
42.6945	1.20631e+06		40.9956	584438		52.6514	366097
42.82	1.20631e+06		41.1111	584438		52.8	365543
42.9361	1.20562e+06		41.2222	584438		52.9429	365543
43.0616	1.20562e+06		41.3333	586438		53.0971	366097
43.1777	1.20562e+06		41.4533	587125		53.2343	366600
43.3031	1.20227e+06		41.5689	587812		53.3943	366600
43.4193	1.20227e+06		41.6844	587812		53.5429	367706
43.5401	1.20227e+06		41.8	587812		53.6971	365543
43.6609	1.20227e+06		41.92	587812		53.84	363883
43.7863	1.20364e+06		42.0311	587125		53.9886	363380
43.9071	1.20159e+06		42.1467	586438		54.1314	362827
44.0232	1.20227e+06		42.2622	586438		54.2857	362827
44.1533	1.20159e+06		42.3822	586438		54.48	364437
44.2648	1.20159e+06		42.4933	585125		54.6286	364437
44.3856	1.20159e+06		42.6133	586438		54.7886	363883
44.5017	1.20227e+06		42.7244	587125		54.9257	363380
44.6318	1.20295e+06		42.8444	587125		55.08	362827
44.748	1.20295e+06		42.96	587125		55.2286	361720
44.8734	1.20227e+06		43.0711	587812		55.3829	361720
44.9896	1.20159e+06		43.1911	589125		55.5257	360664
45.115	1.20091e+06		43.3067	589125		55.68	360111
45.2311	1.1996e+06		43.4222	588500		55.8286	360111
45.3519	1.1996e+06		43.5333	587125		55.9829	360111
45.4681	1.20029e+06		43.6533	587125		56.1314	357948
45.5981	1.1996e+06		43.7689	586438		56.2743	357948
45.7143	1.19892e+06		43.8844	585125		56.4229	359004
45.8397	1.19892e+06		43.9956	585125		56.5714	359004
45.9559	1.19892e+06		44.1156	588500		56.7143	359004
46.0813	1.19892e+06		44.2311	588500		56.8686	357948
46.1928	1.19892e+06		44.3467	586438		57.0286	356841
46.3182	1.19892e+06		44.4578	586438		57.1771	356841
46.4437	1.19824e+06		44.5778	587812		57.3257	356841
46.5552	1.19693e+06		44.6978	587125		57.4629	356288
46.6806	1.19824e+06		44.8089	587125		57.6171	355734
46.8014	1.1996e+06		44.92	587125		57.76	356288
46.9268	1.1996e+06		45.0356	587812		57.9086	355734
47.0476	1.19824e+06		45.1556	587812		58.0571	356841
47.1591	1.19824e+06		45.28	587812		58.2114	357394
47.2799	1.19824e+06		45.3956	588500		58.3657	356841
47.4053	1.19892e+06		45.5111	589125		58.5086	353571
47.5215	1.20159e+06		45.6222	588500		58.6571	354125
47.6562	1.20159e+06		45.7467	585750		58.8057	354678
47.777	1.1996e+06		45.8578	586438		58.9486	355231
47.8978	1.19625e+06		45.9778	587125		59.0971	355231
48.0093	1.19358e+06		46.0844	587812		59.2514	356288
48.1347	1.19358e+06		46.2	589125		59.4057	354678
48.2555	1.19358e+06		46.3156	589812		59.5486	353571
48.3717	1.1942e+06		46.4356	589812		59.6914	354125
48.4924	1.19557e+06		46.5244	588500		59.84	355231
48.6132	1.19693e+06		46.6356	589125		59.9886	356288
48.7387	1.19693e+06		46.7511	590500		60.1371	354678
48.8595	1.19625e+06		46.8711	591875		60.2857	356841
48.9803	1.19489e+06		46.9867	591875		60.44	356841
49.0964	1.1942e+06		47.0978	590500		60.5886	356288
49.2218	1.19222e+06		47.2178	590500		60.7371	354678
49.338	1.19222e+06		47.3511	589812		60.88	354125
49.4634	1.19222e+06		47.4578	589125		61.0343	354678
49.5842	1.19085e+06		47.5778	589125		61.1771	354678
49.7096	1.18887e+06		47.6889	592500		61.3257	355231
49.8211	1.18756e+06		47.8089	592500		61.48	354678
49.9466	1.1862e+06		47.92	590500		61.6343	353571
50.0674	1.18688e+06		48.0356	590500		61.7771	353018
50.1882	1.1862e+06		48.16	590500		61.9257	350855
50.3089	1.1862e+06		48.28	589812		62.08	350855
50.4297	1.18551e+06		48.3867	589812		62.2286	351408
50.5505	1.18483e+06		48.5067	591188		62.3714	352515
50.6713	1.18483e+06		48.6178	590500		62.5143	351408
50.7921	1.18551e+06		48.7333	589812		62.6686	349799
50.9129	1.18551e+06		48.8533	589812		62.8171	349245
51.0337	1.18483e+06		48.9644	592500		62.9657	349799
51.1545	1.18285e+06		49.0889	592500		63.1143	350352
51.2753	1.18148e+06		49.2	591875		63.2686	349799
51.3914	1.18148e+06		49.3156	591875		63.4114	347636
51.5168	1.18148e+06		49.4311	591875		63.5543	347636
51.6376	1.18148e+06		49.5511	591875		63.7029	348139
51.7584	1.18148e+06		49.6578	589812		63.8571	348139
51.8746	1.18148e+06		49.7778	589125		64.0057	347636
52	1.18148e+06		49.8933	588500		64.16	347636
52.1254	1.18148e+06		50.0133	587125		64.3029	347636
52.2369	1.18148e+06		50.1244	587125		64.4571	347082
52.3577	1.17949e+06		50.24	587125		64.6057	345976
52.4832	1.17949e+06		50.3511	587812		64.7429	347082
52.6039	1.17949e+06		50.4711	588500		64.8971	348692
52.7201	1.17949e+06		50.5822	588500		65.0571	349245
52.8455	1.17949e+06		50.7022	589125		65.2114	348139
52.9663	1.17949e+06		50.8133	590500		65.36	346529
53.0917	1.17546e+06		50.9333	589125		65.5143	345976
53.2079	1.17279e+06		51.0533	588500		65.6629	345976
53.3287	1.17279e+06		51.1644	587125		65.8057	343813
53.4495	1.17012e+06		51.28	588500		65.9543	343260
53.5703	1.16944e+06		51.3956	587125		66.1086	342203
53.6864	1.16944e+06		51.5111	587125		66.2571	341650
53.8072	1.1708e+06		51.6267	588500		66.4057	342706
53.9373	1.1708e+06		51.7422	588500		66.5486	342203
54.0534	1.1708e+06		51.8578	587125		66.7029	342203
54.1696	1.1708e+06		51.9733	586438		66.8514	341650
54.2904	1.17012e+06		52.0889	586438		66.9943	341097
54.4158	1.17012e+06		52.2089	586438		67.1429	340543
54.5319	1.17012e+06		52.3156	586438		67.3029	341097
54.6527	1.16876e+06		52.4356	586438		67.4571	340543
54.7735	1.16876e+06		52.5467	586438		67.5943	338380
54.8989	1.16876e+06		52.6667	586438		67.7486	337274
55.0197	1.16807e+06		52.7778	586438		67.8914	337274
55.1452	1.16745e+06		52.8978	586438		68.04	336771
55.2613	1.1654e+06		53.0178	585125		68.1829	336771
55.3821	1.16342e+06		53.1333	583750		68.3371	336771
55.4983	1.1641e+06		53.24	583750		68.4857	335664
55.6237	1.1641e+06		53.3556	584438		68.6343	335664
55.7445	1.16274e+06		53.4756	584438		68.7829	334557
55.8653	1.16274e+06		53.5867	583750		68.9314	332948
55.9814	1.16274e+06		53.7067	583062		69.0914	332948
56.1069	1.16274e+06		53.8222	583062		69.2286	333501
56.223	1.16205e+06		53.9378	582375		69.3829	332394
56.3438	1.16205e+06		54.0489	584438		69.5314	331338
56.4599	1.16274e+06		54.1644	584438		69.68	331338
56.59	1.16274e+06		54.28	584438		69.8229	331338
56.7062	1.16274e+06		54.4	583062		69.9829	330785
56.8316	1.16075e+06		54.5156	583750		70.1486	330231
56.957	1.15938e+06		54.6356	583062		70.2971	328622
57.0732	1.1587e+06		54.7467	583062		70.44	328068
57.1986	1.1587e+06		54.8622	581062		70.5886	325905
57.3147	1.1587e+06		54.9778	579688		70.7429	326408
57.4355	1.15672e+06		55.0889	581062		70.8857	326408
57.5656	1.15672e+06		55.2133	581062		71.04	326408
57.6818	1.15672e+06		55.3244	579688		71.1943	326962
57.8118	1.15603e+06		55.4356	579000		71.3429	326962
57.9326	1.15535e+06		55.5644	575625		71.4914	326408
58.0534	1.15535e+06		55.68	577000		71.64	324799
58.1696	1.15405e+06		55.7956	577688		71.7886	324799
58.2857	1.15467e+06		55.9067	579000		71.9371	324245
58.4158	1.15467e+06		56.0267	579000		72.08	323692
58.5366	1.15467e+06		56.1422	578375		72.24	323692
58.6527	1.15001e+06		56.2622	579000		72.3886	321529
58.7782	1.14796e+06		56.3733	577688		72.5429	320473
58.8989	1.14598e+06		56.4889	576312		72.6857	320473
59.0151	1.1453e+06		56.6133	576312		72.8457	320473
59.1359	1.14598e+06		56.7244	577000		72.9829	320976
59.252	1.14598e+06		56.8311	577000		73.1314	320473
59.3775	1.14598e+06		56.9511	577688		73.2857	321529
59.5029	1.1453e+06		57.0711	576312		73.44	321529
59.6237	1.14461e+06		57.1778	576312		73.5886	320976
59.7398	1.14461e+06		57.2978	574312		73.7371	318813
59.8653	1.14331e+06		57.4089	576312		73.88	318813
59.9814	1.14263e+06		57.5333	577688		74.0343	315543
60.0976	1.14194e+06		57.6444	577000		74.1771	315543
60.2184	1.14194e+06		57.76	576312		74.3314	316097
60.3438	1.14263e+06		57.8756	574312		74.4743	316097
60.4646	1.14194e+06		57.9956	573625		74.6286	315040
60.5854	1.14126e+06		58.1022	572250		74.7771	315040
60.7108	1.14064e+06		58.2222	572938		74.9257	315040
60.8269	1.13996e+06		58.3333	573625		75.0629	312827
60.9524	1.13859e+06		58.4578	572938		75.2171	315040
61.0639	1.13791e+06		58.5733	572938		75.3771	315040
61.1893	1.13729e+06		58.6844	572250		75.52	312324
61.3101	1.13729e+06		58.8044	572250		75.6629	312324
61.4309	1.13859e+06		58.9156	571625		75.8114	312827
61.547	1.13859e+06		59.0356	571625		75.9657	312827
61.6725	1.13859e+06		59.1511	571625		76.1029	313380
61.7933	1.13661e+06		59.2667	570938		76.2629	313934
61.9141	1.13524e+06		59.3733	568250		76.4057	313934
62.0302	1.13524e+06		59.4889	570938		76.56	312827
62.1556	1.13524e+06		59.6044	572250		76.7029	309608
62.2764	1.13394e+06		59.7289	571625		76.8571	311217
62.3972	1.13189e+06		59.8444	570938		77	311217
62.518	1.13127e+06		59.9556	571625		77.1543	310664
62.6388	1.13059e+06		60.0667	571625		77.2914	308501
62.7642	1.12854e+06		60.1867	572250		77.4457	308501
62.8757	1.12854e+06		60.2978	572938		77.5943	308501
63.0012	1.12792e+06		60.4178	569562		77.7486	309054
63.1219	1.12792e+06		60.5422	570938		77.8914	309054
63.2474	1.12792e+06		60.6533	569562		78.04	309054
63.3635	1.12723e+06		60.7689	568875		78.1943	307948
63.489	1.12457e+06		60.88	568250		78.3371	306891
63.6051	1.12388e+06		60.9956	567562		78.48	307394
63.7306	1.1232e+06		61.1111	566875		78.6343	307394
63.842	1.1232e+06		61.2222	566188		78.7943	307394
63.9721	1.1232e+06		61.3378	566188		78.9314	307394
64.0883	1.12252e+06		61.4578	568875		79.08	306891
64.2137	1.12183e+06		61.5733	568250		79.2286	306891
64.3298	1.12053e+06		61.6933	566875		79.3829	305785
64.4506	1.11985e+06		61.8044	565500		79.52	304175
64.5761	1.11718e+06		61.92	564188		79.6743	304728
64.6922	1.1165e+06		62.0356	564188		79.8171	304728
64.8084	1.11581e+06		62.1511	562812		79.9771	304175
64.9338	1.11513e+06		62.2667	564188		80.12	303622
65.0592	1.11513e+06		62.3867	564875		80.2743	303622
65.18	1.11451e+06		62.4978	564875		80.4229	303622
65.3008	1.11451e+06		62.6133	562125		80.5657	303622
65.417	1.11383e+06		62.7289	562125		80.7143	303622
65.547	1.11246e+06		62.8444	564188		80.8686	303068
65.6585	1.11116e+06		62.96	562812		81.0171	303068
65.7793	1.11116e+06		63.0756	562125		81.16	303068
65.8955	1.11048e+06		63.1956	560812		81.3143	303068
66.0209	1.11048e+06		63.3067	563500		81.4571	301459
66.1371	1.11048e+06		63.4267	562812		81.6114	300905
66.2625	1.10911e+06		63.5333	562125		81.76	300905
66.3879	1.10781e+06		63.6533	558750		81.9086	300905
66.5041	1.10644e+06		63.7689	560812		82.0514	300905
66.6248	1.10713e+06		63.88	560812		82.2	301459
66.7456	1.10713e+06		63.9956	560812		82.3429	301459
66.8711	1.10644e+06		64.12	560812		82.5029	301459
66.9872	1.10446e+06		64.2356	559438		82.6457	301459
67.108	1.10377e+06		64.3467	558125		82.8171	300352
67.2288	1.10377e+06		64.4667	558125		82.9543	299296
67.3542	1.10241e+06		64.5778	556062		83.1029	300352
67.4704	1.10173e+06		64.6978	556062		83.2686	300352
67.5912	1.10173e+06		64.8089	556062		83.4229	298189
67.7073	1.1011e+06		64.9333	556062		83.5657	298742
67.8374	1.10241e+06		65.04	557438		83.7143	298742
67.8885	1.1011e+06		65.16	555438		83.8571	298742
68.0604	1.10042e+06		65.2711	555438		84.0114	298189
68.1719	1.09906e+06		65.3911	554750		84.1543	296579
68.302	1.09837e+06		65.5022	556062		84.3143	296579
68.4181	1.09775e+06		65.6178	556062		84.4743	297082
68.5389	1.09571e+06		65.7289	556062		84.6171	297082
68.6597	1.09502e+06		65.8489	557438		84.7657	296026
68.7805	1.09372e+06		65.9644	556750		84.9086	296026
68.9013	1.09304e+06		66.08	556750		85.0629	294366
69.0267	1.09372e+06		66.2133	554750		85.2057	294366
69.1475	1.09105e+06		66.32	553375		85.3543	294366
69.2729	1.09037e+06		66.4444	553375		85.5029	294366
69.3844	1.089e+06		66.56	553375		85.6629	291650
69.5099	1.0877e+06		66.6756	554750		85.8	294366
69.626	1.0877e+06		66.7911	553375		85.9543	293863
69.7515	1.0877e+06		66.9111	552062		86.1086	291650
69.8769	1.08633e+06		67.0311	552062		86.2514	291147
69.993	1.08497e+06		67.1422	552688		86.4	291650
70.1185	1.08497e+06		67.2578	552062		86.5486	291147
70.2393	1.08298e+06		67.3689	551375		86.6971	290594
70.3601	1.08162e+06		67.4889	550000		86.84	290040
70.4762	1.081e+06		67.6044	552688		86.9943	289487
70.597	1.08162e+06		67.7244	553375		87.1429	289487
70.7178	1.08162e+06		67.8356	550688		87.2914	289487
70.8386	1.08031e+06		67.9467	550000		87.44	290594
70.9594	1.07963e+06		68.0667	551375		87.5886	288431
71.0848	1.07895e+06		68.1822	552062		87.7314	290594
71.2009	1.07764e+06		68.2978	551375		87.8857	287877
71.3217	1.07696e+06		68.4089	551375		88.0286	286217
71.4425	1.07696e+06		68.5333	551375		88.1829	286771
71.5679	1.07361e+06		68.6444	551375		88.3257	286771
71.6887	1.07162e+06		68.76	548688		88.4743	288431
71.8049	1.07224e+06		68.8756	548688		88.6171	288431
71.9257	1.07293e+06		68.9956	548688		88.7714	285714
72.0511	1.07162e+06		69.1111	548688		88.9257	288934
72.1719	1.07094e+06		69.2222	545938		89.0743	288934
72.2834	1.07094e+06		69.3333	545938		89.2229	285714
72.4135	1.07162e+06		69.4533	545938		89.3657	285714
72.5296	1.06958e+06		69.5644	544625		89.52	286217
72.6504	1.06889e+06		69.6844	545938		89.6629	285714
72.7712	1.06759e+06		69.7956	545938		89.8171	285714
72.8966	1.06759e+06		69.9111	547312		89.96	285714
73.0128	1.06492e+06		70.0356	549312		90.1143	283501
73.1429	1.06424e+06		70.1467	548688		90.2629	283501
73.259	1.06424e+06		70.2578	545938		90.4114	282998
73.3798	1.06356e+06		70.3778	545312		90.5543	282445
73.5052	1.06424e+06		70.4978	545938		90.7086	281891
73.626	1.06356e+06		70.6089	545938		90.8629	281338
73.7422	1.06157e+06		70.7289	545312		91	280785
73.8629	1.06219e+06		70.84	543938		91.1543	280785
73.9884	1.06287e+06		70.96	544625		91.3086	280785
74.1092	1.06287e+06		71.0711	544625		91.4571	280282
74.2346	1.06219e+06		71.1911	544625		91.5943	280785
74.3508	1.06089e+06		71.3067	543250		91.7429	279175
74.4762	1.05822e+06		71.4178	543250		91.8971	279175
74.597	1.05822e+06		71.5333	544625		92.0457	279728
74.7224	1.05549e+06		71.6444	544625		92.1886	279175
74.8386	1.05487e+06		71.76	543938		92.3486	279175
74.9594	1.05282e+06		71.8756	542562		92.4971	277565
75.0801	1.05282e+06		71.9911	541938		92.6457	277012
75.2009	1.05282e+06		72.1156	541938		92.7829	277012
75.3217	1.05282e+06		72.2267	541938		92.9371	275905
75.4379	1.05151e+06		72.3422	541250		93.0857	272636
75.5587	1.05282e+06		72.4622	540562		93.2286	272133
75.6794	1.05282e+06		72.5778	539875		93.3771	274849
75.8049	1.05282e+06		72.6933	538562		93.5314	274849
75.921	1.05151e+06		72.8044	539875		93.68	273742
76.0465	1.05214e+06		72.92	539875		93.84	273189
76.1672	1.05214e+06		73.0311	539875		93.9829	273742
76.2927	1.05015e+06		73.1467	538562		94.1371	274296
76.4088	1.04748e+06		73.2622	538562		94.28	274296
76.5296	1.04611e+06		73.3822	537875		94.4343	273742
76.6504	1.04481e+06		73.4933	538562		94.5829	274296
76.7712	1.04413e+06		73.6133	537188		94.7314	274296
76.9013	1.04345e+06		73.7244	537188		94.8743	273742
77.0174	1.04345e+06		73.8444	535812		95.0286	272133
77.1429	1.04078e+06		73.96	536500		95.1714	272133
77.259	1.04009e+06		74.0756	536500		95.3257	272133
77.3844	1.04009e+06		74.1956	535188		95.4743	271579
77.5052	1.03873e+06		74.3022	535188		95.6229	271026
77.6307	1.03743e+06		74.4356	536500		95.7657	271579
77.7422	1.03743e+06		74.5467	536500		95.92	272133
77.8629	1.03538e+06		74.6578	536500		96.0857	271026
77.9791	1.03476e+06		74.7822	535188		96.24	271026
78.1045	1.03476e+06		74.9022	535188		96.3829	269920
78.23	1.03407e+06		75.0089	534500		96.5371	268863
78.3461	1.03271e+06		75.1244	533812		96.68	267757
78.4715	1.03203e+06		75.24	533812		96.8286	267757
78.5923	1.02936e+06		75.36	533812		96.9771	267757
78.7131	1.02936e+06		75.4711	532438		97.1314	267757
78.8293	1.02936e+06		75.5911	531125		97.2743	267757
78.9501	1.02737e+06		75.7022	530438		97.4229	267203
79.0708	1.02669e+06		75.8222	530438		97.5714	267203
79.1916	1.02805e+06		75.9333	529062		97.7314	266147
79.3078	1.02737e+06		76.0489	529062		97.8743	265040
79.4379	1.02532e+06		76.1689	529750		98.0286	265040
79.5494	1.0247e+06		76.2844	528438		98.1714	264487
79.6748	1.02334e+06		76.4	527750		98.32	262324
79.7956	1.02402e+06		76.5111	526375		98.4686	262324
79.921	1.02402e+06		76.6267	526375		98.6171	262877
80.0372	1.02067e+06		76.7422	527062		98.7657	262324
80.158	1.018e+06		76.8622	526375		98.9143	262877
80.2788	1.01595e+06		76.9689	525688		99.0571	262877
80.4042	1.01595e+06		77.0933	526375		99.2114	262877
80.5157	1.01533e+06		77.2044	526375		99.36	263431
80.6458	1.01595e+06		77.32	525062		99.5086	261268
80.7619	1.01396e+06		77.4311	525062		99.6571	261268
80.8873	1.01328e+06		77.5556	523688		99.8057	261268
81.0081	1.01061e+06		77.7022	521688		99.96	261771
81.1243	1.01061e+06		77.8178	520312		100.097	261268
81.2497	1.01061e+06		77.9333	520312		100.251	260161
81.3705	1.00925e+06		78.0533	520312		100.394	259054
81.4866	1.00726e+06		78.16	521688		100.554	259054
81.6028	1.00726e+06		78.28	523000		100.697	259054
81.7422	1.00726e+06		78.3956	519625		100.846	257445
81.8629	1.00726e+06		78.52	518938		100.994	256891
81.9837	1.00459e+06		78.6267	517625		101.143	256891
82.0999	1.00192e+06		78.7422	517625		101.286	256891
82.2253	1.00056e+06		78.8622	516250		101.446	257445
82.3415	999193		78.9822	516250		101.589	257998
82.4669	1.00056e+06		79.0889	515562		101.743	256388
82.5877	999193		79.2089	514938		101.88	253672
82.7131	994538		79.3244	515562		102.029	253672
82.8339	993173		79.44	514938		102.183	254175
82.9547	992490		79.5556	510875		102.331	254175
83.0662	991187		79.6711	510875		102.48	254175
83.1916	990504		79.7956	514938		102.629	253672
83.3124	989821		79.9022	514250		102.789	252565
83.4286	988518		80.0222	512875		102.926	251459
83.554	988518		80.1333	512188		103.074	250956
83.6748	988518		80.2533	510875		103.217	250956
83.7909	987835		80.36	510875		103.377	250402
83.9117	986470		80.48	510875		103.514	250402
84.0372	985787		80.5956	510875		103.663	251459
84.158	983801		80.7156	509500		103.817	251459
84.2834	982435		80.8267	509500		103.971	251459
84.3995	980449		80.9422	506812		104.12	248742
84.5203	979767		81.0578	506812		104.263	248239
84.6365	977098		81.1733	506125		104.411	248239
84.7619	976415		81.2844	506125		104.56	248239
84.8781	976415		81.4	506125		104.72	246579
85.0035	973746		81.5156	504125		104.869	245523
85.115	975732		81.6356	503438		105.017	245523
85.2404	973746		81.7467	502750		105.16	245523
85.3658	973746		81.8667	504125		105.309	245523
85.4866	973064		81.9867	503438		105.457	244970
85.5981	971760		82.0978	503438		105.611	244970
85.7236	971077		82.2178	501438		105.766	244416
85.8397	969029		82.3289	500062		105.914	244416
85.9698	967726		82.4444	500062		106.063	243863
86.0906	965678		82.5511	500750		106.217	243310
86.2067	964374		82.6756	500750		106.354	242807
86.3275	965057		82.7911	500750		106.503	242807
86.453	963009		82.9111	499375		106.657	241700
86.5738	961023		83.0133	498062		106.806	241700
86.6899	958975		83.1333	498062		106.949	241147
86.8107	958354		83.2489	498688		107.097	241147
86.9361	958354		83.3733	498062		107.251	241147
87.0523	954320		83.4889	497375		107.4	241147
87.1777	954320		83.6	496000		107.549	240594
87.2985	952954		83.7156	496000		107.691	240594
87.4239	950286		83.8311	496000		107.846	240594
87.5354	950286		83.9467	496000		107.994	237374
87.6562	946934		84.0578	496000		108.143	237374
87.777	944948		84.1778	496000		108.291	237877
87.9024	943582		84.2933	496000		108.44	237877
88.0186	941596		84.4044	494688		108.583	237374
88.1487	938928		84.52	494000		108.731	237374
88.2648	938928		84.64	496000		108.886	235161
88.3856	934211		84.7511	496000		109.034	234658
88.4971	933528		84.8667	496000		109.183	233551
88.6225	933528		84.9822	495375		109.326	234658
88.7387	932845		85.1022	492625		109.474	233551
88.8641	930859		85.2222	491312		109.623	232998
88.9895	928873		85.3378	490625		109.777	234658
89.115	928190		85.4578	488625		109.92	232998
89.2311	924839		85.5733	489938		110.074	231388
89.3519	919439		85.6889	489938		110.217	231388
89.4727	918136		85.8044	489938		110.366	228672
89.5888	915467		85.92	489938		110.514	229225
89.705	914101		86.0356	489938		110.669	228672
89.8304	912115		86.1467	490625		110.817	227565
89.9512	910750		86.2711	487938		110.96	226509
90.0767	904729		86.3867	487938		111.12	226509
90.1974	900695		86.5067	487938		111.263	225402
90.3136	898026		86.6133	486562		111.417	223793
90.4344	895357		86.7333	485875		111.554	223239
90.5505	892689		86.8489	483875		111.709	222133
90.676	890641		86.9644	483875		111.857	221579
90.7875	888654		87.08	483875		112.006	217254
90.9175	885303		87.1956	483875		112.149	215644
91.0337	879903		87.3111	482500		112.309	214537
91.1591	878600		87.4267	481875		112.451	213431
91.2753	872579		87.5378	479125		112.6	211821
91.4007	868545		87.6533	479812		112.743	210765
91.5168	863828		87.7689	479812		112.897	208048
91.6423	859173		87.8844	480500		113.04	204779
91.7631	851787		88	480500		113.189	203672
91.8885	845084		88.12	479812		113.331	202616
92.0046	835713		88.2311	479812		113.486	200402
92.1254	824292		88.3467	479812		113.64	198239
92.2462	811569		88.4667	477125		113.789	196630
92.367	801514		88.5822	477125		113.931	192807
92.4925	787426		88.6978	477125		114.086	187374
92.6086	770047		88.8089	475125		114.24	185765
92.7294	741869		88.9289	474438		114.377	181942
92.8502	674839		89.0444	472375		114.526	178672
92.9663	596450		89.16	472375		114.68	174346
93.0825	560948		89.2711	473062		114.834	170020
93.2079	532088		89.3867	473062		114.971	167807
93.3287	513344		89.5022	473062		115.12	164588
93.4541	492552		89.6178	474438		115.28	159155
93.5703	479146		89.7333	474438		115.423	156992
93.7004	465740		89.8489	473062		115.577	150453
93.8165	456368		89.9689	473062		115.731	146127
93.9373	445631		90.08	469688		115.88	140141
94.0534	435576		90.1911	469688		116.029	137978
94.1789	426887		90.3067	470375		116.166	133602
94.2996	419501		90.4267	470375		116.349	128722
94.4158	410812		90.5422	471750		116.497	116801
94.5412	401440		90.6578	471750		116.646	111368
94.662	392068		90.7733	471750		116.789	103722
94.7875	385986		90.8933	470375		116.937	95070.4
94.8989	378662		91.0044	467000		117.091	83098.6
95.0244	371276		91.1289	467000		117.234	60311.9
95.1405	365938		91.2356	466312		117.377	31488.9
95.266	357870		91.3511	466312		117.531	-5432.6
95.3775	347815		91.4622	466312		117.68	-11971.8
95.5075	341795		91.5822	465625		117.829	-13028.2
95.6283	334409		91.6978	465625		117.977	-14134.8
95.7538	325037		91.8133	465625		118.131	-14134.8
95.8792	316348		91.9289	465000		118.286	-14134.8
95.9907	307597		92.0444	464312		118.423	-13028.2
96.1115	300211		92.16	464312		118.577	-15191.1
96.2323	287488		92.2756	462250		118.72	-15191.1
96.3531	281467		92.3867	462250		118.874	-15191.1
96.4739	271413		92.5111	461625		119.017	-14688.1
96.5993	256703		92.6311	461625		119.171	-14688.1
96.7155	242614		92.7378	458875		119.314	-16297.8
96.8409	230511		92.8533	458875		119.469	-16297.8
96.957	222505		92.9644	458875		119.611	-14688.1
97.0778	203699		93.0889	458875		119.76	-15191.1
97.1986	180921		93.1956	460938		119.903	-15744.5
97.324	162177		93.3156	462250		120.057	-15744.5
97.4448	143433		93.44	460250		120.211	-16297.8
97.5656	124628		93.5556	458250		120.354	-16297.8
97.6771	93843.1		93.6711	458250		120.503	-15191.1
97.7979	57658.9		93.7822	458875		120.669	-15191.1
97.9233	25446.9		93.9022	456188		120.817	-15191.1
98.0488	-4034.26		94.0222	454188		120.966	-15744.5
98.1603	-6020.36		94.1333	454188		121.109	-15744.5
98.2904	-7385.8		94.2489	454188		121.263	-13028.2
98.4065	-7385.8		94.3689	454188		121.417	-15744.5
98.5273	-9371.9		94.4844	454188		121.56	-16297.8
98.6434	-9371.9		94.5956	452125		121.714	-15744.5
98.7689	-8689.18		94.7156	452125		121.846	-15191.1
98.8897	-8689.18		94.8267	452125		122.011	-15191.1
99.0058	-8689.18		94.9422	451500		122.16	-15191.1
99.1266	-8689.18		95.0578	452125		122.314	-13028.2
99.2474	-8689.18		95.1778	451500		122.457	-13028.2
99.3728	-9371.9		95.2889	451500		122.611	-14134.8
99.489	-8689.18		95.4044	452125		122.754	-14688.1
99.6144	-7385.8		95.52	452125		122.903	-14688.1
99.7305	-7385.8		95.64	452125		123.04	-13581.5
99.856	-7385.8		95.7556	449438		123.2	-13581.5
99.9768	-8068.52		95.8667	448750		123.349	-15191.1
100.098	-8689.18		95.9822	446750		123.497	-15191.1
100.218	-8689.18		96.0978	448125		123.646	-15191.1
100.344	-8689.18		96.2133	447438		123.794	-14688.1
100.465	-9371.9		96.3289	447438		123.949	-14688.1
100.581	-10054.6		96.4489	446750		124.086	-15191.1
100.702	-9371.9		96.5556	446062		124.24	-14688.1
100.818	-8689.18		96.68	446062		124.389	-15191.1
100.938	-8689.18		96.7867	446062		124.543	-15191.1
101.059	-7385.8		96.9067	445375		124.68	-15191.1
101.185	-7385.8		97.0222	444062		124.834	-14134.8
101.305	-7385.8		97.1422	444062		124.977	-15191.1
101.426	-7385.8		97.2489	444062		125.137	-14134.8
101.542	-8068.52		97.3689	444750		125.274	-14688.1
101.668	-8068.52		97.4844	443375		125.423	-14688.1
101.789	-8068.52		97.6133	443375		125.577	-13581.5
101.909	-7385.8		97.7244	444062		125.726	-13581.5
102.026	-8068.52		97.8444	443375		125.869	-14134.8
102.151	-8689.18		97.96	442000		126.017	-14134.8
102.272	-8068.52		98.08	438625		126.166	-15191.1
102.388	-8068.52		98.1867	438625		126.32	-15191.1
102.509	-8068.52		98.2978	438625		126.463	-15744.5
102.634	-7385.8		98.4222	439312		126.623	-15744.5
102.755	-7385.8		98.5378	442000		126.771	-15744.5
102.871	-8068.52		98.6578	440688		126.914	-15744.5
102.992	-8068.52		98.7733	440688		127.051	-15744.5
103.117	-7385.8		98.8933	438625		127.206	-14688.1
103.238	-7385.8		99.0044	438625		127.366	-14134.8
103.35	-8068.52		99.1244	436625		127.503	-14134.8
103.475	-8068.52		99.2356	437312		127.651	-16297.8
103.591	-8068.52		99.3511	437312		127.8	-16297.8
103.717	-7385.8		99.4622	436625		127.954	-16297.8
103.833	-7385.8		99.5822	436625		128.097	-15744.5
103.958	-8068.52		99.6933	434625		128.251	-15744.5
104.079	-8068.52		99.8133	434625		128.394	-15191.1
104.204	-6703.08		99.9289	434625		128.549	-15191.1
104.321	-8068.52		100.044	435938		128.691	-16297.8
104.441	-8068.52		100.164	434625		128.846	-14688.1
104.567	-8068.52		100.276	434625		128.989	-14134.8
104.678	-8068.52		100.387	433938		129.143	-14134.8
104.804	-8068.52		100.507	433938		129.28	-14134.8
104.925	-9371.9		100.627	433938		129.429	-14134.8
105.045	-8689.18		100.738	433938		129.589	-15191.1
105.171	-8689.18		100.853	432562		129.731	-14688.1
105.292	-8689.18		100.964	430562		129.88	-14688.1
105.408	-8068.52		101.084	429188		130.029	-14134.8
105.533	-8068.52		101.196	429188		130.177	-14134.8
105.645	-8068.52		101.311	429188		130.32	-14134.8
105.775	-8068.52		101.427	429188		130.474	-13581.5
105.895	-8068.52		101.547	429188		130.623	-14688.1
106.016	-8068.52		101.662	429188		130.783	-14134.8
106.132	-8689.18		101.778	429188		130.92	-14134.8
106.253	-8068.52		101.889	427875		131.063	-15191.1
106.369	-8068.52		102.013	427188		131.229	-14134.8
106.49	-8068.52		102.093	427188		131.383	-15191.1
106.616	-8068.52		102.204	425812		131.526	-15191.1
106.736	-8068.52		102.32	425812		131.68	-15191.1
106.853	-8068.52		102.436	425812		131.829	-14134.8
106.978	-9371.9		102.551	425188		131.977	-14134.8
107.103	-8689.18		102.662	425188		132.114	-14688.1
107.22	-8689.18		102.782	423125		132.269	-14134.8
107.345	-8068.52		102.898	421812		132.417	-13581.5
107.456	-8068.52		103.013	423125		132.571	-13581.5
107.582	-7385.8		103.124	423812		132.709	-13581.5
107.707	-7385.8		103.244	422438		132.863	-13581.5
107.833	-7385.8		103.364	422438		133.011	-15744.5
107.94	-8689.18		103.476	422438		133.16	-15744.5
108.065	-8689.18		103.596	421125		133.303	-15744.5
108.186	-8689.18		103.707	421125		133.463	-15191.1
108.307	-8068.52		103.827	419750		133.617	-15191.1
108.418	-8068.52		103.933	417750		133.76	-14134.8
108.539	-8068.52		104.053	417750		133.909	-15744.5
108.669	-9371.9		104.178	416375		134.051	-14134.8
108.79	-8068.52		104.284	416375		134.206	-14134.8
108.901	-8068.52		104.404	416375		134.349	-14688.1
109.031	-8689.18		104.52	416375		134.497	-15191.1
109.152	-8689.18		104.64	417750		134.646	-15191.1
109.273	-8689.18		104.751	417750		134.8	-17404.4
109.394	-8689.18		104.876	417062		134.937	-16851.1
109.515	-8689.18		104.991	413688		135.091	-16297.8
109.64	-8689.18		105.111	413688		135.24	-14134.8
109.756	-8689.18		105.218	412312		135.394	-14134.8
109.877	-8689.18		105.338	413000		135.537	-13581.5
109.993	-7385.8		105.449	413000		135.691	-14688.1
110.118	-7385.8		105.569	411688		135.846	-14688.1
110.235	-9371.9		105.68	411688		135.989	-14688.1
110.36	-8068.52		105.796	411000		136.137	-14688.1
110.481	-9371.9		105.92	409625		136.28	-16297.8
110.606	-8068.52		106.031	409625		136.434	-15744.5
110.718	-8689.18		106.138	409625		136.577	-15744.5
110.843	-10054.6		106.258	409625		136.731	-14134.8
110.964	-8689.18		106.378	409625		136.88	-14134.8
111.085	-8068.52		106.489	409625		137.034	-15191.1
111.201	-8068.52		106.604	408938		137.177	-14688.1
111.322	-8068.52		106.724	408938		137.326	-13028.2
111.447	-9371.9		106.84	406250		137.469	-13028.2
111.568	-9371.9		106.951	405562		137.623	-13581.5
111.693	-10054.6		107.067	403562		137.766	-14134.8
111.805	-8068.52		107.182	403562		137.914	-14688.1
111.93	-8068.52		107.307	402188		138.074	-14688.1
112.051	-8068.52		107.413	402188		138.217	-15744.5
112.172	-8689.18		107.533	401562		138.36	-15744.5
112.288	-9371.9		107.644	400875		138.514	-15744.5
112.418	-9371.9		107.764	399500		138.663	-16297.8
112.53	-8068.52		107.876	399500		138.806	-14688.1
112.655	-8068.52		107.991	396812		138.954	-14688.1
112.771	-8068.52		108.102	396812		139.097	-13581.5
112.897	-8689.18		108.222	396812		139.257	-15191.1
113.017	-8689.18		108.347	396812		139.406	-15191.1
113.134	-8068.52		108.458	396125		139.554	-14688.1
113.254	-8068.52		108.578	394812		139.697	-14688.1
113.38	-8689.18		108.689	394125		139.846	-14688.1
113.501	-8689.18		108.8	393438		139.994	-16297.8
113.621	-10054.6		108.916	390750		140.114	-15744.5
113.733	-10054.6		109.036	390750		140.263	-14688.1
113.858	-8068.52		109.151	388688		140.417	-15191.1
113.979	-8068.52		109.262	388062		140.571	-15191.1
114.095	-7385.8		109.378	386688		140.72	-15191.1
114.221	-8068.52		109.493	385312		140.863	-13028.2
114.341	-8068.52		109.609	385312		141.011	-15744.5
114.462	-8689.18		109.729	384000		141.166	-14134.8
114.583	-8689.18		109.84	383312		141.309	-15191.1
114.704	-8689.18		109.956	381938		141.451	-16851.1
114.825	-8689.18		110.071	379250		141.606	-16851.1
114.945	-8068.52		110.187	377938		141.76	-14134.8
115.066	-8068.52		110.302	376562		141.897	-15191.1
115.192	-8068.52		110.422	375875		142.051	-15191.1
115.303	-8689.18		110.538	374562		142.206	-14688.1
115.429	-9371.9		110.653	371188		142.349	-15191.1
115.559	-9371.9		110.769	369125		142.497	-15191.1
115.684	-8689.18		110.88	367812		142.646	-14134.8
115.805	-8068.52		110.996	366438		142.794	-15744.5
115.921	-8068.52		111.111	365125		142.943	-15744.5
116.046	-8068.52		111.231	361750		143.086	-15191.1
116.172	-8689.18		111.347	355000		143.24	-15191.1
116.288	-8689.18		111.458	350938		143.389	-13581.5
116.404	-8068.52		111.573	347562		143.537	-14688.1
116.53	-8068.52		111.689	344875		143.68	-14688.1
116.655	-8689.18		111.804	340812		143.834	-13581.5
116.771	-8689.18		111.92	332688		143.983	-14688.1
116.887	-8689.18		112.036	324625		144.137	-15191.1
117.017	-8068.52		112.156	314500		144.274	-15191.1
117.129	-8689.18		112.271	301688		144.429	-15191.1
117.245	-9371.9		112.396	283438		144.571	-15744.5
117.375	-9371.9		112.507	267250		144.72	-15191.1
117.501	-8689.18		112.627	238875		144.874	-14688.1
117.617	-8068.52		112.738	215938		145.023	-14688.1
117.733	-9371.9		112.849	199062		145.189	-15191.1
117.854	-8068.52		112.964	182188		145.326	-15191.1
117.979	-8068.52		113.089	169375		145.48	-14134.8
118.095	-8068.52		113.2	152500		145.634	-14688.1
118.216	-8689.18		113.316	135625		145.783	-14688.1
118.341	-9371.9		113.436	112688		145.926	-16297.8
118.462	-8689.18		113.547	101875		146.086	-12474.8
118.583	-8689.18		113.658	85687.5		146.229	-14134.8
118.699	-8068.52		113.778	74250		146.377	-14134.8
118.825	-8068.52		113.893	62750		146.526	-14134.8
118.945	-8689.18		114.009	49250		146.674	-14688.1
119.071	-8068.52		114.12	39812.5		146.823	-14688.1
119.182	-8068.52		114.236	28375		146.971	-14688.1
119.303	-8068.52		114.356	19562.5		147.114	-14688.1
119.424	-8068.52		114.467	6750		147.269	-14688.1
119.545	-8068.52		114.578	2687.5		147.423	-15191.1
119.67	-8068.52		114.698	2687.5		147.566	-16297.8
119.791	-8068.52		114.818	1375		147.714	-15744.5
119.907	-8068.52		114.933	1375		147.869	-15191.1
120.028	-7385.8		115.053	-1375		148.017	-14688.1
120.153	-7385.8		115.164	-687.5		148.16	-11971.8
120.269	-7385.8		115.28	-687.5		148.303	-12474.8
120.395	-7385.8		115.396	-687.5		148.457	-14688.1
120.511	-8068.52		115.511	0		148.606	-15191.1
120.636	-9371.9		115.622	0		148.749	-15191.1
120.753	-8689.18		115.742	0		148.903	-15191.1
120.878	-8689.18		115.858	-687.5		149.057	-14134.8
120.994	-8689.18		115.973	0		149.206	-14688.1
121.12	-8689.18		116.093	-687.5		149.343	-14688.1
121.236	-8689.18		116.204	-687.5		149.503	-14134.8
121.361	-8689.18		116.324	-1375		149.646	-13581.5
121.482	-8689.18		116.436	-1375		149.794	-13028.2
121.598	-9371.9		116.551	-2000		149.943	-14688.1
121.724	-8689.18		116.662	0		150.097	-13581.5
121.84	-8068.52		116.778	687.5		150.246	-14688.1
121.965	-8689.18		116.893	687.5		150.383	-14688.1
			117.013	-687.5		150.537	-16297.8
			117.133	687.5		150.68	-14134.8
			117.24	687.5		150.84	-14134.8
			117.351	-687.5		150.983	-15191.1
			117.471	687.5		151.131	-14688.1
			117.582	0		151.28	-15744.5
			117.702	0		151.429	-14688.1
			117.818	-2000		151.571	-13028.2
			117.942	-2000		151.726	-14134.8
			118.058	-2000		151.869	-14134.8
			118.16	687.5		152.029	-14688.1
			118.284	687.5		--	--
			118.4	-1375		--	--
			118.516	-1375		--	--
			118.627	-687.5		--	--
			118.747	-1375		--	--
			118.862	-2000		--	--
			118.978	-687.5		--	--
			119.089	0		--	--
			119.209	-1375		--	--
			119.324	-3375		--	--
			119.444	-1375		--	--
			119.551	0		--	--
			119.667	0		--	--
			119.782	0		--	--
			119.898	0		--	--
			120.013	0		--	--
			120.133	0		--	--
			120.249	0		--	--
			120.36	0		--	--
			120.48	0		--	--
			120.533	0		--	--
			120.636	687.5		--	--
			120.756	0		--	--
			120.871	-687.5		--	--
			120.982	-687.5		--	--
			121.098	-687.5		--	--
			121.213	-687.5		--	--
			121.329	-687.5		--	--
			121.44	0		--	--
			121.56	-2000		--	--
			121.671	0		--	--
			121.787	-687.5		--	--
			121.907	-687.5		--	--
			122.022	-687.5		--	--
			122.133	0		--	--
			122.253	-687.5		--	--
			122.369	-687.5		--	--
			122.489	-687.5		--	--
			122.596	-1375		--	--
			122.716	-2687.5		--	--
			122.831	-2687.5		--	--
			122.947	-1375		--	--
			123.071	-1375		--	--
			123.191	-1375		--	--
			123.302	-1375		--	--
			123.422	-1375		--	--
			123.533	-2687.5		--	--
			123.649	-2000		--	--
			123.769	-2000		--	--
			123.889	-687.5		--	--
			124.004	-2000		--	--
			124.116	-2000		--	--
			124.24	-1375		--	--
			124.347	-687.5		--	--
			124.467	0		--	--
			124.524	0		--	--
			124.649	-2000		--	--
			124.773	-1375		--	--
			124.889	-687.5		--	--
			125.004	-687.5		--	--
			125.116	-3375		--	--
			125.236	-2000		--	--
			125.351	0		--	--
			125.467	0		--	--
			125.591	-1375		--	--
			125.702	-1375		--	--
			125.822	-687.5		--	--
			125.933	0		--	--
			126.049	-687.5		--	--
			126.164	-2000		--	--
			126.284	-2687.5		--	--
			126.4	-687.5		--	--
			126.516	-687.5		--	--
			126.622	-687.5		--	--
			126.742	-687.5		--	--
			126.862	-2000		--	--
			126.973	-687.5		--	--
			127.084	-687.5		--	--
			127.204	0		--	--
			127.32	-1375		--	--
			127.44	-4750		--	--
			127.556	-4750		--	--
			127.667	-1375		--	--
			127.787	-687.5		--	--
			127.907	-1375		--	--
			128.018	-687.5		--	--
			128.142	-687.5		--	--
			128.258	-2687.5		--	--
			128.373	-2687.5		--	--
			128.493	-3375		--	--
			128.609	-2687.5		--	--
			128.724	-2687.5		--	--
			128.831	-2687.5		--	--
			128.956	-2687.5		--	--
			129.067	-2000		--	--
			129.187	-2000		--	--
			129.307	-687.5		--	--
			129.422	-2687.5		--	--
			129.538	-2000		--	--
			129.649	-2000		--	--
			129.76	-2000		--	--
			129.88	-2687.5		--	--
			130	-2687.5		--	--
			130.107	-2000		--	--
			130.227	0		--	--
			130.333	-1375		--	--
			130.453	-1375		--	--
			130.564	-1375		--	--
			130.689	-2687.5		--	--
			130.8	-2687.5		--	--
			130.92	-2000		--	--
			131.031	-2000		--	--
			131.151	-1375		--	--
			131.262	-2000		--	--
			131.387	-1375		--	--
			131.493	-687.5		--	--
			131.613	-687.5		--	--
			131.733	-1375		--	--
			131.849	0		--	--
			131.964	687.5		--	--
			132.076	-1375		--	--
			132.191	-1375		--	--
			132.302	-1375		--	--
			132.418	-3375		--	--
			132.533	-4062.5		--	--
			132.658	-2687.5		--	--
			132.769	-1375		--	--
			132.884	-1375		--	--
			132.996	-2000		--	--
			133.12	-2000		--	--
			133.236	-1375		--	--
			133.347	-2000		--	--
			133.467	-3375		--	--
			133.578	-3375		--	--
			133.698	-687.5		--	--
			133.809	-1375		--	--
			133.924	-1375		--	--
			134.04	-687.5		--	--
			134.16	-687.5		--	--
			134.271	-1375		--	--
			134.391	-1375		--	--
			134.502	-2000		--	--
			134.618	-2000		--	--
			134.738	-1375		--	--
			134.849	687.5		--	--
			134.964	687.5		--	--
			135.08	-687.5		--	--
			135.191	-687.5		--	--
			135.311	-687.5		--	--
			135.422	-687.5		--	--
			135.542	-1375		--	--
			135.653	-1375		--	--
			135.778	-1375		--	--
			135.893	-3375		--	--
			136	-3375		--	--
			136.129	-2687.5		--	--
			136.253	-3375		--	--
			136.369	-2687.5		--	--
			136.476	-2687.5		--	--
			136.591	-2687.5		--	--
			136.707	-2687.5		--	--
			136.818	-1375		--	--
			136.933	-2000		--	--
			137.053	-2000		--	--
			137.173	-2687.5		--	--
			137.289	-3375		--	--
