# Supplementary material for: Scalable production of structurally colored composite films by shearing supramolecular composites of polymers and colloids
Source: Nat Commun. 2024 Feb 29;15:1874. doi: 10.1038/s41467-024-46237-4 (PMC10904808; doi:10.1038/s41467-024-46237-4)
Supplement: Supplementary file 3 — Source Data [file 41467_2024_46237_MOESM3_ESM.zip › Source of Data/Supplementary Fig.23d.xls]

## Sheet: Sheet1
			30 oC			45 oC			60 oC
Time (s)	Stress （Pa）		Time (s)	Strain （%）		Time (s)	Strain （%）		Time (s)	Strain （%）
0.7083	-443.317		0.7505	0.00524		0.0312	-0.00504		0.7083	-0.01034
0.0469	-337.278		0.0482	0.00524		0.0473	-0.00504		0.0469	-0.01034
0.0628	-240.801		0.0639	0.00524		0.0629	-0.00504		0.0628	-0.01034
0.0784	-153.382		0.0795	0.00524		0.0784	-0.00504		0.0784	-0.01034
0.0939	-74.5155		0.0952	0.00524		0.0941	-0.00504		0.0939	-0.01034
0.1097	-3.68762		0.1107	0.00524		0.1097	-0.00504		0.1097	-0.01034
0.1254	59.6176		0.1264	0.00524		0.1253	-0.00504		0.1254	-0.01034
0.141	115.921		0.1421	0.00524		0.1411	-0.00504		0.141	-0.01034
0.1566	165.748		0.1579	0.00524		0.1565	-0.00504		0.1566	-0.01034
0.1723	209.626		0.1735	0.00524		0.1723	-0.00504		0.1723	-0.01034
0.1876	248.091		0.1891	0.00524		0.1875	-0.00504		0.1876	-0.01034
0.2032	281.68		0.2047	0.00524		0.2031	-0.00504		0.2032	-0.01034
0.219	310.936		0.2204	0.00524		0.2191	-0.00504		0.219	-0.01034
0.2346	336.403		0.2357	0.00524		0.2345	-0.00504		0.2346	-0.01034
0.2502	358.635		0.2513	0.00524		0.2501	-0.00504		0.2502	-0.01034
0.2657	378.185		0.2673	0.00524		0.2658	-0.00504		0.2657	-0.01034
0.2814	395.612		0.2829	0.00524		0.2813	-0.00504		0.2814	-0.01034
0.297	411.482		0.2988	0.00524		0.2972	-0.00504		0.297	-0.01034
0.3126	426.361		0.3141	0.00524		0.3125	-0.00504		0.3126	-0.01034
0.3282	440.822		0.3297	0.00524		0.3282	-0.00504		0.3282	-0.01034
0.3438	455.441		0.3453	0.00524		0.3438	-0.00504		0.3438	-0.01034
0.3595	443.016		0.3607	0.00524		0.3594	-0.00504		0.3595	-0.01034
0.3752	445.504		0.3764	0.00524		0.375	-0.00504		0.3752	-0.01034
0.3907	439.678		0.3919	0.00524		0.3907	-0.00504		0.3907	-0.01034
0.4066	476.025		0.4079	0.00524		0.4065	-0.00504		0.4066	-0.01034
0.4222	500.858		0.4234	0.00524		0.422	-0.00504		0.4222	-0.01034
0.4375	533.677		0.4391	0.00524		0.4375	-0.00504		0.4375	-0.01034
0.4532	578.028		0.4547	0.00524		0.4531	-0.00504		0.4532	-0.01034
0.4689	652.79		0.4703	0.00524		0.469	-0.00504		0.4689	-0.00517
0.4847	733.981		0.4857	0.00524		0.4846	0		0.4847	-0.00517
0.5001	828.024		0.5013	0.00524		0.5003	0		0.5001	-0.00517
0.5156	879.021		0.5172	0.00524		0.5156	0		0.5156	-0.00517
0.5316	977.311		0.5328	0.00524		0.5315	0		0.5316	0
0.5472	1053.24		0.5484	0.00524		0.5471	0		0.5472	0
0.5625	1127.24		0.5641	0.00524		0.5624	0		0.5625	0
0.5781	1179.55		0.5797	0.00524		0.578	0.00504		0.5781	0
0.594	1216.78		0.5953	0.01047		0.5937	0.00504		0.594	0.00517
0.6097	1244.04		0.6106	0.01047		0.6095	0.00504		0.6097	0.00517
0.6253	1311.58		0.6263	0.01047		0.6251	0.00504		0.6253	0.00517
0.6409	1383.55		0.6419	0.01047		0.6406	0.00504		0.6409	0.00517
0.6565	1485.21		0.6577	0.01047		0.6564	0.01008		0.6565	0.01034
0.6722	1567.42		0.6734	0.01047		0.6721	0.01008		0.6722	0.01034
0.6874	1653.11		0.689	0.01047		0.6874	0.01008		0.6874	0.01034
0.7031	1717.35		0.7046	0.01571		0.703	0.01511		0.7031	0.0155
0.719	1807.21		0.7203	0.01571		0.7187	0.01511		0.719	0.0155
0.7344	1910.55		0.7356	0.01571		0.7346	0.01511		0.7344	0.0155
0.7501	2030.12		0.7513	0.02094		0.7501	0.02015		0.7501	0.02067
0.7656	2168.12		0.7671	0.02094		0.7656	0.02015		0.7656	0.02067
0.7815	2326.49		0.7825	0.02094		0.7812	0.02015		0.7815	0.02584
0.7972	2538.24		0.7982	0.02094		0.7971	0.02519		0.7972	0.02584
0.8124	2720.18		0.8138	0.02618		0.8124	0.02519		0.8124	0.03101
0.8281	2892.63		0.8296	0.02618		0.8281	0.03023		0.8281	0.03101
0.8437	3059.42		0.8453	0.02618		0.8437	0.03023		0.8437	0.03618
0.8594	3223.78		0.8606	0.03141		0.8594	0.03526		0.8594	0.03618
0.875	3388.55		0.8762	0.03141		0.8749	0.03526		0.875	0.04134
0.8906	3556.41		0.8918	0.03141		0.8905	0.03526		0.8906	0.04134
0.9064	3730.12		0.9075	0.03665		0.9064	0.0403		0.9064	0.04651
0.9221	3912.76		0.9233	0.03665		0.9221	0.0403		0.9221	0.04651
0.9374	4094		0.9389	0.03665		0.9373	0.04534		0.9374	0.05168
0.953	4263.86		0.9546	0.04188		0.9531	0.04534		0.953	0.05685
0.9686	4426.42		0.9702	0.04188		0.9687	0.05038		0.9686	0.05685
0.9844	4555.2		0.9855	0.04712		0.9844	0.05038		0.9844	0.06202
1.0001	4666.51		1.0012	0.04712		0.9999	0.05542		1.0001	0.06202
1.0155	4792.57		1.0171	0.04712		1.0156	0.06045		1.0155	0.06718
1.0314	4927.29		1.0327	0.05236		1.0314	0.06045		1.0314	0.07235
1.047	5010.46		1.0484	0.05236		1.047	0.06549		1.047	0.07235
1.0624	5086.31		1.0639	0.05759		1.0623	0.06549		1.0624	0.07752
1.078	5140.71		1.0796	0.05759		1.078	0.07053		1.078	0.07752
1.0936	5204.37		1.0952	0.06283		1.0938	0.07557		1.0936	0.08269
1.1093	5238.26		1.1105	0.06283		1.1095	0.07557		1.1093	0.08269
1.125	5273.61		1.1262	0.06806		1.1251	0.0806		1.125	0.08786
1.1406	5341.38		1.1418	0.06806		1.1441	0.08564		1.1406	0.08786
1.1562	5445.46		1.1574	0.0733		1.1597	0.08564		1.1562	0.09302
1.172	5515.96		1.1731	0.0733		1.1753	0.09068		1.172	0.09302
1.1874	5598.1		1.1887	0.07853		1.1907	0.09572		1.1874	0.09819
1.2029	5692.4		1.2045	0.07853		1.2063	0.10076		1.2029	0.10336
1.2186	5794.41		1.2201	0.08377		1.222	0.10076		1.2186	0.10853
1.2342	5930.79		1.2355	0.08377		1.2375	0.10579		1.2342	0.10853
1.25	6084.54		1.2511	0.08901		1.2531	0.11083		1.25	0.1137
1.2654	6237.53		1.2669	0.08901		1.269	0.11587		1.2654	0.11886
1.2811	6427.23		1.2825	0.09424		1.2846	0.12091		1.2811	0.12403
1.297	6604.77		1.298	0.09424		1.3003	0.12091		1.297	0.12403
1.3123	6790.53		1.3137	0.09948		1.3159	0.12594		1.3123	0.1292
1.328	7019.19		1.3295	0.10471		1.3313	0.13098		1.328	0.13437
1.3437	7239.1		1.3451	0.10471		1.3469	0.13602		1.3437	0.13953
1.3593	7458.88		1.3605	0.10995		1.3627	0.14106		1.3593	0.13953
1.3749	7717.1		1.3761	0.10995		1.3782	0.1461		1.3749	0.1447
1.3905	7966.06		1.3917	0.11518		1.3938	0.15113		1.3905	0.14987
1.4063	8218.46		1.4074	0.12042		1.4094	0.15617		1.4063	0.15504
1.422	8485.93		1.4232	0.12042		1.4252	0.15617		1.422	0.16021
1.4376	8717.53		1.4388	0.12565		1.4409	0.16121		1.4376	0.16537
1.453	8946.43		1.4545	0.12565		1.4566	0.16625		1.453	0.17054
1.4689	9173.7		1.4701	0.13089		1.4718	0.17128		1.4689	0.17571
1.4843	9399.85		1.4854	0.13613		1.4875	0.17632		1.4843	0.18088
1.4999	9639.38		1.501	0.13613		1.503	0.18136		1.4999	0.18605
1.5154	9883.71		1.517	0.14136		1.519	0.1864		1.5154	0.19121
1.5313	10125.4		1.5326	0.1466		1.5347	0.19144		1.5313	0.19638
1.547	10329.6		1.5482	0.1466		1.5502	0.19647		1.547	0.20672
1.5625	10550.7		1.5638	0.15183		1.5659	0.20151		1.5625	0.21189
1.5779	10757.6		1.5795	0.15707		1.5815	0.20655		1.5779	0.21705
1.5935	10946.6		1.5951	0.1623		1.5968	0.21159		1.5935	0.22222
1.6092	11131.2		1.6104	0.1623		1.6124	0.21662		1.6092	0.22739
1.625	11325.1		1.626	0.16754		1.6284	0.22166		1.625	0.23256
1.6406	11543.5		1.6416	0.17277		1.644	0.23174		1.6406	0.24289
1.6562	11741		1.6573	0.17801		1.6596	0.23678		1.6562	0.24806
1.6719	11973		1.6732	0.18325		1.6751	0.24181		1.6719	0.25323
1.6875	12182.9		1.6888	0.18848		1.6909	0.24685		1.6875	0.2584
1.7028	12312.2		1.7044	0.18848		1.7065	0.25693		1.7028	0.26357
1.7185	12530		1.72	0.19372		1.7218	0.26196		1.7185	0.2739
1.7341	12706		1.7354	0.19895		1.7375	0.267		1.7341	0.27907
1.7498	12869.6		1.751	0.20419		1.7529	0.27204		1.7498	0.28424
1.7653	13035.9		1.7667	0.20942		1.7689	0.28212		1.7653	0.28941
1.781	13220.3		1.7824	0.20942		1.7846	0.28715		1.781	0.29457
1.7968	13365.3		1.7979	0.21466		1.8002	0.29219		1.7968	0.29974
1.8124	13515.6		1.8136	0.2199		1.8158	0.30227		1.8124	0.30491
1.8277	13676.5		1.8294	0.22513		1.8315	0.3073		1.8277	0.31008
1.8434	13807.7		1.845	0.22513		1.8468	0.31234		1.8434	0.31525
1.8594	13941.6		1.8603	0.23037		1.8623	0.32242		1.8594	0.32041
1.875	14078.9		1.876	0.2356		1.878	0.32746		1.875	0.32558
1.8905	14204.4		1.8916	0.24084		1.8939	0.33753		1.8905	0.33075
1.9062	14375.8		1.9072	0.24607		1.9096	0.34257		1.9062	0.33592
1.9219	14564.6		1.9231	0.25131		1.9251	0.35264		1.9219	0.34109
1.9374	14769.6		1.9387	0.25131		1.9408	0.35768		1.9374	0.34625
1.9528	15005.6		1.9544	0.25654		1.9564	0.36776		1.9528	0.35142
1.9685	15241.5		1.97	0.26178		1.9718	0.3728		1.9685	0.35659
1.9843	15488.1		1.9853	0.26702		1.9874	0.38287		1.9843	0.36176
1.9999	15769.9		2.0009	0.27225		2.0029	0.38791		1.9999	0.36693
2.0153	16025.8		2.0169	0.27749		2.0186	0.39798		2.0153	0.37209
2.0312	16264.7		2.0325	0.28272		2.0343	0.40302		2.0312	0.38243
2.0468	16509.4		2.0481	0.28272		2.0499	0.4131		2.0468	0.3876
2.0624	16739.1		2.067	0.28796		2.0655	0.41814		2.0624	0.39276
2.0777	16978.7		2.0825	0.29319		2.0813	0.42821		2.0777	0.39793
2.0934	17224.2		2.0982	0.29843		2.0967	0.43325		2.0934	0.40827
2.109	17463		2.1136	0.30366		2.1124	0.44332		2.109	0.41344
2.1247	17710.1		2.1292	0.3089		2.1279	0.4534		2.1247	0.4186
2.1404	17952.5		2.1451	0.31414		2.1439	0.45844		2.1404	0.42894
2.1559	18184.9		2.1607	0.31937		2.1595	0.46851		2.1559	0.43411
2.1716	18414.9		2.176	0.32461		2.1751	0.47355		2.1716	0.43928
2.1874	18681.3		2.1918	0.32984		2.1908	0.48363		2.1874	0.44961
2.203	18921.8		2.2073	0.33508		2.2064	0.4937		2.203	0.45478
2.2183	19147.9		2.2232	0.33508		2.2217	0.49874		2.2183	0.46512
2.234	19370.9		2.2385	0.34031		2.2373	0.50882		2.234	0.47028
2.2495	19574.4		2.2542	0.34555		2.253	0.51889		2.2495	0.47545
2.2652	19786.5		2.2698	0.35079		2.2687	0.52897		2.2652	0.48579
2.2809	19997.1		2.2857	0.35602		2.2844	0.53401		2.2809	0.49096
2.2965	20239.5		2.3014	0.36126		2.3001	0.54408		2.2965	0.50129
2.3123	20415.2		2.3169	0.37173		2.3157	0.55416		2.3123	0.51163
2.328	20595.8		2.3325	0.37696		2.3313	0.56423		2.328	0.5168
2.3434	20854.2		2.3482	0.3822		2.3467	0.57431		2.3434	0.52713
2.3589	21050.6		2.3635	0.38743		2.3623	0.57935		2.3589	0.5323
2.3749	21256.8		2.3792	0.39267		2.3782	0.58942		2.3749	0.54264
2.3906	21484		2.3948	0.39791		2.3939	0.5995		2.3906	0.55297
2.4062	21744.1		2.4104	0.40314		2.4094	0.60957		2.4062	0.55814
2.4217	21988		2.426	0.40838		2.425	0.61461		2.4217	0.56848
2.4373	22252.6		2.4417	0.41885		2.4406	0.62469		2.4373	0.57364
2.4529	22516.3		2.4572	0.42408		2.4563	0.63476		2.4529	0.58398
2.4686	22781.9		2.4732	0.42932		2.4716	0.64484		2.4686	0.59432
2.4839	23054.5		2.4885	0.43455		2.4873	0.65491		2.4839	0.60465
2.4995	23326.5		2.5041	0.44503		2.503	0.66499		2.4995	0.60982
2.5151	23567.7		2.5197	0.45026		2.5186	0.67506		2.5151	0.62016
2.5309	23807.1		2.5355	0.4555		2.5344	0.68514		2.5309	0.63049
2.5465	24062.7		2.5511	0.46073		2.55	0.69521		2.5465	0.63566
2.5621	24220.8		2.5667	0.46597		2.5656	0.70529		2.5621	0.64599
2.5777	24372.2		2.5825	0.47644		2.5813	0.71537		2.5777	0.65116
2.5936	24530.4		2.5981	0.48168		2.5969	0.73048		2.5936	0.6615
2.6088	24694.4		2.6135	0.48691		2.6122	0.74055		2.6088	0.67183
2.6245	24864		2.6291	0.49215		2.6278	0.75063		2.6245	0.68217
2.6405	25026.7		2.6448	0.49738		2.6437	0.76071		2.6405	0.69251
2.6558	25194		2.6605	0.50262		2.6594	0.77078		2.6558	0.70284
2.6715	25348.6		2.6759	0.50785		2.6749	0.78086		2.6715	0.71318
2.687	25561.1		2.6916	0.51832		2.6906	0.79093		2.687	0.71835
2.7027	25748.3		2.7071	0.52356		2.7062	0.80605		2.7027	0.72868
2.7185	25900.5		2.7231	0.5288		2.7218	0.81612		2.7185	0.73902
2.7338	26021.8		2.7384	0.53403		2.7372	0.8262		2.7338	0.74935
2.7494	26139		2.7541	0.5445		2.7528	0.83627		2.7494	0.75969
2.765	26264.3		2.7699	0.54974		2.7684	0.85139		2.765	0.77003
2.781	26455.3		2.7856	0.55497		2.7842	0.86146		2.781	0.78036
2.7967	26646		2.8012	0.56021		2.7997	0.87154		2.7967	0.7907
2.8122	26828.8		2.8168	0.56545		2.8154	0.88161		2.8122	0.80103
2.8279	26993.5		2.8324	0.57068		2.8312	0.89673		2.8279	0.81137
2.8435	27209		2.8481	0.58115		2.8468	0.9068		2.8435	0.82171
2.8588	27417.3		2.8634	0.58639		2.8624	0.91688		2.8588	0.83721
2.8744	27638.5		2.879	0.59162		2.8778	0.93199		2.8744	0.84755
2.8901	27891.9		2.8947	0.59686		2.8934	0.94207		2.8901	0.85271
2.9058	28199		2.9103	0.60733		2.9091	0.95718		2.9058	0.86822
2.9215	28496.1		2.9259	0.61257		2.9249	0.96725		2.9215	0.87855
2.937	28779.6		2.9416	0.62304		2.9405	0.98237		2.937	0.88889
2.9563	29045		2.9571	0.62827		2.9561	0.99244		2.9563	0.89922
2.9719	29271.4		2.973	0.63874		2.9718	1.00756		2.9719	0.90956
2.9872	29479.6		2.9884	0.64398		2.9875	1.01763		2.9872	0.9199
3.0028	29674.4		3.004	0.65445		3.0028	1.03275		3.0028	0.93023
3.0185	29860.4		3.0196	0.66492		3.0184	1.04282		3.0185	0.94057
3.0341	30057.9		3.0353	0.67016		3.0344	1.05793		3.0341	0.9509
3.0499	30274.9		3.051	0.68063		3.05	1.06801		3.0499	0.96124
3.0654	30469.5		3.0665	0.68586		3.0655	1.08312		3.0654	0.97158
3.0809	30674.3		3.0824	0.69634		3.0812	1.09824		3.0809	0.98191
3.0969	30879.7		3.098	0.70157		3.0967	1.10831		3.0969	0.99742
3.1125	31076.6		3.1133	0.71204		3.1124	1.12343		3.1125	1.00775
3.1278	31267.9		3.129	0.71728		3.1277	1.13854		3.1278	1.01809
3.1435	31471.6		3.1446	0.72251		3.1434	1.15365		3.1435	1.03359
3.1591	31655.6		3.1604	0.73298		3.1591	1.16373		3.1591	1.04393
3.1748	31846.8		3.1758	0.73822		3.1747	1.17884		3.1748	1.05426
3.1904	31994		3.1914	0.74346		3.1903	1.19395		3.1904	1.06977
3.2059	32153.1		3.2071	0.75393		3.2059	1.20403		3.2059	1.0801
3.2216	32292.8		3.2228	0.75916		3.2217	1.21914		3.2216	1.09044
3.2375	32465.5		3.2383	0.7644		3.2374	1.23426		3.2375	1.10078
3.2528	32642.3		3.2539	0.76963		3.2526	1.24937		3.2528	1.11628
3.2684	32807.1		3.2695	0.77487		3.2683	1.26448		3.2684	1.12661
3.284	33017.7		3.2854	0.78534		3.2842	1.27456		3.284	1.13695
3.2999	33228.3		3.301	0.79058		3.2999	1.28967		3.2999	1.15245
3.3154	33498.2		3.3166	0.79581		3.3155	1.29975		3.3154	1.16279
3.3309	33740.4		3.3323	0.80628		3.331	1.31486		3.3309	1.17313
3.3466	33964.4		3.348	0.81152		3.3467	1.32997		3.3466	1.18863
3.3624	34196		3.3633	0.81675		3.3623	1.34005		3.3624	1.19897
3.3778	34417.9		3.3789	0.82199		3.3777	1.35516		3.3778	1.2093
3.3934	34672.9		3.3949	0.82723		3.3933	1.37028		3.3934	1.22481
3.409	34938.4		3.4102	0.8377		3.409	1.38539		3.409	1.24031
3.4247	35117.2		3.4258	0.84817		3.4246	1.4005		3.4247	1.25065
3.4403	35265.7		3.4415	0.8534		3.4404	1.41562		3.4403	1.26615
3.4559	35424.3		3.457	0.86387		3.4559	1.42569		3.4559	1.27649
3.4716	35575.2		3.4729	0.86911		3.4715	1.44081		3.4716	1.29199
3.4874	35694.4		3.4882	0.87958		3.4872	1.45592		3.4874	1.30749
3.5027	35837.7		3.5039	0.89005		3.5027	1.47103		3.5027	1.31783
3.5184	36007.7		3.5198	0.89529		3.5182	1.48111		3.5184	1.33333
3.5343	36251.2		3.5354	0.90576		3.5339	1.49622		3.5343	1.34367
3.5498	36459.6		3.551	0.91623		3.5498	1.51134		3.5498	1.35917
3.5654	36663.8		3.5666	0.9267		3.5655	1.52645		3.5654	1.37468
3.5809	36832.3		3.5822	0.93194		3.581	1.53652		3.5809	1.38501
3.5967	37033.7		3.5979	0.94241		3.5966	1.55164		3.5967	1.40052
3.6124	37246.7		3.6132	0.95288		3.6123	1.56675		3.6124	1.41085
3.6277	37480.7		3.6288	0.96335		3.6276	1.58186		3.6277	1.42636
3.6433	37745.3		3.6446	0.96859		3.6433	1.59698		3.6433	1.44186
3.6592	38050.4		3.6602	0.97906		3.6588	1.61209		3.6592	1.4522
3.6749	38376.2		3.6757	0.98953		3.6746	1.6272		3.6749	1.4677
3.6905	38687.1		3.6914	1		3.6902	1.64736		3.6905	1.4832
3.706	39059.5		3.7069	1.00524		3.7058	1.66247		3.706	1.49354
3.7217	39385.4		3.7229	1.01571		3.7214	1.68262		3.7217	1.50904
3.7373	39704.6		3.7382	1.02618		3.7372	1.69773		3.7373	1.52455
3.7527	39998.4		3.7538	1.03141		3.7526	1.71285		3.7527	1.53488
3.7683	40278.5		3.7697	1.04188		3.7681	1.733		3.7683	1.55039
3.784	40541.6		3.7854	1.05236		3.7842	1.74811		3.784	1.56589
3.7995	40784.5		3.801	1.06283		3.7996	1.76826		3.7995	1.5814
3.8153	41019.2		3.8165	1.0733		3.8152	1.78338		3.8153	1.5969
3.8308	41214.9		3.8322	1.08377		3.8307	1.80353		3.8308	1.60724
3.8467	41395.2		3.8478	1.09424		3.8464	1.81864		3.8467	1.62274
3.8623	41570.1		3.8632	1.10471		3.8622	1.83879		3.8623	1.63824
3.8779	41714.1		3.8788	1.11518		3.8776	1.8539		3.8779	1.65891
3.8932	41824.1		3.8944	1.12565		3.8932	1.86902		3.8932	1.67442
3.9089	41956.7		3.9101	1.13613		3.9092	1.88917		3.9089	1.68475
3.9249	42110.3		3.9258	1.1466		3.9248	1.90428		3.9249	1.70026
3.9402	42261.3		3.9413	1.15707		3.9403	1.9194		3.9402	1.72093
3.9558	42461.4		3.9568	1.17277		3.956	1.93451		3.9558	1.73643
3.9714	42616.5		3.9728	1.18325		3.9716	1.95466		3.9714	1.74677
3.987	42809.1		3.9881	1.19372		3.9872	1.96977		3.987	1.76227
4.0026	42978.2		4.0038	1.20419		4.0025	1.98992		4.0026	1.77778
4.0182	43179.7		4.0193	1.21466		4.0182	2.00504		4.0182	1.79328
4.0339	43351.8		4.0353	1.22513		4.0341	2.02015		4.0339	1.80879
4.0497	43544.3		4.0508	1.2356		4.0497	2.03526		4.0497	1.82429
4.0653	43749		4.0665	1.24607		4.0653	2.05542		4.0653	1.83979
4.0807	43959.8		4.0822	1.25654		4.0809	2.06549		4.0807	1.8553
4.0964	44137.9		4.0978	1.26702		4.0965	2.08564		4.0964	1.8708
4.1122	44342.2		4.1131	1.27749		4.1122	2.10076		4.1122	1.8863
4.1276	44575.4		4.1288	1.28796		4.1275	2.11587		4.1276	1.90181
4.1433	44824.3		4.1447	1.29843		4.1431	2.13602		4.1433	1.91731
4.1588	45105		4.1603	1.3089		4.1587	2.15113		4.1588	1.93282
4.1748	45389.2		4.1758	1.31414		4.1744	2.16625		4.1748	1.94832
4.1903	45655		4.1914	1.32461		4.1901	2.1864		4.1903	1.95866
4.2526	45953.7		4.207	1.33508		4.2056	2.20151		4.2526	1.97416
4.2682	46265.2		4.2227	1.34555		4.2213	2.21662		4.2682	1.98966
4.2841	46570.3		4.2381	1.35602		4.2369	2.23678		4.2841	2.05168
4.2996	46883.5		4.2537	1.36649		4.2524	2.25189		4.2996	2.06718
4.3152	47188.1		4.2697	1.37696		4.2681	2.27204		4.3152	2.08269
4.3306	47496.9		4.2852	1.38743		4.2837	2.28715		4.3306	2.09819
4.3465	47837.9		4.3008	1.39791		4.2995	2.3073		4.3465	2.11886
4.3622	48211.8		4.3164	1.40838		4.3151	2.32242		4.3622	2.13437
4.3775	48637.4		4.332	1.41885		4.3307	2.33753		4.3775	2.14987
4.3932	48993		4.3477	1.42932		4.3465	2.35768		4.3932	2.17054
4.4091	49354.5		4.3631	1.44503		4.362	2.3728		4.4091	2.18605
4.4247	49677.5		4.3787	1.45026		4.3774	2.39295		4.4247	2.20155
4.4403	49990.1		4.3944	1.46073		4.393	2.40806		4.4403	2.22222
4.4559	50303.9		4.41	1.47644		4.4087	2.42821		4.4559	2.23773
4.4715	50599.6		4.4256	1.48691		4.4244	2.44332		4.4715	2.2584
4.4872	50900.4		4.4413	1.49738		4.44	2.46348		4.4872	2.2739
4.5025	51229.9		4.4567	1.50785		4.4556	2.48363		4.5025	2.29457
4.5181	51555		4.4727	1.51832		4.4712	2.49874		4.5181	2.31008
4.534	51842.9		4.488	1.5288		4.487	2.51889		4.534	2.33075
4.5494	52119.6		4.5036	1.53927		4.5024	2.53401		4.5494	2.35142
4.5652	52441.3		4.5192	1.54974		4.518	2.55416		4.5652	2.36693
4.5806	52757.1		4.5352	1.56021		4.5341	2.56927		4.5806	2.3876
4.5966	53079.8		4.5508	1.57068		4.5495	2.58942		4.5966	2.4031
4.6122	53352		4.5664	1.58115		4.5652	2.60957		4.6122	2.42377
4.6275	53628.9		4.582	1.59162		4.5807	2.62469		4.6275	2.43928
4.6431	53874.5		4.5976	1.59686		4.5964	2.64484		4.6431	2.45478
4.6588	54138.8		4.613	1.60733		4.612	2.65995		4.6588	2.47545
4.6747	54382.1		4.6286	1.6178		4.6273	2.6801		4.6747	2.49612
4.6903	54646.9		4.6442	1.62827		4.643	2.70025		4.6903	2.51163
4.7058	54916.2		4.6601	1.63351		4.659	2.7204		4.7058	2.5323
4.7215	55261.9		4.6757	1.64398		4.6746	2.74055		4.7215	2.55297
4.7371	55571.9		4.6911	1.65445		4.6901	2.76071		4.7371	2.56848
4.7524	55835.4		4.7068	1.66492		4.7057	2.78086		4.7524	2.58915
4.7681	56099.2		4.7225	1.67539		4.7214	2.79597		4.7681	2.60465
4.7837	56351.7		4.7379	1.68586		4.737	2.81612		4.7837	2.62532
4.7993	56584.2		4.7535	1.70157		4.7523	2.83627		4.7993	2.64599
4.8152	56796		4.7692	1.71204		4.768	2.85139		4.8152	2.66667
4.8305	57060.7		4.7849	1.72251		4.784	2.87154		4.8305	2.68734
4.8462	57312.4		4.8006	1.73298		4.7995	2.88665		4.8462	2.70801
4.862	57544.6		4.8161	1.74869		4.8152	2.9068		4.862	2.72351
4.8774	57808.9		4.8323	1.75916		4.8307	2.92695		4.8774	2.74419
4.893	58037.3		4.8475	1.76963		4.8463	2.9471		4.893	2.76486
4.9087	58323		4.8629	1.7801		4.8619	2.96222		4.9087	2.78036
4.9244	58591.7		4.8786	1.79058		4.8773	2.98237		4.9244	2.80103
4.94	58823.2		4.8943	1.80105		4.8929	3.00252		4.94	2.82171
4.9556	59039.7		4.9099	1.81152		4.9086	3.02267		4.9556	2.83721
4.9712	59305.3		4.9255	1.82723		4.9243	3.03778		4.9712	2.85788
4.9871	59579.5		4.9412	1.8377		4.94	3.05793		4.9871	2.87339
5.0023	59880.2		4.9566	1.84817		4.9555	3.07809		5.0023	2.89406
5.018	60150.4		4.9725	1.8534		4.9711	3.09824		5.018	2.91473
5.034	60444.5		4.9879	1.86387		4.9869	3.11839		5.034	2.9354
5.0492	60713.2		5.0035	1.87435		5.0023	3.1335		5.0492	2.95607
5.065	60979.8		5.0194	1.88482		5.0179	3.15365		5.065	2.97674
5.0806	61265.9		5.0351	1.89529		5.0336	3.1738		5.0806	2.99225
5.0967	61569.9		5.0506	1.90576		5.0492	3.19395		5.0967	3.01292
5.112	61876		5.0662	1.91623		5.0649	3.21411		5.112	3.03359
5.1273	62230.7		5.0818	1.9267		5.0805	3.23426		5.1273	3.05426
5.1429	62565.4		5.0975	1.94241		5.0963	3.25441		5.1429	3.07494
5.1589	62900.3		5.1129	1.95288		5.1119	3.27456		5.1589	3.09044
5.1746	63240.3		5.1285	1.96859		5.1273	3.29471		5.1746	3.11111
5.1901	63606		5.1445	1.97906		5.1429	3.31486		5.1901	3.13695
5.2058	63942.7		5.16	1.98953		5.1585	3.33501		5.2058	3.15762
5.2213	64265.9		5.1756	2.00524		5.1743	3.35516		5.2213	3.17829
5.237	64557.8		5.1912	2.01571		5.1899	3.38035		5.237	3.19897
5.2523	64830.9		5.2067	2.03141		5.2054	3.39547		5.2523	3.21964
5.268	65069.4		5.2223	2.04188		5.2212	3.42065		5.268	3.24031
5.2837	65303.4		5.2378	2.05236		5.2368	3.44081		5.2837	3.26615
5.2991	65534.1		5.2535	2.06806		5.2522	3.46096		5.2991	3.28682
5.3149	65770.5		5.2691	2.07853		5.2679	3.48111		5.3149	3.30749
5.3305	66022.7		5.2848	2.08901		5.2835	3.50126		5.3305	3.32817
5.3464	66304.7		5.3005	2.09948		5.2992	3.52645		5.3464	3.34884
5.362	66529.2		5.316	2.10995		5.3148	3.5466		5.362	3.36951
5.3773	66732.2		5.3319	2.12042		5.3304	3.56675		5.3773	3.39018
5.3929	66946.4		5.3475	2.13613		5.3462	3.5869		5.3929	3.41085
5.4085	67157.5		5.3628	2.1466		5.3619	3.61209		5.4085	3.43152
5.4243	67394.2		5.3784	2.15707		5.3772	3.63224		5.4243	3.4522
5.4399	67699.5		5.394	2.17277		5.3929	3.65239		5.4399	3.47287
5.4554	68036.2		5.4098	2.18325		5.4088	3.67254		5.4554	3.49871
5.4713	68352.4		5.4254	2.19372		5.4245	3.6927		5.4713	3.51938
5.487	68708.9		5.441	2.20942		5.4399	3.71788		5.487	3.54005
5.5023	69066.7		5.4566	2.22513		5.4555	3.73804		5.5023	3.56072
5.5179	69446.8		5.4723	2.2356		5.4712	3.75819		5.5179	3.5814
5.5335	69847.3		5.4878	2.24607		5.4868	3.78338		5.5335	3.60207
5.5491	70191.6		5.5033	2.26178		5.5021	3.80353		5.5491	3.62274
5.565	70483		5.519	2.27749		5.5178	3.82872		5.565	3.64341
5.5804	70750.9		5.5347	2.28796		5.5336	3.84887		5.5804	3.66408
5.5961	71022.8		5.5503	2.29843		5.5492	3.87406		5.5961	3.68992
5.6119	71294.7		5.5659	2.31414		5.5648	3.89421		5.6119	3.70543
5.6272	71590		5.5816	2.32461		5.5803	3.9194		5.6272	3.73127
5.6428	71917.4		5.5974	2.34031		5.5962	3.93955		5.6428	3.75194
5.6585	72243.7		5.6127	2.35079		5.6118	3.96474		5.6585	3.77261
5.6745	72551.1		5.6284	2.36649		5.6272	3.98489		5.6745	3.79328
5.6899	72926.1		5.6441	2.37696		5.6428	4.00504		5.6899	3.81395
5.7056	73273.6		5.6597	2.38743		5.6584	4.03023		5.7056	3.83979
5.7212	73622.2		5.6753	2.39791		5.6743	4.05038		5.7212	3.86047
5.7368	73937.1		5.6909	2.41361		5.6899	4.07557		5.7368	3.88114
5.7522	74234.3		5.7066	2.42408		5.7055	4.09572		5.7522	3.89664
5.7679	74495.3		5.7221	2.43455		5.7211	4.11587		5.7679	3.91731
5.7838	74743.4		5.7377	2.45026		5.7367	4.13602		5.7838	3.94315
5.799	74985.6		5.7533	2.46073		5.7521	4.15617		5.799	3.96382
5.8148	75243.6		5.7693	2.4712		5.7677	4.18136		5.8148	3.9845
5.8303	75511.6		5.7849	2.48691		5.7834	4.20151		5.8303	4.00517
5.8462	75802		5.8004	2.49738		5.799	4.22166		5.8462	4.03101
5.8618	76092.1		5.816	2.51309		5.8147	4.24685		5.8618	4.05168
5.8772	76401.8		5.8317	2.52356		5.8303	4.267		5.8772	4.07235
5.8928	76708.1		5.8474	2.53403		5.8459	4.29219		5.8928	4.09302
5.9085	77089.5		5.8626	2.54974		5.8618	4.31234		5.9085	4.1137
5.9242	77450.3		5.8783	2.56021		5.8771	4.33249		5.9242	4.13953
5.9398	77801		5.8941	2.57592		5.8927	4.35768		5.9398	4.16021
5.9554	78143.6		5.9097	2.58639		5.9084	4.37783		5.9554	4.18088
5.9712	78492.6		5.9252	2.59686		5.924	4.39798		5.9712	4.20672
5.9868	78815.4		5.941	2.60733		5.9397	4.41814		5.9868	4.22739
6.0021	79151		5.9564	2.6178		5.9552	4.44332		6.0021	4.25323
6.0178	79514.7		5.9721	2.63351		5.9711	4.46348		6.0178	4.2739
6.0337	79864.5		5.9877	2.64398		5.9864	4.48363		6.0337	4.29974
6.049	80220.2		6.0032	2.65445		6.002	4.50378		6.049	4.32041
6.0649	80601.7		6.0189	2.65969		6.0177	4.52897		6.0649	4.34625
6.0803	80986.5		6.0348	2.67016		6.0334	4.54912		6.0803	4.36693
6.0961	81421.4		6.0504	2.68586		6.049	4.57431		6.0961	4.39276
6.1118	81858.5		6.066	2.69634		6.0646	4.59446		6.1118	4.41344
6.1271	82262.9		6.0816	2.70681		6.0802	4.61461		6.1271	4.43928
6.1426	82641.5		6.0973	2.71728		6.096	4.6398		6.1426	4.46512
6.1583	83045.4		6.1127	2.72775		6.1116	4.65995		6.1583	4.48579
6.1741	83348.1		6.1282	2.73822		6.1269	4.68514		6.1741	4.51163
6.1897	83635.7		6.1439	2.74869		6.1445	4.70529		6.1897	4.5323
6.2053	83895.6		6.1599	2.75916		6.1601	4.73048		6.2053	4.55814
6.2211	84114.9		6.1753	2.76963		6.1761	4.75567		6.2211	4.57881
6.2368	84357.4		6.1909	2.7801		6.1917	4.78086		6.2368	4.60465
6.2521	84632.8		6.2064	2.79058		6.2072	4.80101		6.2521	4.63049
6.2677	84912.8		6.222	2.80105		6.2228	4.8262		6.2677	4.65633
6.2833	85169.2		6.2376	2.81152		6.2384	4.85139		6.2833	4.677
6.2991	85459.4		6.2532	2.82199		6.2538	4.87154		6.2991	4.70284
6.315	85871.5		6.2689	2.83246		6.2694	4.89673		6.315	4.72868
6.3302	86207.1		6.2845	2.84293		6.285	4.91688		6.3302	4.75452
6.3461	86570		6.3002	2.8534		6.3006	4.94207		6.3461	4.78036
6.3617	86897.8		6.3158	2.86387		6.3164	4.96222		6.3617	4.80103
6.3771	87214.7		6.3314	2.87435		6.3319	4.98237		6.3771	4.82687
6.3927	87551.5		6.3473	2.88482		6.3476	5.00756		6.3927	4.85788
6.4083	87907.6		6.3625	2.89005		6.3634	5.03275		6.4083	4.87855
6.424	88301.4		6.3782	2.90052		6.3788	5.0529		6.424	4.90439
6.4397	88705.8		6.3941	2.91099		6.3944	5.07809		6.4397	4.93023
6.4552	89093.7		6.4097	2.92147		6.4101	5.09824		6.4552	4.95607
6.4711	89495		6.4253	2.9267		6.4258	5.12343		6.4711	4.98191
6.4866	89924.5		6.4407	2.93717		6.4413	5.14358		6.4866	5.00258
6.502	90368.8		6.4563	2.94764		6.457	5.16877		6.502	5.02842
6.5176	90793.9		6.4719	2.95812		6.4728	5.18892		6.5176	5.05426
6.5334	91232.4		6.4875	2.96335		6.4884	5.21411		6.5334	5.0801
6.5491	91626.1		6.5031	2.97382		6.5037	5.23426		6.5491	5.10594
6.5646	92017.6		6.5191	2.98429		6.5193	5.25945		6.5646	5.13178
6.5803	92422		6.5347	2.99476		6.535	5.28463		6.5803	5.15762
6.596	92814.3		6.5503	3.00524		6.5505	5.30982		6.596	5.18346
6.6116	93161.5		6.5659	3.01571		6.5665	5.33501		6.6116	5.20413
6.627	93501.1		6.5815	3.02618		6.5821	5.3602		6.627	5.22997
6.6426	93843		6.5971	3.03665		6.5977	5.38539		6.6426	5.25581
6.6585	94131.9		6.6125	3.04712		6.6134	5.40554		6.6585	5.28165
6.6741	94445.7		6.6282	3.05759		6.6287	5.43073		6.6741	5.30233
6.6897	94746.5		6.6439	3.06806		6.6443	5.45088		6.6897	5.32817
6.7054	95058.7		6.6595	3.07853		6.6602	5.47103		6.7054	5.35401
6.721	95376.7		6.675	3.08901		6.6756	5.49622		6.721	5.37984
6.7367	95725.3		6.6908	3.09424		6.6913	5.52141		6.7367	5.40568
6.752	96011.6		6.7064	3.10471		6.7069	5.54156		6.752	5.42636
6.7676	96295.7		6.7218	3.11518		6.7225	5.56675		6.7676	5.4522
6.7834	96667.8		6.7375	3.12565		6.7384	5.5869		6.7834	5.47804
6.7988	96959.4		6.7531	3.13089		6.7537	5.61209		6.7988	5.50388
6.8147	97302.6		6.7687	3.14136		6.7693	5.63728		6.8147	5.52455
6.8302	97629.6		6.7844	3.15183		6.785	5.66247		6.8302	5.55039
6.8459	97969.5		6.8001	3.1623		6.8004	5.68262		6.8459	5.57623
6.8616	98323.5		6.8156	3.16754		6.8162	5.70781		6.8616	5.60207
6.8769	98678.3		6.8313	3.17277		6.8319	5.733		6.8769	5.62274
6.8926	99003.2		6.8471	3.18325		6.8477	5.75819		6.8926	5.64858
6.9082	99354.2		6.8625	3.19372		6.8633	5.77834		6.9082	5.67442
6.9241	99729.1		6.8781	3.19895		6.8786	5.80856		6.9241	5.70026
6.9398	100136		6.8937	3.20942		6.8942	5.83375		6.9398	5.72093
6.9553	100479		6.9095	3.2199		6.9099	5.85894		6.9553	5.74677
6.9709	100793		6.9252	3.22513		6.9259	5.87909		6.9709	5.77261
6.9865	101037		6.9407	3.2356		6.9415	5.90428		6.9865	5.79845
7.0019	101245		6.9561	3.24607		6.957	5.92947		7.0019	5.82429
7.0175	101436		6.9718	3.25654		6.9727	5.95466		7.0175	5.85013
7.0331	101642		6.9874	3.26702		6.9883	5.97985		7.0331	5.87597
7.0489	101829		7.0031	3.27749		7.0036	6		7.0489	5.90181
7.0644	102001		7.0188	3.28272		7.0193	6.02519		7.0644	5.92765
7.0801	102160		7.0344	3.29319		7.035	6.04534		7.0801	5.94832
7.0957	102335		7.05	3.30366		7.0504	6.07053		7.0957	5.96899
7.1115	102543		7.0656	3.31414		7.0662	6.09068		7.1115	5.99483
7.1269	102770		7.0815	3.31937		7.0818	6.11587		7.1269	6.02067
7.1425	102992		7.0971	3.32984		7.0974	6.13602		7.1425	6.04134
7.1582	103242		7.1124	3.34031		7.1132	6.16121		7.1582	6.06718
7.1739	103489		7.128	3.35079		7.1285	6.18136		7.1739	6.09302
7.1894	103729		7.1439	3.35602		7.1442	6.20151		7.1894	6.11886
7.205	103988		7.1596	3.36649		7.1602	6.2267		7.205	6.13953
7.2209	104213		7.1751	3.37696		7.1758	6.25189		7.2209	6.16537
7.2366	104423		7.1907	3.3822		7.1913	6.27204		7.2366	6.18605
7.2519	104646		7.2061	3.39267		7.2069	6.29219		7.2519	6.21189
7.2675	104893		7.2217	3.39791		7.2226	6.31738		7.2675	6.23773
7.2832	105146		7.2374	3.40838		7.2382	6.33753		7.2832	6.2584
7.2988	105445		7.253	3.41885		7.2536	6.35768		7.2988	6.28424
7.3144	105712		7.2689	3.42932		7.2692	6.37783		7.3144	6.31008
7.3301	106014		7.2845	3.43455		7.285	6.39798		7.3301	6.33592
7.3457	106304		7.3001	3.44503		7.3003	6.41814		7.3457	6.35659
7.3615	106595		7.3157	3.45026		7.3161	6.43829		7.3615	6.38243
7.3768	106825		7.3313	3.46073		7.3317	6.45844		7.3768	6.40827
7.3924	107090		7.3471	3.4712		7.3475	6.47859		7.3924	6.42894
7.4084	107348		7.3623	3.47644		7.3631	6.49874		7.4084	6.45478
7.424	107556		7.378	3.48691		7.3785	6.51889		7.424	6.48062
7.4396	107767		7.3938	3.49738		7.3941	6.53904		7.4396	6.50129
7.4552	107964		7.4094	3.50262		7.4101	6.55919		7.4552	6.52713
7.4708	108160		7.4251	3.51309		7.4257	6.57935		7.4708	6.55297
7.4864	108354		7.4406	3.52356		7.4412	6.5995		7.4864	6.57364
7.5018	108573		7.456	3.5288		7.4569	6.61965		7.5018	6.59948
7.5174	108782		7.4717	3.53927		7.4726	6.6398		7.5174	6.62016
7.5334	109002		7.4875	3.5445		7.4882	6.65995		7.5334	6.64599
7.5488	109226		7.5029	3.55497		7.5035	6.6801		7.5488	6.66667
7.5643	109507		7.5186	3.56545		7.5191	6.70025		7.5643	6.68734
7.58	109764		7.5343	3.57068		7.5349	6.7204		7.58	6.70801
7.5955	109976		7.5499	3.58115		7.5502	6.74055		7.5955	6.73385
7.6114	110156		7.5654	3.58639		7.5663	6.76071		7.6114	6.75452
7.6268	110316		7.581	3.59686		7.5818	6.78086		7.6268	6.78036
7.6424	110491		7.597	3.60733		7.5975	6.80101		7.6424	6.8062
7.658	110702		7.6126	3.61257		7.6131	6.82116		7.658	6.82687
7.6737	110917		7.6279	3.62304		7.6285	6.84131		7.6737	6.85271
7.6893	111128		7.6436	3.62827		7.6441	6.86146		7.6893	6.87855
7.7049	111347		7.6594	3.63874		7.6597	6.87657		7.7049	6.89922
7.7207	111598		7.675	3.64398		7.6757	6.89673		7.7207	6.92506
7.7363	111884		7.6906	3.65445		7.6913	6.91184		7.7363	6.9509
7.7517	112195		7.7062	3.65969		7.7068	6.93199		7.7517	6.97158
7.7674	112505		7.7217	3.67016		7.7225	6.9471		7.7674	6.99742
7.783	112818		7.7376	3.67539		7.7381	6.96725		7.783	7.01809
7.7985	113076		7.7531	3.68063		7.7535	6.98237		7.7985	7.03876
7.8142	113319		7.7685	3.6911		7.7691	7.00252		7.8142	7.05943
7.8299	113556		7.7841	3.69634		7.7846	7.01763		7.8299	7.08527
7.8455	113764		7.7997	3.70681		7.8002	7.03778		7.8455	7.10594
7.8614	113964		7.8156	3.71204		7.816	7.0529		7.8614	7.13178
7.8767	114177		7.8313	3.72251		7.8316	7.07305		7.8767	7.14729
7.8923	114380		7.8468	3.72775		7.8472	7.0932		7.8923	7.17313
7.908	114645		7.8625	3.73822		7.8631	7.10831		7.908	7.1938
7.9236	114877		7.8784	3.74346		7.8784	7.12343		7.9236	7.21447
7.9393	115071		7.8934	3.74869		7.894	7.14358		7.9393	7.23514
7.9549	115262		7.909	3.75916		7.9098	7.15869		7.9549	7.25581
7.9705	115411		7.9248	3.7644		7.9254	7.17884		7.9705	7.28165
7.9864	115531		7.9402	3.77487		7.941	7.19395		7.9864	7.30233
8.0017	115720		7.9559	3.7801		7.9568	7.21411		8.0017	7.323
8.0173	115903		7.9716	3.78534		7.9724	7.22922		8.0173	7.34367
8.0332	116091		7.9876	3.79581		7.9881	7.24937		8.0332	7.36434
8.0488	116279		8.003	3.80105		8.0033	7.26448		8.0488	7.38501
8.0644	116481		8.0184	3.80628		8.019	7.28463		8.0644	7.40568
8.0799	116693		8.0341	3.81152		8.0345	7.29975		8.0799	7.42636
8.0954	116914		8.05	3.82199		8.0501	7.3199		8.0954	7.44703
8.1113	117160		8.0657	3.82723		8.0662	7.33501		8.1113	7.4677
8.1267	117414		8.0812	3.8377		8.0818	7.35516		8.1267	7.48837
8.1423	117644		8.0968	3.84293		8.0973	7.37531		8.1423	7.50388
8.158	117918		8.1125	3.84817		8.113	7.39043		8.158	7.52455
8.1736	118186		8.1281	3.85864		8.1283	7.40554		8.1736	7.54522
8.1892	118479		8.1437	3.86387		8.144	7.42569		8.1892	7.56589
8.2048	118691		8.159	3.86911		8.1599	7.44081		8.2048	7.58656
8.2207	118859		8.1746	3.87958		8.1755	7.46096		8.2207	7.60724
8.236	119032		8.1903	3.88482		8.1912	7.47607		8.236	7.62791
8.2516	119183		8.206	3.89005		8.2067	7.49118		8.2516	7.64858
8.2672	119350		8.2215	3.89529		8.2223	7.51134		8.2672	7.66925
8.283	119527		8.2374	3.90576		8.238	7.52645		8.283	7.68475
8.2986	119696		8.253	3.91099		8.2533	7.5466		8.2986	7.70543
8.3141	119851		8.2686	3.91623		8.2689	7.56171		8.3141	7.7261
8.3297	120014		8.284	3.92147		8.2846	7.57683		8.3297	7.74677
8.3454	120268		8.2996	3.9267		8.3001	7.59698		8.3454	7.76227
8.3612	120463		8.3156	3.93194		8.3159	7.61209		8.3612	7.78295
8.3768	120607		8.3312	3.94241		8.3315	7.6272		8.3768	7.80362
8.3922	120734		8.3467	3.94764		8.3471	7.64736		8.3922	7.82429
8.4079	120834		8.3623	3.95288		8.3627	7.66247		8.4079	7.83979
8.4238	120906		8.378	3.95812		8.3783	7.67758		8.4238	7.86047
8.4394	120977		8.3937	3.96335		8.3939	7.6927		8.4394	7.88114
8.455	121073		8.409	3.96859		8.4096	7.71285		8.455	7.90181
8.4706	121177		8.4246	3.97382		8.4255	7.72796		8.4706	7.92248
8.4862	121320		8.4404	3.98429		8.4412	7.74307		8.4862	7.94315
8.5018	121490		8.4559	3.98953		8.4567	7.75819		8.5018	7.96382
8.5175	121676		8.4714	3.98953		8.4723	7.7733		8.5175	7.97933
8.5328	121910		8.4873	4		8.4879	7.78841		8.5328	8
8.5484	122087		8.5029	4.00524		8.5033	7.80856		8.5484	8.0155
8.5641	122299		8.5186	4.01047		8.5189	7.82368		8.5641	8.03618
8.5796	122506		8.5339	4.01571		8.5345	7.83879		8.5796	8.05168
8.5952	122689		8.5495	4.02094		8.5501	7.8539		8.5952	8.07235
8.611	122871		8.5655	4.02618		8.5658	7.87406		8.611	8.09302
8.6266	123094		8.5812	4.03141		8.5815	7.88917		8.6266	8.10853
8.6424	123284		8.5966	4.03665		8.5971	7.90428		8.6424	8.1292
8.658	123484		8.6124	4.04712		8.6129	7.9194		8.658	8.14987
8.6734	123672		8.628	4.05236		8.6282	7.93451		8.6734	8.16537
8.689	123869		8.6435	4.05759		8.6438	7.94962		8.689	8.18605
8.7047	124096		8.6589	4.06283		8.6596	7.9597		8.7047	8.20155
8.7206	124305		8.6745	4.06806		8.6752	7.97985		8.7206	8.22222
8.7362	124533		8.6936	4.0733		8.6908	7.99496		8.7362	8.23773
8.7518	124757		8.7092	4.07853		8.7065	8.01008		8.7518	8.2584
8.7675	124988		8.7248	4.08901		8.7222	8.02519		8.7675	8.2739
8.783	125234		8.7402	4.09424		8.7378	8.0403		8.783	8.29457
8.7987	125462		8.756	4.09948		8.7532	8.05542		8.7987	8.31008
8.814	125661		8.7716	4.10471		8.7688	8.07557		8.814	8.33075
8.8296	125851		8.787	4.10995		8.7845	8.09068		8.8296	8.34625
8.8452	126020		8.8026	4.11518		8.8001	8.10579		8.8452	8.36693
8.8612	126202		8.8183	4.12042		8.8158	8.12091		8.8612	8.3876
8.8768	126373		8.8339	4.12565		8.8316	8.13602		8.8768	8.40827
8.8924	126545		8.8495	4.13089		8.8472	8.15113		8.8924	8.42377
8.908	126728		8.8652	4.13613		8.8628	8.16625		8.908	8.44444
8.9236	126902		8.881	4.14136		8.8781	8.18136		8.9236	8.46512
8.9389	127059		8.8967	4.1466		8.8938	8.19647		8.9389	8.48062
8.9545	127227		8.9119	4.15707		8.9097	8.20655		8.9545	8.50129
8.9703	127415		8.9276	4.1623		8.9254	8.22166		8.9703	8.5168
8.9859	127525		8.9435	4.16754		8.941	8.23678		8.9859	8.5323
9.0015	127637		8.9591	4.17277		8.9566	8.25189		9.0015	8.55297
9.0173	127754		8.9747	4.17801		8.9721	8.267		9.0173	8.56848
9.0329	127895		8.9903	4.18325		8.9878	8.28212		9.0329	8.58915
9.0486	128052		9.006	4.18848		9.0032	8.29723		9.0486	8.60465
9.0639	128221		9.0215	4.19372		9.0188	8.31234		9.0639	8.62016
9.0795	128386		9.037	4.19895		9.0344	8.32746		9.0795	8.64083
9.0951	128531		9.0526	4.20419		9.0501	8.33753		9.0951	8.65633
9.1111	128683		9.0683	4.20942		9.0656	8.35264		9.1111	8.677
9.1267	128825		9.0839	4.21466		9.0813	8.36776		9.1267	8.69251
9.1423	128979		9.0995	4.2199		9.097	8.38287		9.1423	8.71318
9.1579	129182		9.1152	4.2199		9.1125	8.39798		9.1579	8.73385
9.1736	129392		9.1309	4.23037		9.1281	8.4131		9.1736	8.74935
9.189	129625		9.1466	4.2356		9.1438	8.42821		9.189	8.77003
9.2045	129835		9.1619	4.24084		9.1594	8.43829		9.2045	8.78553
9.2201	130033		9.1775	4.24607		9.1751	8.4534		9.2201	8.80103
9.2359	130239		9.1934	4.24607		9.1907	8.46851		9.2359	8.82171
9.2515	130426		9.2091	4.25131		9.2063	8.47859		9.2515	8.83721
9.2671	130612		9.2246	4.25654		9.2219	8.4937		9.2671	8.85271
9.2827	130813		9.2402	4.26702		9.2377	8.50882		9.2827	8.87339
9.2986	131003		9.2559	4.27225		9.2531	8.51889		9.2986	8.88889
9.314	131205		9.2712	4.27749		9.2687	8.53401		9.314	8.90439
9.3295	131396		9.2869	4.28272		9.2843	8.54912		9.3295	8.92506
9.345	131590		9.3028	4.28796		9.2999	8.55919		9.345	8.94057
9.3609	131756		9.3184	4.29319		9.3156	8.57431		9.3609	8.96124
9.3765	131878		9.3341	4.29843		9.3315	8.58438		9.3765	8.97674
9.392	131981		9.3496	4.30366		9.3471	8.5995		9.392	8.99742
9.4077	132075		9.3653	4.3089		9.3627	8.61461		9.4077	9.01292
9.4236	132186		9.3809	4.31414		9.378	8.62469		9.4236	9.03359
9.4388	132266		9.3965	4.31937		9.3937	8.6398		9.4388	9.0491
9.4544	132373		9.4119	4.32461		9.4094	8.64987		9.4544	9.06977
9.4704	132460		9.4275	4.32984		9.425	8.66499		9.4704	9.08527
9.4861	132596		9.4431	4.34031		9.4407	8.67506		9.4861	9.10078
9.5016	132781		9.459	4.34031		9.4562	8.69018		9.5016	9.12145
9.5172	132985		9.4747	4.34555		9.472	8.70025		9.5172	9.13695
9.5328	133182		9.4902	4.35602		9.4877	8.71537		9.5328	9.15245
9.5484	133344		9.5056	4.36126		9.5029	8.72544		9.5484	9.16796
9.5638	133460		9.5212	4.36649		9.5187	8.74055		9.5638	9.18346
9.5794	133591		9.5368	4.37173		9.5344	8.75063		9.5794	9.20413
9.595	133694		9.5524	4.37696		9.5501	8.76574		9.595	9.21447
9.6111	133827		9.5681	4.3822		9.5655	8.77582		9.6111	9.23514
9.6265	133979		9.5838	4.38743		9.5815	8.79093		9.6265	9.25065
9.6422	134183		9.5995	4.39267		9.597	8.80101		9.6422	9.26615
9.6578	134377		9.615	4.39791		9.6126	8.81612		9.6578	9.28165
9.6735	134569		9.6306	4.40314		9.6279	8.83123		9.6735	9.29716
9.6888	134752		9.6465	4.40838		9.6436	8.84131		9.6888	9.31266
9.7044	134929		9.6618	4.41361		9.6596	8.85642		9.7044	9.32817
9.7203	135119		9.6774	4.41361		9.6752	8.8665		9.7203	9.34367
9.7359	135275		9.6931	4.41885		9.6907	8.88161		9.7359	9.35917
9.7516	135425		9.7087	4.42408		9.7064	8.89169		9.7516	9.37468
9.7672	135552		9.7243	4.42932		9.722	8.90176		9.7672	9.39018
9.7828	135656		9.74	4.43455		9.7376	8.91688		9.7828	9.40568
9.7985	135720		9.7557	4.43979		9.7529	8.92695		9.7985	9.42119
9.8137	135809		9.7713	4.44503		9.7686	8.93703		9.8137	9.43669
9.8294	135872		9.7867	4.45026		9.7843	8.9471		9.8294	9.4522
9.8449	135919		9.8024	4.4555		9.7998	8.95718		9.8449	9.47287
9.8609	135962		9.8183	4.46073		9.8154	8.97229		9.8609	9.4832
9.8766	136010		9.8339	4.46597		9.8311	8.98237		9.8766	9.50388
9.8921	136074		9.8495	4.4712		9.8468	8.99244		9.8921	9.51938
9.9078	136180		9.8651	4.4712		9.8626	9.00252		9.9078	9.53488
9.9234	136282		9.8807	4.47644		9.8779	9.01763		9.9234	9.55039
9.9387	136408		9.8963	4.48168		9.8935	9.02771		9.9387	9.56072
9.9543	136539		9.9117	4.48691		9.9092	9.03778		9.9543	9.57623
9.97	136699		9.9274	4.49215		9.9251	9.0529		9.97	9.59173
9.9857	136838		9.9433	4.49738		9.9407	9.06297		9.9857	9.60724
10.0013	136987		9.9589	4.50262		9.9563	9.07305		10.0013	9.62274
10.0169	137148		9.9744	4.50785		9.9719	9.08816		10.0169	9.63824
10.0326	137322		9.9901	4.51309		9.9876	9.09824		10.0326	9.65375
10.0484	137510		10.0057	4.51309		10.0029	9.10831		10.0484	9.66925
10.0636	137686		10.0212	4.51832		10.0185	9.12343		10.0636	9.67959
10.0793	137892		10.0367	4.52356		10.0345	9.1335		10.0793	9.69509
10.0949	138077		10.0526	4.5288		10.0498	9.14358		10.0949	9.71059
10.1107	138294		10.0683	4.53403		10.0654	9.15365		10.1107	9.7261
10.1263	138480		10.0839	4.53927		10.0811	9.16877		10.1263	9.7416
10.1419	138632		10.0995	4.5445		10.0968	9.17884		10.1419	9.75194
10.1575	138725		10.1151	4.54974		10.1125	9.18892		10.1575	9.76744
10.1734	138803		10.1307	4.55497		10.1282	9.20403		10.1734	9.78295
10.1887	138866		10.1463	4.55497		10.1435	9.21411		10.1887	9.79328
10.2043	138943		10.1617	4.56021		10.1591	9.22418		10.2043	9.80879
10.22	139006		10.1773	4.56545		10.1747	9.23426		10.22	9.82429
10.2357	139075		10.193	4.57068		10.1905	9.24433		10.2357	9.83463
10.2512	139142		10.2087	4.57592		10.2061	9.25945		10.2512	9.85013
10.2668	139219		10.2243	4.57592		10.2217	9.26952		10.2668	9.86563
10.2827	139254		10.2398	4.58115		10.2375	9.2796		10.2827	9.87597
10.2981	139312		10.2557	4.58639		10.2531	9.29471		10.2981	9.89147
10.3136	139388		10.271	4.59162		10.2685	9.30479		10.3136	9.90698
10.3292	139508		10.2866	4.59686		10.2841	9.31486		10.3292	9.92248
10.3448	139625		10.3023	4.60209		10.2997	9.32997		10.3448	9.93282
10.3608	139709		10.3179	4.60733		10.3153	9.34005		10.3608	9.94832
10.3764	139811		10.3336	4.61257		10.3311	9.35013		10.3764	9.96382
10.392	139880		10.3492	4.61257		10.3466	9.36524		10.392	9.97933
10.4077	139937		10.3648	4.6178		10.3623	9.37531		10.4077	9.98966
10.4232	140017		10.3806	4.62304		10.3781	9.38539		10.4232	10.0052
10.4386	140116		10.3962	4.62827		10.3935	9.4005		10.4386	10.0207
10.4542	140182		10.4115	4.63351		10.4091	9.41058		10.4542	10.0362
10.4701	140293		10.4272	4.63874		10.4247	9.42569		10.4701	10.0517
10.4858	140373		10.4431	4.64398		10.4404	9.43577		10.4858	10.062
10.5014	140435		10.4588	4.64398		10.456	9.44584		10.5014	10.0775
10.517	140473		10.4743	4.64921		10.4716	9.45592		10.517	10.093
10.5326	140525		10.49	4.65445		10.4874	9.47103		10.5326	10.1034
10.5482	140566		10.5055	4.65969		10.5031	9.48111		10.5482	10.1189
10.5635	140614		10.5211	4.66492		10.5184	9.49118		10.5635	10.1344
10.5791	140669		10.5365	4.67016		10.534	9.50126		10.5791	10.1447
10.5948	140734		10.5522	4.67539		10.5498	9.51134		10.5948	10.1602
10.6108	140810		10.5681	4.68063		10.5652	9.52141		10.6108	10.1705
10.6264	140898		10.5838	4.68063		10.581	9.53149		10.6264	10.186
10.6419	141000		10.5994	4.68586		10.5966	9.54156		10.6419	10.2015
10.6575	141133		10.6149	4.6911		10.6124	9.55164		10.6575	10.2119
10.6732	141274		10.6306	4.69634		10.628	9.56675		10.6732	10.2274
10.6886	141429		10.6462	4.70157		10.6434	9.57683		10.6886	10.2377
10.7042	141636		10.6615	4.70157		10.6591	9.5869		10.7042	10.2532
10.7198	141792		10.6772	4.70681		10.6749	9.59698		10.7198	10.2636
10.7357	141935		10.6928	4.71204		10.6906	9.60705		10.7357	10.2791
10.7514	142040		10.7087	4.71728		10.7062	9.62217		10.7514	10.2946
10.7669	142124		10.7242	4.71728		10.7218	9.63224		10.7669	10.3101
10.7825	142188		10.7399	4.72251		10.7374	9.64232		10.7825	10.3256
10.7982	142264		10.7555	4.72775		10.7531	9.65239		10.7982	10.3359
10.8135	142340		10.7711	4.73298		10.7684	9.66751		10.8135	10.3514
10.8291	142435		10.7865	4.73298		10.784	9.67254		10.8291	10.3618
10.8447	142511		10.8025	4.73822		10.7997	9.68262		10.8447	10.3773
10.8607	142587		10.8181	4.73822		10.8152	9.6927		10.8607	10.3876
10.8763	142654		10.8337	4.74346		10.8311	9.70277		10.8763	10.4031
10.8919	142731		10.8492	4.74869		10.8465	9.71285		10.8919	10.4186
10.9075	142781		10.8649	4.74869		10.8621	9.72292		10.9075	10.4341
10.9231	142853		10.8805	4.75393		10.8777	9.733		10.9231	10.4444
10.9385	142942		10.8961	4.75916		10.8936	9.74307		10.9385	10.4599
10.9541	143029		10.9114	4.75916		10.9093	9.75315		10.9541	10.4755
10.97	143097		10.9271	4.7644		10.9249	9.76322		10.97	10.4858
10.9856	143170		10.9427	4.7644		10.9404	9.7733		10.9856	10.5013
11.0013	143285		10.9587	4.76963		10.9561	9.78338		11.0013	10.5168
11.0168	143369		10.9742	4.77487		10.9717	9.79345		11.0168	10.5271
11.0324	143449		10.9899	4.77487		10.9874	9.80353		11.0324	10.5426
11.0481	143535		11.0055	4.7801		11.003	9.81864		11.0481	10.5581
11.0635	143638		11.0208	4.78534		11.0183	9.82872		11.0635	10.5685
11.0791	143735		11.0364	4.78534		11.0339	9.83879		11.0791	10.5788
11.0946	143890		11.0521	4.79058		11.0498	9.84887		11.0946	10.5943
11.1105	144014		11.0677	4.79581		11.0652	9.85894		11.1105	10.6046
11.1261	144144		11.0837	4.80105		11.0808	9.87406		11.1261	10.6202
11.1416	144273		11.0991	4.80628		11.0965	9.87909		11.1416	10.6305
11.1574	144438		11.1147	4.80628		11.1123	9.89421		11.1574	10.6408
11.1731	144592		11.1303	4.81152		11.128	9.90428		11.1731	10.6563
11.1884	144735		11.1462	4.81675		11.1433	9.91436		11.1884	10.6667
11.204	144868		11.1614	4.82199		11.1589	9.92443		11.204	10.6822
11.2196	145006		11.1771	4.82723		11.1745	9.93451		11.2196	10.6925
11.2354	145158		11.1928	4.82723		11.1902	9.94458		11.2354	10.708
11.251	145245		11.2084	4.83246		11.2058	9.95466		11.251	10.7183
11.2666	145380		11.224	4.8377		11.2214	9.96474		11.2666	10.7287
11.2822	145489		11.2396	4.84293		11.2372	9.96977		11.2822	10.7442
11.298	145559		11.2554	4.84293		11.2533	9.97985		11.298	10.7545
11.3134	145620		11.2709	4.84817		11.2682	9.98992		11.3134	10.7649
11.329	145684		11.2864	4.8534		11.2838	10		11.329	10.7804
11.3447	145692		11.302	4.8534		11.2997	10.0101		11.3447	10.7907
11.3606	145719		11.3179	4.85864		11.315	10.0201		11.3606	10.8062
11.3763	145741		11.3336	4.86387		11.331	10.0302		11.3763	10.8165
11.3917	145763		11.3492	4.86911		11.3466	10.0403		11.3917	10.8269
11.4074	145788		11.3648	4.87435		11.3623	10.0504		11.4074	10.8424
11.423	145823		11.3804	4.87958		11.3779	10.0604		11.423	10.8527
11.4383	145871		11.3961	4.87958		11.3932	10.0705		11.4383	10.8682
11.4539	145938		11.4113	4.88482		11.4088	10.0806		11.4539	10.8786
11.4696	145998		11.427	4.89005		11.4248	10.0856		11.4696	10.8889
11.4853	146102		11.4429	4.89529		11.4405	10.0957		11.4853	10.9044
11.5009	146224		11.4586	4.90052		11.4559	10.1108		11.5009	10.9147
11.5165	146357		11.4741	4.90052		11.4716	10.1209		11.5165	10.9251
11.5321	146492		11.4897	4.90576		11.4872	10.131		11.5321	10.9406
11.548	146655		11.5053	4.91099		11.5029	10.1411		11.548	10.9561
11.5633	146812		11.5209	4.91623		11.5182	10.1511		11.5633	10.9664
11.5789	146955		11.5363	4.91623		11.5338	10.1612		11.5789	10.9819
11.5946	147104		11.5523	4.92147		11.5494	10.1662		11.5946	10.9923
11.6105	147261		11.568	4.9267		11.565	10.1763		11.6105	11.0077
11.6261	147417		11.5835	4.9267		11.5809	10.1864		11.6261	11.0181
11.6417	147540		11.5991	4.93194		11.5965	10.1965		11.6417	11.0336
11.6573	147683		11.6147	4.93717		11.6122	10.2066		11.6573	11.0439
11.6729	147803		11.6303	4.94241		11.6278	10.2166		11.6729	11.0594
11.6883	147825		11.646	4.94241		11.6431	10.2267		11.6883	11.0698
11.7039	147861		11.6613	4.94764		11.6587	10.2317		11.7039	11.0853
11.7196	147908		11.6769	4.94764		11.6744	10.2418		11.7196	11.0956
11.7353	147942		11.6925	4.95288		11.6903	10.2519		11.7353	11.1059
11.7509	147971		11.7082	4.95812		11.7059	10.262		11.7509	11.1214
11.7665	148001		11.7239	4.95812		11.7215	10.267		11.7665	11.1318
11.7823	148041		11.7395	4.96335		11.7371	10.2771		11.7823	11.1421
11.7979	148071		11.7551	4.96859		11.7528	10.2872		11.7979	11.1576
11.8133	148111		11.7709	4.96859		11.7681	10.2972		11.8133	11.168
11.8289	148170		11.7863	4.97382		11.7837	10.3073		11.8289	11.1783
11.8445	148258		11.8019	4.97382		11.7993	10.3123		11.8445	11.1886
11.8604	148355		11.8175	4.97906		11.815	10.3224		11.8604	11.2041
11.876	148423		11.8334	4.98429		11.8308	10.3325		11.876	11.2145
11.8917	148570		11.849	4.98429		11.8463	10.3426		11.8917	11.2248
11.9073	148671		11.8646	4.98953		11.8619	10.3526		11.9073	11.2403
11.923	148747		11.8803	4.98953		11.8777	10.3627		11.923	11.2507
11.9383	148802		11.8959	4.99476		11.8931	10.3728		11.9383	11.2661
11.9539	148840		11.9112	4.99476		11.9087	10.3829		11.9539	11.2765
11.9698	148865		11.9268	5		11.9244	10.3879		11.9698	11.2868
11.9854	148909		11.9428	5.00524		11.9403	10.398		11.9854	11.3023
12.001	148933		11.9585	5.00524		11.9559	10.4081		12.001	11.3127
12.0167	148970		11.974	5.01047		11.9714	10.4181		12.0167	11.323
12.0322	148997		11.9896	5.01047		11.9871	10.4282		12.0322	11.3385
12.0478	149018		12.0053	5.01571		12.0028	10.4383		12.0478	11.3488
12.0632	149025		12.0206	5.02094		12.0181	10.4484		12.0632	11.3592
12.0788	149049		12.0362	5.02094		12.0338	10.4584		12.0788	11.3695
12.0946	149077		12.0518	5.02618		12.0493	10.4635		12.0946	11.385
12.1105	149122		12.0678	5.02618		12.065	10.4735		12.1105	11.3902
12.1261	149213		12.0832	5.03141		12.0807	10.4786		12.1261	11.4057
12.1416	149315		12.0988	5.03665		12.0962	10.4887		12.1416	11.416
12.1572	149439		12.1144	5.03665		12.1121	10.4987		12.1572	11.4264
12.1729	149554		12.1302	5.04188		12.1277	10.5038		12.1729	11.4367
12.1882	149668		12.1462	5.04188		12.1431	10.5138		12.1882	11.447
12.2038	149775		12.1612	5.04712		12.1587	10.5239		12.2038	11.4574
12.2194	149872		12.1768	5.05236		12.1746	10.529		12.2194	11.4677
12.2351	149954		12.1925	5.05236		12.1903	10.539		12.2351	11.478
12.2508	150020		12.2082	5.05759		12.2059	10.5491		12.2508	11.4884
12.2664	150098		12.2238	5.06283		12.2214	10.5592		12.2664	11.5039
12.282	150175		12.2396	5.06283		12.237	10.5642		12.282	11.5142
12.2978	150200		12.2552	5.06806		12.2527	10.5743		12.2978	11.5245
12.3131	150185		12.2708	5.0733		12.268	10.5844		12.3131	11.5349
12.3287	150219		12.2862	5.07853		12.2836	10.5894		12.3287	11.5452
12.3445	150197		12.3021	5.08377		12.2992	10.5995		12.3445	11.5556
12.36	150145		12.3178	5.08377		12.3148	10.6096		12.36	11.5711
12.3757	150034		12.3333	5.08901		12.3306	10.6197		12.3757	11.5814
12.3913	149901		12.3489	5.09424		12.3462	10.6297		12.3913	11.5917
12.407	149757		12.3646	5.09424		12.3619	10.6398		12.407	11.6021
12.4228	149610		12.3802	5.09948		12.3774	10.6499		12.4228	11.6124
12.4381	149469		12.3958	5.10471		12.393	10.6549		12.4381	11.6279
12.4538	149341		12.4112	5.10995		12.4086	10.665		12.4538	11.6331
12.4697	149236		12.4268	5.10995		12.4243	10.6751		12.4697	11.6434
12.4853	149161		12.4424	5.11518		12.4402	10.6851		12.4853	11.6538
12.5009	149124		12.4584	5.12042		12.4558	10.6952		12.5009	11.6641
12.5165	149134		12.474	5.12042		12.4713	10.7053		12.5165	11.6744
12.5321	149167		12.4895	5.12565		12.487	10.7103		12.5321	11.6847
12.5478	149212		12.5051	5.13089		12.5026	10.7204		12.5478	11.6951
12.5631	149285		12.5206	5.13613		12.518	10.7254		12.5631	11.7054
12.5787	149383		12.5361	5.13613		12.5335	10.7355		12.5787	11.7158
12.5944	149505		12.5517	5.14136		12.5492	10.7456		12.5944	11.7261
12.6102	149647		12.5673	5.1466		12.5648	10.7506		12.6102	11.7364
12.6258	149807		12.5831	5.15183		12.5806	10.7607		12.6258	11.7468
12.6415	149981		12.5987	5.15183		12.5963	10.7708		12.6415	11.7571
12.6571	150133		12.6143	5.15707		12.6119	10.7758		12.6571	11.7674
12.6728	150268		12.6299	5.15707		12.6276	10.7859		12.6728	11.7778
12.6881	150391		12.6457	5.1623		12.6429	10.7909		12.6881	11.7881
12.7037	150495		12.6611	5.16754		12.6585	10.801		12.7037	11.7985
12.7197	150576		12.6767	5.16754		12.6742	10.8061		12.7197	11.8088
12.7353	150632		12.6926	5.17277		12.6898	10.8161		12.7353	11.8191
12.7508	150677		12.7083	5.17801		12.7055	10.8212		12.7508	11.8295
12.7664	150700		12.7236	5.17801		12.7211	10.8312		12.7664	11.8398
12.782	150705		12.7392	5.18325		12.7367	10.8413		12.782	11.8501
12.7978	150696		12.7549	5.18325		12.7526	10.8463		12.7978	11.8605
12.8131	150677		12.7705	5.18848		12.7679	10.8564		12.8131	11.8708
12.8287	150651		12.786	5.19372		12.7835	10.8665		12.8287	11.8811
12.8444	150638		12.8017	5.19372		12.7993	10.8766		12.8444	11.8915
12.8601	150616		12.8176	5.19895		12.8149	10.8866		12.8601	11.9018
12.8758	150593		12.8333	5.19895		12.8304	10.8917		12.8758	11.907
12.8914	150578		12.8488	5.20419		12.8461	10.9018		12.8914	11.9225
12.907	150580		12.8644	5.20942		12.8619	10.9118		12.907	11.9276
12.9227	150624		12.8801	5.20942		12.8776	10.9219		12.9227	11.938
12.938	150677		12.8957	5.21466		12.8929	10.932		12.938	11.9483
12.9571	150765		12.911	5.21466		12.9085	10.937		12.9571	11.9587
12.9728	150852		12.9267	5.2199		12.9245	10.9471		12.9728	11.969
12.9884	150931		12.9426	5.22513		12.9401	10.9572		12.9884	11.9793
13.0041	150974		12.9582	5.22513		12.9557	10.9622		13.0041	11.9897
13.0197	151064		12.9737	5.23037		12.9713	10.9723		13.0197	12
13.0355	151156		12.9894	5.23037		12.9869	10.9773		13.0355	12.0103
13.0511	151234		13.0047	5.2356		13.0025	10.9824		13.0511	12.0207
13.0665	151326		13.0205	5.2356		13.0178	10.9924		13.0665	12.031
13.0821	151427		13.036	5.24084		13.0335	10.9975		13.0821	12.0413
13.0978	151533		13.0519	5.24084		13.0492	11.0076		13.0978	12.0517
13.1135	151640		13.0676	5.24084		13.0649	11.0126		13.1135	12.062
13.129	151744		13.0832	5.24607		13.0804	11.0227		13.129	12.0724
13.1446	151859		13.0988	5.24607		13.096	11.0277		13.1446	12.0827
13.1602	151969		13.1144	5.25131		13.1119	11.0328		13.1602	12.093
13.1761	152080		13.13	5.25131		13.1275	11.0428		13.1761	12.1034
13.1915	152114		13.1456	5.25654		13.1428	11.0479		13.1915	12.1137
13.2071	152133		13.1609	5.25654		13.1584	11.0579		13.2071	12.124
13.2231	152142		13.1765	5.26178		13.1741	11.063		13.2231	12.1344
13.2385	152145		13.1922	5.26178		13.1897	11.0731		13.2385	12.1395
13.2541	152113		13.2082	5.26702		13.2054	11.0781		13.2541	12.1499
13.2696	152137		13.2238	5.26702		13.221	11.0882		13.2696	12.1602
13.2852	152161		13.2393	5.27225		13.2366	11.0982		13.2852	12.1705
13.301	152174		13.255	5.27225		13.2524	11.1033		13.301	12.1757
13.3164	152211		13.2705	5.27749		13.2677	11.1134		13.3164	12.186
13.3321	152247		13.2859	5.27749		13.2834	11.1234		13.3321	12.1964
13.3481	152298		13.3015	5.28272		13.2991	11.1285		13.3481	12.2015
13.3636	152335		13.3172	5.28272		13.3146	11.1385		13.3636	12.2119
13.3792	152403		13.3329	5.28796		13.3305	11.1486		13.3792	12.2222
13.3948	152465		13.3484	5.29319		13.3461	11.1537		13.3948	12.2274
13.4103	152485		13.3644	5.29319		13.3618	11.1637		13.4103	12.2377
13.4261	152469		13.3799	5.29843		13.3773	11.1688		13.4261	12.2481
13.4414	152492		13.3956	5.29843		13.3927	11.1788		13.4414	12.2584
13.4571	152525		13.4109	5.30366		13.4083	11.1889		13.4571	12.2636
13.4728	152557		13.4265	5.30366		13.424	11.1939		13.4728	12.2739
13.4884	152602		13.4422	5.3089		13.4399	11.199		13.4884	12.2842
13.504	152662		13.4578	5.3089		13.4555	11.2091		13.504	12.2946
13.5196	152712		13.4734	5.31414		13.4711	11.2141		13.5196	12.2997
13.5354	152773		13.489	5.31937		13.4867	11.2242		13.5354	12.3101
13.5511	152822		13.5049	5.31937		13.5024	11.2292		13.5511	12.3204
13.5664	152835		13.5203	5.32461		13.5177	11.2393		13.5664	12.3308
13.582	152847		13.5358	5.32984		13.5333	11.2443		13.582	12.3411
13.5976	152859		13.5515	5.33508		13.5492	11.2544		13.5976	12.3462
13.6134	152874		13.5674	5.33508		13.5647	11.2594		13.6134	12.3566
13.629	152866		13.5831	5.34031		13.5802	11.2695		13.629	12.3669
13.6447	152854		13.5987	5.34555		13.5959	11.2746		13.6447	12.3721
13.6602	152843		13.6142	5.34555		13.6115	11.2796		13.6602	12.3824
13.6761	152805		13.6299	5.35079		13.6274	11.2897		13.6761	12.3928
13.6913	152798		13.6456	5.35602		13.6427	11.2997		13.6913	12.3979
13.707	152811		13.6609	5.36126		13.6583	11.3048		13.707	12.4083
13.7226	152847		13.6765	5.36126		13.674	11.3149		13.7226	12.4186
13.7386	152908		13.6922	5.36649		13.6897	11.3199		13.7386	12.4238
13.7541	153013		13.7078	5.37173		13.7053	11.33		13.7541	12.4341
13.7697	153108		13.7234	5.37696		13.7208	11.335		13.7697	12.4444
13.7854	153226		13.7393	5.37696		13.7367	11.3451		13.7854	12.4548
13.801	153347		13.7549	5.3822		13.7524	11.3501		13.801	12.4599
13.8163	153423		13.7702	5.38743		13.7677	11.3602		13.8163	12.4703
13.8319	153528		13.7858	5.38743		13.7832	11.3703		13.8319	12.4806
13.8476	153625		13.8015	5.39267		13.799	11.3753		13.8476	12.4858
13.8633	153726		13.8171	5.39267		13.8147	11.3854		13.8633	12.4961
13.879	153812		13.8328	5.39791		13.8302	11.3904		13.879	12.5065
13.8945	153916		13.8484	5.40314		13.8461	11.4005		13.8945	12.5168
13.91	153955		13.864	5.40314		13.8616	11.4106		13.91	12.522
13.926	153963		13.8799	5.40838		13.8773	11.4156		13.926	12.5323
13.9413	153971		13.8954	5.41361		13.8926	11.4207		13.9413	12.5426
13.957	153972		13.9108	5.41361		13.9083	11.4307		13.957	12.553
13.9726	153969		13.9264	5.41885		13.9238	11.4358		13.9726	12.5581
13.9883	153971		13.942	5.41885		13.9398	11.4458		13.9883	12.5685
14.0039	153984		13.9579	5.42408		13.9554	11.4509		14.0039	12.5788
14.0195	153956		13.9735	5.42932		13.971	11.461		14.0195	12.5892
14.0353	153918		13.9891	5.42932		13.9866	11.466		14.0353	12.5943
14.0509	153858		14.0048	5.43455		14.0022	11.4761		14.0509	12.6046
14.0662	153826		14.0204	5.43455		14.0176	11.4811		14.0662	12.615
14.0819	153757		14.0358	5.43979		14.0332	11.4912		14.0819	12.6253
14.0978	153721		14.0514	5.44503		14.0488	11.4962		14.0978	12.6305
14.1134	153709		14.0671	5.44503		14.0644	11.5063		14.1134	12.6408
14.1289	153733		14.0827	5.45026		14.0801	11.5113		14.1289	12.6512
14.1446	153742		14.0983	5.45026		14.0958	11.5164		14.1446	12.6563
14.1601	153801		14.1139	5.4555		14.1114	11.5265		14.1601	12.6667
14.1759	153821		14.1296	5.4555		14.1272	11.5315		14.1759	12.6718
14.1913	153890		14.1454	5.46073		14.1426	11.5416		14.1913	12.6822
14.2069	153959		14.1607	5.46073		14.1582	11.5466		14.2069	12.6925
14.2229	154085		14.1764	5.46597		14.1738	11.5516		14.2229	12.6977
14.2389	154204		14.1923	5.46597		14.1895	11.5617		14.2389	12.708
14.2541	154338		14.2079	5.4712		14.2052	11.5668		14.2541	12.7183
14.2696	154464		14.2234	5.4712		14.2207	11.5718		14.2696	12.7235
14.2853	154621		14.2391	5.47644		14.2366	11.5819		14.2853	12.7339
14.3009	154730		14.2547	5.47644		14.2523	11.5869		14.3009	12.739
14.3162	154834		14.2703	5.48168		14.2676	11.5919		14.3162	12.7493
14.3319	154915		14.2857	5.48691		14.2832	11.602		14.3319	12.7545
14.3475	154990		14.3013	5.48691		14.299	11.607		14.3475	12.7649
14.3633	155031		14.3173	5.49215		14.3145	11.6171		14.3633	12.7752
14.3789	155039		14.333	5.49215		14.33	11.6222		14.3789	12.7804
14.3945	154987		14.3484	5.49738		14.3457	11.6322		14.3945	12.7907
14.4101	154951		14.3641	5.49738		14.3615	11.6373		14.4101	12.801
14.4259	154919		14.3797	5.49738		14.3772	11.6474		14.4259	12.8062
14.4412	154859		14.3954	5.50262		14.3925	11.6524		14.4412	12.8165
14.4568	154790		14.4107	5.50262		14.4082	11.6625		14.4568	12.8217
14.4724	154731		14.4263	5.50785		14.4241	11.6675		14.4724	12.832
14.4882	154746		14.4422	5.50785		14.4395	11.6776		14.4882	12.8424
14.5038	154750		14.4579	5.51309		14.4551	11.6826		14.5038	12.8476
14.5194	154736		14.4735	5.51309		14.4707	11.6927		14.5194	12.8579
14.535	154722		14.489	5.51309		14.4863	11.6977		14.535	12.8682
14.5508	154711		14.5046	5.51832		14.5022	11.7078		14.5508	12.8786
14.5662	154705		14.5243	5.51832		14.5174	11.7179		14.5662	12.8837
14.5818	154722		14.5397	5.51832		14.5331	11.7229		14.5818	12.8889
14.5974	154727		14.5553	5.52356		14.5489	11.733		14.5974	12.8992
14.6131	154763		14.5709	5.52356		14.5646	11.738		14.6131	12.9096
14.6288	154810		14.5866	5.52356		14.5799	11.7481		14.6288	12.9199
14.6444	154875		14.6023	5.5288		14.5957	11.7531		14.6444	12.9251
14.6599	154963		14.6178	5.5288		14.6115	11.7582		14.6599	12.9354
14.6758	155019		14.6335	5.5288		14.6271	11.7683		14.6758	12.9406
14.6911	155088		14.6493	5.53403		14.6424	11.7733		14.6911	12.9509
14.7067	155140		14.6646	5.53403		14.658	11.7834		14.7067	12.9612
14.7228	155205		14.6803	5.53403		14.6737	11.7884		14.7228	12.9664
14.7383	155256		14.6959	5.53927		14.6894	11.7934		14.7383	12.9767
14.7539	155292		14.7116	5.53927		14.705	11.8035		14.7539	12.9819
14.7695	155300		14.7288	5.5445		14.7206	11.8086		14.7695	12.9923
14.7851	155321		14.7444	5.5445		14.7364	11.8186		14.7851	12.9974
14.8007	155307		14.7602	5.54974		14.752	11.8237		14.8007	13.0077
14.8161	155330		14.7759	5.54974		14.7674	11.8287		14.8161	13.0181
14.8317	155329		14.7912	5.54974		14.783	11.8388		14.8317	13.0233
14.8477	155364		14.8069	5.55497		14.7987	11.8438		14.8477	13.0336
14.8633	155394		14.8228	5.55497		14.8143	11.8489		14.8633	13.0388
14.8789	155455		14.8382	5.56021		14.8299	11.8589		14.8789	13.0491
14.8945	155511		14.8538	5.56021		14.8456	11.864		14.8945	13.0594
14.9098	155583		14.8694	5.56021		14.8612	11.869		14.9098	13.0646
14.9258	155646		14.885	5.56545		14.877	11.8791		14.9258	13.0749
14.9411	155718		14.9009	5.56545		14.8926	11.8841		14.9411	13.0801
14.9567	155802		14.9162	5.57068		14.908	11.8942		14.9567	13.0904
14.9724	155899		14.9319	5.57068		14.9237	11.8992		14.9724	13.1008
14.9881	155982		14.9478	5.57592		14.9396	11.9093		14.9881	13.1059
15.0037	156064		14.9634	5.57592		14.9553	11.9144		15.0037	13.1163
15.0193	156143		14.979	5.58115		14.9708	11.9244		15.0193	13.1266
15.0351	156234		14.9946	5.58115		14.9864	11.9295		15.0351	13.1318
15.0507	156307		15.0102	5.58639		15.0021	11.9396		15.0507	13.1421
15.066	156335		15.0258	5.58639		15.0176	11.9446		15.066	13.1524
15.0816	156358		15.0411	5.59162		15.033	11.9547		15.0816	13.1576
15.0973	156394		15.0568	5.59162		15.0486	11.9597		15.0973	13.168
15.1131	156446		15.0743	5.59162		15.0642	11.9698		15.1131	13.1731
15.1287	156474		15.09	5.59686		15.0798	11.9748		15.1287	13.1835
15.1444	156492		15.1055	5.60209		15.0957	11.9799		15.1444	13.1938
15.1599	156541		15.1211	5.60209		15.1113	11.9899		15.1599	13.199
15.1756	156591		15.1368	5.60733		15.127	11.995		15.1756	13.2041
15.191	156657		15.1523	5.60733		15.1426	12		15.191	13.2145
15.2066	156716		15.1677	5.61257		15.1582	12.0101		15.2066	13.2196
15.2223	156745		15.1834	5.6178		15.1736	12.0151		15.2223	13.23
15.2381	156772		15.1994	5.6178		15.1892	12.0201		15.2381	13.2351
15.2538	156790		15.2148	5.62304		15.2051	12.0252		15.2538	13.2455
15.2694	156813		15.2304	5.62827		15.2208	12.0353		15.2694	13.2507
15.285	156825		15.246	5.62827		15.2363	12.0403		15.285	13.261
15.3006	156856		15.2616	5.63351		15.252	12.0453		15.3006	13.2661
15.316	156920		15.279	5.63351		15.2676	12.0554		15.316	13.2765
15.3316	156944		15.2944	5.63874		15.2832	12.0604		15.3316	13.2817
15.3472	156970		15.31	5.64398		15.2986	12.0655		15.3472	13.2868
15.3629	157013		15.3256	5.64398		15.3142	12.0705		15.3629	13.2972
15.3786	157028		15.3413	5.64921		15.3297	12.0806		15.3786	13.3023
15.3942	157033		15.357	5.64921		15.3455	12.0856		15.3942	13.3127
15.4098	157020		15.3725	5.65445		15.3611	12.0907		15.4098	13.3178
15.4256	156979		15.3883	5.65445		15.3768	12.1008		15.4256	13.3282
15.441	156942		15.4039	5.65969		15.3925	12.1058		15.441	13.3333
15.4566	156913		15.4193	5.65969		15.4082	12.1108		15.4566	13.3437
15.4723	156896		15.4349	5.66492		15.4235	12.1209		15.4723	13.3488
15.4879	156863		15.4506	5.66492		15.4392	12.1259		15.4879	13.3592
15.5035	156831		15.4663	5.66492		15.4548	12.136		15.5035	13.3643
15.5192	156801		15.4819	5.67016		15.4704	12.1411		15.5192	13.3747
15.5349	156756		15.4975	5.67539		15.4864	12.1511		15.5349	13.3798
15.5506	156726		15.5133	5.67539		15.5017	12.1562		15.5506	13.385
15.5659	156708		15.5289	5.68063		15.5176	12.1662		15.5659	13.3954
15.5816	156700		15.5443	5.68063		15.533	12.1713		15.5816	13.4005
15.5973	156701		15.5599	5.68586		15.5486	12.1763		15.5973	13.4108
15.6129	156726		15.5756	5.68586		15.5642	12.1864		15.6129	13.416
15.6284	156732		15.5913	5.6911		15.5797	12.1914		15.6284	13.4264
15.6443	156765		15.6069	5.6911		15.5957	12.2015		15.6443	13.4315
15.6597	156798		15.6227	5.69634		15.6113	12.2066		15.6597	13.4367
15.6755	156805		15.6383	5.69634		15.6269	12.2116		15.6755	13.447
15.6909	156802		15.6539	5.70157		15.6425	12.2217		15.6909	13.4522
15.7065	156818		15.6692	5.70157		15.6581	12.2267		15.7065	13.4574
15.7225	156799		15.6849	5.70681		15.6735	12.2317		15.7225	13.4677
15.7381	156749		15.7009	5.70681		15.6891	12.2418		15.7381	13.4729
15.7536	156702		15.7164	5.71204		15.7047	12.2469		15.7536	13.4832
15.7693	156635		15.732	5.71204		15.7204	12.2519		15.7693	13.4884
15.7849	156610		15.7477	5.71728		15.7361	12.2569		15.7849	13.4935
15.8005	156588		15.7632	5.71728		15.7517	12.267		15.8005	13.4987
15.8158	156583		15.7789	5.72251		15.7675	12.272		15.8158	13.509
15.8314	156583		15.7942	5.72251		15.7828	12.2771		15.8314	13.5142
15.8471	156573		15.8099	5.72775		15.7986	12.2872		15.8471	13.5194
15.8628	156535		15.8258	5.72775		15.8141	12.2922		15.8628	13.5297
15.8784	156527		15.8413	5.73298		15.8296	12.2972		15.8784	13.5349
15.894	156544		15.8568	5.73298		15.8453	12.3023		15.894	13.5401
15.9098	156572		15.8725	5.73298		15.8612	12.3073		15.9098	13.5452
15.9253	156618		15.8881	5.73822		15.8769	12.3123		15.9253	13.5556
15.9408	156673		15.9039	5.73822		15.8924	12.3174		15.9408	13.5607
15.9565	156713		15.9192	5.74346		15.9081	12.3224		15.9565	13.5659
15.9721	156773		15.9348	5.74346		15.9237	12.3325		15.9721	13.5762
15.9881	156852		15.9505	5.74869		15.939	12.3375		15.9881	13.5814
16.0037	156964		15.9661	5.74869		15.9546	12.3426		16.0037	13.5866
16.0192	157046		15.9817	5.75393		15.9703	12.3476		16.0192	13.5969
16.0348	157135		15.9974	5.75393		15.9863	12.3577		16.0348	13.6021
16.0505	157222		16.013	5.75916		16.0018	12.3627		16.0505	13.6072
16.0658	157326		16.0288	5.75916		16.0173	12.3728		16.0658	13.6176
16.0814	157428		16.0442	5.75916		16.033	12.3778		16.0814	13.6227
16.097	157506		16.0598	5.7644		16.0486	12.3829		16.097	13.6279
16.1129	157582		16.0754	5.7644		16.064	12.393		16.1129	13.6382
16.1284	157648		16.0912	5.76963		16.0796	12.398		16.1284	13.6434
16.144	157713		16.1068	5.76963		16.0952	12.403		16.144	13.6538
16.1597	157759		16.1223	5.76963		16.1112	12.4131		16.1597	13.6589
16.1753	157787		16.138	5.76963		16.1269	12.4181		16.1753	13.6641
16.1908	157788		16.1538	5.77487		16.1422	12.4232		16.1908	13.6744
16.2064	157753		16.1693	5.77487		16.1578	12.4282		16.2064	13.6796
16.2221	157732		16.1848	5.77487		16.1736	12.4383		16.2221	13.6847
16.2378	157686		16.2005	5.7801		16.189	12.4433		16.2378	13.6951
16.2534	157605		16.2161	5.7801		16.2046	12.4484		16.2534	13.7003
16.269	157550		16.2318	5.78534		16.2203	12.4534		16.269	13.7106
16.2848	157535		16.2474	5.78534		16.236	12.4635		16.2848	13.7158
16.3005	157488		16.263	5.78534		16.2515	12.4685		16.3005	13.7209
16.3157	157470		16.2788	5.79058		16.2671	12.4735		16.3157	13.7313
16.3314	157497		16.2944	5.79058		16.2827	12.4786		16.3314	13.7364
16.3473	157497		16.3097	5.79581		16.2985	12.4887		16.3473	13.7416
16.3628	157457		16.3254	5.79581		16.3142	12.4937		16.3628	13.7468
16.3785	157422		16.341	5.79581		16.3296	12.4987		16.3785	13.7571
16.3942	157362		16.3567	5.80105		16.3452	12.5038		16.3942	13.7623
16.4095	157295		16.3723	5.80105		16.3608	12.5088		16.4095	13.7674
16.4251	157238		16.3879	5.80628		16.3765	12.5138		16.4251	13.7726
16.4408	157193		16.4037	5.80628		16.3921	12.5239		16.4408	13.7778
16.4564	157162		16.4194	5.81152		16.4077	12.529		16.4564	13.7829
16.4722	157120		16.4347	5.81152		16.4234	12.534		16.4722	13.7933
16.4879	157096		16.4503	5.81152		16.4391	12.539		16.4879	13.7985
16.5035	157093		16.466	5.81675		16.4545	12.5491		16.5035	13.8036
16.5191	157104		16.4817	5.81675		16.4701	12.5542		16.5191	13.8088
16.5347	157134		16.4974	5.82199		16.4858	12.5592		16.5347	13.814
16.5503	157123		16.5129	5.82199		16.5016	12.5642		16.5503	13.8191
16.5657	157073		16.5286	5.82723		16.517	12.5693		16.5657	13.8243
16.5813	156999		16.5443	5.82723		16.5327	12.5793		16.5813	13.8295
16.597	156939		16.5597	5.82723		16.5483	12.5844		16.597	13.8398
16.6126	156872		16.5756	5.83246		16.5641	12.5894		16.6126	13.845
16.6283	156842		16.5912	5.83246		16.5795	12.5945		16.6283	13.8501
16.6438	156801		16.6066	5.83246		16.5951	12.5995		16.6438	13.8553
16.6595	156790		16.6224	5.8377		16.6108	12.6045		16.6595	13.8656
16.6751	156791		16.6381	5.8377		16.6264	12.6096		16.6751	13.8708
16.6907	156803		16.6537	5.84293		16.642	12.6146		16.6907	13.876
16.7062	156823		16.6693	5.84293		16.6577	12.6197		16.7062	13.8811
16.7219	156850		16.6846	5.84293		16.6734	12.6247		16.7219	13.8863
16.7376	156911		16.7003	5.84817		16.6891	12.6297		16.7376	13.8915
16.7533	156962		16.716	5.84817		16.7047	12.6348		16.7533	13.9018
16.7688	157059		16.7317	5.8534		16.7201	12.6398		16.7688	13.907
16.7844	157183		16.7472	5.8534		16.7357	12.6448		16.7844	13.9121
16.8003	157282		16.7629	5.85864		16.7513	12.6499		16.8003	13.9173
16.8156	157366		16.7787	5.85864		16.7672	12.66		16.8156	13.9276
16.8312	157426		16.7943	5.85864		16.7828	12.665		16.8312	13.9328
16.8469	157485		16.8096	5.86387		16.7984	12.67		16.8469	13.938
16.8626	157492		16.8253	5.86911		16.8138	12.6751		16.8626	13.9431
16.8783	157517		16.8412	5.86911		16.8294	12.6801		16.8783	13.9483
16.8938	157516		16.8567	5.86911		16.8454	12.6851		16.8938	13.9535
16.9095	157511		16.8722	5.87435		16.8606	12.6902		16.9095	13.9587
16.925	157436		16.8878	5.87435		16.8763	12.6952		16.925	13.9638
16.9406	157384		16.9034	5.87958		16.8924	12.7003		16.9406	13.969
16.9562	157336		16.9192	5.87958		16.9076	12.7053		16.9562	13.9742
16.972	157270		16.9345	5.88482		16.9232	12.7103		16.972	13.9793
16.9876	157178		16.9502	5.88482		16.9388	12.7154		16.9876	13.9845
17.0032	157107		16.9658	5.89005		16.9545	12.7204		17.0032	13.9897
17.0188	157032		16.9817	5.89005		16.9703	12.7254		17.0188	13.9948
17.0346	156944		16.9973	5.89005		16.9857	12.7305		17.0346	14
17.0502	156878		17.013	5.89529		17.0012	12.7355		17.0502	14.0052
17.0656	156827		17.0286	5.89529		17.0169	12.7406		17.0656	14.0103
17.0812	156797		17.0443	5.90052		17.0326	12.7506		17.0812	14.0207
17.0971	156796		17.0596	5.90052		17.0482	12.7557		17.0971	14.0258
17.1127	156815		17.0752	5.90052		17.0639	12.7607		17.1127	14.031
17.1283	156856		17.0912	5.90052		17.0794	12.7657		17.1283	14.0362
17.144	156934		17.1068	5.90576		17.0953	12.7708		17.144	14.0413
17.1595	157046		17.1223	5.90576		17.1106	12.7809		17.1595	14.0465
17.175	157135		17.138	5.91099		17.1262	12.7859		17.175	14.0517
17.1906	157220		17.1533	5.91099		17.1419	12.7909		17.1906	14.0569
17.2062	157319		17.1691	5.91099		17.1576	12.796		17.2062	14.062
17.2221	157442		17.1845	5.91623		17.1732	12.801		17.2221	14.0672
17.2377	157540		17.2001	5.91623		17.1888	12.8061		17.2377	14.0724
17.2533	157650		17.2161	5.91623		17.2044	12.8111		17.2533	14.0775
17.2689	157755		17.2318	5.92147		17.2202	12.8161		17.2689	14.0879
17.2845	157849		17.2472	5.92147		17.2355	12.8212		17.2845	14.093
17.3002	157913		17.2629	5.92147		17.2512	12.8262		17.3002	14.0982
17.3155	157972		17.2785	5.9267		17.2669	12.8312		17.3155	14.1034
17.3312	158046		17.2974	5.9267		17.2825	12.8413		17.3312	14.1085
17.3468	158079		17.3126	5.9267		17.2982	12.8463		17.3468	14.1189
17.3625	158071		17.3286	5.93194		17.3138	12.8514		17.3625	14.124
17.3781	158022		17.3443	5.93194		17.3294	12.8564		17.3781	14.1292
17.3937	157979		17.3598	5.93717		17.3452	12.8615		17.3937	14.1344
17.4092	157928		17.3754	5.93717		17.3609	12.8715		17.4092	14.1395
17.4249	157857		17.391	5.94241		17.3765	12.8766		17.4249	14.1447
17.4407	157808		17.4067	5.94241		17.3918	12.8816		17.4407	14.1499
17.4561	157762		17.4223	5.94764		17.4074	12.8866		17.4561	14.1602
17.4718	157732		17.4376	5.94764		17.4234	12.8917		17.4718	14.1654
17.4877	157742		17.4533	5.95288		17.439	12.8967		17.4877	14.1705
17.5033	157788		17.4689	5.95288		17.4546	12.9068		17.5033	14.1757
17.5189	157809		17.4845	5.95288		17.4702	12.9118		17.5189	14.1809
17.5344	157860		17.5001	5.95812		17.4858	12.9169		17.5344	14.186
17.5501	157882		17.5158	5.95812		17.5014	12.9219		17.5501	14.1912
17.5658	157879		17.5314	5.96335		17.5167	12.932		17.5658	14.1964
17.581	157838		17.5473	5.96335		17.5324	12.937		17.581	14.2015
17.5967	157762		17.5626	5.96859		17.5483	12.9421		17.5967	14.2067
17.6126	157702		17.5782	5.96859		17.5639	12.9471		17.6126	14.2119
17.6282	157669		17.5938	5.96859		17.5792	12.9521		17.6282	14.2171
17.6438	157650		17.6096	5.97382		17.5952	12.9572		17.6438	14.2222
17.6594	157577		17.6252	5.97382		17.6107	12.9622		17.6594	14.2274
17.6748	157507		17.6411	5.97382		17.6264	12.9723		17.6748	14.2326
17.6907	157414		17.6564	5.97906		17.6417	12.9773		17.6907	14.2377
17.7061	157313		17.6723	5.97906		17.6577	12.9824		17.7061	14.2429
17.7216	157164		17.6876	5.97906		17.6734	12.9874		17.7216	14.2481
17.7373	157014		17.7032	5.98429		17.6889	12.9924		17.7373	14.2532
17.7532	156866		17.719	5.98429		17.7045	12.9975		17.7532	14.2584
17.7688	156712		17.7346	5.98429		17.7201	13.0025		17.7688	14.2636
17.7844	156558		17.7501	5.98953		17.7357	13.0076		17.7844	14.2687
17.8	156411		17.7659	5.98953		17.7513	13.0126		17.8	14.2687
17.8157	156276		17.7815	5.98953		17.7671	13.0176		17.8157	14.2739
17.831	156141		17.7972	5.99476		17.7823	13.0227		17.831	14.2791
17.8466	156022		17.8125	5.99476		17.798	13.0277		17.8466	14.2842
17.8623	155945		17.8282	5.99476		17.8139	13.0328		17.8623	14.2894
17.8781	155906		17.8439	5.99476		17.8291	13.0378		17.8781	14.2946
17.8936	155900		17.8595	6		17.8449	13.0428		17.8936	14.2997
17.9093	155922		17.8751	6		17.8606	13.0479		17.9093	14.3049
17.9247	155967		17.8907	6		17.8761	13.0529		17.9247	14.3101
17.9406	156076		17.9065	6.00524		17.8917	13.0579		17.9406	14.3153
17.956	156190		17.9222	6.00524		17.9076	13.068		17.956	14.3204
17.9716	156293		17.9375	6.00524		17.9229	13.0731		17.9716	14.3256
17.9873	156378		17.9531	6.01047		17.9385	13.0781		17.9873	14.3308
18.0029	156452		17.9688	6.01047		17.9542	13.0831		18.0029	14.3359
18.0186	156478		17.9845	6.01047		17.9699	13.0882		18.0186	14.3411
18.0342	156475		18	6.01047		17.9856	13.0932		18.0342	14.3462
18.0498	156454		18.0159	6.01047		18.0011	13.0982		18.0498	14.3514
18.0656	156425		18.0315	6.01571		18.0169	13.1033		18.0656	14.3566
18.081	156372		18.0471	6.01571		18.0324	13.1083		18.081	14.3618
18.0966	156321		18.0624	6.01571		18.0478	13.1083		18.0966	14.3669
18.1125	156291		18.0784	6.01571		18.0635	13.1134		18.1125	14.3721
18.1281	156268		18.0941	6.02094		18.0793	13.1184		18.1281	14.3773
18.1436	156259		18.1097	6.02094		18.0949	13.1234		18.1436	14.3824
18.1592	156298		18.1253	6.02094		18.1105	13.1285		18.1592	14.3824
18.1747	156276		18.1408	6.02094		18.1261	13.1335		18.1747	14.3876
18.1906	156225		18.1564	6.02618		18.1419	13.1385		18.1906	14.3928
18.2059	156132		18.172	6.02618		18.1575	13.1436		18.2059	14.3979
18.2215	156056		18.1875	6.02618		18.1728	13.1486		18.2215	14.4031
18.2375	156038		18.203	6.03141		18.1885	13.1537		18.2375	14.4083
18.2532	156040		18.2188	6.03141		18.2045	13.1587		18.2532	14.4134
18.2683	156069		18.2344	6.03141		18.2198	13.1637		18.2683	14.4186
18.2844	156093		18.2498	6.03665		18.2355	13.1688		18.2844	14.4238
18.2999	156182		18.2657	6.03665		18.2511	13.1738		18.2999	14.4289
18.3156	156304		18.2813	6.03665		18.2666	13.1788		18.3156	14.4341
18.3309	156441		18.2968	6.04188		18.2825	13.1839		18.3309	14.4393
18.3465	156563		18.3124	6.04188		18.2982	13.1889		18.3465	14.4444
18.3625	156710		18.328	6.04188		18.3135	13.199		18.3625	14.4496
18.378	156833		18.3437	6.04188		18.329	13.204		18.378	14.4548
18.3935	156914		18.3594	6.04712		18.3447	13.2091		18.3935	14.4599
18.4092	156999		18.375	6.04712		18.3604	13.2141		18.4092	14.4651
18.4247	157077		18.3905	6.05236		18.376	13.2191		18.4247	14.4703
18.4405	157134		18.4062	6.05236		18.3916	13.2242		18.4405	14.4755
18.4715	157177		18.4221	6.05236		18.4072	13.2292		18.4715	14.4806
18.4871	157196		18.4374	6.05236		18.4231	13.2343		18.4871	14.4858
18.5028	157206		18.453	6.05759		18.4384	13.2393		18.5028	14.4961
18.5184	157208		18.4688	6.05759		18.454	13.2443		18.5184	14.5013
18.5341	157162		18.4844	6.06283		18.4699	13.2494		18.5341	14.5065
18.5497	157104		18.4998	6.06283		18.4856	13.2544		18.5497	14.5116
18.5655	157038		18.5156	6.06283		18.5012	13.2645		18.5655	14.5168
18.5809	156969		18.5314	6.06283		18.5168	13.2695		18.5809	14.522
18.5965	156875		18.547	6.06806		18.5324	13.2746		18.5965	14.5271
18.6121	156806		18.5623	6.06806		18.548	13.2796		18.6121	14.5323
18.6278	156754		18.5779	6.06806		18.5635	13.2846		18.6278	14.5375
18.6434	156688		18.594	6.0733		18.579	13.2897		18.6434	14.5375
18.659	156589		18.6095	6.0733		18.5946	13.2947		18.659	14.5426
18.6747	156482		18.6251	6.0733		18.6102	13.2997		18.6747	14.5478
18.6905	156374		18.6407	6.07853		18.6262	13.3048		18.6905	14.553
18.7058	156274		18.6564	6.07853		18.6416	13.3048		18.7058	14.5581
18.7214	156187		18.672	6.07853		18.6573	13.3098		18.7214	14.5633
18.737	156121		18.6873	6.08377		18.6728	13.3149		18.737	14.5685
18.7528	156109		18.6937	6.08377		18.6884	13.3199		18.7528	14.5736
18.7684	156107		18.7105	6.08377		18.7042	13.3249		18.7684	14.5788
18.784	156124		18.7262	6.08377		18.7199	13.33		18.784	14.584
18.7996	156171		18.7417	6.08901		18.7352	13.335		18.7996	14.5892
18.8154	156194		18.7574	6.08901		18.7508	13.335		18.8154	14.5943
18.8308	156208		18.773	6.08901		18.7665	13.34		18.8308	14.5995
18.8464	156249		18.7887	6.09424		18.7821	13.3451		18.8464	14.6046
18.8624	156301		18.804	6.09424		18.7978	13.3501		18.8624	14.6098
18.8778	156368		18.8196	6.09424		18.8135	13.3552		18.8778	14.615
18.8934	156444		18.8352	6.09948		18.8291	13.3602		18.8934	14.6202
18.909	156564		18.8511	6.09948		18.8447	13.3652		18.909	14.6305
18.9246	156682		18.8664	6.09948		18.8602	13.3703		18.9246	14.6357
18.9405	156827		18.8823	6.10471		18.8758	13.3753		18.9405	14.6408
18.9558	156968		18.898	6.10471		18.8915	13.3803		18.9558	14.646
18.9713	157100		18.9136	6.10471		18.9072	13.3854		18.9713	14.6512
18.9873	157230		18.9289	6.10995		18.9228	13.3904		18.9873	14.6563
19.0027	157349		18.9446	6.10995		18.9384	13.3955		19.0027	14.6615
19.0184	157450		18.9605	6.10995		18.9542	13.4005		19.0184	14.6667
19.0339	157524		18.9761	6.10995		18.9699	13.4055		19.0339	14.6718
19.0498	157624		18.9918	6.11518		18.9851	13.4106		19.0498	14.677
19.0654	157733		19.0073	6.11518		19.0008	13.4156		19.0654	14.6822
19.0807	157827		19.023	6.11518		19.0168	13.4207		19.0807	14.6873
19.0963	157912		19.0385	6.12042		19.0323	13.4257		19.0963	14.6925
19.1125	157961		19.0539	6.12042		19.0477	13.4307		19.1125	14.6977
19.1278	158010		19.0695	6.12042		19.0634	13.4358		19.1278	14.7028
19.1434	158017		19.0853	6.12565		19.079	13.4408		19.1434	14.7132
19.1589	157972		19.1009	6.12565		19.0946	13.4458		19.1589	14.7183
19.1745	157930		19.1164	6.12565		19.1102	13.4509		19.1745	14.7235
19.1903	157902		19.1321	6.13089		19.1258	13.4559		19.1903	14.7287
19.2057	157873		19.1477	6.13089		19.1417	13.4559		19.2057	14.7339
19.2213	157870		19.1636	6.13613		19.1573	13.461		19.2213	14.739
19.237	157891		19.1788	6.13613		19.173	13.466		19.237	14.7442
19.2526	157939		19.1944	6.13613		19.1885	13.471		19.2526	14.7493
19.2683	157955		19.2101	6.14136		19.2041	13.4761		19.2683	14.7545
19.2839	157967		19.2259	6.14136		19.2198	13.4811		19.2839	14.7597
19.2995	157974		19.2414	6.14136		19.2351	13.4862		19.2995	14.7649
19.3153	157977		19.257	6.1466		19.2507	13.4912		19.3153	14.77
19.3307	158007		19.2729	6.1466		19.2664	13.4912		19.3307	14.7752
19.3463	158014		19.2885	6.1466		19.2821	13.4962		19.3463	14.7804
19.362	158007		19.3041	6.15183		19.2977	13.5013		19.362	14.7804
19.3777	157999		19.3194	6.15183		19.3133	13.5063		19.3777	14.7855
19.3933	157941		19.3351	6.15707		19.329	13.5113		19.3933	14.7907
19.409	157867		19.3506	6.15707		19.3445	13.5113		19.409	14.7959
19.4246	157780		19.3662	6.1623		19.3603	13.5164		19.4246	14.801
19.4403	157682		19.3823	6.1623		19.376	13.5214		19.4403	14.8062
19.4557	157559		19.3978	6.16754		19.3916	13.5265		19.4557	14.8062
19.4712	157469		19.4135	6.16754		19.407	13.5315		19.4712	14.8114
19.4869	157369		19.4291	6.16754		19.4226	13.5315		19.4869	14.8165
19.5026	157316		19.4444	6.17277		19.4383	13.5365		19.5026	14.8217
19.5183	157268		19.4601	6.17277		19.454	13.5416		19.5183	14.8269
19.5339	157232		19.4757	6.17801		19.4695	13.5466		19.5339	14.832
19.5495	157168		19.4914	6.17801		19.4852	13.5516		19.5495	14.832
19.5654	157132		19.5071	6.17801		19.501	13.5516		19.5654	14.8372
19.5806	157079		19.5226	6.18325		19.5166	13.5567		19.5806	14.8424
19.5962	157062		19.5384	6.18325		19.5319	13.5617		19.5962	14.8476
19.6122	157082		19.554	6.18325		19.5478	13.5668		19.6122	14.8527
19.6277	157141		19.5694	6.18848		19.5633	13.5718		19.6277	14.8579
19.6434	157189		19.585	6.18848		19.5789	13.5718		19.6434	14.863
19.659	157251		19.6008	6.19372		19.5944	13.5768		19.659	14.8682
19.6745	157306		19.6162	6.19372		19.6103	13.5819		19.6745	14.8682
19.6902	157364		19.632	6.19372		19.6259	13.5869		19.6902	14.8734
19.7055	157405		19.6476	6.19895		19.6415	13.5919		19.7055	14.8786
19.7216	157444		19.6632	6.19895		19.6572	13.5919		19.7216	14.8837
19.7369	157483		19.6791	6.19895		19.6725	13.597		19.7369	14.8889
19.7525	157489		19.6944	6.20419		19.6882	13.602		19.7525	14.8889
19.7682	157497		19.7099	6.20419		19.7038	13.607		19.7682	14.8941
19.7837	157494		19.7256	6.20419		19.7195	13.607		19.7837	14.8992
19.7996	157510		19.7416	6.20419		19.7351	13.6121		19.7996	14.9044
19.8152	157552		19.7572	6.20942		19.7507	13.6171		19.8152	14.9096
19.8305	157597		19.7727	6.20942		19.7665	13.6222		19.8305	14.9147
19.8462	157668		19.7884	6.20942		19.7821	13.6222		19.8462	14.9199
19.8621	157749		19.804	6.20942		19.7975	13.6272		19.8621	14.9251
19.8775	157808		19.8193	6.21466		19.8131	13.6322		19.8775	14.9302
19.8931	157896		19.835	6.21466		19.8287	13.6373		19.8931	14.9354
19.9088	158008		19.8507	6.21466		19.8443	13.6423		19.9088	14.9406
19.9243	158154		19.8661	6.2199		19.8603	13.6423		19.9243	14.9457
19.9402	158304		19.8856	6.2199		19.8758	13.6474		19.9402	14.9509
19.9555	158462		19.9012	6.2199		19.8915	13.6524		19.9555	14.9561
19.9711	158554		19.917	6.22513		19.9071	13.6574		19.9711	14.9612
19.9868	158634		19.9325	6.22513		19.9224	13.6574		19.9868	14.9664
20.0025	158698		19.9484	6.22513		19.9381	13.6625		20.0025	14.9716
20.0182	158724		19.9641	6.23037		19.9537	13.6675		20.0182	14.9767
20.0336	158736		19.9797	6.23037		19.9696	13.6725		20.0336	14.9819
20.0493	158741		19.9953	6.23037		19.9853	13.6725		20.0493	14.9871
20.0651	158709		20.011	6.23037		20.0008	13.6776		20.0651	14.9923
20.0805	158637		20.0266	6.2356		20.0165	13.6826		20.0805	14.9974
20.0961	158572		20.0422	6.2356		20.032	13.6826		20.0961	15.0026
20.1118	158462		20.0575	6.2356		20.0474	13.6877		20.1118	15.0077
20.1274	158327		20.0731	6.2356		20.0631	13.6927		20.1274	15.0077
20.143	158172		20.0891	6.2356		20.0787	13.6927		20.143	15.0129
20.1586	158011		20.1048	6.2356		20.0942	13.6977		20.1586	15.0181
20.1743	157847		20.1203	6.2356		20.1101	13.7028		20.1743	15.0181
20.1901	157698		20.1359	6.24084		20.1255	13.7028		20.1901	15.0233
20.2055	157553		20.1514	6.24084		20.1412	13.7078		20.2055	15.0284
20.2211	157461		20.1671	6.24084		20.157	13.7128		20.2211	15.0336
20.2367	157414		20.1842	6.24084		20.1726	13.7128		20.2367	15.0388
20.2526	157392		20.2015	6.24607		20.188	13.7179		20.2526	15.0439
20.2683	157358		20.2171	6.24607		20.2036	13.7229		20.2683	15.0491
20.2839	157358		20.2326	6.24607		20.2196	13.728		20.2839	15.0491
20.2994	157334		20.2483	6.24607		20.2351	13.728		20.2994	15.0543
20.3151	157319		20.2642	6.25131		20.2508	13.733		20.3151	15.0594
20.3304	157267		20.2798	6.25131		20.2664	13.738		20.3304	15.0646
20.3461	157207		20.2955	6.25131		20.282	13.738		20.3461	15.0646
20.3618	157152		20.3108	6.25131		20.2977	13.7431		20.3618	15.0698
20.3774	157052		20.3265	6.25654		20.313	13.7481		20.3774	15.0749
20.393	156994		20.3424	6.25654		20.3286	13.7531		20.393	15.0749
20.4086	156933		20.3578	6.25654		20.3442	13.7582		20.4086	15.0801
20.4242	156882		20.3735	6.26178		20.3601	13.7582		20.4242	15.0801
20.44	156843		20.389	6.26178		20.3757	13.7632		20.44	15.0853
20.4557	156790		20.4046	6.26178		20.3914	13.7683		20.4557	15.0904
20.4711	156726		20.4204	6.26178		20.407	13.7733		20.4711	15.0904
20.4867	156637		20.4376	6.26702		20.4226	13.7783		20.4867	15.0956
20.5023	156564		20.4532	6.26702		20.4382	13.7834		20.5023	15.1008
20.518	156518		20.4688	6.26702		20.4538	13.7834		20.518	15.1059
20.5336	156486		20.4846	6.26702		20.4692	13.7884		20.5336	15.1059
20.5492	156495		20.5004	6.26702		20.4848	13.7934		20.5492	15.1111
20.5649	156525		20.5156	6.27225		20.5004	13.7985		20.5649	15.1163
20.5807	156544		20.5314	6.27225		20.5162	13.8035		20.5807	15.1214
20.5963	156572		20.5472	6.27225		20.5318	13.8035		20.5963	15.1266
20.6116	156647		20.5625	6.27225		20.5474	13.8086		20.6116	15.1318
20.6273	156721		20.5781	6.27225		20.5631	13.8136		20.6273	15.137
20.6428	156792		20.5937	6.27225		20.5788	13.8186		20.6428	15.1421
20.6584	156888		20.6095	6.27749		20.5941	13.8237		20.6584	15.1473
20.6741	157011		20.6251	6.27749		20.6098	13.8237		20.6741	15.1524
20.6898	157089		20.6407	6.27749		20.6254	13.8287		20.6898	15.1576
20.7054	157178		20.6566	6.27749		20.6414	13.8338		20.7054	15.1628
20.7211	157249		20.6722	6.27749		20.657	13.8338		20.7211	15.168
20.7369	157270		20.6875	6.28272		20.6725	13.8388		20.7369	15.1731
20.7522	157279		20.7031	6.28272		20.6882	13.8438		20.7522	15.1783
20.7678	157304		20.7188	6.28272		20.7038	13.8438		20.7678	15.1835
20.7838	157304		20.7344	6.28272		20.7194	13.8489		20.7838	15.1886
20.7994	157281		20.7501	6.28272		20.7348	13.8539		20.7994	15.1938
20.815	157207		20.7657	6.28796		20.7504	13.8589		20.815	15.199
20.8306	157168		20.7816	6.28796		20.766	13.8589		20.8306	15.2041
20.8462	157145		20.7972	6.28796		20.7817	13.864		20.8462	15.2093
20.8618	157122		20.8125	6.29319		20.7974	13.864		20.8618	15.2145
20.8771	157127		20.8281	6.29319		20.8129	13.869		20.8771	15.2145
20.8928	157142		20.8438	6.29319		20.8286	13.869		20.8928	15.2196
20.9086	157193		20.8594	6.29319		20.8441	13.8741		20.9086	15.2248
20.9241	157248		20.8751	6.29319		20.86	13.8791		20.9241	15.2248
20.9398	157331		20.8907	6.29843		20.8756	13.8841		20.9398	15.23
20.9556	157382		20.9064	6.29843		20.891	13.8841		20.9556	15.2351
20.9712	157444		20.9221	6.29843		20.9066	13.8892		20.9712	15.2403
20.9868	157503		20.9374	6.29843		20.9223	13.8942		20.9868	15.2403
21.0021	157530		20.9531	6.29843		20.938	13.8942		21.0021	15.2455
21.0177	157555		20.969	6.30366		20.9536	13.8992		21.0177	15.2507
21.0338	157578		20.9844	6.30366		20.9691	13.9043		21.0338	15.2558
21.0491	157597		21	6.30366		20.9849	13.9093		21.0491	15.261
21.0648	157621		21.0155	6.30366		21.0006	13.9093		21.0648	15.2661
21.0803	157632		21.0312	6.3089		21.0159	13.9144		21.0803	15.2713
21.096	157611		21.0469	6.3089		21.0316	13.9194		21.096	15.2713
21.1118	157570		21.0625	6.3089		21.0473	13.9194		21.1118	15.2765
21.1271	157511		21.0782	6.3089		21.063	13.9244		21.1271	15.2817
21.1427	157391		21.094	6.3089		21.0785	13.9295		21.1427	15.2868
21.1584	157241		21.1096	6.31414		21.094	13.9295		21.1584	15.2868
21.1739	157123		21.1252	6.31414		21.11	13.9345		21.1739	15.292
21.1896	156983		21.1408	6.31414		21.1256	13.9345		21.1896	15.2972
21.2053	156844		21.1565	6.31414		21.1409	13.9396		21.2053	15.2972
21.2209	156725		21.1721	6.31414		21.1565	13.9446		21.2209	15.3023
21.2368	156620		21.1874	6.31937		21.1725	13.9446		21.2368	15.3075
21.2521	156509		21.203	6.31937		21.1883	13.9496		21.2521	15.3075
21.2677	156412		21.2187	6.31937		21.2037	13.9547		21.2677	15.3127
21.2833	156337		21.2345	6.31937		21.2193	13.9547		21.2833	15.3127
21.299	156287		21.2501	6.32461		21.2349	13.9597		21.299	15.3178
21.3147	156254		21.2655	6.32461		21.2506	13.9597		21.3147	15.323
21.3303	156240		21.2814	6.32461		21.2659	13.9647		21.3303	15.323
21.3462	156235		21.297	6.32984		21.2815	13.9698		21.3462	15.3282
21.3617	156253		21.3124	6.32984		21.2972	13.9748		21.3617	15.3333
21.3771	156292		21.328	6.32984		21.3129	13.9748		21.3771	15.3385
21.3927	156349		21.3453	6.32984		21.3285	13.9799		21.3927	15.3385
21.4083	156392		21.361	6.33508		21.3439	13.9849		21.4083	15.3437
21.424	156443		21.3766	6.33508		21.3599	13.9899		21.424	15.3488
21.4396	156478		21.3922	6.33508		21.3755	13.995		21.4396	15.3488
21.4555	156507		21.4079	6.33508		21.3908	14		21.4555	15.354
21.471	156528		21.4237	6.34031		21.4065	14		21.471	15.3592
21.4866	156536		21.439	6.34031		21.4225	14.005		21.4866	15.3643
21.502	156558		21.4547	6.34031		21.4381	14.0101		21.502	15.3695
21.5177	156561		21.4704	6.34031		21.4537	14.0151		21.5177	15.3695
21.5336	156615		21.486	6.34555		21.4692	14.0151		21.5336	15.3747
21.5492	156677		21.5016	6.34555		21.4848	14.0201		21.5492	15.3798
21.5648	156731		21.5172	6.34555		21.5005	14.0252		21.5648	15.385
21.5804	156775		21.5329	6.35079		21.5159	14.0252		21.5804	15.3902
21.596	156836		21.5501	6.35079		21.5315	14.0302		21.596	15.3954
21.6117	156847		21.5655	6.35079		21.5471	14.0353		21.6117	15.3954
21.627	156845		21.5813	6.35602		21.5628	14.0353		21.627	15.4005
21.6426	156833		21.5972	6.35602		21.5785	14.0403		21.6426	15.4057
21.6585	156854		21.6128	6.36126		21.5939	14.0453		21.6585	15.4108
21.674	156911		21.6284	6.36126		21.6101	14.0504		21.674	15.4108
21.6894	156968		21.644	6.36126		21.6254	14.0504		21.6894	15.416
21.7054	157066		21.6596	6.36649		21.6409	14.0554		21.7054	15.4212
21.721	157158		21.6753	6.36649		21.6564	14.0554		21.721	15.4264
21.7366	157201		21.6905	6.37173		21.6721	14.0604		21.7366	15.4315
21.752	157235		21.7062	6.37173		21.688	14.0604		21.752	15.4367
21.7676	157241		21.7221	6.37173		21.7034	14.0655		21.7676	15.4419
21.7836	157218		21.7377	6.37696		21.719	14.0655		21.7836	15.447
21.7991	157193		21.7531	6.37696		21.7346	14.0705		21.7991	15.4522
21.8148	157125		21.7687	6.37696		21.7502	14.0756		21.8148	15.4522
21.8303	157029		21.7844	6.37696		21.7658	14.0756		21.8303	15.4574
21.846	156919		21.8	6.3822		21.7814	14.0806		21.846	15.4625
21.8616	156807		21.8156	6.3822		21.7973	14.0806		21.8616	15.4677
21.8769	156689		21.8311	6.3822		21.8129	14.0856		21.8769	15.4677
21.8926	156565		21.8468	6.38743		21.8284	14.0856		21.8926	15.4729
21.9082	156449		21.8628	6.38743		21.8439	14.0907		21.9082	15.478
21.9239	156317		21.8784	6.38743		21.8598	14.0957		21.9239	15.478
21.9394	156173		21.894	6.39267		21.8754	14.0957		21.9394	15.4832
21.9551	155992		21.9098	6.39267		21.8907	14.1008		21.9551	15.4884
21.9707	155824		21.9252	6.39267		21.9063	14.1008		21.9707	15.4884
21.9865	155659		21.9406	6.39791		21.9223	14.1058		21.9865	15.4884
22.0019	155503		21.9561	6.39791		21.9377	14.1058		22.0019	15.4935
22.0175	155377		21.9717	6.39791		21.9533	14.1108		22.0175	15.4935
22.0332	155262		21.9877	6.40314		21.9689	14.1159		22.0332	15.4987
22.0491	155168		22.0032	6.40314		21.9845	14.1159		22.0491	15.4987
22.0647	155071		22.0187	6.40838		22.0004	14.1209		22.0647	15.5039
22.0803	154961		22.0344	6.40838		22.0157	14.1259		22.0803	15.509
22.096	154883		22.05	6.40838		22.0313	14.131		22.096	15.509
22.1116	154822		22.0655	6.40838		22.0471	14.131		22.1116	15.5142
22.1269	154761		22.0811	6.41361		22.0625	14.136		22.1269	15.5194
22.1425	154725		22.0967	6.41361		22.0783	14.136		22.1425	15.5194
22.1581	154738		22.1124	6.41885		22.0939	14.1411		22.1581	15.5245
22.1739	154748		22.128	6.41885		22.1097	14.1461		22.1739	15.5297
22.1893	154762		22.1437	6.41885		22.1254	14.1461		22.1893	15.5297
22.2051	154768		22.1593	6.41885		22.1407	14.1511		22.2051	15.5349
22.2207	154827		22.1752	6.42408		22.1563	14.1562		22.2207	15.5401
22.2365	154821		22.1904	6.42408		22.172	14.1562		22.2365	15.5401
22.2519	154810		22.2061	6.42932		22.1877	14.1612		22.2519	15.5452
22.2675	154867		22.222	6.42932		22.2032	14.1612		22.2675	15.5504
22.2832	154936		22.2374	6.42932		22.2189	14.1662		22.2832	15.5504
22.2989	154983		22.2531	6.43455		22.2345	14.1662		22.2989	15.5556
22.3145	155032		22.2686	6.43455		22.2503	14.1713		22.3145	15.5607
22.3301	155109		22.2842	6.43455		22.2656	14.1763		22.3301	15.5607
22.3458	155165		22.3001	6.43979		22.2812	14.1763		22.3458	15.5659
22.3615	155182		22.3154	6.43979		22.2969	14.1814		22.3615	15.5711
22.3768	155224		22.3311	6.43979		22.3126	14.1814		22.3768	15.5762
22.3925	155230		22.347	6.44503		22.3283	14.1864		22.3925	15.5762
22.4083	155182		22.3627	6.44503		22.3439	14.1864		22.4083	15.5814
22.4239	155157		22.3782	6.44503		22.3594	14.1914		22.4239	15.5814
22.4392	155108		22.3938	6.44503		22.3753	14.1965		22.4392	15.5866
22.4553	154988		22.4094	6.45026		22.3909	14.1965		22.4553	15.5917
22.4708	154903		22.4251	6.45026		22.4063	14.2015		22.4708	15.5969
22.4865	154829		22.4404	6.45026		22.4219	14.2066		22.4865	15.5969
22.5018	154689		22.4563	6.4555		22.4379	14.2066		22.5018	15.6021
22.5174	154555		22.4717	6.4555		22.4535	14.2116		22.5174	15.6021
22.5334	154464		22.4873	6.4555		22.4691	14.2166		22.5334	15.6072
22.5488	154309		22.5032	6.46073		22.4846	14.2217		22.5488	15.6072
22.5644	154172		22.5187	6.46073		22.5002	14.2267		22.5644	15.6124
22.58	154056		22.5343	6.46073		22.5159	14.2317		22.58	15.6176
22.5956	154009		22.5499	6.46073		22.5315	14.2368		22.5956	15.6176
22.6114	153942		22.5654	6.46597		22.5468	14.2368		22.6114	15.6227
22.6267	153907		22.581	6.46597		22.5625	14.2418		22.6267	15.6279
22.6423	153887		22.5966	6.46597		22.5783	14.2469		22.6423	15.6331
22.658	153847		22.6125	6.46597		22.5936	14.2519		22.658	15.6331
22.6739	153832		22.6282	6.4712		22.6096	14.2519		22.6739	15.6382
22.6892	153827		22.6437	6.4712		22.6253	14.2569		22.6892	15.6434
22.7049	153855		22.6594	6.4712		22.6408	14.262		22.7049	15.6434
22.7206	153910		22.675	6.4712		22.6564	14.267		22.7206	15.6486
22.7364	154001		22.6906	6.47644		22.6718	14.272		22.7364	15.6538
22.7517	154090		22.7062	6.47644		22.6874	14.272		22.7517	15.6589
22.7673	154217		22.7216	6.47644		22.7032	14.2771		22.7673	15.6641
22.783	154337		22.7372	6.47644		22.7188	14.2771		22.783	15.6692
22.7988	154448		22.7528	6.48168		22.7344	14.2821		22.7988	15.6692
22.8144	154547		22.7686	6.48168		22.75	14.2872		22.8144	15.6744
22.8299	154630		22.784	6.48168		22.7658	14.2872		22.8299	15.6796
22.8458	154752		22.7999	6.48691		22.7814	14.2922		22.8458	15.6847
22.8614	154838		22.8155	6.48691		22.7968	14.2972		22.8614	15.6847
22.8767	154914		22.8312	6.48691		22.8124	14.2972		22.8767	15.6899
22.8923	154997		22.8466	6.48691		22.828	14.3023		22.8923	15.6951
22.908	155082		22.8622	6.49215		22.8436	14.3073		22.908	15.7003
22.9238	155139		22.8781	6.49215		22.8594	14.3073		22.9238	15.7054
22.9391	155199		22.8938	6.49215		22.8749	14.3123		22.9391	15.7054
22.9591	155247		22.9093	6.49215		22.8905	14.3174		22.9591	15.7106
22.9749	155301		22.9249	6.49738		22.9062	14.3174		22.9749	15.7158
22.9902	155335		22.9406	6.49738		22.9218	14.3224		22.9902	15.7209
23.0059	155354		22.9562	6.49738		22.9373	14.3224		23.0059	15.7209
23.0215	155348		22.9715	6.49738		22.9533	14.3275		23.0215	15.7261
23.0372	155349		22.9872	6.50262		22.9687	14.3325		23.0372	15.7313
23.0528	155401		23.0031	6.50262		22.9843	14.3325		23.0528	15.7364
23.0684	155453		23.0187	6.50262		23	14.3375		23.0684	15.7416
23.0841	155505		23.0343	6.50785		23.0156	14.3375		23.0841	15.7468
23.0998	155601		23.0499	6.50785		23.0314	14.3426		23.0998	15.7519
23.1155	155728		23.0654	6.50785		23.0467	14.3476		23.1155	15.7519
23.1308	155785		23.0811	6.50785		23.0623	14.3476		23.1308	15.7571
23.1465	155850		23.0965	6.51309		23.0779	14.3526		23.1465	15.7623
23.1624	155924		23.1121	6.51309		23.0935	14.3526		23.1624	15.7674
23.1781	155952		23.128	6.51309		23.1095	14.3577		23.1781	15.7726
23.1936	156020		23.1436	6.51309		23.1251	14.3627		23.1936	15.7778
23.2092	156105		23.1591	6.51309		23.1408	14.3627		23.2092	15.7829
23.2248	156195		23.1747	6.51309		23.1563	14.3678		23.2248	15.7881
23.2404	156236		23.1903	6.51832		23.1719	14.3728		23.2404	15.7881
23.2558	156292		23.2059	6.51832		23.1873	14.3728		23.2558	15.7933
23.2714	156319		23.2214	6.51832		23.2029	14.3778		23.2714	15.7985
23.2871	156324		23.2371	6.51832		23.2189	14.3829		23.2871	15.8036
23.3028	156298		23.2531	6.52356		23.2345	14.3829		23.3028	15.8036
23.3184	156294		23.2684	6.52356		23.2501	14.3879		23.3184	15.8088
23.334	156292		23.2841	6.52356		23.2657	14.3879		23.334	15.814
23.3496	156304		23.2997	6.52356		23.2813	14.393		23.3496	15.8191
23.3654	156331		23.3152	6.52356		23.2969	14.398		23.3654	15.8191
23.3808	156344		23.331	6.52356		23.3123	14.398		23.3808	15.8243
23.3964	156358		23.3465	6.52356		23.3279	14.403		23.3964	15.8295
23.4121	156346		23.3621	6.5288		23.3435	14.403		23.4121	15.8295
23.4277	156308		23.3777	6.5288		23.3592	14.4081		23.4277	15.8346
23.4433	156285		23.3935	6.5288		23.3749	14.4131		23.4433	15.8398
23.459	156248		23.409	6.5288		23.3904	14.4131		23.459	15.8398
23.4745	156200		23.4245	6.5288		23.4061	14.4181		23.4745	15.845
23.4903	156115		23.4403	6.53403		23.4219	14.4181		23.4903	15.8501
23.5058	156066		23.4561	6.53403		23.4372	14.4232		23.5058	15.8501
23.5214	155935		23.4714	6.53403		23.4528	14.4232		23.5214	15.8553
23.537	155870		23.487	6.53403		23.4685	14.4282		23.537	15.8605
23.5527	155800		23.5026	6.53403		23.4845	14.4332		23.5527	15.8605
23.5684	155725		23.5184	6.53927		23.5001	14.4332		23.5684	15.8656
23.5839	155648		23.534	6.53927		23.5155	14.4383		23.5839	15.8656
23.5995	155570		23.5496	6.53927		23.5313	14.4383		23.5995	15.8708
23.6154	155479		23.5679	6.5445		23.5469	14.4433		23.6154	15.876
23.6307	155361		23.5837	6.5445		23.5625	14.4433		23.6307	15.876
23.6464	155218		23.5991	6.5445		23.5779	14.4484		23.6464	15.8811
23.6621	155081		23.6147	6.5445		23.5935	14.4534		23.6621	15.8863
23.6777	154939		23.6307	6.54974		23.6091	14.4534		23.6777	15.8863
23.6933	154841		23.6461	6.54974		23.6248	14.4584		23.6933	15.8915
23.7089	154750		23.6616	6.54974		23.6404	14.4584		23.7089	15.8915
23.7248	154678		23.6773	6.54974		23.656	14.4635		23.7248	15.8966
23.7402	154632		23.6929	6.54974		23.6719	14.4635		23.7402	15.9018
23.7557	154561		23.7087	6.55497		23.6875	14.4685		23.7557	15.9018
23.7713	154492		23.724	6.55497		23.7031	14.4735		23.7713	15.907
23.7872	154456		23.7396	6.55497		23.7184	14.4735		23.7872	15.907
23.8029	154449		23.7554	6.55497		23.7341	14.4786		23.8029	15.9121
23.8183	154445		23.771	6.56021		23.75	14.4786		23.8183	15.9173
23.8338	154475		23.7866	6.56021		23.7657	14.4836		23.8338	15.9173
23.8495	154483		23.8022	6.56021		23.7812	14.4887		23.8495	15.9225
23.8653	154470		23.818	6.56021		23.7968	14.4887		23.8653	15.9276
23.8806	154480		23.8336	6.56545		23.8123	14.4937		23.8806	15.9276
23.8963	154523		23.849	6.56545		23.828	14.4937		23.8963	15.9328
23.912	154564		23.8647	6.56545		23.8436	14.4987		23.912	15.938
23.9277	154600		23.8807	6.57068		23.859	14.5038		23.9277	15.938
23.9433	154699		23.8962	6.57068		23.8746	14.5038		23.9433	15.9431
23.9588	154773		23.9116	6.57068		23.8903	14.5088		23.9588	15.9483
23.9745	154850		23.9272	6.57068		23.906	14.5088		23.9745	15.9483
23.9902	154960		23.9428	6.57068		23.9216	14.5138		23.9902	15.9535
24.0056	155071		23.9585	6.57592		23.9372	14.5138		24.0056	15.9587
24.0213	155183		23.974	6.57592		23.9528	14.5189		24.0213	15.9638
24.0369	155293		23.9896	6.57592		23.9687	14.5189		24.0369	15.9638
24.0526	155399		24.0053	6.58115		23.984	14.5239		24.0526	15.969
24.0683	155528		24.021	6.58115		23.9996	14.5239		24.0683	15.9742
24.0838	155619		24.0366	6.58115		24.0153	14.529		24.0838	15.9793
24.0994	155679		24.0522	6.58115		24.031	14.529		24.0994	15.9845
24.1153	155754		24.0678	6.58639		24.0466	14.534		24.1153	15.9897
24.1306	155890		24.0834	6.58639		24.0622	14.534		24.1306	15.9897
24.1462	155972		24.099	6.58639		24.0781	14.539		24.1462	15.9948
24.1619	156069		24.1146	6.58639		24.0936	14.539		24.1619	16
24.1776	156189		24.1302	6.58639		24.1089	14.5441		24.1776	16.0052
24.1931	156295		24.1459	6.59162		24.1246	14.5441		24.1931	16.0103
24.2088	156397		24.1616	6.59162		24.1406	14.5441		24.2088	16.0103
24.2246	156493		24.1771	6.59162		24.1561	14.5491		24.2246	16.0155
24.2402	156595		24.1928	6.59162		24.1717	14.5491		24.2402	16.0207
24.2556	156648		24.2086	6.59162		24.1873	14.5542		24.2556	16.0258
24.2712	156669		24.224	6.59162		24.203	14.5542		24.2712	16.031
24.2869	156661		24.2396	6.59686		24.2187	14.5592		24.2869	16.031
24.3026	156630		24.2552	6.59686		24.2339	14.5592		24.3026	16.0362
24.3182	156566		24.2709	6.59686		24.2496	14.5642		24.3182	16.0413
24.3337	156472		24.2866	6.59686		24.2653	14.5642		24.3337	16.0413
24.3494	156349		24.3021	6.60209		24.281	14.5693		24.3494	16.0465
24.3653	156244		24.3177	6.60209		24.2965	14.5693		24.3653	16.0517
24.3805	156129		24.3336	6.60209		24.3121	14.5743		24.3805	16.0517
24.3961	155980		24.3489	6.60733		24.3279	14.5743		24.3961	16.0569
24.4119	155856		24.3646	6.60733		24.3433	14.5743		24.4119	16.0569
24.4275	155791		24.3805	6.60733		24.3589	14.5793		24.4275	16.062
24.4431	155690		24.396	6.60733		24.3745	14.5793		24.4431	16.062
24.4588	155587		24.4117	6.61257		24.3905	14.5844		24.4588	16.0672
24.4743	155468		24.4273	6.61257		24.4062	14.5844		24.4743	16.0672
24.4902	155333		24.4429	6.61257		24.4218	14.5894		24.4902	16.0724
24.5055	155241		24.4586	6.61257		24.4373	14.5894		24.5055	16.0724
24.5212	155167		24.4739	6.6178		24.453	14.5894		24.5212	16.0775
24.5371	155088		24.4895	6.6178		24.4686	14.5945		24.5371	16.0775
24.5525	155023		24.5052	6.6178		24.4839	14.5945		24.5525	16.0827
24.5681	154976		24.5209	6.6178		24.4995	14.5995		24.5681	16.0827
24.5837	154918		24.5365	6.6178		24.5152	14.5995		24.5837	16.0879
24.5993	154866		24.5521	6.62304		24.5308	14.6045		24.5993	16.093
24.6152	154847		24.5679	6.62304		24.5464	14.6045		24.6152	16.093
24.6305	154802		24.5835	6.62304		24.5621	14.6096		24.6305	16.0982
24.6461	154770		24.5988	6.62304		24.5777	14.6096		24.6461	16.0982
24.6621	154727		24.6145	6.62304		24.5934	14.6146		24.6621	16.1034
24.6777	154692		24.6305	6.62827		24.6088	14.6146		24.6777	16.1085
24.6933	154653		24.6458	6.62827		24.6244	14.6197		24.6933	16.1085
24.7088	154581		24.6615	6.62827		24.6401	14.6197		24.7088	16.1137
24.7244	154519		24.6771	6.62827		24.6562	14.6247		24.7244	16.1137
24.7399	154510		24.6927	6.62827		24.6715	14.6247		24.7399	16.1189
24.7555	154464		24.7085	6.63351		24.687	14.6297		24.7555	16.124
24.771	154430		24.7238	6.63351		24.7026	14.6348		24.771	16.124
24.7867	154372		24.7394	6.63351		24.7185	14.6348		24.7867	16.1292
24.8027	154353		24.7551	6.63351		24.7338	14.6398		24.8027	16.1292
24.8183	154338		24.7711	6.63351		24.7494	14.6398		24.8183	16.1344
24.8338	154326		24.7866	6.63351		24.7651	14.6448		24.8338	16.1395
24.8495	154332		24.8022	6.63874		24.7808	14.6448		24.8495	16.1395
24.865	154328		24.8178	6.63874		24.7964	14.6499		24.865	16.1447
24.8804	154301		24.8335	6.63874		24.8121	14.6499		24.8804	16.1447
24.8961	154242		24.8489	6.63874		24.8278	14.6549		24.8961	16.1499
24.9117	154169		24.8645	6.63874		24.8434	14.6549		24.9117	16.1499
24.9274	154072		24.88	6.64398		24.8587	14.66		24.9274	16.1499
24.943	153927		24.8958	6.64398		24.8745	14.66		24.943	16.155
24.9586	153787		24.9115	6.64398		24.8904	14.665		24.9586	16.155
24.9742	153615		24.927	6.64398		24.9058	14.665		24.9742	16.1602
24.99	153453		24.9426	6.64398		24.9214	14.67		24.99	16.1602
25.0054	153265		24.9585	6.64921		24.9371	14.6751		25.0054	16.1602
25.021	153073		24.9738	6.64921		24.9526	14.6751		25.021	16.1654
25.0367	152927		24.9894	6.64921		24.9684	14.6801		25.0367	16.1654
25.0524	152831		25.005	6.64921		24.9838	14.6851		25.0524	16.1705
25.068	152747		25.0207	6.64921		24.9994	14.6851		25.068	16.1757
25.0836	152689		25.0363	6.64921		25.0151	14.6902		25.0836	16.1757
25.0992	152702		25.052	6.65445		25.0308	14.6902		25.0992	16.1757
25.115	152742		25.0677	6.65445		25.0463	14.6952		25.115	16.1809
25.1303	152821		25.0834	6.65445		25.062	14.6952		25.1303	16.1809
25.146	152936		25.0987	6.65445		25.0777	14.7003		25.146	16.1861
25.1617	153096		25.1144	6.65445		25.0932	14.7053		25.1617	16.1861
25.1773	153269		25.13	6.65969		25.1088	14.7053		25.1773	16.1912
25.193	153451		25.1457	6.65969		25.1243	14.7053		25.193	16.1964
25.2086	153636		25.1613	6.65969		25.1403	14.7103		25.2086	16.2016
25.2244	153817		25.1769	6.65969		25.1559	14.7103		25.2244	16.2067
25.24	153971		25.1927	6.66492		25.1716	14.7154		25.24	16.2067
25.2553	154115		25.2084	6.66492		25.1871	14.7154		25.2553	16.2119
25.271	154249		25.2237	6.66492		25.2027	14.7204		25.271	16.2171
25.2869	154391		25.2393	6.66492		25.2184	14.7204		25.2869	16.2222
25.3025	154529		25.2553	6.66492		25.2337	14.7204		25.3025	16.2274
25.3181	154639		25.2709	6.67016		25.2493	14.7254		25.3181	16.2326
25.3337	154701		25.2864	6.67016		25.265	14.7254		25.3337	16.2377
25.3494	154762		25.3021	6.67016		25.2807	14.7254		25.3494	16.2429
25.365	154801		25.3177	6.67016		25.2963	14.7305		25.365	16.2481
25.3805	154786		25.3333	6.67539		25.3119	14.7305		25.3805	16.2481
25.3959	154767		25.3487	6.67539		25.3276	14.7355		25.3959	16.2532
25.4119	154743		25.3643	6.67539		25.343	14.7355		25.4119	16.2584
25.4273	154700		25.3799	6.68063		25.3586	14.7406		25.4273	16.2636
25.4429	154663		25.3957	6.68063		25.3743	14.7456		25.4429	16.2687
25.4585	154636		25.4113	6.68063		25.39	14.7456		25.4585	16.2687
25.4741	154621		25.4269	6.68586		25.4057	14.7506		25.4741	16.2739
25.4898	154596		25.4427	6.68586		25.4213	14.7506		25.4898	16.2791
25.5052	154581		25.4583	6.68586		25.4369	14.7506		25.5052	16.2791
25.5209	154557		25.4736	6.68586		25.4525	14.7557		25.5209	16.2842
25.5365	154543		25.4892	6.6911		25.4683	14.7607		25.5365	16.2894
25.5523	154517		25.5049	6.6911		25.4837	14.7607		25.5523	16.2894
25.5679	154470		25.5206	6.6911		25.4992	14.7607		25.5679	16.2946
25.5834	154421		25.5363	6.6911		25.5149	14.7657		25.5834	16.2946
25.5991	154355		25.5518	6.6911		25.5306	14.7657		25.5991	16.2997
25.615	154279		25.5674	6.69634		25.5462	14.7708		25.615	16.2997
25.6302	154170		25.5833	6.69634		25.5619	14.7708		25.6302	16.3049
25.6458	154034		25.5986	6.69634		25.5774	14.7758		25.6458	16.3049
25.6615	153876		25.6143	6.69634		25.5932	14.7758		25.6615	16.3101
25.6775	153730		25.6298	6.69634		25.6086	14.7809		25.6775	16.3101
25.693	153545		25.6456	6.69634		25.6246	14.7809		25.693	16.3152
25.7086	153375		25.6612	6.70157		25.6398	14.7859		25.7086	16.3152
25.7242	153259		25.6768	6.70157		25.6555	14.7859		25.7242	16.3204
25.7398	153208		25.6924	6.70157		25.6711	14.7909		25.7398	16.3204
25.7552	153169		25.7083	6.70157		25.6869	14.7909		25.7552	16.3256
25.7708	153145		25.7236	6.70157		25.7027	14.796		25.7708	16.3256
25.7864	153141		25.7392	6.70157		25.7183	14.796		25.7864	16.3256
25.8022	153100		25.7548	6.70681		25.7338	14.801		25.8022	16.3307
25.8178	153088		25.7705	6.70681		25.7495	14.801		25.8178	16.3307
25.8333	153113		25.7861	6.70681		25.7648	14.8061		25.8333	16.3359
25.849	153121		25.8018	6.70681		25.7805	14.8061		25.849	16.3359
25.8648	153151		25.8174	6.70681		25.7965	14.8111		25.8648	16.3411
25.8802	153195		25.8367	6.71204		25.8119	14.8161		25.8802	16.3411
25.8958	153235		25.852	6.71204		25.8276	14.8161		25.8958	16.3463
25.9117	153281		25.8676	6.71204		25.8431	14.8212		25.9117	16.3463
25.9272	153315		25.8836	6.71204		25.8586	14.8262		25.9272	16.3514
25.9428	153327		25.8989	6.71204		25.8745	14.8262		25.9428	16.3566
25.9584	153336		25.9147	6.71204		25.8898	14.8312		25.9584	16.3566
25.974	153360		25.9301	6.71204		25.9054	14.8363		25.974	16.3566
25.9898	153374		25.9461	6.71204		25.9213	14.8363		25.9898	16.3618
26.0052	153387		25.9617	6.71728		25.937	14.8413		26.0052	16.3669
26.0208	153362		25.977	6.71728		25.9526	14.8413		26.0208	16.3669
26.0365	153326		25.9927	6.71728		25.9682	14.8463		26.0365	16.3669
26.0522	153262		26.0083	6.71728		25.9839	14.8463		26.0522	16.3721
26.0678	153198		26.0241	6.71728		25.9995	14.8514		26.0678	16.3773
26.0834	153121		26.0414	6.71728		26.0148	14.8564		26.0834	16.3773
26.0992	153020		26.057	6.72251		26.0304	14.8564		26.0992	16.3773
26.1148	152941		26.0728	6.72251		26.046	14.8564		26.1148	16.3824
26.1301	152856		26.0885	6.72251		26.0617	14.8615		26.1301	16.3876
26.1458	152787		26.1037	6.72251		26.0773	14.8615		26.1458	16.3876
26.1615	152710		26.1194	6.72775		26.0929	14.8665		26.1615	16.3928
26.1771	152634		26.135	6.72775		26.1084	14.8665		26.1771	16.3928
26.1927	152566		26.151	6.72775		26.1244	14.8715		26.1927	16.3979
26.2083	152515		26.1666	6.72775		26.1397	14.8715		26.2083	16.3979
26.2241	152488		26.1821	6.72775		26.1553	14.8766		26.2241	16.4031
26.2398	152463		26.1977	6.72775		26.1739	14.8816		26.2398	16.4031
26.2551	152411		26.2132	6.73298		26.1896	14.8816		26.2551	16.4083
26.2707	152388		26.2288	6.73298		26.2052	14.8866		26.2707	16.4083
26.2864	152345		26.2444	6.73298		26.2209	14.8866		26.2864	16.4134
26.3021	152303		26.26	6.73298		26.2365	14.8917		26.3021	16.4134
26.3177	152271		26.276	6.73822		26.252	14.8917		26.3177	16.4186
26.3333	152299		26.2915	6.73822		26.2676	14.8967		26.3333	16.4186
26.3489	152348		26.3071	6.73822		26.2836	14.8967		26.3489	16.4238
26.3647	152423		26.3228	6.73822		26.2992	14.8967		26.3647	16.4289
26.3801	152467		26.3384	6.74346		26.3148	14.9018		26.3801	16.4289
26.3956	152539		26.3537	6.74346		26.3303	14.9018		26.3956	16.4341
26.4113	152580		26.3693	6.74346		26.346	14.9068		26.4113	16.4341
26.4271	152576		26.385	6.74346		26.3616	14.9068		26.4271	16.4393
26.4427	152628		26.4007	6.74869		26.3772	14.9118		26.4427	16.4393
26.4582	152664		26.4163	6.74869		26.3926	14.9118		26.4582	16.4444
26.4741	152657		26.4319	6.74869		26.4082	14.9118		26.4741	16.4496
26.4896	152700		26.4475	6.75393		26.4242	14.9169		26.4896	16.4496
26.505	152741		26.4631	6.75393		26.4398	14.9169		26.505	16.4548
26.5206	152768		26.4787	6.75393		26.4553	14.9219		26.5206	16.4599
26.5363	152799		26.4943	6.75393		26.471	14.9219		26.5363	16.4599
26.5521	152850		26.5103	6.75393		26.4869	14.9269		26.5521	16.4651
26.5677	152898		26.5259	6.75393		26.5023	14.9269		26.5677	16.4651
26.5832	152980		26.5415	6.75916		26.5179	14.932		26.5832	16.4703
26.5989	153050		26.5571	6.75916		26.5332	14.932		26.5989	16.4703
26.6147	153127		26.5727	6.75916		26.5488	14.937		26.6147	16.4754
26.63	153187		26.5884	6.75916		26.5644	14.937		26.63	16.4806
26.6457	153188		26.6037	6.75916		26.5801	14.937		26.6457	16.4806
26.6614	153179		26.6193	6.7644		26.5958	14.9421		26.6614	16.4858
26.677	153159		26.6351	6.7644		26.6114	14.9421		26.677	16.4858
26.6926	153128		26.6507	6.7644		26.6269	14.9421		26.6926	16.491
26.7082	153087		26.6662	6.7644		26.6425	14.9471		26.7082	16.491
26.724	153054		26.6821	6.7644		26.6581	14.9471		26.724	16.4961
26.7396	153050		26.6974	6.76963		26.6738	14.9521		26.7396	16.5013
26.755	153013		26.713	6.76963		26.6897	14.9521		26.755	16.5013
26.7706	152968		26.7286	6.76963		26.7052	14.9521		26.7706	16.5013
26.7866	152881		26.7443	6.76963		26.7207	14.9572		26.7866	16.5065
26.8022	152810		26.7603	6.76963		26.7363	14.9622		26.8022	16.5065
26.8177	152703		26.7759	6.76963		26.752	14.9622		26.8177	16.5116
26.8333	152615		26.7914	6.76963		26.7678	14.9622		26.8333	16.5116
26.8489	152573		26.807	6.76963		26.7834	14.9672		26.8489	16.5168
26.8646	152522		26.8226	6.76963		26.7987	14.9672		26.8646	16.5168
26.8799	152437		26.8383	6.77487		26.8143	14.9672		26.8799	16.522
26.8955	152418		26.8536	6.77487		26.83	14.9723		26.8955	16.522
26.9113	152393		26.8692	6.77487		26.8457	14.9723		26.9113	16.5271
26.927	152409		26.8848	6.77487		26.8613	14.9773		26.927	16.5323
26.9426	152453		26.9008	6.77487		26.8769	14.9773		26.9426	16.5323
26.9582	152499		26.9164	6.77487		26.8927	14.9773		26.9582	16.5375
26.974	152564		26.9319	6.77487		26.908	14.9824		26.974	16.5426
26.9896	152647		26.9476	6.77487		26.924	14.9824		26.9896	16.5426
27.0049	152748		26.9629	6.77487		26.9393	14.9874		27.0049	16.5478
27.0205	152869		26.9786	6.7801		26.955	14.9874		27.0205	16.5478
27.0364	152932		26.9942	6.7801		26.9707	14.9924		27.0364	16.553
27.0519	152987		27.0099	6.7801		26.9864	14.9924		27.0519	16.5581
27.0676	153051		27.0255	6.7801		27.002	14.9924		27.0676	16.5581
27.0831	153084		27.0411	6.78534		27.0175	14.9975		27.0831	16.5633
27.0989	153058		27.0567	6.78534		27.0333	14.9975		27.0989	16.5633
27.1146	153096		27.0724	6.78534		27.049	15.0025		27.1146	16.5685
27.1299	153135		27.0882	6.78534		27.0643	15.0025		27.1299	16.5685
27.1455	153126		27.1035	6.78534		27.0799	15.0025		27.1455	16.5736
27.1611	153106		27.1192	6.79058		27.0956	15.0076		27.1611	16.5736
27.1771	153070		27.1348	6.79058		27.1113	15.0076		27.1771	16.5788
27.1926	153014		27.1507	6.79058		27.1269	15.0126		27.1926	16.5788
27.2083	152945		27.1663	6.79058		27.1424	15.0126		27.2083	16.5788
27.2239	152892		27.1819	6.79581		27.1581	15.0176		27.2239	16.584
27.2395	152865		27.1975	6.79581		27.1739	15.0176		27.2395	16.584
27.255	152834		27.2129	6.79581		27.1893	15.0227		27.255	16.5892
27.2704	152822		27.2285	6.79581		27.2049	15.0227		27.2704	16.5892
27.2861	152829		27.2442	6.80105		27.2206	15.0277		27.2861	16.5943
27.3019	152842		27.2598	6.80105		27.2362	15.0328		27.3019	16.5943
27.3175	152864		27.2755	6.80105		27.2519	15.0328		27.3175	16.5995
27.333	152899		27.2911	6.80105		27.2675	15.0328		27.333	16.6046
27.3487	152952		27.3067	6.80105		27.2831	15.0378		27.3487	16.6046
27.3645	153025		27.3223	6.80628		27.2989	15.0428		27.3645	16.6098
27.3798	153041		27.3382	6.80628		27.3146	15.0428		27.3798	16.6098
27.3955	153044		27.3535	6.80628		27.3298	15.0479		27.3955	16.615
27.4114	153033		27.3691	6.81152		27.3455	15.0479		27.4114	16.615
27.4268	153034		27.3848	6.81152		27.3612	15.0529		27.4268	16.6202
27.4425	152976		27.4005	6.81152		27.3767	15.0529		27.4425	16.6202
27.4581	152982		27.4161	6.81675		27.3924	15.0579		27.4581	16.6253
27.4737	153020		27.4316	6.81675		27.4079	15.0579		27.4737	16.6253
27.4894	153029		27.4473	6.81675		27.4239	15.063		27.4894	16.6305
27.5048	153032		27.4628	6.81675		27.4396	15.063		27.5048	16.6305
27.5204	153108		27.4785	6.82199		27.4551	15.068		27.5204	16.6357
27.5365	153147		27.494	6.82199		27.4705	15.068		27.5365	16.6408
27.5518	153167		27.5101	6.82199		27.4861	15.0731		27.5518	16.6408
27.5674	153185		27.5257	6.82199		27.502	15.0731		27.5674	16.646
27.583	153163		27.5412	6.82723		27.5176	15.0781		27.583	16.646
27.5987	153133		27.5569	6.82723		27.5332	15.0781		27.5987	16.6512
27.6145	153096		27.5725	6.82723		27.5488	15.0831		27.6145	16.6563
27.6298	153054		27.5881	6.82723		27.5645	15.0831		27.6298	16.6563
27.6454	153007		27.6034	6.82723		27.5801	15.0882		27.6454	16.6615
27.6614	152956		27.619	6.82723		27.5954	15.0882		27.6614	16.6667
27.6768	152932		27.6347	6.82723		27.611	15.0932		27.6768	16.6667
27.6923	152924		27.6505	6.82723		27.6266	15.0932		27.6923	16.6718
27.708	152937		27.666	6.83246		27.6424	15.0982		27.708	16.677
27.7236	152945		27.6816	6.83246		27.6578	15.0982		27.7236	16.677
27.7394	153043		27.6973	6.83246		27.6736	15.0982		27.7394	16.6822
27.7548	153121		27.7129	6.83246		27.6892	15.1033		27.7548	16.6822
27.7704	153156		27.7284	6.83246		27.705	15.1033		27.7704	16.6822
27.7863	153175		27.744	6.83246		27.7204	15.1083		27.7863	16.6873
27.8019	153144		27.7597	6.83246		27.7361	15.1083		27.8019	16.6925
27.8176	153109		27.7753	6.83246		27.752	15.1134		27.8176	16.6925
27.8331	153101		27.791	6.8377		27.7676	15.1134		27.8331	16.6977
27.8487	153116		27.8066	6.8377		27.7831	15.1134		27.8487	16.6977
27.8644	153151		27.8222	6.8377		27.7988	15.1184		27.8644	16.7028
27.8797	153188		27.838	6.8377		27.8144	15.1184		27.8797	16.708
27.8953	153256		27.8534	6.8377		27.83	15.1184		27.8953	16.708
27.911	153320		27.869	6.8377		27.8454	15.1234		27.911	16.7132
27.9267	153393		27.8846	6.8377		27.861	15.1234		27.9267	16.7132
27.9423	153468		27.9004	6.8377		27.8767	15.1234		27.9423	16.7184
27.9579	153544		27.916	6.8377		27.8924	15.1285		27.9579	16.7235
27.9737	153618		27.9315	6.8377		27.9078	15.1285		27.9737	16.7235
27.9894	153689		27.9472	6.8377		27.9236	15.1335		27.9894	16.7287
28.0047	153697		27.9629	6.8377		27.9392	15.1335		28.0047	16.7287
28.0203	153695		27.9784	6.8377		27.955	15.1335		28.0203	16.7339
28.0359	153664		27.994	6.8377		27.9703	15.1385		28.0359	16.7339
28.0516	153600		28.01	6.84293		27.9859	15.1385		28.0516	16.739
28.0672	153500		28.0256	6.84293		28.0016	15.1436		28.0672	16.739
28.0831	153420		28.0412	6.84293		28.0173	15.1436		28.0831	16.7442
28.0987	153336		28.06	6.84293		28.033	15.1436		28.0987	16.7442
28.1144	153253		28.0756	6.84293		28.0485	15.1486		28.1144	16.7442
28.1297	153181		28.0913	6.84293		28.0643	15.1486		28.1297	16.7493
28.1453	153127		28.1066	6.84817		28.0799	15.1537		28.1453	16.7493
28.1612	153042		28.1222	6.84817		28.0956	15.1537		28.1612	16.7545
28.1769	152958		28.1379	6.84817		28.1109	15.1537		28.1769	16.7545
28.1925	152878		28.1536	6.84817		28.1265	15.1587		28.1925	16.7545
28.208	152774		28.1692	6.84817		28.1422	15.1587		28.208	16.7545
28.2237	152690		28.1848	6.84817		28.1577	15.1587		28.2237	16.7597
28.2392	152598		28.2006	6.84817		28.1738	15.1637		28.2392	16.7597
28.255	152511		28.2162	6.8534		28.1893	15.1637		28.255	16.7649
28.2703	152455		28.2316	6.8534		28.2049	15.1637		28.2703	16.7649
28.2862	152425		28.2472	6.8534		28.2205	15.1637		28.2862	16.77
28.3018	152432		28.2629	6.8534		28.2361	15.1688		28.3018	16.77
28.3174	152447		28.2786	6.8534		28.2515	15.1688		28.3174	16.7752
28.333	152468		28.2942	6.85864		28.2672	15.1688		28.333	16.7752
28.3486	152497		28.3097	6.85864		28.2829	15.1738		28.3486	16.7804
28.3642	152534		28.3256	6.85864		28.2985	15.1738		28.3642	16.7804
28.3796	152563		28.3413	6.85864		28.3141	15.1738		28.3796	16.7855
28.3952	152583		28.3565	6.86387		28.3298	15.1788		28.3952	16.7855
28.4112	152579		28.3721	6.86387		28.3455	15.1788		28.4112	16.7907
28.4269	152525		28.3878	6.86387		28.3611	15.1788		28.4269	16.7907
28.4424	152498		28.4036	6.86387		28.3768	15.1839		28.4424	16.7959
28.4581	152448		28.4192	6.86387		28.3921	15.1839		28.4581	16.7959
28.4736	152338		28.4347	6.86387		28.4077	15.1889		28.4736	16.801
28.4892	152241		28.4506	6.86387		28.4234	15.1889		28.4892	16.801
28.5045	152144		28.4662	6.86387		28.4391	15.1889		28.5045	16.8062
28.5201	152064		28.4815	6.86911		28.4547	15.1939		28.5201	16.8062
28.5361	152012		28.4971	6.86911		28.4703	15.1939		28.5361	16.8114
28.5517	151987		28.5127	6.86911		28.4859	15.1939		28.5517	16.8114
28.5673	151988		28.5287	6.86911		28.5017	15.199		28.5673	16.8165
28.5829	151981		28.5443	6.86911		28.5171	15.199		28.5829	16.8165
28.5986	152004		28.5599	6.86911		28.5327	15.204		28.5986	16.8217
28.6142	152090		28.5756	6.86911		28.5484	15.204		28.6142	16.8217
28.6295	152230		28.5911	6.87435		28.5641	15.204		28.6295	16.8217
28.6452	152333		28.6065	6.87435		28.5797	15.2091		28.6452	16.8269
28.6608	152453		28.6221	6.87435		28.5953	15.2091		28.6608	16.8269
28.6767	152582		28.6381	6.87435		28.6111	15.2141		28.6767	16.832
28.6923	152713		28.6537	6.87435		28.6267	15.2141		28.6923	16.8372
28.7079	152825		28.6692	6.87958		28.642	15.2191		28.7079	16.8372
28.7236	152941		28.6849	6.87958		28.6577	15.2191		28.7236	16.8424
28.7391	153065		28.7005	6.87958		28.6734	15.2191		28.7391	16.8475
28.7545	153165		28.7162	6.87958		28.689	15.2242		28.7545	16.8527
28.7701	153237		28.7314	6.87958		28.7046	15.2242		28.7701	16.8527
28.7857	153278		28.7471	6.87958		28.7203	15.2292		28.7857	16.8579
28.8015	153285		28.7627	6.88482		28.7361	15.2292		28.8015	16.8579
28.8171	153257		28.7786	6.88482		28.7517	15.2343		28.8171	16.8579
28.8327	153191		28.7942	6.88482		28.7673	15.2343		28.8327	16.8631
28.8483	153086		28.8098	6.88482		28.7829	15.2343		28.8483	16.8631
28.8642	152925		28.8255	6.88482		28.7983	15.2393		28.8642	16.8682
28.8798	152765		28.8411	6.88482		28.8139	15.2393		28.8798	16.8682
28.8951	152606		28.8564	6.89005		28.8296	15.2443		28.8951	16.8734
28.9107	152465		28.8721	6.89005		28.8452	15.2443		28.9107	16.8734
28.9264	152345		28.8881	6.89005		28.8609	15.2494		28.9264	16.8734
28.9423	152237		28.9036	6.89005		28.8766	15.2494		28.9423	16.8786
28.958	152133		28.9191	6.89005		28.8922	15.2544		28.958	16.8786
28.9734	152058		28.9348	6.89529		28.9078	15.2544		28.9734	16.8786
28.9891	151993		28.9505	6.89529		28.9235	15.2594		28.9891	16.8786
29.0046	151953		28.9661	6.89529		28.9388	15.2594		29.0046	16.8837
29.0201	151922		28.9814	6.89529		28.9545	15.2645		29.0201	16.8837
29.0357	151877		28.997	6.90052		28.9705	15.2645		29.0357	16.8889
29.0513	151842		29.0128	6.90052		28.986	15.2695		29.0513	16.8889
29.0672	151828		29.0284	6.90052		29.0016	15.2695		29.0672	16.8889
29.0829	151802		29.0442	6.90052		29.0172	15.2746		29.0829	16.8941
29.0984	151804		29.0597	6.90052		29.0328	15.2746		29.0984	16.8941
29.1141	151802		29.0754	6.90052		29.0485	15.2796		29.1141	16.8941
29.1297	151782		29.0911	6.90576		29.0641	15.2796		29.1297	16.8992
29.1453	151759		29.1064	6.90576		29.0795	15.2846		29.1453	16.8992
29.1606	151730		29.122	6.90576		29.0951	15.2846		29.1606	16.9044
29.1763	151686		29.1376	6.90576		29.1107	15.2846		29.1763	16.9096
29.1922	151640		29.1533	6.90576		29.1263	15.2897		29.1922	16.9096
29.2076	151583		29.169	6.90576		29.1419	15.2897		29.2076	16.9147
29.2232	151549		29.1845	6.90576		29.1576	15.2947		29.2232	16.9147
29.2388	151547		29.2004	6.90576		29.1732	15.2947		29.2388	16.9199
29.2545	151544		29.2159	6.90576		29.1891	15.2947		29.2545	16.9199
29.2701	151498		29.2317	6.90576		29.2047	15.2997		29.2701	16.9251
29.2859	151499		29.247	6.90576		29.2204	15.2997		29.2859	16.9251
29.3013	151519		29.2627	6.91099		29.2357	15.3048		29.3013	16.9302
29.3169	151559		29.2782	6.91099		29.2513	15.3048		29.3169	16.9302
29.3327	151618		29.2939	6.91099		29.267	15.3048		29.3327	16.9354
29.3483	151725		29.3095	6.91099		29.2826	15.3098		29.3483	16.9354
29.3638	151882		29.3252	6.91099		29.2982	15.3098		29.3638	16.9406
29.3795	152016		29.341	6.91099		29.3139	15.3098		29.3795	16.9406
29.3953	152169		29.3563	6.91623		29.3296	15.3098		29.3953	16.9457
29.4109	152337		29.372	6.91623		29.3452	15.3149		29.4109	16.9509
29.4262	152512		29.3876	6.91623		29.3606	15.3149		29.4262	16.9509
29.4419	152690		29.4033	6.92147		29.3763	15.3199		29.4419	16.9561
29.4578	152846		29.4189	6.92147		29.392	15.3199		29.4578	16.9612
29.4734	153002		29.4347	6.92147		29.4074	15.3199		29.4734	16.9664
29.4888	153160		29.4503	6.92147		29.4233	15.3249		29.4888	16.9664
29.5044	153314		29.4659	6.9267		29.4391	15.3249		29.5044	16.9716
29.52	153446		29.4813	6.9267		29.4546	15.3249		29.52	16.9767
29.5356	153582		29.4969	6.9267		29.4702	15.33		29.5356	16.9819
29.5512	153711		29.5126	6.93194		29.4856	15.33		29.5512	16.9819
29.5669	153835		29.5282	6.93194		29.5012	15.335		29.5669	16.9871
29.5827	153943		29.5441	6.93194		29.5172	15.335		29.5827	16.9922
29.5984	154027		29.5596	6.93194		29.5331	15.335		29.5984	16.9922
29.614	154060		29.5753	6.93717		29.5484	15.34		29.614	16.9974
29.6296	154061		29.5909	6.93717		29.564	15.34		29.6296	16.9974
29.6452	154049		29.6062	6.93717		29.5796	15.3451		29.6452	17.0026
29.6609	153999		29.6219	6.94241		29.5952	15.3451		29.6609	17.0078
29.6761	153966		29.6378	6.94241		29.6109	15.3451		29.6761	17.0078
29.6918	153918		29.6534	6.94241		29.6262	15.3501		29.6918	17.0129
29.7074	153872		29.669	6.94241		29.6419	15.3501		29.7074	17.0129
29.7233	153846		29.6847	6.94764		29.6576	15.3501		29.7233	17.0181
29.7388	153778		29.7002	6.94764		29.6732	15.3552		29.7388	17.0233
29.7544	153737		29.7159	6.94764		29.6889	15.3552		29.7544	17.0233
29.7699	153731		29.7312	6.94764		29.7046	15.3552		29.7699	17.0284
29.7858	153765		29.7469	6.95288		29.7202	15.3602		29.7858	17.0284
29.8014	153808		29.7624	6.95288		29.7358	15.3602		29.8014	17.0336
29.8167	153886		29.778	6.95288		29.7514	15.3602		29.8167	17.0336
29.8324	153939		29.7938	6.95288		29.7668	15.3652		29.8324	17.0388
29.8484	153973		29.8094	6.95288		29.7824	15.3652		29.8484	17.0439
29.864	154030		29.8253	6.95812		29.798	15.3652		29.864	17.0439
29.8796	154109		29.8412	6.95812		29.8138	15.3703		29.8796	17.0491
29.8951	154189		29.8562	6.95812		29.8294	15.3703		29.8951	17.0543
29.9107	154296		29.8718	6.95812		29.845	15.3703		29.9107	17.0543
29.9264	154423		29.8875	6.96335		29.8606	15.3753		29.9264	17.0594
29.9417	154564		29.9034	6.96335		29.8764	15.3753		29.9417	17.0646
29.9574	154712		29.919	6.96335		29.8917	15.3753		29.9574	17.0646
29.9733	154862		29.9345	6.96335		29.9074	15.3803		29.9733	17.0698
29.9885	155010		29.9502	6.96335		29.923	15.3803		29.9885	17.0749
30.0042	155120		29.9659	6.96335		29.9387	15.3803		30.0042	17.0749
30.0198	155214		29.9812	6.96335		29.9544	15.3854		30.0198	17.0801
30.0357	155300		29.9968	6.96859		29.9699	15.3854		30.0357	17.0853
30.0513	155371		30.0124	6.96859		29.9856	15.3854		30.0513	17.0853
30.0667	155423		30.0279	6.96859		30.0014	15.3904		30.0667	17.0904
30.0823	155451		30.0438	6.96859		30.0167	15.3904		30.0823	17.0956
30.0979	155482		30.0594	6.96859		30.0324	15.3904		30.0979	17.1008
30.1137	155489		30.075	6.96859		30.0483	15.3955		30.1137	17.1008
30.1293	155455		30.0908	6.96859		30.0639	15.3955		30.1293	17.1059
30.1449	155421		30.1062	6.96859		30.0796	15.3955		30.1449	17.1059
30.1605	155385		30.1218	6.96859		30.0951	15.4005		30.1605	17.1111
30.1764	155360		30.1375	6.96859		30.1107	15.4005		30.1764	17.1111
30.1917	155320		30.1531	6.96859		30.1261	15.4005		30.1917	17.1163
30.2073	155272		30.1687	6.96859		30.142	15.4055		30.2073	17.1163
30.223	155194		30.1843	6.96859		30.1574	15.4055		30.223	17.1214
30.2386	155105		30.2001	6.96859		30.1731	15.4055		30.2386	17.1214
30.2544	155013		30.2158	6.96859		30.1889	15.4106		30.2544	17.1266
30.2699	154927		30.2311	6.96859		30.2045	15.4106		30.2699	17.1266
30.2856	154822		30.2468	6.96859		30.2201	15.4106		30.2856	17.1318
30.3013	154738		30.2624	6.96859		30.2357	15.4156		30.3013	17.1318
30.3166	154622		30.278	6.96859		30.2514	15.4156		30.3166	17.1318
30.3323	154495		30.2938	6.96859		30.267	15.4156		30.3323	17.1369
30.3479	154363		30.3095	6.96859		30.2823	15.4156		30.3479	17.1369
30.3635	154231		30.3251	6.96859		30.2979	15.4207		30.3635	17.1421
30.3792	154118		30.3407	6.96859		30.3136	15.4207		30.3792	17.1421
30.3948	154044		30.356	6.97382		30.3292	15.4207		30.3948	17.1421
30.4104	154013		30.3717	6.97382		30.3449	15.4207		30.4104	17.1473
30.4263	153955		30.3877	6.97382		30.3605	15.4257		30.4263	17.1473
30.4416	153955		30.4033	6.97906		30.3761	15.4257		30.4416	17.1525
30.4572	153920		30.4189	6.97906		30.3918	15.4257		30.4572	17.1525
30.4732	153860		30.4344	6.97906		30.4073	15.4307		30.4732	17.1576
30.4887	153838		30.4504	6.97906		30.4229	15.4307		30.4887	17.1576
30.5043	153832		30.4657	6.97906		30.4385	15.4307		30.5043	17.1628
30.5197	153835		30.4811	6.98429		30.4541	15.4358		30.5197	17.1628
30.5355	153884		30.4967	6.98429		30.4701	15.4358		30.5355	17.168
30.5513	153933		30.5124	6.98429		30.4857	15.4408		30.5513	17.168
30.5665	153980		30.5279	6.98429		30.5013	15.4408		30.5665	17.1731
30.5822	154023		30.5437	6.98429		30.5169	15.4408		30.5822	17.1731
30.5982	154015		30.5592	6.98429		30.5325	15.4458		30.5982	17.1783
30.6139	154031		30.5749	6.98953		30.5482	15.4458		30.6139	17.1783
30.6294	154058		30.5907	6.98953		30.5635	15.4458		30.6294	17.1835
30.645	154082		30.6061	6.98953		30.5791	15.4509		30.645	17.1835
30.6606	154139		30.6216	6.98953		30.595	15.4509		30.6606	17.1886
30.6763	154176		30.6373	6.98953		30.6105	15.4559		30.6763	17.1886
30.6916	154174		30.653	6.99476		30.626	15.4559		30.6916	17.1938
30.7072	154157		30.6686	6.99476		30.6416	15.4559		30.7072	17.1938
30.7232	154117		30.6842	6.99476		30.6573	15.461		30.7232	17.199
30.7387	154032		30.6998	6.99476		30.6729	15.461		30.7387	17.199
30.7541	153954		30.7157	6.99476		30.6888	15.466		30.7541	17.2041
30.7698	153893		30.731	7		30.7041	15.466		30.7698	17.2041
30.7854	153833		30.7466	7		30.7197	15.471		30.7854	17.2041
30.8012	153793		30.7622	7		30.7353	15.471		30.8012	17.2093
30.8166	153718		30.7778	7		30.751	15.471		30.8166	17.2093
30.8322	153610		30.7935	7.00524		30.7666	15.4761		30.8322	17.2145
30.8478	153503		30.8092	7.00524		30.7822	15.4761		30.8478	17.2145
30.8635	153380		30.8248	7.00524		30.7978	15.4811		30.8635	17.2145
30.8791	153272		30.8407	7.00524		30.8137	15.4811		30.8791	17.2196
30.8947	153177		30.856	7.01047		30.829	15.4811		30.8947	17.2196
30.9103	153095		30.8716	7.01047		30.8447	15.4862		30.9103	17.2196
30.9262	153027		30.8899	7.01047		30.8605	15.4862		30.9262	17.2196
30.9415	152943		30.9059	7.01047		30.8761	15.4862		30.9415	17.2248
30.9571	152841		30.9214	7.01047		30.8918	15.4912		30.9571	17.2248
30.9728	152762		30.9371	7.01571		30.9074	15.4912		30.9728	17.23
30.9884	152704		30.9527	7.01571		30.9228	15.4962		30.9884	17.23
31.0039	152610		30.9683	7.01571		30.9387	15.4962		31.0039	17.23
31.0196	152515		30.9837	7.01571		30.954	15.4962		31.0196	17.23
31.0352	152440		30.9993	7.01571		30.9696	15.5013		31.0352	17.2351
31.0511	152339		31.0152	7.02094		30.9856	15.5013		31.0511	17.2351
31.0664	152254		31.0307	7.02094		31.0011	15.5063		31.0664	17.2351
31.082	152120		31.0464	7.02094		31.0169	15.5063		31.082	17.2403
31.0977	151972		31.062	7.02094		31.0324	15.5063		31.0977	17.2403
31.1135	151872		31.0775	7.02618		31.048	15.5113		31.1135	17.2455
31.1291	151795		31.0933	7.02618		31.0637	15.5113		31.1291	17.2455
31.1447	151746		31.1086	7.02618		31.0789	15.5113		31.1447	17.2455
31.1605	151713		31.1243	7.02618		31.0946	15.5164		31.1605	17.2455
31.1762	151692		31.1402	7.03141		31.1105	15.5164		31.1762	17.2507
31.1915	151690		31.1578	7.03141		31.126	15.5214		31.1915	17.2507
31.2071	151712		31.1735	7.03141		31.1418	15.5214		31.2071	17.2558
31.2228	151738		31.189	7.03141		31.1571	15.5214		31.2228	17.2558
31.2384	151835		31.2046	7.03141		31.1727	15.5265		31.2384	17.261
31.254	151935		31.2203	7.03665		31.1887	15.5265		31.254	17.261
31.2696	152043		31.2356	7.03665		31.2039	15.5265		31.2696	17.2661
31.2852	152163		31.2512	7.03665		31.2195	15.5315		31.2852	17.2713
31.3011	152267		31.2669	7.03665		31.2352	15.5315		31.3011	17.2713
[truncated: 32,334 more rows]
