# Supplementary material for: Scalable production of structurally colored composite films by shearing supramolecular composites of polymers and colloids
Source: Nat Commun. 2024 Feb 29;15:1874. doi: 10.1038/s41467-024-46237-4 (PMC10904808; doi:10.1038/s41467-024-46237-4)
Supplement: Supplementary file 3 — Source Data [file 41467_2024_46237_MOESM3_ESM.zip › Source of Data/Supplementary Fig.23e.xls]

## Sheet: Sheet1
30 oC			45 oC			60 oC
Strain (%)	Stress (Pa)		Strain (%)	Stress (Pa)		Strain (%)	Stress (Pa)
0	-2256.63		0	-516.48		-0.12929	-1577.98
0	-2256.63		0	-516.48		-0.12929	-1981.65
0	-2256.63		0	-516.48		-0.12929	-1981.65
0	-2256.63		0	-1032.96		-0.12929	-1981.65
0	-2256.63		0	-1032.96		-0.12121	-807.339
0	-2256.63		0	-1032.96		-0.11313	0
0	-2256.63		0	-1032.96		-0.09697	0
0	-2256.63		0	-1032.96		-0.08081	0
0	-2256.63		0	-516.48		-0.05657	1577.98
0	-2256.63		0	-516.48		-0.03232	2385.32
0	-1679.35		0	-516.48		0	3155.96
0.01151	-1154.55		0.00613	0		0.03232	3559.63
0.01151	-577.276		0.01227	516.48		0.06465	4770.64
0.01151	0		0.0184	516.48		0.10505	7119.27
0.01727	1679.35		0.03067	1502.49		0.14545	7522.94
0.02878	4513.25		0.04908	2535.45		0.18586	9100.92
0.04029	6245.08		0.06748	3568.41		0.23434	9908.26
0.0518	8501.71		0.08589	5587.38		0.28283	11486.2
0.06331	11912.9		0.11043	6573.39		0.34747	13064.2
0.08058	15848.9		0.13497	8122.83		0.40404	14275.2
0.09784	18158		0.16564	10141.8		0.46869	16256.9
0.11511	22671.2		0.19632	11174.8		0.54141	17834.9
0.13237	24927.8		0.23313	13193.7		0.61414	19009.2
0.1554	31172.9		0.2638	15212.7		0.68687	20220.2
0.17266	34006.8		0.30675	16245.7		0.77576	22972.5
0.19568	37942.8		0.34969	19250.6		0.86465	23376.1
0.21871	42508.5		0.39264	20283.6		0.95354	26165.1
0.24748	47021.8		0.43558	23335.5		1.02626	27339.4
0.2705	52689.6		0.4908	25871		1.11515	28917.4
0.29928	54946.2		0.53988	26857		1.21212	29724.8
0.3223	59511.9		0.59509	31411.4		1.30909	31706.4
0.35108	64025.2		0.65031	32444.4		1.40606	33284.4
0.37986	69693		0.71166	35496.3		1.51919	36073.4
0.40863	73104.2		0.77301	38548.2		1.6404	38422
0.43741	78194.7		0.84049	40567.2		1.74545	39633
0.46619	82708		0.90184	44088.6		1.86667	41211
0.49496	89530.3		0.96933	48173.5		1.97172	44770.6
0.5295	92364.2		1.04908	49159.5		2.10101	44770.6
0.55827	98032		1.1227	52728		2.21414	47963.3
0.58705	101443		1.19632	55263.4		2.35152	49137.6
0.61583	103700		1.27607	57798.9		2.48081	51889.9
0.63885	104854		1.34969	59301.3		2.6101	53871.6
0.65612	106534		1.41718	61836.8		2.74747	56256.9
0.67914	109368		1.4908	64372.2		2.87677	58642.2
0.70216	110522		1.55215	64888.7		2.99798	59816.5
0.71942	111047		1.61963	67424.2		3.12727	61027.5
0.73669	113356		1.67485	68926.7		3.24848	61798.2
0.75396	113881		1.7362	70476.1		3.37778	64587.2
0.77122	115035		1.79141	72495.1		3.49899	65761.5
0.78849	116190		1.85276	73011.6		3.61212	67376.1
0.80576	116715		1.90798	73997.6		3.72525	68550.5
0.81727	117292		1.96319	76063.5		3.84646	69357.8
0.83453	117869		2.01227	76063.5		3.96768	71339.4
0.84604	118447		2.06748	78082.4		4.08081	72513.8
0.86331	119549		2.1227	79584.9		4.19394	74495.4
0.87482	119549		2.17791	81134.4		4.29899	75302.8
0.88633	121281		2.22699	82120.4		4.40404	76477.1
0.9036	121858		2.28221	83669.8		4.50909	78055
0.91511	122383		2.33129	84139.4		4.62222	78055
0.92662	122960		2.38037	84139.4		4.72727	80036.7
0.93813	122960		2.42945	85688.8		4.83232	82018.3
0.94964	124114		2.47853	86205.3		4.92929	82422
0.96115	124114		2.52761	88740.7		5.03434	84000
0.97842	124114		2.57669	89726.7		5.12323	85578
0.98417	124114		2.61963	90243.2		5.22828	86789
0.99568	125216		2.66871	90759.7		5.31717	87559.6
1.00719	125794		2.71166	91745.7		5.42222	87963.3
1.01871	125794		2.7546	92778.7		5.51111	88367
1.03022	125794		2.80368	93811.6		5.60808	90348.6
1.04173	126371		2.84049	94797.6		5.70505	91119.3
1.05324	126371		2.88957	95830.6		5.79394	91119.3
1.06475	128050		2.92638	96347.1		5.89091	92733.9
1.0705	128050		2.96933	96816.6		5.97172	93100.9
1.08201	126948		3.01227	98366		6.06869	94311.9
1.09353	128628		3.05521	98882.5		6.15758	96697.2
1.10504	128628		3.09202	98882.5		6.23838	97064.2
1.11079	129205		3.13497	100385		6.32727	97467.9
1.1223	130307		3.17791	100385		6.41616	98678.9
1.13381	130307		3.22086	102404		6.50505	99853.2
1.13957	130307		3.25767	102404		6.59394	100257
1.15108	130307		3.30061	102920		6.67475	101028
1.15683	130884		3.33742	103437		6.74747	102239
1.16835	130884		3.37423	103953		6.82828	102642
1.1741	130884		3.41104	104423		6.90101	103009
1.18561	131462		3.44785	105456		6.98182	103817
1.19137	130884		3.4908	105972		7.05455	104220
1.20288	131462		3.52761	106489		7.13535	105394
1.20863	131462		3.56442	107991		7.20808	106202
1.21439	132039		3.59509	107991		7.28081	107376
1.2259	132039		3.6319	108508		7.36162	107780
1.23165	132616		3.66871	109494		7.43434	108183
1.23741	132616		3.70552	109494		7.50707	108954
1.24317	132039		3.74233	110527		7.57172	109761
1.24892	132039		3.78528	111043		7.64444	110165
1.26043	132039		3.81595	110527		7.71717	110936
1.26619	132039		3.85276	112029		7.7899	112147
1.27194	132039		3.88344	112546		7.85455	112550
1.2777	132039		3.92025	113062		7.92727	112550
1.28345	132039		3.95092	113579		7.99192	113321
1.28921	132039		3.9816	114048		8.06465	114532
1.29496	131462		4.01227	114048		8.13737	115303
1.30072	131462		4.04294	114565		8.20202	115303
1.30647	131462		4.07975	114565		8.26667	116514
1.31223	132039		4.10429	115081		8.33131	116881
1.31799	132039		4.13497	115081		8.39596	117688
1.32374	132616		4.15951	114565		8.45253	118495
1.33525	132616		4.19018	115081		8.51717	118495
1.34101	133718		4.22086	116114		8.58182	118862
1.34676	134295		4.25153	116584		8.64646	119670
1.35252	134295		4.27607	117100		8.70303	120440
1.35827	135450		4.30675	118133		8.76768	120844
1.36403	135450		4.33742	118650		8.83232	120844
1.37554	135450		4.3681	118650		8.88889	121248
1.38129	135450		4.39264	118650		8.95354	122422
1.38705	135450		4.42331	119636		9.0101	122826
1.39281	135975		4.45399	119636		9.06667	123229
1.39856	135975		4.47853	120152		9.12323	123229
1.40432	136552		4.5092	120152		9.17172	123633
1.41007	136552		4.53374	121185		9.22828	124037
1.41583	136552		4.55828	121655		9.28485	124807
1.42158	136552		4.58896	122171		9.34141	125211
1.42734	136552		4.6135	122171		9.3899	125615
1.43309	136552		4.64417	122171		9.44646	126385
1.43885	137129		4.66871	123204		9.49495	127193
1.4446	137129		4.69325	124190		9.55152	127596
1.45036	137129		4.72393	124190		9.60808	127596
1.45612	137129		4.74847	124190		9.65657	127596
1.46187	137129		4.77301	123721		9.71313	127596
1.46763	137129		4.79755	124190		9.76162	128367
1.47338	137129		4.82209	124190		9.81818	128771
1.47914	137707		4.84049	124707		9.86667	129982
1.48489	137707		4.87117	124707		9.91515	129982
1.49065	137707		4.89571	124707		9.96364	129174
1.4964	137707		4.92025	125223		10.0121	129578
1.50216	138284		4.94479	125740		10.0606	130349
1.50791	138284		4.96933	126726		10.1091	130752
1.51367	137707		4.99387	127242		10.1576	130752
1.51367	136552		5.0184	127242		10.2061	131156
1.51942	136552		5.04294	127242		10.2546	131560
1.52518	136552		5.06135	127758		10.303	131560
1.52518	136552		5.08589	127758		10.3434	131963
1.53094	136552		5.11043	127758		10.3919	132330
1.53669	135975		5.13497	128275		10.4404	132330
1.54245	136552		5.15951	128275		10.4889	132330
1.54245	136552		5.17791	129261		10.5374	133541
1.5482	137129		5.20245	129261		10.5859	133945
1.55396	136552		5.22699	129261		10.6343	134312
1.55971	137129		5.25153	130294		10.6828	134716
1.56547	137129		5.27607	130294		10.7232	134716
1.57122	137129		5.30061	130810		10.7717	134716
1.57698	137707		5.32515	131327		10.8202	134716
1.57698	137707		5.34356	131327		10.8606	135523
1.58273	137707		5.3681	131327		10.9091	135927
1.58849	137707		5.3865	131327		10.9495	136294
1.59424	138284		5.40491	131327		10.998	136294
1.6	138284		5.42945	131327		11.0384	137101
1.60576	138809		5.44785	131796		11.0788	137101
1.61151	139386		5.47239	131796		11.1273	136697
1.61727	139963		5.4908	132829		11.1677	137101
1.61727	139386		5.51534	133346		11.2081	138275
1.62302	139963		5.53374	133346		11.2566	138679
1.62878	139963		5.55828	133346		11.297	138679
1.63453	140541		5.57669	133862		11.3374	138679
1.64029	140541		5.59509	133346		11.3778	139083
1.64604	140541		5.61963	133346		11.4182	139083
1.6518	140541		5.63804	133862		11.4586	139083
1.6518	139963		5.65644	134332		11.499	139486
1.65755	140541		5.68098	134848		11.5313	139486
1.66331	139963		5.69939	135365		11.5717	140661
1.66331	140541		5.71779	135881		11.6121	140661
1.66906	139963		5.74233	134848		11.6444	140661
1.67482	140541		5.76074	135365		11.6849	140661
1.68058	140541		5.77914	135365		11.7253	141064
1.68058	140541		5.79755	135881		11.7576	141468
1.68633	141118		5.81595	135881		11.798	141468
1.69209	141118		5.82822	136398		11.8384	141468
1.69209	140541		5.84049	136398		11.8707	141872
1.69784	140541		5.8589	137384		11.9111	141872
1.7036	140541		5.88344	137384		11.9515	142239
1.70935	141118		5.90184	137900		11.9919	142239
1.70935	140541		5.92025	138417		12.0242	142642
1.71511	140541		5.93865	138417		12.0647	143046
1.72086	141643		5.96319	137900		12.1051	143450
1.72086	141643		5.9816	137900		12.1455	143450
1.72662	141643		6	137900		12.1778	143450
1.73237	141643		6.0184	137900		12.2182	143450
1.73237	141643		6.03681	138417		12.2505	143853
1.73813	141643		6.05521	138417		12.2828	143853
1.73813	141643		6.07362	138933		12.3151	144220
1.74388	141643		6.09816	138933		12.3475	143853
1.74964	141643		6.11656	138933		12.3798	143853
1.74964	141643		6.13497	139403		12.4121	143853
1.7554	141118		6.15951	139403		12.4444	144220
1.7554	141643		6.17791	139919		12.4768	143853
1.76115	142220		6.19632	139919		12.501	143853
1.76691	142220		6.21472	139403		12.5333	143853
1.76691	141643		6.23313	139919		12.5657	144220
1.77266	141643		6.25153	140436		12.598	144220
1.77842	141643		6.26994	139919		12.6303	144624
1.77842	142797		6.28834	139919		12.6626	144220
1.78417	142797		6.30675	139403		12.695	145028
1.78993	142220		6.31902	139919		12.7273	145028
1.78993	142220		6.33742	139919		12.7515	145028
1.79568	142797		6.35583	139403		12.7838	145835
1.80144	142797		6.37423	139919		12.8162	145835
1.80144	142797		6.3865	140436		12.8485	145835
1.80719	142797		6.40491	140436		12.8808	145835
1.80719	142220		6.42331	140436		12.9131	146202
1.81295	142797		6.44172	140952		12.9374	145835
1.81295	142797		6.46012	140952		12.9697	145835
1.81871	142797		6.47239	140952		13.002	145835
1.82446	143374		6.4908	141469		13.0263	146202
1.82446	142220		6.5092	141469		13.0586	146202
1.83022	142220		6.52761	141469		13.0909	146202
1.83022	142220		6.53988	140952		13.1151	146202
1.83597	142797		6.55828	141469		13.1475	146202
1.84173	142797		6.57055	141469		13.1717	147009
1.84173	142797		6.58896	141469		13.204	147009
1.84748	142797		6.60123	141469		13.2283	146202
1.84748	142220		6.6135	141469		13.2606	147009
1.85324	143374		6.62577	141469		13.2849	147009
1.85324	143374		6.63804	141469		13.301	147413
1.85899	143374		6.65031	140952		13.3818	147413
1.86475	143374		6.66258	141469		13.4384	147413
1.86475	143374		6.68098	141469		13.503	147009
1.8705	142797		6.69325	141469		13.5515	147009
1.87626	143374		6.71166	140952		13.6081	147009
1.87626	143374		6.72393	141469		13.6242	147009
1.88201	143952		6.74233	141469		13.6323	146606
1.88201	143952		6.7546	141938		13.7131	146606
1.88777	143374		6.76687	141938		13.7293	145835
1.88777	143374		6.77914	142455		13.7454	145028
1.89353	142797		6.79755	142455		13.7616	142239
1.89928	142797		6.80982	142455		13.7697	141064
1.89928	143952		6.82822	142455		13.7697	139486
1.90504	143952		6.84049	142455		13.7778	137908
1.90504	143374		6.85276	142971		13.7778	135523
1.91079	142797		6.87117	142971		13.7778	133945
1.91079	142797		6.88344	142971		13.7778	132734
1.91655	142797		6.89571	143488		13.7778	130752
1.91655	142797		6.90798	144004		13.7778	129578
1.9223	142797		6.92638	144474		13.7778	129174
1.92806	142797		6.93865	144474		13.7697	127193
1.92806	142797		6.95092	144474		13.7697	125211
1.93381	143374		6.96933	144474		13.7616	124404
1.93381	143374		6.9816	144474		13.7535	122055
1.93957	144477		6.99387	144004		13.7374	119266
1.94532	143952		7.00613	144004		13.7212	118092
1.94532	143952		7.0184	144004		13.697	114899
1.95108	143952		7.03067	144004		13.6727	113725
1.95108	143952		7.04294	144474		13.6485	110165
1.95683	145054		7.06135	144474		13.6162	108587
1.96259	145054		7.07362	144990		13.5919	104991
1.96259	145054		7.08589	144990		13.5596	102642
1.96835	144477		7.09816	144990		13.5273	100257
1.9741	144477		7.11656	145507		13.4949	97871.6
1.97986	144477		7.12883	145507		13.4626	95486.2
1.98561	144477		7.13497	145507		13.4465	95486.2
1.99137	144477		7.1411	146023		13.4303	95082.6
1.99712	144477		7.18405	146023		13.4222	94715.6
1.99712	143374		7.20859	146540		13.4061	93908.3
1.99712	141643		7.21472	146540		13.3657	88770.6
1.99712	140541		7.22086	146540		13.3172	84807.3
1.99712	140541		7.25767	146540		13.2768	83229.4
1.99712	139386		7.28221	145507		13.2283	80036.7
1.99712	138809		7.28834	145507		13.1798	76880.7
1.99712	137129		7.30675	144004		13.1232	72917.4
1.99137	135450		7.31902	142971		13.0667	69724.8
1.98561	133141		7.32515	142455		13.0101	67376.1
1.9741	128628		7.33129	141469		12.9616	65761.5
1.96259	124114		7.33129	139919		12.9131	64183.5
1.95108	121281		7.33129	139403		12.8646	63009.2
1.93957	117292		7.33129	136398		12.8162	61027.5
1.9223	113356		7.33129	135881		12.7758	59449.5
1.91079	108790		7.33129	134848		12.7354	58642.2
1.89353	104277		7.33129	133346		12.695	57834.9
1.87626	100289		7.32515	132829		12.6546	56256.9
1.85899	95775.4		7.32515	132313		12.6222	55853.2
1.83597	90684.9		7.31902	129777		12.5899	55082.6
1.81871	85541.9		7.30675	128275		12.5576	53871.6
1.79568	79874		7.28834	126726		12.5252	53504.6
1.77842	77040.1		7.26994	122688		12.4929	53100.9
1.76115	72526.9		7.25153	120669		12.4606	51889.9
1.73813	68590.9		7.22699	116584		12.4364	51119.3
1.72086	63447.9		7.20859	114565		12.404	51119.3
1.7036	62345.8		7.17791	112029		12.3798	49945
1.69209	61768.6		7.15337	108508		12.3475	49945
1.68058	60614		7.12883	104423		12.3232	49541.3
1.66906	57780.1		7.10429	101888		12.299	49137.6
1.6518	56100.8		7.07975	99352.1		12.2747	48330.3
1.64029	53266.9		7.05521	97333.1		12.2424	47963.3
1.62878	53266.9		7.04294	96816.6		12.2263	47156
1.61727	51010.2		7.03067	95830.6		12.202	47156
1.60576	47599.1		7.00613	93811.6		12.1778	46752.3
1.58849	46444.5		6.98773	90759.7		12.1535	46348.6
1.57122	42508.5		6.95092	87191.3		12.1374	45981.7
1.55396	41354		6.90798	80617.9		12.1131	45981.7
1.54245	40776.7		6.8773	78082.4		12.0889	45578
1.53094	39674.6		6.84663	75547		12.0647	45174.3
1.51942	38520.1		6.80982	72495.1		12.0404	44367
1.50791	36263.4		6.77914	71462.1		12.0162	44000
1.4964	36263.4		6.74847	68926.7		11.9919	43596.3
1.49065	36263.4		6.71779	66907.7		11.9758	43596.3
1.47914	35108.9		6.69325	65405.2		11.9515	43596.3
1.46763	35108.9		6.66871	64372.2		11.9273	42385.3
1.46187	34006.8		6.64417	63386.2		11.903	42018.3
1.45612	34006.8		6.61963	61836.8		11.8869	42018.3
1.4446	34006.8		6.60123	60334.3		11.8626	42018.3
1.43885	33429.5		6.57669	59301.3		11.8384	41614.7
1.43309	32852.3		6.55828	58831.8		11.8222	40807.3
1.42158	32275		6.53988	57282.4		11.798	40403.7
1.41583	31750.2		6.51534	56765.9		11.7818	40403.7
1.41007	31750.2		6.49693	56765.9		11.7576	40403.7
1.40432	31172.9		6.48466	55779.9		11.7414	40807.3
1.39281	30018.4		6.46626	55263.4		11.7253	40036.7
1.38705	30018.4		6.44785	54746.9		11.7091	40036.7
1.38129	29441.1		6.43558	53760.9		11.6929	39229.4
1.37554	30018.4		6.41718	53760.9		11.6768	39229.4
1.36978	28916.3		6.39877	52728		11.6606	39229.4
1.36403	28916.3		6.3865	51695		11.6444	38422
1.35827	28916.3		6.3681	51225.5		11.6364	38422
1.35252	27761.7		6.34969	51225.5		11.6121	38422
1.34676	27761.7		6.33742	50192.5		11.604	38422
1.34101	27761.7		6.31902	49676		11.5879	38055
1.33525	27761.7		6.30675	49159.5		11.5717	37651.4
1.3295	27761.7		6.29448	48173.5		11.5556	37651.4
1.32374	27184.5		6.27607	48173.5		11.5394	36844
1.32374	26607.2		6.2638	48173.5		11.5232	36073.4
1.31799	26607.2		6.25153	46624.1		11.5071	36073.4
1.31223	26607.2		6.23926	46624.1		11.4909	36440.4
1.30647	26082.4		6.22086	46624.1		11.4748	36440.4
1.30647	26082.4		6.20859	45638.1		11.4586	36073.4
1.30072	25505.1		6.19632	45638.1		11.4424	34862.4
1.29496	25505.1		6.18405	45638.1		11.4263	35669.7
1.28921	25505.1		6.17178	44605.1		11.4101	35266.1
1.28921	25505.1		6.15951	44605.1		11.3939	35266.1
1.28345	25505.1		6.14724	44088.6		11.3778	34862.4
1.2777	24927.8		6.13497	44088.6		11.3616	34458.7
1.2777	25505.1		6.12883	43619.1		11.3535	34458.7
1.27194	25505.1		6.11656	43619.1		11.3374	34458.7
1.26619	24350.6		6.10429	43102.6		11.3293	34091.7
1.26619	24350.6		6.09202	42586.2		11.3131	33688.1
1.26043	24350.6		6.08589	42586.2		11.297	34458.7
1.26043	23825.8		6.07362	42586.2		11.2808	34458.7
1.25468	23248.5		6.06135	42069.7		11.2727	33688.1
1.24892	23248.5		6.05521	42069.7		11.2566	33284.4
1.24892	23248.5		6.04294	42069.7		11.2404	33284.4
1.24317	23248.5		6.03067	41553.2		11.2323	32477.1
1.23741	23248.5		6.02454	40567.2		11.2162	32477.1
1.23741	22671.2		6.01227	40567.2		11.2	32880.7
1.23165	23825.8		6	40567.2		11.1919	32110.1
1.23165	22671.2		5.99387	39534.2		11.1758	32110.1
1.2259	22671.2		5.9816	39534.2		11.1596	31706.4
1.2259	22093.9		5.97546	39534.2		11.1434	31706.4
1.22014	22671.2		5.96319	39534.2		11.1354	31302.8
1.22014	22093.9		5.95706	39017.7		11.1192	31302.8
1.21439	21516.7		5.94479	38031.7		11.1111	31706.4
1.21439	21516.7		5.93865	38548.2		11.095	31706.4
1.20863	21516.7		5.93252	38548.2		11.0788	31706.4
1.20863	22093.9		5.92025	38548.2		11.0707	30495.4
1.20288	22093.9		5.91411	38031.7		11.0546	30495.4
1.20288	22671.2		5.90184	38031.7		11.0465	30495.4
1.19712	22671.2		5.89571	37515.3		11.0303	30128.4
1.19712	22093.9		5.88957	37515.3		11.0222	30128.4
1.19137	21516.7		5.88344	37515.3		11.0061	29321.1
1.19137	21516.7		5.87117	36482.3		10.998	29321.1
1.18561	20991.9		5.86503	36998.8		10.9818	29724.8
1.18561	20991.9		5.8589	36998.8		10.9737	29724.8
1.17986	20991.9		5.8589	36998.8		10.9576	29724.8
1.17986	20991.9		5.84663	36998.8		10.9495	29321.1
1.1741	20991.9		5.84663	36998.8		10.9414	29321.1
1.1741	20414.6		5.84049	36998.8		10.9253	29321.1
1.1741	20991.9		5.83436	36998.8		10.9172	28513.8
1.16835	20991.9		5.82822	36482.3		10.901	28917.4
1.16835	20414.6		5.82209	36482.3		10.8929	28917.4
1.16259	20414.6		5.81595	36482.3		10.8849	28917.4
1.16259	20414.6		5.80982	36998.8		10.8687	28917.4
1.16259	20414.6		5.80368	36998.8		10.8525	28146.8
1.15683	20414.6		5.79755	35496.3		10.8444	28146.8
1.15683	20414.6		5.79141	35496.3		10.8364	28146.8
1.15683	20414.6		5.78528	35496.3		10.8202	28146.8
1.15108	20991.9		5.77914	34979.8		10.8121	27743.1
1.15108	20991.9		5.77301	34979.8		10.796	27743.1
1.14532	19837.3		5.77301	34979.8		10.7879	27743.1
1.14532	19837.3		5.76687	34979.8		10.7798	27743.1
1.14532	19837.3		5.76074	34979.8		10.7717	27743.1
1.13957	19837.3		5.7546	34979.8		10.7556	27339.4
1.13957	19837.3		5.74847	34979.8		10.7475	26532.1
1.13957	19837.3		5.74233	34979.8		10.7394	26935.8
1.13381	19260		5.7362	34463.3		10.7232	26935.8
1.13381	19260		5.73006	34463.3		10.7151	26532.1
1.12806	18682.8		5.72393	34463.3		10.7071	26532.1
1.12806	19260		5.71779	33946.8		10.6909	26165.1
1.12806	19260		5.71166	33946.8		10.6828	26165.1
1.1223	19260		5.70552	33946.8		10.6747	26165.1
1.1223	18682.8		5.69939	33946.8		10.6667	25761.5
1.1223	18682.8		5.69325	32960.8		10.6586	26165.1
1.11655	18682.8		5.68712	32444.4		10.6505	26165.1
1.11655	18682.8		5.68098	32444.4		10.6343	26165.1
1.11079	18682.8		5.67485	32444.4		10.6263	26165.1
1.11079	18682.8		5.66871	31927.9		10.6182	26165.1
1.11079	18682.8		5.66258	32444.4		10.602	26165.1
1.10504	18682.8		5.65644	31927.9		10.5939	26165.1
1.10504	18682.8		5.64417	31411.4		10.5859	25761.5
1.10504	18682.8		5.63804	31411.4		10.5778	25761.5
1.09928	18158		5.6319	30941.9		10.5697	25357.8
1.09928	18158		5.62577	30941.9		10.5616	24954.1
1.09928	18158		5.61963	30941.9		10.5455	25357.8
1.09353	18158		5.6135	30941.9		10.5374	24954.1
1.09353	18158		5.60736	30425.4		10.5293	24954.1
1.09353	17580.7		5.60123	30425.4		10.5212	24954.1
1.09353	18158		5.59509	30425.4		10.5051	24550.5
1.08777	18158		5.58896	30941.9		10.497	24550.5
1.08777	18158		5.58282	30425.4		10.4889	25357.8
1.08777	17580.7		5.57669	29908.9		10.4727	24550.5
1.08201	17580.7		5.57055	29392.4		10.4647	24550.5
1.08201	18158		5.57055	29908.9		10.4566	24183.5
1.08201	17580.7		5.56442	30425.4		10.4485	24550.5
1.08201	17580.7		5.56442	30425.4		10.4323	24550.5
1.08201	17580.7		5.55828	29392.4		10.4242	23779.8
1.07626	18158		5.55215	29908.9		10.4162	23779.8
1.07626	18158		5.55215	29392.4		10.4	24183.5
1.07626	17580.7		5.54601	30425.4		10.3919	24183.5
1.07626	17580.7		5.53988	29908.9		10.3838	23376.1
1.0705	17580.7		5.53374	29908.9		10.3758	23376.1
1.0705	17580.7		5.52761	29392.4		10.3677	22972.5
1.0705	17580.7		5.52761	28876		10.3515	22972.5
1.0705	17580.7		5.52147	28876		10.3434	22972.5
1.06475	17580.7		5.51534	28406.4		10.3273	22568.8
1.06475	16426.1		5.5092	28406.4		10.3192	22568.8
1.06475	17580.7		5.5092	28406.4		10.3111	22568.8
1.06475	17580.7		5.50307	28876		10.303	22568.8
1.05899	17003.4		5.49693	28876		10.2869	22568.8
1.05899	17003.4		5.49693	29392.4		10.2788	22201.8
1.05899	17003.4		5.4908	28876		10.2707	22568.8
1.05899	16426.1		5.48466	28406.4		10.2626	22568.8
1.05324	16426.1		5.48466	28406.4		10.2465	22568.8
1.05324	15848.9		5.47853	27889.9		10.2384	22201.8
1.04748	15848.9		5.47239	27373.5		10.2303	22201.8
1.04748	15848.9		5.46626	27373.5		10.2222	22201.8
1.04748	15848.9		5.46012	27373.5		10.2061	21798.2
1.04748	15848.9		5.45399	27373.5		10.198	21798.2
1.04173	15848.9		5.45399	26340.5		10.1899	21798.2
1.04173	16426.1		5.44785	26857		10.1818	21798.2
1.04173	16426.1		5.44172	26857		10.1737	20990.8
1.04173	15848.9		5.43558	27373.5		10.1657	20990.8
1.03597	15848.9		5.42945	27373.5		10.1576	21394.5
1.03597	15848.9		5.42331	27889.9		10.1495	21394.5
1.03597	15324.1		5.41718	27889.9		10.1414	21394.5
1.03597	15848.9		5.41718	25871		10.1333	21394.5
1.03022	15324.1		5.41104	25871		10.1252	20990.8
1.03022	15324.1		5.40491	25871		10.1172	20990.8
1.03022	15324.1		5.39877	25871		10.1091	20990.8
1.03022	15324.1		5.39264	25354.5		10.101	20990.8
1.03022	15324.1		5.3865	25354.5		10.0929	21394.5
1.02446	15324.1		5.38037	25354.5		10.0848	21394.5
1.02446	15324.1		5.37423	24838		10.0768	20990.8
1.02446	15324.1		5.37423	24838		10.0606	20587.2
1.02446	15324.1		5.3681	25354.5		10.0525	20587.2
1.01871	15324.1		5.36196	25354.5		10.0444	20990.8
1.01871	15324.1		5.36196	24838		10.0364	20990.8
1.01871	15324.1		5.35583	24838		10.0283	20990.8
1.01871	15324.1		5.34969	24838		10.0202	20220.2
1.01871	15324.1		5.34356	24321.5		10.0121	19816.5
1.01871	15324.1		5.33742	24321.5		9.99596	19412.8
1.01295	15324.1		5.33742	24321.5		9.98788	19412.8
1.01295	15324.1		5.33129	24321.5		9.9798	19412.8
1.01295	14746.8		5.32515	23805.1		9.97172	19009.2
1.01295	14746.8		5.31902	23805.1		9.95556	18605.5
1.00719	14746.8		5.31288	23805.1		9.94747	18605.5
1.00719	14169.5		5.31288	23335.5		9.93939	19009.2
1.00719	14746.8		5.30675	23805.1		9.93131	19009.2
1.00719	14746.8		5.30061	23805.1		9.92323	19412.8
1.00719	14169.5		5.29448	23335.5		9.90707	19412.8
1.00144	14746.8		5.29448	23335.5		9.89899	19412.8
1.00144	14746.8		5.28834	22819		9.89091	19009.2
1.00144	14169.5		5.28221	23335.5		9.87475	18605.5
1.00144	14169.5		5.27607	23335.5		9.86667	18238.5
1.00144	14169.5		5.27607	23335.5		9.85859	18238.5
0.99568	15324.1		5.26994	23335.5		9.85051	18238.5
0.99568	14746.8		5.2638	22819		9.83434	18238.5
0.99568	14746.8		5.25767	23335.5		9.82626	17834.9
0.99568	14169.5		5.25767	22819		9.81818	17834.9
0.99568	13592.2		5.25153	22819		9.8101	17834.9
0.98993	13592.2		5.2454	22819		9.79394	17834.9
0.98993	14169.5		5.2454	22302.6		9.78586	17834.9
0.98993	13592.2		5.23926	22302.6		9.77778	17834.9
0.98993	14169.5		5.23313	22302.6		9.7697	17431.2
0.98993	13592.2		5.23313	22302.6		9.76162	17431.2
0.98417	14169.5		5.22699	22302.6		9.76162	17431.2
0.98417	13592.2		5.22086	22302.6		9.74545	17431.2
0.98417	13592.2		5.22086	22302.6		9.74545	17834.9
0.98417	14169.5		5.21472	22302.6		9.73737	17834.9
0.98417	14169.5		5.20859	22302.6		9.72929	17834.9
0.97842	14169.5		5.20245	21786.1		9.72121	17834.9
0.97842	13592.2		5.20245	21786.1		9.71313	18238.5
0.97842	13592.2		5.19632	21786.1		9.70505	17834.9
0.97842	13592.2		5.19018	21786.1		9.69697	17431.2
0.97266	13015		5.18405	21786.1		9.68889	17834.9
0.97266	12490.2		5.18405	20800.1		9.68081	17431.2
0.97266	13015		5.17791	20800.1		9.67273	17431.2
0.97266	13015		5.17178	21786.1		9.66465	17027.5
0.97266	13015		5.17178	21786.1		9.65657	17834.9
0.96691	12490.2		5.16564	20800.1		9.64848	17431.2
0.96691	13015		5.15951	21316.6		9.6404	17431.2
0.96691	13015		5.15337	20800.1		9.63232	17431.2
0.96691	13015		5.14724	20800.1		9.62424	17027.5
0.96691	13015		5.1411	20283.6		9.61616	17027.5
0.96691	13015		5.1411	20283.6		9.6	17027.5
0.96115	13015		5.13497	19250.6		9.59192	16660.6
0.96115	13015		5.12883	20283.6		9.58384	16256.9
0.96115	13015		5.1227	20283.6		9.57576	16256.9
0.96115	13015		5.1227	20283.6		9.56768	16660.6
0.96115	13015		5.11656	20283.6		9.5596	16660.6
0.96115	12490.2		5.11043	19250.6		9.55152	15853.2
0.9554	12490.2		5.11043	19250.6		9.53535	16256.9
0.9554	13015		5.10429	19767.1		9.52727	16256.9
0.9554	12490.2		5.09816	20283.6		9.51919	16256.9
0.9554	13015		5.09816	19767.1		9.51111	16256.9
0.9554	11912.9		5.09202	20283.6		9.50303	15853.2
0.9554	12490.2		5.09202	19767.1		9.49495	15853.2
0.94964	11912.9		5.09202	19767.1		9.47879	15853.2
0.94964	11912.9		5.08589	19767.1		9.47071	15853.2
0.94964	11912.9		5.07975	19767.1		9.46263	15853.2
0.94964	11912.9		5.07975	19250.6		9.45455	15449.5
0.94388	11912.9		5.07362	19767.1		9.44646	15449.5
0.94388	11912.9		5.06748	19250.6		9.43838	15449.5
0.94388	11912.9		5.06748	19250.6		9.4303	15449.5
0.94388	11335.6		5.06135	18781.1		9.42222	15449.5
0.94388	11335.6		5.06135	19250.6		9.41414	15449.5
0.93813	11912.9		5.05521	19250.6		9.40606	15449.5
0.93813	11912.9		5.05521	19767.1		9.39798	15045.9
0.93813	11335.6		5.04908	19767.1		9.3899	15045.9
0.93813	11912.9		5.04294	19250.6		9.38182	15045.9
0.93813	11335.6		5.04294	18781.1		9.37374	14678.9
0.93813	11335.6		5.03681	19250.6		9.36566	14275.2
0.93813	11335.6		5.03681	18781.1		9.35758	15449.5
0.93237	11335.6		5.03067	19250.6		9.34949	15853.2
0.93237	11912.9		5.02454	19250.6		9.34141	15449.5
0.93237	11335.6		5.0184	18264.6		9.33333	14678.9
0.93237	11335.6		5.0184	18264.6		9.32525	14678.9
0.93237	11335.6		5.01227	17748.1		9.31717	15045.9
0.93237	11912.9		5.00613	18264.6		9.30909	14678.9
0.92662	11335.6		5	17748.1		9.30101	14678.9
0.92662	10758.3		4.99387	17231.7		9.29293	14678.9
0.92662	10758.3		4.98773	17748.1		9.28485	14678.9
0.92662	10758.3		4.9816	17231.7		9.27677	14275.2
0.92086	10181.1		4.97546	17231.7		9.26869	14275.2
0.92086	10181.1		4.97546	17231.7		9.26061	14275.2
0.92086	10181.1		4.96933	17231.7		9.26061	14678.9
0.92086	10181.1		4.96319	16715.2		9.25253	14275.2
0.92086	10181.1		4.95706	16715.2		9.24444	14678.9
0.91511	10758.3		4.95706	16715.2		9.23636	14678.9
0.91511	10758.3		4.95092	16715.2		9.22828	14678.9
0.91511	10181.1		4.94479	16715.2		9.2202	13871.6
0.91511	9656.26		4.93865	16715.2		9.21212	13871.6
0.91511	9656.26		4.93865	16715.2		9.20404	13871.6
0.90935	9656.26		4.93252	15729.2		9.19596	13871.6
0.90935	9656.26		4.93252	16715.2		9.18788	13871.6
0.90935	9656.26		4.92638	16715.2		9.1798	13871.6
0.90935	9078.98		4.92025	16715.2		9.17172	13871.6
0.9036	9078.98		4.92025	16715.2		9.16364	13064.2
0.9036	9078.98		4.91411	16245.7		9.15556	13871.6
0.9036	9078.98		4.90798	16245.7		9.14747	13064.2
0.9036	9078.98		4.90798	16245.7		9.13939	13871.6
0.9036	8501.71		4.90184	16245.7		9.13131	13871.6
0.89784	8501.71		4.89571	15729.2		9.12323	13467.9
0.89784	9078.98		4.88957	15729.2		9.11515	13064.2
0.89784	9078.98		4.88957	16245.7		9.10707	13064.2
0.89784	9078.98		4.88344	16245.7		9.10707	13064.2
0.89784	9078.98		4.8773	16245.7		9.09899	12697.2
0.89209	8501.71		4.8773	15212.7		9.09091	13064.2
0.89209	8501.71		4.87117	15212.7		9.08283	13467.9
0.89209	8501.71		4.86503	15729.2		9.07475	13064.2
0.89209	8501.71		4.86503	15729.2		9.06667	12697.2
0.89209	7924.43		4.8589	14179.7		9.05859	12697.2
0.88633	7924.43		4.85276	14179.7		9.05859	12697.2
0.88633	8501.71		4.85276	14696.2		9.05051	12697.2
0.88633	8501.71		4.84663	15729.2		9.04242	13064.2
0.88633	8501.71		4.84663	15729.2		9.03434	13064.2
0.88633	8501.71		4.84049	15729.2		9.03434	13064.2
0.88633	8501.71		4.83436	15212.7		9.02626	12293.6
0.88633	7924.43		4.83436	15212.7		9.01818	12293.6
0.88633	8501.71		4.82822	15212.7		9.0101	13064.2
0.88058	8501.71		4.82822	15212.7		9.00202	12293.6
0.88058	8501.71		4.82209	14696.2		8.99394	12697.2
0.88058	8501.71		4.81595	14696.2		8.98586	12293.6
0.88058	8501.71		4.81595	14696.2		8.98586	12293.6
0.88058	8501.71		4.80982	14696.2		8.97778	12293.6
0.88058	7924.43		4.80368	14696.2		8.9697	12293.6
0.88058	8501.71		4.80368	14179.7		8.96162	12293.6
0.88058	9078.98		4.79755	14179.7		8.95354	12293.6
0.87482	8501.71		4.79755	14696.2		8.94545	12697.2
0.87482	8501.71		4.79141	14696.2		8.94545	12697.2
0.87482	8501.71		4.79141	15212.7		8.93737	12293.6
0.87482	8501.71		4.78528	14696.2		8.93737	12293.6
0.87482	7924.43		4.78528	14696.2		8.92929	12293.6
0.87482	7924.43		4.77914	14696.2		8.92121	12293.6
0.87482	7924.43		4.77914	14696.2		8.92121	12293.6
0.87482	8501.71		4.77301	14179.7		8.91313	12293.6
0.86906	8501.71		4.77301	14179.7		8.90505	12293.6
0.86906	8501.71		4.76687	14179.7		8.90505	12293.6
0.86906	8501.71		4.76687	13710.2		8.89697	12293.6
0.86906	8501.71		4.76074	13710.2		8.88889	12293.6
0.86906	8501.71		4.7546	14179.7		8.88081	12697.2
0.86906	8501.71		4.7546	14179.7		8.88081	12293.6
0.86906	7924.43		4.74847	14179.7		8.87273	12293.6
0.86906	9078.98		4.74847	14179.7		8.86465	12697.2
0.86906	9078.98		4.74233	13710.2		8.85657	12293.6
0.86906	9078.98		4.7362	14179.7		8.85657	11889.9
0.86906	9078.98		4.7362	14179.7		8.84848	11889.9
0.86906	9078.98		4.73006	13710.2		8.8404	12697.2
0.86906	9078.98		4.73006	12677.2		8.83232	11889.9
0.86331	7924.43		4.72393	13710.2		8.82424	11889.9
0.86331	7924.43		4.71779	14179.7		8.82424	11486.2
0.86331	9078.98		4.71779	13193.7		8.81616	11486.2
0.86331	9078.98		4.71166	13193.7		8.80808	11486.2
0.86331	7924.43		4.71166	13193.7		8.8	11486.2
0.86331	8501.71		4.70552	12677.2		8.79192	11486.2
0.86331	9078.98		4.69939	12677.2		8.78384	11082.6
0.86331	9078.98		4.69939	12677.2		8.77576	11486.2
0.86331	8501.71		4.69325	12160.8		8.76768	11486.2
0.86331	9078.98		4.69325	12677.2		8.7596	11486.2
0.86331	9078.98		4.68712	13193.7		8.75152	11486.2
0.86331	9078.98		4.68098	12677.2		8.74343	10715.6
0.86331	9078.98		4.68098	12677.2		8.74343	11486.2
0.86331	9078.98		4.67485	12677.2		8.73535	11486.2
0.86331	9078.98		4.67485	12677.2		8.72727	11082.6
0.86331	9078.98		4.66871	12677.2		8.71919	11082.6
0.86331	9078.98		4.66871	12677.2		8.71919	11082.6
0.86331	9078.98		4.66258	12160.8		8.71111	11082.6
0.86331	9078.98		4.66258	12677.2		8.71111	11486.2
0.86331	9078.98		4.66258	12677.2		8.70303	11082.6
0.86331	8501.71		4.65644	12677.2		8.69495	11486.2
0.85755	8501.71		4.65031	12677.2		8.69495	11486.2
0.85755	9078.98		4.65031	12160.8		8.68687	11082.6
0.85755	8501.71		4.64417	12677.2		8.67879	11082.6
0.85755	7924.43		4.64417	12160.8		8.67071	10715.6
0.85755	7924.43		4.63804	12160.8		8.66263	10715.6
0.85755	9078.98		4.63804	12160.8		8.65455	10715.6
0.85755	9078.98		4.6319	12160.8		8.64646	10715.6
0.85755	9078.98		4.6319	12160.8		8.63838	10715.6
0.85755	9078.98		4.62577	12160.8		8.6303	10311.9
0.85755	9078.98		4.62577	12160.8		8.62222	10715.6
0.85755	9078.98		4.61963	12160.8		8.62222	10715.6
0.85755	9078.98		4.61963	12160.8		8.61414	10311.9
0.85755	9656.26		4.61963	12160.8		8.60606	10311.9
0.85755	9078.98		4.6135	12160.8		8.59798	10311.9
0.85755	9078.98		4.6135	11644.3		8.59798	10311.9
0.85755	9078.98		4.60736	11644.3		8.5899	10311.9
0.85755	9078.98		4.60736	11644.3		8.58182	10311.9
0.85755	9078.98		4.60123	12160.8		8.58182	10311.9
0.8518	9078.98		4.60123	12160.8		8.57374	10311.9
0.8518	9078.98		4.59509	12160.8		8.56566	10311.9
0.8518	9078.98		4.59509	12160.8		8.55758	10311.9
0.8518	9078.98		4.59509	11644.3		8.55758	9504.59
0.8518	9078.98		4.58896	11644.3		8.54949	9504.59
0.8518	9078.98		4.58896	11174.8		8.54141	9908.26
0.8518	9078.98		4.58282	11174.8		8.54141	10311.9
0.8518	8501.71		4.58282	11644.3		8.53333	9908.26
0.8518	8501.71		4.57669	11644.3		8.52525	10311.9
0.8518	9078.98		4.57669	12160.8		8.52525	10311.9
0.8518	9078.98		4.57055	11644.3		8.51717	10311.9
0.8518	9078.98		4.57055	11644.3		8.50909	10311.9
0.8518	9078.98		4.56442	10658.3		8.50909	9504.59
0.8518	9078.98		4.56442	11174.8		8.50101	9504.59
0.84604	9078.98		4.55828	11174.8		8.49293	9504.59
0.84604	9078.98		4.55828	11174.8		8.48485	9504.59
0.84604	8501.71		4.55215	10658.3		8.47677	9504.59
0.84604	8501.71		4.55215	10658.3		8.47677	9100.92
0.84604	9078.98		4.55215	11174.8		8.46869	9100.92
0.84604	9078.98		4.54601	11174.8		8.46061	9100.92
0.84604	9078.98		4.54601	11174.8		8.46061	8733.94
0.84604	9078.98		4.54601	11174.8		8.45253	8733.94
0.84604	9078.98		4.53988	10658.3		8.44444	9504.59
0.84604	9078.98		4.53988	10658.3		8.43636	9504.59
0.84604	8501.71		4.53988	11174.8		8.43636	9100.92
0.84604	8501.71		4.53374	11174.8		8.42828	9100.92
0.84604	9078.98		4.53374	11644.3		8.4202	9100.92
0.84604	9656.26		4.53374	11644.3		8.41212	9100.92
0.84604	9656.26		4.52761	11644.3		8.41212	9100.92
0.84604	9078.98		4.52761	11644.3		8.40404	9100.92
0.84604	9078.98		4.52761	11644.3		8.39596	8733.94
0.84604	9078.98		4.52147	11174.8		8.38788	8330.28
0.84604	9078.98		4.52147	11174.8		8.3798	8330.28
0.84604	9078.98		4.51534	11174.8		8.37172	8330.28
0.84604	9078.98		4.51534	11174.8		8.36364	8330.28
0.84604	9078.98		4.51534	11174.8		8.35556	7926.61
0.84604	9078.98		4.5092	11174.8		8.34747	7926.61
0.84604	8501.71		4.5092	10658.3		8.33939	8330.28
0.84029	8501.71		4.50307	11174.8		8.33131	8330.28
0.84029	8501.71		4.50307	11174.8		8.33131	8330.28
0.84029	8501.71		4.50307	11174.8		8.32323	8330.28
0.84029	9078.98		4.49693	11174.8		8.31515	8330.28
0.84029	9078.98		4.49693	10658.3		8.30707	7522.94
0.84029	9078.98		4.49693	10658.3		8.29899	8330.28
0.84029	9078.98		4.4908	10141.8		8.29091	7522.94
0.84029	9078.98		4.4908	10658.3		8.29091	7926.61
0.84029	9078.98		4.48466	11174.8		8.28283	7926.61
0.84029	9078.98		4.48466	11174.8		8.27475	7926.61
0.84029	9656.26		4.47853	10141.8		8.26667	7522.94
0.84029	9078.98		4.47853	10141.8		8.25859	7522.94
0.84029	10181.1		4.47239	10141.8		8.25051	7522.94
0.84029	9656.26		4.47239	10658.3		8.24242	7522.94
0.84029	9078.98		4.46626	10141.8		8.24242	7926.61
0.84029	9078.98		4.46626	10658.3		8.23434	7119.27
0.84029	9078.98		4.46012	10658.3		8.22626	7119.27
0.84029	9078.98		4.45399	10658.3		8.21818	7119.27
0.84029	8501.71		4.45399	10141.8		8.21818	7119.27
0.84029	8501.71		4.44785	10141.8		8.2101	7119.27
0.83453	9078.98		4.44785	10141.8		8.20202	7926.61
0.83453	8501.71		4.44172	10141.8		8.20202	7522.94
0.83453	9078.98		4.44172	10141.8		8.19394	7522.94
0.83453	9078.98		4.43558	10141.8		8.19394	7119.27
0.83453	8501.71		4.43558	10141.8		8.18586	7522.94
0.83453	7924.43		4.42945	10141.8		8.17778	7119.27
0.83453	7924.43		4.42331	10141.8		8.17778	7119.27
0.83453	8501.71		4.42331	9625.32		8.1697	7119.27
0.83453	8501.71		4.41718	9108.84		8.16162	7119.27
0.83453	8501.71		4.41718	9108.84		8.15354	7119.27
0.83453	8501.71		4.41104	8639.31		8.14545	6752.29
0.83453	8501.71		4.40491	8639.31		8.14545	7522.94
0.83453	8501.71		4.40491	8639.31		8.13737	7119.27
0.83453	9078.98		4.39877	8639.31		8.12929	7119.27
0.82878	9078.98		4.39877	8639.31		8.12121	7119.27
0.82878	8501.71		4.39264	8639.31		8.12121	7119.27
0.82878	8501.71		4.3865	8639.31		8.11313	7119.27
0.82878	8501.71		4.3865	8639.31		8.11313	6752.29
0.82878	7924.43		4.38037	8639.31		8.10505	6752.29
0.82878	7924.43		4.37423	8639.31		8.09697	6752.29
0.82878	8501.71		4.37423	8639.31		8.09697	6752.29
0.82878	8501.71		4.3681	8639.31		8.08889	7119.27
0.82878	8501.71		4.3681	8639.31		8.08081	7119.27
0.82878	8501.71		4.36196	8639.31		8.08081	7119.27
0.82878	7924.43		4.36196	8639.31		8.07273	7119.27
0.82878	7924.43		4.35583	8639.31		8.06465	7119.27
0.82878	7924.43		4.35583	9108.84		8.06465	7119.27
0.82878	7924.43		4.34969	8639.31		8.05657	7119.27
0.82878	8501.71		4.34969	7606.35		8.05657	7119.27
0.82878	8501.71		4.34969	8639.31		8.04848	7522.94
0.82878	8501.71		4.34356	8639.31		8.0404	7522.94
0.82878	8501.71		4.34356	8639.31		8.0404	7119.27
0.82878	8501.71		4.33742	8122.83		8.03232	6752.29
0.82878	8501.71		4.33742	8122.83		8.03232	6752.29
0.82878	7924.43		4.33742	8122.83		8.02424	7119.27
0.82878	7924.43		4.33129	8122.83		8.01616	7119.27
0.82878	7924.43		4.33129	8639.31		8.01616	6348.62
0.82878	7924.43		4.32515	9108.84		8.00808	6348.62
0.82878	8501.71		4.32515	8639.31		8	6348.62
0.82302	8501.71		4.32515	8122.83		8	7119.27
0.82302	8501.71		4.31902	7606.35		7.99192	6348.62
0.82302	7924.43		4.31902	8122.83		7.98384	6348.62
0.82302	7924.43		4.31288	8122.83		7.98384	6348.62
0.82302	8501.71		4.31288	8639.31		7.97576	6348.62
0.82302	8501.71		4.30675	8639.31		7.96768	6752.29
0.82302	8501.71		4.30675	8639.31		7.96768	6752.29
0.82302	8501.71		4.30675	8122.83		7.9596	6752.29
0.82302	8501.71		4.30061	8122.83		7.95152	6348.62
0.82302	8501.71		4.30061	8122.83		7.94343	6348.62
0.82302	8501.71		4.30061	8122.83		7.94343	6752.29
0.82302	7924.43		4.30061	8122.83		7.93535	6752.29
0.82302	7924.43		4.29448	8639.31		7.92727	6348.62
0.82302	7924.43		4.29448	8122.83		7.92727	6348.62
0.82302	7347.15		4.28834	8122.83		7.91919	6348.62
0.82302	7347.15		4.28834	7606.35		7.91111	6348.62
0.82302	8501.71		4.28221	7606.35		7.90303	6348.62
0.81727	7924.43		4.28221	8639.31		7.90303	6348.62
0.81727	7924.43		4.27607	8122.83		7.89495	6348.62
0.81727	7924.43		4.27607	8122.83		7.88687	5944.95
0.81727	7924.43		4.26994	8122.83		7.87879	5541.28
0.81727	7347.15		4.26994	7606.35		7.87879	5541.28
0.81727	7347.15		4.2638	7606.35		7.87071	5541.28
0.81727	7347.15		4.2638	7606.35		7.86263	6348.62
0.81727	7347.15		4.25767	7606.35		7.85455	5944.95
0.81727	7347.15		4.25767	7606.35		7.84646	5944.95
0.81727	7924.43		4.25153	7606.35		7.84646	5541.28
0.81727	7347.15		4.25153	7606.35		7.83838	5541.28
0.81727	7924.43		4.2454	7089.87		7.8303	5541.28
0.81727	7347.15		4.2454	7089.87		7.82222	5944.95
0.81151	7347.15		4.23926	7089.87		7.82222	5541.28
0.81151	7347.15		4.23926	7089.87		7.81414	5541.28
0.81151	7924.43		4.23313	7606.35		7.81414	5541.28
0.81151	6822.36		4.23313	6573.39		7.80606	5944.95
0.81151	6822.36		4.22699	7606.35		7.79798	5944.95
0.81151	7347.15		4.22699	7089.87		7.79798	5944.95
0.81151	7924.43		4.22699	7089.87		7.7899	5944.95
0.81151	7347.15		4.22699	7606.35		7.7899	5944.95
0.81151	7347.15		4.22086	7606.35		7.78182	5137.61
0.81151	7347.15		4.22086	7606.35		7.77374	5137.61
0.81151	7347.15		4.22086	8122.83		7.76566	5541.28
0.81151	7347.15		4.21472	8122.83		7.76566	5541.28
0.81151	7347.15		4.21472	7606.35		7.75758	5541.28
0.81151	7924.43		4.21472	7606.35		7.75758	5541.28
0.80576	6822.36		4.20859	7606.35		7.74949	5541.28
0.80576	6822.36		4.20859	7606.35		7.74141	5541.28
0.80576	6822.36		4.20859	7606.35		7.74141	5541.28
0.80576	7347.15		4.20245	7606.35		7.73333	5541.28
0.80576	7347.15		4.20245	7606.35		7.72525	5541.28
0.80576	6822.36		4.20245	7606.35		7.72525	5944.95
0.80576	7924.43		4.20245	7606.35		7.71717	5137.61
0.80576	7924.43		4.20245	7606.35		7.71717	5137.61
0.80576	7347.15		4.20245	7606.35		7.70909	5541.28
0.80576	6822.36		4.19632	7606.35		7.70909	5541.28
0.80576	7347.15		4.19632	7089.87		7.70101	5541.28
0.80576	7347.15		4.19018	7606.35		7.70101	5944.95
0.80576	6822.36		4.19018	7606.35		7.69293	5541.28
0.80576	6245.08		4.18405	7606.35		7.68485	5541.28
0.80576	5667.8		4.18405	7606.35		7.68485	4770.64
0.80576	6245.08		4.17791	6573.39		7.67677	5137.61
0.8	6245.08		4.17791	7089.87		7.66869	5137.61
0.8	6245.08		4.17178	6573.39		7.66869	4770.64
0.8	6822.36		4.17178	6573.39		7.66061	4770.64
0.8	6822.36		4.16564	6103.86		7.66061	5137.61
0.8	6822.36		4.16564	5587.38		7.65253	5541.28
0.8	6822.36		4.15951	5587.38		7.64444	5137.61
0.8	6245.08		4.15951	5587.38		7.64444	5137.61
0.8	6245.08		4.15337	6103.86		7.63636	5137.61
0.8	6245.08		4.14724	6103.86		7.62828	5137.61
0.8	6822.36		4.14724	6103.86		7.62828	5137.61
0.8	6822.36		4.1411	5587.38		7.6202	5137.61
0.8	6822.36		4.13497	5587.38		7.61212	4770.64
0.8	6822.36		4.13497	5587.38		7.61212	4770.64
0.8	6822.36		4.12883	5587.38		7.60404	4770.64
0.8	6822.36		4.12883	5587.38		7.60404	4770.64
0.8	6822.36		4.1227	5070.9		7.59596	5541.28
0.8	6822.36		4.1227	5070.9		7.59596	4770.64
0.8	6822.36		4.11656	5070.9		7.58788	4770.64
0.8	6822.36		4.11656	5070.9		7.5798	5137.61
0.8	6822.36		4.11043	4554.42		7.5798	4770.64
0.8	6822.36		4.11043	4554.42		7.57172	4770.64
0.8	6822.36		4.10429	4554.42		7.57172	4770.64
0.79424	6822.36		4.10429	5070.9		7.56364	4770.64
0.79424	6822.36		4.10429	5070.9		7.55556	4770.64
0.79424	6245.08		4.09816	5070.9		7.55556	4366.97
0.79424	6245.08		4.09816	5587.38		7.54747	4366.97
0.79424	6245.08		4.09816	5587.38		7.54747	4770.64
0.79424	6822.36		4.09202	5587.38		7.53939	4366.97
0.79424	6822.36		4.08589	5587.38		7.53131	4770.64
0.79424	6822.36		4.08589	5070.9		7.53131	4366.97
0.79424	6245.08		4.08589	5070.9		7.52323	4366.97
0.79424	6822.36		4.07975	5070.9		7.51515	4366.97
0.79424	6245.08		4.07362	5070.9		7.50707	4770.64
0.79424	6245.08		4.06748	4554.42		7.50707	4366.97
0.79424	6245.08		4.06135	4554.42		7.49899	4366.97
0.79424	6822.36		4.06135	4554.42		7.49091	4366.97
0.79424	6822.36		4.06135	6103.86		7.48283	4366.97
0.79424	6245.08		4.06135	5587.38		7.48283	3963.3
0.79424	6245.08		4.06135	5587.38		7.47475	3963.3
0.79424	5667.8		4.06135	6103.86		7.46667	3963.3
0.79424	5667.8		4.06135	6103.86		7.46667	4366.97
0.79424	5667.8		4.06748	6103.86		7.45859	3963.3
0.79424	6245.08		4.07362	6573.39		7.45051	3963.3
0.79424	6245.08		4.08589	7089.87		7.45051	3963.3
0.79424	6822.36		4.09202	7089.87		7.44242	4366.97
0.79424	7347.15		4.09816	7089.87		7.44242	4366.97
0.79424	6822.36		4.09816	7089.87		7.43434	4366.97
0.79424	6822.36		4.09816	7606.35		7.43434	3963.3
0.79424	6245.08		4.10429	8122.83		7.42626	4366.97
0.78849	6822.36		4.11656	8122.83		7.42626	4366.97
0.78849	6822.36		4.1411	11174.8		7.41818	3963.3
0.78849	6822.36		4.17791	13710.2		7.41818	3963.3
0.78849	5667.8		4.22086	16245.7		7.4101	3963.3
0.78849	6822.36		4.2638	19250.6		7.4101	3963.3
0.78849	6822.36		4.31288	21786.1		7.40202	3963.3
0.78849	6822.36		4.35583	25354.5		7.40202	3963.3
0.78849	6822.36		4.41104	27373.5		7.39394	3963.3
0.78849	6822.36		4.46012	30425.4		7.39394	4770.64
0.78849	6822.36		4.51534	32444.4		7.39394	4366.97
0.78849	6822.36		4.57055	36482.3		7.38586	4366.97
0.78849	6822.36		4.62577	39017.7		7.38586	4366.97
0.78849	6245.08		4.68712	41083.7		7.37778	4366.97
0.78849	6245.08		4.74233	44605.1		7.37778	4366.97
0.78273	5090.53		4.80368	46624.1		7.3697	4770.64
0.78273	5090.53		4.8589	50192.5		7.3697	4366.97
0.78273	5667.8		4.92638	54230.4		7.36162	4366.97
0.78273	5667.8		4.98773	56765.9		7.36162	3963.3
0.78273	5667.8		5.04908	58831.8		7.35354	3963.3
0.78273	5090.53		5.10429	59301.3		7.34545	3963.3
0.78273	5667.8		5.15951	61367.3		7.34545	3963.3
0.78273	5667.8		5.21472	63386.2		7.33737	3963.3
0.78273	5667.8		5.26994	65921.7		7.32929	3963.3
0.78273	5667.8		5.31902	66907.7		7.32121	3963.3
0.78273	5090.53		5.3681	67940.7		7.32121	3559.63
0.78273	5090.53		5.41104	69959.6		7.31313	4366.97
0.77698	5090.53		5.45399	70992.6		7.30505	4366.97
0.77698	5090.53		5.50307	71462.1		7.30505	3963.3
0.77698	5667.8		5.54601	75030.5		7.29697	3963.3
0.77698	4513.25		5.58896	75547		7.29697	3963.3
0.77698	4513.25		5.62577	77566		7.28889	3963.3
0.77698	4513.25		5.66871	78598.9		7.28081	3155.96
0.77698	5667.8		5.70552	79584.9		7.27273	3559.63
0.77698	5667.8		5.74847	80101.4		7.27273	3559.63
0.77698	5667.8		5.78528	81603.9		7.26465	3559.63
0.77698	5667.8		5.82209	83669.8		7.26465	3559.63
0.77698	5090.53		5.8589	84139.4		7.25657	3559.63
0.77698	5090.53		5.89571	85172.3		7.25657	3559.63
0.77698	5090.53		5.93252	86205.3		7.25657	3559.63
0.77698	4513.25		5.96319	87191.3		7.24848	3155.96
0.77698	5090.53		6	87707.8		7.24848	3155.96
0.77698	5090.53		6.03681	89210.3		7.22424	3155.96
0.77698	5667.8		6.07362	89726.7		7.22424	3155.96
0.77698	5667.8		6.11043	90759.7		7.22424	3155.96
0.77698	5667.8		6.1411	91276.2		7.2	2788.99
0.77698	6245.08		6.17791	92262.2		7.18384	2788.99
0.78273	6822.36		6.20859	93295.1		7.16768	2385.32
0.78849	8501.71		6.23926	93811.6		7.16768	2788.99
0.78849	8501.71		6.26994	94281.2		7.1596	2385.32
0.78849	7924.43		6.30061	95830.6		7.14343	2788.99
0.79424	7924.43		6.32515	96347.1		7.14343	2788.99
0.79424	8501.71		6.35583	96347.1		7.14343	3155.96
0.81151	13592.2		6.38037	97333.1		7.14343	3155.96
0.82302	17003.4		6.40491	97849.6		7.14343	3155.96
0.84029	20414.6		6.43558	97849.6		7.14343	3155.96
0.86331	26607.2		6.46012	98882.5		7.14343	3155.96
0.88633	33429.5		6.4908	99352.1		7.15152	3559.63
0.91511	39674.6		6.51534	100385		7.1596	4770.64
0.94388	44765.2		6.53374	100385		7.17576	5137.61
0.97266	52112.3		6.55828	100901		7.2	5944.95
1.00719	56678		6.58282	101418		7.23232	7119.27
1.03597	61191.3		6.60736	102404		7.26465	8330.28
1.06475	66859.1		6.62577	102404		7.29697	9504.59
1.09353	71949.6		6.64417	102404		7.33737	10715.6
1.1223	75938.1		6.66871	102920		7.37778	11889.9
1.15108	79874		6.68712	103437		7.41818	13064.2
1.18561	86696.4		6.71166	103953		7.45051	13064.2
1.20863	90684.9		6.73006	104939		7.46667	13064.2
1.23741	92364.2		6.7546	104939		7.49091	13064.2
1.26043	94620.8		6.77301	106489		7.51515	14275.2
1.28345	96352.7		6.79755	106489		7.56364	15045.9
1.30072	97454.7		6.81595	106958		7.61212	17027.5
1.32374	100289		6.83436	106958		7.67677	18605.5
1.34101	101443		6.8589	106958		7.74949	22201.8
1.35827	103700		6.8773	108508		7.8303	23376.1
1.37554	104854		6.89571	109024		7.90303	24954.1
1.39281	105379		6.91411	109024		7.99192	27339.4
1.41007	107111		6.93252	109024		8.08081	29321.1
1.42158	107688		6.95092	109024		8.1697	30899.1
1.43885	108213		6.96933	109494		8.26667	32880.7
1.45036	109945		6.98773	109494		8.35556	35669.7
1.46763	109945		7.00613	110527		8.45253	37651.4
1.47914	110522		7.02454	110527		8.55758	39229.4
1.49065	111047		7.04294	111043		8.66263	42789
1.50216	111624		7.05521	111043		8.76768	45174.3
1.51367	112202		7.07362	111513		8.87273	46348.6
1.52518	112202		7.09202	111513		8.98586	48733.9
1.53669	112202		7.11043	112029		9.09899	50311.9
1.54245	113356		7.12883	112029		9.20404	53871.6
1.55396	113356		7.14724	112546		9.31717	54678.9
1.56547	113881		7.15951	113579		9.42222	56256.9
1.57122	114458		7.17791	113579		9.52727	58642.2
1.58273	115035		7.19632	113579		9.63232	60623.9
1.59424	115035		7.21472	114048		9.73737	62201.8
1.6	116190		7.22699	113579		9.83434	64587.2
1.61151	116190		7.2454	114048		9.93131	65761.5
1.62302	116715		7.25767	115598		10.0202	67376.1
1.62878	116715		7.27607	115081		10.1172	69357.8
1.64029	117869		7.28834	115081		10.2061	70128.4
1.64604	117869		7.30675	115598		10.303	72513.8
1.6518	118447		7.32515	115598		10.3919	73688.1
1.66331	118447		7.33742	115598		10.4808	74091.7
1.66906	118447		7.35583	115598		10.5778	76073.4
1.67482	119024		7.37423	116584		10.6586	77651.4
1.68058	119549		7.3865	117100		10.7394	79633
1.69209	119549		7.40491	117617		10.8202	81247.7
1.69784	119549		7.42331	117617		10.8929	81614.7
1.7036	119549		7.44172	117617		10.9737	83229.4
1.70935	119549		7.45399	118133		11.0465	84403.7
1.71511	120703		7.47239	118133		11.1273	85578
1.72086	120703		7.48466	118133		11.2	87559.6
1.73237	121281		7.50307	118133		11.2727	87963.3
1.73813	121858		7.51534	118650		11.3374	89541.3
1.74388	121858		7.52761	118650		11.4101	90348.6
1.74964	121858		7.53988	119119		11.4748	91522.9
1.7554	121858		7.55828	119119		11.5394	91926.6
1.76115	121858		7.57055	119119		11.604	93100.9
1.76691	121858		7.58282	119119		11.6687	94311.9
1.77266	122383		7.59509	119119		11.7253	95486.2
1.77842	122383		7.60736	119119		11.7899	96697.2
1.78417	122383		7.61963	119119		11.8545	97871.6
1.78417	121858		7.6319	119636		11.9192	98275.2
1.78993	121858		7.65031	119636		11.9838	99045.9
1.79568	122383		7.66258	119636		12.0404	100661
1.80144	122383		7.67485	120669		12.097	101028
1.80719	121858		7.69325	121185		12.1535	101028
1.80719	121858		7.71166	122171		12.2182	102239
1.81295	122383		7.72393	122171		12.2667	103009
1.81871	122383		7.7362	122171		12.3151	103817
1.82446	122383		7.7546	122688		12.3717	103817
1.83022	122960		7.76687	122688		12.4202	105798
1.83022	123537		7.77914	122688		12.4606	106202
1.83597	123537		7.79141	123204		12.5091	106606
1.84173	124114		7.80368	123721		12.5576	107376
1.84748	124114		7.81595	123721		12.6061	108183
1.85324	123537		7.82822	123721		12.6465	108954
1.85899	124114		7.84049	123721		12.695	108954
1.85899	124639		7.85276	123204		12.7354	109358
1.86475	124114		7.8589	123204		12.7838	110569
1.8705	124114		7.87117	123721		12.8242	110936
1.87626	124639		7.88344	123721		12.8646	111743
1.87626	124639		7.89571	123721		12.9131	111743
1.88201	124639		7.90184	124190		12.9454	112917
1.88777	124639		7.91411	124190		12.9939	112917
1.88777	124639		7.92638	124190		13.0263	113321
1.89353	124639		7.93865	124190		13.0667	113725
1.89928	124639		7.95092	125223		13.1071	114128
1.90504	125216		7.96319	125740		13.1475	114899
1.90504	125216		7.97546	125740		13.1798	115706
1.91079	125216		7.98773	125740		13.2202	116514
1.91655	125216		8	125223		13.2525	116514
1.9223	125794		8.01227	125223		13.2929	116881
1.9223	126371		8.02454	126256		13.3253	117284
1.92806	126371		8.03681	127242		13.3657	117688
1.93381	126371		8.04908	127242		13.398	118092
1.93381	126371		8.06135	127758		13.4303	118092
1.93957	125794		8.06748	126726		13.4626	118862
1.94532	125794		8.07975	127242		13.4949	118862
1.94532	125794		8.09202	126726		13.5353	119266
1.95108	125794		8.10429	126726		13.5596	119670
1.95108	125794		8.11043	127758		13.5919	120073
1.95683	125794		8.1227	128275		13.6242	120440
1.96259	125794		8.13497	128275		13.6566	120440
1.96259	125794		8.14724	128275		13.6889	120440
1.96835	126371		8.15337	127758		13.7131	120844
1.96835	126948		8.16564	127758		13.7454	121248
1.9741	127473		8.17791	128275		13.7778	121651
1.97986	126948		8.19018	128791		13.8101	122422
1.98561	127473		8.19632	128791		13.8343	122826
1.98561	127473		8.20859	128791		13.8667	123633
1.99137	127473		8.22086	128791		13.8909	123229
1.99137	127473		8.22699	129261		13.9232	123229
1.99712	128050		8.23926	130294		13.9475	123633
2.00288	128628		8.25153	130294		13.9717	124037
2.00288	128628		8.2638	130294		13.996	124037
2.00863	128628		8.26994	130294		14.0202	123633
2.01439	129205		8.28221	130294		14.0444	124037
2.02014	129205		8.29448	130810		14.0687	124404
2.02014	129205		8.30675	130810		14.0929	124807
2.0259	129782		8.31288	130810		14.1252	124807
2.0259	129782		8.32515	130810		14.1495	125211
2.03165	129782		8.33742	130810		14.1737	125615
2.03741	129782		8.34969	131796		14.198	126018
2.03741	129782		8.35583	131796		14.2222	126018
2.04317	129782		8.3681	131796		14.2546	126018
2.04317	129782		8.38037	131796		14.2788	126018
2.04892	129782		8.3865	132313		14.303	126385
2.05468	130307		8.39877	132313		14.3192	126789
2.05468	130884		8.40491	132313		14.3434	127193
2.06043	131462		8.41718	132829		14.3677	127596
2.06043	131462		8.42331	132313		14.3919	127596
2.06619	130884		8.43558	132313		14.4162	127596
2.06619	130884		8.44172	132829		14.4404	128000
2.07194	130884		8.45399	132829		14.4647	128367
2.0777	130307		8.46012	132829		14.4889	128367
2.0777	130307		8.47239	132829		14.5131	128771
2.08345	130307		8.47853	132313		14.5374	128771
2.08345	130884		8.48466	132313		14.5616	128771
2.08345	130307		8.4908	132313		14.5778	129578
2.08921	130307		8.49693	132313		14.602	129578
2.09496	130307		8.5092	132829		14.6263	130349
2.09496	130307		8.51534	132313		14.6505	130349
2.09496	130307		8.52147	132313		14.6747	130349
2.10072	130884		8.52761	132829		14.6909	130349
2.10072	130884		8.53988	132829		14.7151	130752
2.10647	130307		8.54601	132829		14.7313	131156
2.10647	130307		8.55215	132829		14.7556	130752
2.10647	129782		8.55828	132829		14.7717	131156
2.11223	129782		8.57055	132829		14.796	131560
2.11223	129205		8.57669	133346		14.8121	131963
2.11799	129782		8.58896	133346		14.8364	131963
2.11799	129782		8.59509	132829		14.8525	131963
2.12374	129782		8.60123	132313		14.8768	132330
2.12374	129782		8.6135	133346		14.8929	131963
2.12374	129782		8.61963	133346		14.9091	132330
2.1295	129782		8.6319	133346		14.9333	132734
2.1295	129782		8.63804	133862		14.9495	132734
2.13525	129205		8.65031	133862		14.9737	133138
2.13525	130307		8.65644	133862		14.9899	133541
2.14101	130307		8.66871	133862		15.0061	133541
2.14101	130884		8.68098	134332		15.0303	133541
2.14676	130884		8.68712	134332		15.0465	133541
2.15252	130884		8.69325	134332		15.0626	133541
2.15252	130884		8.70552	134332		15.0869	133541
2.15827	131462		8.71166	134332		15.103	133541
2.15827	131462		8.71779	134848		15.1192	133945
2.16403	131462		8.72393	134848		15.1354	133945
2.16403	132616		8.7362	134848		15.1596	133945
2.16978	132616		8.74233	134848		15.1758	133945
2.17554	133141		8.74847	134332		15.1919	134312
2.17554	133141		8.7546	134332		15.2081	133945
2.18129	133141		8.76074	133862		15.2242	133945
2.18129	133141		8.76687	133346		15.2404	133945
2.18705	132616		8.77301	133346		15.2566	134312
2.18705	132616		8.77914	133862		15.2727	134312
2.19281	132616		8.79141	133862		15.2889	134312
2.19281	133718		8.79755	134332		15.3131	134716
2.19856	133141		8.80368	134332		15.3293	135119
2.19856	133141		8.81595	134848		15.3454	135119
2.20432	133141		8.82209	134848		15.3616	135119
2.21007	133141		8.83436	135365		15.3859	135119
2.21007	133718		8.84049	135365		15.402	135523
2.21583	134873		8.84663	135365		15.4182	135523
2.21583	134873		8.85276	135365		15.4343	135523
2.22158	134873		8.86503	134848		15.4505	135927
2.22158	134295		8.87117	134848		15.4667	135927
2.22734	134873		8.8773	135365		15.4828	135927
2.22734	134295		8.88344	135881		15.499	135927
2.23309	134873		8.89571	135881		15.5071	135927
2.23309	134873		8.90184	135881		15.5232	135927
2.23885	134873		8.90798	136398		15.5394	135927
2.23885	134295		8.92025	136398		15.5556	135927
2.2446	134295		8.92638	136398		15.5717	135927
2.2446	134295		8.93252	136867		15.5879	135927
2.25036	134873		8.93865	136867		15.604	136294
2.25036	134873		8.95092	136867		15.6202	136294
2.25612	134873		8.95706	136867		15.6364	136294
2.25612	135975		8.96319	137384		15.6444	137101
2.26187	136552		8.97546	137384		15.6606	136294
2.26187	136552		8.9816	137384		15.6768	137101
2.26763	136552		8.98773	137384		15.6849	137101
2.26763	136552		8.99387	137384		15.7091	137505
2.27338	136552		9	137384		15.7253	137505
2.27914	136552		9.00613	136867		15.7414	137908
2.27914	136552		9.0184	136867		15.7576	138275
2.28489	137129		9.02454	137384		15.7737	138275
2.28489	137707		9.03067	137384		15.7899	138275
2.29065	137707		9.03681	137900		15.8061	138275
2.29065	137707		9.04294	137384		15.8141	138275
2.2964	137129		9.04908	137900		15.8303	138275
2.2964	137129		9.05521	137384		15.8465	138275
2.30216	137129		9.06135	137900		15.8626	138275
2.30216	137707		9.07362	136398		15.8788	137505
2.30791	137707		9.07362	136398		15.8869	137908
2.30791	137707		9.07975	136867		15.903	137908
2.31367	137707		9.08589	136867		15.9111	137505
2.31367	137707		9.09202	136867		15.9192	137101
2.31367	137707		9.09816	136867		15.9353	137505
2.31942	137707		9.10429	136867		15.9515	137505
2.31942	137707		9.11656	136867		15.9596	137505
2.32518	138284		9.1227	136867		15.9758	137505
2.32518	137707		9.12883	137384		15.9838	137505
2.32518	137707		9.13497	137900		16	137505
2.33094	137707		9.14724	137384		16.0162	137505
2.33094	137707		9.15337	137900		16.0323	137908
2.33669	137707		9.15951	137900		16.0485	137908
2.33669	137129		9.16564	137900		16.0647	137908
2.33669	137129		9.17178	137384		16.0727	137908
2.34245	137129		9.17791	137900		16.0889	138679
2.34245	137129		9.19018	137900		16.105	138679
2.34245	137129		9.19632	137900		16.1212	138679
2.34245	137129		9.20245	137900		16.1374	139083
2.3482	137129		9.20859	137900		16.1455	139083
2.3482	137129		9.22086	138417		16.1616	139083
2.3482	136552		9.22699	138933		16.1778	139083
2.3482	135975		9.23313	138417		16.1939	139486
2.35396	135975		9.23926	138417		16.2101	139486
2.35396	136552		9.2454	137900		16.2263	139486
2.35396	136552		9.25153	137900		16.2343	139486
2.35971	135975		9.25767	137900		16.2505	139083
2.35971	136552		9.2638	137900		16.2667	139083
2.35971	135975		9.26994	137900		16.2748	139486
2.36547	136552		9.27607	137900		16.2909	139486
2.36547	136552		9.28221	137900		16.3071	139486
2.36547	135975		9.28834	137900		16.3151	139890
2.37122	136552		9.29448	138417		16.3313	139890
2.37122	135450		9.30061	138417		16.3475	140257
2.37122	136552		9.30675	137900		16.3556	139890
2.37698	135450		9.31288	137384		16.3717	139890
2.37698	136552		9.31902	137384		16.3879	140661
2.37698	136552		9.32515	137900		16.404	140661
2.37698	135450		9.33129	137900		16.4121	140661
2.38273	136552		9.33742	137900		16.4283	140661
2.38273	137129		9.34356	137384		16.4444	141064
2.38849	137129		9.34969	137900		16.4525	141064
2.38849	136552		9.35583	137900		16.4687	141064
2.38849	136552		9.36196	137900		16.4849	141064
2.39424	137129		9.3681	137900		16.4929	141064
2.39424	136552		9.37423	137384		16.5091	141064
2.39424	136552		9.38037	137900		16.5172	141064
2.4	136552		9.3865	137384		16.5333	141468
2.4	137129		9.39264	137900		16.5414	141468
2.40576	137129		9.39877	137900		16.5576	141064
2.40576	137129		9.39877	137900		16.5657	141468
2.40576	136552		9.40491	137900		16.5818	141468
2.41151	136552		9.41104	138417		16.598	141872
2.41151	137129		9.42331	138417		16.6061	141468
2.41151	137129		9.42331	138417		16.6141	141064
2.41727	137129		9.42945	138417		16.6303	141064
2.41727	137707		9.44172	138933		16.6384	141064
2.41727	137707		9.44785	138933		16.6465	141468
2.42302	137129		9.45399	138933		16.6626	141468
2.42302	137129		9.46012	138933		16.6707	141468
2.42878	137129		9.46626	138417		16.6869	141468
2.42878	137707		9.47239	137900		16.6949	141468
2.42878	137707		9.47239	137900		16.7111	141468
2.43453	138284		9.47853	138417		16.7192	141872
2.43453	138284		9.4908	138417		16.7354	141468
2.44029	138284		9.49693	138417		16.7434	141872
2.44029	138284		9.50307	138933		16.7596	141872
2.44029	138284		9.5092	139403		16.7758	142239
2.44604	138284		9.51534	138933		16.7838	142239
2.44604	138809		9.52761	139403		16.8	141872
2.4518	138809		9.53374	139919		16.8081	141872
2.4518	139386		9.53988	139919		16.8242	141872
2.45755	139386		9.54601	139919		16.8323	142239
2.45755	139386		9.54601	139919		16.8485	142239
2.45755	139386		9.55215	139403		16.8566	142239
2.46331	139386		9.55828	139403		16.8727	142239
2.46331	139386		9.56442	139403		16.8889	142642
2.46331	139386		9.57055	139403		16.897	143046
2.46906	139386		9.57669	139403		16.9131	143046
2.46906	139386		9.58282	138933		16.9212	143046
2.46906	139386		9.58896	139403		16.9374	143046
2.47482	138809		9.59509	139919		16.9455	143046
2.47482	139386		9.60123	140436		16.9616	143046
2.47482	139386		9.6135	139919		16.9697	143046
2.48058	139386		9.61963	139919		16.9859	143046
2.48058	139386		9.62577	140436		17.002	143046
2.48633	139386		9.6319	140952		17.0101	143046
2.48633	139386		9.63804	140952		17.0263	143853
2.48633	140541		9.63804	140952		17.0343	143853
2.49209	140541		9.64417	139919		17.0424	143853
2.49209	140541		9.65031	139919		17.0586	143853
2.49784	140541		9.65644	140952		17.0667	143853
2.49784	140541		9.66871	140952		17.0828	143853
2.5036	140541		9.66871	140952		17.0909	143853
2.5036	141643		9.67485	140436		17.099	144220
2.50935	141643		9.68098	140952		17.1071	144624
2.50935	141643		9.68712	140952		17.1232	144220
2.50935	141643		9.69325	139919		17.1313	144220
2.51511	141643		9.69939	139919		17.1394	144220
2.51511	141643		9.69939	138417		17.1475	143853
2.51511	141643		9.70552	138417		17.1556	143853
2.52086	141643		9.71166	139919		17.1717	144220
2.52086	141643		9.71779	139403		17.1798	144624
2.52662	141643		9.71779	138933		17.1879	144624
2.52662	142220		9.72393	138933		17.196	143853
2.53237	142220		9.73006	138933		17.204	143853
2.53237	142220		9.7362	139403		17.2202	143853
2.53237	142220		9.74233	139403		17.2283	143450
2.53813	142797		9.7546	139403		17.2364	143853
2.53813	142797		9.76074	139403		17.2444	143853
2.54388	142220		9.76687	139919		17.2525	143450
2.54388	142220		9.77301	140436		17.2687	143450
2.54388	142220		9.77914	139919		17.2768	144220
2.54388	142220		9.78528	139919		17.2848	144220
2.54964	142220		9.79141	139919		17.2929	144624
2.54964	142220		9.79755	140436		17.301	144220
2.54964	142797		9.80368	140436		17.3172	144220
2.5554	142797		9.80982	140952		17.3253	144624
2.5554	142220		9.81595	140952		17.3333	144624
2.5554	142220		9.82822	140952		17.3414	144624
2.56115	142220		9.83436	140436		17.3495	144624
2.56115	142220		9.84049	141469		17.3657	144624
2.56115	142220		9.84663	141469		17.3737	144624
2.56691	142797		9.85276	141469		17.3818	144624
2.56691	142797		9.8589	140952		17.3899	145431
2.56691	142220		9.86503	140952		17.4061	145431
2.57266	142220		9.87117	140952		17.4141	145431
2.57266	142220		9.8773	139919		17.4222	145431
2.57266	142797		9.88344	140436		17.4303	145431
2.57842	142797		9.88957	140436		17.4384	144624
2.57842	143374		9.89571	140952		17.4465	144624
2.57842	142797		9.90184	140952		17.4546	144220
2.57842	142797		9.90798	141469		17.4626	144220
2.58417	142220		9.92025	142971		17.4707	144624
2.58417	142220		9.92638	142971		17.4788	144624
2.58417	142220		9.93252	141938		17.4949	144624
2.58417	142220		9.93865	141938		17.503	144624
2.58417	141643		9.93865	141938		17.5111	144624
2.58993	141643		9.94479	141938		17.5192	144624
2.58993	141643		9.95092	141469		17.5273	144220
2.58993	141643		9.95706	141938		17.5354	144624
2.59568	141643		9.96319	141938		17.5434	144624
2.59568	142220		9.96933	141938		17.5515	144624
2.59568	141643		9.97546	141938		17.5677	144624
2.60144	141643		9.9816	141938		17.5677	145028
2.60144	141643		9.98773	142455		17.5838	145028
2.60144	141643		9.99387	142455		17.5919	144624
2.60144	141118		10	142455		17.6	144624
2.60144	141643		10.0061	142455		17.6081	145028
2.60719	141643		10.0123	142455		17.6242	145028
2.60719	142220		10.0184	142455		17.6323	145028
2.60719	142220		10.0184	141938		17.6404	145431
2.61295	142220		10.0245	142455		17.6566	145431
2.61295	141118		10.0307	142971		17.6647	146202
2.61295	141118		10.0368	142971		17.6727	146202
2.61295	141118		10.0429	142455		17.6889	146606
2.61871	141118		10.0491	142455		17.697	146606
2.61871	140541		10.0552	142455		17.7131	146606
2.61871	141118		10.0552	142455		17.7212	146606
2.61871	141118		10.0613	142455		17.7293	146606
2.62446	141643		10.0675	142455		17.7374	146202
2.62446	141643		10.0736	142455		17.7455	145835
2.62446	141643		10.0798	142455		17.7697	146202
2.63022	141118		10.0859	142455		17.7859	146606
2.63022	141643		10.092	142971		17.8101	146606
2.63022	141118		10.0982	142971		17.8263	146202
2.63022	141118		10.1043	142971		17.8424	145835
2.63597	140541		10.1104	142455		17.8586	145028
2.63597	141118		10.1166	141938		17.8667	145028
2.63597	141118		10.1227	142455		17.8747	144220
2.63597	141643		10.1288	142971		17.8747	142642
2.64173	141643		10.135	142971		17.8747	142642
2.64173	141643		10.1411	144004		17.8747	140661
2.64173	141643		10.1472	144004		17.8747	140257
2.64748	141643		10.1534	144004		17.8747	139486
2.64748	141643		10.1595	144004		17.8747	139083
2.64748	141118		10.1656	144004		17.8747	137908
2.64748	141643		10.1718	144004		17.8667	136697
2.65324	141643		10.1779	144004		17.8586	134716
2.65324	141643		10.184	144474		17.8424	133541
2.65324	141643		10.1902	144474		17.8182	130349
2.65899	141643		10.1963	144004		17.802	128771
2.65899	141643		10.2025	144004		17.7778	125615
2.65899	142220		10.2086	144004		17.7535	123633
2.65899	142220		10.2147	144004		17.7293	119670
2.66475	142220		10.2209	144474		17.697	116514
2.66475	142220		10.227	144990		17.6647	113725
2.66475	141118		10.2331	144990		17.6323	111743
2.6705	141643		10.2393	143488		17.6	108183
2.6705	141643		10.2454	144990		17.5677	106202
2.6705	141643		10.2515	144990		17.5354	102642
2.6705	141643		10.2577	144990		17.4949	100257
2.67626	141643		10.2638	144990		17.4707	97467.9
2.67626	141643		10.2638	144990		17.4465	97064.2
2.67626	141643		10.2761	144990		17.4303	96697.2
2.67626	142220		10.2761	145507		17.4141	96293.6
2.68201	141643		10.2822	145507		17.4061	96293.6
2.68201	142220		10.2883	145507		17.3657	92733.9
2.68201	141118		10.2945	145507		17.3172	86385.3
2.68201	141643		10.3006	144990		17.2687	81247.7
2.68201	141643		10.3067	144474		17.2283	79633
2.68777	141643		10.3129	144474		17.1879	76880.7
2.68777	142220		10.3129	144990		17.1313	74091.7
2.68777	142220		10.319	144990		17.0748	69357.8
2.69353	142220		10.3252	144990		17.0182	66568.8
2.69353	141643		10.3313	144474		16.9535	63009.2
2.69353	141643		10.3374	144990		16.8889	61027.5
2.69353	141643		10.3374	144990		16.8404	58238.5
2.69928	142220		10.3436	144474		16.7838	56660.6
2.69928	142220		10.3497	144474		16.7354	55082.6
2.69928	142220		10.3558	144474		16.6788	54275.2
2.70504	142220		10.362	145507		16.6384	52697.2
2.70504	142797		10.3681	145507		16.5899	51522.9
2.70504	142220		10.3742	146540		16.5495	49945
2.71079	142797		10.3742	146540		16.5091	49541.3
2.71079	142220		10.3926	146023		16.4687	49137.6
2.71079	142797		10.3988	145507		16.4364	47963.3
2.71079	142220		10.411	145507		16.396	47156
2.71655	142220		10.4233	146023		16.3636	46348.6
2.71655	142220		10.4294	146540		16.3232	45578
2.71655	142220		10.4294	146540		16.2909	45174.3
2.7223	143374		10.4479	146540		16.2586	44770.6
2.7223	143374		10.454	146540		16.2263	43596.3
2.7223	142797		10.454	145507		16.1859	43596.3
2.7223	142797		10.4601	144474		16.1616	43596.3
2.72806	142797		10.4601	144004		16.1293	42789
2.72806	143374		10.4601	143488		16.097	42385.3
2.72806	143374		10.4601	142971		16.0647	41211
2.73381	143374		10.4601	141469		16.0323	41211
2.73381	143374		10.454	141469		16	40807.3
2.73381	143952		10.454	140436		15.9758	40403.7
2.73957	143952		10.454	140436		15.9434	39229.4
2.73957	143952		10.4479	139403		15.9192	39229.4
2.73957	143952		10.4356	136398		15.8869	38825.7
2.74532	143952		10.4172	135365		15.8626	38422
2.74532	143952		10.3988	131327		15.8384	38422
2.74532	143952		10.3804	128275		15.8061	38055
2.74532	143374		10.3558	125740		15.7818	37247.7
2.75108	143374		10.3374	123204		15.7576	37247.7
2.75108	143374		10.3129	119119		15.7333	36844
2.75108	143952		10.2883	116584		15.7091	36073.4
2.75108	142797		10.2577	111513		15.6849	36073.4
2.75683	142797		10.2331	109494		15.6606	35669.7
2.75683	142797		10.2025	105972		15.6364	35669.7
2.75683	142797		10.1718	102404		15.6121	34458.7
2.75683	143374		10.1472	98882.5		15.596	34458.7
2.76259	143374		10.1288	97849.6		15.5717	34458.7
2.76259	143952		10.1166	97333.1		15.5475	34091.7
2.76259	143952		10.1104	96816.6		15.5232	34091.7
2.76835	143952		10.0859	95314.1		15.5071	33688.1
2.76835	143952		10.0552	90243.2		15.4828	33688.1
2.76835	143374		10.0123	85172.3		15.4667	33284.4
2.76835	143374		9.97546	81134.4		15.4424	32880.7
2.76835	143374		9.93865	78082.4		15.4182	32880.7
2.7741	143374		9.89571	72495.1		15.402	32477.1
2.7741	143374		9.85276	70476.1		15.3778	32477.1
2.7741	143374		9.82209	66907.7		15.3535	32110.1
2.7741	143374		9.78528	66391.2		15.3374	32110.1
2.77986	143374		9.7546	64372.2		15.3131	32110.1
2.77986	143952		9.72393	62869.8		15.297	31706.4
2.77986	143952		9.69325	61836.8		15.2808	31302.8
2.78561	143952		9.66258	58831.8		15.2566	31302.8
2.78561	143952		9.63804	57282.4		15.2404	31302.8
2.78561	143952		9.6135	57282.4		15.2242	30899.1
2.78561	144477		9.58896	56765.9		15.2	30899.1
2.79137	144477		9.57055	56296.4		15.1838	30899.1
2.79137	144477		9.54601	54230.4		15.1677	30495.4
2.79137	144477		9.52761	54230.4		15.1434	30495.4
2.79712	145054		9.50307	53760.9		15.1273	29724.8
2.79712	145054		9.48466	51695		15.1111	29724.8
2.79712	145054		9.46626	51695		15.0869	29724.8
2.80288	145054		9.44172	50709		15.0707	29321.1
2.80288	145054		9.42331	49676		15.0465	29724.8
2.80288	145631		9.40491	49159.5		15.0303	29724.8
2.80863	145631		9.3865	48690		15.0141	28917.4
2.80863	145631		9.3681	47140.6		14.998	28513.8
2.81439	145631		9.34969	47657.1		14.9737	28513.8
2.81439	145631		9.33129	47657.1		14.9576	28513.8
2.81439	145054		9.31902	47657.1		14.9414	28146.8
2.81439	144477		9.30061	46154.6		14.9253	27743.1
2.81439	143952		9.28221	45638.1		14.9091	28146.8
2.82014	142797		9.26994	45121.6		14.8929	27743.1
2.82014	142797		9.25767	45121.6		14.8768	27743.1
2.82014	141643		9.23926	44605.1		14.8606	27743.1
2.82014	141643		9.22699	44605.1		14.8444	27339.4
2.82014	140541		9.21472	44605.1		14.8283	27339.4
2.82014	140541		9.20245	44088.6		14.8121	26935.8
2.82014	139963		9.18405	44088.6		14.796	26532.1
2.81439	138809		9.17178	43102.6		14.7798	26532.1
2.80863	136552		9.15951	42586.2		14.7636	26165.1
2.79712	133141		9.14724	42586.2		14.7475	26532.1
2.79137	129205		9.13497	42586.2		14.7313	26165.1
2.77986	124639		9.11656	42069.7		14.7151	25761.5
2.76259	121858		9.10429	41083.7		14.699	25357.8
2.75108	117292		9.09202	40567.2		14.6828	25357.8
2.73381	113881		9.07975	40567.2		14.6667	25761.5
2.71655	107688		9.06748	40050.7		14.6586	25357.8
2.69928	104854		9.05521	39534.2		14.6424	25357.8
2.68201	98609.3		9.04908	40050.7		14.6263	25357.8
2.66475	95198.1		9.03681	39534.2		14.6101	25357.8
2.64748	89530.3		9.02454	39017.7		14.5939	24954.1
2.62446	86119.1		9.01227	39017.7		14.5859	24954.1
2.60719	81028.6		9	38548.2		14.5697	24550.5
2.58993	76515.4		8.98773	38548.2		14.5535	24550.5
2.56691	71424.8		8.97546	38548.2		14.5374	24550.5
2.54964	66281.8		8.96319	38031.7		14.5293	24550.5
2.52662	62923.1		8.95706	37515.3		14.5131	24550.5
2.50935	58934.7		8.94479	37515.3		14.497	24183.5
2.49209	57780.1		8.93252	36998.8		14.4808	24183.5
2.48058	57780.1		8.92638	36998.8		14.4727	24183.5
2.47482	57780.1		8.92025	37515.3		14.4566	23779.8
2.46906	57780.1		8.90798	37515.3		14.4404	23376.1
2.45755	57255.3		8.90184	37515.3		14.4242	23376.1
2.4518	55523.5		8.88957	37515.3		14.4162	23779.8
2.43453	52112.3		8.88344	37515.3		14.4	23376.1
2.42302	49855.7		8.87117	36998.8		14.3838	22972.5
2.40576	47599.1		8.86503	36998.8		14.3677	22972.5
2.38849	44765.2		8.85276	36998.8		14.3515	22972.5
2.37698	42508.5		8.84049	36012.8		14.3434	22568.8
2.36547	40776.7		8.83436	36012.8		14.3273	22568.8
2.35396	40776.7		8.82209	36012.8		14.3111	22201.8
2.34245	39097.3		8.81595	35496.3		14.295	22201.8
2.33094	37942.8		8.80368	35496.3		14.2869	22201.8
2.31942	37942.8		8.79755	34979.8		14.2707	22201.8
2.31367	37942.8		8.79141	34979.8		14.2546	21798.2
2.30791	36840.7		8.77914	34463.3		14.2465	22201.8
2.2964	36263.4		8.77301	34463.3		14.2303	21798.2
2.28489	35686.2		8.76687	34463.3		14.2141	21394.5
2.27914	35686.2		8.7546	34463.3		14.2061	21394.5
2.27338	35686.2		8.74847	34463.3		14.1899	21798.2
2.26187	35108.9		8.74233	34463.3		14.1818	21798.2
2.25612	35108.9		8.73006	33477.3		14.1657	21394.5
2.25036	34006.8		8.72393	33477.3		14.1495	20990.8
2.2446	33429.5		8.71166	33477.3		14.1414	21394.5
2.23309	33429.5		8.70552	32960.8		14.1252	20990.8
2.22734	31750.2		8.69939	32960.8		14.1172	20990.8
2.22158	31750.2		8.68712	32960.8		14.101	20587.2
2.21583	31172.9		8.68098	32960.8		14.0848	20220.2
2.20432	30595.6		8.67485	32444.4		14.0768	19816.5
2.19856	30595.6		8.66258	32444.4		14.0606	19816.5
2.19281	30018.4		8.65644	31927.9		14.0444	19816.5
2.18705	29441.1		8.65031	32444.4		14.0364	19816.5
2.18129	29441.1		8.64417	32444.4		14.0202	19816.5
2.17554	28916.3		8.63804	32444.4		14.004	19412.8
2.16978	28916.3		8.6319	32444.4		13.996	20220.2
2.16403	29441.1		8.62577	31927.9		13.9798	19412.8
2.15827	29441.1		8.61963	31927.9		13.9636	19412.8
2.15252	28339		8.6135	31927.9		13.9556	19412.8
2.14676	28916.3		8.60736	32960.8		13.9394	19009.2
2.14101	28916.3		8.60123	33477.3		13.9313	19009.2
2.13525	28916.3		8.59509	32444.4		13.9152	19009.2
2.1295	27761.7		8.58896	32444.4		13.899	18605.5
2.1295	27761.7		8.58896	32444.4		13.8909	18605.5
2.12374	27761.7		8.58282	32444.4		13.8748	18238.5
2.11799	27184.5		8.57669	32444.4		13.8667	18238.5
2.11223	27184.5		8.57055	32444.4		13.8505	18238.5
2.10647	27184.5		8.56442	32444.4		13.8343	18238.5
2.10072	26607.2		8.55828	32444.4		13.8263	18238.5
2.10072	25505.1		8.55828	32444.4		13.8101	18238.5
2.09496	26607.2		8.55215	32444.4		13.802	18238.5
2.08921	26607.2		8.54601	31927.9		13.7859	17431.2
2.08345	26607.2		8.54601	31927.9		13.7697	17431.2
2.08345	26607.2		8.53988	32444.4		13.7616	17027.5
2.0777	25505.1		8.53374	32444.4		13.7454	17027.5
2.07194	25505.1		8.52761	32444.4		13.7374	17431.2
2.06619	25505.1		8.52761	31927.9		13.7212	17431.2
2.06619	25505.1		8.52147	32444.4		13.705	17027.5
2.06043	24927.8		8.51534	31411.4		13.697	16660.6
2.06043	24927.8		8.5092	31411.4		13.6808	17027.5
2.05468	25505.1		8.5092	32444.4		13.6727	17027.5
2.04892	26082.4		8.50307	32444.4		13.6566	17027.5
2.04892	25505.1		8.49693	31411.4		13.6485	17027.5
2.04317	25505.1		8.4908	30941.9		13.6323	17027.5
2.04317	25505.1		8.48466	30941.9		13.6242	17027.5
2.03741	25505.1		8.47853	30941.9		13.6081	17027.5
2.03741	24927.8		8.47239	30941.9		13.6	16256.9
2.03165	25505.1		8.46012	29908.9		13.5838	16660.6
2.03165	24927.8		8.45399	29392.4		13.5758	16660.6
2.0259	24927.8		8.44785	29908.9		13.5677	16256.9
2.0259	24927.8		8.43558	29392.4		13.5515	16256.9
2.02014	24927.8		8.42945	28406.4		13.5353	15853.2
2.02014	24927.8		8.41718	28406.4		13.5273	15853.2
2.01439	24927.8		8.41104	27889.9		13.5192	15449.5
2.01439	24927.8		8.40491	27889.9		13.503	15853.2
2.00863	24350.6		8.39877	27889.9		13.4949	15853.2
2.00863	24350.6		8.3865	27889.9		13.4788	15853.2
2.00863	24350.6		8.38037	27889.9		13.4707	15853.2
2.00288	24927.8		8.37423	27889.9		13.4626	15853.2
2.00288	24927.8		8.3681	26857		13.4465	15853.2
1.99712	24350.6		8.36196	25871		13.4384	15045.9
1.99712	24927.8		8.35583	27373.5		13.4222	15045.9
1.99137	24350.6		8.34969	27373.5		13.4141	15045.9
1.99137	24350.6		8.34969	27373.5		13.4061	15045.9
1.98561	24350.6		8.34356	26857		13.3899	15045.9
1.98561	24350.6		8.33742	26340.5		13.3818	15045.9
1.97986	23825.8		8.33742	26340.5		13.3737	15449.5
1.97986	23248.5		8.33129	27373.5		13.3576	15045.9
1.9741	22671.2		8.32515	27373.5		13.3495	14678.9
1.9741	22671.2		8.32515	27373.5		13.3414	14678.9
1.9741	23248.5		8.31902	27373.5		13.3253	14678.9
1.96835	23825.8		8.31902	27373.5		13.3172	15045.9
1.96835	23825.8		8.31288	26857		13.3091	15045.9
1.96259	22671.2		8.30675	27373.5		13.301	15045.9
1.96259	22671.2		8.30675	27889.9		13.2929	14678.9
1.95683	23248.5		8.30061	28406.4		13.2849	14678.9
1.95683	23248.5		8.30061	27889.9		13.2687	14275.2
1.95683	22671.2		8.29448	27373.5		13.2606	14678.9
1.95108	22671.2		8.29448	27373.5		13.2525	14678.9
1.95108	22671.2		8.28834	27889.9		13.2444	14678.9
1.94532	22093.9		8.28221	27889.9		13.2364	13871.6
1.94532	22093.9		8.28221	27889.9		13.2202	13871.6
1.93957	22671.2		8.27607	27889.9		13.2121	13871.6
1.93957	21516.7		8.27607	27889.9		13.204	14275.2
1.93957	21516.7		8.26994	27889.9		13.196	13871.6
1.93381	21516.7		8.26994	27373.5		13.1879	13871.6
1.93381	21516.7		8.2638	27373.5		13.1717	13871.6
1.92806	21516.7		8.2638	26857		13.1636	13871.6
1.92806	21516.7		8.25767	26857		13.1556	13871.6
1.9223	20991.9		8.25153	26857		13.1394	13467.9
1.9223	20991.9		8.2454	26857		13.1313	13467.9
1.91655	20991.9		8.2454	26340.5		13.1232	13871.6
1.91655	20991.9		8.23926	26340.5		13.1071	13871.6
1.91079	20991.9		8.23313	26340.5		13.099	13467.9
1.91079	20414.6		8.23313	26340.5		13.0909	13467.9
1.91079	20414.6		8.22699	26340.5		13.0747	13467.9
1.90504	20414.6		8.22086	25354.5		13.0667	13064.2
1.90504	20991.9		8.22086	25354.5		13.0586	12697.2
1.89928	19837.3		8.21472	25354.5		13.0505	12697.2
1.89928	20414.6		8.20245	25354.5		13.0343	12697.2
1.89353	19260		8.20245	25354.5		13.0263	12697.2
1.89353	19260		8.19018	24838		13.0182	12697.2
1.89353	19260		8.18405	25354.5		13.0101	12697.2
1.88777	19837.3		8.18405	25354.5		13.002	12697.2
1.88777	19260		8.17178	24321.5		12.9859	12697.2
1.88777	19260		8.16564	24321.5		12.9778	12697.2
1.88201	19260		8.15951	23335.5		12.9697	12697.2
1.88201	19260		8.15337	23335.5		12.9616	12697.2
1.88201	19260		8.1411	22819		12.9535	12697.2
1.87626	19260		8.13497	22819		12.9454	13064.2
1.87626	18682.8		8.12883	22302.6		12.9374	13064.2
1.87626	18682.8		8.11656	22819		12.9293	13064.2
1.8705	18682.8		8.11043	21786.1		12.9212	13064.2
1.8705	18682.8		8.10429	22302.6		12.905	12697.2
1.86475	19260		8.09202	21786.1		12.897	12293.6
1.86475	19260		8.08589	21786.1		12.8889	12293.6
1.86475	19260		8.07975	20800.1		12.8808	12293.6
1.86475	18682.8		8.07362	21316.6		12.8646	11889.9
1.85899	18682.8		8.06748	20800.1		12.8566	11889.9
1.85899	18682.8		8.06135	20800.1		12.8485	11889.9
1.85899	18682.8		8.05521	20800.1		12.8404	11889.9
1.85324	18682.8		8.04908	20800.1		12.8323	11889.9
1.85324	18682.8		8.04294	20800.1		12.8242	11486.2
1.85324	18158		8.03681	20283.6		12.8081	11486.2
1.84748	18158		8.03681	21316.6		12.8	11486.2
1.84748	17580.7		8.02454	20283.6		12.7919	11889.9
1.84748	18158		8.02454	21316.6		12.7838	11486.2
1.84173	18158		8.0184	20283.6		12.7758	11082.6
1.84173	17580.7		8.01227	20283.6		12.7677	11082.6
1.84173	17580.7		8.00613	20800.1		12.7596	11082.6
1.83597	17580.7		8	20800.1		12.7515	11082.6
1.83597	17580.7		8	21316.6		12.7434	11082.6
1.83022	17580.7		7.99387	20800.1		12.7273	11082.6
1.83022	17003.4		7.98773	20800.1		12.7192	11082.6
1.83022	16426.1		7.9816	20283.6		12.7111	11082.6
1.82446	16426.1		7.97546	20283.6		12.703	11082.6
1.82446	16426.1		7.96933	20283.6		12.695	11082.6
1.81871	15848.9		7.96933	20800.1		12.6869	10715.6
1.81871	15848.9		7.96319	19767.1		12.6788	10715.6
1.81871	15848.9		7.95706	18781.1		12.6707	10715.6
1.81871	15848.9		7.95706	19767.1		12.6626	10715.6
1.81295	15324.1		7.95092	19767.1		12.6546	10715.6
1.81295	15324.1		7.94479	20283.6		12.6546	10715.6
1.80719	15324.1		7.94479	20283.6		12.6465	11082.6
1.80719	15324.1		7.93865	20283.6		12.6384	11082.6
1.80719	15324.1		7.93865	20283.6		12.6303	10715.6
1.80144	15324.1		7.93252	19250.6		12.6222	10715.6
1.80144	15324.1		7.92638	19767.1		12.6141	11082.6
1.80144	15324.1		7.92025	19250.6		12.6061	10715.6
1.80144	15324.1		7.91411	19767.1		12.598	10715.6
1.79568	15848.9		7.91411	19250.6		12.5899	11082.6
1.79568	16426.1		7.90798	19250.6		12.5818	11082.6
1.79568	15848.9		7.90184	18781.1		12.5737	11082.6
1.79568	17003.4		7.88957	18781.1		12.5737	11082.6
1.79568	15848.9		7.88344	18264.6		12.5657	11082.6
1.79568	16426.1		7.8773	18264.6		12.5576	10715.6
1.78993	15848.9		7.87117	17748.1		12.5495	10715.6
1.78993	17003.4		7.86503	17748.1		12.5414	10715.6
1.78993	15848.9		7.8589	17231.7		12.5333	10715.6
1.78993	16426.1		7.85276	16715.2		12.5252	11082.6
1.78993	15848.9		7.84663	17231.7		12.5252	11082.6
1.78417	16426.1		7.84049	16715.2		12.5172	11082.6
1.78417	16426.1		7.83436	17231.7		12.5091	11082.6
1.78417	16426.1		7.82822	17748.1		12.501	11082.6
1.78417	15848.9		7.82209	17748.1		12.501	11082.6
1.77842	15848.9		7.81595	17231.7		12.4929	11082.6
1.77842	15324.1		7.80982	17231.7		12.4848	10715.6
1.77842	15848.9		7.80368	17231.7		12.4848	10715.6
1.77842	15848.9		7.79755	16715.2		12.4768	11082.6
1.77842	15848.9		7.79755	16245.7		12.4687	11082.6
1.77266	15848.9		7.79141	16245.7		12.4687	10715.6
1.77266	15848.9		7.78528	16245.7		12.4606	10715.6
1.77266	15848.9		7.77914	16715.2		12.4525	10715.6
1.77266	15848.9		7.77301	16715.2		12.4444	11082.6
1.76691	15848.9		7.76687	15729.2		12.4364	11082.6
1.76691	15848.9		7.76074	15212.7		12.4283	10311.9
1.76691	15324.1		7.7546	15729.2		12.4202	10311.9
1.76691	15324.1		7.74847	16245.7		12.404	10311.9
1.76115	15324.1		7.74233	16245.7		12.396	10311.9
1.76115	15324.1		7.7362	15729.2		12.3879	10311.9
1.76115	14746.8		7.73006	15729.2		12.3798	10311.9
1.7554	14746.8		7.72393	15212.7		12.3717	10311.9
1.7554	14169.5		7.72393	15729.2		12.3636	10311.9
1.7554	14169.5		7.71779	15729.2		12.3556	10311.9
1.7554	14169.5		7.71166	15212.7		12.3475	9504.59
1.74964	14169.5		7.70552	14696.2		12.3394	9908.26
1.74964	14746.8		7.70552	14696.2		12.3232	9908.26
1.74964	14169.5		7.69939	16245.7		12.3151	9908.26
1.74964	14169.5		7.69325	15212.7		12.3071	9908.26
1.74388	14169.5		7.68712	15212.7		12.3071	9908.26
1.74388	14169.5		7.68098	15212.7		12.299	9908.26
1.74388	15324.1		7.68098	15212.7		12.2909	9908.26
1.74388	14169.5		7.67485	15212.7		12.2828	9504.59
1.73813	14169.5		7.66871	15212.7		12.2747	9504.59
1.73813	14169.5		7.66871	15212.7		12.2667	9100.92
1.73813	14169.5		7.66258	15212.7		12.2586	9100.92
1.73813	14169.5		7.65644	15212.7		12.2505	9504.59
1.73813	14169.5		7.65031	15212.7		12.2424	9504.59
1.73237	13592.2		7.64417	15212.7		12.2343	9504.59
1.73237	13592.2		7.64417	15212.7		12.2343	9504.59
1.73237	14746.8		7.63804	13710.2		12.2263	9504.59
1.73237	14169.5		7.6319	13710.2		12.2182	9504.59
1.72662	14169.5		7.62577	13710.2		12.2101	9504.59
1.72662	13592.2		7.61963	13710.2		12.202	9504.59
1.72662	13592.2		7.61963	13710.2		12.1939	9100.92
1.72662	13592.2		7.6135	13710.2		12.1859	8733.94
1.72662	14169.5		7.60736	13710.2		12.1778	9100.92
1.72662	14746.8		7.60123	13710.2		12.1697	9100.92
1.72086	14169.5		7.60123	13710.2		12.1616	9100.92
1.72086	14169.5		7.59509	13710.2		12.1535	8733.94
1.72086	13592.2		7.58896	13710.2		12.1455	8733.94
1.72086	14169.5		7.58896	14179.7		12.1374	8330.28
1.72086	13592.2		7.58282	13710.2		12.1212	8330.28
1.71511	13592.2		7.58282	13710.2		12.1131	8330.28
1.71511	13592.2		7.57669	14179.7		12.1051	8330.28
1.71511	13592.2		7.57055	14179.7		12.1051	8330.28
1.71511	13592.2		7.57055	14179.7		12.097	8330.28
1.71511	13592.2		7.56442	13710.2		12.0889	8733.94
1.70935	13015		7.55828	13710.2		12.0808	8733.94
1.70935	13015		7.55215	14179.7		12.0727	8733.94
1.70935	13015		7.54601	14179.7		12.0647	8733.94
1.70935	13015		7.54601	13710.2		12.0566	8733.94
1.7036	12490.2		7.53988	13193.7		12.0485	8733.94
1.7036	12490.2		7.53374	13193.7		12.0404	8330.28
1.7036	12490.2		7.52761	13710.2		12.0323	8733.94
1.69784	11912.9		7.52147	13193.7		12.0242	8733.94
1.69784	11912.9		7.51534	13193.7		12.0162	8733.94
1.69784	12490.2		7.5092	12677.2		12.0081	8330.28
1.69784	13015		7.5092	13193.7		12	8733.94
1.69784	12490.2		7.50307	12677.2		11.9919	8330.28
1.69784	11912.9		7.49693	12160.8		11.9838	8330.28
1.69209	11912.9		7.4908	12160.8		11.9838	8330.28
1.69209	13015		7.48466	12160.8		11.9758	8733.94
1.69209	11912.9		7.47853	12160.8		11.9677	8733.94
1.69209	11912.9		7.47239	12677.2		11.9596	8330.28
1.68633	11912.9		7.46626	12677.2		11.9515	8330.28
1.68633	11912.9		7.46012	12160.8		11.9434	8330.28
1.68633	12490.2		7.46012	11644.3		11.9353	8733.94
1.68633	12490.2		7.45399	11174.8		11.9273	8330.28
1.68633	12490.2		7.44785	11644.3		11.9192	7926.61
1.68633	11912.9		7.44172	11644.3		11.9111	8330.28
1.68058	12490.2		7.43558	11644.3		11.903	7926.61
1.68058	11912.9		7.42945	11174.8		11.8949	7926.61
1.68058	11912.9		7.42331	11174.8		11.8869	7522.94
1.68058	11912.9		7.41718	11174.8		11.8788	7926.61
1.67482	11912.9		7.41104	11174.8		11.8707	7522.94
1.67482	11912.9		7.41104	10658.3		11.8626	7522.94
1.67482	11912.9		7.40491	10658.3		11.8626	7522.94
1.67482	11912.9		7.39877	11174.8		11.8545	7522.94
1.66906	11912.9		7.39264	11644.3		11.8465	7522.94
1.66906	11912.9		7.3865	11174.8		11.8384	7522.94
1.66906	10758.3		7.3865	11644.3		11.8303	7926.61
1.66906	11335.6		7.38037	11644.3		11.8222	7926.61
1.66331	11335.6		7.37423	11174.8		11.8141	7522.94
1.66331	10758.3		7.3681	11174.8		11.8061	7522.94
1.66331	10758.3		7.3681	11174.8		11.8061	7522.94
1.66331	11335.6		7.36196	11174.8		11.798	8330.28
1.66331	11335.6		7.35583	11174.8		11.7899	7522.94
1.66331	10758.3		7.34969	10141.8		11.7818	7522.94
1.65755	10758.3		7.34969	10658.3		11.7737	7522.94
1.65755	10758.3		7.34356	10658.3		11.7657	7522.94
1.65755	10758.3		7.33742	11174.8		11.7576	7522.94
1.65755	10758.3		7.33742	10658.3		11.7495	7119.27
1.65755	11335.6		7.33129	11174.8		11.7414	6752.29
1.65755	11335.6		7.33129	11174.8		11.7333	7119.27
1.65755	11335.6		7.32515	11174.8		11.7253	7119.27
1.6518	11335.6		7.32515	11644.3		11.7172	7119.27
1.6518	11912.9		7.31902	11174.8		11.7091	7119.27
1.6518	11335.6		7.31902	11174.8		11.701	6752.29
1.6518	11335.6		7.31288	11174.8		11.6929	7119.27
1.6518	11335.6		7.30675	11174.8		11.6849	6752.29
1.6518	11912.9		7.30675	10141.8		11.6849	6752.29
1.6518	11335.6		7.30061	10141.8		11.6768	6752.29
1.6518	11335.6		7.29448	10141.8		11.6687	6752.29
1.6518	11335.6		7.29448	10658.3		11.6606	6348.62
1.6518	11335.6		7.28834	10658.3		11.6525	6752.29
1.64604	11912.9		7.28834	10658.3		11.6525	6752.29
1.64604	10758.3		7.28221	10658.3		11.6444	6752.29
1.64604	11335.6		7.27607	10658.3		11.6364	6752.29
1.64604	11335.6		7.26994	10141.8		11.6364	6752.29
1.64029	11335.6		7.26994	10141.8		11.6283	7119.27
1.64029	11335.6		7.2638	10141.8		11.6283	6752.29
1.64029	10758.3		7.2638	10658.3		11.6202	6752.29
1.64029	10758.3		7.25767	10141.8		11.6121	6752.29
1.64029	10758.3		7.25153	10658.3		11.604	7119.27
1.64029	10758.3		7.2454	10658.3		11.604	6752.29
1.63453	10181.1		7.2454	10141.8		11.596	6752.29
1.63453	10181.1		7.23926	9625.32		11.5879	6752.29
1.63453	10181.1		7.23313	10141.8		11.5798	6752.29
1.63453	10758.3		7.22699	10141.8		11.5798	6348.62
1.63453	10758.3		7.22699	10141.8		11.5717	6348.62
1.63453	10758.3		7.22086	10141.8		11.5636	7119.27
1.63453	10758.3		7.21472	10141.8		11.5556	7119.27
1.62878	10758.3		7.21472	9108.84		11.5475	6348.62
1.62878	10758.3		7.20859	9108.84		11.5394	5944.95
1.62878	10758.3		7.20245	9108.84		11.5394	5944.95
1.62878	10758.3		7.19632	9625.32		11.5313	5944.95
1.62878	10181.1		7.19632	9625.32		11.5232	6348.62
1.62302	10181.1		7.19018	9625.32		11.5152	5944.95
1.62302	10758.3		7.18405	9108.84		11.5071	5944.95
1.62302	10758.3		7.17791	9108.84		11.499	5944.95
1.62302	9656.26		7.17178	8639.31		11.499	6348.62
1.62302	9656.26		7.16564	8122.83		11.4909	5944.95
1.61727	9656.26		7.15951	8122.83		11.4828	6752.29
1.61727	10181.1		7.15951	8122.83		11.4748	5944.95
1.61727	10181.1		7.15337	9108.84		11.4667	5541.28
1.61727	10181.1		7.14724	9108.84		11.4586	5541.28
1.61727	9656.26		7.14724	9108.84		11.4586	6348.62
1.61727	9078.98		7.1411	9108.84		11.4505	5944.95
1.61151	9078.98		7.13497	9108.84		11.4424	5541.28
1.61151	9656.26		7.12883	8639.31		11.4343	5541.28
1.61151	10181.1		7.12883	9108.84		11.4263	5541.28
1.61151	10181.1		7.1227	8122.83		11.4182	5541.28
1.61151	10181.1		7.11656	8122.83		11.4101	5541.28
1.61151	10181.1		7.11656	8122.83		11.402	5541.28
1.61151	10758.3		7.11043	9108.84		11.3859	4770.64
1.60576	9078.98		7.10429	9108.84		11.3778	5137.61
1.60576	9078.98		7.09816	9108.84		11.3697	5137.61
1.60576	9078.98		7.09816	8122.83		11.3616	4770.64
1.60576	9656.26		7.09202	8122.83		11.3535	4770.64
1.60576	9656.26		7.09202	8122.83		11.3535	4770.64
1.60576	9656.26		7.08589	9108.84		11.3454	4366.97
1.6	9078.98		7.07975	9108.84		11.3374	4770.64
1.6	9078.98		7.07975	8122.83		11.3293	5137.61
1.6	9078.98		7.07362	8122.83		11.3212	4770.64
1.6	9656.26		7.07362	8122.83		11.3212	4366.97
1.6	9656.26		7.06748	7606.35		11.3131	4366.97
1.6	9656.26		7.06748	7606.35		11.305	4770.64
1.6	9656.26		7.06135	7606.35		11.297	4770.64
1.6	9078.98		7.05521	7606.35		11.2889	4770.64
1.59424	9078.98		7.05521	7606.35		11.2808	4366.97
1.59424	9078.98		7.04908	7606.35		11.2808	4366.97
1.59424	9656.26		7.04908	7606.35		11.2727	4770.64
1.59424	9078.98		7.04294	7089.87		11.2646	4770.64
1.59424	9078.98		7.04294	7089.87		11.2566	4366.97
1.59424	9656.26		7.03681	7089.87		11.2566	4366.97
1.59424	9656.26		7.03681	7606.35		11.2485	4366.97
1.59424	9656.26		7.03067	8122.83		11.2404	4366.97
1.58849	9078.98		7.03067	8122.83		11.2323	4366.97
1.58849	9078.98		7.02454	7606.35		11.2323	4366.97
1.58849	9078.98		7.02454	7606.35		11.2242	4366.97
1.58849	9078.98		7.0184	7606.35		11.2242	4770.64
1.58849	9078.98		7.0184	8122.83		11.2162	4770.64
1.58849	9078.98		7.0184	8122.83		11.2081	4770.64
1.58273	9078.98		7.01227	7606.35		11.2081	4770.64
1.58273	9656.26		7.01227	8122.83		11.2	4770.64
1.58273	9078.98		7.00613	8639.31		11.1919	4770.64
1.58273	9078.98		7.00613	8122.83		11.1838	4366.97
1.58273	9078.98		7	7606.35		11.1758	4366.97
1.58273	9078.98		6.99387	7089.87		11.1758	4366.97
1.57698	8501.71		6.99387	7606.35		11.1677	4366.97
1.57698	8501.71		6.98773	7089.87		11.1596	4366.97
1.57698	8501.71		6.98773	6573.39		11.1515	4366.97
1.57122	7924.43		6.9816	7089.87		11.1515	4366.97
1.57122	7924.43		6.97546	7606.35		11.1434	4366.97
1.57122	7924.43		6.97546	7089.87		11.1434	4366.97
1.57122	7924.43		6.97546	7089.87		11.1354	4366.97
1.57122	8501.71		6.96933	7089.87		11.1273	4366.97
1.57122	8501.71		6.96933	7089.87		11.1273	4366.97
1.57122	8501.71		6.96319	7606.35		11.1192	3963.3
1.57122	8501.71		6.96319	7606.35		11.1111	4366.97
1.57122	8501.71		6.95706	7606.35		11.1111	4366.97
1.57122	8501.71		6.95706	7606.35		11.103	4366.97
1.57122	9078.98		6.95092	7606.35		11.095	4366.97
1.57122	9078.98		6.94479	6573.39		11.0869	3963.3
1.57122	9078.98		6.94479	7089.87		11.0788	3963.3
1.56547	9078.98		6.93865	7089.87		11.0788	3963.3
1.56547	9078.98		6.93865	7089.87		11.0707	3963.3
1.56547	9078.98		6.93252	7606.35		11.0626	3559.63
1.56547	7924.43		6.92638	7606.35		11.0546	3559.63
1.55971	7924.43		6.92638	7089.87		11.0465	3559.63
1.55971	7924.43		6.92025	7089.87		11.0465	3559.63
1.55971	7347.15		6.91411	7089.87		11.0465	3559.63
1.55971	7347.15		6.91411	7089.87		11.0384	4366.97
1.55971	7347.15		6.90798	7089.87		11.0303	4366.97
1.55971	7924.43		6.90184	6103.86		11.0303	4366.97
1.55971	7924.43		6.89571	6103.86		11.0141	4366.97
1.55396	8501.71		6.88957	6103.86		11.0061	4366.97
1.55396	8501.71		6.88344	6573.39		10.998	4366.97
1.55396	7924.43		6.88344	6103.86		10.9899	3963.3
1.55396	7924.43		6.8773	6103.86		10.9899	3963.3
1.55396	7347.15		6.87117	5070.9		10.9737	3963.3
1.5482	7347.15		6.86503	5070.9		10.9576	4366.97
1.5482	7924.43		6.86503	5587.38		10.9576	4770.64
1.5482	7347.15		6.8589	5587.38		10.9576	4770.64
1.5482	7347.15		6.85276	5587.38		10.9576	5137.61
1.5482	6822.36		6.84663	5587.38		10.9576	5137.61
1.5482	6822.36		6.84663	5587.38		10.9576	5137.61
1.54245	6822.36		6.84049	4554.42		10.9576	5137.61
1.54245	7347.15		6.84049	5070.9		10.9576	5541.28
1.54245	6245.08		6.83436	5587.38		10.9737	5944.95
1.54245	6822.36		6.82822	5587.38		10.9818	6348.62
1.54245	6822.36		6.82822	5587.38		11.0061	8330.28
1.54245	7347.15		6.82209	6103.86		11.0222	8733.94
1.54245	7347.15		6.82209	4554.42		11.0546	9908.26
1.53669	7347.15		6.81595	5070.9		11.0869	10715.6
1.53669	6822.36		6.81595	5587.38		11.1273	12293.6
1.53669	7347.15		6.80982	5587.38		11.1596	13871.6
1.53669	7347.15		6.80982	5587.38		11.2081	15449.5
1.53669	7347.15		6.80368	5070.9		11.2485	15449.5
1.53669	7924.43		6.80368	5070.9		11.2808	16660.6
1.53669	7924.43		6.79755	6103.86		11.305	16256.9
1.53669	7924.43		6.79755	6103.86		11.3212	16660.6
1.53669	7347.15		6.79141	5587.38		11.3454	17834.9
1.53669	6822.36		6.79141	5587.38		11.3939	19009.2
1.53094	6245.08		6.78528	5587.38		11.4505	21394.5
1.53094	6245.08		6.78528	5587.38		11.5152	23779.8
1.53094	6245.08		6.77914	5587.38		11.5879	25357.8
1.53094	6245.08		6.77914	5587.38		11.6687	28917.4
1.53094	6822.36		6.77301	5587.38		11.7495	30899.1
1.52518	6822.36		6.77301	5587.38		11.8303	32477.1
1.52518	6822.36		6.76687	6103.86		11.9192	34862.4
1.52518	6822.36		6.76687	6103.86		12.0081	36844
1.52518	6822.36		6.76074	5587.38		12.1051	39229.4
1.52518	6245.08		6.76074	4554.42		12.1939	42018.3
1.52518	6245.08		6.7546	4554.42		12.2909	43192.7
1.51942	5667.8		6.74847	4554.42		12.3879	46348.6
1.51942	6245.08		6.74847	4554.42		12.4848	48733.9
1.51942	5667.8		6.74233	4554.42		12.5818	51119.3
1.51942	5667.8		6.74233	4554.42		12.6869	53871.6
1.51942	5667.8		6.7362	5070.9		12.7838	55853.2
1.51367	5667.8		6.7362	5070.9		12.897	58642.2
1.51367	5090.53		6.73006	5070.9		13.002	61027.5
1.51367	5667.8		6.73006	5587.38		13.1071	62605.5
1.51367	5667.8		6.73006	5587.38		13.204	64183.5
1.51367	5667.8		6.72393	6103.86		13.301	66568.8
1.51367	5667.8		6.72393	6103.86		13.3899	68954.1
1.50791	6245.08		6.71779	5587.38		13.4788	69724.8
1.50791	5667.8		6.71779	5070.9		13.5758	72110.1
1.50791	5090.53		6.71166	4037.94		13.6566	73688.1
1.50791	5090.53		6.71166	4554.42		13.7454	74495.4
1.50791	5090.53		6.71166	5070.9		13.8263	76073.4
1.50216	5090.53		6.70552	4554.42		13.9071	77284.4
1.50216	4513.25		6.70552	4554.42		13.9798	79266.1
1.50216	4513.25		6.70552	4554.42		14.0606	79633
1.50216	4513.25		6.69939	4554.42		14.1333	81614.7
1.50216	4513.25		6.69939	5070.9		14.198	83229.4
1.4964	4513.25		6.69939	5070.9		14.2707	83596.3
1.4964	3988.45		6.69325	4554.42		14.3434	85981.7
1.4964	3988.45		6.68712	5070.9		14.4081	87156
1.4964	4513.25		6.68712	5070.9		14.4808	88770.6
1.4964	4513.25		6.68098	5587.38		14.5455	89541.3
1.4964	4513.25		6.68098	5587.38		14.6101	90752.3
1.4964	4513.25		6.68098	5587.38		14.6667	91926.6
1.4964	5090.53		6.68098	6573.39		14.7313	93100.9
1.4964	5667.8		6.68098	6573.39		14.7879	93504.6
1.4964	5667.8		6.68098	7089.87		14.8444	94311.9
1.4964	5667.8		6.68098	7089.87		14.901	94715.6
1.4964	5667.8		6.68098	7089.87		14.9576	96293.6
1.4964	5667.8		6.68098	6573.39		15.0061	97467.9
1.4964	6245.08		6.68098	7089.87		15.0626	98678.9
1.4964	7347.15		6.68712	7089.87		15.1111	99449.5
1.4964	7924.43		6.69325	7089.87		15.1677	99853.2
1.4964	7924.43		6.69939	7606.35		15.2162	100661
1.50216	9078.98		6.71779	8639.31		15.2646	101835
1.51367	10181.1		6.71779	8639.31		15.3131	102239
1.51367	10758.3		6.72393	8639.31		15.3616	103817
1.51942	11335.6		6.72393	8122.83		15.4182	103817
1.51942	11335.6		6.73006	8639.31		15.4667	104991
1.52518	11335.6		6.7362	9625.32		15.5071	105394
1.53094	14746.8		6.76687	12160.8		15.5475	106202
1.55396	22093.9		6.80368	15212.7		15.596	106972
1.57698	27761.7		6.85276	18264.6		15.6364	107780
1.6	31750.2		6.89571	20283.6		15.6768	108587
1.62878	37942.8		6.93865	23335.5		15.7172	108954
1.65755	44187.9		6.98773	26857		15.7657	110165
1.68058	48176.3		7.03681	29392.4		15.798	110569
1.69784	53266.9		7.08589	31411.4		15.8384	110936
1.72662	57255.3		7.13497	33477.3		15.8788	111743
1.7554	62923.1		7.19018	39017.7		15.9111	111743
1.78417	68590.9		7.25153	40050.7		15.9434	112550
1.81295	75360.8		7.31288	43619.1		15.9838	112550
1.84173	78194.7		7.3681	46624.1		16.0162	113725
1.87626	85017.1		7.43558	48690		16.0566	113725
1.90504	88953		7.50307	52728		16.0889	114532
1.93381	92941.5		7.56442	54746.9		16.1293	114532
1.96259	96352.7		7.62577	58315.3		16.1616	115303
1.98561	98609.3		7.68098	60850.8		16.1939	115706
2.00863	100866		7.7362	61836.8		16.2263	116514
2.0259	103123		7.79141	64372.2		16.2586	116514
2.04892	104277		7.84049	66907.7		16.2909	116881
2.06619	105956		7.88344	67424.2		16.3232	117284
2.08345	107111		7.93252	68926.7		16.3475	117688
2.10072	108790		7.9816	70476.1		16.3798	117284
2.11799	109945		8.02454	71978.6		16.404	117688
2.13525	110522		8.07362	73997.6		16.4364	118862
2.14676	111624		8.11656	75547		16.4606	118862
2.16403	112779		8.15951	76063.5		16.4849	118862
2.17554	113356		8.20245	78598.9		16.5091	119266
2.18705	113881		8.23926	80617.9		16.5333	119266
2.19856	113881		8.28221	80617.9		16.5657	120073
2.21583	115035		8.31902	81603.9		16.5899	120073
2.22734	115613		8.35583	82636.9		16.6141	120440
2.23885	116190		8.3865	83153.3		16.6465	120844
2.2446	116190		8.42331	84139.4		16.6707	121248
2.25612	117292		8.46012	85688.8		16.6949	121651
2.26763	117869		8.4908	86205.3		16.7273	121651
2.27914	117869		8.52147	88224.2		16.7515	122826
2.29065	117869		8.55215	88740.7		16.7758	122826
2.2964	119024		8.58282	89210.3		16.8	122826
2.30791	119549		8.6135	89726.7		16.8242	122826
2.31367	120126		8.64417	91276.2		16.8485	124037
2.32518	120703		8.68098	91745.7		16.8727	124037
2.33094	120703		8.70552	92778.7		16.897	124037
2.34245	120703		8.7362	93811.6		16.9212	124037
2.3482	121281		8.76687	94281.2		16.9535	124037
2.35396	121858		8.79141	94281.2		16.9697	124807
2.35971	121858		8.81595	95314.1		16.9939	125211
2.37122	121858		8.84049	96347.1		17.0182	126018
2.37698	121858		8.86503	96347.1		17.0424	126018
2.38273	121281		8.88957	97849.6		17.0667	126385
2.38273	121281		8.91411	98366		17.0828	126385
2.39424	121281		8.93865	99868.5		17.1071	126385
2.4	122383		8.96319	99868.5		17.1232	126385
2.40576	122383		8.98773	100385		17.1475	126789
2.41151	122960		9.01227	100901		17.1636	127193
2.41727	122960		9.03681	101418		17.1879	127193
2.42302	122383		9.05521	101888		17.204	127596
2.42878	122383		9.07975	102920		17.2283	128000
2.42878	122383		9.09816	103437		17.2444	128000
2.43453	122960		9.11656	103953		17.2687	128771
2.44029	122960		9.13497	103437		17.2848	128771
2.44604	123537		9.15951	103437		17.301	128367
2.4518	123537		9.17791	105456		17.3253	128771
2.45755	123537		9.19632	105972		17.3414	128771
2.46331	123537		9.21472	105972		17.3576	129174
2.46331	123537		9.23313	106489		17.3818	129578
2.46906	124114		9.25153	106958		17.398	129982
2.47482	124114		9.26994	106958		17.4141	129982
2.48058	124114		9.28834	106958		17.4303	129982
2.48633	125216		9.30675	107475		17.4465	129578
2.49209	125216		9.32515	108508		17.4626	129982
2.49784	125216		9.34356	108508		17.4788	129982
2.49784	124639		9.35583	108508		17.4949	129982
2.5036	125216		9.37423	108508		17.5111	130349
2.50935	125794		9.39264	108508		17.5273	130752
2.51511	125794		9.40491	109494		17.5434	131156
2.52086	126371		9.42331	109494		17.5677	131156
[truncated: 33,673 more rows]
