# Supplementary material for: Scalable production of structurally colored composite films by shearing supramolecular composites of polymers and colloids
Source: Nat Commun. 2024 Feb 29;15:1874. doi: 10.1038/s41467-024-46237-4 (PMC10904808; doi:10.1038/s41467-024-46237-4)
Supplement: Supplementary file 3 — Source Data [file 41467_2024_46237_MOESM3_ESM.zip › Source of Data/Supplementary Fig.24a.xls]

## Sheet: Sheet1
PU					PU-PS
Temperature （oC）	G' (Pa)	G" (Pa)			Temperature （oC）	G' (Pa)	G" (Pa)
-31.6293	350976000	109403000			-37.0369	3450760000	251713000
-31.0677	345248000	107347000			-36.9473	3457020000	248782000
-30.4759	337268000	106304000			-36.8081	3444580000	240749000
-29.9699	334256000	104799000			-36.6847	3448730000	248842000
-29.4391	332111000	104310000			-36.5352	3426130000	240188000
-28.9558	329724000	104284000			-36.3461	3401920000	234361000
-28.5474	330756000	103918000			-36.1529	3401450000	242998000
-28.1716	329030000	104321000			-35.9187	3391550000	236940000
-27.7782	328590000	104001000			-35.6646	3370130000	234341000
-27.4293	326193000	101886000			-35.392	3351830000	234892000
-27.0403	321946000	101221000			-35.0839	3339940000	234538000
-26.6789	315907000	100343000			-34.7532	3319160000	236717000
-26.21	306723000	97108900			-34.3763	3305880000	236657000
-25.6852	297773000	94744800			-33.9619	3283270000	228748000
-25.1876	288561000	92294300			-33.5518	3266760000	227084000
-24.5987	278747000	89703700			-33.0604	3237630000	234251000
-23.9575	267066000	86348700			-32.5882	3230170000	236198000
-23.2636	254997000	82590000			-32.1133	3213630000	234467000
-22.4789	245111000	79892800			-31.5934	3182250000	228217000
-21.6911	234579000	77068200			-31.067	3153860000	230550000
-20.7809	222547000	73658800			-30.5298	3138230000	227674000
-19.8281	212393000	70552600			-29.9892	3106430000	226400000
-18.8996	202581000	67267400			-29.4466	3088310000	233093000
-17.932	192809000	64806100			-28.8744	3051580000	228242000
-16.9929	183948000	62167100			-28.3175	3031540000	228683000
-16.0934	175325000	59193900			-27.7394	2992440000	240107000
-15.2341	167660000	57031900			-27.19	2957830000	234174000
-14.4215	160401000	54971800			-26.6735	2937820000	228868000
-13.6519	152917000	52661500			-26.1733	2915850000	233406000
-12.9159	145691000	50297300			-25.7162	2889210000	232419000
-12.1713	139678000	48649400			-25.2375	2860780000	231489000
-11.4578	134520000	46738900			-24.7373	2836920000	234690000
-10.7521	129017000	45184400			-24.2748	2813210000	233599000
-10.0737	124323000	43687300			-23.7993	2782430000	238552000
-9.42277	120681000	42381900			-23.3262	2751330000	240278000
-8.77347	116071000	41109900			-22.8358	2720650000	240096000
-8.18098	112473000	40103800			-22.3587	2690870000	235678000
-7.60807	109224000	38918900			-21.9169	2649760000	237267000
-7.03911	105674000	37955800			-21.4777	2623680000	238911000
-6.47434	101898000	36809600			-20.9906	2599470000	238211000
-5.96058	98717200	35623500			-20.4905	2563880000	240581000
-5.45522	95694000	34484500			-19.9494	2533670000	238573000
-4.98764	92711500	33710700			-19.3966	2496620000	244333000
-4.51715	89616600	32594900			-18.8404	2466720000	240167000
-4.06475	86578100	31670300			-18.2704	2442520000	241849000
-3.57747	83244200	30520800			-17.6772	2407460000	241823000
-3.08795	80041900	29493600			-17.058	2378930000	240890000
-2.60047	76927700	28469300			-16.33	2339240000	240904000
-2.11203	73978600	27553000			-15.6446	2304350000	241548000
-1.59009	70853400	26516300			-14.945	2270060000	239945000
-1.03947	67784700	25530600			-14.2451	2233850000	240112000
-0.45115	64897900	24585200			-13.4414	2201920000	242697000
0.17777	62062000	23594800			-12.6104	2170820000	236667000
0.85791	59152700	22723300			-11.7785	2135690000	238406000
1.56286	56641100	21960200			-10.9682	2106010000	233921000
2.28649	54160500	21115000			-10.2023	2073370000	232508000
2.97308	51903100	20381600			-9.39143	2040260000	237941000
3.6384	49694200	19652400			-8.61482	2009590000	236009000
4.30533	47677800	18963300			-7.8689	1978650000	236235000
4.91878	45701000	18334800			-7.14761	1948560000	232445000
5.48643	44024800	17738900			-6.48241	1910380000	229535000
6.06189	42250700	17186900			-5.90181	1877700000	228623000
6.6488	40622700	16659800			-5.33542	1836860000	227754000
7.24113	39000600	16090700			-4.82295	1799520000	224837000
7.85096	37469200	15580800			-4.25042	1760860000	224732000
8.45633	36032800	15123300			-3.72214	1725890000	222901000
9.06712	34592500	14650900			-3.19652	1695740000	218578000
9.70655	33198200	14179500			-2.65363	1659840000	217400000
10.3406	31871300	13749500			-2.11783	1627780000	218779000
10.9911	30637700	13354200			-1.5772	1594220000	214867000
11.6054	29407300	12915900			-1.03141	1568270000	214079000
12.2318	28204800	12532100			-0.44019	1535890000	210131000
12.8913	26970900	12118600			0.18743	1500460000	210083000
13.5575	25732300	11695700			0.8041	1470240000	205264000
14.2554	24558200	11290800			1.5039	1440390000	206267000
14.9497	23408700	10909200			2.20434	1407990000	203342000
15.6551	22316700	10545200			2.91541	1381260000	201972000
16.3583	21314800	10187500			3.58137	1347470000	199035000
17.0653	20238000	9.82486e+06			4.24766	1317840000	195806000
17.7686	19259400	9.47719e+06			4.90299	1290970000	194912000
18.4973	18356000	9.16368e+06			5.55295	1260450000	192997000
19.2183	17451600	8.84587e+06			6.22135	1232400000	190928000
20.0007	16426500	8.48557e+06			6.88465	1203940000	188259000
20.9204	15554700	8.15679e+06			7.50976	1177880000	186924000
21.8945	14678000	7.84332e+06			8.13837	1151660000	185553000
22.873	13883700	7.55909e+06			8.77429	1126720000	182404000
23.8565	13169500	7.29949e+06			9.39336	1100790000	182324000
24.8307	12600300	7.05498e+06			10.0054	1078480000	182217000
25.7716	11946600	6.8182e+06			10.6067	1053160000	179377000
26.7195	11369500	6.59882e+06			11.1913	1032720000	177209000
27.6224	10914800	6.41288e+06			11.7954	1011430000	176587000
28.5234	10379100	6.20612e+06			12.4097	986881000	173261000
29.4248	9.85809e+06	5.99741e+06			13.0332	967134000	174106000
30.2742	9.45535e+06	5.82777e+06			13.679	942160000	170425000
31.1203	9.10055e+06	5.67396e+06			14.3227	921527000	169188000
31.9388	8.65604e+06	5.50684e+06			14.9693	901033000	168447000
32.7302	8.28925e+06	5.35033e+06			15.5858	877671000	167043000
33.4816	8.02905e+06	5.23076e+06			16.2204	855483000	164381000
34.2224	7.6455e+06	5.08157e+06			16.8388	833364000	162471000
34.925	7.39873e+06	4.96402e+06			17.4524	812603000	161737000
35.6083	7.08688e+06	4.8362e+06			18.1002	790353000	160022000
36.2741	6.83086e+06	4.72469e+06			18.7344	767102000	158797000
36.8939	6.54268e+06	4.60745e+06			19.3999	742588000	156011000
37.4899	6.33046e+06	4.5047e+06			20.0853	717651000	153469000
38.0623	6.16469e+06	4.4149e+06			20.796	694828000	151676000
38.6291	5.97143e+06	4.3158e+06			21.5242	673604000	149985000
39.1788	5.68292e+06	4.20514e+06			22.2481	651253000	148543000
39.7168	5.50992e+06	4.11483e+06			23.0296	629879000	146416000
40.2414	5.3589e+06	4.02736e+06			23.8798	607658000	144382000
40.7543	5.10437e+06	3.93006e+06			24.7757	586095000	142138000
41.2491	5.01834e+06	3.86183e+06			25.6978	565272000	140397000
41.7251	4.88604e+06	3.78489e+06			26.5761	545893000	138405000
42.2187	4.69625e+06	3.70308e+06			27.4702	528172000	135925000
42.6906	4.55209e+06	3.62449e+06			28.3825	509267000	134437000
43.1416	4.37923e+06	3.54083e+06			29.271	491846000	132716000
43.6024	4.24883e+06	3.46083e+06			30.1524	473876000	130801000
44.0737	4.06575e+06	3.3786e+06			31.0209	457387000	128745000
44.4993	3.85608e+06	3.29234e+06			31.8701	441374000	126670000
44.9666	3.81689e+06	3.22436e+06			32.7002	425912000	125065000
45.3836	3.61757e+06	3.13403e+06			33.5166	411127000	123364000
45.823	3.50355e+06	3.06553e+06			34.3089	396951000	121090000
46.2511	3.35154e+06	2.98228e+06			35.3199	378281000	118588000
46.7026	3.18825e+06	2.90034e+06			36.0585	364988000	116435000
47.1476	3.07454e+06	2.82902e+06			36.7814	352605000	114636000
47.6056	2.95937e+06	2.75828e+06			37.467	340421000	112874000
48.0701	2.86921e+06	2.68274e+06			38.1237	328761000	110813000
48.5438	2.74456e+06	2.60902e+06			38.7903	317626000	109235000
49.0314	2.60581e+06	2.53104e+06			39.4182	306210000	107456000
49.5088	2.45809e+06	2.4485e+06			40.0352	295435000	105475000
50.0091	2.40329e+06	2.37917e+06			40.6256	285299000	103659000
50.5146	2.3096e+06	2.30705e+06			41.2042	275432000	101940000
51.0115	2.09981e+06	2.22844e+06			41.7625	265967000	100131000
51.5105	2.02158e+06	2.15371e+06			42.2956	256593000	98382500
52.0466	1.95688e+06	2.08806e+06			42.8121	247647000	96569800
52.5718	1.87107e+06	2.01474e+06			43.3217	238623000	94787000
53.1094	1.69125e+06	1.93194e+06			43.8224	230173000	93016100
53.6534	1.62076e+06	1.87101e+06			44.3157	222113000	91370200
54.226	1.56766e+06	1.79952e+06			44.7821	214097000	89657000
54.7875	1.51977e+06	1.73865e+06			45.257	206366000	87930300
55.3713	1.38105e+06	1.66566e+06			45.7215	198799000	86163400
55.9599	1.26724e+06	1.59737e+06			46.1903	191513000	84456600
56.5541	1.17312e+06	1.53053e+06			46.6714	184521000	82795300
57.141	1.09894e+06	1.4713e+06			47.1325	177555000	81043300
57.7377	1.06128e+06	1.41879e+06			47.5973	170690000	79289400
58.5431	911942	1.3327e+06			48.0648	163834000	77430900
					48.5188	157249000	75716900
					48.9842	150894000	73881000
					49.4317	144421000	72013600
					49.9054	138133000	70184000
					50.3874	131986000	68304200
					50.8726	126017000	66423200
					51.3617	120547000	64688300
					51.8546	115346000	62938900
					52.3613	110051000	61160000
					52.8672	105103000	59435800
					53.3711	100337000	57701000
					53.8854	95786300	56037600
					54.4031	91319900	54363100
					54.9223	87048700	52673600
					55.4419	82906800	51022200
					55.9556	79019900	49448400
					56.4789	75255500	47884100
					57.0213	71585100	46314700
					57.566	68095500	44795200
					58.1139	64471800	43141200
					58.6738	61268600	41717500
					59.2113	58242000	40274900
					59.77	55101500	38743800
					60.344	52196600	37338100
					60.9014	49464300	35978200
					61.4661	46899400	34613700
					62.0403	44368100	33295900
					62.6019	42026900	32019100
					63.1666	39788800	30765100
					63.7175	37728200	29611300
					64.2816	35852900	28502800
					64.8494	33760500	27249100
					65.4177	32123100	26366400
					65.993	30322400	25141300
					66.5751	28751300	24130900
					67.1455	27277800	23162400
					67.731	25791100	22188700
					68.3072	24462800	21274400
					68.8746	23210300	20398100
					69.4364	22048300	19556400
					70.0173	20961100	18766000
					70.5978	19808500	17936300
					71.1232	18838800	17196600
					71.6684	17900300	16469700
					72.2425	17080700	15823400
					72.7859	16312400	15190300
					73.339	15417000	14502600
					73.8911	14782000	13943100
					74.4454	14093500	13374800
					74.981	13353700	12790700
					75.5265	12862700	12308200
					76.0612	12222200	11787500
					76.6106	11730700	11317700
					77.1616	11270800	10886500
					77.7021	10806200	10439900
					78.2455	10362300	10056200
					78.7891	9.81865e+06	9.6076e+06
					79.3187	9.53933e+06	9.28774e+06
					79.849	8.99394e+06	8.86676e+06
					80.3766	8.79826e+06	8.58376e+06
					80.9087	8.36152e+06	8.22196e+06
					81.4317	8.11464e+06	7.93707e+06
					81.9512	7.73043e+06	7.60983e+06
					82.4883	7.54877e+06	7.36935e+06
					83.002	7.24044e+06	7.08781e+06
					83.5222	7.00302e+06	6.83869e+06
					84.0534	6.66443e+06	6.56073e+06
					84.5678	6.47221e+06	6.32876e+06
