# Supplementary material for: Scalable production of structurally colored composite films by shearing supramolecular composites of polymers and colloids
Source: Nat Commun. 2024 Feb 29;15:1874. doi: 10.1038/s41467-024-46237-4 (PMC10904808; doi:10.1038/s41467-024-46237-4)
Supplement: Supplementary file 3 — Source Data [file 41467_2024_46237_MOESM3_ESM.zip › Source of Data/Supplementary Fig.24b.xls]

## Sheet: Sheet1
30 oC						60 oC
Wavelength （%）	Reflectance (%)					Wavelength （%）	Reflectance (%)
344.93	63.479					344.93	-57.246
345.15	63.479					345.15	-57.246
345.37	63.479					345.37	-57.246
345.59	73.093					345.59	-8.044
345.81	-94.306					345.81	140.036
346.03	-754.939					346.03	-425.382
346.24	42.075					346.24	36.819
346.46	9.333					346.46	54.783
346.68	14.903					346.68	107.956
346.9	-11.431					346.9	122.586
347.12	18.718					347.12	199.715
347.34	80.559					347.34	478.416
347.56	50.923					347.56	111.633
347.77	62.4					347.77	90.247
347.99	55.49					347.99	69.673
348.21	32.49					348.21	46.671
348.43	36.865					348.43	34.484
348.65	32.4					348.65	32.731
348.87	38.695					348.87	32.719
349.08	30.882					349.08	32.501
349.3	31.713					349.3	32.339
349.52	30.85					349.52	29.385
349.74	32.646					349.74	32.399
349.96	25.98					349.96	29.738
350.18	28.2					350.18	32.289
350.39	23.954					350.39	30.241
350.61	20.569					350.61	30.475
350.83	21.991					350.83	27.544
351.05	18.759					351.05	25.285
351.27	20.991					351.27	24.816
351.49	20.133					351.49	26.456
351.7	16.837					351.7	27.552
351.92	14.726					351.92	26.253
352.14	16.564					352.14	25.607
352.36	19.215					352.36	30.608
352.58	20.315					352.58	33.947
352.8	19.265					352.8	34.678
353.01	21.744					353.01	34.375
353.23	24.932					353.23	38.226
353.45	23.689					353.45	36.408
353.67	23.387					353.67	37.161
353.89	26.633					353.89	37.665
354.1	21.265					354.1	36.391
354.32	23.174					354.32	34.842
354.54	23.193					354.54	35.573
354.76	23.801					354.76	35.622
354.98	20.016					354.98	36.446
355.19	17.824					355.19	33.712
355.41	19.39					355.41	29.123
355.63	24.281					355.63	29.091
355.85	22.116					355.85	26.626
356.07	18.615					356.07	24.827
356.28	21.081					356.28	28.33
356.5	22.414					356.5	31.329
356.72	23.082					356.72	32.767
356.94	25.578					356.94	34.288
357.16	23.539					357.16	31.456
357.37	21.977					357.37	26.874
357.59	21.019					357.59	28.331
357.81	22.128					357.81	29.604
358.03	23.147					358.03	27.552
358.25	22.116					358.25	31.435
358.46	19.126					358.46	31.029
358.68	15.554					358.68	32.056
358.9	17.62					358.9	33.901
359.12	17.54					359.12	32.353
359.33	15.037					359.33	27.292
359.55	13.048					359.55	26.16
359.77	10.456					359.77	27.273
359.99	13.574					359.99	32.601
360.21	14.121					360.21	33.374
360.42	15.746					360.42	33.151
360.64	17.783					360.64	31.624
360.86	15.393					360.86	31.906
361.08	11.922					361.08	26.205
361.29	10.629					361.29	27.043
361.51	12.865					361.51	26.857
361.73	10.449					361.73	23.71
361.95	9.472					361.95	23.079
362.17	11.147					362.17	25.183
362.38	12.227					362.38	26.777
362.6	13.522					362.6	26.98
362.82	13.189					362.82	26.971
363.04	13.452					363.04	29.533
363.25	14.117					363.25	30.012
363.47	11.97					363.47	30.462
363.69	12.916					363.69	30.298
363.91	15.216					363.91	32.037
364.12	16.334					364.12	30.519
364.34	15.672					364.34	29.654
364.56	16.205					364.56	30.954
364.78	17.249					364.78	31.416
364.99	17.088					364.99	30.294
365.21	15.962					365.21	25.766
365.43	17.616					365.43	24.196
365.65	17.717					365.65	22.64
365.86	18.253					365.86	21.732
366.08	17.95					366.08	20.543
366.3	19.753					366.3	20.996
366.52	19.167					366.52	17.772
366.73	16.73					366.73	18.453
366.95	16.149					366.95	18.412
367.17	15.553					367.17	17.295
367.39	17.144					367.39	16.603
367.6	17.973					367.6	17.615
367.82	19.092					367.82	19.812
368.04	20.127					368.04	23.524
368.25	18.936					368.25	24.884
368.47	18.162					368.47	25.729
368.69	19.437					368.69	25.95
368.91	18.898					368.91	26.897
369.12	16.119					369.12	25.123
369.34	15.122					369.34	28.173
369.56	15.013					369.56	27.398
369.78	15.693					369.78	27.273
369.99	15.049					369.99	28.666
370.21	14.448					370.21	27.504
370.43	13.065					370.43	27.54
370.64	9.995					370.64	25.353
370.86	11.433					370.86	25.192
371.08	9.952					371.08	24.727
371.3	9.944					371.3	23.44
371.51	6.683					371.51	22.455
371.73	6.028					371.73	21.245
371.95	6.96					371.95	21.463
372.16	7.483					372.16	20.757
372.38	11.296					372.38	23.754
372.6	10.552					372.6	23.78
372.81	11.686					372.81	24.158
373.03	11.514					373.03	24.887
373.25	11.019					373.25	23.623
373.47	12.095					373.47	24.184
373.68	10.637					373.68	24.668
373.9	11.628					373.9	24.772
374.12	11.877					374.12	24.191
374.33	13.363					374.33	23.926
374.55	15.083					374.55	25.546
374.77	15.815					374.77	26.846
374.98	16.951					374.98	26.496
375.2	14.685					375.2	24.191
375.42	16.722					375.42	24.112
375.64	16.152					375.64	23.476
375.85	14.036					375.85	22.607
376.07	14.401					376.07	23.101
376.29	14.85					376.29	24.679
376.5	13.303					376.5	22.431
376.72	14.674					376.72	21.9
376.94	15.868					376.94	22.105
377.15	15.833					377.15	22.382
377.37	14.973					377.37	22.889
377.59	14.852					377.59	21.71
377.8	14.979					377.8	21.469
378.02	15.223					378.02	22.652
378.24	14.317					378.24	22.403
378.45	14.523					378.45	22.488
378.67	15.803					378.67	22.72
378.89	16.083					378.89	22.828
379.1	16.441					379.1	21.197
379.32	16.681					379.32	22.484
379.54	14.889					379.54	21.13
379.75	13.25					379.75	22.112
379.97	13.99					379.97	22.222
380.19	14.134					380.19	21.787
380.4	13.433					380.4	21.956
380.62	13.315					380.62	21.828
380.84	12.632					380.84	20.587
381.05	11.472					381.05	21.417
381.27	12.052					381.27	22.522
381.49	13.024					381.49	23.292
381.7	12.426					381.7	22.547
381.92	11.395					381.92	20.298
382.14	11.812					382.14	20.225
382.35	11.8					382.35	21.09
382.57	13.251					382.57	20.865
382.79	12.949					382.79	22.121
383	11.74					383	20.157
383.22	10.967					383.22	19.765
383.43	10.851					383.43	20.342
383.65	12.715					383.65	20.456
383.87	14.126					383.87	20.081
384.08	13.614					384.08	19.492
384.3	13.17					384.3	19.013
384.52	13.585					384.52	19.049
384.73	13.931					384.73	21.426
384.95	13.959					384.95	20.841
385.17	13.809					385.17	20.927
385.38	12.347					385.38	21.042
385.6	11.507					385.6	19.27
385.81	11.543					385.81	19.917
386.03	13.596					386.03	20.571
386.25	13.596					386.25	19.432
386.46	12.312					386.46	18.845
386.68	11.667					386.68	18.872
386.9	12.568					386.9	18.686
387.11	11.626					387.11	18.425
387.33	11.273					387.33	17.97
387.54	11.373					387.54	17.601
387.76	12.126					387.76	18.61
387.98	12.32					387.98	18.971
388.19	12.007					388.19	18.472
388.41	12.323					388.41	18.315
388.63	13.826					388.63	19.654
388.84	13.215					388.84	18.991
389.06	12.547					389.06	20.135
389.27	12.449					389.27	20.079
389.49	12.909					389.49	19.868
389.71	11.973					389.71	19.774
389.92	13.565					389.92	21.07
390.14	12.64					390.14	20.969
390.35	11.926					390.35	21.486
390.57	11.947					390.57	21.03
390.79	12.12					390.79	21.108
391	12.879					391	21.015
391.22	13.252					391.22	20.907
391.43	13.219					391.43	19.68
391.65	13.416					391.65	18.993
391.87	14.381					391.87	18.406
392.08	13.28					392.08	17.362
392.3	13.338					392.3	16.924
392.51	13.845					392.51	17.446
392.73	13.642					392.73	17.191
392.95	14.227					392.95	17.857
393.16	15.554					393.16	17.885
393.38	14.771					393.38	17.601
393.59	15.245					393.59	17.126
393.81	15.065					393.81	16.685
394.02	14.739					394.02	17.395
394.24	15.538					394.24	18.353
394.46	15.472					394.46	18.904
394.67	14.574					394.67	19.496
394.89	15.162					394.89	20.966
395.1	14.762					395.1	21.493
395.32	14.739					395.32	21.209
395.54	14.437					395.54	20.724
395.75	13.854					395.75	20.276
395.97	13.134					395.97	20.401
396.18	13.269					396.18	20.645
396.4	13.007					396.4	19.905
396.61	13.173					396.61	20.138
396.83	13.108					396.83	19.887
397.05	12.036					397.05	19.979
397.26	11.992					397.26	20.282
397.48	12.244					397.48	20.186
397.69	12.538					397.69	19.286
397.91	13.49					397.91	20.117
398.12	13.615					398.12	20.16
398.34	13.667					398.34	20.071
398.55	15.126					398.55	21.373
398.77	15.465					398.77	20.932
398.99	14.428					398.99	20.231
399.2	14.964					399.2	22.268
399.42	15.307					399.42	23.071
399.63	15.65					399.63	22.638
399.85	15.306					399.85	21.145
400.06	14.934					400.06	21.144
400.28	15.672					400.28	21.395
400.49	15.634					400.49	22.101
400.71	14.766					400.71	21.827
400.92	14.503					400.92	21.644
401.14	14.492					401.14	21.777
401.36	14.665					401.36	21.722
401.57	14.2					401.57	21.712
401.79	15.494					401.79	22.07
402	14.791					402	20.586
402.22	14.987					402.22	19.862
402.43	14.385					402.43	20.984
402.65	14.763					402.65	22.025
402.86	15.267					402.86	21.752
403.08	14.641					403.08	21.195
403.29	14.27					403.29	20.74
403.51	14.729					403.51	20.352
403.72	14.676					403.72	20.147
403.94	14.545					403.94	20.545
404.15	13.725					404.15	19.588
404.37	14.357					404.37	19.635
404.58	14.323					404.58	20.116
404.8	14.267					404.8	20.47
405.02	13.626					405.02	20.281
405.23	14.02					405.23	19.967
405.45	14.116					405.45	19.831
405.66	13.926					405.66	20.242
405.88	14.212					405.88	20.416
406.09	14.535					406.09	21.046
406.31	14.494					406.31	21.374
406.52	14.749					406.52	21.876
406.74	14.631					406.74	21.845
406.95	14.555					406.95	22.06
407.17	14.498					407.17	22.45
407.38	14.439					407.38	21.93
407.6	14.436					407.6	21.84
407.81	14.337					407.81	21.816
408.03	13.693					408.03	21.251
408.24	13.705					408.24	21.575
408.46	13.606					408.46	21.394
408.67	13.042					408.67	21.315
408.89	12.555					408.89	20.945
409.1	11.832					409.1	20.295
409.32	11.321					409.32	19.743
409.53	12.037					409.53	19.58
409.75	11.62					409.75	19.374
409.96	10.953					409.96	18.972
410.18	11.268					410.18	19.405
410.39	11.145					410.39	19.652
410.61	10.921					410.61	20.054
410.82	11.088					410.82	20.455
411.04	10.834					411.04	20.375
411.25	11.096					411.25	20.29
411.46	11.63					411.46	19.969
411.68	12.237					411.68	20.025
411.89	12.466					411.89	20.278
412.11	12.984					412.11	20.823
412.32	12.802					412.32	21.043
412.54	13.331					412.54	21.104
412.75	13.497					412.75	20.961
412.97	13.197					412.97	20.891
413.18	13.47					413.18	20.904
413.4	14.024					413.4	21.053
413.61	14.054					413.61	20.587
413.83	14.497					413.83	20.325
414.04	14.602					414.04	20.578
414.26	14.533					414.26	20.994
414.47	14.654					414.47	20.907
414.69	14.668					414.69	20.971
414.9	14.554					414.9	20.891
415.11	14.309					415.11	20.237
415.33	14.465					415.33	20.359
415.54	14.53					415.54	20.474
415.76	14.146					415.76	20.284
415.97	14.315					415.97	20.324
416.19	14.014					416.19	19.811
416.4	13.66					416.4	19.245
416.62	13.401					416.62	19.498
416.83	13.156					416.83	19.6
417.05	13.285					417.05	19.667
417.26	13.015					417.26	19.573
417.47	12.87					417.47	19.521
417.69	13.016					417.69	19.56
417.9	12.797					417.9	19.722
418.12	12.402					418.12	19.552
418.33	12.229					418.33	19.348
418.55	12.871					418.55	19.687
418.76	12.968					418.76	20.006
418.97	12.937					418.97	20.296
419.19	13.332					419.19	21.053
419.4	13.666					419.4	20.93
419.62	13.478					419.62	20.549
419.83	13.112					419.83	20.46
420.05	13.152					420.05	20.539
420.26	13.644					420.26	20.379
420.48	13.577					420.48	20.274
420.69	13.508					420.69	20.446
420.9	13.976					420.9	20.603
421.12	14.083					421.12	20.702
421.33	13.769					421.33	20.318
421.55	13.853					421.55	19.756
421.76	13.653					421.76	19.514
421.97	14.052					421.97	19.432
422.19	14.074					422.19	19.531
422.4	14.085					422.4	19.366
422.62	13.854					422.62	19.098
422.83	14.178					422.83	19.518
423.05	13.403					423.05	19.241
423.26	13.271					423.26	19.217
423.47	13.756					423.47	19.246
423.69	13.725					423.69	19.134
423.9	13.732					423.9	19.274
424.12	13.628					424.12	19.32
424.33	13.269					424.33	19.383
424.54	13.693					424.54	19.589
424.76	13.394					424.76	20.006
424.97	13.11					424.97	19.7
425.19	13.25					425.19	19.852
425.4	13.558					425.4	20.173
425.61	13.3					425.61	19.951
425.83	13.969					425.83	20.239
426.04	14.208					426.04	20.489
426.26	13.802					426.26	20.297
426.47	13.559					426.47	20.481
426.68	13.853					426.68	20.563
426.9	14.286					426.9	20.7
427.11	14.323					427.11	20.718
427.33	14.506					427.33	20.698
427.54	14.601					427.54	20.407
427.75	14.435					427.75	20.319
427.97	14.492					427.97	20.547
428.18	14.467					428.18	20.622
428.39	14.824					428.39	20.542
428.61	14.487					428.61	20.661
428.82	14.145					428.82	20.398
429.04	14.221					429.04	20.526
429.25	14.448					429.25	20.63
429.46	14.131					429.46	20.426
429.68	14.082					429.68	20.499
429.89	13.777					429.89	20.267
430.1	13.442					430.1	20.322
430.32	13.483					430.32	20.34
430.53	13.655					430.53	20.726
430.75	13.449					430.75	20.595
430.96	13.44					430.96	20.357
431.17	13.078					431.17	20.557
431.39	13.271					431.39	20.539
431.6	13.422					431.6	20.528
431.81	13.544					431.81	20.74
432.03	13.393					432.03	20.613
432.24	13.708					432.24	20.78
432.45	13.597					432.45	20.743
432.67	14.076					432.67	20.846
432.88	14.131					432.88	20.851
433.09	14.016					433.09	20.698
433.31	13.83					433.31	20.349
433.52	13.955					433.52	20.431
433.73	13.876					433.73	20.532
433.95	14.159					433.95	20.466
434.16	14.149					434.16	20.49
434.38	14.125					434.38	20.434
434.59	14.266					434.59	20.426
434.8	14.406					434.8	20.495
435.02	14.272					435.02	20.593
435.23	14.284					435.23	20.682
435.44	14.135					435.44	20.767
435.66	14.173					435.66	20.683
435.87	14.308					435.87	20.871
436.08	14.427					436.08	20.978
436.3	14.361					436.3	20.86
436.51	14.425					436.51	20.833
436.72	14.345					436.72	20.729
436.94	14.375					436.94	20.87
437.15	14.518					437.15	21.081
437.36	14.41					437.36	20.997
437.58	14.371					437.58	21.028
437.79	14.34					437.79	20.809
438	13.959					438	20.546
438.22	14.028					438.22	20.794
438.43	14.058					438.43	20.899
438.64	13.99					438.64	20.878
438.85	14.228					438.85	20.829
439.07	14.476					439.07	20.85
439.28	14.745					439.28	20.998
439.49	14.735					439.49	20.962
439.71	14.652					439.71	20.867
439.92	14.401					439.92	20.627
440.13	14.426					440.13	20.626
440.35	14.401					440.35	20.534
440.56	14.326					440.56	20.607
440.77	14.547					440.77	20.846
440.99	14.57					440.99	20.708
441.2	14.46					441.2	20.605
441.41	14.329					441.41	20.435
441.62	14.255					441.62	20.636
441.84	14.021					441.84	20.412
442.05	13.706					442.05	20.27
442.26	13.522					442.26	20.211
442.48	13.42					442.48	20.159
442.69	13.781					442.69	20.405
442.9	13.671					442.9	20.287
443.12	13.679					443.12	20.306
443.33	13.71					443.33	20.256
443.54	13.818					443.54	20.1
443.75	13.996					443.75	20.268
443.97	14.145					443.97	20.353
444.18	14.39					444.18	20.706
444.39	14.232					444.39	20.69
444.61	14.205					444.61	20.914
444.82	14.195					444.82	20.8
445.03	14.423					445.03	21.019
445.24	14.676					445.24	21.037
445.46	14.555					445.46	20.976
445.67	14.724					445.67	21.096
445.88	14.622					445.88	21.089
446.09	14.82					446.09	21.192
446.31	14.843					446.31	21.231
446.52	14.743					446.52	21.101
446.73	14.476					446.73	21.158
446.95	14.348					446.95	20.96
447.16	14.416					447.16	20.992
447.37	14.655					447.37	21.101
447.58	14.802					447.58	21.474
447.8	14.686					447.8	21.505
448.01	14.583					448.01	21.589
448.22	14.397					448.22	21.448
448.43	14.331					448.43	21.442
448.65	14.481					448.65	21.505
448.86	14.298					448.86	21.492
449.07	14.199					449.07	21.486
449.28	14.147					449.28	21.441
449.5	14.573					449.5	21.462
449.71	14.568					449.71	21.518
449.92	14.721					449.92	21.396
450.13	14.625					450.13	21.262
450.35	14.585					450.35	20.962
450.56	14.706					450.56	20.898
450.77	14.807					450.77	20.847
450.98	14.954					450.98	21.033
451.2	14.91					451.2	21.061
451.41	14.865					451.41	20.921
451.62	14.897					451.62	20.896
451.83	15.044					451.83	20.907
452.05	14.984					452.05	20.851
452.26	14.762					452.26	20.688
452.47	14.844					452.47	20.733
452.68	14.759					452.68	20.794
452.9	14.763					452.9	20.866
453.11	14.856					453.11	21.047
453.32	14.695					453.32	20.991
453.53	14.623					453.53	20.917
453.74	14.721					453.74	20.951
453.96	14.835					453.96	20.909
454.17	14.788					454.17	20.892
454.38	14.756					454.38	20.834
454.59	14.62					454.59	20.864
454.81	14.68					454.81	20.954
455.02	14.701					455.02	20.999
455.23	14.706					455.23	20.972
455.44	14.729					455.44	20.94
455.65	14.695					455.65	20.862
455.87	14.84					455.87	20.86
456.08	14.955					456.08	20.881
456.29	14.951					456.29	20.86
456.5	14.799					456.5	20.863
456.72	14.836					456.72	20.903
456.93	14.877					456.93	21.045
457.14	14.898					457.14	21.248
457.35	14.89					457.35	21.256
457.56	14.955					457.56	21.285
457.78	14.898					457.78	21.315
457.99	14.898					457.99	21.344
458.2	14.824					458.2	21.514
458.41	14.841					458.41	21.609
458.62	14.621					458.62	21.421
458.84	14.589					458.84	21.514
459.05	14.539					459.05	21.604
459.26	14.552					459.26	21.522
459.47	14.476					459.47	21.579
459.68	14.515					459.68	21.647
459.89	14.453					459.89	21.587
460.11	14.468					460.11	21.641
460.32	14.335					460.32	21.616
460.53	14.333					460.53	21.552
460.74	14.341					460.74	21.512
460.95	14.47					460.95	21.392
461.17	14.467					461.17	21.327
461.38	14.378					461.38	21.3
461.59	14.301					461.59	21.233
461.8	14.313					461.8	21.165
462.01	14.325					462.01	21.154
462.22	14.3					462.22	21.155
462.44	14.286					462.44	20.997
462.65	14.367					462.65	20.866
462.86	14.409					462.86	20.771
463.07	14.468					463.07	20.672
463.28	14.448					463.28	20.671
463.5	14.351					463.5	20.646
463.71	14.273					463.71	20.581
463.92	14.231					463.92	20.677
464.13	14.285					464.13	20.822
464.34	14.37					464.34	20.81
464.55	14.536					464.55	20.858
464.76	14.535					464.76	20.92
464.98	14.562					464.98	20.859
465.19	14.567					465.19	20.969
465.4	14.507					465.4	21.047
465.61	14.481					465.61	21.018
465.82	14.436					465.82	21.12
466.03	14.49					466.03	21.09
466.25	14.617					466.25	21.173
466.46	14.643					466.46	21.217
466.67	14.639					466.67	21.111
466.88	14.732					466.88	21.084
467.09	14.7					467.09	21.026
467.3	14.568					467.3	21.066
467.51	14.599					467.51	21.125
467.73	14.516					467.73	21.001
467.94	14.535					467.94	20.991
468.15	14.535					468.15	20.862
468.36	14.561					468.36	20.851
468.57	14.624					468.57	20.81
468.78	14.675					468.78	20.88
468.99	14.515					468.99	20.761
469.21	14.474					469.21	20.747
469.42	14.507					469.42	20.755
469.63	14.41					469.63	20.787
469.84	14.477					469.84	20.897
470.05	14.512					470.05	20.907
470.26	14.524					470.26	20.826
470.47	14.564					470.47	20.989
470.68	14.501					470.68	21.015
470.9	14.593					470.9	21.148
471.11	14.596					471.11	21.132
471.32	14.607					471.32	21.161
471.53	14.625					471.53	21.237
471.74	14.763					471.74	21.297
471.95	14.844					471.95	21.378
472.16	14.881					472.16	21.414
472.37	14.876					472.37	21.4
472.58	14.861					472.58	21.413
472.8	14.971					472.8	21.437
473.01	14.947					473.01	21.427
473.22	14.957					473.22	21.372
473.43	14.986					473.43	21.284
473.64	15.007					473.64	21.301
473.85	14.969					473.85	21.382
474.06	14.988					474.06	21.426
474.27	14.964					474.27	21.341
474.48	14.856					474.48	21.287
474.7	14.759					474.7	21.264
474.91	14.763					474.91	21.314
475.12	14.754					475.12	21.305
475.33	14.691					475.33	21.202
475.54	14.561					475.54	21.18
475.75	14.624					475.75	21.253
475.96	14.647					475.96	21.315
476.17	14.628					476.17	21.378
476.38	14.524					476.38	21.333
476.59	14.552					476.59	21.388
476.8	14.401					476.8	21.38
477.02	14.457					477.02	21.483
477.23	14.558					477.23	21.534
477.44	14.557					477.44	21.495
477.65	14.573					477.65	21.446
477.86	14.548					477.86	21.43
478.07	14.636					478.07	21.508
478.28	14.671					478.28	21.51
478.49	14.634					478.49	21.519
478.7	14.591					478.7	21.524
478.91	14.541					478.91	21.48
479.12	14.613					479.12	21.591
479.33	14.621					479.33	21.567
479.54	14.705					479.54	21.549
479.75	14.649					479.75	21.5
479.97	14.665					479.97	21.544
480.18	14.658					480.18	21.518
480.39	14.653					480.39	21.58
480.6	14.707					480.6	21.639
480.81	14.65					480.81	21.626
481.02	14.666					481.02	21.615
481.23	14.686					481.23	21.579
481.44	14.711					481.44	21.527
481.65	14.791					481.65	21.607
481.86	14.767					481.86	21.542
482.07	14.731					482.07	21.561
482.28	14.788					482.28	21.548
482.49	14.836					482.49	21.603
482.7	14.866					482.7	21.637
482.91	14.947					482.91	21.707
483.12	14.96					483.12	21.659
483.33	15.003					483.33	21.641
483.54	15.029					483.54	21.679
483.76	15.018					483.76	21.638
483.97	15.062					483.97	21.678
484.18	15.01					484.18	21.677
484.39	15.019					484.39	21.688
484.6	15.075					484.6	21.714
484.81	15.145					484.81	21.687
485.02	15.126					485.02	21.708
485.23	15.158					485.23	21.722
485.44	15.105					485.44	21.684
485.65	15.04					485.65	21.666
485.86	15.045					485.86	21.751
486.07	15.034					486.07	21.79
486.28	15.014					486.28	21.797
486.49	14.977					486.49	21.831
486.7	14.902					486.7	21.813
486.91	14.975					486.91	21.863
487.12	15.008					487.12	21.834
487.33	15.008					487.33	21.846
487.54	14.976					487.54	21.876
487.75	14.983					487.75	21.892
487.96	14.961					487.96	21.868
488.17	14.96					488.17	21.894
488.38	15.056					488.38	21.982
488.59	15.056					488.59	21.946
488.8	15.047					488.8	21.931
489.01	15.108					489.01	21.943
489.22	15.166					489.22	21.982
489.43	15.194					489.43	22.006
489.64	15.186					489.64	22.033
489.85	15.159					489.85	22.09
490.06	15.151					490.06	22.111
490.27	15.186					490.27	22.146
490.48	15.214					490.48	22.226
490.69	15.21					490.69	22.229
490.9	15.235					490.9	22.239
491.11	15.212					491.11	22.212
491.32	15.218					491.32	22.224
491.53	15.191					491.53	22.223
491.74	15.201					491.74	22.238
491.95	15.207					491.95	22.268
492.16	15.188					492.16	22.29
492.37	15.238					492.37	22.272
492.58	15.246					492.58	22.266
492.79	15.239					492.79	22.236
493	15.279					493	22.231
493.21	15.258					493.21	22.204
493.42	15.275					493.42	22.232
493.63	15.324					493.63	22.25
493.84	15.323					493.84	22.228
494.05	15.308					494.05	22.25
494.26	15.381					494.26	22.239
494.47	15.332					494.47	22.237
494.68	15.322					494.68	22.23
494.89	15.384					494.89	22.232
495.1	15.39					495.1	22.237
495.31	15.409					495.31	22.237
495.52	15.445					495.52	22.289
495.73	15.394					495.73	22.26
495.94	15.402					495.94	22.264
496.15	15.416					496.15	22.28
496.36	15.418					496.36	22.328
496.57	15.409					496.57	22.359
496.78	15.436					496.78	22.353
496.99	15.454					496.99	22.42
497.19	15.517					497.19	22.404
497.4	15.534					497.4	22.411
497.61	15.517					497.61	22.409
497.82	15.508					497.82	22.421
498.03	15.568					498.03	22.467
498.24	15.561					498.24	22.442
498.45	15.616					498.45	22.472
498.66	15.619					498.66	22.468
498.87	15.588					498.87	22.463
499.08	15.591					499.08	22.365
499.29	15.625					499.29	22.367
499.5	15.671					499.5	22.366
499.71	15.657					499.71	22.349
499.92	15.649					499.92	22.402
500.13	15.692					500.13	22.416
500.34	15.714					500.34	22.49
500.55	15.738					500.55	22.503
500.76	15.724					500.76	22.469
500.96	15.761					500.96	22.468
501.17	15.765					501.17	22.499
501.38	15.78					501.38	22.544
501.59	15.8					501.59	22.573
501.8	15.855					501.8	22.673
502.01	15.852					502.01	22.674
502.22	15.8					502.22	22.698
502.43	15.858					502.43	22.72
502.64	15.868					502.64	22.73
502.85	15.832					502.85	22.751
503.06	15.824					503.06	22.702
503.27	15.81					503.27	22.719
503.48	15.797					503.48	22.774
503.68	15.804					503.68	22.836
503.89	15.807					503.89	22.819
504.1	15.783					504.1	22.805
504.31	15.829					504.31	22.82
504.52	15.775					504.52	22.841
504.73	15.781					504.73	22.89
504.94	15.822					504.94	22.923
505.15	15.783					505.15	22.949
505.36	15.792					505.36	22.947
505.57	15.805					505.57	22.941
505.78	15.867					505.78	22.987
505.98	15.856					505.98	22.992
506.19	15.844					506.19	22.969
506.4	15.822					506.4	22.943
506.61	15.823					506.61	22.975
506.82	15.868					506.82	22.976
507.03	15.884					507.03	22.961
507.24	15.92					507.24	22.929
507.45	15.936					507.45	22.92
507.66	15.947					507.66	22.895
507.87	15.974					507.87	22.9
508.07	15.994					508.07	22.934
508.28	16.052					508.28	22.994
508.49	16.052					508.49	22.993
508.7	16.113					508.7	22.999
508.91	16.151					508.91	23.024
509.12	16.2					509.12	23.038
509.33	16.26					509.33	23.089
509.54	16.299					509.54	23.105
509.75	16.288					509.75	23.151
509.95	16.281					509.95	23.191
510.16	16.313					510.16	23.22
510.37	16.329					510.37	23.276
510.58	16.361					510.58	23.306
510.79	16.374					510.79	23.331
511	16.356					511	23.321
511.21	16.378					511.21	23.326
511.41	16.37					511.41	23.384
511.62	16.359					511.62	23.408
511.83	16.357					511.83	23.451
512.04	16.296					512.04	23.392
512.25	16.3					512.25	23.435
512.46	16.295					512.46	23.431
512.67	16.322					512.67	23.442
512.88	16.286					512.88	23.424
513.08	16.306					513.08	23.394
513.29	16.33					513.29	23.392
513.5	16.344					513.5	23.367
513.71	16.375					513.71	23.378
513.92	16.374					513.92	23.386
514.13	16.377					514.13	23.376
514.33	16.419					514.33	23.409
514.54	16.432					514.54	23.413
514.75	16.491					514.75	23.468
514.96	16.518					514.96	23.474
515.17	16.562					515.17	23.493
515.38	16.56					515.38	23.487
515.59	16.588					515.59	23.567
515.79	16.606					515.79	23.601
516	16.594					516	23.628
516.21	16.582					516.21	23.674
516.42	16.575					516.42	23.691
516.63	16.568					516.63	23.702
516.84	16.567					516.84	23.71
517.04	16.59					517.04	23.697
517.25	16.609					517.25	23.743
517.46	16.588					517.46	23.755
517.67	16.57					517.67	23.772
517.88	16.555					517.88	23.761
518.09	16.555					518.09	23.775
518.29	16.59					518.29	23.766
518.5	16.58					518.5	23.778
518.71	16.584					518.71	23.796
518.92	16.581					518.92	23.778
519.13	16.589					519.13	23.763
519.33	16.638					519.33	23.779
519.54	16.653					519.54	23.806
519.75	16.671					519.75	23.841
519.96	16.647					519.96	23.83
520.17	16.655					520.17	23.854
520.38	16.719					520.38	23.892
520.58	16.73					520.58	23.947
520.79	16.753					520.79	23.947
521	16.758					521	23.926
521.21	16.749					521.21	23.936
521.42	16.745					521.42	23.941
521.62	16.772					521.62	23.978
521.83	16.823					521.83	24.044
522.04	16.81					522.04	24.083
522.25	16.866					522.25	24.13
522.46	16.838					522.46	24.111
522.66	16.862					522.66	24.148
522.87	16.904					522.87	24.19
523.08	16.866					523.08	24.158
523.29	16.891					523.29	24.197
523.49	16.921					523.49	24.211
523.7	16.941					523.7	24.231
523.91	16.986					523.91	24.262
524.12	17.021					524.12	24.26
524.33	17.039					524.33	24.22
524.53	17.031					524.53	24.214
524.74	17.04					524.74	24.197
524.95	17.03					524.95	24.172
525.16	17.044					525.16	24.192
525.37	17.08					525.37	24.189
525.57	17.109					525.57	24.182
525.78	17.11					525.78	24.19
525.99	17.106					525.99	24.154
526.2	17.114					526.2	24.197
526.4	17.111					526.4	24.261
526.61	17.131					526.61	24.302
526.82	17.157					526.82	24.37
527.03	17.2					527.03	24.427
527.23	17.21					527.23	24.449
527.44	17.201					527.44	24.47
527.65	17.205					527.65	24.514
527.86	17.201					527.86	24.549
528.07	17.198					528.07	24.579
528.27	17.184					528.27	24.575
528.48	17.229					528.48	24.611
528.69	17.274					528.69	24.618
528.9	17.27					528.9	24.639
529.1	17.276					529.1	24.633
529.31	17.292					529.31	24.628
529.52	17.317					529.52	24.618
529.73	17.297					529.73	24.659
529.93	17.307					529.93	24.674
530.14	17.361					530.14	24.693
530.35	17.417					530.35	24.704
530.56	17.488					530.56	24.71
530.76	17.506					530.76	24.714
530.97	17.505					530.97	24.737
531.18	17.506					531.18	24.768
531.39	17.487					531.39	24.79
531.59	17.543					531.59	24.772
531.8	17.59					531.8	24.758
532.01	17.606					532.01	24.798
532.21	17.595					532.21	24.808
532.42	17.616					532.42	24.779
532.63	17.626					532.63	24.766
532.84	17.614					532.84	24.76
533.04	17.611					533.04	24.757
533.25	17.604					533.25	24.764
533.46	17.638					533.46	24.75
533.67	17.69					533.67	24.754
533.87	17.689					533.87	24.727
534.08	17.706					534.08	24.754
534.29	17.672					534.29	24.787
534.49	17.669					534.49	24.836
534.7	17.67					534.7	24.822
534.91	17.677					534.91	24.824
535.12	17.713					535.12	24.88
535.32	17.733					535.32	24.885
535.53	17.751					535.53	24.937
535.74	17.732					535.74	24.934
535.94	17.76					535.94	24.973
536.15	17.744					536.15	25.015
536.36	17.743					536.36	25.048
536.57	17.763					536.57	25.088
536.77	17.801					536.77	25.117
536.98	17.865					536.98	25.121
537.19	17.898					537.19	25.124
537.39	17.914					537.39	25.139
537.6	17.911					537.6	25.164
537.81	17.931					537.81	25.187
538.01	17.947					538.01	25.221
538.22	17.942					538.22	25.235
538.43	17.971					538.43	25.254
538.64	17.955					538.64	25.265
538.84	17.957					538.84	25.247
539.05	17.958					539.05	25.222
539.26	17.984					539.26	25.224
539.46	17.984					539.46	25.232
539.67	17.957					539.67	25.252
539.88	17.954					539.88	25.247
540.08	17.978					540.08	25.259
540.29	18.004					540.29	25.257
540.5	17.96					540.5	25.237
540.7	17.975					540.7	25.266
540.91	18.005					540.91	25.291
541.12	17.999					541.12	25.312
541.32	18.009					541.32	25.323
541.53	18.02					541.53	25.366
541.74	18.023					541.74	25.394
541.94	18.008					541.94	25.406
542.15	18.017					542.15	25.425
542.36	18.024					542.36	25.438
542.56	18.026					542.56	25.461
542.77	18.024					542.77	25.471
542.98	18.051					542.98	25.502
543.18	18.082					543.18	25.504
543.39	18.078					543.39	25.542
543.6	18.063					543.6	25.531
543.8	18.081					543.8	25.578
544.01	18.121					544.01	25.589
544.22	18.137					544.22	25.579
544.42	18.168					544.42	25.61
544.63	18.187					544.63	25.609
544.84	18.194					544.84	25.601
545.04	18.206					545.04	25.64
545.25	18.209					545.25	25.658
545.46	18.188					545.46	25.696
545.66	18.186					545.66	25.696
545.87	18.219					545.87	25.738
546.08	18.227					546.08	25.708
546.28	18.269					546.28	25.743
546.49	18.283					546.49	25.723
546.69	18.252					546.69	25.72
546.9	18.267					546.9	25.761
547.11	18.243					547.11	25.766
547.31	18.254					547.31	25.791
547.52	18.282					547.52	25.827
547.73	18.287					547.73	25.822
547.93	18.32					547.93	25.81
548.14	18.331					548.14	25.791
548.35	18.326					548.35	25.81
548.55	18.32					548.55	25.811
548.76	18.337					548.76	25.829
548.96	18.326					548.96	25.841
549.17	18.336					549.17	25.881
549.38	18.371					549.38	25.905
549.58	18.384					549.58	25.919
549.79	18.404					549.79	25.93
549.99	18.429					549.99	25.978
550.2	18.428					550.2	26.003
550.41	18.429					550.41	26.028
550.61	18.413					550.61	26.101
550.82	18.442					550.82	26.132
551.03	18.472					551.03	26.157
551.23	18.494					551.23	26.172
551.44	18.511					551.44	26.188
551.64	18.536					551.64	26.172
551.85	18.554					551.85	26.185
552.06	18.544					552.06	26.198
552.26	18.555					552.26	26.206
552.47	18.546					552.47	26.206
552.67	18.535					552.67	26.235
552.88	18.531					552.88	26.216
553.09	18.536					553.09	26.178
553.29	18.547					553.29	26.173
553.5	18.553					553.5	26.179
553.7	18.546					553.7	26.172
553.91	18.55					553.91	26.204
554.12	18.547					554.12	26.235
554.32	18.566					554.32	26.262
554.53	18.583					554.53	26.28
554.73	18.613					554.73	26.297
554.94	18.596					554.94	26.294
555.14	18.656					555.14	26.334
555.35	18.672					555.35	26.323
555.56	18.704					555.56	26.38
555.76	18.718					555.76	26.475
555.97	18.733					555.97	26.495
556.17	18.746					556.17	26.547
556.38	18.779					556.38	26.552
556.59	18.794					556.59	26.546
556.79	18.78					556.79	26.544
557	18.76					557	26.563
557.2	18.755					557.2	26.565
557.41	18.753					557.41	26.594
557.61	18.803					557.61	26.649
557.82	18.832					557.82	26.701
558.02	18.856					558.02	26.712
558.23	18.86					558.23	26.688
558.44	18.893					558.44	26.669
558.64	18.868					558.64	26.635
558.85	18.85					558.85	26.611
559.05	18.81					559.05	26.656
559.26	18.792					559.26	26.687
559.46	18.826					559.46	26.725
559.67	18.855					559.67	26.754
559.88	18.861					559.88	26.747
560.08	18.876					560.08	26.728
560.29	18.868					560.29	26.705
560.49	18.834					560.49	26.702
560.7	18.834					560.7	26.743
560.9	18.844					560.9	26.798
561.11	18.85					561.11	26.829
561.31	18.906					561.31	26.914
561.52	18.955					561.52	26.92
561.72	19.019					561.72	26.919
561.93	19.036					561.93	26.923
562.13	19.047					562.13	26.937
562.34	19.046					562.34	26.93
562.55	19.053					562.55	26.986
562.75	19.048					562.75	27.03
562.96	19.043					562.96	27.077
563.16	19.063					563.16	27.12
563.37	19.061					563.37	27.11
563.57	19.06					563.57	27.065
563.78	19.084					563.78	27.068
563.98	19.073					563.98	27.044
564.19	19.061					564.19	27.097
564.39	19.044					564.39	27.145
564.6	19.059					564.6	27.215
564.8	19.051					564.8	27.235
565.01	19.075					565.01	27.284
565.21	19.11					565.21	27.296
565.42	19.156					565.42	27.319
565.62	19.197					565.62	27.346
565.83	19.231					565.83	27.331
566.03	19.25					566.03	27.366
566.24	19.286					566.24	27.481
566.44	19.289					566.44	27.531
566.65	19.32					566.65	27.596
566.85	19.357					566.85	27.665
567.06	19.379					567.06	27.645
567.26	19.382					567.26	27.624
567.47	19.406					567.47	27.61
567.67	19.405					567.67	27.636
567.88	19.404					567.88	27.652
568.08	19.397					568.08	27.694
568.29	19.405					568.29	27.75
568.49	19.371					568.49	27.827
568.7	19.393					568.7	27.881
568.9	19.395					568.9	27.853
569.11	19.411					569.11	27.892
569.31	19.417					569.31	27.89
569.52	19.4					569.52	27.876
569.72	19.394					569.72	27.941
569.93	19.403					569.93	28.01
570.13	19.43					570.13	28.11
570.34	19.448					570.34	28.164
570.54	19.445					570.54	28.22
570.75	19.474					570.75	28.251
570.95	19.466					570.95	28.233
571.16	19.483					571.16	28.194
571.36	19.471					571.36	28.181
571.57	19.449					571.57	28.21
571.77	19.428					571.77	28.259
571.98	19.441					571.98	28.314
572.18	19.492					572.18	28.394
572.39	19.528					572.39	28.465
572.59	19.561					572.59	28.478
572.8	19.572					572.8	28.491
573	19.572					573	28.475
573.2	19.577					573.2	28.49
573.41	19.544					573.41	28.501
573.61	19.553					573.61	28.522
573.82	19.57					573.82	28.603
574.02	19.578					574.02	28.65
574.23	19.615					574.23	28.679
574.43	19.65					574.43	28.657
574.64	19.659					574.64	28.689
574.84	19.648					574.84	28.657
575.05	19.635					575.05	28.623
575.25	19.646					575.25	28.638
575.45	19.652					575.45	28.652
575.66	19.651					575.66	28.703
575.86	19.676					575.86	28.777
576.07	19.683					576.07	28.825
576.27	19.706					576.27	28.892
576.48	19.72					576.48	28.892
576.68	19.752					576.68	28.932
576.89	19.732					576.89	28.974
577.09	19.726					577.09	29.047
577.29	19.724					577.29	29.067
577.5	19.72					577.5	29.13
577.7	19.72					577.7	29.189
577.91	19.733					577.91	29.257
578.11	19.743					578.11	29.318
578.32	19.768					578.32	29.382
578.52	19.794					578.52	29.405
578.72	19.83					578.72	29.459
578.93	19.855					578.93	29.486
579.13	19.851					579.13	29.533
579.34	19.84					579.34	29.607
579.54	19.839					579.54	29.68
579.75	19.841					579.75	29.696
579.95	19.842					579.95	29.74
580.15	19.842					580.15	29.782
580.36	19.884					580.36	29.824
580.56	19.866					580.56	29.845
580.77	19.883					580.77	29.885
580.97	19.876					580.97	29.891
581.17	19.851					581.17	29.922
581.38	19.867					581.38	29.947
581.58	19.844					581.58	30.025
581.79	19.86					581.79	30.082
581.99	19.864					581.99	30.133
582.19	19.897					582.19	30.158
582.4	19.933					582.4	30.209
582.6	19.948					582.6	30.235
582.81	19.966					582.81	30.266
583.01	19.958					583.01	30.327
583.21	19.976					583.21	30.379
583.42	19.974					583.42	30.45
583.62	20.015					583.62	30.567
583.83	20.029					583.83	30.62
584.03	20.041					584.03	30.689
584.23	20.036					584.23	30.722
584.44	20.057					584.44	30.801
584.64	20.082					584.64	30.814
584.85	20.07					584.85	30.893
585.05	20.052					585.05	30.96
585.25	20.048					585.25	31.059
585.46	20.072					585.46	31.143
585.66	20.069					585.66	31.21
585.86	20.075					585.86	31.289
586.07	20.074					586.07	31.319
586.27	20.081					586.27	31.351
586.48	20.09					586.48	31.418
586.68	20.077					586.68	31.453
586.88	20.121					586.88	31.523
587.09	20.112					587.09	31.594
587.29	20.098					587.29	31.667
587.49	20.127					587.49	31.715
587.7	20.134					587.7	31.792
587.9	20.153					587.9	31.869
588.1	20.153					588.1	31.927
588.31	20.206					588.31	31.978
588.51	20.219					588.51	32.036
588.72	20.222					588.72	32.085
588.92	20.201					588.92	32.133
589.12	20.228					589.12	32.201
589.33	20.246					589.33	32.288
589.53	20.234					589.53	32.374
589.73	20.245					589.73	32.408
589.94	20.284					589.94	32.511
590.14	20.284					590.14	32.589
590.34	20.305					590.34	32.644
590.55	20.299					590.55	32.692
590.75	20.302					590.75	32.766
590.95	20.259					590.95	32.852
591.16	20.259					591.16	32.911
591.36	20.27					591.36	33.007
591.56	20.284					591.56	33.117
591.77	20.276					591.77	33.206
591.97	20.262					591.97	33.267
592.17	20.279					592.17	33.349
592.38	20.283					592.38	33.46
592.58	20.259					592.58	33.497
592.78	20.279					592.78	33.593
592.99	20.281					592.99	33.685
593.19	20.304					593.19	33.786
593.39	20.306					593.39	33.892
593.6	20.337					593.6	34.006
593.8	20.346					593.8	34.108
594	20.352					594	34.177
594.21	20.353					594.21	34.241
594.41	20.373					594.41	34.358
594.61	20.398					594.61	34.468
594.82	20.416					594.82	34.556
595.02	20.427					595.02	34.666
595.22	20.438					595.22	34.787
595.43	20.446					595.43	34.885
595.63	20.451					595.63	34.99
595.83	20.477					595.83	35.106
596.04	20.491					596.04	35.204
596.24	20.486					596.24	35.277
596.44	20.497					596.44	35.393
596.64	20.518					596.64	35.546
596.85	20.536					596.85	35.688
597.05	20.54					597.05	35.785
597.25	20.552					597.25	35.917
597.46	20.539					597.46	36.06
597.66	20.551					597.66	36.129
597.86	20.564					597.86	36.242
598.07	20.568					598.07	36.351
598.27	20.569					598.27	36.426
598.47	20.53					598.47	36.47
598.67	20.532					598.67	36.557
598.88	20.549					598.88	36.685
599.08	20.551					599.08	36.836
599.28	20.554					599.28	36.974
599.49	20.562					599.49	37.073
599.69	20.56					599.69	37.16
599.89	20.553					599.89	37.235
600.09	20.581					600.09	37.298
600.3	20.567					600.3	37.387
600.5	20.563					600.5	37.494
600.7	20.559					600.7	37.598
600.9	20.583					600.9	37.769
601.11	20.627					601.11	37.948
601.31	20.631					601.31	38.106
601.51	20.634					601.51	38.26
601.72	20.645					601.72	38.387
601.92	20.64					601.92	38.454
602.12	20.662					602.12	38.585
602.32	20.646					602.32	38.711
602.53	20.654					602.53	38.889
602.73	20.631					602.73	39.041
602.93	20.632					602.93	39.236
603.13	20.646					603.13	39.437
603.34	20.674					603.34	39.647
603.54	20.681					603.54	39.833
603.74	20.677					603.74	39.989
603.94	20.685					603.94	40.127
604.15	20.707					604.15	40.264
604.35	20.697					604.35	40.368
604.55	20.692					604.55	40.548
604.75	20.67					604.75	40.688
604.96	20.691					604.96	40.864
605.16	20.708					605.16	41.031
605.36	20.755					605.36	41.26
605.56	20.764					605.56	41.45
605.77	20.784					605.77	41.624
605.97	20.81					605.97	41.762
606.17	20.809					606.17	41.881
606.37	20.806					606.37	42.036
606.58	20.827					606.58	42.195
606.78	20.805					606.78	42.322
606.98	20.823					606.98	42.515
607.18	20.849					607.18	42.692
607.39	20.86					607.39	42.889
607.59	20.874					607.59	43.13
607.79	20.881					607.79	43.336
607.99	20.869					607.99	43.512
608.19	20.91					608.19	43.682
608.4	20.91					608.4	43.798
608.6	20.86					608.6	43.901
608.8	20.846					608.8	44.041
609	20.844					609	44.188
609.21	20.793					609.21	44.353
609.41	20.815					609.41	44.563
609.61	20.825					609.61	44.794
609.81	20.841					609.81	45.065
610.01	20.852					610.01	45.291
610.22	20.871					610.22	45.441
610.42	20.879					610.42	45.6
610.62	20.877					610.62	45.688
610.82	20.861					610.82	45.83
611.02	20.857					611.02	45.989
611.23	20.88					611.23	46.197
611.43	20.89					611.43	46.446
611.63	20.902					611.63	46.723
611.83	20.947					611.83	46.995
612.03	20.955					612.03	47.276
612.24	20.968					612.24	47.454
612.44	20.969					612.44	47.596
612.64	20.967					612.64	47.731
612.84	20.963					612.84	47.862
613.04	20.944					613.04	48.024
613.25	20.926					613.25	48.237
613.45	20.891					613.45	48.464
613.65	20.885					613.65	48.731
613.85	20.886					613.85	49.015
614.05	20.915					614.05	49.27
614.25	20.911					614.25	49.503
614.46	20.918					614.46	49.736
614.66	20.91					614.66	49.91
614.86	20.894					614.86	50.1
615.06	20.872					615.06	50.297
615.26	20.869					615.26	50.526
615.47	20.859					615.47	50.77
615.67	20.866					615.67	51.012
615.87	20.884					615.87	51.272
616.07	20.919					616.07	51.548
616.27	20.937					616.27	51.8
616.47	20.972					616.47	52.062
616.68	20.961					616.68	52.285
616.88	20.985					616.88	52.505
617.08	21.008					617.08	52.691
617.28	20.998					617.28	52.87
617.48	21.005					617.48	53.083
617.68	20.989					617.68	53.271
617.89	20.98					617.89	53.469
618.09	20.963					618.09	53.721
618.29	20.966					618.29	53.999
618.49	20.971					618.49	54.333
618.69	20.981					618.69	54.592
618.89	20.999					618.89	54.825
619.09	20.984					619.09	55.053
619.3	21.013					619.3	55.26
619.5	21.005					619.5	55.455
619.7	20.978					619.7	55.631
619.9	20.967					619.9	55.904
620.1	20.956					620.1	56.179
620.3	20.958					620.3	56.479
620.5	20.977					620.5	56.843
620.71	20.986					620.71	57.195
620.91	20.984					620.91	57.521
621.11	21.004					621.11	57.752
621.31	21.023					621.31	58.014
621.51	21.024					621.51	58.274
621.71	21.026					621.71	58.508
621.91	20.99					621.91	58.688
622.11	20.992					622.11	58.893
622.32	21.002					622.32	59.189
622.52	21.017					622.52	59.43
622.72	20.998					622.72	59.685
622.92	21.01					622.92	59.921
623.12	21.011					623.12	60.179
623.32	21.029					623.32	60.408
623.52	21.056					623.52	60.548
623.72	21.051					623.72	60.727
623.93	21.043					623.93	60.883
624.13	21.036					624.13	61.058
624.33	20.993					624.33	61.244
624.53	20.998					624.53	61.53
624.73	20.979					624.73	61.789
624.93	20.98					624.93	62.052
625.13	20.986					625.13	62.378
625.33	21.002					625.33	62.665
625.53	21.042					625.53	62.992
625.74	21.054					625.74	63.207
625.94	21.064					625.94	63.414
626.14	21.051					626.14	63.658
626.34	21.068					626.34	63.887
626.54	21.069					626.54	64.111
626.74	21.037					626.74	64.382
626.94	21.053					626.94	64.664
627.14	21.057					627.14	64.974
627.34	21.049					627.34	65.324
627.54	21.048					627.54	65.692
627.74	21.061					627.74	66.014
627.95	21.102					627.95	66.332
628.15	21.083					628.15	66.586
628.35	21.096					628.35	66.824
628.55	21.112					628.55	67.026
628.75	21.108					628.75	67.248
628.95	21.088					628.95	67.514
629.15	21.101					629.15	67.814
629.35	21.124					629.35	68.12
629.55	21.131					629.55	68.436
629.75	21.131					629.75	68.722
629.95	21.16					629.95	69.023
630.15	21.17					630.15	69.278
630.35	21.18					630.35	69.481
630.56	21.169					630.56	69.7
630.76	21.168					630.76	69.901
630.96	21.161					630.96	70.167
631.16	21.147					631.16	70.45
631.36	21.129					631.36	70.694
631.56	21.112					631.56	70.971
631.76	21.096					631.76	71.309
631.96	21.105					631.96	71.634
632.16	21.163					632.16	71.938
632.36	21.167					632.36	72.219
632.56	21.174					632.56	72.471
632.76	21.188					632.76	72.661
632.96	21.175					632.96	72.844
633.16	21.197					633.16	73.043
633.36	21.21					633.36	73.257
633.56	21.201					633.56	73.48
633.76	21.195					633.76	73.687
633.96	21.227					633.96	74.011
634.17	21.237					634.17	74.301
634.37	21.235					634.37	74.559
634.57	21.255					634.57	74.816
634.77	21.228					634.77	75.031
634.97	21.244					634.97	75.222
635.17	21.242					635.17	75.367
635.37	21.249					635.37	75.562
635.57	21.263					635.57	75.753
635.77	21.24					635.77	75.931
635.97	21.234					635.97	76.154
636.17	21.228					636.17	76.366
636.37	21.207					636.37	76.649
636.57	21.178					636.57	76.863
636.77	21.176					636.77	77.102
636.97	21.187					636.97	77.305
637.17	21.183					637.17	77.486
637.37	21.175					637.37	77.717
637.57	21.186					637.57	77.96
637.77	21.206					637.77	78.198
637.97	21.223					637.97	78.416
638.17	21.208					638.17	78.659
638.37	21.196					638.37	78.854
638.57	21.182					638.57	79.084
638.77	21.181					638.77	79.26
638.97	21.199					638.97	79.481
639.17	21.21					639.17	79.708
639.37	21.228					639.37	79.942
639.57	21.231					639.57	80.163
639.77	21.233					639.77	80.329
639.97	21.239					639.97	80.461
640.17	21.222					640.17	80.602
640.37	21.221					640.37	80.795
640.57	21.195					640.57	80.947
640.77	21.223					640.77	81.15
640.97	21.259					640.97	81.392
641.17	21.276					641.17	81.602
641.37	21.282					641.37	81.874
641.57	21.287					641.57	82.098
641.77	21.306					641.77	82.31
641.97	21.308					641.97	82.44
642.17	21.334					642.17	82.552
642.37	21.337					642.37	82.712
642.57	21.359					642.57	82.869
642.77	21.365					642.77	82.979
642.97	21.343					642.97	83.042
643.17	21.326					643.17	83.174
643.37	21.308					643.37	83.238
643.57	21.286					643.57	83.367
643.77	21.283					643.77	83.467
643.97	21.3					643.97	83.525
644.17	21.327					644.17	83.608
644.37	21.339					644.37	83.705
644.57	21.345					644.57	83.776
644.77	21.336					644.77	83.878
644.97	21.321					644.97	83.917
645.17	21.297					645.17	83.948
645.37	21.303					645.37	84.011
645.57	21.319					645.57	84.105
645.77	21.305					645.77	84.18
645.97	21.301					645.97	84.285
646.16	21.294					646.16	84.366
646.36	21.294					646.36	84.541
646.56	21.274					646.56	84.737
646.76	21.24					646.76	84.907
646.96	21.233					646.96	85.019
647.16	21.247					647.16	85.128
647.36	21.253					647.36	85.249
647.56	21.281					647.56	85.354
647.76	21.315					647.76	85.507
647.96	21.3					647.96	85.592
648.16	21.298					648.16	85.708
648.36	21.313					648.36	85.843
648.56	21.314					648.56	85.962
648.76	21.306					648.76	86.063
648.96	21.289					648.96	86.081
649.16	21.314					649.16	86.133
649.36	21.325					649.36	86.113
649.56	21.337					649.56	86.108
649.75	21.304					649.75	86.106
649.95	21.282					649.95	86.11
650.15	21.268					650.15	86.178
650.35	21.236					650.35	86.219
650.55	21.247					650.55	86.3
650.75	21.211					650.75	86.308
650.95	21.199					650.95	86.301
651.15	21.191					651.15	86.317
651.35	21.212					651.35	86.318
651.55	21.25					651.55	86.352
651.75	21.223					651.75	86.265
651.95	21.24					651.95	86.282
652.15	21.239					652.15	86.3
652.34	21.256					652.34	86.292
652.54	21.254					652.54	86.256
652.74	21.234					652.74	86.174
652.94	21.233					652.94	86.081
653.14	21.21					653.14	86.029
653.34	21.239					653.34	86.004
653.54	21.248					653.54	86.023
653.74	21.241					653.74	86.029
653.94	21.243					653.94	86.008
654.14	21.229					654.14	85.966
654.33	21.23					654.33	85.931
654.53	21.227					654.53	85.888
654.73	21.219					654.73	85.877
654.93	21.215					654.93	85.877
655.13	21.213					655.13	85.88
655.33	21.23					655.33	85.907
655.53	21.212					655.53	85.932
655.73	21.234					655.73	85.892
655.93	21.224					655.93	85.911
656.12	21.232					656.12	85.864
656.32	21.237					656.32	85.801
656.52	21.216					656.52	85.726
656.72	21.21					656.72	85.66
656.92	21.225					656.92	85.602
657.12	21.224					657.12	85.494
657.32	21.226					657.32	85.338
657.52	21.23					657.52	85.224
657.72	21.25					657.72	85.145
657.91	21.247					657.91	85.045
658.11	21.262					658.11	84.951
658.31	21.265					658.31	84.914
658.51	21.284					658.51	84.832
658.71	21.279					658.71	84.699
658.91	21.282					658.91	84.583
659.11	21.286					659.11	84.494
659.3	21.285					659.3	84.313
659.5	21.27					659.5	84.153
659.7	21.25					659.7	84
659.9	21.236					659.9	83.896
660.1	21.247					660.1	83.785
660.3	21.22					660.3	83.626
660.5	21.218					660.5	83.487
660.69	21.208					660.69	83.386
660.89	21.207					660.89	83.26
661.09	21.17					661.09	83.106
661.29	21.163					661.29	83.029
661.49	21.167					661.49	82.932
661.69	21.177					661.69	82.817
661.89	21.168					661.89	82.784
662.08	21.164					662.08	82.738
662.28	21.189					662.28	82.682
662.48	21.192					662.48	82.611
662.68	21.164					662.68	82.477
662.88	21.168					662.88	82.35
663.08	21.158					663.08	82.273
663.27	21.169					663.27	82.157
663.47	21.148					663.47	81.999
663.67	21.174					663.67	81.847
663.87	21.171					663.87	81.639
664.07	21.164					664.07	81.44
664.27	21.157					664.27	81.283
664.46	21.174					664.46	81.117
664.66	21.179					664.66	80.96
664.86	21.166					664.86	80.782
665.06	21.172					665.06	80.629
665.26	21.19					665.26	80.501
665.45	21.192					665.45	80.359
665.65	21.187					665.65	80.215
665.85	21.208					665.85	80.015
666.05	21.227					666.05	79.882
666.25	21.231					666.25	79.746
666.45	21.245					666.45	79.615
666.64	21.241					666.64	79.443
666.84	21.208					666.84	79.23
667.04	21.169					667.04	78.986
667.24	21.183					667.24	78.774
667.44	21.158					667.44	78.564
667.63	21.146					667.63	78.301
667.83	21.119					667.83	78.077
668.03	21.11					668.03	77.863
668.23	21.127					668.23	77.637
668.43	21.116					668.43	77.441
668.62	21.105					668.62	77.195
668.82	21.107					668.82	76.942
669.02	21.137					669.02	76.685
669.22	21.156					669.22	76.445
669.42	21.2					669.42	76.165
669.61	21.239					669.61	75.907
669.81	21.214					669.81	75.587
670.01	21.224					670.01	75.329
670.21	21.244					670.21	75.087
670.4	21.27					670.4	74.859
670.6	21.298					670.6	74.641
670.8	21.298					670.8	74.377
671	21.3					671	74.153
671.2	21.309					671.2	73.936
671.39	21.295					671.39	73.7
671.59	21.267					671.59	73.448
671.79	21.283					671.79	73.252
671.99	21.262					671.99	73.02
672.18	21.243					672.18	72.858
672.38	21.259					672.38	72.714
672.58	21.241					672.58	72.46
672.78	21.212					672.78	72.227
672.98	21.193					672.98	71.999
673.17	21.163					673.17	71.754
673.37	21.165					673.37	71.484
673.57	21.148					673.57	71.169
673.77	21.143					673.77	70.845
673.96	21.136					673.96	70.545
674.16	21.142					674.16	70.271
674.36	21.111					674.36	69.954
674.56	21.112					674.56	69.714
674.75	21.116					674.75	69.387
674.95	21.12					674.95	69.124
675.15	21.147					675.15	68.891
675.35	21.147					675.35	68.657
675.54	21.15					675.54	68.377
675.74	21.151					675.74	68.099
675.94	21.129					675.94	67.845
676.14	21.122					676.14	67.616
676.33	21.114					676.33	67.407
676.53	21.113					676.53	67.203
676.73	21.099					676.73	66.984
676.92	21.104					676.92	66.747
677.12	21.085					677.12	66.478
677.32	21.093					677.32	66.254
677.52	21.112					677.52	66
677.71	21.083					677.71	65.732
677.91	21.08					677.91	65.431
678.11	21.055					678.11	65.191
678.31	21.056					678.31	64.887
678.5	21.061					678.5	64.639
678.7	21.057					678.7	64.37
678.9	21.067					678.9	64.121
679.09	21.089					679.09	63.867
679.29	21.082					679.29	63.603
679.49	21.102					679.49	63.379
679.69	21.13					679.69	63.169
679.88	21.152					679.88	62.919
680.08	21.131					680.08	62.58
680.28	21.157					680.28	62.265
680.47	21.158					680.47	61.989
680.67	21.162					680.67	61.688
680.87	21.152					680.87	61.449
681.07	21.129					681.07	61.159
681.26	21.127					681.26	60.921
681.46	21.118					681.46	60.678
681.66	21.112					681.66	60.463
681.85	21.143					681.85	60.253
682.05	21.144					682.05	60.02
682.25	21.147					682.25	59.776
682.44	21.12					682.44	59.545
682.64	21.095					682.64	59.343
682.84	21.089					682.84	59.16
683.03	21.098					683.03	58.948
683.23	21.115					683.23	58.736
683.43	21.124					683.43	58.495
683.63	21.135					683.63	58.282
683.82	21.131					683.82	58.039
684.02	21.12					684.02	57.803
684.22	21.101					684.22	57.554
684.41	21.099					684.41	57.332
684.61	21.069					684.61	57.073
684.81	21.068					684.81	56.829
685	21.074					685	56.612
685.2	21.112					685.2	56.412
685.4	21.109					685.4	56.192
685.59	21.101					685.59	55.979
685.79	21.112					685.79	55.726
685.99	21.106					685.99	55.516
686.18	21.107					686.18	55.331
686.38	21.085					686.38	55.087
686.58	21.078					686.58	54.852
686.77	21.09					686.77	54.651
686.97	21.06					686.97	54.431
687.17	21.088					687.17	54.255
687.36	21.081					687.36	54.093
687.56	21.068					687.56	53.885
687.76	21.049					687.76	53.672
687.95	21.052					687.95	53.478
688.15	21.059					688.15	53.257
688.35	21.058					688.35	53.068
688.54	21.054					688.54	52.876
688.74	21.102					688.74	52.672
688.93	21.138					688.93	52.535
689.13	21.153					689.13	52.374
689.33	21.152					689.33	52.163
689.52	21.148					689.52	51.935
689.72	21.126					689.72	51.744
689.92	21.117					689.92	51.55
690.11	21.096					690.11	51.336
690.31	21.103					690.31	51.167
690.51	21.085					690.51	50.947
690.7	21.092					690.7	50.772
690.9	21.077					690.9	50.604
691.09	21.099					691.09	50.416
691.29	21.047					691.29	50.203
691.49	21.057					691.49	49.984
691.68	21.067					691.68	49.778
691.88	21.059					691.88	49.555
692.08	21.062					692.08	49.376
692.27	21.069					692.27	49.181
692.47	21.061					692.47	48.993
692.66	21.066					692.66	48.828
692.86	21.066					692.86	48.658
693.06	21.096					693.06	48.546
693.25	21.087					693.25	48.372
693.45	21.095					693.45	48.172
693.65	21.118					693.65	48.014
693.84	21.144					693.84	47.874
694.04	21.166					694.04	47.73
694.23	21.157					694.23	47.572
694.43	21.169					694.43	47.438
694.63	21.186					694.63	47.337
694.82	21.196					694.82	47.204
695.02	21.203					695.02	47.063
695.21	21.233					695.21	46.916
695.41	21.224					695.41	46.771
695.61	21.21					695.61	46.598
695.8	21.222					695.8	46.476
696	21.203					696	46.364
696.19	21.176					696.19	46.231
696.39	21.173					696.39	46.062
696.59	21.135					696.59	45.885
696.78	21.151					696.78	45.711
696.98	21.174					696.98	45.565
697.17	21.171					697.17	45.38
697.37	21.158					697.37	45.206
697.56	21.159					697.56	45.016
697.76	21.144					697.76	44.892
697.96	21.165					697.96	44.749
698.15	21.171					698.15	44.62
698.35	21.17					698.35	44.493
698.54	21.154					698.54	44.326
698.74	21.153					698.74	44.179
698.93	21.144					698.93	44.066
699.13	21.168					699.13	43.945
699.33	21.153					699.33	43.822
699.52	21.137					699.52	43.708
699.72	21.146					699.72	43.607
699.91	21.148					699.91	43.461
700.11	21.152					700.11	43.335
700.3	21.151					700.3	43.208
700.5	21.136					700.5	43.081
700.7	21.147					700.7	42.973
700.89	21.136					700.89	42.819
701.09	21.173					701.09	42.716
701.28	21.174					701.28	42.597
701.48	21.188					701.48	42.468
701.67	21.182					701.67	42.349
701.87	21.213					701.87	42.253
702.06	21.216					702.06	42.156
702.26	21.213					702.26	42.049
702.46	21.219					702.46	41.944
702.65	21.245					702.65	41.878
702.85	21.302					702.85	41.776
703.04	21.308					703.04	41.686
703.24	21.329					703.24	41.618
703.43	21.327					703.43	41.515
703.63	21.322					703.63	41.427
703.82	21.321					703.82	41.323
704.02	21.295					704.02	41.167
704.21	21.279					704.21	41.036
704.41	21.247					704.41	40.914
704.6	21.255					704.6	40.768
704.8	21.259					704.8	40.654
704.99	21.267					704.99	40.594
705.19	21.25					705.19	40.483
705.38	21.248					705.38	40.392
705.58	21.276					705.58	40.302
705.78	21.266					705.78	40.168
705.97	21.287					705.97	40.092
706.17	21.306					706.17	39.966
706.36	21.305					706.36	39.866
706.56	21.306					706.56	39.802
706.75	21.319					706.75	39.708
706.95	21.31					706.95	39.594
707.14	21.291					707.14	39.457
707.34	21.301					707.34	39.317
707.53	21.282					707.53	39.162
707.73	21.276					707.73	39.074
707.92	21.239					707.92	38.957
708.12	21.22					708.12	38.847
708.31	21.208					708.31	38.763
708.51	21.213					708.51	38.701
708.7	21.216					708.7	38.672
708.9	21.228					708.9	38.617
709.09	21.271					709.09	38.572
709.29	21.27					709.29	38.508
709.48	21.275					709.48	38.417
709.68	21.276					709.68	38.346
709.87	21.242					709.87	38.272
710.07	21.239					710.07	38.195
710.26	21.222					710.26	38.078
710.46	21.215					710.46	37.975
710.65	21.194					710.65	37.869
710.85	21.181					710.85	37.759
711.04	21.172					711.04	37.656
711.23	21.161					711.23	37.565
711.43	21.159					711.43	37.456
711.62	21.153					711.62	37.383
711.82	21.186					711.82	37.347
712.01	21.213					712.01	37.331
712.21	21.22					712.21	37.285
712.4	21.247					712.4	37.25
712.6	21.269					712.6	37.213
712.79	21.299					712.79	37.135
712.99	21.317					712.99	37.075
713.18	21.34					713.18	36.997
713.38	21.335					713.38	36.926
713.57	21.342					713.57	36.847
713.77	21.332					713.77	36.775
713.96	21.322					713.96	36.755
714.15	21.311					714.15	36.699
714.35	21.303					714.35	36.645
714.54	21.302					714.54	36.583
714.74	21.326					714.74	36.549
714.93	21.331					714.93	36.518
715.13	21.342					715.13	36.467
715.32	21.334					715.32	36.448
715.52	21.335					715.52	36.379
715.71	21.319					715.71	36.326
715.91	21.332					715.91	36.224
716.1	21.332					716.1	36.153
716.29	21.345					716.29	36.073
716.49	21.333					716.49	35.973
716.68	21.345					716.68	35.9
716.88	21.336					716.88	35.839
717.07	21.342					717.07	35.814
717.27	21.329					717.27	35.794
717.46	21.36					717.46	35.762
717.65	21.367					717.65	35.747
717.85	21.396					717.85	35.732
718.04	21.377					718.04	35.715
718.24	21.397					718.24	35.708
718.43	21.428					718.43	35.748
718.63	21.416					718.63	35.719
718.82	21.442					718.82	35.689
719.01	21.472					719.01	35.657
719.21	21.447					719.21	35.594
719.4	21.412					719.4	35.484
719.6	21.386					719.6	35.4
719.79	21.398					719.79	35.323
719.98	21.343					719.98	35.26
720.18	21.343					720.18	35.24
720.37	21.347					720.37	35.215
720.57	21.372					720.57	35.22
720.76	21.384					720.76	35.173
720.96	21.38					720.96	35.1
721.15	21.397					721.15	35.091
721.34	21.389					721.34	35.051
721.54	21.391					721.54	34.991
721.73	21.408					721.73	34.949
721.93	21.429					721.93	34.93
722.12	21.437					722.12	34.855
722.31	21.413					722.31	34.801
722.51	21.439					722.51	34.71
722.7	21.411					722.7	34.576
722.89	21.382					722.89	34.499
723.09	21.371					723.09	34.433
723.28	21.366					723.28	34.406
723.48	21.37					723.48	34.431
723.67	21.384					723.67	34.438
723.86	21.373					723.86	34.424
724.06	21.385					724.06	34.456
724.25	21.385					724.25	34.448
724.45	21.411					724.45	34.454
724.64	21.422					724.64	34.443
724.83	21.419					724.83	34.4
725.03	21.398					725.03	34.356
725.22	21.422					725.22	34.329
725.41	21.392					725.41	34.259
725.61	21.418					725.61	34.218
725.8	21.395					725.8	34.156
726	21.371					726	34.076
726.19	21.354					726.19	33.97
726.38	21.359					726.38	33.929
726.58	21.332					726.58	33.857
726.77	21.355					726.77	33.877
726.96	21.357					726.96	33.86
727.16	21.355					727.16	33.864
727.35	21.372					727.35	33.854
727.54	21.385					727.54	33.839
727.74	21.397					727.74	33.807
727.93	21.426					727.93	33.756
728.12	21.405					728.12	33.681
728.32	21.413					728.32	33.63
728.51	21.409					728.51	33.567
728.7	21.418					728.7	33.516
728.9	21.411					728.9	33.449
729.09	21.411					729.09	33.4
729.29	21.378					729.29	33.313
729.48	21.385					729.48	33.256
729.67	21.398					729.67	33.242
729.87	21.391					729.87	33.246
730.06	21.41					730.06	33.261
730.25	21.373					730.25	33.277
730.45	21.391					730.45	33.301
730.64	21.421					730.64	33.336
730.83	21.43					730.83	33.357
731.03	21.426					731.03	33.341
731.22	21.402					731.22	33.298
731.41	21.412					731.41	33.272
731.6	21.409					731.6	33.211
731.8	21.433					731.8	33.179
731.99	21.414					731.99	33.149
732.18	21.389					732.18	33.087
732.38	21.377					732.38	33.007
732.57	21.376					732.57	32.99
732.76	21.392					732.76	32.984
732.96	21.384					732.96	32.988
733.15	21.354					733.15	32.955
733.34	21.377					733.34	32.959
733.54	21.381					733.54	32.944
733.73	21.427					733.73	32.992
733.92	21.445					733.92	33.024
734.12	21.475					734.12	33.049
734.31	21.464					734.31	33.019
734.5	21.46					734.5	32.927
734.69	21.487					734.69	32.895
734.89	21.503					734.89	32.864
735.08	21.475					735.08	32.74
735.27	21.479					735.27	32.676
735.47	21.486					735.47	32.623
735.66	21.507					735.66	32.585
735.85	21.483					735.85	32.514
736.05	21.481					736.05	32.509
736.24	21.476					736.24	32.496
736.43	21.491					736.43	32.482
736.62	21.523					736.62	32.471
736.82	21.54					736.82	32.488
737.01	21.555					737.01	32.563
737.2	21.584					737.2	32.575
737.39	21.594					737.39	32.582
737.59	21.635					737.59	32.629
737.78	21.643					737.78	32.613
737.97	21.645					737.97	32.597
738.17	21.616					738.17	32.521
738.36	21.612					738.36	32.512
738.55	21.626					738.55	32.488
738.74	21.592					738.74	32.436
738.94	21.549					738.94	32.367
739.13	21.488					739.13	32.362
739.32	21.469					739.32	32.347
739.51	21.466					739.51	32.34
739.71	21.442					739.71	32.355
739.9	21.44					739.9	32.369
740.09	21.441					740.09	32.381
740.28	21.436					740.28	32.367
740.48	21.41					740.48	32.351
740.67	21.43					740.67	32.357
740.86	21.439					740.86	32.343
741.05	21.449					741.05	32.315
741.25	21.477					741.25	32.283
741.44	21.49					741.44	32.247
741.63	21.489					741.63	32.216
741.82	21.474					741.82	32.148
742.02	21.445					742.02	32.097
742.21	21.423					742.21	32.024
742.4	21.408					742.4	31.972
742.59	21.419					742.59	31.952
742.79	21.429					742.79	31.96
742.98	21.422					742.98	31.92
743.17	21.444					743.17	31.967
743.36	21.446					743.36	31.965
743.56	21.453					743.56	31.949
743.75	21.436					743.75	31.933
743.94	21.438					743.94	31.924
744.13	21.458					744.13	31.883
744.33	21.483					744.33	31.876
744.52	21.502					744.52	31.846
744.71	21.537					744.71	31.824
744.9	21.552					744.9	31.828
745.09	21.55					745.09	31.812
745.29	21.559					745.29	31.814
745.48	21.608					745.48	31.836
745.67	21.598					745.67	31.794
745.86	21.603					745.86	31.787
746.05	21.603					746.05	31.805
746.25	21.576					746.25	31.814
746.44	21.583					746.44	31.85
746.63	21.562					746.63	31.865
746.82	21.571					746.82	31.885
747.01	21.577					747.01	31.864
747.21	21.575					747.21	31.869
747.4	21.57					747.4	31.849
747.59	21.551					747.59	31.81
747.78	21.546					747.78	31.754
747.97	21.514					747.97	31.707
748.17	21.492					748.17	31.695
748.36	21.486					748.36	31.665
748.55	21.483					748.55	31.681
748.74	21.501					748.74	31.67
748.93	21.482					748.93	31.634
749.13	21.516					749.13	31.636
749.32	21.52					749.32	31.633
749.51	21.507					749.51	31.675
749.7	21.461					749.7	31.689
749.89	21.467					749.89	31.71
750.09	21.451					750.09	31.744
750.28	21.445					750.28	31.74
750.47	21.458					750.47	31.717
750.66	21.472					750.66	31.718
750.85	21.465					750.85	31.691
751.04	21.473					751.04	31.626
751.24	21.508					751.24	31.619
751.43	21.525					751.43	31.599
751.62	21.51					751.62	31.566
751.81	21.526					751.81	31.55
752	21.542					752	31.56
752.19	21.576					752.19	31.551
752.39	21.579					752.39	31.56
752.58	21.571					752.58	31.537
752.77	21.579					752.77	31.56
752.96	21.598					752.96	31.613
753.15	21.6					753.15	31.609
753.34	21.643					753.34	31.643
753.54	21.651					753.54	31.656
753.73	21.644					753.73	31.654
753.92	21.655					753.92	31.667
754.11	21.69					754.11	31.687
754.3	21.705					754.3	31.69
754.49	21.73					754.49	31.652
754.68	21.733					754.68	31.626
754.88	21.75					754.88	31.597
755.07	21.788					755.07	31.587
755.26	21.793					755.26	31.578
[truncated: 1,650 more rows]
