# Supplementary material for: Scalable production of structurally colored composite films by shearing supramolecular composites of polymers and colloids
Source: Nat Commun. 2024 Feb 29;15:1874. doi: 10.1038/s41467-024-46237-4 (PMC10904808; doi:10.1038/s41467-024-46237-4)
Supplement: Supplementary file 3 — Source Data [file 41467_2024_46237_MOESM3_ESM.zip › Source of Data/Supplementary Fig.25.xls]

## Sheet: Sheet1
PAA				PVP				PDDA				PEG-b-PPG-b-PEG				PBSi				PU
Temperature (oC)	DSC/(mW/mg)			Temperature (oC)	Heat flow/(W/g)			Temperature (oC)	Heat flow/(W/g)			Temperature (oC)	Heat flow/(W/g)			Temperature (oC)	Heat flow/(W/g)			Temperature (oC)	Heat flow/(W/g)
29.0749	0.1379			31.664	-0.21676			-48.3732	-0.19989			-88.192	-0.03764			-172.085	-0.01996			-88.1584	0.01242
29.1749	0.1379			31.6476	-0.21675			-48.391	-0.19987			-88.2081	-0.03761			-171.985	-0.02373			-88.1737	0.01243
29.2749	0.1379			31.6309	-0.21675			-48.4071	-0.19986			-88.2249	-0.03759			-171.885	-0.02613			-88.1897	0.01244
29.3749	0.1379			31.615	-0.21675			-48.4231	-0.19984			-88.2411	-0.03756			-171.785	-0.02831			-88.2054	0.01246
29.4749	0.1379			31.5971	-0.21674			-48.4408	-0.19983			-88.2584	-0.03754			-171.685	-0.03124			-88.2221	0.01247
29.5749	0.1379			31.5804	-0.21673			-48.4567	-0.19982			-88.2724	-0.03751			-171.585	-0.03431			-88.2384	0.01249
29.6749	0.1379			31.565	-0.21672			-48.4745	-0.19981			-88.2897	-0.0375			-171.485	-0.03735			-88.2545	0.01249
29.7749	0.1379			31.5483	-0.21671			-48.4911	-0.1998			-88.307	-0.03749			-171.385	-0.04037			-88.2697	0.0125
29.8749	0.1379			31.5316	-0.2167			-48.5071	-0.19979			-88.3232	-0.03747			-171.285	-0.04306			-88.2869	0.0125
29.9749	0.1379			31.5155	-0.2167			-48.5236	-0.19978			-88.3398	-0.03746			-171.185	-0.04583			-88.3027	0.01251
30.0749	-0.08986			31.4991	-0.21669			-48.5386	-0.19976			-88.355	-0.03745			-171.085	-0.04865			-88.3189	0.01251
30.1749	-0.0966			31.4823	-0.21668			-48.5565	-0.19975			-88.3702	-0.03743			-170.985	-0.05132			-88.334	0.01252
30.2749	-0.10322			31.466	-0.21667			-48.5718	-0.19973			-88.3866	-0.03741			-170.885	-0.05394			-88.3486	0.01253
30.3749	-0.1094			31.4498	-0.21666			-48.5879	-0.19971			-88.3994	-0.03738			-170.785	-0.05642			-88.3638	0.01257
30.4749	-0.1152			31.4333	-0.21664			-48.6043	-0.19968			-88.4171	-0.03735			-170.685	-0.05878			-88.3793	0.01264
30.5749	-0.12067			31.4175	-0.21662			-48.6202	-0.19966			-88.4314	-0.0373			-170.585	-0.06112			-88.3954	0.01277
30.6749	-0.12577			31.4014	-0.21659			-48.6359	-0.19958			-88.4492	-0.03727			-170.485	-0.06342			-88.4107	0.01288
30.7749	-0.1306			31.3859	-0.21656			-48.6521	-0.1995			-88.4629	-0.03723			-170.385	-0.06582			-88.4255	0.01309
30.8749	-0.13518			31.3694	-0.21651			-48.6691	-0.19941			-88.4799	-0.0372			-170.285	-0.06811			-88.4407	0.01336
30.9749	-0.13952			31.354	-0.21645			-48.6852	-0.19926			-88.492	-0.03703			-170.185	-0.07026			-88.4563	0.0136
31.0749	-0.14357			31.3373	-0.21638			-48.7002	-0.19907			-88.5078	-0.03679			-170.085	-0.07238			-88.4726	0.0138
31.1749	-0.14746			31.3226	-0.21627			-48.7157	-0.19874			-88.5235	-0.03636			-169.985	-0.07447			-88.4869	0.01402
31.2749	-0.15131			31.3067	-0.21606			-48.7314	-0.19829			-88.5383	-0.03595			-169.885	-0.07619			-88.5012	0.0144
31.3749	-0.15481			31.292	-0.21577			-48.7465	-0.19758			-88.5519	-0.03493			-169.785	-0.07807			-88.5159	0.01485
31.4749	-0.15805			31.2768	-0.21536			-48.7624	-0.19652			-88.5666	-0.03366			-169.685	-0.07996			-88.5304	0.01541
31.5749	-0.1611			31.2603	-0.21483			-48.7768	-0.19521			-88.5791	-0.03177			-169.585	-0.08175			-88.5457	0.01589
31.6749	-0.16386			31.2466	-0.21419			-48.7918	-0.19394			-88.5922	-0.02939			-169.485	-0.08346			-88.5588	0.01651
31.7749	-0.16676			31.2314	-0.21335			-48.8074	-0.19239			-88.6094	-0.02829			-169.385	-0.085			-88.5726	0.01701
31.8749	-0.16948			31.2168	-0.21225			-48.8218	-0.19077			-88.6222	-0.02738			-169.285	-0.08651			-88.5869	0.01743
31.9749	-0.17211			31.2022	-0.21092			-48.8351	-0.18931			-88.6363	-0.02687			-169.185	-0.08804			-88.6	0.01791
32.0749	-0.17434			31.1877	-0.20922			-48.8508	-0.188			-88.6501	-0.02666			-169.085	-0.08965			-88.6142	0.01828
32.1749	-0.17651			31.1746	-0.20749			-48.8649	-0.18663			-88.665	-0.02668			-168.985	-0.09117			-88.6255	0.01852
32.2749	-0.17869			31.1611	-0.20576			-48.8776	-0.18553			-88.6794	-0.02682			-168.885	-0.09227			-88.6388	0.0187
32.3749	-0.18077			31.1476	-0.20425			-48.8918	-0.18479			-88.6889	-0.02689			-168.785	-0.09357			-88.652	0.01882
32.4749	-0.18274			31.1333	-0.20289			-48.9062	-0.18409			-88.7019	-0.02692			-168.685	-0.09509			-88.6643	0.0189
32.5749	-0.18456			31.1209	-0.20181			-48.9182	-0.18319			-88.715	-0.02699			-168.585	-0.09644			-88.6746	0.01893
32.6749	-0.18629			31.1088	-0.20112			-48.9299	-0.18247			-88.7284	-0.02706			-168.485	-0.0977			-88.6877	0.01894
32.7749	-0.18777			31.0956	-0.20079			-48.9434	-0.18203			-88.7372	-0.02714			-168.385	-0.0987			-88.6989	0.01894
32.8749	-0.18883			31.0838	-0.20052			-48.9557	-0.18154			-88.749	-0.0273			-168.285	-0.09973			-88.7114	0.01893
32.9749	-0.19026			31.0721	-0.20034			-48.9676	-0.18109			-88.7574	-0.02736			-168.185	-0.10063			-88.721	0.01891
33.0749	-0.19163			31.0605	-0.20033			-48.978	-0.18089			-88.7681	-0.0274			-168.085	-0.10166			-88.7327	0.01883
33.1749	-0.19293			31.049	-0.20035			-48.991	-0.1809			-88.7773	-0.02752			-167.985	-0.10268			-88.7414	0.01879
33.2749	-0.19417			31.039	-0.20037			-49.0017	-0.18097			-88.7888	-0.02789			-167.885	-0.10375			-88.7514	0.0187
33.3749	-0.19486			31.0294	-0.20047			-49.0126	-0.1811			-88.7957	-0.02848			-167.785	-0.10477			-88.7598	0.01842
33.4749	-0.19582			31.018	-0.2006			-49.0223	-0.18126			-88.8071	-0.03005			-167.685	-0.10563			-88.7694	0.01751
33.5749	-0.19677			31.0074	-0.20096			-49.0316	-0.18139			-88.816	-0.03273			-167.585	-0.10637			-88.7796	0.01584
33.6749	-0.19764			30.9989	-0.20111			-49.0425	-0.18177			-88.8244	-0.03593			-167.485	-0.10691			-88.7864	0.01384
33.7749	-0.19845			30.9892	-0.20121			-49.052	-0.18194			-88.8306	-0.03865			-167.385	-0.10759			-88.7944	0.01102
33.8749	-0.19923			30.98	-0.20148			-49.0607	-0.18209			-88.8386	-0.04159			-167.285	-0.10825			-88.8026	0.00738
33.9749	-0.1997			30.9716	-0.20217			-49.0692	-0.18243			-88.8465	-0.04382			-167.185	-0.10899			-88.8093	0.00387
34.0749	-0.20014			30.9645	-0.20387			-49.0766	-0.18337			-88.8517	-0.04548			-167.085	-0.10968			-88.8157	0.00181
34.1749	-0.20085			30.9569	-0.20725			-49.0862	-0.18536			-88.8559	-0.04657			-166.985	-0.11011			-88.8213	-0.000249197
34.2749	-0.20116			30.9495	-0.21186			-49.0912	-0.18909			-88.8624	-0.04818			-166.885	-0.11072			-88.8276	-0.00161
34.3749	-0.20155			30.9431	-0.21696			-49.0981	-0.19426			-88.8685	-0.04983			-166.785	-0.11129			-88.8329	-0.00317
34.4749	-0.20198			30.9366	-0.22209			-49.1051	-0.19979			-88.8744	-0.05171			-166.685	-0.11183			-88.8389	-0.00501
34.5749	-0.20241			30.9303	-0.22656			-49.11	-0.20513			-88.879	-0.05456			-166.585	-0.11235			-88.8426	-0.00676
34.6749	-0.20279			30.9249	-0.22976			-49.1165	-0.20915			-88.8814	-0.05597			-166.485	-0.11275			-88.8472	-0.00873
34.7749	-0.20309			30.9204	-0.23278			-49.1224	-0.21373			-88.8869	-0.05757			-166.385	-0.11308			-88.851	-0.01074
34.8749	-0.20334			30.9159	-0.23629			-49.1265	-0.21802			-88.8914	-0.05979			-166.285	-0.11343			-88.8551	-0.01269
34.9749	-0.20331			30.911	-0.24001			-49.1306	-0.22338			-88.8945	-0.06145			-166.185	-0.11379			-88.8588	-0.01458
35.0749	-0.20332			30.9077	-0.24322			-49.1349	-0.22852			-88.8981	-0.06333			-166.085	-0.11415			-88.8606	-0.01677
35.1749	-0.20328			30.9042	-0.24708			-49.1387	-0.23382			-88.8988	-0.06534			-165.985	-0.11429			-88.8631	-0.01867
35.2749	-0.2033			30.9008	-0.25144			-49.1412	-0.23956			-88.9019	-0.06712			-165.885	-0.11449			-88.866	-0.02081
35.3749	-0.20337			30.8975	-0.25553			-49.1421	-0.24505			-88.9046	-0.06893			-165.785	-0.11474			-88.8674	-0.02251
35.4749	-0.20346			30.8955	-0.26017			-49.1463	-0.2512			-88.9051	-0.06998			-165.685	-0.11504			-88.868	-0.02464
35.5749	-0.20347			30.8932	-0.26472			-49.147	-0.25705			-88.907	-0.07198			-165.585	-0.1153			-88.8686	-0.02611
35.6749	-0.20344			30.8929	-0.26891			-49.1484	-0.26298			-88.9088	-0.07362			-165.485	-0.11553			-88.8685	-0.02701
35.7749	-0.20336			30.8915	-0.27312			-49.1482	-0.26918			-88.9093	-0.07485			-165.385	-0.11558			-88.869	-0.02867
35.8749	-0.20327			30.8901	-0.2771			-49.149	-0.27602			-88.9078	-0.07563			-165.285	-0.11561			-88.8686	-0.03056
35.9749	-0.20318			30.8895	-0.2817			-49.1495	-0.28243			-88.9064	-0.07697			-165.185	-0.11566			-88.8697	-0.03225
36.0749	-0.20299			30.8893	-0.28587			-49.149	-0.28973			-88.9061	-0.07731			-165.085	-0.11578			-88.8678	-0.03464
36.1749	-0.20266			30.8907	-0.28969			-49.1474	-0.29678			-88.9046	-0.07863			-164.985	-0.11589			-88.8661	-0.03621
36.2749	-0.20245			30.8921	-0.29337			-49.1464	-0.30452			-88.9043	-0.07946			-164.885	-0.1159			-88.8662	-0.03812
36.3749	-0.2024			30.8928	-0.29718			-49.1446	-0.3119			-88.9026	-0.08085			-164.785	-0.11592			-88.8645	-0.04049
36.4749	-0.20202			30.8937	-0.30111			-49.1432	-0.31965			-88.901	-0.08186			-164.685	-0.11595			-88.8622	-0.04182
36.5749	-0.20178			30.8963	-0.30468			-49.1418	-0.32764			-88.8965	-0.08209			-164.585	-0.11601			-88.8608	-0.04355
36.6749	-0.20155			30.8983	-0.30838			-49.1384	-0.33529			-88.8944	-0.08268			-164.485	-0.11596			-88.8577	-0.04496
36.7749	-0.20125			30.9007	-0.31193			-49.1361	-0.34254			-88.8905	-0.08268			-164.385	-0.11588			-88.8545	-0.04579
36.8749	-0.20096			30.9031	-0.31522			-49.1327	-0.35006			-88.8882	-0.0834			-164.285	-0.11584			-88.852	-0.04675
36.9749	-0.20074			30.9068	-0.31851			-49.1284	-0.35748			-88.8843	-0.08314			-164.185	-0.11582			-88.8476	-0.04777
37.0749	-0.20048			30.9104	-0.3219			-49.1238	-0.36475			-88.8806	-0.08392			-164.085	-0.11577			-88.8433	-0.04812
37.1749	-0.20025			30.9147	-0.3248			-49.1187	-0.37197			-88.8766	-0.08396			-163.985	-0.11576			-88.8394	-0.04944
37.2749	-0.19982			30.9181	-0.32777			-49.1141	-0.37884			-88.8712	-0.08401			-163.885	-0.11571			-88.8347	-0.05037
37.3749	-0.1994			30.9214	-0.33019			-49.1093	-0.38594			-88.8685	-0.08415			-163.785	-0.11547			-88.8295	-0.05085
37.4749	-0.19901			30.9264	-0.33255			-49.1049	-0.39298			-88.8605	-0.08386			-163.685	-0.11532			-88.8258	-0.05167
37.5749	-0.19862			30.9322	-0.33481			-49.099	-0.39994			-88.8572	-0.08437			-163.585	-0.11522			-88.8192	-0.05192
37.6749	-0.19824			30.9375	-0.33642			-49.093	-0.40699			-88.8505	-0.08443			-163.485	-0.11499			-88.8153	-0.05243
37.7749	-0.19781			30.9419	-0.3378			-49.0861	-0.41328			-88.8475	-0.08524			-163.385	-0.11483			-88.8105	-0.05361
37.8749	-0.19741			30.9492	-0.33888			-49.0798	-0.41978			-88.8402	-0.08491			-163.285	-0.11462			-88.8035	-0.05402
37.9749	-0.19703			30.9541	-0.34027			-49.0741	-0.42606			-88.8343	-0.08509			-163.185	-0.11451			-88.797	-0.05463
38.0749	-0.19665			30.9594	-0.34169			-49.0666	-0.43244			-88.8299	-0.08476			-163.085	-0.11444			-88.7906	-0.05511
38.1749	-0.19629			30.9669	-0.34204			-49.0593	-0.43838			-88.8238	-0.08454			-162.985	-0.11425			-88.7843	-0.05493
38.2749	-0.19595			30.9732	-0.34239			-49.0522	-0.4443			-88.8168	-0.08425			-162.885	-0.11407			-88.7774	-0.05473
38.3749	-0.19561			30.9808	-0.34256			-49.0455	-0.44923			-88.8095	-0.084			-162.785	-0.11386			-88.771	-0.05595
38.4749	-0.19522			30.9868	-0.34232			-49.0374	-0.45409			-88.8035	-0.0837			-162.685	-0.11368			-88.7644	-0.05605
38.5749	-0.19481			30.9943	-0.34162			-49.0301	-0.45884			-88.7965	-0.082			-162.585	-0.11351			-88.7561	-0.05587
38.6749	-0.19439			31.0025	-0.34103			-49.0203	-0.46333			-88.7885	-0.08143			-162.485	-0.11337			-88.7486	-0.05543
38.7749	-0.19422			31.0105	-0.34032			-49.0125	-0.4674			-88.7812	-0.08085			-162.385	-0.11319			-88.7399	-0.05542
38.8749	-0.19357			31.0184	-0.33907			-49.0033	-0.47086			-88.7731	-0.08045			-162.285	-0.11304			-88.7341	-0.05551
38.9749	-0.19318			31.0265	-0.33759			-48.9936	-0.47421			-88.7649	-0.08001			-162.185	-0.11288			-88.7254	-0.05551
39.0749	-0.19308			31.0346	-0.33652			-48.9851	-0.4775			-88.758	-0.07959			-162.085	-0.1127			-88.7163	-0.05551
39.1749	-0.19276			31.0427	-0.33502			-48.9765	-0.48002			-88.7493	-0.07923			-161.985	-0.11248			-88.7074	-0.05557
39.2749	-0.19217			31.0511	-0.33289			-48.9667	-0.48244			-88.7395	-0.0789			-161.885	-0.11227			-88.7005	-0.0556
39.3749	-0.19186			31.0609	-0.33061			-48.9571	-0.48467			-88.7324	-0.07839			-161.785	-0.11208			-88.6907	-0.05534
39.4749	-0.19145			31.0689	-0.32785			-48.9479	-0.48658			-88.7241	-0.07765			-161.685	-0.11191			-88.6828	-0.05546
39.5749	-0.19139			31.077	-0.32523			-48.9388	-0.4881			-88.7132	-0.07679			-161.585	-0.11173			-88.6735	-0.05559
39.6749	-0.19108			31.0867	-0.32204			-48.9285	-0.48946			-88.7037	-0.07601			-161.485	-0.11152			-88.6643	-0.05547
39.7749	-0.19055			31.0969	-0.31913			-48.9191	-0.49035			-88.6984	-0.07539			-161.385	-0.11133			-88.6551	-0.05541
39.8749	-0.19025			31.106	-0.31686			-48.9086	-0.49123			-88.6885	-0.07461			-161.285	-0.11114			-88.6451	-0.05531
39.9749	-0.18987			31.1164	-0.31294			-48.8991	-0.49197			-88.6784	-0.07345			-161.185	-0.11094			-88.6377	-0.05401
40.0749	-0.18956			31.125	-0.30858			-48.889	-0.49231			-88.6696	-0.07235			-161.085	-0.11077			-88.6276	-0.05326
40.1749	-0.18938			31.1344	-0.30555			-48.8794	-0.49205			-88.6616	-0.07101			-160.985	-0.11072			-88.6168	-0.05285
40.2749	-0.18914			31.1436	-0.30177			-48.868	-0.49121			-88.653	-0.06914			-160.885	-0.1106			-88.6083	-0.05207
40.3749	-0.18892			31.1528	-0.29771			-48.858	-0.49073			-88.6431	-0.06732			-160.785	-0.11043			-88.5982	-0.05148
40.4749	-0.18856			31.1634	-0.29359			-48.848	-0.48974			-88.6303	-0.06442			-160.685	-0.11026			-88.5876	-0.05093
40.5749	-0.18828			31.1739	-0.28887			-48.8381	-0.48862			-88.6204	-0.06188			-160.585	-0.11014			-88.5772	-0.05052
40.6749	-0.18805			31.1831	-0.28429			-48.8269	-0.48699			-88.6102	-0.05956			-160.485	-0.10998			-88.5681	-0.05019
40.7749	-0.18785			31.1944	-0.27936			-48.8166	-0.48588			-88.6019	-0.0586			-160.385	-0.1098			-88.5564	-0.04978
40.8749	-0.18754			31.2041	-0.27493			-48.8065	-0.48384			-88.5907	-0.05811			-160.285	-0.10962			-88.5468	-0.04952
40.9749	-0.18721			31.2146	-0.27021			-48.7955	-0.48187			-88.5799	-0.05734			-160.185	-0.1095			-88.5358	-0.04932
41.0749	-0.18691			31.2261	-0.26526			-48.7849	-0.47959			-88.57	-0.05586			-160.085	-0.10939			-88.5249	-0.04906
41.1749	-0.18667			31.2353	-0.26002			-48.7749	-0.47753			-88.5587	-0.05372			-159.985	-0.10935			-88.5148	-0.04867
41.2749	-0.18645			31.2454	-0.25488			-48.7642	-0.47429			-88.548	-0.05152			-159.885	-0.10932			-88.5037	-0.04818
41.3749	-0.1862			31.2564	-0.25019			-48.7519	-0.47085			-88.5386	-0.05108			-159.785	-0.10926			-88.4926	-0.0473
41.4749	-0.186			31.2656	-0.24528			-48.742	-0.46781			-88.5275	-0.04992			-159.685	-0.10917			-88.4823	-0.04641
41.5749	-0.18596			31.2775	-0.2398			-48.7308	-0.46417			-88.5173	-0.04854			-159.585	-0.10899			-88.4711	-0.04549
41.6749	-0.18586			31.2879	-0.23456			-48.7201	-0.45999			-88.5046	-0.04624			-159.485	-0.10888			-88.46	-0.04454
41.7749	-0.18559			31.2989	-0.22902			-48.7095	-0.45635			-88.4944	-0.04497			-159.385	-0.1089			-88.4488	-0.04361
41.8749	-0.18531			31.3087	-0.22377			-48.6987	-0.4527			-88.4844	-0.04324			-159.285	-0.10879			-88.4374	-0.04248
41.9749	-0.18497			31.3199	-0.21833			-48.6885	-0.44863			-88.4736	-0.04211			-159.185	-0.1087			-88.4266	-0.04163
42.0749	-0.18472			31.3307	-0.21321			-48.6771	-0.44489			-88.4625	-0.04097			-159.085	-0.10865			-88.416	-0.04094
42.1749	-0.18452			31.3415	-0.20796			-48.6657	-0.44106			-88.4506	-0.04011			-158.985	-0.1086			-88.4042	-0.04023
42.2749	-0.1844			31.3525	-0.20294			-48.6559	-0.43697			-88.4402	-0.03784			-158.885	-0.10854			-88.3929	-0.03956
42.3749	-0.18443			31.3629	-0.19799			-48.6447	-0.43311			-88.4276	-0.03621			-158.785	-0.10847			-88.3796	-0.03894
42.4749	-0.18433			31.3749	-0.19333			-48.633	-0.4288			-88.4159	-0.03396			-158.685	-0.10844			-88.3691	-0.03774
42.5749	-0.18407			31.385	-0.18846			-48.6215	-0.42464			-88.405	-0.03331			-158.585	-0.10839			-88.3575	-0.03645
42.6749	-0.18379			31.3966	-0.18311			-48.6118	-0.42033			-88.3949	-0.03285			-158.485	-0.10838			-88.345	-0.03496
42.7749	-0.18366			31.407	-0.17824			-48.6009	-0.41556			-88.3815	-0.03149			-158.385	-0.10838			-88.3341	-0.03348
42.8749	-0.1835			31.4184	-0.1731			-48.5898	-0.41091			-88.3702	-0.0305			-158.285	-0.10845			-88.3217	-0.03248
42.9749	-0.18347			31.4279	-0.16807			-48.5788	-0.40613			-88.3581	-0.02898			-158.185	-0.1085			-88.3095	-0.0317
43.0749	-0.1834			31.4403	-0.16271			-48.5679	-0.40107			-88.3484	-0.02836			-158.085	-0.10856			-88.2982	-0.03099
43.1749	-0.18315			31.4515	-0.1574			-48.5568	-0.3963			-88.337	-0.02731			-157.985	-0.10862			-88.287	-0.03058
43.2749	-0.18304			31.4616	-0.15266			-48.5462	-0.39137			-88.3264	-0.0265			-157.885	-0.10869			-88.2752	-0.02991
43.3749	-0.18298			31.4724	-0.14787			-48.5346	-0.38652			-88.3136	-0.02502			-157.785	-0.10868			-88.2632	-0.02955
43.4749	-0.18288			31.4838	-0.14327			-48.5234	-0.38238			-88.3008	-0.02308			-157.685	-0.10871			-88.2531	-0.0294
43.5749	-0.18289			31.4957	-0.13854			-48.512	-0.3778			-88.2891	-0.02067			-157.585	-0.10877			-88.2392	-0.02916
43.6749	-0.18282			31.5062	-0.13418			-48.5011	-0.37291			-88.2766	-0.01949			-157.485	-0.10895			-88.2275	-0.02889
43.7749	-0.18275			31.5168	-0.12951			-48.4907	-0.36823			-88.2637	-0.01809			-157.385	-0.10907			-88.2152	-0.02812
43.8749	-0.18268			31.5295	-0.12527			-48.4791	-0.3636			-88.2522	-0.01737			-157.285	-0.10915			-88.2041	-0.02692
43.9749	-0.18257			31.5393	-0.12106			-48.469	-0.35917			-88.2393	-0.01579			-157.185	-0.1092			-88.1912	-0.02557
44.0749	-0.18241			31.5526	-0.11606			-48.4586	-0.35441			-88.2282	-0.01541			-157.085	-0.10931			-88.1794	-0.02441
44.1749	-0.18227			31.5627	-0.11179			-48.4468	-0.34997			-88.2169	-0.01447			-156.985	-0.10939			-88.1671	-0.02331
44.2749	-0.1822			31.5745	-0.10762			-48.4368	-0.34511			-88.2045	-0.01465			-156.885	-0.1094			-88.1544	-0.02261
44.3749	-0.18214			31.5859	-0.10338			-48.4253	-0.34013			-88.1935	-0.01407			-156.785	-0.10953			-88.1424	-0.02176
44.4749	-0.18212			31.5977	-0.09905			-48.4144	-0.33509			-88.1807	-0.01284			-156.685	-0.10972			-88.1301	-0.02121
44.5749	-0.18198			31.6104	-0.09557			-48.4029	-0.33049			-88.1698	-0.0116			-156.585	-0.10983			-88.1159	-0.02077
44.6749	-0.18197			31.6203	-0.09138			-48.3931	-0.32542			-88.1556	-0.00993			-156.485	-0.11003			-88.1046	-0.0202
44.7749	-0.18188			31.6316	-0.08815			-48.3802	-0.32061			-88.1436	-0.00908			-156.385	-0.11019			-88.092	-0.01992
44.8749	-0.18182			31.6436	-0.0846			-48.3699	-0.31606			-88.1326	-0.008			-156.285	-0.11043			-88.0791	-0.01976
44.9749	-0.18175			31.6556	-0.08094			-48.3579	-0.31173			-88.12	-0.007			-156.185	-0.11056			-88.0666	-0.01901
45.0749	-0.18168			31.667	-0.07776			-48.3463	-0.30665			-88.1058	-0.00581			-156.085	-0.11069			-88.0547	-0.01835
45.1749	-0.18168			31.6794	-0.07435			-48.3346	-0.30235			-88.0937	-0.00413			-155.985	-0.1108			-88.0401	-0.01743
45.2749	-0.1817			31.6896	-0.07163			-48.3244	-0.29871			-88.0808	-0.00178			-155.885	-0.11091			-88.0291	-0.01669
45.3749	-0.18163			31.7019	-0.06854			-48.3133	-0.29476			-88.0673	-7.16404e-05			-155.785	-0.11106			-88.0167	-0.01567
45.4749	-0.1816			31.7137	-0.06525			-48.3025	-0.29095			-88.0547	0.000825399			-155.685	-0.11124			-88.0009	-0.01469
45.5749	-0.18167			31.7255	-0.06151			-48.2896	-0.28649			-88.0423	0.000926945			-155.585	-0.11148			-87.9894	-0.01372
45.6749	-0.18164			31.7369	-0.05826			-48.2788	-0.2826			-88.0272	0.00212			-155.485	-0.11172			-87.9757	-0.0131
45.7749	-0.18159			31.7489	-0.05503			-48.2677	-0.27845			-88.0123	0.00344			-155.385	-0.11196			-87.9636	-0.01231
45.8749	-0.18152			31.7615	-0.05209			-48.2579	-0.27434			-88.0007	0.00281			-155.285	-0.11204			-87.95	-0.01176
45.9749	-0.18151			31.7728	-0.04928			-48.2457	-0.27044			-87.9886	0.00262			-155.185	-0.11243			-87.9371	-0.01166
46.0749	-0.18152			31.7854	-0.04617			-48.2334	-0.26643			-87.9775	0.00242			-155.085	-0.11259			-87.9234	-0.01142
46.1749	-0.18151			31.7974	-0.04321			-48.223	-0.26191			-87.9653	0.00251			-154.985	-0.1127			-87.9103	-0.01077
46.2749	-0.18148			31.8088	-0.04056			-48.2106	-0.2581			-87.9522	0.00413			-154.885	-0.11281			-87.8967	-0.0103
46.3749	-0.18146			31.8219	-0.03805			-48.2003	-0.25453			-87.9389	0.00613			-154.785	-0.11292			-87.8842	-0.00979
46.4749	-0.1815			31.8346	-0.03519			-48.1864	-0.25076			-87.9254	0.00744			-154.685	-0.11315			-87.8712	-0.00944
46.5749	-0.18149			31.8469	-0.03295			-48.1756	-0.24745			-87.9116	0.00934			-154.585	-0.11353			-87.8579	-0.00908
46.6749	-0.18147			31.8594	-0.03003			-48.1636	-0.2441			-87.8992	0.01035			-154.485	-0.11378			-87.8432	-0.00874
46.7749	-0.18148			31.8728	-0.02715			-48.1526	-0.24051			-87.8862	0.01128			-154.385	-0.11382			-87.8305	-0.00811
46.8749	-0.18148			31.8845	-0.02469			-48.1412	-0.23749			-87.869	0.01342			-154.285	-0.11405			-87.8167	-0.00727
46.9749	-0.18149			31.8981	-0.02243			-48.1291	-0.23457			-87.857	0.01356			-154.185	-0.11426			-87.8055	-0.00634
47.0749	-0.1815			31.9097	-0.02012			-48.1178	-0.23132			-87.8425	0.0135			-154.085	-0.11453			-87.7897	-0.00568
47.1749	-0.18163			31.9219	-0.01787			-48.1067	-0.22787			-87.83	0.01363			-153.985	-0.11493			-87.7781	-0.00565
47.2749	-0.18162			31.9349	-0.01585			-48.0934	-0.22422			-87.8155	0.01426			-153.885	-0.11499			-87.762	-0.00521
47.3749	-0.18162			31.9481	-0.01385			-48.0825	-0.22104			-87.8025	0.0147			-153.785	-0.11509			-87.7503	-0.00481
47.4749	-0.18157			31.9605	-0.01195			-48.0695	-0.21746			-87.7877	0.01556			-153.685	-0.11528			-87.7348	-0.00438
47.5749	-0.18157			31.973	-0.00986			-48.0583	-0.21383			-87.776	0.01599			-153.585	-0.11547			-87.7224	-0.0042
47.6749	-0.1816			31.9858	-0.00761			-48.0462	-0.21083			-87.7625	0.01664			-153.485	-0.11553			-87.7083	-0.00413
47.7749	-0.18161			31.9998	-0.00529			-48.0361	-0.20829			-87.7488	0.01718			-153.385	-0.11576			-87.6938	-0.00425
47.8749	-0.18168			32.0135	-0.00288			-48.0228	-0.20468			-87.736	0.01835			-153.285	-0.11615			-87.6794	-0.00404
47.9749	-0.18174			32.025	-0.000678536			-48.0102	-0.20203			-87.7225	0.01961			-153.185	-0.11652			-87.667	-0.00381
48.0749	-0.1818			32.0383	0.00119			-47.999	-0.19915			-87.707	0.02055			-153.085	-0.11665			-87.6521	-0.00314
48.1749	-0.18181			32.0525	0.00326			-47.9865	-0.19648			-87.6942	0.0207			-152.985	-0.11687			-87.6387	-0.00253
48.2749	-0.18177			32.0646	0.00537			-47.9739	-0.19365			-87.6809	0.02057			-152.885	-0.11713			-87.6252	-0.00216
48.3749	-0.18184			32.0785	0.00723			-47.9613	-0.19116			-87.6679	0.02093			-152.785	-0.11735			-87.6116	-0.00177
48.4749	-0.18182			32.092	0.00921			-47.9503	-0.18852			-87.6518	0.02205			-152.685	-0.11758			-87.597	-0.00128
48.5749	-0.18192			32.1051	0.01116			-47.9363	-0.18521			-87.6379	0.02312			-152.585	-0.11783			-87.5824	-0.000976629
48.6749	-0.18199			32.1185	0.01327			-47.9247	-0.18218			-87.6263	0.02338			-152.485	-0.11808			-87.5681	-0.000248571
48.7749	-0.18199			32.1324	0.015			-47.9106	-0.17985			-87.6128	0.02364			-152.385	-0.11834			-87.5536	0.000400149
48.8749	-0.18205			32.1452	0.0167			-47.8996	-0.17746			-87.5949	0.02473			-152.285	-0.11854			-87.5409	0.000421112
48.9749	-0.18209			32.1595	0.01844			-47.886	-0.17493			-87.5817	0.0248			-152.185	-0.11878			-87.5263	0.000439362
49.0749	-0.1821			32.173	0.02062			-47.8737	-0.17272			-87.5675	0.0255			-152.085	-0.11879			-87.513	0.000515159
49.1749	-0.1822			32.1861	0.02225			-47.8605	-0.17032			-87.5549	0.02552			-151.985	-0.11929			-87.4976	0.000604201
49.2749	-0.18239			32.1989	0.02388			-47.8489	-0.16806			-87.5394	0.02634			-151.885	-0.11968			-87.4835	0.0007999
49.3749	-0.18246			32.2133	0.02539			-47.8354	-0.1657			-87.5272	0.02616			-151.785	-0.11998			-87.4692	0.00117
49.4749	-0.18253			32.2275	0.02683			-47.8232	-0.16422			-87.5128	0.02698			-151.685	-0.1201			-87.4557	0.00169
49.5749	-0.18255			32.2424	0.02889			-47.809	-0.16194			-87.4983	0.02761			-151.585	-0.12019			-87.4405	0.00244
49.6749	-0.18257			32.2558	0.03041			-47.797	-0.15941			-87.4852	0.02771			-151.485	-0.12046			-87.4258	0.00309
49.7749	-0.18261			32.2698	0.03231			-47.7838	-0.15744			-87.4691	0.02869			-151.385	-0.12081			-87.4113	0.00364
49.8749	-0.18264			32.284	0.03445			-47.7712	-0.15496			-87.4557	0.0294			-151.285	-0.12115			-87.3959	0.00397
49.9749	-0.18274			32.2972	0.03602			-47.7578	-0.15248			-87.4401	0.03011			-151.185	-0.1213			-87.3814	0.00421
50.0749	-0.18282			32.3118	0.03802			-47.7442	-0.15023			-87.4269	0.03106			-151.085	-0.12154			-87.3679	0.00425
50.1749	-0.18293			32.3248	0.04018			-47.7306	-0.14773			-87.4124	0.03196			-150.985	-0.12169			-87.3536	0.00428
50.2749	-0.18296			32.34	0.04224			-47.7191	-0.14561			-87.3963	0.0329			-150.885	-0.12202			-87.3388	0.00438
50.3749	-0.18297			32.3542	0.04428			-47.7033	-0.14273			-87.382	0.03427			-150.785	-0.12241			-87.3261	0.00455
50.4749	-0.18292			32.3677	0.04552			-47.6916	-0.14067			-87.3681	0.03493			-150.685	-0.12253			-87.3095	0.00471
50.5749	-0.18288			32.3829	0.04694			-47.6788	-0.13921			-87.3535	0.03519			-150.585	-0.12268			-87.2959	0.00518
50.6749	-0.18293			32.3974	0.04917			-47.6639	-0.13708			-87.3391	0.0353			-150.485	-0.12295			-87.2799	0.00572
50.7749	-0.18297			32.4114	0.05059			-47.6513	-0.13475			-87.3252	0.0351			-150.385	-0.12331			-87.2646	0.00621
50.8749	-0.18302			32.4262	0.05216			-47.6375	-0.13326			-87.3114	0.03489			-150.285	-0.12363			-87.2494	0.00693
50.9749	-0.18322			32.4396	0.05432			-47.6241	-0.13061			-87.2949	0.03499			-150.185	-0.12378			-87.2357	0.00738
51.0749	-0.18323			32.4545	0.05532			-47.6112	-0.12775			-87.2813	0.03513			-150.085	-0.12395			-87.2197	0.00778
51.1749	-0.18324			32.469	0.05706			-47.5972	-0.12607			-87.2662	0.03569			-149.985	-0.12434			-87.205	0.00801
51.2749	-0.18326			32.4833	0.05864			-47.5841	-0.12401			-87.2518	0.03624			-149.885	-0.12476			-87.1905	0.00818
51.3749	-0.18327			32.4977	0.06009			-47.5697	-0.12191			-87.239	0.03661			-149.785	-0.12501			-87.1769	0.00858
51.4749	-0.18335			32.5121	0.06214			-47.5547	-0.11919			-87.2215	0.03711			-149.685	-0.12518			-87.1626	0.00884
51.5749	-0.18341			32.5267	0.06399			-47.5407	-0.11692			-87.2077	0.03774			-149.585	-0.12546			-87.1469	0.00897
51.6749	-0.18351			32.5417	0.0651			-47.528	-0.11515			-87.1927	0.03805			-149.485	-0.12572			-87.1328	0.00918
51.7749	-0.18363			32.5563	0.0663			-47.5141	-0.11352			-87.1776	0.03872			-149.385	-0.12594			-87.1171	0.0094
51.8749	-0.18369			32.5714	0.06792			-47.5004	-0.11181			-87.1636	0.03915			-149.285	-0.12633			-87.1019	0.00972
51.9749	-0.18378			32.5859	0.07013			-47.4865	-0.11043			-87.1488	0.03935			-149.185	-0.12638			-87.0878	0.01014
52.0749	-0.18384			32.6014	0.07223			-47.4737	-0.10816			-87.1334	0.0397			-149.085	-0.12655			-87.0728	0.01029
52.1749	-0.18386			32.6148	0.07367			-47.4586	-0.10611			-87.1198	0.04			-148.985	-0.12681			-87.0571	0.01054
52.2749	-0.18389			32.6296	0.07547			-47.4449	-0.10424			-87.1037	0.04117			-148.885	-0.12715			-87.0433	0.01063
52.3749	-0.18394			32.6449	0.07711			-47.4305	-0.1026			-87.0898	0.04233			-148.785	-0.12743			-87.0273	0.01091
52.4749	-0.18402			32.66	0.07867			-47.4164	-0.10046			-87.076	0.0429			-148.685	-0.12764			-87.0123	0.01109
52.5749	-0.18412			32.6751	0.08056			-47.4021	-0.09822			-87.0608	0.0434			-148.585	-0.1279			-86.9983	0.0112
52.6749	-0.18421			32.6888	0.08268			-47.388	-0.09606			-87.0443	0.04384			-148.485	-0.12818			-86.981	0.01133
52.7749	-0.18436			32.7047	0.08411			-47.375	-0.0942			-87.0267	0.04444			-148.385	-0.12845			-86.9677	0.01135
52.8749	-0.18433			32.719	0.08527			-47.3599	-0.09251			-87.0135	0.04516			-148.285	-0.12867			-86.9509	0.01137
52.9749	-0.18431			32.7348	0.08671			-47.345	-0.09042			-86.9988	0.04561			-148.185	-0.12887			-86.9362	0.01153
53.0749	-0.18436			32.7493	0.08851			-47.3313	-0.08842			-86.9824	0.04554			-148.085	-0.12909			-86.9217	0.01174
53.1749	-0.1844			32.7646	0.09015			-47.3175	-0.08652			-86.9677	0.04568			-147.985	-0.12941			-86.9056	0.01188
53.2749	-0.18447			32.7784	0.09165			-47.3027	-0.08437			-86.9541	0.04562			-147.885	-0.12965			-86.8921	0.0121
53.3749	-0.18452			32.7941	0.09324			-47.2885	-0.08192			-86.9379	0.04581			-147.785	-0.12986			-86.8754	0.01226
53.4749	-0.18458			32.8088	0.09501			-47.2746	-0.0802			-86.9237	0.04628			-147.685	-0.13017			-86.8623	0.01253
53.5749	-0.18461			32.8246	0.09671			-47.2592	-0.07797			-86.9092	0.04635			-147.585	-0.13035			-86.8467	0.01265
53.6749	-0.18469			32.8394	0.09801			-47.2446	-0.07639			-86.8916	0.04659			-147.485	-0.1306			-86.8322	0.01273
53.7749	-0.1849			32.8538	0.10002			-47.2301	-0.07505			-86.8786	0.04681			-147.385	-0.1309			-86.8169	0.01291
53.8749	-0.18504			32.8694	0.1007			-47.2161	-0.07293			-86.8631	0.04711			-147.285	-0.13121			-86.8009	0.01303
53.9749	-0.18493			32.884	0.10213			-47.2026	-0.07117			-86.8481	0.04738			-147.185	-0.13153			-86.7858	0.01317
54.0749	-0.18488			32.8996	0.10338			-47.1882	-0.06983			-86.8339	0.04776			-147.085	-0.13181			-86.7696	0.01341
54.1749	-0.18508			32.9152	0.10432			-47.1736	-0.06778			-86.8183	0.04804			-146.985	-0.132			-86.7556	0.01366
54.2749	-0.1851			32.9297	0.10569			-47.16	-0.06589			-86.8029	0.04844			-146.885	-0.13205			-86.7392	0.01407
54.3749	-0.18519			32.9442	0.10686			-47.1442	-0.06406			-86.788	0.04865			-146.785	-0.1323			-86.7243	0.01471
54.4749	-0.18518			32.96	0.10854			-47.129	-0.06158			-86.7717	0.0489			-146.685	-0.13256			-86.7088	0.01545
54.5749	-0.18534			32.9756	0.10975			-47.1144	-0.06029			-86.7561	0.04907			-146.585	-0.13286			-86.6935	0.01627
54.6749	-0.18538			32.9894	0.1117			-47.0992	-0.0582			-86.7401	0.04917			-146.485	-0.13312			-86.6791	0.0167
54.7749	-0.18542			33.0056	0.11339			-47.0849	-0.05643			-86.7262	0.04954			-146.385	-0.13346			-86.6637	0.01689
54.8749	-0.18541			33.0211	0.11546			-47.0706	-0.05468			-86.7122	0.04972			-146.285	-0.13363			-86.6477	0.01694
54.9749	-0.18547			33.0363	0.11664			-47.0556	-0.05265			-86.6964	0.04996			-146.185	-0.1336			-86.6313	0.01695
55.0749	-0.18553			33.0512	0.11834			-47.0422	-0.05034			-86.6801	0.05012			-146.085	-0.13393			-86.6153	0.01696
55.1749	-0.18567			33.0671	0.11995			-47.0264	-0.04853			-86.6657	0.0504			-145.985	-0.13444			-86.6014	0.01695
55.2749	-0.18573			33.0816	0.12059			-47.012	-0.04626			-86.648	0.05085			-145.885	-0.13462			-86.5856	0.01694
55.3749	-0.18578			33.0979	0.12137			-46.9966	-0.04436			-86.635	0.0511			-145.785	-0.13486			-86.5714	0.01695
55.4749	-0.18586			33.1127	0.12249			-46.9826	-0.04267			-86.6198	0.05138			-145.685	-0.13511			-86.5551	0.017
55.5749	-0.18583			33.1282	0.12335			-46.9659	-0.04076			-86.6054	0.05169			-145.585	-0.13535			-86.5394	0.01709
55.6749	-0.18587			33.1435	0.12427			-46.9522	-0.03923			-86.5886	0.05203			-145.485	-0.13545			-86.5247	0.01726
55.7749	-0.186			33.1575	0.12539			-46.9371	-0.03778			-86.5723	0.05239			-145.385	-0.13558			-86.5083	0.01739
55.8749	-0.18605			33.1727	0.12667			-46.9223	-0.03627			-86.5579	0.05299			-145.285	-0.13574			-86.4925	0.01749
55.9749	-0.18612			33.1885	0.12807			-46.9073	-0.03442			-86.5425	0.05343			-145.185	-0.136			-86.4768	0.01756
56.0749	-0.18625			33.2028	0.12898			-46.8924	-0.03293			-86.527	0.05378			-145.085	-0.13625			-86.4626	0.01761
56.1749	-0.1863			33.2193	0.13037			-46.8772	-0.03023			-86.5119	0.05394			-144.985	-0.13662			-86.4466	0.01767
56.2749	-0.1864			33.2337	0.13154			-46.8634	-0.02835			-86.4964	0.05413			-144.885	-0.13691			-86.4317	0.01776
56.3749	-0.18646			33.2502	0.13224			-46.8488	-0.02546			-86.4805	0.05416			-144.785	-0.1372			-86.415	0.01789
56.4749	-0.18642			33.2648	0.13313			-46.8348	-0.02417			-86.4641	0.05416			-144.685	-0.13728			-86.4003	0.01804
56.5749	-0.18647			33.2808	0.13444			-46.8192	-0.0229			-86.449	0.05426			-144.585	-0.13736			-86.386	0.01818
56.6749	-0.18646			33.2965	0.13572			-46.8032	-0.02109			-86.4338	0.0544			-144.485	-0.13757			-86.3704	0.01831
56.7749	-0.18654			33.3113	0.13705			-46.7891	-0.01957			-86.4192	0.05444			-144.385	-0.13799			-86.3544	0.01848
56.8749	-0.18674			33.3257	0.13822			-46.7723	-0.01779			-86.4056	0.05447			-144.285	-0.1383			-86.3383	0.01858
56.9749	-0.18683			33.342	0.13935			-46.7582	-0.01626			-86.3888	0.05479			-144.185	-0.13857			-86.3227	0.0187
57.0749	-0.18683			33.3563	0.14048			-46.7437	-0.01501			-86.373	0.05513			-144.085	-0.13883			-86.3068	0.01882
57.1749	-0.18684			33.3716	0.14159			-46.7288	-0.01355			-86.3572	0.05578			-143.985	-0.13906			-86.2917	0.01889
57.2749	-0.18681			33.3875	0.14265			-46.7135	-0.01152			-86.3427	0.0561			-143.885	-0.13929			-86.2749	0.01891
57.3749	-0.18694			33.4032	0.14319			-46.6975	-0.00984			-86.326	0.05641			-143.785	-0.13943			-86.2593	0.01892
57.4749	-0.18703			33.4182	0.14337			-46.6827	-0.00792			-86.3088	0.0566			-143.685	-0.13965			-86.2449	0.01897
57.5749	-0.18707			33.4339	0.14471			-46.6683	-0.00674			-86.2964	0.05677			-143.585	-0.13987			-86.2286	0.01903
57.6749	-0.1871			33.4492	0.14606			-46.6536	-0.00506			-86.2809	0.05715			-143.485	-0.14002			-86.214	0.01913
57.7749	-0.18718			33.4652	0.14736			-46.64	-0.00382			-86.2657	0.05748			-143.385	-0.14015			-86.1988	0.01922
57.8749	-0.1873			33.4807	0.14887			-46.6232	-0.00268			-86.2502	0.05772			-143.285	-0.14054			-86.1817	0.01932
57.9749	-0.1873			33.4958	0.14975			-46.609	-0.00119			-86.236	0.05786			-143.185	-0.14082			-86.1657	0.01942
58.0749	-0.18748			33.5123	0.15058			-46.5942	0.000490292			-86.219	0.05814			-143.085	-0.14094			-86.1499	0.01954
58.1749	-0.18763			33.527	0.15105			-46.5789	0.00226			-86.2017	0.05868			-142.985	-0.141			-86.134	0.01967
58.2749	-0.18773			33.5426	0.15194			-46.5645	0.00413			-86.1863	0.05912			-142.885	-0.14143			-86.1195	0.01976
58.3749	-0.18766			33.5585	0.15255			-46.5495	0.00571			-86.1699	0.05939			-142.785	-0.14171			-86.1049	0.01979
58.4749	-0.18767			33.574	0.15237			-46.5352	0.00773			-86.1542	0.05949			-142.685	-0.14185			-86.0891	0.01988
58.5749	-0.1877			33.5891	0.1522			-46.5197	0.00929			-86.1391	0.05949			-142.585	-0.14197			-86.0733	0.01993
58.6749	-0.18773			33.6043	0.15317			-46.5036	0.01081			-86.1218	0.05948			-142.485	-0.14226			-86.0562	0.02002
58.7749	-0.18783			33.6202	0.15359			-46.4889	0.01286			-86.1081	0.05948			-142.385	-0.14246			-86.0427	0.02018
58.8749	-0.18786			33.6365	0.15438			-46.4741	0.01458			-86.0913	0.05947			-142.285	-0.14275			-86.0266	0.0204
58.9749	-0.18788			33.6508	0.15481			-46.4586	0.01597			-86.077	0.05946			-142.185	-0.14312			-86.009	0.02074
59.0749	-0.18796			33.667	0.1561			-46.4425	0.01691			-86.062	0.05944			-142.085	-0.1431			-85.9962	0.02114
59.1749	-0.18797			33.6813	0.15707			-46.4278	0.018			-86.0469	0.05943			-141.985	-0.14314			-85.9777	0.02141
59.2749	-0.18801			33.6969	0.15812			-46.4138	0.01993			-86.0298	0.0595			-141.885	-0.1435			-85.9629	0.02159
59.3749	-0.18813			33.7133	0.15905			-46.398	0.02154			-86.0157	0.05958			-141.785	-0.14376			-85.9467	0.0217
59.4749	-0.18824			33.7291	0.16009			-46.3839	0.02278			-85.9988	0.05988			-141.685	-0.14392			-85.9314	0.02173
59.5749	-0.18834			33.7455	0.16113			-46.3682	0.02399			-85.9837	0.06018			-141.585	-0.14416			-85.9152	0.02182
59.6749	-0.18839			33.7606	0.16185			-46.3529	0.02485			-85.9661	0.06075			-141.485	-0.14441			-85.8995	0.02185
59.7749	-0.18856			33.7764	0.16246			-46.3375	0.02613			-85.95	0.0613			-141.385	-0.14451			-85.885	0.02187
59.8749	-0.18855			33.7923	0.16252			-46.3219	0.02694			-85.9366	0.06193			-141.285	-0.1446			-85.8671	0.02189
59.9749	-0.18851			33.8075	0.1631			-46.3061	0.02819			-85.9178	0.06232			-141.185	-0.14483			-85.8533	0.02193
60.0749	-0.18852			33.8248	0.16337			-46.291	0.02963			-85.9034	0.06256			-141.085	-0.14496			-85.8354	0.02199
60.1749	-0.18857			33.8393	0.16338			-46.2765	0.03099			-85.8866	0.06272			-140.985	-0.14505			-85.8213	0.02213
60.2749	-0.18859			33.8553	0.16368			-46.2604	0.0318			-85.8722	0.06277			-140.885	-0.14518			-85.8046	0.0224
60.3749	-0.18864			33.8683	0.16433			-46.2464	0.03286			-85.8552	0.0628			-140.785	-0.14531			-85.7901	0.02257
60.4749	-0.18873			33.8859	0.16512			-46.2311	0.0344			-85.8419	0.06267			-140.685	-0.14542			-85.7733	0.02276
60.5749	-0.18876			33.902	0.16556			-46.2155	0.03552			-85.8247	0.06267			-140.585	-0.14556			-85.7571	0.02288
60.6749	-0.18882			33.9178	0.16678			-46.201	0.03641			-85.8091	0.06267			-140.485	-0.14569			-85.7408	0.02302
60.7749	-0.18894			33.9329	0.1677			-46.1857	0.03761			-85.7933	0.06269			-140.385	-0.14583			-85.7236	0.0231
60.8749	-0.18901			33.9478	0.16842			-46.171	0.03879			-85.7781	0.06263			-140.285	-0.14591			-85.7102	0.02318
60.9749	-0.18912			33.9646	0.16855			-46.1546	0.03947			-85.7623	0.06267			-140.185	-0.14589			-85.694	0.02321
61.0749	-0.18914			33.9797	0.16879			-46.141	0.04067			-85.7458	0.06271			-140.085	-0.14602			-85.6786	0.02332
61.1749	-0.1891			33.9966	0.16944			-46.1251	0.04209			-85.7297	0.06277			-139.985	-0.14619			-85.6614	0.02336
61.2749	-0.18919			34.0118	0.17041			-46.1072	0.04349			-85.714	0.06282			-139.885	-0.14647			-85.6465	0.02338
61.3749	-0.18921			34.0263	0.17087			-46.0933	0.04477			-85.6992	0.06291			-139.785	-0.14662			-85.6304	0.02343
61.4749	-0.18929			34.0422	0.17115			-46.0779	0.04591			-85.6814	0.06301			-139.685	-0.14669			-85.6157	0.02346
61.5749	-0.18952			34.059	0.17144			-46.0633	0.04755			-85.667	0.06307			-139.585	-0.14682			-85.5992	0.02354
61.6749	-0.18952			34.0744	0.17166			-46.0472	0.04815			-85.6523	0.06312			-139.485	-0.14698			-85.5836	0.02356
61.7749	-0.18948			34.0904	0.17231			-46.0327	0.0488			-85.6383	0.0632			-139.385	-0.14716			-85.5674	0.02359
61.8749	-0.18957			34.1059	0.17294			-46.0175	0.04998			-85.6213	0.06328			-139.285	-0.14749			-85.5515	0.02363
61.9749	-0.18964			34.1217	0.17349			-46.0019	0.05126			-85.6056	0.06334			-139.185	-0.14756			-85.535	0.0237
62.0749	-0.18976			34.1383	0.17377			-45.9875	0.05225			-85.5875	0.06338			-139.085	-0.14767			-85.5197	0.02378
62.1749	-0.18984			34.1542	0.1739			-45.9724	0.0534			-85.5695	0.06343			-138.985	-0.14775			-85.5042	0.02383
62.2749	-0.18991			34.1701	0.17409			-45.9553	0.05457			-85.5546	0.06347			-138.885	-0.1479			-85.4883	0.02385
62.3749	-0.18996			34.1866	0.17478			-45.9397	0.05495			-85.5394	0.06349			-138.785	-0.14806			-85.4724	0.02389
62.4749	-0.19003			34.2018	0.17489			-45.9243	0.05606			-85.5242	0.06351			-138.685	-0.14821			-85.4562	0.02393
62.5749	-0.19014			34.2174	0.17483			-45.909	0.05729			-85.5117	0.06353			-138.585	-0.14838			-85.4404	0.02396
62.6749	-0.19029			34.2344	0.17482			-45.8931	0.05845			-85.4946	0.06356			-138.485	-0.14858			-85.424	0.02401
62.7749	-0.19032			34.2485	0.17496			-45.878	0.05863			-85.479	0.06361			-138.385	-0.14876			-85.4089	0.02406
62.8749	-0.19026			34.2657	0.1754			-45.8635	0.06013			-85.4621	0.0637			-138.285	-0.14892			-85.3925	0.0241
62.9749	-0.19028			34.2798	0.17633			-45.8474	0.0609			-85.4462	0.06387			-138.185	-0.1491			-85.3767	0.02412
63.0749	-0.19035			34.2961	0.1773			-45.8323	0.06233			-85.4307	0.06423			-138.085	-0.14926			-85.3622	0.02415
63.1749	-0.19049			34.3121	0.1783			-45.8151	0.06338			-85.4157	0.0644			-137.985	-0.14934			-85.3441	0.02426
63.2749	-0.19068			34.3285	0.17944			-45.8012	0.06507			-85.398	0.06465			-137.885	-0.14938			-85.3287	0.02445
63.3749	-0.19076			34.3444	0.18038			-45.7834	0.06622			-85.3812	0.06491			-137.785	-0.14964			-85.3137	0.02463
63.4749	-0.19078			34.361	0.18135			-45.7695	0.06657			-85.3659	0.06515			-137.685	-0.14981			-85.2973	0.0248
63.5749	-0.19074			34.376	0.18204			-45.7535	0.06777			-85.35	0.06543			-137.585	-0.14996			-85.2807	0.02499
63.6749	-0.19094			34.3919	0.18211			-45.7386	0.06807			-85.3339	0.06567			-137.485	-0.15013			-85.2643	0.02501
63.7749	-0.19086			34.408	0.18222			-45.7241	0.06895			-85.3175	0.06587			-137.385	-0.15015			-85.2468	0.02503
63.8749	-0.19102			34.4246	0.18223			-45.7079	0.06908			-85.3024	0.066			-137.285	-0.15033			-85.2321	0.02506
63.9749	-0.1911			34.4403	0.18241			-45.6927	0.06971			-85.2862	0.06606			-137.185	-0.1506			-85.2166	0.02507
64.0749	-0.19118			34.4564	0.18259			-45.6759	0.07003			-85.2698	0.06614			-137.085	-0.15079			-85.1996	0.02508
64.1749	-0.19122			34.4719	0.18273			-45.6618	0.07078			-85.2531	0.06623			-136.985	-0.15099			-85.1854	0.02508
64.2749	-0.19121			34.4888	0.18302			-45.646	0.07152			-85.2381	0.06625			-136.885	-0.15111			-85.1686	0.02509
64.3749	-0.19122			34.5046	0.18325			-45.63	0.0725			-85.2224	0.06627			-136.785	-0.1511			-85.1546	0.02511
64.4749	-0.19133			34.5193	0.18355			-45.6135	0.07324			-85.2083	0.06629			-136.685	-0.15115			-85.1368	0.02514
64.5749	-0.1914			34.5356	0.18381			-45.5982	0.07435			-85.1902	0.06636			-136.585	-0.15141			-85.1216	0.02516
64.6749	-0.19141			34.5525	0.18428			-45.5835	0.07546			-85.1759	0.06637			-136.485	-0.15162			-85.1057	0.02517
64.7749	-0.19143			34.5684	0.18477			-45.5676	0.07588			-85.1607	0.06638			-136.385	-0.15166			-85.0906	0.0252
64.8749	-0.19152			34.5842	0.18561			-45.5516	0.07646			-85.1443	0.06639			-136.285	-0.15173			-85.0741	0.02522
64.9749	-0.19156			34.6005	0.18633			-45.5366	0.07699			-85.1277	0.06642			-136.185	-0.15192			-85.0584	0.02524
65.0749	-0.19164			34.6168	0.18693			-45.5207	0.07798			-85.1121	0.06646			-136.085	-0.1521			-85.0424	0.02526
65.1749	-0.1917			34.6324	0.18753			-45.5042	0.07931			-85.0974	0.06648			-135.985	-0.15232			-85.0258	0.02527
65.2749	-0.19176			34.6487	0.18786			-45.4895	0.07957			-85.08	0.06653			-135.885	-0.15247			-85.0093	0.02529
65.3749	-0.19182			34.6649	0.1881			-45.4742	0.08027			-85.0638	0.06657			-135.785	-0.15248			-84.9938	0.02531
65.4749	-0.19195			34.6805	0.18829			-45.4584	0.08056			-85.0463	0.06661			-135.685	-0.15253			-84.9782	0.02533
65.5749	-0.19203			34.6967	0.18832			-45.442	0.08133			-85.0319	0.06667			-135.585	-0.15274			-84.9618	0.02535
65.6749	-0.1921			34.7111	0.1884			-45.4272	0.08236			-85.0174	0.0667			-135.485	-0.15287			-84.9469	0.02539
65.7749	-0.19213			34.7288	0.18846			-45.4107	0.08333			-84.9999	0.06672			-135.385	-0.15303			-84.9294	0.02544
65.8749	-0.19214			34.7442	0.18855			-45.3961	0.08339			-84.9844	0.06674			-135.285	-0.15315			-84.9138	0.02551
65.9749	-0.19216			34.7601	0.18869			-45.3803	0.08409			-84.9698	0.0668			-135.185	-0.15333			-84.8987	0.02558
66.0749	-0.19222			34.7758	0.18885			-45.3649	0.08428			-84.9522	0.06687			-135.085	-0.15348			-84.8814	0.02565
66.1749	-0.19246			34.7929	0.18907			-45.3481	0.08497			-84.9358	0.06695			-134.985	-0.15367			-84.8649	0.02572
66.2749	-0.19252			34.8084	0.18923			-45.3331	0.08601			-84.9172	0.06707			-134.885	-0.15379			-84.8502	0.02575
66.3749	-0.19251			34.8245	0.18944			-45.318	0.0868			-84.9034	0.06712			-134.785	-0.15393			-84.8335	0.02578
66.4749	-0.19254			34.8409	0.18965			-45.3004	0.0876			-84.8866	0.06715			-134.685	-0.15407			-84.8184	0.0258
66.5749	-0.19263			34.8564	0.19007			-45.2859	0.08804			-84.8684	0.06718			-134.585	-0.1542			-84.8009	0.02584
66.6749	-0.19273			34.873	0.1905			-45.2705	0.08873			-84.8542	0.06721			-134.485	-0.15432			-84.785	0.02587
66.7749	-0.19279			34.8877	0.19109			-45.2558	0.08991			-84.8389	0.06727			-134.385	-0.15442			-84.7694	0.02589
66.8749	-0.19287			34.9044	0.19155			-45.2392	0.09066			-84.8243	0.0673			-134.285	-0.15447			-84.7534	0.02592
66.9749	-0.19292			34.9205	0.19186			-45.2232	0.09113			-84.8084	0.06732			-134.185	-0.15456			-84.7376	0.02598
67.0749	-0.19306			34.9374	0.19226			-45.2074	0.09178			-84.7935	0.06733			-134.085	-0.15467			-84.7208	0.02603
67.1749	-0.19317			34.9529	0.19263			-45.1916	0.09235			-84.7765	0.06737			-133.985	-0.15474			-84.7041	0.02609
67.2749	-0.19326			34.9702	0.19312			-45.1763	0.09292			-84.7608	0.0674			-133.885	-0.15477			-84.6894	0.02613
67.3749	-0.19328			34.9848	0.19338			-45.1605	0.09331			-84.7414	0.06746			-133.785	-0.15487			-84.6738	0.02616
67.4749	-0.19324			35.0022	0.19349			-45.1436	0.09379			-84.7249	0.06753			-133.685	-0.155			-84.6563	0.0262
67.5749	-0.19331			35.018	0.19361			-45.1284	0.09446			-84.7092	0.06758			-133.585	-0.15512			-84.6414	0.02622
67.6749	-0.19336			35.0336	0.19393			-45.1124	0.09451			-84.6939	0.06759			-133.485	-0.15524			-84.6241	0.02625
67.7749	-0.19344			35.05	0.19427			-45.0965	0.09499			-84.6788	0.06763			-133.385	-0.15535			-84.6101	0.02628
67.8749	-0.19351			35.0657	0.19452			-45.0804	0.09537			-84.6622	0.06768			-133.285	-0.15548			-84.5925	0.0263
67.9749	-0.19354			35.0819	0.19469			-45.0659	0.09611			-84.6448	0.0677			-133.185	-0.1556			-84.5764	0.02632
68.0749	-0.19367			35.0982	0.1948			-45.0492	0.09697			-84.6295	0.06771			-133.085	-0.15568			-84.5601	0.02635
68.1749	-0.1937			35.1142	0.19498			-45.0349	0.09785			-84.6155	0.06773			-132.985	-0.15568			-84.544	0.02637
68.2749	-0.19376			35.1309	0.19518			-45.0172	0.09828			-84.5988	0.06776			-132.885	-0.15579			-84.5285	0.0264
68.3749	-0.19382			35.1464	0.19551			-45.0015	0.09837			-84.5817	0.0678			-132.785	-0.15591			-84.5125	0.02642
68.4749	-0.19392			35.1626	0.1959			-44.9865	0.09836			-84.5665	0.06784			-132.685	-0.15609			-84.4962	0.02644
68.5749	-0.194			35.1784	0.19627			-44.9695	0.09876			-84.5499	0.06791			-132.585	-0.15626			-84.4801	0.02646
68.6749	-0.19404			35.1953	0.19676			-44.9543	0.0994			-84.5355	0.06802			-132.485	-0.15641			-84.4652	0.02648
68.7749	-0.19422			35.2116	0.19734			-44.9381	0.0995			-84.5176	0.06811			-132.385	-0.15649			-84.448	0.0265
68.8749	-0.19428			35.2272	0.1979			-44.9233	0.10013			-84.5041	0.06825			-132.285	-0.1564			-84.4318	0.02652
68.9749	-0.19428			35.2438	0.19817			-44.9074	0.10106			-84.4861	0.06851			-132.185	-0.15643			-84.4148	0.02654
69.0749	-0.19435			35.2591	0.19836			-44.8907	0.10199			-84.4696	0.06868			-132.085	-0.15651			-84.3993	0.02656
69.1749	-0.19443			35.2761	0.19852			-44.8752	0.10302			-84.4549	0.06879			-131.985	-0.15662			-84.3833	0.02657
69.2749	-0.19444			35.2922	0.19867			-44.861	0.10401			-84.4379	0.06881			-131.885	-0.15674			-84.3676	0.02659
69.3749	-0.19449			35.308	0.19879			-44.844	0.10468			-84.4215	0.06889			-131.785	-0.1568			-84.3504	0.02662
69.4749	-0.19453			35.3236	0.1989			-44.8274	0.10501			-84.4044	0.06892			-131.685	-0.15689			-84.3347	0.02664
69.5749	-0.19457			35.3394	0.19901			-44.812	0.10499			-84.3885	0.06895			-131.585	-0.15702			-84.3192	0.02666
69.6749	-0.19463			35.3558	0.19915			-44.7956	0.10515			-84.3727	0.06896			-131.485	-0.15714			-84.3028	0.02669
69.7749	-0.19468			35.3719	0.1993			-44.7798	0.10548			-84.3581	0.06896			-131.385	-0.1573			-84.2863	0.02671
69.8749	-0.19476			35.3892	0.19948			-44.7642	0.10568			-84.3405	0.06896			-131.285	-0.15748			-84.2709	0.02672
69.9749	-0.19492			35.4047	0.19961			-44.7484	0.10618			-84.3244	0.06897			-131.185	-0.15753			-84.2547	0.02674
70.0749	-0.195			35.4212	0.19968			-44.7321	0.10681			-84.3092	0.06899			-131.085	-0.15752			-84.2365	0.02676
70.1749	-0.19508			35.4377	0.19975			-44.7151	0.10758			-84.292	0.06901			-130.985	-0.15768			-84.2216	0.02679
70.2749	-0.19508			35.4533	0.19994			-44.7006	0.10849			-84.2774	0.06904			-130.885	-0.15788			-84.2069	0.02681
70.3749	-0.19512			35.4694	0.20017			-44.6848	0.10951			-84.2626	0.06906			-130.785	-0.15794			-84.1884	0.02683
70.4749	-0.19523			35.4851	0.20057			-44.6693	0.10989			-84.2463	0.0691			-130.685	-0.15804			-84.1735	0.02686
70.5749	-0.19537			35.5016	0.20099			-44.6532	0.11024			-84.2291	0.06917			-130.585	-0.15807			-84.1569	0.02688
70.6749	-0.1954			35.5174	0.20137			-44.6359	0.11057			-84.214	0.06929			-130.485	-0.15817			-84.1414	0.02699
70.7749	-0.19535			35.5342	0.20173			-44.6202	0.11088			-84.1974	0.0695			-130.385	-0.1583			-84.1242	0.0271
70.8749	-0.19552			35.5498	0.20212			-44.6039	0.11105			-84.1808	0.06963			-130.285	-0.15841			-84.109	0.02713
70.9749	-0.19562			35.5663	0.2024			-44.5898	0.1112			-84.1646	0.06975			-130.185	-0.15856			-84.092	0.02717
71.0749	-0.19564			35.5834	0.20264			-44.5744	0.11158			-84.1471	0.06984			-130.085	-0.15868			-84.077	0.02719
71.1749	-0.19576			35.5994	0.20274			-44.5576	0.11185			-84.1318	0.06986			-129.985	-0.15877			-84.0593	0.02722
71.2749	-0.19574			35.615	0.20282			-44.5423	0.11214			-84.1147	0.06987			-129.885	-0.15884			-84.0446	0.02725
71.3749	-0.1958			35.6315	0.20287			-44.5261	0.11253			-84.0998	0.06988			-129.785	-0.15896			-84.0285	0.02727
71.4749	-0.19587			35.6467	0.20293			-44.5101	0.11321			-84.0822	0.06989			-129.685	-0.15909			-84.0109	0.02729
71.5749	-0.19594			35.6641	0.20301			-44.4933	0.1138			-84.0675	0.06989			-129.585	-0.15922			-83.9949	0.02731
71.6749	-0.196			35.6807	0.20313			-44.478	0.11471			-84.0521	0.06989			-129.485	-0.15923			-83.9791	0.02733
71.7749	-0.19604			35.6966	0.20332			-44.4626	0.11541			-84.0374	0.06989			-129.385	-0.15933			-83.9623	0.02736
71.8749	-0.19608			35.7123	0.20347			-44.4448	0.11562			-84.0205	0.0699			-129.285	-0.15941			-83.9463	0.02738
71.9749	-0.19617			35.7284	0.2036			-44.4314	0.1159			-84.0034	0.06992			-129.185	-0.15956			-83.9307	0.02741
72.0749	-0.19628			35.7446	0.20373			-44.4136	0.11617			-83.9868	0.06994			-129.085	-0.15977			-83.9152	0.02744
72.1749	-0.19639			35.7611	0.20383			-44.3972	0.1166			-83.9716	0.07			-128.985	-0.15984			-83.8974	0.02746
72.2749	-0.19638			35.7769	0.20391			-44.3824	0.11687			-83.954	0.07008			-128.885	-0.15988			-83.8807	0.02749
72.3749	-0.19641			35.7939	0.204			-44.3669	0.11715			-83.9379	0.07012			-128.785	-0.15993			-83.8659	0.02751
72.4749	-0.19646			35.809	0.20405			-44.3496	0.1175			-83.9214	0.07015			-128.685	-0.16003			-83.8498	0.02753
72.5749	-0.19652			35.8261	0.2041			-44.3327	0.11772			-83.9072	0.07017			-128.585	-0.16012			-83.8335	0.02755
72.6749	-0.19656			35.8425	0.20418			-44.3168	0.11814			-83.8911	0.07021			-128.485	-0.16029			-83.8179	0.02757
72.7749	-0.19665			35.858	0.20428			-44.3014	0.11892			-83.8729	0.07027			-128.385	-0.16045			-83.8006	0.02759
72.8749	-0.19672			35.8748	0.20451			-44.2844	0.11971			-83.8588	0.07029			-128.285	-0.16064			-83.7856	0.02762
72.9749	-0.19686			35.891	0.20474			-44.2682	0.12006			-83.8426	0.07031			-128.185	-0.16082			-83.7682	0.02765
73.0749	-0.19689			35.9073	0.20492			-44.2543	0.12043			-83.8258	0.07033			-128.085	-0.16086			-83.7517	0.02769
73.1749	-0.19698			35.9231	0.20507			-44.2374	0.12086			-83.8068	0.07035			-127.985	-0.16096			-83.735	0.02772
73.2749	-0.19703			35.94	0.20514			-44.2199	0.12121			-83.7922	0.07036			-127.885	-0.16113			-83.7191	0.02775
73.3749	-0.19715			35.9566	0.20518			-44.2048	0.12138			-83.7789	0.07038			-127.785	-0.16127			-83.7035	0.02778
73.4749	-0.19724			35.9733	0.20528			-44.1897	0.12157			-83.763	0.07039			-127.685	-0.16138			-83.687	0.02779
73.5749	-0.19725			35.9888	0.20535			-44.173	0.12187			-83.7461	0.07041			-127.585	-0.16152			-83.6708	0.02781
73.6749	-0.19732			36.005	0.20542			-44.1555	0.12208			-83.729	0.07044			-127.485	-0.16173			-83.6547	0.02782
73.7749	-0.19741			36.0204	0.20548			-44.1399	0.12226			-83.7132	0.07047			-127.385	-0.16193			-83.6389	0.02783
73.8749	-0.19745			36.0374	0.20551			-44.1257	0.12263			-83.6969	0.07053			-127.285	-0.1621			-83.6225	0.02786
73.9749	-0.19755			36.054	0.20554			-44.1086	0.12317			-83.6788	0.07057			-127.185	-0.16229			-83.6067	0.02788
74.0749	-0.19763			36.0689	0.2056			-44.093	0.12365			-83.6629	0.0706			-127.085	-0.16245			-83.5895	0.02791
74.1749	-0.19775			36.086	0.20565			-44.0757	0.12414			-83.647	0.07062			-126.985	-0.16242			-83.5746	0.02794
74.2749	-0.19782			36.1004	0.20571			-44.0611	0.12455			-83.6306	0.07064			-126.885	-0.16251			-83.5575	0.02797
74.3749	-0.19792			36.1177	0.20573			-44.0446	0.12489			-83.6156	0.07066			-126.785	-0.16285			-83.542	0.02799
74.4749	-0.198			36.1338	0.20574			-44.0295	0.12514			-83.5994	0.07067			-126.685	-0.16308			-83.5259	0.02802
74.5749	-0.19816			36.1507	0.20582			-44.0132	0.12527			-83.5818	0.0707			-126.585	-0.16307			-83.5093	0.02805
74.6749	-0.19825			36.1668	0.20595			-43.9975	0.12539			-83.567	0.07072			-126.485	-0.16337			-83.4927	0.02807
74.7749	-0.19823			36.1836	0.20611			-43.9816	0.12543			-83.5505	0.07077			-126.385	-0.16344			-83.477	0.0281
74.8749	-0.19824			36.1997	0.20626			-43.9651	0.12547			-83.5313	0.07081			-126.285	-0.16365			-83.4601	0.02812
74.9749	-0.19847			36.2167	0.20642			-43.9485	0.12563			-83.5161	0.07086			-126.185	-0.16394			-83.4435	0.02814
75.0749	-0.1985			36.2339	0.20651			-43.9334	0.12591			-83.4999	0.07088			-126.085	-0.16421			-83.4284	0.02816
75.1749	-0.19848			36.2484	0.20667			-43.9168	0.12621			-83.484	0.07091			-125.985	-0.1645			-83.411	0.02818
75.2749	-0.19838			36.265	0.20679			-43.901	0.12674			-83.4675	0.07092			-125.885	-0.16462			-83.3945	0.02821
75.3749	-0.19848			36.2825	0.20693			-43.8854	0.12748			-83.4528	0.07093			-125.785	-0.16464			-83.3796	0.02823
75.4749	-0.1985			36.2974	0.20701			-43.868	0.1282			-83.436	0.07094			-125.685	-0.165			-83.3627	0.02824
75.5749	-0.1986			36.3145	0.20708			-43.8519	0.12884			-83.4197	0.07095			-125.585	-0.16526			-83.3468	0.02826
75.6749	-0.19867			36.3304	0.20723			-43.8365	0.12927			-83.4035	0.07096			-125.485	-0.16566			-83.3288	0.02829
75.7749	-0.19882			36.3455	0.20739			-43.8204	0.1297			-83.3893	0.07098			-125.385	-0.16605			-83.3142	0.02832
75.8749	-0.19887			36.3625	0.20758			-43.8046	0.12996			-83.3739	0.07098			-125.285	-0.16628			-83.2973	0.02836
75.9749	-0.19894			36.3779	0.20782			-43.7883	0.13032			-83.3556	0.071			-125.185	-0.16671			-83.2809	0.02838
76.0749	-0.1991			36.3954	0.20802			-43.7722	0.13075			-83.3387	0.07102			-125.085	-0.16699			-83.2645	0.02841
76.1749	-0.19917			36.4114	0.20822			-43.7559	0.13127			-83.3227	0.07104			-124.985	-0.16743			-83.2482	0.02843
76.2749	-0.1992			36.4276	0.20839			-43.7389	0.13162			-83.3067	0.07108			-124.885	-0.16788			-83.2325	0.02845
76.3749	-0.19928			36.4439	0.20852			-43.7238	0.13203			-83.2922	0.0711			-124.785	-0.16825			-83.2173	0.02847
76.4749	-0.19939			36.461	0.2086			-43.7062	0.13236			-83.2746	0.07113			-124.685	-0.16871			-83.2009	0.02849
76.5749	-0.19944			36.4771	0.20865			-43.6907	0.13261			-83.2561	0.07116			-124.585	-0.16929			-83.1837	0.02851
76.6749	-0.19966			36.4933	0.20869			-43.6752	0.13272			-83.2418	0.07123			-124.485	-0.16979			-83.1677	0.02853
76.7749	-0.1998			36.5097	0.20875			-43.6585	0.13276			-83.2256	0.07137			-124.385	-0.17032			-83.1524	0.02855
76.8749	-0.19979			36.5251	0.2088			-43.6425	0.13276			-83.2104	0.0715			-124.285	-0.17091			-83.136	0.02857
76.9749	-0.19974			36.5416	0.20883			-43.6272	0.13275			-83.1926	0.07154			-124.185	-0.17157			-83.1195	0.02859
77.0749	-0.19981			36.5577	0.20886			-43.6106	0.13274			-83.1753	0.07156			-124.085	-0.17214			-83.1033	0.02861
77.1749	-0.1999			36.5738	0.20891			-43.5952	0.13276			-83.1601	0.07158			-123.985	-0.17306			-83.087	0.02863
77.2749	-0.19996			36.5905	0.20898			-43.5773	0.13286			-83.1439	0.07159			-123.885	-0.17377			-83.0708	0.02865
77.3749	-0.19997			36.6061	0.20905			-43.5624	0.13306			-83.1278	0.07161			-123.785	-0.17455			-83.054	0.02868
77.4749	-0.20006			36.6232	0.20913			-43.547	0.13333			-83.1115	0.07162			-123.685	-0.17544			-83.0378	0.0287
77.5749	-0.20015			36.6394	0.20918			-43.5307	0.13364			-83.0968	0.07163			-123.585	-0.17637			-83.0218	0.02873
77.6749	-0.20033			36.6556	0.20928			-43.5142	0.13402			-83.0807	0.07165			-123.485	-0.1775			-83.0065	0.02875
77.7749	-0.20048			36.6715	0.20944			-43.4987	0.13438			-83.0631	0.07167			-123.385	-0.17856			-82.9884	0.02878
77.8749	-0.20047			36.6888	0.20957			-43.4823	0.13468			-83.0492	0.07169			-123.285	-0.1796			-82.9732	0.02881
77.9749	-0.20067			36.7052	0.20973			-43.4665	0.13501			-83.0306	0.07171			-123.185	-0.18091			-82.9556	0.02885
78.0749	-0.20067			36.7204	0.20985			-43.45	0.13526			-83.0131	0.07173			-123.085	-0.18238			-82.9397	0.02889
78.1749	-0.20069			36.7386	0.2099			-43.4333	0.13551			-82.9966	0.07176			-122.985	-0.18395			-82.9248	0.02893
78.2749	-0.20078			36.7541	0.20995			-43.4173	0.1357			-82.9798	0.07178			-122.885	-0.18536			-82.907	0.02896
78.3749	-0.20085			36.7701	0.20998			-43.4016	0.1359			-82.9659	0.0718			-122.785	-0.18687			-82.8913	0.02899
78.4749	-0.20088			36.7865	0.21002			-43.3847	0.13615			-82.949	0.07181			-122.685	-0.18855			-82.8748	0.02902
78.5749	-0.20088			36.8032	0.21004			-43.3686	0.13633			-82.9336	0.07182			-122.585	-0.19048			-82.858	0.02905
78.6749	-0.20092			36.8188	0.21006			-43.3525	0.1366			-82.916	0.07184			-122.485	-0.19228			-82.8406	0.02908
78.7749	-0.20106			36.8357	0.21009			-43.3359	0.13691			-82.8985	0.07186			-122.385	-0.19409			-82.826	0.0291
78.8749	-0.20119			36.852	0.21015			-43.3197	0.13728			-82.8844	0.0719			-122.285	-0.19598			-82.8107	0.02913
78.9749	-0.20131			36.8676	0.21023			-43.3044	0.13757			-82.8695	0.07192			-122.185	-0.19805			-82.7925	0.02916
79.0749	-0.20138			36.8843	0.21033			-43.2888	0.13784			-82.8532	0.07193			-122.085	-0.19999			-82.777	0.02919
79.1749	-0.20148			36.9005	0.21042			-43.2717	0.13808			-82.835	0.07195			-121.985	-0.20191			-82.7617	0.02922
79.2749	-0.20159			36.9176	0.21047			-43.2562	0.13841			-82.8175	0.07197			-121.885	-0.20355			-82.7437	0.02925
79.3749	-0.20167			36.9331	0.21053			-43.2396	0.13867			-82.801	0.07199			-121.785	-0.20503			-82.729	0.02928
79.4749	-0.20179			36.9516	0.21055			-43.2241	0.13896			-82.787	0.07201			-121.685	-0.20647			-82.7119	0.02931
79.5749	-0.20176			36.9662	0.21057			-43.2077	0.1392			-82.7716	0.07202			-121.585	-0.20756			-82.6941	0.02934
79.6749	-0.20179			36.9833	0.21059			-43.1914	0.13947			-82.7551	0.07204			-121.485	-0.20853			-82.6797	0.02936
79.7749	-0.20183			36.9987	0.21062			-43.175	0.13968			-82.7391	0.07205			-121.385	-0.20936			-82.6623	0.02939
79.8749	-0.20188			37.0151	0.21064			-43.1583	0.13984			-82.723	0.07206			-121.285	-0.21004			-82.6466	0.02941
79.9749	-0.20205			37.0314	0.21066			-43.1424	0.14002			-82.7061	0.07208			-121.185	-0.21054			-82.6295	0.02944
80.0749	-0.20217			37.0474	0.21072			-43.1266	0.14028			-82.6907	0.07209			-121.085	-0.21093			-82.6135	0.02946
80.1749	-0.20234			37.0645	0.21079			-43.1108	0.14043			-82.6724	0.07211			-120.985	-0.21128			-82.5972	0.02948
80.2749	-0.20229			37.08	0.2109			-43.0945	0.14053			-82.6547	0.07213			-120.885	-0.21151			-82.5816	0.02951
80.3749	-0.2024			37.096	0.21106			-43.0783	0.14068			-82.6403	0.07215			-120.785	-0.21167			-82.5645	0.02954
80.4749	-0.20245			37.1129	0.21125			-43.0602	0.14082			-82.6253	0.07217			-120.685	-0.21161			-82.5471	0.02958
80.5749	-0.20255			37.1299	0.21138			-43.0446	0.1409			-82.6096	0.07221			-120.585	-0.21172			-82.5311	0.02966
80.6749	-0.20277			37.1459	0.21156			-43.0297	0.14096			-82.5914	0.07225			-120.485	-0.21171			-82.5149	0.02975
80.7749	-0.20283			37.1626	0.21178			-43.0135	0.14102			-82.5739	0.07233			-120.385	-0.21175			-82.4982	0.02983
80.8749	-0.20297			37.1785	0.21192			-42.9961	0.14112			-82.5587	0.07239			-120.285	-0.21172			-82.483	0.02987
80.9749	-0.20296			37.1948	0.21199			-42.9803	0.14126			-82.5422	0.07243			-120.185	-0.21176			-82.4664	0.0299
81.0749	-0.20311			37.2113	0.21203			-42.9643	0.14142			-82.5251	0.07245			-120.085	-0.21184			-82.4495	0.02992
81.1749	-0.20313			37.2285	0.21207			-42.9485	0.14167			-82.5107	0.07247			-119.985	-0.21184			-82.4341	0.02994
81.2749	-0.20312			37.2445	0.21211			-42.9319	0.14191			-82.4919	0.07248			-119.885	-0.2118			-82.4171	0.02995
81.3749	-0.20318			37.2607	0.21213			-42.9149	0.14223			-82.4782	0.07249			-119.785	-0.21176			-82.4008	0.02997
81.4749	-0.2032			37.278	0.21216			-42.8994	0.14278			-82.4611	0.07249			-119.685	-0.21173			-82.3864	0.02998
81.5749	-0.20331			37.2934	0.21218			-42.8838	0.14326			-82.4448	0.07251			-119.585	-0.21178			-82.37	0.02998
81.6749	-0.2034			37.3098	0.21223			-42.8665	0.14357			-82.4286	0.07252			-119.485	-0.21178			-82.3537	0.02999
81.7749	-0.20352			37.326	0.21228			-42.8506	0.14382			-82.4137	0.07254			-119.385	-0.21173			-82.3373	0.03
81.8749	-0.2036			37.3421	0.21231			-42.8339	0.14396			-82.3955	0.07257			-119.285	-0.21173			-82.3205	0.03002
81.9749	-0.20372			37.3589	0.21235			-42.8181	0.14409			-82.3807	0.07259			-119.185	-0.21188			-82.3042	0.03004
82.0749	-0.20375			37.3754	0.21238			-42.8018	0.14418			-82.3636	0.07261			-119.085	-0.21192			-82.289	0.03007
82.1749	-0.20378			37.3911	0.2124			-42.7864	0.14423			-82.3455	0.07264			-118.985	-0.21187			-82.2732	0.0301
82.2749	-0.20383			37.4071	0.21244			-42.7696	0.14424			-82.3319	0.07266			-118.885	-0.21192			-82.2554	0.03018
82.3749	-0.20394			37.4237	0.21249			-42.7539	0.14425			-82.3145	0.07267			-118.785	-0.21206			-82.2385	0.03025
82.4749	-0.20409			37.4407	0.21254			-42.7377	0.14425			-82.2976	0.07269			-118.685	-0.21213			-82.2239	0.03033
82.5749	-0.20426			37.4563	0.21266			-42.7212	0.14426			-82.2813	0.0727			-118.585	-0.21214			-82.2064	0.03043
82.6749	-0.20436			37.4731	0.21284			-42.7045	0.14431			-82.2653	0.07271			-118.485	-0.21217			-82.1906	0.03054
82.7749	-0.20443			37.4896	0.21292			-42.6897	0.14435			-82.2488	0.07274			-118.385	-0.21225			-82.1735	0.03057
82.8749	-0.20459			37.506	0.21299			-42.6725	0.14446			-82.2325	0.07276			-118.285	-0.21236			-82.157	0.0306
82.9749	-0.20469			37.5231	0.21306			-42.6573	0.14455			-82.2167	0.07278			-118.185	-0.2124			-82.1417	0.03062
83.0749	-0.20484			37.5401	0.21309			-42.6407	0.14469			-82.2005	0.07282			-118.085	-0.21249			-82.1241	0.03064
83.1749	-0.20487			37.5555	0.21312			-42.6239	0.14492			-82.1827	0.07288			-117.985	-0.21269			-82.1071	0.03065
83.2749	-0.20485			37.5722	0.21314			-42.6086	0.14532			-82.1664	0.0729			-117.885	-0.21288			-82.0915	0.03067
83.3749	-0.2049			37.5885	0.21317			-42.5908	0.1457			-82.1488	0.07293			-117.785	-0.21289			-82.0753	0.03069
83.4749	-0.205			37.6055	0.21322			-42.5758	0.14592			-82.134	0.07296			-117.685	-0.213			-82.0594	0.03071
83.5749	-0.20515			37.6204	0.21327			-42.5593	0.14616			-82.1172	0.07298			-117.585	-0.21309			-82.0427	0.03073
83.6749	-0.2053			37.6381	0.2133			-42.5421	0.14649			-82.0991	0.07301			-117.485	-0.21322			-82.0266	0.03075
83.7749	-0.20538			37.654	0.21333			-42.5252	0.14685			-82.0861	0.07303			-117.385	-0.21345			-82.0107	0.03077
83.8749	-0.20548			37.6707	0.21335			-42.509	0.14708			-82.0689	0.07305			-117.285	-0.21359			-81.9941	0.0308
83.9749	-0.20556			37.6871	0.21338			-42.4934	0.14731			-82.0529	0.07307			-117.185	-0.21366			-81.9782	0.03082
84.0749	-0.20571			37.7031	0.21341			-42.478	0.14748			-82.036	0.07309			-117.085	-0.21374			-81.9613	0.03084
84.1749	-0.20588			37.7191	0.21344			-42.4609	0.14758			-82.0186	0.07312			-116.985	-0.21397			-81.9453	0.03085
84.2749	-0.20598			37.7352	0.2135			-42.4453	0.14768			-82.0035	0.07315			-116.885	-0.21415			-81.929	0.03086
84.3749	-0.20597			37.7533	0.21356			-42.4295	0.14776			-81.9859	0.07317			-116.785	-0.21436			-81.9115	0.03088
84.4749	-0.20599			37.7689	0.21361			-42.4128	0.14782			-81.9701	0.07319			-116.685	-0.21438			-81.896	0.03091
84.5749	-0.20594			37.7848	0.21367			-42.3959	0.14785			-81.9536	0.07321			-116.585	-0.2144			-81.8804	0.03093
84.6749	-0.20611			37.8003	0.21372			-42.3812	0.14789			-81.9385	0.07322			-116.485	-0.21446			-81.864	0.03096
84.7749	-0.20626			37.818	0.21377			-42.365	0.14799			-81.9226	0.07323			-116.385	-0.21477			-81.8474	0.03098
84.8749	-0.20639			37.8342	0.2138			-42.3482	0.14811			-81.9067	0.07325			-116.285	-0.21491			-81.8308	0.03101
84.9749	-0.20648			37.8507	0.21383			-42.3312	0.14829			-81.8899	0.07326			-116.185	-0.21489			-81.815	0.03104
85.0749	-0.20662			37.8659	0.21387			-42.3152	0.14848			-81.8752	0.07327			-116.085	-0.21496			-81.7972	0.0311
85.1749	-0.20666			37.8834	0.2139			-42.2996	0.14864			-81.8581	0.0733			-115.985	-0.21518			-81.7827	0.03112
85.2749	-0.20671			37.8999	0.21394			-42.2828	0.1488			-81.8431	0.07337			-115.885	-0.21535			-81.7649	0.03115
85.3749	-0.20676			37.9153	0.21397			-42.2662	0.149			-81.8248	0.07353			-115.785	-0.21551			-81.7481	0.03117
85.4749	-0.20689			37.9322	0.21401			-42.2496	0.1492			-81.8089	0.07373			-115.685	-0.21565			-81.7319	0.03119
85.5749	-0.20693			37.9492	0.21404			-42.2333	0.1495			-81.7921	0.07387			-115.585	-0.21574			-81.7148	0.03122
85.6749	-0.20699			37.9652	0.21407			-42.2175	0.1497			-81.7741	0.07389			-115.485	-0.21589			-81.6994	0.03125
85.7749	-0.20712			37.9819	0.21412			-42.2013	0.14985			-81.7576	0.07391			-115.385	-0.21612			-81.6831	0.03127
85.8749	-0.20721			37.9988	0.21417			-42.1852	0.15			-81.7413	0.07392			-115.285	-0.21629			-81.6668	0.03129
85.9749	-0.20728			38.0147	0.2142			-42.1694	0.15011			-81.7244	0.07393			-115.185	-0.21634			-81.651	0.03131
86.0749	-0.20746			38.0308	0.21424			-42.1529	0.15025			-81.7088	0.07393			-115.085	-0.21642			-81.6339	0.03133
86.1749	-0.20775			38.0467	0.21427			-42.137	0.15035			-81.6959	0.07389			-114.985	-0.21655			-81.616	0.03136
86.2749	-0.20772			38.0642	0.21429			-42.1203	0.15046			-81.6778	0.07386			-114.885	-0.21665			-81.6004	0.03139
86.3749	-0.2077			38.0801	0.21432			-42.1047	0.15065			-81.6608	0.07386			-114.785	-0.21679			-81.5844	0.03141
86.4749	-0.20774			38.0963	0.21435			-42.088	0.15085			-81.6436	0.07387			-114.685	-0.21697			-81.5685	0.03144
86.5749	-0.20783			38.113	0.21438			-42.0716	0.15098			-81.6273	0.07392			-114.585	-0.21711			-81.5513	0.03147
86.6749	-0.20797			38.1293	0.2144			-42.0558	0.15116			-81.6119	0.07399			-114.485	-0.21725			-81.534	0.0315
86.7749	-0.20815			38.1454	0.21443			-42.0391	0.15131			-81.5961	0.07403			-114.385	-0.21739			-81.5191	0.03153
86.8749	-0.20822			38.1631	0.21446			-42.0228	0.1514			-81.5792	0.07406			-114.285	-0.21748			-81.5025	0.03155
86.9749	-0.20829			38.1785	0.21449			-42.006	0.15144			-81.5631	0.0741			-114.185	-0.21767			-81.4874	0.03158
87.0749	-0.2083			38.1944	0.21452			-41.9903	0.15146			-81.5464	0.07418			-114.085	-0.2177			-81.4706	0.0316
87.1749	-0.20837			38.2118	0.21455			-41.9736	0.15148			-81.5302	0.07428			-113.985	-0.21784			-81.4533	0.03162
87.2749	-0.2085			38.2275	0.21458			-41.9566	0.15157			-81.5137	0.07431			-113.885	-0.21779			-81.4387	0.03164
87.3749	-0.20859			38.2446	0.21461			-41.9411	0.15166			-81.4977	0.07434			-113.785	-0.21789			-81.4206	0.03166
87.4749	-0.20871			38.2598	0.21466			-41.9248	0.15168			-81.4805	0.07435			-113.685	-0.21799			-81.4042	0.03168
87.5749	-0.20878			38.2773	0.21472			-41.908	0.15173			-81.4644	0.07437			-113.585	-0.21817			-81.3879	0.03169
87.6749	-0.20892			38.2942	0.21478			-41.8923	0.15177			-81.4485	0.07438			-113.485	-0.21831			-81.3722	0.03171
87.7749	-0.20908			38.309	0.21487			-41.8761	0.15184			-81.4318	0.07439			-113.385	-0.21856			-81.3563	0.03173
87.8749	-0.20917			38.3262	0.21494			-41.8602	0.15195			-81.4145	0.07439			-113.285	-0.21872			-81.3401	0.03175
87.9749	-0.20925			38.3422	0.215			-41.8435	0.15209			-81.4003	0.0744			-113.185	-0.21883			-81.3224	0.03177
88.0749	-0.20947			38.3588	0.21504			-41.8279	0.15224			-81.3819	0.07441			-113.085	-0.21892			-81.3073	0.03179
88.1749	-0.20959			38.375	0.21507			-41.8117	0.15247			-81.3686	0.07443			-112.985	-0.21896			-81.2898	0.0318
88.2749	-0.20963			38.3924	0.2151			-41.7943	0.15264			-81.3501	0.07447			-112.885	-0.21902			-81.2735	0.03182
88.3749	-0.20972			38.4081	0.21514			-41.7784	0.15277			-81.335	0.0745			-112.785	-0.21909			-81.256	0.03184
88.4749	-0.20979			38.4244	0.21517			-41.7625	0.15286			-81.3174	0.07456			-112.685	-0.21922			-81.2397	0.03186
88.5749	-0.20989			38.4411	0.2152			-41.7464	0.15296			-81.3004	0.07459			-112.585	-0.21937			-81.2241	0.03188
88.6749	-0.21002			38.459	0.21523			-41.7289	0.15303			-81.2817	0.07467			-112.485	-0.21945			-81.2072	0.0319
88.7749	-0.21018			38.4745	0.21526			-41.7137	0.15308			-81.2676	0.0747			-112.385	-0.21948			-81.1922	0.03192
88.8749	-0.21031			38.4909	0.2153			-41.6959	0.15313			-81.2516	0.07472			-112.285	-0.21965			-81.1758	0.03195
88.9749	-0.21038			38.5068	0.21536			-41.68	0.1532			-81.2347	0.07474			-112.185	-0.21985			-81.1593	0.03197
89.0749	-0.21046			38.5223	0.21544			-41.6633	0.15327			-81.2206	0.07475			-112.085	-0.21993			-81.1428	0.032
89.1749	-0.21063			38.54	0.21549			-41.6474	0.15331			-81.2033	0.07476			-111.985	-0.21995			-81.1261	0.03202
89.2749	-0.21074			38.5564	0.21552			-41.6325	0.15336			-81.1856	0.07477			-111.885	-0.22003			-81.1112	0.03205
89.3749	-0.21068			38.5728	0.21556			-41.6149	0.1534			-81.1709	0.07479			-111.785	-0.22012			-81.0943	0.03207
89.4749	-0.21077			38.5897	0.21564			-41.599	0.15343			-81.1541	0.0748			-111.685	-0.22005			-81.0774	0.0321
89.5749	-0.21099			38.6053	0.21578			-41.583	0.15344			-81.1384	0.07482			-111.585	-0.22016			-81.061	0.03213
89.6749	-0.21102			38.6216	0.21588			-41.5672	0.15347			-81.1205	0.07484			-111.485	-0.22019			-81.0451	0.03217
89.7749	-0.21113			38.6379	0.21591			-41.5508	0.15352			-81.1055	0.07486			-111.385	-0.2203			-81.0283	0.03223
89.8749	-0.21114			38.6547	0.21596			-41.5337	0.1536			-81.0882	0.07488			-111.285	-0.22043			-81.0108	0.03226
89.9749	-0.21121			38.672	0.21599			-41.5181	0.15371			-81.0737	0.0749			-111.185	-0.22052			-80.9943	0.03229
90.0749	-0.21128			38.6888	0.21602			-41.5011	0.15394			-81.0554	0.07492			-111.085	-0.22061			-80.9782	0.03231
90.1749	-0.21137			38.7049	0.21605			-41.4847	0.15421			-81.0405	0.07494			-110.985	-0.22075			-80.9626	0.03233
90.2749	-0.2116			38.7199	0.21608			-41.4693	0.15436			-81.0234	0.07495			-110.885	-0.22082			-80.9467	0.03235
90.3749	-0.21175			38.7369	0.21611			-41.4521	0.15444			-81.006	0.07497			-110.785	-0.22084			-80.9303	0.03237
90.4749	-0.21188			38.7542	0.21614			-41.4356	0.1545			-80.9924	0.07503			-110.685	-0.22104			-80.9136	0.03239
90.5749	-0.21199			38.7699	0.21618			-41.4198	0.15453			-80.9739	0.07506			-110.585	-0.22102			-80.8977	0.03241
90.6749	-0.21215			38.7861	0.21622			-41.4029	0.15455			-80.9569	0.0751			-110.485	-0.22107			-80.8805	0.03243
90.7749	-0.21232			38.8028	0.21627			-41.3875	0.15457			-80.9422	0.07512			-110.385	-0.2211			-80.8636	0.03246
90.8749	-0.21243			38.8196	0.21631			-41.3714	0.15461			-80.9248	0.07515			-110.285	-0.22113			-80.8476	0.03248
90.9749	-0.21247			38.836	0.21634			-41.3541	0.15464			-80.9045	0.07523			-110.185	-0.22119			-80.8324	0.0325
91.0749	-0.21253			38.8525	0.21637			-41.3373	0.15467			-80.8895	0.07525			-110.085	-0.22125			-80.8155	0.03251
91.1749	-0.21267			38.8683	0.21639			-41.3217	0.1547			-80.8734	0.07527			-109.985	-0.22125			-80.7992	0.03253
91.2749	-0.21295			38.8848	0.21642			-41.3046	0.15474			-80.8576	0.07528			-109.885	-0.22131			-80.7826	0.03255
91.3749	-0.21296			38.9009	0.21644			-41.2883	0.15477			-80.8401	0.07529			-109.785	-0.22137			-80.7665	0.03257
91.4749	-0.21302			38.9182	0.21647			-41.273	0.15479			-80.8259	0.0753			-109.685	-0.22141			-80.7508	0.0326
91.5749	-0.21312			38.9344	0.2165			-41.2575	0.15481			-80.8106	0.07533			-109.585	-0.22147			-80.7336	0.03262
91.6749	-0.21316			38.9513	0.21653			-41.2395	0.15483			-80.7934	0.07535			-109.485	-0.22152			-80.7174	0.03264
91.7749	-0.2133			38.9677	0.21657			-41.2237	0.15485			-80.776	0.07537			-109.385	-0.22146			-80.7017	0.03266
91.8749	-0.21341			38.9832	0.2166			-41.2081	0.15488			-80.7588	0.0754			-109.285	-0.22145			-80.6842	0.03269
91.9749	-0.21366			39.0004	0.21664			-41.1913	0.15497			-80.7434	0.07542			-109.185	-0.2215			-80.6686	0.03271
92.0749	-0.21389			39.0169	0.21668			-41.1753	0.15509			-80.7285	0.07544			-109.085	-0.22168			-80.6515	0.03275
92.1749	-0.21387			39.0333	0.21671			-41.1584	0.15523			-80.7112	0.07545			-108.985	-0.2216			-80.6358	0.03279
92.2749	-0.21396			39.05	0.21674			-41.1423	0.15534			-80.6942	0.07547			-108.885	-0.22166			-80.6192	0.03286
92.3749	-0.21417			39.0651	0.21677			-41.1267	0.15545			-80.6782	0.07548			-108.785	-0.22176			-80.6027	0.03299
92.4749	-0.21427			39.0818	0.2168			-41.1098	0.15552			-80.6636	0.07549			-108.685	-0.22176			-80.585	0.03307
92.5749	-0.2144			39.0997	0.21683			-41.0936	0.15562			-80.6475	0.0755			-108.585	-0.22172			-80.5685	0.0331
92.6749	-0.21451			39.1152	0.21688			-41.0773	0.15573			-80.6294	0.07551			-108.485	-0.2217			-80.5529	0.03312
92.7749	-0.21462			39.1316	0.21693			-41.0601	0.15586			-80.6112	0.07551			-108.385	-0.22166			-80.5351	0.03315
92.8749	-0.21479			39.1484	0.21697			-41.0436	0.15599			-80.5983	0.0755			-108.285	-0.2217			-80.5193	0.03318
92.9749	-0.21494			39.1642	0.21701			-41.0275	0.15613			-80.58	0.07551			-108.185	-0.2218			-80.5037	0.0332
93.0749	-0.21515			39.1812	0.21705			-41.0113	0.15628			-80.5652	0.07551			-108.085	-0.22183			-80.4877	0.03323
93.1749	-0.21533			39.1979	0.21711			-40.9945	0.15651			-80.5514	0.07551			-107.985	-0.22186			-80.4694	0.03326
93.2749	-0.21547			39.2141	0.21714			-40.978	0.15678			-80.5326	0.07552			-107.885	-0.22186			-80.4527	0.03329
93.3749	-0.21562			39.2304	0.21718			-40.962	0.15698			-80.5188	0.07554			-107.785	-0.22188			-80.4364	0.03332
93.4749	-0.21558			39.2473	0.21722			-40.946	0.15715			-80.5011	0.07556			-107.685	-0.22184			-80.4208	0.03335
93.5749	-0.21576			39.2641	0.21725			-40.9304	0.15737			-80.4837	0.07561			-107.585	-0.22184			-80.4048	0.03338
93.6749	-0.21599			39.2807	0.21728			-40.9125	0.15754			-80.4684	0.07577			-107.485	-0.22191			-80.388	0.0334
93.7749	-0.21604			39.2962	0.21732			-40.8972	0.15765			-80.4503	0.07594			-107.385	-0.22195			-80.3719	0.03341
93.8749	-0.21624			39.3136	0.21736			-40.8802	0.1577			-80.4327	0.0761			-107.285	-0.22205			-80.3556	0.03343
93.9749	-0.21645			39.3299	0.21739			-40.8637	0.15773			-80.417	0.07616			-107.185	-0.22201			-80.3395	0.03345
94.0749	-0.21655			39.3458	0.21742			-40.8473	0.15776			-80.4002	0.07621			-107.085	-0.22196			-80.3226	0.03346
94.1749	-0.21655			39.3624	0.21746			-40.832	0.15779			-80.3835	0.07625			-106.985	-0.22179			-80.307	0.03348
94.2749	-0.21662			39.3793	0.21749			-40.8159	0.15782			-80.3699	0.07627			-106.885	-0.22176			-80.2906	0.03351
94.3749	-0.21676			39.3951	0.21752			-40.7999	0.15784			-80.3532	0.07629			-106.785	-0.22179			-80.2741	0.03353
94.4749	-0.21693			39.412	0.21756			-40.7829	0.15786			-80.3367	0.07634			-106.685	-0.22175			-80.2583	0.03356
94.5749	-0.21706			39.4283	0.21759			-40.7662	0.15789			-80.3194	0.07636			-106.585	-0.22175			-80.2395	0.03359
94.6749	-0.21719			39.444	0.21762			-40.7501	0.15795			-80.2997	0.07637			-106.485	-0.22175			-80.2235	0.03364
94.7749	-0.21738			39.461	0.21766			-40.7337	0.15801			-80.2853	0.07638			-106.385	-0.22173			-80.2077	0.03369
94.8749	-0.21748			39.4775	0.2177			-40.7173	0.15809			-80.2681	0.07638			-106.285	-0.22167			-80.1918	0.03372
94.9749	-0.21765			39.4933	0.21774			-40.7004	0.15813			-80.2504	0.07639			-106.185	-0.22165			-80.175	0.03375
95.0749	-0.21785			39.5107	0.21778			-40.6839	0.15816			-80.2358	0.07639			-106.085	-0.22157			-80.1588	0.03378
95.1749	-0.21789			39.5274	0.21782			-40.6684	0.15819			-80.2214	0.07639			-105.985	-0.22151			-80.1419	0.0338
95.2749	-0.21793			39.5445	0.21786			-40.6514	0.15821			-80.2062	0.0764			-105.885	-0.22146			-80.1266	0.03383
95.3749	-0.21803			39.5599	0.21789			-40.6353	0.15825			-80.1884	0.07642			-105.785	-0.22139			-80.111	0.03386
95.4749	-0.21823			39.5769	0.21792			-40.6193	0.15831			-80.173	0.07644			-105.685	-0.22129			-80.0935	0.03388
95.5749	-0.21831			39.5929	0.21795			-40.6013	0.15837			-80.1555	0.07648			-105.585	-0.22119			-80.0777	0.03391
95.6749	-0.21852			39.6095	0.21798			-40.5864	0.15844			-80.1372	0.07655			-105.485	-0.22093			-80.0605	0.03394
95.7749	-0.21868			39.6268	0.218			-40.5694	0.15852			-80.1219	0.07657			-105.385	-0.22081			-80.0441	0.03396
95.8749	-0.21896			39.6428	0.21803			-40.5526	0.15859			-80.1056	0.07659			-105.285	-0.22073			-80.0255	0.03399
95.9749	-0.21911			39.6587	0.21806			-40.5368	0.15869			-80.0891	0.0766			-105.185	-0.22063			-80.0103	0.03402
96.0749	-0.21915			39.6751	0.21809			-40.5207	0.15873			-80.0741	0.07661			-105.085	-0.22053			-79.9936	0.03405
96.1749	-0.2193			39.6924	0.21812			-40.5043	0.15877			-80.0564	0.07662			-104.985	-0.2205			-79.9774	0.03408
96.2749	-0.21943			39.7084	0.21815			-40.4881	0.1588			-80.0396	0.07664			-104.885	-0.22047			-79.9622	0.03411
96.3749	-0.2196			39.7254	0.21819			-40.4721	0.15882			-80.0232	0.07666			-104.785	-0.22032			-79.9459	0.03413
96.4749	-0.21973			39.7412	0.21822			-40.4543	0.15888			-80.0082	0.07671			-104.685	-0.2202			-79.9284	0.03416
96.5749	-0.21988			39.7583	0.21826			-40.4392	0.15893			-79.992	0.07674			-104.585	-0.22011			-79.9136	0.03419
96.6749	-0.22009			39.7742	0.21829			-40.4221	0.15896			-79.9752	0.07677			-104.485	-0.21999			-79.8962	0.03423
96.7749	-0.22028			39.7913	0.21832			-40.4065	0.15901			-79.9569	0.07679			-104.385	-0.21989			-79.8801	0.03425
96.8749	-0.22039			39.8074	0.21836			-40.3898	0.15908			-79.9419	0.0768			-104.285	-0.21979			-79.8628	0.03428
96.9749	-0.2206			39.8236	0.21839			-40.3731	0.15915			-79.9262	0.07682			-104.185	-0.21955			-79.8474	0.03431
97.0749	-0.22089			39.8398	0.21843			-40.3562	0.15919			-79.9101	0.07683			-104.085	-0.21934			-79.8301	0.03434
97.1749	-0.22108			39.8578	0.21846			-40.3387	0.15925			-79.8928	0.07684			-103.985	-0.21926			-79.814	0.03437
97.2749	-0.22134			39.8737	0.2185			-40.3238	0.15931			-79.8761	0.07686			-103.885	-0.2191			-79.7976	0.03441
97.3749	-0.22144			39.8899	0.21853			-40.3076	0.15935			-79.8615	0.07687			-103.785	-0.21894			-79.7806	0.03444
97.4749	-0.22152			39.9052	0.21856			-40.2918	0.15939			-79.843	0.07689			-103.685	-0.21881			-79.7647	0.03448
97.5749	-0.22175			39.9228	0.21859			-40.2749	0.15943			-79.8267	0.07691			-103.585	-0.21856			-79.7487	0.03452
97.6749	-0.2219			39.9393	0.21862			-40.2593	0.15948			-79.8099	0.07695			-103.485	-0.21841			-79.7318	0.03457
97.7749	-0.22195			39.956	0.21866			-40.2427	0.15956			-79.7927	0.07697			-103.385	-0.21829			-79.7156	0.03463
97.8749	-0.22203			39.9733	0.21869			-40.227	0.15966			-79.7772	0.077			-103.285	-0.21788			-79.6992	0.03467
97.9749	-0.22204			39.9878	0.21873			-40.2087	0.15972			-79.7588	0.07701			-103.185	-0.21772			-79.683	0.0347
98.0749	-0.22216			40.0062	0.21877			-40.1923	0.15977			-79.741	0.07703			-103.085	-0.21763			-79.6644	0.03473
98.1749	-0.22229			40.0223	0.2188			-40.1763	0.15981			-79.7272	0.07704			-102.985	-0.2174			-79.6496	0.03476
98.2749	-0.22245			40.0392	0.21884			-40.1612	0.15984			-79.7122	0.07705			-102.885	-0.21724			-79.6329	0.03479
98.3749	-0.22257			40.0551	0.21887			-40.1436	0.15991			-79.6936	0.07707			-102.785	-0.21701			-79.6171	0.03482
98.4749	-0.22273			40.072	0.2189			-40.1284	0.15995			-79.6787	0.07708			-102.685	-0.21674			-79.6	0.03486
98.5749	-0.2229			40.0876	0.21893			-40.1113	0.15998			-79.6625	0.0771			-102.585	-0.21646			-79.5829	0.03488
98.6749	-0.22312			40.1043	0.21897			-40.0948	0.16001			-79.6465	0.07712			-102.485	-0.21619			-79.567	0.03491
98.7749	-0.22328			40.1211	0.219			-40.0771	0.16005			-79.6329	0.07714			-102.385	-0.21588			-79.5517	0.03494
98.8749	-0.22342			40.1385	0.21903			-40.0611	0.16015			-79.6145	0.07716			-102.285	-0.2156			-79.5334	0.03498
98.9749	-0.22352			40.1552	0.21908			-40.0451	0.16028			-79.5983	0.07718			-102.185	-0.21546			-79.5167	0.03501
99.0749	-0.22358			40.1699	0.21912			-40.0286	0.16045			-79.5816	0.07721			-102.085	-0.21513			-79.5003	0.03504
99.1749	-0.22371			40.1868	0.21916			-40.0122	0.16064			-79.5651	0.07723			-101.985	-0.2148			-79.4846	0.03507
99.2749	-0.22382			40.2034	0.21919			-39.9957	0.16082			-79.5467	0.07726			-101.885	-0.21449			-79.468	0.0351
99.3749	-0.22414			40.2206	0.21923			-39.9795	0.16102			-79.5314	0.07728			-101.785	-0.21407			-79.4521	0.03512
99.4749	-0.22431			40.2366	0.21926			-39.9608	0.16132			-79.5156	0.0773			-101.685	-0.21383			-79.4349	0.03515
99.5749	-0.22443			40.2543	0.21929			-39.9464	0.16155			-79.4976	0.07734			-101.585	-0.21368			-79.4199	0.03517
99.6749	-0.22462			40.2701	0.21932			-39.9308	0.16166			-79.4833	0.0774			-101.485	-0.21335			-79.4033	0.0352
99.7749	-0.22474			40.2862	0.21935			-39.9137	0.16172			-79.4657	0.07758			-101.385	-0.2129			-79.3864	0.03523
99.8749	-0.22492			40.3036	0.21938			-39.8972	0.16177			-79.4475	0.07779			-101.285	-0.2126			-79.3703	0.03525
99.9749	-0.22513			40.3197	0.2194			-39.8804	0.1618			-79.4321	0.07801			-101.185	-0.21249			-79.3537	0.03528
100.075	-0.22512			40.3363	0.21944			-39.8644	0.16183			-79.4154	0.07811			-101.085	-0.21218			-79.3373	0.03531
100.175	-0.22527			40.3524	0.21947			-39.849	0.1619			-79.3982	0.07826			-100.985	-0.21158			-79.3206	0.03535
100.275	-0.22539			40.369	0.21951			-39.8317	0.16196			-79.3822	0.07828			-100.885	-0.21118			-79.3034	0.03538
100.375	-0.22573			40.3851	0.21954			-39.8139	0.16204			-79.3661	0.0783			-100.785	-0.21075			-79.2872	0.03541
100.475	-0.22583			40.4013	0.21957			-39.7986	0.16207			-79.3489	0.07832			-100.685	-0.21033			-79.2704	0.03544
100.575	-0.22598			40.4191	0.21961			-39.7821	0.1621			-79.3346	0.07833			-100.585	-0.20993			-79.2545	0.03546
100.675	-0.22619			40.4346	0.21965			-39.7668	0.16213			-79.316	0.07834			-100.485	-0.20953			-79.2393	0.03549
100.775	-0.22638			40.4517	0.21968			-39.7497	0.16216			-79.3012	0.07835			-100.385	-0.20907			-79.2223	0.03552
100.875	-0.22651			40.4676	0.21972			-39.7335	0.16219			-79.2831	0.07836			-100.285	-0.20871			-79.2052	0.03556
100.975	-0.22674			40.485	0.21976			-39.7184	0.16222			-79.267	0.07837			-100.185	-0.20823			-79.1886	0.03559
101.075	-0.22697			40.4998	0.21979			-39.7022	0.16226			-79.249	0.07838			-100.085	-0.20779			-79.1728	0.03562
101.175	-0.2272			40.5165	0.21983			-39.6847	0.1623			-79.2347	0.07839			-99.985	-0.20736			-79.1564	0.03565
101.275	-0.22745			40.5346	0.21987			-39.6682	0.16234			-79.2175	0.0784			-99.885	-0.20672			-79.1373	0.03572
101.375	-0.22757			40.5497	0.2199			-39.6521	0.16238			-79.2034	0.07841			-99.785	-0.2062			-79.122	0.03577
101.475	-0.22762			40.5662	0.21994			-39.6347	0.16252			-79.1861	0.07842			-99.685	-0.20572			-79.1063	0.03585
101.575	-0.22783			40.5834	0.21997			-39.6182	0.16264			-79.1699	0.07843			-99.585	-0.20521			-79.0902	0.03588
101.675	-0.22801			40.5999	0.22001			-39.6016	0.16273			-79.1541	0.07845			-99.485	-0.20466			-79.0732	0.03593
101.775	-0.22834			40.6158	0.22005			-39.5854	0.16283			-79.1372	0.07847			-99.385	-0.20416			-79.0565	0.03597
101.875	-0.22844			40.6336	0.22009			-39.5703	0.1629			-79.1211	0.07857			-99.285	-0.20356			-79.0406	0.03606
101.975	-0.22865			40.6492	0.22012			-39.5515	0.16297			-79.1038	0.07865			-99.185	-0.20308			-79.0223	0.03616
102.075	-0.22884			40.666	0.22016			-39.5377	0.163			-79.0864	0.07871			-99.085	-0.20255			-79.0073	0.03619
102.175	-0.22908			40.6825	0.2202			-39.5217	0.16304			-79.0711	0.07879			-98.985	-0.20181			-78.9911	0.03622
102.275	-0.22931			40.6997	0.22023			-39.5048	0.16307			-79.0538	0.07885			-98.885	-0.20119			-78.9742	0.03624
102.375	-0.22956			40.7159	0.22027			-39.4893	0.16309			-79.0356	0.07892			-98.785	-0.20062			-78.9577	0.03627
102.475	-0.22979			40.7319	0.2203			-39.4722	0.16311			-79.021	0.07894			-98.685	-0.20004			-78.9407	0.0363
102.575	-0.23007			40.7481	0.22033			-39.4553	0.16313			-79.005	0.07896			-98.585	-0.19942			-78.9254	0.03633
102.675	-0.23029			40.7654	0.22037			-39.4387	0.16315			-78.9875	0.07898			-98.485	-0.19883			-78.9096	0.03636
102.775	-0.23056			40.7812	0.2204			-39.4233	0.16318			-78.9705	0.079			-98.385	-0.19824			-78.8936	0.03639
102.875	-0.23078			40.7983	0.22044			-39.4063	0.16321			-78.9548	0.07902			-98.285	-0.19756			-78.8754	0.03643
102.975	-0.23099			40.8155	0.22049			-39.3893	0.16328			-78.9383	0.07904			-98.185	-0.19687			-78.8599	0.0365
103.075	-0.23124			40.8314	0.22054			-39.3732	0.16346			-78.9218	0.07907			-98.085	-0.19622			-78.8443	0.03659
103.175	-0.2315			40.8481	0.22058			-39.3562	0.16376			-78.9032	0.07908			-97.985	-0.1956			-78.8274	0.03664
103.275	-0.23169			40.8647	0.22061			-39.3397	0.16411			-78.8875	0.0791			-97.885	-0.19486			-78.8105	0.03668
103.375	-0.23181			40.8809	0.22064			-39.323	0.16434			-78.8749	0.07911			-97.785	-0.19417			-78.7931	0.0367
103.475	-0.23224			40.8971	0.22067			-39.3069	0.16456			-78.8549	0.07912			-97.685	-0.19345			-78.7765	0.03673
103.575	-0.23249			40.9137	0.2207			-39.2908	0.16469			-78.8401	0.07913			-97.585	-0.1927			-78.761	0.03674
103.675	-0.2327			40.9305	0.22073			-39.2738	0.16475			-78.8246	0.07914			-97.485	-0.19185			-78.7451	0.03676
103.775	-0.23286			40.9468	0.22076			-39.2576	0.16482			-78.8085	0.07915			-97.385	-0.19138			-78.7289	0.03678
103.875	-0.23315			40.9631	0.22079			-39.242	0.16489			-78.7926	0.07917			-97.285	-0.19066			-78.7114	0.03681
103.975	-0.23339			40.9795	0.22082			-39.224	0.16492			-78.7756	0.07919			-97.185	-0.18989			-78.695	0.03684
104.075	-0.23367			40.9961	0.22084			-39.208	0.16497			-78.7595	0.07927			-97.085	-0.18913			-78.679	0.03687
104.175	-0.23402			41.0124	0.22087			-39.1928	0.16502			-78.742	0.07941			-96.985	-0.18824			-78.6625	0.03694
104.275	-0.23435			41.0294	0.2209			-39.1769	0.16505			-78.7234	0.07957			-96.885	-0.18741			-78.6452	0.03702
104.375	-0.23455			41.0454	0.22093			-39.1587	0.16508			-78.7068	0.07966			-96.785	-0.18672			-78.628	0.03717
104.475	-0.23486			41.062	0.22096			-39.1437	0.16511			-78.69	0.0797			-96.685	-0.18596			-78.6119	0.03734
104.575	-0.23515			41.0795	0.22099			-39.1266	0.16514			-78.6732	0.07973			-96.585	-0.18513			-78.5961	0.03738
104.675	-0.23556			41.0957	0.22103			-39.1093	0.16517			-78.6571	0.07975			-96.485	-0.18422			-78.5799	0.0374
104.775	-0.23587			41.1112	0.22106			-39.0919	0.1652			-78.6425	0.07976			-96.385	-0.1834			-78.5637	0.03743
104.875	-0.23612			41.1282	0.2211			-39.0775	0.16523			-78.6259	0.07976			-96.285	-0.18261			-78.5468	0.03746
104.975	-0.23622			41.1444	0.22113			-39.0597	0.16526			-78.6091	0.07975			-96.185	-0.18186			-78.5303	0.03749
105.075	-0.23682			41.1617	0.22116			-39.0441	0.16529			-78.5932	0.07975			-96.085	-0.18107			-78.5141	0.03752
105.175	-0.23702			41.1778	0.22119			-39.0265	0.16531			-78.5772	0.07976			-95.985	-0.18027			-78.4986	0.03756
105.275	-0.23719			41.1945	0.22122			-39.011	0.16535			-78.5614	0.07976			-95.885	-0.1794			-78.482	0.03759
105.375	-0.23759			41.211	0.22126			-38.9953	0.16538			-78.546	0.07977			-95.785	-0.1785			-78.4639	0.03762
105.475	-0.23798			41.2274	0.2213			-38.9787	0.16543			-78.53	0.07978			-95.685	-0.17757			-78.4471	0.03765
105.575	-0.23825			41.244	0.22133			-38.9611	0.16548			-78.512	0.07981			-95.585	-0.17666			-78.4319	0.03771
105.675	-0.2385			41.2605	0.22136			-38.943	0.16554			-78.4943	0.0799			-95.485	-0.17574			-78.4147	0.0378
105.775	-0.23881			41.2784	0.22139			-38.9286	0.16564			-78.4805	0.08004			-95.385	-0.17478			-78.3991	0.03784
105.875	-0.23914			41.2943	0.22143			-38.9123	0.16571			-78.463	0.08022			-95.285	-0.1738			-78.3826	0.03787
105.975	-0.23945			41.3093	0.22146			-38.8946	0.16574			-78.4461	0.08033			-95.185	-0.17311			-78.3655	0.03796
106.075	-0.23986			41.326	0.22149			-38.8797	0.16576			-78.4285	0.08042			-95.085	-0.17214			-78.3494	0.03805
106.175	-0.24015			41.3424	0.22152			-38.8622	0.16578			-78.4118	0.08046			-94.985	-0.17124			-78.3319	0.03821
106.275	-0.24044			41.3587	0.22155			-38.8461	0.1658			-78.3947	0.0805			-94.885	-0.17029			-78.3166	0.03828
106.375	-0.24079			41.376	0.22158			-38.8299	0.16582			-78.3783	0.08052			-94.785	-0.1692			-78.2986	0.03831
106.475	-0.2411			41.3931	0.22161			-38.8136	0.16584			-78.3625	0.08053			-94.685	-0.16807			-78.2821	0.03834
106.575	-0.24149			41.4098	0.22165			-38.7991	0.16587			-78.3445	0.08056			-94.585	-0.16702			-78.2675	0.03836
106.675	-0.24201			41.4248	0.22168			-38.7821	0.1659			-78.328	0.08058			-94.485	-0.166			-78.249	0.03838
106.775	-0.24249			41.442	0.22172			-38.7644	0.16593			-78.3125	0.08061			-94.385	-0.16503			-78.2337	0.0384
106.875	-0.24277			41.4589	0.22175			-38.7479	0.16601			-78.2955	0.08065			-94.285	-0.16405			-78.2172	0.03842
106.975	-0.24287			41.4762	0.22179			-38.7309	0.16615			-78.2776	0.0807			-94.185	-0.16312			-78.2021	0.03844
107.075	-0.24325			41.4918	0.22183			-38.7158	0.16632			-78.2605	0.08073			-94.085	-0.16219			-78.184	0.03847
107.175	-0.24372			41.509	0.22187			-38.6993	0.16645			-78.2453	0.08075			-93.985	-0.16126			-78.1686	0.0385
107.275	-0.24421			41.5257	0.2219			-38.6831	0.16651			-78.2266	0.08076			-93.885	-0.16023			-78.152	0.03857
107.375	-0.24465			41.5424	0.22193			-38.6656	0.16656			-78.2105	0.08077			-93.785	-0.15922			-78.1338	0.03864
107.475	-0.24506			41.5578	0.22196			-38.6488	0.16661			-78.195	0.08077			-93.685	-0.1581			-78.1177	0.03867
107.575	-0.24541			41.5744	0.22198			-38.6325	0.16665			-78.1808	0.08077			-93.585	-0.15696			-78.1017	0.03871
107.675	-0.24574			41.5905	0.222			-38.6152	0.16668			-78.1642	0.08078			-93.485	-0.15595			-78.0857	0.03875
107.775	-0.24614			41.6072	0.22202			-38.6009	0.16672			-78.1485	0.08078			-93.385	-0.15499			-78.0683	0.03878
107.875	-0.24659			41.6243	0.22204			-38.5841	0.16676			-78.131	0.0808			-93.285	-0.15391			-78.0522	0.03882
107.975	-0.24702			41.64	0.22206			-38.5672	0.16679			-78.1147	0.08081			-93.185	-0.15291			-78.0359	0.03885
108.075	-0.2474			41.657	0.22208			-38.5512	0.16687			-78.0985	0.08084			-93.085	-0.1519			-78.0189	0.03888
108.175	-0.24775			41.6731	0.22211			-38.5341	0.16701			-78.081	0.08087			-92.985	-0.15088			-78.002	0.03891
108.275	-0.24812			41.6897	0.22214			-38.5175	0.16713			-78.0645	0.08091			-92.885	-0.14985			-77.9864	0.03894
108.375	-0.24865			41.7064	0.22217			-38.5014	0.16721			-78.0482	0.08093			-92.785	-0.14873			-77.9692	0.03897
108.475	-0.24886			41.7231	0.22219			-38.4844	0.16729			-78.0333	0.08095			-92.685	-0.14775			-77.953	0.03899
108.575	-0.2494			41.7402	0.22221			-38.4679	0.16737			-78.016	0.08098			-92.585	-0.1466			-77.936	0.03901
108.675	-0.24987			41.7563	0.22224			-38.4508	0.1674			-77.9999	0.08101			-92.485	-0.14546			-77.9205	0.03903
108.775	-0.25033			41.772	0.22226			-38.4355	0.16744			-77.984	0.08104			-92.385	-0.14444			-77.9043	0.03905
108.875	-0.25087			41.7891	0.22229			-38.4185	0.16747			-77.9679	0.08108			-92.285	-0.14342			-77.8895	0.03908
108.975	-0.25134			41.8051	0.22231			-38.4024	0.1675			-77.9499	0.08112			-92.185	-0.14248			-77.8713	0.03911
109.075	-0.25182			41.8224	0.22234			-38.3861	0.16753			-77.9342	0.08115			-92.085	-0.14142			-77.8553	0.03919
109.175	-0.25221			41.8392	0.22237			-38.3702	0.16756			-77.9172	0.08117			-91.985	-0.14042			-77.8388	0.03933
109.275	-0.25265			41.8556	0.22246			-38.3541	0.16759			-77.9005	0.0812			-91.885	-0.13945			-77.822	0.03949
109.375	-0.25318			41.8728	0.22255			-38.3377	0.16762			-77.8823	0.08121			-91.785	-0.13841			-77.8053	0.0398
109.475	-0.25367			41.8893	0.22263			-38.3202	0.16766			-77.8673	0.08122			-91.685	-0.13725			-77.7885	0.03993
109.575	-0.25411			41.9063	0.22268			-38.3037	0.16774			-77.8503	0.08124			-91.585	-0.13618			-77.7719	0.04007
109.675	-0.25441			41.9219	0.22271			-38.2881	0.16777			-77.8351	0.08125			-91.485	-0.13522			-77.7555	0.0401
109.775	-0.25501			41.9391	0.22274			-38.2726	0.16781			-77.8189	0.08127			-91.385	-0.13422			-77.7393	0.04013
109.875	-0.25539			41.956	0.22277			-38.255	0.16786			-77.8049	0.08129			-91.285	-0.13322			-77.724	0.04015
109.975	-0.25615			41.9724	0.2228			-38.2391	0.16792			-77.7866	0.08132			-91.185	-0.13217			-77.7064	0.04017
110.075	-0.25659			41.9876	0.22283			-38.2211	0.16795			-77.768	0.08144			-91.085	-0.1312			-77.6894	0.04018
110.175	-0.25707			42.004	0.22285			-38.2056	0.16798			-77.7512	0.08162			-90.985	-0.13018			-77.6735	0.0402
110.275	-0.25754			42.0207	0.22287			-38.1886	0.16801			-77.735	0.0818			-90.885	-0.12922			-77.6574	0.04022
110.375	-0.25808			42.0378	0.2229			-38.1724	0.16803			-77.7169	0.08194			-90.785	-0.1283			-77.6403	0.04023
110.475	-0.25858			42.0543	0.22292			-38.1553	0.16806			-77.7006	0.08196			-90.685	-0.12732			-77.6235	0.04026
110.575	-0.25903			42.0701	0.22295			-38.1398	0.16809			-77.6841	0.08198			-90.585	-0.12637			-77.6068	0.04028
110.675	-0.25953			42.0872	0.22299			-38.1224	0.16812			-77.6691	0.082			-90.485	-0.12546			-77.5901	0.04031
110.775	-0.26001			42.1044	0.22302			-38.1074	0.16815			-77.6519	0.08201			-90.385	-0.12462			-77.5737	0.04033
110.875	-0.2605			42.1205	0.22305			-38.0906	0.16818			-77.6358	0.08201			-90.285	-0.12375			-77.5575	0.04035
110.975	-0.26088			42.1369	0.22308			-38.074	0.16822			-77.6209	0.08202			-90.185	-0.12285			-77.5405	0.04038
111.075	-0.26142			42.1533	0.22311			-38.0573	0.16829			-77.6036	0.08202			-90.085	-0.12206			-77.5241	0.04041
111.175	-0.26196			42.1703	0.22314			-38.0403	0.16834			-77.5899	0.08203			-89.985	-0.12129			-77.508	0.04045
111.275	-0.26251			42.186	0.22317			-38.025	0.16843			-77.5728	0.08203			-89.885	-0.12046			-77.4917	0.04051
111.375	-0.26315			42.2028	0.22319			-38.0088	0.16849			-77.5559	0.08204			-89.785	-0.11974			-77.4757	0.04057
111.475	-0.26365			42.2188	0.22322			-37.9912	0.16855			-77.54	0.08206			-89.685	-0.11909			-77.4586	0.04061
111.575	-0.26421			42.236	0.22325			-37.9745	0.16859			-77.5231	0.08208			-89.585	-0.11835			-77.4433	0.04067
111.675	-0.26469			42.2526	0.22328			-37.9593	0.16865			-77.5057	0.08214			-89.485	-0.11752			-77.4257	0.04074
111.775	-0.26515			42.2694	0.22331			-37.9413	0.1687			-77.4897	0.08222			-89.385	-0.11678			-77.4093	0.04082
111.875	-0.2657			42.2863	0.22335			-37.9255	0.16874			-77.472	0.08228			-89.285	-0.11621			-77.3922	0.04085
111.975	-0.26615			42.3035	0.22338			-37.9087	0.16877			-77.4544	0.08236			-89.185	-0.11572			-77.3756	0.04088
112.075	-0.26685			42.3194	0.22341			-37.893	0.1688			-77.4367	0.08241			-89.085	-0.11509			-77.3598	0.04091
112.175	-0.26744			42.336	0.22344			-37.8755	0.16883			-77.4211	0.08247			-88.985	-0.11443			-77.3428	0.04093
112.275	-0.26791			42.3536	0.22346			-37.8597	0.16885			-77.4033	0.08256			-88.885	-0.1138			-77.3262	0.04096
112.375	-0.26844			42.369	0.22349			-37.8424	0.16888			-77.3886	0.08258			-88.785	-0.11321			-77.3102	0.04098
112.475	-0.26903			42.3848	0.22351			-37.8272	0.16891			-77.3726	0.0826			-88.685	-0.11265			-77.2928	0.04101
112.575	-0.26957			42.4022	0.22353			-37.8103	0.16894			-77.3574	0.08261			-88.585	-0.11216			-77.2769	0.04104
112.675	-0.26994			42.4188	0.22356			-37.7936	0.16899			-77.3379	0.08264			-88.485	-0.11182			-77.2616	0.04107
112.775	-0.27064			42.4357	0.22359			-37.7782	0.16911			-77.3225	0.08265			-88.385	-0.11147			-77.2438	0.04111
112.875	-0.27139			42.4512	0.22362			-37.7608	0.16919			-77.3086	0.08268			-88.285	-0.11104			-77.2289	0.04115
112.975	-0.27188			42.4683	0.22365			-37.7448	0.1693			-77.2895	0.0827			-88.185	-0.11063			-77.2115	0.04118
113.075	-0.27245			42.4833	0.22368			-37.7292	0.16942			-77.275	0.08275			-88.085	-0.11042			-77.1955	0.04122
113.175	-0.27296			42.5014	0.22371			-37.7119	0.16945			-77.2576	0.08278			-87.985	-0.11016			-77.1786	0.04125
113.275	-0.27357			42.5179	0.22373			-37.6948	0.16949			-77.2426	0.08283			-87.885	-0.10975			-77.1619	0.04129
113.375	-0.27416			42.5344	0.22376			-37.6788	0.16952			-77.2242	0.0829			-87.785	-0.1095			-77.1445	0.04135
113.475	-0.27467			42.5513	0.22379			-37.6617	0.16956			-77.2059	0.08292			-87.685	-0.10937			-77.1274	0.04139
113.575	-0.2752			42.5674	0.22381			-37.6454	0.16959			-77.1889	0.08295			-87.585	-0.1093			-77.1121	0.04143
113.675	-0.27577			42.5832	0.22383			-37.6301	0.16962			-77.1737	0.08297			-87.485	-0.10911			-77.0954	0.04147
113.775	-0.27635			42.5993	0.22386			-37.6119	0.16966			-77.157	0.083			-87.385	-0.10899			-77.0781	0.04151
113.875	-0.27691			42.6175	0.22388			-37.5967	0.1697			-77.1418	0.08301			-87.285	-0.10887			-77.0616	0.04154
113.975	-0.27747			42.6329	0.22391			-37.5805	0.16974			-77.1239	0.08302			-87.185	-0.10885			-77.0458	0.04157
114.075	-0.27807			42.6502	0.22393			-37.563	0.16978			-77.1087	0.08304			-87.085	-0.10887			-77.0298	0.0416
114.175	-0.27857			42.6654	0.22396			-37.5469	0.16982			-77.0895	0.08305			-86.985	-0.10889			-77.012	0.04163
114.275	-0.27906			42.6825	0.22398			-37.5297	0.16985			-77.0744	0.08307			-86.885	-0.10892			-76.9961	0.04166
114.375	-0.27959			42.7001	0.22401			-37.514	0.16989			-77.0588	0.08309			-86.785	-0.10899			-76.9796	0.04168
114.475	-0.28012			42.7159	0.22403			-37.497	0.16992			-77.0433	0.08311			-86.685	-0.10927			-76.9619	0.0417
114.575	-0.28067			42.7326	0.22406			-37.4807	0.16995			-77.025	0.08312			-86.585	-0.10963			-76.9461	0.04172
114.675	-0.2812			42.7492	0.22408			-37.4643	0.16998			-77.011	0.08313			-86.485	-0.10985			-76.9303	0.04175
114.775	-0.28177			42.7647	0.22411			-37.4482	0.17			-76.9964	0.08314			-86.385	-0.10985			-76.9137	0.04177
114.875	-0.28234			42.7826	0.22415			-37.4328	0.17002			-76.9775	0.08317			-86.285	-0.11009			-76.896	0.0418
114.975	-0.28294			42.7996	0.22418			-37.4151	0.17005			-76.9604	0.0832			-86.185	-0.11045			-76.88	0.04184
115.075	-0.2833			42.8151	0.22421			-37.3974	0.17009			-76.9447	0.08322			-86.085	-0.11114			-76.8642	0.04192
115.175	-0.28396			42.8317	0.22424			-37.3829	0.17012			-76.9297	0.08326			-85.985	-0.11154			-76.8473	0.04199
115.275	-0.28456			42.8493	0.22428			-37.3665	0.17016			-76.9124	0.0833			-85.885	-0.11189			-76.8305	0.04203
115.375	-0.28512			42.8656	0.22431			-37.35	0.1702			-76.8948	0.08334			-85.785	-0.11206			-76.8147	0.04209
115.475	-0.28567			42.8821	0.22434			-37.3333	0.17024			-76.8774	0.08337			-85.685	-0.11271			-76.7984	0.04213
115.575	-0.28625			42.8984	0.22437			-37.3174	0.17028			-76.8624	0.0834			-85.585	-0.11348			-76.7806	0.04217
115.675	-0.28677			42.915	0.2244			-37.2997	0.17032			-76.8446	0.08342			-85.485	-0.11404			-76.7645	0.04221
115.775	-0.28727			42.9331	0.22442			-37.2846	0.17036			-76.8267	0.08345			-85.385	-0.11454			-76.7495	0.04224
115.875	-0.28766			42.9485	0.22445			-37.2686	0.1704			-76.8105	0.08348			-85.285	-0.11511			-76.7311	0.04227
115.975	-0.28813			42.9649	0.22447			-37.2507	0.17043			-76.7941	0.08351			-85.185	-0.11593			-76.7155	0.04231
116.075	-0.28878			42.9811	0.22449			-37.2343	0.17049			-76.7782	0.08354			-85.085	-0.11659			-76.6986	0.04237
116.175	-0.28936			42.9976	0.22452			-37.2169	0.17053			-76.7616	0.08356			-84.985	-0.11727			-76.6818	0.04244
116.275	-0.28984			43.0147	0.22454			-37.2007	0.17057			-76.7443	0.08358			-84.885	-0.11799			-76.6665	0.04258
116.375	-0.29034			43.0317	0.22457			-37.1831	0.17061			-76.7284	0.0836			-84.785	-0.11878			-76.6487	0.04269
116.475	-0.29089			43.0481	0.2246			-37.1671	0.17065			-76.7117	0.08362			-84.685	-0.11954			-76.6327	0.04284
116.575	-0.29137			43.0628	0.22463			-37.1504	0.17068			-76.6965	0.08364			-84.585	-0.12047			-76.615	0.04297
116.675	-0.29191			43.0809	0.22466			-37.1351	0.1707			-76.6822	0.08365			-84.485	-0.12137			-76.6001	0.04307
116.775	-0.29253			43.0973	0.22468			-37.1194	0.17073			-76.6653	0.08367			-84.385	-0.12217			-76.583	0.04314
116.875	-0.29298			43.1143	0.22471			-37.1017	0.17075			-76.6458	0.08368			-84.285	-0.12301			-76.5659	0.04318
116.975	-0.29353			43.1304	0.22474			-37.0857	0.17078			-76.6289	0.08371			-84.185	-0.12393			-76.5496	0.04321
117.075	-0.29409			43.1469	0.22476			-37.0696	0.17082			-76.6145	0.08375			-84.085	-0.12497			-76.5305	0.04324
117.175	-0.29461			43.1631	0.22478			-37.0532	0.17086			-76.5958	0.08383			-83.985	-0.12596			-76.5145	0.04326
117.275	-0.29519			43.1801	0.22481			-37.0357	0.17089			-76.5791	0.08388			-83.885	-0.12697			-76.499	0.04328
117.375	-0.2958			43.1966	0.22483			-37.0197	0.17093			-76.5608	0.08391			-83.785	-0.12795			-76.4823	0.0433
117.475	-0.29625			43.2129	0.22487			-37.0036	0.17096			-76.5442	0.08394			-83.685	-0.12898			-76.4676	0.04332
117.575	-0.29669			43.2298	0.2249			-36.986	0.171			-76.529	0.08396			-83.585	-0.1301			-76.451	0.04333
117.675	-0.29713			43.2464	0.22493			-36.9708	0.17103			-76.5142	0.08397			-83.485	-0.1313			-76.434	0.04335
117.775	-0.29764			43.2623	0.22495			-36.9559	0.17106			-76.4987	0.08398			-83.385	-0.1323			-76.4174	0.04337
117.875	-0.29815			43.2799	0.22498			-36.9372	0.17109			-76.484	0.084			-83.285	-0.13325			-76.4022	0.0434
117.975	-0.29858			43.2966	0.22501			-36.921	0.17111			-76.4652	0.08403			-83.185	-0.13445			-76.384	0.04343
118.075	-0.29905			43.3122	0.22504			-36.9056	0.17114			-76.4493	0.08405			-83.085	-0.13569			-76.3677	0.04347
118.175	-0.29955			43.3291	0.22506			-36.8895	0.17119			-76.432	0.08407			-82.985	-0.13692			-76.3505	0.04351
118.275	-0.30011			43.3454	0.22509			-36.872	0.17125			-76.4141	0.0841			-82.885	-0.13808			-76.3341	0.04354
118.375	-0.30062			43.3619	0.22511			-36.8551	0.17129			-76.397	0.08413			-82.785	-0.13924			-76.3176	0.04357
118.475	-0.30107			43.3779	0.22514			-36.8386	0.17134			-76.3817	0.08415			-82.685	-0.14041			-76.3021	0.04361
118.575	-0.30151			43.3948	0.22516			-36.8216	0.17143			-76.3654	0.08417			-82.585	-0.14157			-76.2844	0.04364
118.675	-0.30194			43.4104	0.22518			-36.8044	0.17151			-76.348	0.08419			-82.485	-0.14272			-76.2681	0.04368
118.775	-0.30243			43.4285	0.2252			-36.7887	0.17155			-76.3321	0.0842			-82.385	-0.14372			-76.2523	0.04371
118.875	-0.30296			43.4451	0.22522			-36.7718	0.17158			-76.3159	0.08422			-82.285	-0.14474			-76.2355	0.04374
118.975	-0.30343			43.4608	0.22524			-36.757	0.17161			-76.2988	0.08424			-82.185	-0.14609			-76.2196	0.04377
119.075	-0.30384			43.4782	0.22527			-36.7403	0.17164			-76.2822	0.08427			-82.085	-0.1474			-76.202	0.0438
119.175	-0.30435			43.4948	0.22529			-36.7241	0.17167			-76.2661	0.0843			-81.985	-0.14855			-76.1852	0.04384
119.275	-0.30486			43.5118	0.22532			-36.707	0.17171			-76.2495	0.0844			-81.885	-0.14971			-76.1702	0.04387
119.375	-0.30533			43.5279	0.22534			-36.6919	0.17174			-76.232	0.0845			-81.785	-0.15097			-76.1527	0.0439
119.475	-0.30579			43.5444	0.22537			-36.6735	0.17178			-76.2162	0.08463			-81.685	-0.15218			-76.1367	0.04392
119.575	-0.30623			43.5611	0.2254			-36.6575	0.17182			-76.1984	0.08484			-81.585	-0.15337			-76.1199	0.04395
119.675	-0.3067			43.577	0.22543			-36.6409	0.17189			-76.1806	0.08516			-81.485	-0.15455			-76.1023	0.04398
119.775	-0.30718			43.5945	0.22548			-36.6231	0.17194			-76.165	0.08549			-81.385	-0.15569			-76.0878	0.04417
119.875	-0.30763			43.6099	0.22553			-36.6068	0.172			-76.1498	0.08565			-81.285	-0.15684			-76.0698	0.04441
119.975	-0.30807			43.6269	0.22557			-36.5908	0.17204			-76.1317	0.08588			-81.185	-0.15804			-76.0536	0.04479
120.075	-0.30859			43.6444	0.22564			-36.5731	0.17208			-76.1155	0.08595			-81.085	-0.15924			-76.0376	0.04524
120.175	-0.30912			43.6608	0.22569			-36.5567	0.17213			-76.0967	0.08598			-80.985	-0.16039			-76.0195	0.04561
120.275	-0.30962			43.6772	0.22573			-36.5417	0.17217			-76.0805	0.08599			-80.885	-0.16154			-76.0036	0.0459
120.375	-0.31007			43.6941	0.22575			-36.5236	0.17221			-76.0651	0.086			-80.785	-0.16267			-75.9866	0.04599
120.475	-0.31051			43.7112	0.22578			-36.5081	0.17225			-76.0475	0.08598			-80.685	-0.16394			-75.9694	0.04603
120.575	-0.31096			43.7274	0.22581			-36.4918	0.17229			-76.0331	0.08597			-80.585	-0.16503			-75.9522	0.04605
120.675	-0.31146			43.7432	0.22583			-36.4743	0.17232			-76.0177	0.08596			-80.485	-0.16617			-75.9373	0.04606
120.775	-0.31188			43.7603	0.22585			-36.459	0.17235			-76.0023	0.08596			-80.385	-0.16727			-75.9201	0.04607
120.875	-0.31229			43.7773	0.22587			-36.4421	0.17238			-75.986	0.08597			-80.285	-0.16833			-75.904	0.04609
120.975	-0.31271			43.7936	0.22589			-36.424	0.17241			-75.9698	0.08599			-80.185	-0.16943			-75.8877	0.04611
121.075	-0.31315			43.8095	0.22592			-36.4099	0.17245			-75.9509	0.08602			-80.085	-0.17062			-75.87	0.04614
121.175	-0.31359			43.8267	0.22594			-36.3935	0.17248			-75.9364	0.08606			-79.985	-0.17167			-75.855	0.04616
121.275	-0.31396			43.8428	0.22597			-36.3756	0.17252			-75.9192	0.08608			-79.885	-0.17266			-75.8374	0.04619
121.375	-0.3144			43.8592	0.226			-36.3595	0.17256			-75.9005	0.08612			-79.785	-0.1736			-75.8213	0.04622
121.475	-0.3148			43.8764	0.22602			-36.3423	0.17263			-75.8821	0.08617			-79.685	-0.17466			-75.8052	0.04624
121.575	-0.31527			43.8931	0.22605			-36.3262	0.17273			-75.8682	0.08618			-79.585	-0.17569			-75.788	0.04627
121.675	-0.31569			43.9097	0.22607			-36.3103	0.17284			-75.8529	0.08619			-79.485	-0.17665			-75.7708	0.04629
121.775	-0.31609			43.9259	0.22609			-36.2929	0.17291			-75.8375	0.08621			-79.385	-0.17769			-75.7556	0.04632
121.875	-0.31655			43.9428	0.2261			-36.2766	0.17295			-75.8181	0.08622			-79.285	-0.17876			-75.7388	0.04634
121.975	-0.31695			43.9585	0.22612			-36.2603	0.17299			-75.8023	0.08624			-79.185	-0.17983			-75.7216	0.04637
122.075	-0.31727			43.9766	0.22613			-36.2443	0.17304			-75.788	0.08625			-79.085	-0.1808			-75.7059	0.0464
122.175	-0.31765			43.9926	0.22615			-36.2267	0.17309			-75.7706	0.08628			-78.985	-0.18162			-75.6893	0.04644
122.275	-0.31806			44.0102	0.22618			-36.2104	0.17313			-75.7524	0.0863			-78.885	-0.18248			-75.6731	0.04651
122.375	-0.31848			44.0261	0.2262			-36.1952	0.17317			-75.7364	0.08632			-78.785	-0.18346			-75.6574	0.04654
122.475	-0.31892			44.0425	0.22623			-36.1774	0.17321			-75.7196	0.08636			-78.685	-0.18442			-75.6395	0.04656
122.575	-0.31931			44.059	0.22627			-36.1612	0.17324			-75.7042	0.08657			-78.585	-0.18538			-75.6245	0.04659
122.675	-0.31942			44.0765	0.2263			-36.1447	0.17327			-75.6846	0.0868			-78.485	-0.18626			-75.6079	0.04662
122.775	-0.31989			44.0928	0.22633			-36.127	0.1733			-75.6717	0.08683			-78.385	-0.18697			-75.5904	0.04666
122.875	-0.32035			44.1091	0.22635			-36.1106	0.17332			-75.6552	0.08686			-78.285	-0.18784			-75.5738	0.04669
122.975	-0.32087			44.1263	0.22637			-36.0947	0.17335			-75.6369	0.08689			-78.185	-0.18879			-75.5563	0.04678
123.075	-0.32137			44.1418	0.22639			-36.0787	0.17338			-75.6155	0.08691			-78.085	-0.18974			-75.54	0.04683
123.175	-0.32173			44.1582	0.2264			-36.0629	0.1734			-75.602	0.08693			-77.985	-0.19054			-75.5228	0.04686
123.275	-0.32215			44.1754	0.22642			-36.0457	0.17343			-75.588	0.08693			-77.885	-0.19131			-75.5065	0.04689
123.375	-0.32254			44.1904	0.22644			-36.03	0.17347			-75.571	0.08694			-77.785	-0.19207			-75.4902	0.04694
123.475	-0.32263			44.2076	0.22646			-36.0125	0.1735			-75.5548	0.08695			-77.685	-0.19274			-75.4725	0.04696
123.575	-0.32297			44.2247	0.22649			-35.9971	0.17356			-75.5377	0.08695			-77.585	-0.19342			-75.4583	0.04699
123.675	-0.32355			44.2407	0.22652			-35.9799	0.17361			-75.521	0.08697			-77.485	-0.19426			-75.4415	0.04702
123.775	-0.324			44.2577	0.22655			-35.963	0.17368			-75.5048	0.087			-77.385	-0.19497			-75.4241	0.04704
123.875	-0.32441			44.2742	0.22658			-35.9474	0.17379			-75.4874	0.08701			-77.285	-0.19577			-75.4082	0.04707
123.975	-0.32477			44.2919	0.22661			-35.93	0.17393			-75.4699	0.08704			-77.185	-0.19649			-75.3905	0.0471
124.075	-0.32494			44.3074	0.22664			-35.9135	0.17404			-75.4536	0.08706			-77.085	-0.19729			-75.3752	0.04718
124.175	-0.32542			44.3245	0.22667			-35.8983	0.17415			-75.4369	0.08709			-76.985	-0.19804			-75.3595	0.04728
124.275	-0.32605			44.3406	0.2267			-35.8806	0.17419			-75.4216	0.08713			-76.885	-0.19859			-75.3419	0.04734
124.375	-0.32647			44.3571	0.22672			-35.8639	0.17423			-75.407	0.08715			-76.785	-0.19923			-75.3242	0.0474
124.475	-0.32685			44.3734	0.22675			-35.8475	0.17427			-75.3893	0.08717			-76.685	-0.19994			-75.3079	0.04743
124.575	-0.32718			44.3894	0.22678			-35.8319	0.17431			-75.3716	0.0872			-76.585	-0.20062			-75.2917	0.04746
124.675	-0.32727			44.4076	0.2268			-35.8153	0.17434			-75.3548	0.08723			-76.485	-0.20129			-75.2745	0.04748
124.775	-0.3278			44.4246	0.22683			-35.7986	0.17438			-75.3376	0.08726			-76.385	-0.20198			-75.2598	0.0475
124.875	-0.32805			44.44	0.22685			-35.7817	0.17442			-75.3232	0.08729			-76.285	-0.20261			-75.2414	0.04753
124.975	-0.32825			44.4575	0.22688			-35.7662	0.17446			-75.3058	0.08731			-76.185	-0.20326			-75.2261	0.04754
125.075	-0.32847			44.473	0.2269			-35.7494	0.17456			-75.2888	0.08733			-76.085	-0.20391			-75.2088	0.04756
125.175	-0.32883			44.4908	0.22692			-35.7329	0.17461			-75.2711	0.08735			-75.985	-0.20452			-75.1943	0.04759
125.275	-0.32924			44.5062	0.22695			-35.716	0.17465			-75.2561	0.08738			-75.885	-0.20488			-75.1756	0.04762
125.375	-0.32956			44.5235	0.22698			-35.6989	0.17469			-75.2391	0.08742			-75.785	-0.20547			-75.1598	0.04765
125.475	-0.32993			44.5401	0.227			-35.6829	0.17472			-75.2241	0.08744			-75.685	-0.20614			-75.1439	0.04772
125.575	-0.3303			44.5559	0.22703			-35.666	0.17476			-75.2066	0.08746			-75.585	-0.20674			-75.1259	0.0478
125.675	-0.33063			44.5734	0.22706			-35.6494	0.17479			-75.1901	0.08748			-75.485	-0.20731			-75.1089	0.04784
125.775	-0.33096			44.5906	0.22708			-35.6329	0.17482			-75.1735	0.0875			-75.385	-0.20796			-75.0927	0.04787
125.875	-0.3313			44.606	0.2271			-35.6164	0.17485			-75.157	0.08753			-75.285	-0.20855			-75.0764	0.0479
125.975	-0.33164			44.6228	0.22713			-35.5991	0.17489			-75.1427	0.08755			-75.185	-0.20894			-75.0584	0.04797
126.075	-0.33198			44.6394	0.22715			-35.5829	0.17493			-75.1265	0.0876			-75.085	-0.20961			-75.0426	0.048
126.175	-0.3323			44.6559	0.22717			-35.5669	0.17501			-75.1065	0.08766			-74.985	-0.21004			-75.0264	0.04805
126.275	-0.33265			44.673	0.22719			-35.551	0.17507			-75.0881	0.08772			-74.885	-0.21047			-75.0093	0.04809
126.375	-0.33294			44.689	0.22722			-35.5354	0.17511			-75.0721	0.08777			-74.785	-0.21105			-74.9931	0.04814
126.475	-0.33318			44.706	0.22725			-35.5177	0.17517			-75.0557	0.0878			-74.685	-0.21162			-74.9765	0.04817
126.575	-0.33337			44.7226	0.22728			-35.5008	0.17521			-75.0393	0.08781			-74.585	-0.21211			-74.9597	0.0482
126.675	-0.33347			44.7393	0.22731			-35.4839	0.17524			-75.021	0.08782			-74.485	-0.21242			-74.942	0.04826
126.775	-0.33368			44.7554	0.22734			-35.4682	0.17528			-75.0063	0.08783			-74.385	-0.21299			-74.9267	0.04829
126.875	-0.334			44.7724	0.22736			-35.4523	0.17531			-74.9909	0.08783			-74.285	-0.21337			-74.9101	0.04832
126.975	-0.33431			44.7888	0.22739			-35.4358	0.17533			-74.975	0.08781			-74.185	-0.21386			-74.8936	0.04836
127.075	-0.33458			44.8057	0.22741			-35.4194	0.17536			-74.9599	0.08778			-74.085	-0.21433			-74.8784	0.04844
127.175	-0.33485			44.8231	0.22743			-35.4026	0.17539			-74.9426	0.08778			-73.985	-0.21475			-74.861	0.04848
127.275	-0.3351			44.8385	0.22744			-35.3855	0.17542			-74.9253	0.08779			-73.885	-0.21524			-74.845	0.04858
127.375	-0.33535			44.8562	0.22746			-35.3706	0.17545			-74.9103	0.08782			-73.785	-0.21569			-74.8282	0.04867
127.475	-0.3355			44.8731	0.22748			-35.3527	0.17548			-74.8957	0.08785			-73.685	-0.21611			-74.8102	0.04874
127.575	-0.33579			44.8879	0.2275			-35.3365	0.17552			-74.8791	0.08792			-73.585	-0.2165			-74.7941	0.04877
127.675	-0.33608			44.9054	0.22752			-35.3192	0.17555			-74.8612	0.08799			-73.485	-0.2166			-74.778	0.0488
127.775	-0.33619			44.922	0.22754			-35.3034	0.17559			-74.8425	0.08809			-73.385	-0.21703			-74.7623	0.04883
127.875	-0.33645			44.9374	0.22756			-35.2859	0.17566			-74.8268	0.08832			-73.285	-0.21751			-74.7459	0.04885
127.975	-0.33671			44.9556	0.22759			-35.2707	0.17572			-74.8116	0.0885			-73.185	-0.21795			-74.7284	0.04887
128.075	-0.33691			44.9723	0.22761			-35.2536	0.17584			-74.7938	0.08861			-73.085	-0.21834			-74.7117	0.04889
128.175	-0.3371			44.9884	0.22764			-35.2361	0.176			-74.778	0.08863			-72.985	-0.2186			-74.6959	0.04891
128.275	-0.33726			45.0046	0.22767			-35.2209	0.17621			-74.7612	0.08865			-72.885	-0.21895			-74.6793	0.04895
128.375	-0.3373			45.0221	0.22769			-35.2045	0.17631			-74.7423	0.08867			-72.785	-0.21938			-74.6619	0.04898
128.475	-0.33749			45.0372	0.22771			-35.1877	0.17637			-74.7265	0.0887			-72.685	-0.21972			-74.6452	0.04901
128.575	-0.33776			45.0545	0.22773			-35.1713	0.17644			-74.7085	0.08871			-72.585	-0.21984			-74.6298	0.04905
128.675	-0.33798			45.0722	0.22775			-35.1547	0.17648			-74.6927	0.08872			-72.485	-0.22036			-74.6123	0.04908
128.775	-0.33822			45.0878	0.22777			-35.1377	0.17652			-74.6769	0.08872			-72.385	-0.2209			-74.595	0.04915
128.875	-0.33829			45.1038	0.22779			-35.1216	0.17655			-74.6626	0.08873			-72.285	-0.22117			-74.5793	0.04921
128.975	-0.33843			45.1213	0.22781			-35.1039	0.17658			-74.6436	0.08874			-72.185	-0.22151			-74.5625	0.04928
129.075	-0.3387			45.1386	0.22783			-35.0892	0.17661			-74.6283	0.08876			-72.085	-0.22191			-74.5461	0.04935
129.175	-0.33881			45.154	0.22786			-35.0723	0.17663			-74.6122	0.08878			-71.985	-0.22232			-74.5302	0.04942
129.275	-0.33889			45.1712	0.22788			-35.0569	0.17666			-74.5938	0.08882			-71.885	-0.2226			-74.5125	0.04947
129.375	-0.33911			45.1881	0.22791			-35.0384	0.17669			-74.5768	0.08887			-71.785	-0.22294			-74.497	0.0495
129.475	-0.33925			45.2044	0.22793			-35.0217	0.17672			-74.5601	0.08893			-71.685	-0.22323			-74.4793	0.04954
129.575	-0.33933			45.2205	0.22796			-35.0055	0.17674			-74.5435	0.08899			-71.585	-0.22361			-74.4626	0.04957
129.675	-0.33939			45.2372	0.22798			-34.9895	0.17677			-74.5275	0.08902			-71.485	-0.22391			-74.4462	0.04959
129.775	-0.33961			45.2545	0.228			-34.9717	0.17681			-74.5106	0.08904			-71.385	-0.22416			-74.4304	0.04961
129.875	-0.33971			45.2712	0.22802			-34.956	0.17684			-74.4965	0.08906			-71.285	-0.22445			-74.4138	0.04963
129.975	-0.33983			45.2872	0.22805			-34.9413	0.17687			-74.4767	0.08908			-71.185	-0.2248			-74.3981	0.04964
130.075	-0.33993			45.3033	0.22807			-34.9235	0.1769			-74.4608	0.08911			-71.085	-0.22525			-74.38	0.04966
130.175	-0.33994			45.3204	0.22809			-34.9071	0.17692			-74.4455	0.08913			-70.985	-0.22559			-74.3651	0.04969
130.275	-0.34002			45.3366	0.22811			-34.8904	0.17695			-74.4271	0.08919			-70.885	-0.22581			-74.3491	0.04972
130.375	-0.34013			45.3528	0.22813			-34.8748	0.17697			-74.4115	0.08927			-70.785	-0.22596			-74.3315	0.04976
130.475	-0.34039			45.3695	0.22816			-34.8581	0.17699			-74.3935	0.08933			-70.685	-0.22646			-74.3142	0.04982
130.575	-0.34036			45.3873	0.22819			-34.8409	0.17701			-74.3772	0.08937			-70.585	-0.22685			-74.2978	0.04993
130.675	-0.34038			45.404	0.22821			-34.8242	0.17703			-74.3623	0.0894			-70.485	-0.22701			-74.2805	0.05009
130.775	-0.34045			45.4197	0.22824			-34.8069	0.17705			-74.3446	0.08942			-70.385	-0.22734			-74.2656	0.05018
130.875	-0.34058			45.4363	0.22826			-34.7927	0.17708			-74.3267	0.08945			-70.285	-0.2277			-74.2486	0.05023
130.975	-0.3407			45.4534	0.22829			-34.7752	0.17711			-74.3127	0.08948			-70.185	-0.22806			-74.2325	0.05028
131.075	-0.34077			45.4701	0.22831			-34.759	0.17714			-74.2956	0.0895			-70.085	-0.22839			-74.2146	0.05031
131.175	-0.34091			45.4864	0.22833			-34.7421	0.17718			-74.2803	0.08953			-69.985	-0.22873			-74.1982	0.05034
131.275	-0.3409			45.5028	0.22835			-34.7257	0.17722			-74.2636	0.08954			-69.885	-0.22907			-74.1809	0.05037
131.375	-0.34095			45.5197	0.22837			-34.7097	0.1773			-74.2445	0.08956			-69.785	-0.22949			-74.1648	0.0504
131.475	-0.34102			45.5366	0.22839			-34.692	0.17734			-74.2271	0.08958			-69.685	-0.22983			-74.1488	0.05043
131.575	-0.34111			45.5522	0.22841			-34.6761	0.1774			-74.2122	0.0896			-69.585	-0.23017			-74.1319	0.05046
131.675	-0.34117			45.5695	0.22843			-34.6591	0.17746			-74.196	0.08962			-69.485	-0.23046			-74.1166	0.05049
131.775	-0.34127			45.5858	0.22846			-34.6425	0.17751			-74.1791	0.08965			-69.385	-0.23073			-74.0993	0.05053
131.875	-0.34135			45.6025	0.22849			-34.6256	0.17754			-74.1629	0.08967			-69.285	-0.23102			-74.0824	0.05056
131.975	-0.34137			45.6194	0.22851			-34.61	0.17758			-74.1458	0.08969			-69.185	-0.23141			-74.0659	0.0506
132.075	-0.34134			45.6364	0.22855			-34.592	0.17762			-74.1293	0.08977			-69.085	-0.23173			-74.0491	0.05063
132.175	-0.34146			45.6524	0.22858			-34.5749	0.17765			-74.1103	0.08987			-68.985	-0.23205			-74.0328	0.05069
132.275	-0.34143			45.6695	0.22861			-34.5587	0.17767			-74.0934	0.0899			-68.885	-0.23243			-74.0169	0.05073
132.375	-0.34148			45.6855	0.22864			-34.5426	0.1777			-74.0779	0.08992			-68.785	-0.23291			-73.9991	0.05076
132.475	-0.34163			45.7014	0.22867			-34.5266	0.17772			-74.0614	0.08994			-68.685	-0.23327			-73.9835	0.05079
132.575	-0.3418			45.7189	0.2287			-34.5099	0.17774			-74.0457	0.08994			-68.585	-0.23354			-73.9664	0.05083
132.675	-0.34196			45.7354	0.22872			-34.4934	0.17776			-74.0297	0.08994			-68.485	-0.2338			-73.9487	0.05086
132.775	-0.34214			45.7519	0.22874			-34.4766	0.17779			-74.0142	0.08994			-68.385	-0.23411			-73.9321	0.05092
132.875	-0.34218			45.7681	0.22876			-34.4602	0.17781			-73.998	0.08996			-68.285	-0.23447			-73.917	0.05096
132.975	-0.34235			45.7846	0.22878			-34.4436	0.17784			-73.9806	0.08998			-68.185	-0.23476			-73.8989	0.05103
133.075	-0.34245			45.8014	0.2288			-34.427	0.17787			-73.965	0.09002			-68.085	-0.23499			-73.882	0.05107
133.175	-0.34251			45.8184	0.22882			-34.4113	0.17793			-73.9487	0.09017			-67.985	-0.23542			-73.8658	0.05111
133.275	-0.34264			45.8346	0.22884			-34.3946	0.17797			-73.9316	0.09043			-67.885	-0.2358			-73.8486	0.05114
133.375	-0.34276			45.8519	0.22886			-34.3775	0.17804			-73.913	0.09063			-67.785	-0.23607			-73.8333	0.05117
133.475	-0.34287			45.8684	0.22888			-34.3608	0.1781			-73.8974	0.09069			-67.685	-0.23651			-73.8162	0.05119
133.575	-0.34301			45.8844	0.22891			-34.3436	0.17813			-73.8803	0.09073			-67.585	-0.23689			-73.8012	0.05122
133.675	-0.34309			45.9017	0.22893			-34.3275	0.17817			-73.865	0.09075			-67.485	-0.23723			-73.7844	0.05125
133.775	-0.34318			45.9176	0.22896			-34.3108	0.17821			-73.8476	0.09077			-67.385	-0.23755			-73.7686	0.05129
133.875	-0.34321			45.9351	0.22898			-34.2936	0.17824			-73.8317	0.09079			-67.285	-0.23798			-73.7519	0.05133
133.975	-0.34342			45.9521	0.22901			-34.2775	0.17827			-73.8146	0.09082			-67.185	-0.23812			-73.7336	0.05136
134.075	-0.34365			45.9684	0.22904			-34.2618	0.1783			-73.7966	0.09087			-67.085	-0.2386			-73.7173	0.0514
134.175	-0.34378			45.9842	0.22907			-34.2439	0.17833			-73.7802	0.0909			-66.985	-0.23897			-73.6994	0.05146
134.275	-0.34376			46.0006	0.22909			-34.2283	0.17835			-73.762	0.09093			-66.885	-0.23938			-73.6845	0.0515
134.375	-0.34387			46.018	0.22911			-34.2128	0.17837			-73.745	0.09095			-66.785	-0.23982			-73.6675	0.05153
134.475	-0.34407			46.0346	0.22914			-34.1944	0.17839			-73.7286	0.09097			-66.685	-0.24017			-73.6502	0.05155
134.575	-0.3443			46.0497	0.22916			-34.178	0.1784			-73.7134	0.09099			-66.585	-0.24058			-73.6329	0.05158
134.675	-0.3444			46.0673	0.22919			-34.1623	0.17842			-73.6969	0.091			-66.485	-0.24092			-73.6161	0.05162
134.775	-0.34459			46.0844	0.22921			-34.1459	0.17844			-73.6793	0.091			-66.385	-0.24123			-73.601	0.05166
134.875	-0.34469			46.1009	0.22923			-34.1296	0.17847			-73.6624	0.09101			-66.285	-0.24144			-73.5845	0.05178
134.975	-0.34488			46.1179	0.22926			-34.1129	0.17849			-73.6474	0.09103			-66.185	-0.24182			-73.5676	0.0519
135.075	-0.34508			46.1349	0.22928			-34.0968	0.17852			-73.63	0.09106			-66.085	-0.24219			-73.5519	0.05196
135.175	-0.34525			46.1502	0.22931			-34.0803	0.17855			-73.6142	0.09109			-65.985	-0.24254			-73.5335	0.052
135.275	-0.34537			46.1671	0.22933			-34.0636	0.17861			-73.5981	0.09111			-65.885	-0.24298			-73.5175	0.05204
135.375	-0.34556			46.1838	0.22936			-34.0461	0.17868			-73.5829	0.09114			-65.785	-0.24343			-73.5005	0.05208
135.475	-0.34566			46.2016	0.22938			-34.0303	0.17873			-73.5646	0.09118			-65.685	-0.24384			-73.4846	0.05212
135.575	-0.34573			46.2168	0.22939			-34.0128	0.17877			-73.5487	0.09122			-65.585	-0.24422			-73.4681	0.05215
135.675	-0.34597			46.2332	0.22941			-33.9955	0.17881			-73.5328	0.09126			-65.485	-0.24466			-73.4514	0.05218
135.775	-0.3462			46.2496	0.22943			-33.9794	0.17888			-73.516	0.0913			-65.385	-0.24521			-73.4349	0.05221
135.875	-0.34638			46.267	0.22945			-33.9624	0.17892			-73.5004	0.09132			-65.285	-0.24554			-73.4185	0.05224
135.975	-0.34665			46.2825	0.22947			-33.9469	0.17896			-73.4829	0.09135			-65.185	-0.24586			-73.4029	0.05227
136.075	-0.34685			46.2989	0.22949			-33.9313	0.17899			-73.4668	0.09137			-65.085	-0.24636			-73.385	0.05231
136.175	-0.34702			46.3168	0.22952			-33.9131	0.17902			-73.4482	0.09141			-64.985	-0.24683			-73.3691	0.05234
136.275	-0.34724			46.3326	0.22955			-33.8969	0.17905			-73.4309	0.09144			-64.885	-0.24729			-73.3515	0.05237
136.375	-0.34741			46.35	0.2296			-33.8809	0.17908			-73.4165	0.09146			-64.785	-0.2478			-73.3373	0.0524
136.475	-0.34748			46.3671	0.22968			-33.8636	0.1791			-73.3985	0.09148			-64.685	-0.24829			-73.3188	0.05244
136.575	-0.34772			46.3837	0.22972			-33.8476	0.17913			-73.3815	0.0915			-64.585	-0.24871			-73.3024	0.05249
136.675	-0.34783			46.3997	0.22976			-33.8305	0.17915			-73.3645	0.09152			-64.485	-0.24918			-73.287	0.05255
136.775	-0.34799			46.4164	0.22979			-33.8151	0.17918			-73.3503	0.09155			-64.385	-0.24967			-73.2687	0.05261
136.875	-0.34814			46.4332	0.22981			-33.7982	0.17921			-73.334	0.09157			-64.285	-0.25			-73.2524	0.05271
136.975	-0.34843			46.4496	0.22984			-33.7819	0.17924			-73.3195	0.09159			-64.185	-0.25048			-73.2355	0.05274
137.075	-0.34846			46.4662	0.22986			-33.7645	0.17928			-73.3001	0.09162			-64.085	-0.25097			-73.2204	0.05279
137.175	-0.34883			46.4835	0.22988			-33.7487	0.17933			-73.2816	0.09169			-63.985	-0.25145			-73.2028	0.05283
137.275	-0.34906			46.5002	0.2299			-33.732	0.17942			-73.2651	0.09183			-63.885	-0.25194			-73.1859	0.05287
137.375	-0.34931			46.5157	0.22992			-33.7161	0.17946			-73.2487	0.09192			-63.785	-0.25248			-73.1697	0.05291
137.475	-0.34955			46.5322	0.22993			-33.6984	0.1795			-73.2328	0.09195			-63.685	-0.2531			-73.1537	0.05294
137.575	-0.34976			46.5493	0.22995			-33.682	0.17953			-73.2141	0.09199			-63.585	-0.25366			-73.1354	0.05297
137.675	-0.34998			46.5652	0.22997			-33.6657	0.17957			-73.1987	0.09201			-63.485	-0.25422			-73.12	0.053
137.775	-0.35021			46.5825	0.23			-33.6496	0.1796			-73.1808	0.09208			-63.385	-0.2547			-73.1035	0.05303
137.875	-0.35039			46.5988	0.23002			-33.6329	0.17963			-73.1668	0.09211			-63.285	-0.25519			-73.0873	0.05307
137.975	-0.35037			46.6154	0.23004			-33.6163	0.17967			-73.1506	0.09214			-63.185	-0.25583			-73.0707	0.0531
138.075	-0.35072			46.6326	0.23006			-33.5995	0.17972			-73.1325	0.09216			-63.085	-0.25646			-73.0535	0.05314
138.175	-0.35092			46.6492	0.23009			-33.5832	0.17979			-73.1172	0.09217			-62.985	-0.2569			-73.0377	0.05317
138.275	-0.35112			46.6648	0.23011			-33.5656	0.17987			-73.0984	0.09219			-62.885	-0.25754			-73.019	0.05322
138.375	-0.3515			46.6816	0.23014			-33.5482	0.17995			-73.0841	0.0922			-62.785	-0.25816			-73.0046	0.0533
138.475	-0.3516			46.6983	0.23017			-33.5316	0.18			-73.0683	0.09222			-62.685	-0.25881			-72.9858	0.0534
138.575	-0.35176			46.715	0.23019			-33.5162	0.18003			-73.0531	0.09223			-62.585	-0.2594			-72.9707	0.05345
138.675	-0.35218			46.7325	0.23022			-33.4994	0.18007			-73.037	0.09225			-62.485	-0.25996			-72.9527	0.05349
138.775	-0.35225			46.7491	0.23025			-33.4831	0.18009			-73.0176	0.09228			-62.385	-0.26053			-72.937	0.05352
138.875	-0.35248			46.7644	0.23027			-33.4663	0.18011			-73.0007	0.09235			-62.285	-0.26128			-72.9204	0.05357
138.975	-0.35265			46.7822	0.23028			-33.4504	0.18014			-72.9841	0.09238			-62.185	-0.26195			-72.9034	0.0536
139.075	-0.35286			46.7982	0.2303			-33.4333	0.18017			-72.967	0.09241			-62.085	-0.26242			-72.8887	0.05364
139.175	-0.35317			46.8151	0.23032			-33.4173	0.1802			-72.9501	0.09247			-61.985	-0.26297			-72.8709	0.05368
139.275	-0.35342			46.831	0.23034			-33.4	0.18023			-72.9335	0.0925			-61.885	-0.26372			-72.8556	0.05378
139.375	-0.35369			46.8472	0.23036			-33.3838	0.18026			-72.9187	0.09252			-61.785	-0.26458			-72.8376	0.05383
139.475	-0.35391			46.8653	0.23038			-33.3659	0.18029			-72.9037	0.09254			-61.685	-0.26536			-72.8208	0.05389
139.575	-0.35421			46.8812	0.2304			-33.3511	0.18032			-72.8868	0.09256			-61.585	-0.26606			-72.8045	0.05397
139.675	-0.35449			46.8981	0.23042			-33.3343	0.18034			-72.8679	0.09259			-61.485	-0.26672			-72.7871	0.05403
139.775	-0.35474			46.9144	0.23044			-33.3185	0.18037			-72.8515	0.09261			-61.385	-0.26736			-72.7694	0.05407
139.875	-0.35485			46.9311	0.23047			-33.3013	0.18039			-72.835	0.09264			-61.285	-0.26804			-72.7542	0.05411
139.975	-0.35499			46.9484	0.23048			-33.2845	0.18042			-72.8192	0.09267			-61.185	-0.26883			-72.7357	0.05415
140.075	-0.35523			46.965	0.2305			-33.2685	0.18045			-72.8012	0.0927			-61.085	-0.26972			-72.7204	0.05417
140.175	-0.35548			46.981	0.23052			-33.2529	0.18049			-72.7875	0.09272			-60.985	-0.27045			-72.7042	0.0542
140.275	-0.35573			46.9983	0.23053			-33.2365	0.18057			-72.7704	0.09274			-60.885	-0.27121			-72.688	0.05423
140.375	-0.35596			47.0146	0.23055			-33.2183	0.18065			-72.7531	0.09282			-60.785	-0.27197			-72.6728	0.05426
140.475	-0.35626			47.0314	0.23057			-33.2025	0.18073			-72.7349	0.09292			-60.685	-0.27276			-72.6555	0.05429
140.575	-0.35652			47.0477	0.23058			-33.1858	0.18077			-72.7207	0.09299			-60.585	-0.27359			-72.6393	0.05433
140.675	-0.35681			47.0641	0.2306			-33.1689	0.1808			-72.7038	0.0931			-60.485	-0.27449			-72.623	0.05437
140.775	-0.35711			47.0802	0.23063			-33.1513	0.18083			-72.686	0.09318			-60.385	-0.27537			-72.6064	0.05446
140.875	-0.35734			47.0973	0.23065			-33.1356	0.18085			-72.6674	0.09323			-60.285	-0.27624			-72.5893	0.05457
140.975	-0.35751			47.1133	0.23071			-33.1203	0.18088			-72.6531	0.09332			-60.185	-0.2771			-72.5726	0.05467
141.075	-0.35778			47.1303	0.23073			-33.1044	0.18091			-72.6359	0.09335			-60.085	-0.27799			-72.5551	0.05474
141.175	-0.35798			47.1482	0.23076			-33.0867	0.18092			-72.6198	0.09338			-59.985	-0.27885			-72.5382	0.05478
141.275	-0.35825			47.1649	0.23079			-33.0689	0.18095			-72.6028	0.0934			-59.885	-0.27974			-72.522	0.05482
141.375	-0.35855			47.1809	0.23081			-33.0523	0.18097			-72.5864	0.09342			-59.785	-0.28083			-72.5047	0.05486
141.475	-0.35865			47.1977	0.23083			-33.0362	0.18101			-72.5695	0.09345			-59.685	-0.2819			-72.4888	0.0549
141.575	-0.3588			47.214	0.23084			-33.0192	0.18104			-72.5539	0.09348			-59.585	-0.28263			-72.4721	0.05493
141.675	-0.35907			47.2309	0.23086			-33.0036	0.18107			-72.5364	0.09351			-59.485	-0.28365			-72.4554	0.05497
141.775	-0.35927			47.2476	0.23087			-32.987	0.1811			-72.5203	0.09354			-59.385	-0.28469			-72.4383	0.05501
141.875	-0.35952			47.2649	0.23088			-32.9702	0.18113			-72.5024	0.09357			-59.285	-0.28565			-72.4225	0.05504
141.975	-0.35976			47.2805	0.2309			-32.9531	0.18119			-72.4869	0.09361			-59.185	-0.28672			-72.4071	0.05507
142.075	-0.36005			47.2965	0.23093			-32.9376	0.18122			-72.4691	0.09368			-59.085	-0.28778			-72.3905	0.0551
142.175	-0.36033			47.314	0.23095			-32.9206	0.18126			-72.4541	0.0937			-58.985	-0.28884			-72.3742	0.05512
142.275	-0.3606			47.3298	0.23098			-32.9046	0.18129			-72.436	0.09373			-58.885	-0.28998			-72.3558	0.05515
142.375	-0.36088			47.3481	0.231			-32.889	0.18132			-72.4202	0.09375			-58.785	-0.29113			-72.34	0.05518
142.475	-0.36116			47.3636	0.23103			-32.8707	0.18135			-72.4012	0.09377			-58.685	-0.29236			-72.3239	0.05521
142.575	-0.36144			47.3797	0.23106			-32.8548	0.18137			-72.3842	0.09378			-58.585	-0.29371			-72.3062	0.05525
142.675	-0.36173			47.3976	0.23108			-32.8381	0.18141			-72.3698	0.09379			-58.485	-0.2949			-72.2905	0.05529
142.775	-0.36194			47.4144	0.2311			-32.8212	0.18144			-72.353	0.09381			-58.385	-0.29601			-72.2732	0.05532
142.875	-0.36222			47.4312	0.23111			-32.8057	0.18147			-72.3366	0.09382			-58.285	-0.29736			-72.2559	0.05536
142.975	-0.36248			47.4466	0.23112			-32.7881	0.1815			-72.3202	0.09383			-58.185	-0.29863			-72.2403	0.05542
143.075	-0.36264			47.4638	0.23114			-32.7721	0.18153			-72.3043	0.09385			-58.085	-0.29984			-72.2229	0.05545
143.175	-0.36273			47.4797	0.23115			-32.7542	0.18156			-72.2891	0.09388			-57.985	-0.30111			-72.2078	0.05548
143.275	-0.36309			47.4966	0.23116			-32.7382	0.18159			-72.2735	0.09394			-57.885	-0.30246			-72.1924	0.05552
143.375	-0.36333			47.5137	0.23117			-32.7229	0.18162			-72.2544	0.09405			-57.785	-0.30386			-72.1738	0.05555
143.475	-0.36364			47.53	0.23119			-32.7067	0.18165			-72.2385	0.09411			-57.685	-0.30538			-72.158	0.05558
143.575	-0.3639			47.5467	0.2312			-32.6887	0.18167			-72.2213	0.09416			-57.585	-0.30686			-72.1409	0.05562
143.675	-0.36416			47.5637	0.23122			-32.6718	0.1817			-72.2041	0.09423			-57.485	-0.30834			-72.1248	0.05573
143.775	-0.36432			47.58	0.23124			-32.6553	0.18174			-72.1883	0.09432			-57.385	-0.3099			-72.1077	0.05583
143.875	-0.36477			47.5965	0.23126			-32.6398	0.18177			-72.1711	0.09435			-57.285	-0.31147			-72.0917	0.05592
143.975	-0.36507			47.6139	0.23128			-32.6229	0.1818			-72.1566	0.09437			-57.185	-0.31307			-72.0729	0.05597
144.075	-0.36508			47.6297	0.2313			-32.6065	0.18182			-72.1386	0.0944			-57.085	-0.31476			-72.0583	0.05601
144.175	-0.3653			47.6476	0.23132			-32.59	0.18185			-72.1216	0.09443			-56.985	-0.31646			-72.0395	0.05607
144.275	-0.36564			47.6642	0.23134			-32.5729	0.18188			-72.1047	0.0945			-56.885	-0.31804			-72.0234	0.05613
144.375	-0.36586			47.6804	0.23136			-32.5561	0.1819			-72.089	0.09458			-56.785	-0.31984			-72.0075	0.05617
144.475	-0.3662			47.6963	0.23139			-32.5404	0.18193			-72.0707	0.09474			-56.685	-0.32164			-71.9915	0.05621
144.575	-0.36652			47.7128	0.23142			-32.5227	0.18195			-72.0542	0.09488			-56.585	-0.32348			-71.9755	0.0563
144.675	-0.36691			47.7299	0.23146			-32.5078	0.18197			-72.0378	0.09491			-56.485	-0.32528			-71.9581	0.0564
144.775	-0.36713			47.7467	0.2315			-32.4891	0.18199			-72.0179	0.09495			-56.385	-0.32712			-71.9411	0.05656
144.875	-0.36726			47.7626	0.23153			-32.4728	0.18202			-72.0042	0.09498			-56.285	-0.32902			-71.925	0.05668
144.975	-0.36758			47.7804	0.23157			-32.457	0.18205			-71.9866	0.095			-56.185	-0.33114			-71.9079	0.05676
145.075	-0.36792			47.7966	0.23161			-32.4408	0.18208			-71.9699	0.09502			-56.085	-0.33323			-71.8906	0.05679
145.175	-0.36821			47.8135	0.23163			-32.4228	0.18211			-71.9541	0.09505			-55.985	-0.33524			-71.8746	0.05683
145.275	-0.36852			47.8298	0.23165			-32.4078	0.18214			-71.9392	0.09506			-55.885	-0.3373			-71.8566	0.05686
145.375	-0.36865			47.8462	0.23167			-32.3913	0.18217			-71.921	0.09509			-55.785	-0.33961			-71.8417	0.05689
145.475	-0.36908			47.8633	0.23168			-32.3739	0.18221			-71.9054	0.09511			-55.685	-0.34179			-71.8246	0.05692
145.575	-0.36944			47.8814	0.2317			-32.3574	0.18225			-71.8895	0.09512			-55.585	-0.34407			-71.8082	0.05695
145.675	-0.36951			47.8967	0.23172			-32.3412	0.18227			-71.8727	0.09515			-55.485	-0.34653			-71.7909	0.05698
145.775	-0.3697			47.9138	0.23174			-32.3244	0.1823			-71.8559	0.09517			-55.385	-0.34895			-71.775	0.05701
145.875	-0.36994			47.9298	0.23177			-32.308	0.18233			-71.8367	0.0952			-55.285	-0.35137			-71.7583	0.05704
145.975	-0.37032			47.9465	0.23179			-32.2909	0.18235			-71.8234	0.09523			-55.185	-0.35392			-71.7421	0.05708
146.075	-0.37064			47.9622	0.23183			-32.2752	0.18237			-71.8068	0.09528			-55.085	-0.35656			-71.7245	0.05712
146.175	-0.37093			47.9804	0.23192			-32.2585	0.18239			-71.7902	0.09532			-54.985	-0.35916			-71.71	0.05715
146.275	-0.37121			47.9963	0.23196			-32.2418	0.18242			-71.7727	0.09539			-54.885	-0.36177			-71.6917	0.05719
146.375	-0.37145			48.0137	0.23199			-32.2252	0.18244			-71.7574	0.09544			-54.785	-0.3645			-71.6749	0.05722
146.475	-0.37165			48.0305	0.23202			-32.2089	0.18247			-71.7405	0.09555			-54.685	-0.36738			-71.6591	0.05725
146.575	-0.37199			48.0475	0.23205			-32.1926	0.18249			-71.7211	0.0957			-54.585	-0.37025			-71.6425	0.05728
146.675	-0.37227			48.0648	0.23207			-32.1758	0.18252			-71.7048	0.09588			-54.485	-0.37318			-71.6254	0.05731
146.775	-0.37281			48.0802	0.2321			-32.1589	0.18255			-71.6892	0.09598			-54.385	-0.37613			-71.6097	0.05735
146.875	-0.37296			48.0974	0.23212			-32.1413	0.18257			-71.6726	0.09609			-54.285	-0.3791			-71.5927	0.05738
146.975	-0.37311			48.1145	0.23214			-32.1256	0.1826			-71.6559	0.09615			-54.185	-0.38224			-71.5759	0.05741
147.075	-0.37356			48.1319	0.23217			-32.109	0.18263			-71.6369	0.09619			-54.085	-0.38562			-71.5588	0.05745
147.175	-0.37384			48.1482	0.23219			-32.0918	0.18266			-71.62	0.09623			-53.985	-0.38888			-71.5436	0.05752
147.275	-0.3741			48.1645	0.23221			-32.0763	0.18269			-71.6053	0.09626			-53.885	-0.39209			-71.5266	0.05764
147.375	-0.37432			48.1809	0.23223			-32.0589	0.18272			-71.5873	0.09629			-53.785	-0.39529			-71.5096	0.05772
147.475	-0.37461			48.1975	0.23225			-32.042	0.18275			-71.5707	0.09632			-53.685	-0.39875			-71.4923	0.05779
147.575	-0.37491			48.2148	0.23228			-32.0251	0.18278			-71.5561	0.09634			-53.585	-0.40219			-71.4756	0.05785
147.675	-0.37512			48.2317	0.2323			-32.0085	0.18281			-71.5382	0.09636			-53.485	-0.4057			-71.4577	0.05794
147.775	-0.37535			48.2477	0.23234			-31.9917	0.18284			-71.5229	0.09639			-53.385	-0.40924			-71.4419	0.05803
147.875	-0.37558			48.2639	0.23236			-31.9767	0.18286			-71.5063	0.09641			-53.285	-0.41281			-71.4254	0.05811
147.975	-0.37586			48.281	0.23238			-31.9601	0.18288			-71.4898	0.09643			-53.185	-0.41648			-71.4091	0.05818
148.075	-0.37623			48.2962	0.23241			-31.943	0.1829			-71.4719	0.09646			-53.085	-0.42024			-71.3932	0.05824
148.175	-0.37634			48.3129	0.23243			-31.9259	0.18293			-71.4573	0.09648			-52.985	-0.42399			-71.3757	0.05828
148.275	-0.37689			48.3295	0.23245			-31.9102	0.18296			-71.4394	0.09651			-52.885	-0.42785			-71.36	0.05831
148.375	-0.37725			48.3449	0.23247			-31.8943	0.18299			-71.4252	0.09654			-52.785	-0.43169			-71.343	0.05835
148.475	-0.37757			48.3636	0.23249			-31.878	0.18302			-71.407	0.09657			-52.685	-0.43559			-71.3261	0.05837
148.575	-0.37791			48.38	0.23252			-31.8609	0.18305			-71.3892	0.09659			-52.585	-0.43949			-71.31	0.0584
148.675	-0.37793			48.3965	0.23254			-31.8438	0.18308			-71.3727	0.09662			-52.485	-0.4434			-71.2937	0.05843
148.775	-0.37822			48.4122	0.23256			-31.8266	0.1831			-71.3561	0.09664			-52.385	-0.44722			-71.2748	0.05846
148.875	-0.37871			48.429	0.23258			-31.8107	0.18313			-71.3391	0.09667			-52.285	-0.45119			-71.2597	0.05849
148.975	-0.37909			48.4455	0.2326			-31.794	0.18316			-71.3234	0.0967			-52.185	-0.45526			-71.2436	0.05858
149.075	-0.37919			48.4627	0.23261			-31.7781	0.18318			-71.3064	0.09672			-52.085	-0.45933			-71.2275	0.05883
149.175	-0.37954			48.4784	0.23262			-31.7611	0.18321			-71.2917	0.09677			-51.985	-0.46332			-71.2099	0.05923
149.275	-0.37967			48.4947	0.23264			-31.744	0.18325			-71.2739	0.09684			-51.885	-0.46726			-71.1933	0.05948
149.375	-0.38002			48.5123	0.23266			-31.7279	0.18328			-71.257	0.09692			-51.785	-0.47121			-71.1765	0.05966
149.475	-0.38031			48.5288	0.23268			-31.7117	0.18332			-71.2411	0.09697			-51.685	-0.4752			-71.1597	0.05976
149.575	-0.38064			48.5441	0.23271			-31.6954	0.18335			-71.2224	0.097			-51.585	-0.47917			-71.1431	0.05979
149.675	-0.38103			48.5616	0.23274			-31.6781	0.18338			-71.2064	0.09703			-51.485	-0.48315			-71.1263	0.05982
149.775	-0.38131			48.5793	0.23279			-31.6613	0.18341			-71.1918	0.09705			-51.385	-0.48711			-71.1099	0.05985
149.875	-0.38159			48.5947	0.23285			-31.6449	0.18344			-71.1732	0.09708			-51.285	-0.49082			-71.0943	0.05986
149.975	-0.38193			48.611	0.23296			-31.6287	0.18347			-71.1585	0.09711			-51.185	-0.49463			-71.0769	0.05988
150.075	-0.38216			48.6278	0.23301			-31.6121	0.18349			-71.1431	0.09714			-51.085	-0.49849			-71.0605	0.05989
150.175	-0.38258			48.6449	0.23303			-31.5952	0.18352			-71.125	0.09717			-50.985	-0.50238			-71.0435	0.05991
150.275	-0.38268			48.6621	0.23306			-31.5803	0.18355			-71.1081	0.09722			-50.885	-0.50608			-71.0275	0.05993
150.375	-0.38302			48.6781	0.23309			-31.5617	0.18358			-71.0895	0.09727			-50.785	-0.5097			-71.0099	0.05995
150.475	-0.38342			48.695	0.23312			-31.5447	0.18361			-71.0751	0.09731			-50.685	-0.51318			-70.9934	0.05998
150.575	-0.38377			48.7119	0.23314			-31.528	0.18363			-71.0567	0.09735			-50.585	-0.51674			-70.9776	0.06
150.675	-0.38412			48.728	0.23317			-31.5118	0.18365			-71.0414	0.09736			-50.485	-0.52025			-70.9616	0.06004
150.775	-0.38441			48.7444	0.23319			-31.4963	0.18368			-71.025	0.09738			-50.385	-0.52379			-70.9443	0.06011
150.875	-0.38462			48.7619	0.23321			-31.4796	0.18371			-71.0083	0.0974			-50.285	-0.52711			-70.9271	0.06023
150.975	-0.38488			48.7781	0.23323			-31.4621	0.18374			-70.9921	0.09741			-50.185	-0.53037			-70.9104	0.06033
151.075	-0.38517			48.7929	0.23326			-31.446	0.18382			-70.9747	0.09743			-50.085	-0.53358			-70.8945	0.06044
151.175	-0.38552			48.8103	0.23328			-31.4303	0.18388			-70.9594	0.09745			-49.985	-0.53692			-70.8775	0.06051
151.275	-0.38575			48.8272	0.2333			-31.4141	0.18395			-70.9431	0.09749			-49.885	-0.5399			-70.8599	0.06055
151.375	-0.38605			48.8443	0.23332			-31.3965	0.184			-70.9267	0.09754			-49.785	-0.54292			-70.8436	0.06059
151.475	-0.38634			48.8619	0.23334			-31.3791	0.18406			-70.9092	0.0977			-49.685	-0.54587			-70.8276	0.06062
151.575	-0.38656			48.8777	0.23336			-31.3625	0.1841			-70.8915	0.09787			-49.585	-0.54863			-70.8105	0.06065
151.675	-0.38689			48.8945	0.23338			-31.3473	0.18414			-70.8752	0.09833			-49.485	-0.55143			-70.7941	0.06068
151.775	-0.38727			48.9111	0.2334			-31.3296	0.18416			-70.858	0.09882			-49.385	-0.55413			-70.7782	0.06071
151.875	-0.38757			48.9264	0.23341			-31.3127	0.18419			-70.8437	0.09916			-49.285	-0.55686			-70.7601	0.06074
151.975	-0.38784			48.9432	0.23342			-31.2957	0.18421			-70.8251	0.09931			-49.185	-0.55951			-70.7423	0.06077
152.075	-0.38824			48.9602	0.23343			-31.2804	0.18424			-70.8107	0.09935			-49.085	-0.56213			-70.728	0.0608
152.175	-0.38849			48.9766	0.23344			-31.2627	0.18426			-70.7912	0.09947			-48.985	-0.56439			-70.7095	0.06083
152.275	-0.38885			48.9932	0.23345			-31.2471	0.18429			-70.7738	0.09954			-48.885	-0.56686			-70.6956	0.06086
152.375	-0.38916			49.01	0.23346			-31.2294	0.18431			-70.7591	0.09959			-48.785	-0.56929			-70.6785	0.06088
152.475	-0.38956			49.0268	0.23347			-31.2142	0.18433			-70.7407	0.09964			-48.685	-0.57142			-70.6612	0.06091
152.575	-0.38995			49.0426	0.23348			-31.198	0.18436			-70.727	0.09967			-48.585	-0.57357			-70.6435	0.06094
152.675	-0.39026			49.0607	0.2335			-31.1809	0.18439			-70.7088	0.09969			-48.485	-0.57551			-70.6271	0.06097
152.775	-0.39059			49.076	0.23351			-31.1652	0.18441			-70.692	0.09972			-48.385	-0.57754			-70.6103	0.061
152.875	-0.39092			49.093	0.23353			-31.148	0.18444			-70.6747	0.09979			-48.285	-0.57944			-70.5953	0.06104
152.975	-0.39125			49.1101	0.23355			-31.1316	0.18446			-70.6568	0.09982			-48.185	-0.58123			-70.5779	0.06111
153.075	-0.39159			49.1257	0.23356			-31.1149	0.18449			-70.6416	0.09985			-48.085	-0.58299			-70.5622	0.06115
153.175	-0.39167			49.1428	0.23356			-31.0984	0.18452			-70.6238	0.09987			-47.985	-0.58449			-70.5452	0.06124
153.275	-0.39201			49.1584	0.23357			-31.0817	0.18455			-70.606	0.09989			-47.885	-0.58614			-70.5269	0.06135
153.375	-0.39225			49.1761	0.23358			-31.0652	0.18458			-70.5908	0.0999			-47.785	-0.58755			-70.511	0.06145
153.475	-0.39256			49.1931	0.2336			-31.0486	0.1846			-70.5747	0.09992			-47.685	-0.58889			-70.4946	0.06148
153.575	-0.39291			49.2097	0.23361			-31.0316	0.18463			-70.5585	0.09993			-47.585	-0.58999			-70.4782	0.06152
153.675	-0.39325			49.2263	0.23363			-31.0134	0.18466			-70.5431	0.09995			-47.485	-0.59113			-70.4598	0.06155
153.775	-0.39358			49.2435	0.23365			-30.9971	0.1847			-70.5266	0.09997			-47.385	-0.592			-70.4441	0.06157
153.875	-0.39386			49.2598	0.23367			-30.9809	0.18475			-70.5097	0.1			-47.285	-0.59255			-70.4275	0.06158
153.975	-0.39407			49.276	0.23369			-30.964	0.1848			-70.4922	0.10012			-47.185	-0.59301			-70.4104	0.0616
154.075	-0.39444			49.2926	0.23371			-30.9477	0.18483			-70.4762	0.10028			-47.085	-0.59337			-70.3944	0.06162
154.175	-0.39478			49.3101	0.23373			-30.9321	0.18485			-70.459	0.10044			-46.985	-0.59349			-70.3787	0.06165
154.275	-0.39512			49.3268	0.23375			-30.9143	0.18489			-70.4439	0.10048			-46.885	-0.59338			-70.3618	0.06167
154.375	-0.39545			49.3439	0.23376			-30.898	0.18492			-70.4262	0.10051			-46.785	-0.5929			-70.3448	0.0617
154.475	-0.39578			49.3595	0.23378			-30.8805	0.18494			-70.4083	0.10054			-46.685	-0.59207			-70.3274	0.06177
154.575	-0.39609			49.3756	0.2338			-30.8655	0.18497			-70.3918	0.10056			-46.585	-0.59117			-70.3106	0.06187
154.675	-0.39648			49.3924	0.23382			-30.8492	0.18499			-70.3752	0.10059			-46.485	-0.58981			-70.2945	0.062
154.775	-0.39666			49.4104	0.23384			-30.8311	0.18502			-70.3605	0.10061			-46.385	-0.58815			-70.2784	0.06213
154.875	-0.397			49.4261	0.23387			-30.8155	0.18504			-70.3445	0.10064			-46.285	-0.58628			-70.2609	0.06221
154.975	-0.3974			49.4425	0.23389			-30.7988	0.18507			-70.3242	0.10066			-46.185	-0.584			-70.2452	0.0624
155.075	-0.39774			49.4598	0.23392			-30.7823	0.18509			-70.3101	0.1007			-46.085	-0.58136			-70.2285	0.06254
155.175	-0.39804			49.4761	0.23394			-30.7658	0.18512			-70.2935	0.10079			-45.985	-0.57828			-70.2119	0.06262
155.275	-0.3983			49.4936	0.23395			-30.7485	0.18514			-70.2773	0.10094			-45.885	-0.57477			-70.1959	0.06266
155.375	-0.39863			49.5102	0.23397			-30.7306	0.18516			-70.2599	0.10115			-45.785	-0.57079			-70.1786	0.06269
155.475	-0.39901			49.526	0.23399			-30.7148	0.18519			-70.2453	0.10135			-45.685	-0.56634			-70.1609	0.06272
155.575	-0.39913			49.5438	0.23401			-30.6976	0.18522			-70.2276	0.1017			-45.585	-0.56173			-70.1451	0.06275
155.675	-0.39946			49.5608	0.23403			-30.6821	0.18524			-70.2103	0.10193			-45.485	-0.5564			-70.1287	0.06277
155.775	-0.39981			49.5765	0.23404			-30.6655	0.18527			-70.1936	0.10211			-45.385	-0.55059			-70.1126	0.06279
155.875	-0.40022			49.5942	0.23406			-30.6488	0.1853			-70.1765	0.10224			-45.285	-0.54451			-70.0956	0.06281
155.975	-0.40061			49.6104	0.23407			-30.6327	0.18532			-70.1585	0.10228			-45.185	-0.53765			-70.0789	0.06283
156.075	-0.40098			49.6269	0.23409			-30.6155	0.18535			-70.1427	0.1023			-45.085	-0.53046			-70.0627	0.06285
156.175	-0.40124			49.6434	0.2341			-30.6001	0.18537			-70.1259	0.10232			-44.985	-0.52277			-70.0475	0.06288
156.275	-0.40156			49.6601	0.23411			-30.5829	0.1854			-70.1083	0.10233			-44.885	-0.51465			-70.0307	0.06291
156.375	-0.40206			49.677	0.23412			-30.5662	0.18543			-70.0932	0.10234			-44.785	-0.5062			-70.013	0.06298
156.475	-0.40226			49.6926	0.23413			-30.5504	0.18546			-70.0778	0.10235			-44.685	-0.49738			-69.9958	0.06309
156.575	-0.40259			49.7099	0.23415			-30.533	0.18549			-70.0598	0.10237			-44.585	-0.48803			-69.9784	0.06319
156.675	-0.40309			49.7264	0.23416			-30.5163	0.18552			-70.0433	0.10239			-44.485	-0.47829			-69.9634	0.06327
156.775	-0.40358			49.743	0.23419			-30.5003	0.18554			-70.0263	0.10241			-44.385	-0.46853			-69.9453	0.06336
156.875	-0.40368			49.7593	0.23421			-30.4841	0.18556			-70.01	0.10243			-44.285	-0.45846			-69.9281	0.06341
156.975	-0.40392			49.7759	0.23423			-30.4666	0.18558			-69.9939	0.10244			-44.185	-0.44822			-69.9122	0.06344
157.075	-0.40426			49.7928	0.23426			-30.4497	0.18559			-69.977	0.10246			-44.085	-0.43791			-69.8965	0.06347
157.175	-0.40459			49.8088	0.23428			-30.4326	0.18561			-69.9591	0.10247			-43.985	-0.4277			-69.8789	0.0635
157.275	-0.40489			49.8269	0.2343			-30.4185	0.18563			-69.9433	0.10249			-43.885	-0.41761			-69.8621	0.06354
157.375	-0.40532			49.8432	0.23432			-30.4006	0.18565			-69.9294	0.10251			-43.785	-0.4078			-69.8451	0.06357
157.475	-0.4056			49.8601	0.23435			-30.3836	0.18567			-69.9142	0.10252			-43.685	-0.3982			-69.8299	0.0636
157.575	-0.40596			49.8767	0.23437			-30.3666	0.1857			-69.8958	0.10254			-43.585	-0.38879			-69.8123	0.06363
157.675	-0.4063			49.8931	0.23439			-30.3502	0.18576			-69.8787	0.10265			-43.485	-0.37987			-69.7961	0.06366
157.775	-0.40665			49.9103	0.2344			-30.3342	0.18585			-69.8626	0.10283			-43.385	-0.37136			-69.7787	0.06368
157.875	-0.40701			49.9266	0.23442			-30.3176	0.18596			-69.8441	0.10312			-43.285	-0.3632			-69.7623	0.06371
157.975	-0.40741			49.9439	0.23444			-30.3006	0.18604			-69.8283	0.10338			-43.185	-0.3555			-69.7463	0.06374
158.075	-0.40774			49.9603	0.23446			-30.2836	0.1861			-69.8093	0.10353			-43.085	-0.34822			-69.7302	0.06377
158.175	-0.40814			49.9759	0.23448			-30.2669	0.18616			-69.7901	0.1036			-42.985	-0.34143			-69.7139	0.06381
158.275	-0.40837			49.9929	0.2345			-30.2504	0.1862			-69.7769	0.10362			-42.885	-0.33493			-69.6971	0.06385
158.375	-0.40867			50.0102	0.23453			-30.2329	0.18624			-69.761	0.10364			-42.785	-0.32878			-69.6807	0.06399
158.475	-0.40907			50.026	0.23455			-30.2176	0.18627			-69.7456	0.10365			-42.685	-0.32298			-69.662	0.06411
158.575	-0.40945			50.0431	0.23457			-30.201	0.1863			-69.7285	0.10366			-42.585	-0.31765			-69.6457	0.06423
158.675	-0.40971			50.0595	0.2346			-30.1837	0.18633			-69.7107	0.10367			-42.485	-0.31283			-69.6292	0.06427
158.775	-0.40987			50.076	0.23462			-30.169	0.18635			-69.6959	0.10369			-42.385	-0.30812			-69.614	0.0643
158.875	-0.41028			50.0927	0.23464			-30.1509	0.18637			-69.6779	0.10371			-42.285	-0.30366			-69.5969	0.06434
158.975	-0.41067			50.1098	0.23466			-30.1356	0.18639			-69.6615	0.10375			-42.185	-0.29971			-69.5804	0.06437
159.075	-0.41099			50.1262	0.23468			-30.1173	0.18641			-69.6463	0.10381			-42.085	-0.29602			-69.5637	0.06439
159.175	-0.4113			50.1435	0.2347			-30.1007	0.18643			-69.627	0.10384			-41.985	-0.29252			-69.5487	0.06441
159.275	-0.41172			50.1599	0.23471			-30.085	0.18645			-69.6113	0.10386			-41.885	-0.28933			-69.5299	0.06443
159.375	-0.4122			50.1764	0.23473			-30.0675	0.18646			-69.5944	0.10388			-41.785	-0.28613			-69.5129	0.06446
159.475	-0.41254			50.1932	0.23475			-30.0521	0.18649			-69.5766	0.1039			-41.685	-0.28326			-69.496	0.06449
159.575	-0.41285			50.2102	0.23477			-30.0356	0.18651			-69.5612	0.10392			-41.585	-0.28063			-69.4807	0.06452
159.675	-0.41301			50.2259	0.2348			-30.0189	0.18654			-69.546	0.10395			-41.485	-0.27819			-69.4635	0.06456
159.775	-0.41351			50.2428	0.23482			-30.0019	0.18657			-69.5286	0.10415			-41.385	-0.27583			-69.4461	0.06459
159.875	-0.41386			50.2593	0.23485			-29.9858	0.18659			-69.5134	0.10447			-41.285	-0.27361			-69.4306	0.06462
159.975	-0.41386			50.2754	0.23487			-29.9689	0.18662			-69.4952	0.1047			-41.185	-0.27167			-69.4143	0.06466
160.075	-0.41386			50.2932	0.23489			-29.9522	0.18665			-69.4774	0.10495			-41.085	-0.26987			-69.3968	0.0647
160.175	-0.41386			50.3091	0.23491			-29.9361	0.18667			-69.46	0.10512			-40.985	-0.26814			-69.3798	0.06474
160.275	-0.41386			50.3264	0.23493			-29.9176	0.1867			-69.4452	0.10514			-40.885	-0.26644			-69.3627	0.06477
160.375	-0.41386			50.3429	0.23495			-29.9022	0.18672			-69.4271	0.10516			-40.785	-0.26493			-69.3469	0.0648
160.475	-0.41386			50.3597	0.23497			-29.8858	0.18674			-69.4109	0.10518			-40.685	-0.26351			-69.33	0.06484
160.575	-0.41386			50.3771	0.23498			-29.8687	0.18677			-69.3942	0.10521			-40.585	-0.26218			-69.3135	0.06487
160.675	-0.41386			50.3924	0.235			-29.853	0.18681			-69.3782	0.10525			-40.485	-0.26109			-69.2971	0.0649
160.775	-0.41386			50.4093	0.23501			-29.8352	0.18684			-69.3634	0.10527			-40.385	-0.25991			-69.2802	0.06494
160.875	-0.41386			50.4248	0.23503			-29.8199	0.18687			-69.3472	0.10529			-40.285	-0.25879			-69.2633	0.06497
160.975	-0.41386			50.443	0.23504			-29.8018	0.1869			-69.3284	0.1054			-40.185	-0.25777			-69.2472	0.06501
161.075	-0.41386			50.4591	0.23506			-29.7851	0.18693			-69.3098	0.10564			-40.085	-0.25705			-69.2299	0.06505
161.175				50.4754	0.23508			-29.7694	0.18697			-69.2968	0.10583			-39.985	-0.25627			-69.2142	0.06511
161.275				50.4921	0.2351			-29.7523	0.187			-69.2793	0.10593			-39.885	-0.25535			-69.1972	0.06518
161.375				50.5091	0.23512			-29.7368	0.18703			-69.2622	0.10598			-39.785	-0.25458			-69.1806	0.06534
161.475				50.5259	0.23515			-29.7203	0.18705			-69.2437	0.10599			-39.685	-0.25378			-69.1645	0.0655
161.575				50.5424	0.23518			-29.7023	0.18707			-69.227	0.10601			-39.585	-0.25305			-69.1473	0.06562
				50.558	0.23521			-29.6853	0.1871			-69.2113	0.10602			-39.485	-0.25251			-69.1309	0.06576
				50.5749	0.23525			-29.6691	0.18712			-69.1955	0.10604			-39.385	-0.25202			-69.1139	0.06582
				50.5921	0.23531			-29.653	0.18715			-69.1795	0.10604			-39.285	-0.25147			-69.0989	0.06587
				50.6085	0.23536			-29.6363	0.18718			-69.163	0.10604			-39.185	-0.25103			-69.0822	0.0659
				50.6242	0.2354			-29.6196	0.18721			-69.1452	0.10605			-39.085	-0.25085			-69.0653	0.06594
				50.6418	0.23542			-29.6044	0.18724			-69.1299	0.10606			-38.985	-0.25047			-69.0482	0.06598
				50.6584	0.23545			-29.5867	0.18727			-69.1129	0.10611			-38.885	-0.24999			-69.0311	0.06601
				50.6756	0.23548			-29.5697	0.18729			-69.0977	0.10623			-38.785	-0.24961			-69.015	0.06605
				50.6917	0.23551			-29.5524	0.18732			-69.0809	0.10632			-38.685	-0.24927			-68.9972	0.06609
				50.7089	0.23554			-29.5375	0.18733			-69.0643	0.10651			-38.585	-0.24891			-68.9805	0.06612
				50.7251	0.23556			-29.5203	0.18735			-69.0474	0.10675			-38.485	-0.24854			-68.9629	0.06616
				50.7429	0.23557			-29.5038	0.18737			-69.0316	0.10707			-38.385	-0.24847			-68.9473	0.06619
				50.759	0.23559			-29.4871	0.18739			-69.0147	0.10738			-38.285	-0.24809			-68.9304	0.06622
				50.7755	0.2356			-29.4695	0.18741			-68.9996	0.10767			-38.185	-0.24787			-68.914	0.06625
				50.7912	0.23562			-29.4543	0.18744			-68.9785	0.10786			-38.085	-0.24757			-68.8975	0.06628
				50.8077	0.23563			-29.4368	0.1875			-68.9637	0.10793			-37.985	-0.24732			-68.881	0.06631
				50.824	0.23564			-29.4212	0.18757			-68.9472	0.10799			-37.885	-0.24719			-68.866	0.06634
				50.8415	0.23565			-29.4039	0.18765			-68.9286	0.10808			-37.785	-0.24715			-68.8479	0.06636
				50.8582	0.23566			-29.387	0.18773			-68.9101	0.10821			-37.685	-0.24695			-68.8308	0.06639
				50.8745	0.23567			-29.3715	0.18776			-68.8955	0.10826			-37.585	-0.24671			-68.8148	0.06643
				50.8909	0.23569			-29.3537	0.18779			-68.878	0.10828			-37.485	-0.24655			-68.7987	0.06646
				50.9076	0.2357			-29.3379	0.18781			-68.863	0.10831			-37.385	-0.24637			-68.781	0.0665
				50.9244	0.23572			-29.3199	0.18783			-68.843	0.10833			-37.285	-0.24616			-68.7641	0.06653
				50.9402	0.23573			-29.3039	0.18785			-68.8262	0.10834			-37.185	-0.24603			-68.7478	0.06657
				50.9577	0.23575			-29.2879	0.18786			-68.8134	0.10835			-37.085	-0.24587			-68.7305	0.06669
				50.9747	0.23577			-29.2724	0.18788			-68.7949	0.10837			-36.985	-0.24591			-68.7148	0.06681
				50.9901	0.23579			-29.2536	0.18789			-68.7813	0.1084			-36.885	-0.24586			-68.698	0.06685
				51.0075	0.23581			-29.238	0.1879			-68.766	0.10843			-36.785	-0.24587			-68.6815	0.06688
				51.0243	0.23583			-29.2214	0.18791			-68.7499	0.10846			-36.685	-0.24583			-68.6632	0.0669
				51.0408	0.23584			-29.205	0.18792			-68.7322	0.10861			-36.585	-0.2458			-68.6482	0.06692
				51.0583	0.23586			-29.1883	0.18793			-68.7148	0.10874			-36.485	-0.24571			-68.631	0.06694
				51.0733	0.23588			-29.1713	0.18795			-68.6963	0.10906			-36.385	-0.24566			-68.6157	0.06697
				51.0904	0.2359			-29.1547	0.18798			-68.6801	0.10932			-36.285	-0.24557			-68.5979	0.06699
				51.1071	0.23591			-29.1385	0.188			-68.6636	0.10941			-36.185	-0.24551			-68.5811	0.06701
				51.1233	0.23593			-29.1228	0.18803			-68.6482	0.10944			-36.085	-0.24551			-68.5666	0.06704
				51.1406	0.23594			-29.1052	0.18807			-68.6304	0.10948			-35.985	-0.24541			-68.549	0.06707
				51.158	0.23596			-29.0883	0.18812			-68.6134	0.10953			-35.885	-0.24537			-68.5316	0.06711
				51.1748	0.23597			-29.0727	0.18815			-68.5967	0.10964			-35.785	-0.2453			-68.5151	0.06714
				51.1899	0.23598			-29.0561	0.18817			-68.5811	0.10982			-35.685	-0.24525			-68.5002	0.0672
				51.2081	0.236			-29.0383	0.1882			-68.5637	0.10986			-35.585	-0.24518			-68.4823	0.06734
				51.2242	0.23602			-29.0226	0.18822			-68.5468	0.10989			-35.485	-0.24518			-68.4661	0.06741
				51.2412	0.23603			-29.0046	0.18823			-68.5289	0.10992			-35.385	-0.24513			-68.4484	0.06746
				51.2568	0.23604			-28.9885	0.18825			-68.5133	0.10994			-35.285	-0.24515			-68.4313	0.06754
				51.2735	0.23606			-28.9732	0.18828			-68.4957	0.10998			-35.185	-0.24514			-68.4145	0.06758
				51.2904	0.23608			-28.9565	0.1883			-68.4815	0.10999			-35.085	-0.24515			-68.3988	0.06761
				51.3072	0.23611			-28.9401	0.18832			-68.4654	0.11001			-34.985	-0.24514			-68.3817	0.06765
				51.3239	0.23613			-28.9227	0.18835			-68.4497	0.11003			-34.885	-0.24515			-68.3654	0.06767
				51.3409	0.23615			-28.9059	0.18838			-68.4317	0.11005			-34.785	-0.24516			-68.3491	0.06769
				51.3567	0.23618			-28.8893	0.18841			-68.4142	0.1101			-34.685	-0.24517			-68.3334	0.06771
				51.3737	0.2362			-28.8719	0.18844			-68.3971	0.11017			-34.585	-0.24516			-68.3158	0.06774
				51.3907	0.23622			-28.8556	0.18846			-68.3816	0.11023			-34.485	-0.24518			-68.2991	0.06778
				51.4075	0.23624			-28.8385	0.18848			-68.3652	0.1103			-34.385	-0.24516			-68.2828	0.06786
				51.4241	0.23625			-28.8222	0.1885			-68.3501	0.11035			-34.285	-0.24523			-68.2665	0.06796
				51.4407	0.23627			-28.8061	0.18852			-68.3327	0.11043			-34.185	-0.24524			-68.2494	0.06807
				51.4575	0.23629			-28.789	0.18854			-68.3162	0.11061			-34.085	-0.24523			-68.2314	0.06819
				51.4742	0.23631			-28.7742	0.18857			-68.2981	0.11084			-33.985	-0.24526			-68.2161	0.06829
				51.4909	0.23633			-28.7569	0.1886			-68.2813	0.11103			-33.885	-0.24529			-68.1989	0.06838
				51.5069	0.23635			-28.7401	0.18868			-68.2655	0.11121			-33.785	-0.24527			-68.1816	0.06842
				51.5226	0.23638			-28.724	0.18884			-68.247	0.11146			-33.685	-0.24529			-68.166	0.06846
				51.5398	0.2364			-28.7072	0.18898			-68.2303	0.11156			-33.585	-0.2453			-68.1496	0.06849
				51.5572	0.23642			-28.6896	0.18903			-68.2114	0.1116			-33.485	-0.24533			-68.1333	0.06852
				51.5728	0.23644			-28.6729	0.18905			-68.1975	0.11166			-33.385	-0.24537			-68.1162	0.06856
				51.5896	0.23646			-28.656	0.18907			-68.1788	0.11178			-33.285	-0.2454			-68.1005	0.06859
				51.6067	0.23648			-28.6394	0.18909			-68.1633	0.11185			-33.185	-0.24538			-68.0822	0.06863
				51.6228	0.2365			-28.6239	0.18911			-68.1482	0.11194			-33.085	-0.24535			-68.0666	0.06866
				51.6403	0.23651			-28.6082	0.18912			-68.1318	0.11201			-32.985	-0.24533			-68.0507	0.0687
				51.6567	0.23652			-28.5894	0.18914			-68.1143	0.11216			-32.885	-0.24546			-68.032	0.06875
				51.6735	0.23653			-28.5735	0.18915			-68.0974	0.11235			-32.785	-0.24547			-68.0168	0.06882
				51.6904	0.23655			-28.5574	0.18917			-68.0795	0.11254			-32.685	-0.24545			-67.9988	0.06892
				51.7071	0.23657			-28.54	0.1892			-68.065	0.11266			-32.585	-0.24551			-67.9832	0.06902
				51.7231	0.23659			-28.5245	0.18923			-68.0485	0.11275			-32.485	-0.24554			-67.9671	0.06918
				51.7413	0.23661			-28.5069	0.18925			-68.0303	0.11283			-32.385	-0.24558			-67.948	0.06928
				51.7576	0.23663			-28.4909	0.18928			-68.0156	0.11295			-32.285	-0.24562			-67.9325	0.06934
				51.7747	0.23665			-28.474	0.1893			-67.9985	0.11306			-32.185	-0.24561			-67.9162	0.06939
				51.792	0.23667			-28.4578	0.18933			-67.9819	0.11318			-32.085	-0.24563			-67.8994	0.06943
				51.8071	0.23669			-28.4403	0.18937			-67.9638	0.11328			-31.985	-0.24557			-67.8817	0.06946
				51.8238	0.23672			-28.4245	0.1894			-67.9482	0.11338			-31.885	-0.24556			-67.8669	0.0695
				51.8406	0.23674			-28.407	0.18943			-67.9289	0.11346			-31.785	-0.24565			-67.8494	0.06953
				51.8571	0.23676			-28.3896	0.18946			-67.9157	0.11352			-31.685	-0.2456			-67.8333	0.06956
				51.8738	0.23677			-28.3742	0.18949			-67.8989	0.11358			-31.585	-0.24559			-67.8161	0.06958
				51.8898	0.23679			-28.3568	0.18951			-67.8834	0.11367			-31.485	-0.24557			-67.8002	0.06961
				51.9064	0.23681			-28.3401	0.18953			-67.8656	0.11369			-31.385	-0.24562			-67.7843	0.06964
				51.923	0.23683			-28.3237	0.18954			-67.8494	0.11371			-31.285	-0.24562			-67.7666	0.06968
				51.9409	0.23684			-28.3065	0.18955			-67.8332	0.11376			-31.185	-0.24567			-67.7507	0.06973
				51.9578	0.23685			-28.2908	0.18956			-67.8154	0.11379			-31.085	-0.24561			-67.734	0.06981
				51.9746	0.23686			-28.2747	0.18958			-67.8001	0.11381			-30.985	-0.24569			-67.7164	0.06989
				51.9897	0.23688			-28.2582	0.1896			-67.7853	0.11384			-30.885	-0.24576			-67.6998	0.06996
				52.0064	0.23689			-28.2419	0.18962			-67.7675	0.11387			-30.785	-0.24577			-67.6835	0.07001
				52.0233	0.2369			-28.2252	0.18964			-67.7508	0.11391			-30.685	-0.24583			-67.6664	0.07005
				52.04	0.23691			-28.208	0.18967			-67.7336	0.11401			-30.585	-0.24585			-67.6506	0.07008
				52.0569	0.23693			-28.192	0.1897			-67.7173	0.11421			-30.485	-0.24587			-67.6338	0.07011
				52.0741	0.23695			-28.1754	0.18974			-67.7	0.11457			-30.385	-0.24582			-67.6167	0.07015
				52.0889	0.23697			-28.158	0.18977			-67.6843	0.11479			-30.285	-0.24582			-67.6006	0.07018
				52.1058	0.23698			-28.1411	0.18979			-67.6675	0.11491			-30.185	-0.24589			-67.5824	0.07022
				52.1232	0.237			-28.1231	0.18982			-67.6515	0.11496			-30.085	-0.2459			-67.5675	0.07026
				52.1397	0.23702			-28.1074	0.18984			-67.6355	0.11504			-29.985	-0.24594			-67.5502	0.0703
				52.1577	0.23705			-28.0912	0.18986			-67.617	0.11511			-29.885	-0.24595			-67.5331	0.07033
				52.1739	0.23707			-28.0748	0.18988			-67.5999	0.11517			-29.785	-0.24597			-67.5175	0.07037
				52.1903	0.23709			-28.0587	0.18989			-67.5844	0.11519			-29.685	-0.24598			-67.5	0.07041
				52.206	0.23712			-28.0414	0.1899			-67.5703	0.11522			-29.585	-0.246			-67.484	0.07044
				52.2234	0.23714			-28.0258	0.18992			-67.551	0.11528			-29.485	-0.24607			-67.4671	0.07047
				52.2411	0.23715			-28.0092	0.18993			-67.534	0.11532			-29.385	-0.24607			-67.4498	0.07051
				52.257	0.23717			-27.9922	0.18995			-67.5172	0.11545			-29.285	-0.24615			-67.4345	0.07054
				52.2744	0.23719			-27.9753	0.18997			-67.5002	0.11556			-29.185	-0.24613			-67.4179	0.07057
				52.2908	0.23721			-27.9587	0.19			-67.4848	0.11563			-29.085	-0.24611			-67.3999	0.0706
				52.3067	0.23724			-27.9428	0.19003			-67.4682	0.11565			-28.985	-0.24611			-67.3852	0.07064
				52.3231	0.23726			-27.9257	0.19005			-67.4511	0.11576			-28.885	-0.24618			-67.3671	0.07067
				52.3403	0.23729			-27.9085	0.19008			-67.434	0.11608			-28.785	-0.24621			-67.3511	0.07071
				52.357	0.23731			-27.8914	0.1901			-67.4186	0.11629			-28.685	-0.2462			-67.3343	0.07074
				52.3733	0.23733			-27.8751	0.19013			-67.4034	0.11639			-28.585	-0.24623			-67.3172	0.07077
				52.3911	0.23735			-27.8575	0.19015			-67.3859	0.11645			-28.485	-0.24632			-67.3011	0.07081
				52.4073	0.23737			-27.8424	0.19017			-67.3661	0.11657			-28.385	-0.24638			-67.2832	0.07085
				52.4236	0.23739			-27.8266	0.19019			-67.3491	0.11665			-28.285	-0.24637			-67.2672	0.07089
				52.4405	0.2374			-27.8087	0.19021			-67.3359	0.11679			-28.185	-0.24639			-67.2507	0.07092
				52.4563	0.23741			-27.7911	0.19024			-67.3182	0.11691			-28.085	-0.24638			-67.2343	0.07096
				52.4724	0.23742			-27.776	0.19026			-67.3014	0.11706			-27.985	-0.24637			-67.2169	0.07102
				52.4903	0.23744			-27.7598	0.19029			-67.2853	0.11718			-27.885	-0.2463			-67.202	0.0711
				52.5073	0.23746			-27.7425	0.19032			-67.2681	0.11732			-27.785	-0.24634			-67.1853	0.07125
				52.5238	0.2375			-27.7262	0.19034			-67.2502	0.11769			-27.685	-0.24634			-67.1682	0.07136
				52.5397	0.23754			-27.7108	0.19036			-67.2334	0.11794			-27.585	-0.24639			-67.1509	0.07147
				52.5568	0.23759			-27.6923	0.19039			-67.2164	0.11814			-27.485	-0.24646			-67.1347	0.07153
				52.5736	0.23765			-27.6758	0.19041			-67.1997	0.11823			-27.385	-0.24649			-67.1177	0.07157
				52.5899	0.23772			-27.6599	0.19044			-67.1849	0.11827			-27.285	-0.24648			-67.1018	0.07161
				52.6066	0.23777			-27.6421	0.19047			-67.1667	0.11838			-27.185	-0.2465			-67.0851	0.07165
				52.623	0.2378			-27.6255	0.1905			-67.1531	0.11843			-27.085	-0.24647			-67.0694	0.07169
				52.6402	0.23782			-27.6096	0.19052			-67.1367	0.11858			-26.985	-0.2465			-67.0526	0.07173
				52.6574	0.23783			-27.5925	0.19054			-67.1204	0.11875			-26.885	-0.2465			-67.0361	0.07177
				52.6746	0.23785			-27.5752	0.19056			-67.1036	0.11898			-26.785	-0.24658			-67.0188	0.07181
				52.6898	0.23787			-27.5598	0.19058			-67.0856	0.11913			-26.685	-0.24659			-67.0018	0.07185
				52.7065	0.23789			-27.5441	0.1906			-67.0675	0.11917			-26.585	-0.2466			-66.985	0.07189
				52.723	0.2379			-27.5275	0.19062			-67.0508	0.11919			-26.485	-0.24663			-66.9681	0.07192
				52.7396	0.23791			-27.5096	0.19065			-67.0345	0.11925			-26.385	-0.24674			-66.9513	0.07195
				52.7571	0.23793			-27.4939	0.19067			-67.0194	0.11928			-26.285	-0.24678			-66.9357	0.07198
				52.7719	0.23794			-27.4759	0.19071			-67.0057	0.1193			-26.185	-0.24686			-66.9188	0.07202
				52.7893	0.23795			-27.46	0.19075			-66.9904	0.11931			-26.085	-0.24692			-66.9022	0.07205
				52.8061	0.23796			-27.4441	0.19079			-66.972	0.11934			-25.985	-0.247			-66.8863	0.07209
				52.8231	0.23797			-27.4262	0.19081			-66.9561	0.11951			-25.885	-0.24702			-66.8693	0.07212
				52.8396	0.23799			-27.4104	0.19084			-66.9373	0.11991			-25.785	-0.24703			-66.8522	0.07217
				52.8566	0.23801			-27.3945	0.19086			-66.9203	0.12049			-25.685	-0.24705			-66.834	0.07227
				52.8736	0.23804			-27.3766	0.19089			-66.9028	0.12106			-25.585	-0.24704			-66.8182	0.07236
				52.8897	0.23808			-27.3594	0.19091			-66.8861	0.12126			-25.485	-0.24706			-66.8016	0.07241
				52.906	0.23813			-27.3439	0.19093			-66.8695	0.12145			-25.385	-0.24704			-66.7849	0.07244
				52.9229	0.2382			-27.3271	0.19095			-66.8513	0.1216			-25.285	-0.24705			-66.7672	0.07248
				52.9401	0.23827			-27.3106	0.19097			-66.8359	0.12165			-25.185	-0.24704			-66.7513	0.07251
				52.9559	0.23831			-27.2934	0.191			-66.82	0.12168			-25.085	-0.24712			-66.7355	0.07254
				52.9729	0.23833			-27.2767	0.19103			-66.8049	0.12173			-24.985	-0.24734			-66.7184	0.07258
				52.99	0.23836			-27.2603	0.19105			-66.7854	0.12176			-24.885	-0.24729			-66.7022	0.07261
				53.0051	0.23838			-27.2436	0.19108			-66.7678	0.12178			-24.785	-0.24721			-66.6863	0.07264
				53.0224	0.2384			-27.227	0.19111			-66.7542	0.1218			-24.685	-0.24725			-66.6699	0.07267
				53.0389	0.23841			-27.2104	0.19113			-66.7366	0.12184			-24.585	-0.24727			-66.6512	0.0727
				53.0563	0.23843			-27.1943	0.19115			-66.719	0.12189			-24.485	-0.24728			-66.6353	0.07273
				53.0734	0.23844			-27.1769	0.19117			-66.705	0.12193			-24.385	-0.2473			-66.619	0.07277
				53.0891	0.23846			-27.1608	0.19118			-66.6875	0.12208			-24.285	-0.24736			-66.6024	0.07281
				53.106	0.23847			-27.1453	0.1912			-66.6702	0.12238			-24.185	-0.24734			-66.5869	0.07284
				53.1239	0.23849			-27.1278	0.19121			-66.6544	0.12264			-24.085	-0.24735			-66.5699	0.07288
				53.1397	0.2385			-27.1097	0.19122			-66.6377	0.12303			-23.985	-0.24737			-66.5538	0.07294
				53.1565	0.23852			-27.0943	0.19124			-66.6198	0.12335			-23.885	-0.24738			-66.5364	0.07303
				53.1733	0.23854			-27.0779	0.19126			-66.6019	0.12362			-23.785	-0.24738			-66.5195	0.07307
				53.1894	0.23856			-27.062	0.19128			-66.5863	0.12378			-23.685	-0.24736			-66.5037	0.07311
				53.2061	0.23858			-27.0446	0.19131			-66.5718	0.12389			-23.585	-0.24735			-66.4854	0.07314
				53.222	0.2386			-27.0275	0.19134			-66.5545	0.12396			-23.485	-0.2473			-66.4693	0.07317
				53.24	0.23861			-27.0115	0.19138			-66.5379	0.12402			-23.385	-0.24732			-66.4538	0.0732
				53.2559	0.23863			-26.9946	0.19142			-66.5213	0.12407			-23.285	-0.24731			-66.4372	0.07323
				53.2732	0.23864			-26.9769	0.19145			-66.5052	0.12412			-23.185	-0.24744			-66.42	0.07327
				53.2893	0.23865			-26.9607	0.19148			-66.4882	0.12416			-23.085	-0.24746			-66.4033	0.07331
				53.3062	0.23867			-26.9455	0.1915			-66.4719	0.12418			-22.985	-0.2475			-66.3869	0.07336
				53.3222	0.23868			-26.9269	0.19153			-66.454	0.1242			-22.885	-0.24751			-66.371	0.07352
				53.3388	0.2387			-26.9117	0.19156			-66.4377	0.12427			-22.785	-0.24751			-66.3543	0.07369
				53.356	0.23873			-26.894	0.19158			-66.4208	0.12429			-22.685	-0.24748			-66.3365	0.07391
				53.3727	0.23875			-26.8783	0.1916			-66.404	0.12435			-22.585	-0.24741			-66.3206	0.07404
				53.3888	0.23877			-26.8612	0.19162			-66.3873	0.12437			-22.485	-0.24742			-66.3041	0.07426
				53.4059	0.23879			-26.8446	0.19163			-66.3705	0.12439			-22.385	-0.24755			-66.2868	0.07441
				53.4233	0.23881			-26.8272	0.19165			-66.3554	0.12441			-22.285	-0.24761			-66.2712	0.07448
				53.4389	0.23883			-26.812	0.19167			-66.337	0.1245			-22.185	-0.24763			-66.2529	0.07453
				53.4561	0.23885			-26.7955	0.19169			-66.3218	0.1246			-22.085	-0.24758			-66.2358	0.07456
				53.4732	0.23886			-26.7787	0.19171			-66.3057	0.12468			-21.985	-0.24758			-66.2186	0.07459
				53.4901	0.23888			-26.7617	0.19173			-66.2889	0.12483			-21.885	-0.24755			-66.2023	0.07462
				53.5057	0.2389			-26.7452	0.19176			-66.2724	0.12494			-21.785	-0.24748			-66.187	0.07465
				53.523	0.23892			-26.7288	0.19179			-66.2555	0.12519			-21.685	-0.24747			-66.1707	0.07468
				53.54	0.23894			-26.7112	0.19181			-66.239	0.12556			-21.585	-0.24753			-66.1538	0.07471
				53.5568	0.23896			-26.694	0.19184			-66.2232	0.12588			-21.485	-0.24762			-66.1362	0.07473
				53.5724	0.23898			-26.6782	0.19187			-66.2053	0.12616			-21.385	-0.24765			-66.1203	0.07476
				53.5884	0.23901			-26.662	0.19188			-66.1895	0.12633			-21.285	-0.24763			-66.1028	0.07478
				53.6047	0.23903			-26.6442	0.1919			-66.1709	0.12644			-21.185	-0.24762			-66.0861	0.07481
				53.6222	0.23906			-26.6289	0.19191			-66.154	0.12654			-21.085	-0.24766			-66.0696	0.07483
				53.6391	0.23908			-26.611	0.19192			-66.1374	0.12661			-20.985	-0.24773			-66.053	0.07486
				53.6553	0.2391			-26.5952	0.19194			-66.1207	0.12665			-20.885	-0.24776			-66.0361	0.07489
				53.6724	0.23912			-26.5794	0.19195			-66.1052	0.1267			-20.785	-0.24782			-66.0205	0.07493
				53.6896	0.23914			-26.5619	0.19197			-66.0894	0.12674			-20.685	-0.24787			-66.0035	0.07496
				53.706	0.23916			-26.5465	0.19199			-66.0721	0.1268			-20.585	-0.24788			-65.9875	0.075
				53.7225	0.23918			-26.5293	0.19201			-66.0559	0.12685			-20.485	-0.24786			-65.9695	0.07505
				53.7398	0.23921			-26.513	0.19203			-66.0403	0.1269			-20.385	-0.24794			-65.953	0.07511
				53.7565	0.23922			-26.4958	0.19206			-66.0204	0.12693			-20.285	-0.24795			-65.9362	0.07519
				53.7729	0.23924			-26.4784	0.19208			-66.0067	0.12697			-20.185	-0.248			-65.9209	0.07523
				53.789	0.23926			-26.4619	0.1921			-65.9905	0.12699			-20.085	-0.24806			-65.9046	0.07527
				53.8067	0.23928			-26.446	0.19212			-65.9745	0.12702			-19.985	-0.24805			-65.8874	0.0753
				53.8233	0.2393			-26.4293	0.19213			-65.959	0.12706			-19.885	-0.24807			-65.8688	0.07534
				53.8386	0.23933			-26.411	0.19215			-65.9411	0.12724			-19.785	-0.24809			-65.8529	0.07537
				53.8556	0.23935			-26.3958	0.19217			-65.9261	0.12772			-19.685	-0.24817			-65.8372	0.0754
				53.8728	0.23937			-26.3797	0.19219			-65.9081	0.12811			-19.585	-0.24819			-65.8205	0.07543
				53.8891	0.23939			-26.3635	0.19222			-65.8885	0.12867			-19.485	-0.24825			-65.8035	0.07547
				53.9055	0.23941			-26.3459	0.19226			-65.8725	0.12902			-19.385	-0.24823			-65.7876	0.07551
				53.9226	0.23943			-26.3301	0.19229			-65.856	0.12926			-19.285	-0.24821			-65.7702	0.07558
				53.9388	0.23945			-26.3133	0.19231			-65.8397	0.12951			-19.185	-0.24819			-65.7546	0.07579
				53.9561	0.23946			-26.2964	0.19234			-65.824	0.12961			-19.085	-0.24816			-65.7376	0.07597
				53.9723	0.23947			-26.2795	0.19236			-65.8076	0.12973			-18.985	-0.2482			-65.7202	0.07611
				53.9896	0.23948			-26.2618	0.19238			-65.7906	0.12985			-18.885	-0.24824			-65.7038	0.07619
				54.0058	0.23949			-26.2457	0.19241			-65.7753	0.12988			-18.785	-0.24827			-65.6867	0.07624
				54.0226	0.2395			-26.2297	0.19242			-65.7577	0.12993			-18.685	-0.2482			-65.6689	0.07627
				54.0393	0.23952			-26.2135	0.19244			-65.7406	0.13002			-18.585	-0.24822			-65.6531	0.07629
				54.0562	0.23953			-26.1953	0.19245			-65.7225	0.13011			-18.485	-0.24823			-65.6376	0.07631
				54.072	0.23954			-26.1786	0.19246			-65.7076	0.13017			-18.385	-0.24821			-65.6213	0.07634
				54.0891	0.23956			-26.1617	0.19248			-65.6899	0.13021			-18.285	-0.24827			-65.6037	0.07637
				54.1055	0.23958			-26.1462	0.1925			-65.673	0.13028			-18.185	-0.24828			-65.5869	0.0764
				54.1222	0.23961			-26.1312	0.19251			-65.6563	0.13033			-18.085	-0.24821			-65.5707	0.07645
				54.1391	0.23963			-26.1129	0.19253			-65.6397	0.13035			-17.985	-0.24829			-65.5547	0.07652
				54.1549	0.23965			-26.0965	0.19255			-65.6244	0.13037			-17.885	-0.24834			-65.5368	0.07656
				54.1725	0.23968			-26.0794	0.19257			-65.6096	0.13041			-17.785	-0.24838			-65.5209	0.0766
				54.1894	0.2397			-26.0615	0.1926			-65.5937	0.13043			-17.685	-0.24842			-65.5047	0.07663
				54.2063	0.23972			-26.0464	0.19262			-65.5761	0.13044			-17.585	-0.24848			-65.4869	0.07666
				54.2223	0.23974			-26.0291	0.19265			-65.5585	0.13054			-17.485	-0.24855			-65.4709	0.07669
				54.2386	0.23975			-26.0131	0.19267			-65.5408	0.13066			-17.385	-0.24869			-65.4536	0.07672
				54.2564	0.23976			-25.9971	0.19269			-65.5242	0.13089			-17.285	-0.24885			-65.437	0.07677
				54.2725	0.23977			-25.981	0.19271			-65.5068	0.13109			-17.185	-0.24889			-65.4204	0.07681
				54.2887	0.23979			-25.9633	0.19273			-65.4913	0.13118			-17.085	-0.24881			-65.4035	0.07685
				54.3045	0.2398			-25.9473	0.19275			-65.4739	0.13122			-16.985	-0.24876			-65.3875	0.0769
				54.3225	0.23982			-25.9301	0.19277			-65.4561	0.13123			-16.885	-0.24876			-65.3708	0.07697
				54.3388	0.23984			-25.9129	0.19279			-65.4402	0.13129			-16.785	-0.24881			-65.3538	0.07701
				54.3555	0.23986			-25.8961	0.1928			-65.4244	0.13131			-16.685	-0.24878			-65.337	0.07704
				54.3718	0.23989			-25.8794	0.19282			-65.4075	0.13133			-16.585	-0.24874			-65.3199	0.07708
				54.3894	0.23994			-25.8628	0.19283			-65.3915	0.13138			-16.485	-0.24875			-65.3036	0.07712
				54.4058	0.23997			-25.8456	0.19285			-65.3758	0.1314			-16.385	-0.24879			-65.2872	0.07716
				54.4226	0.23999			-25.8288	0.19286			-65.3599	0.13142			-16.285	-0.24881			-65.2715	0.07719
				54.4394	0.24002			-25.8137	0.19288			-65.3421	0.13153			-16.185	-0.24881			-65.2553	0.07723
				54.4554	0.24005			-25.7957	0.1929			-65.3261	0.13165			-16.085	-0.24886			-65.2367	0.07727
				54.4728	0.24007			-25.7808	0.19292			-65.3089	0.13179			-15.985	-0.24883			-65.2209	0.07732
				54.4889	0.24009			-25.7647	0.19294			-65.2926	0.13185			-15.885	-0.24889			-65.204	0.07736
				54.5058	0.24011			-25.7483	0.19296			-65.2764	0.13191			-15.785	-0.24886			-65.1885	0.0774
				54.5213	0.24013			-25.7308	0.19299			-65.2584	0.13196			-15.685	-0.24882			-65.1717	0.07745
				54.5379	0.24015			-25.7141	0.19301			-65.2427	0.13201			-15.585	-0.24894			-65.1553	0.07749
				54.5549	0.24016			-25.6977	0.19303			-65.2265	0.13203			-15.485	-0.24897			-65.1378	0.0776
				54.5723	0.24018			-25.6816	0.19305			-65.2108	0.13205			-15.385	-0.24893			-65.1213	0.0777
				54.589	0.2402			-25.6641	0.19307			-65.1931	0.13213			-15.285	-0.24893			-65.1053	0.07775
				54.6053	0.24022			-25.6478	0.1931			-65.1759	0.13228			-15.185	-0.24896			-65.0873	0.07778
				54.6224	0.24024			-25.6317	0.19312			-65.1589	0.13264			-15.085	-0.24901			-65.0718	0.07781
				54.6394	0.24025			-25.6152	0.19315			-65.1432	0.13283			-14.985	-0.24902			-65.054	0.07783
				54.6558	0.24027			-25.5972	0.19318			-65.1272	0.13317			-14.885	-0.24908			-65.0385	0.07786
				54.6724	0.24029			-25.5809	0.1932			-65.1088	0.13338			-14.785	-0.24909			-65.0217	0.07789
				54.6882	0.24031			-25.5635	0.19323			-65.0921	0.13349			-14.685	-0.24906			-65.0048	0.07792
				54.7055	0.24033			-25.5468	0.19325			-65.0754	0.13353			-14.585	-0.24905			-64.9878	0.07796
				54.7224	0.24035			-25.5298	0.19327			-65.0615	0.13356			-14.485	-0.24901			-64.9715	0.07799
				54.739	0.24038			-25.5145	0.19328			-65.0439	0.13358			-14.385	-0.24899			-64.9545	0.07806
				54.7552	0.2404			-25.4971	0.1933			-65.0287	0.13359			-14.285	-0.24899			-64.9381	0.07815
				54.7726	0.24042			-25.481	0.19332			-65.012	0.13362			-14.185	-0.249			-64.9214	0.07824
				54.7885	0.24045			-25.4644	0.19335			-64.9934	0.13367			-14.085	-0.24904			-64.9033	0.0783
				54.8044	0.24047			-25.4471	0.19337			-64.9771	0.13378			-13.985	-0.249			-64.8866	0.07834
				54.8213	0.2405			-25.431	0.19339			-64.9597	0.13397			-13.885	-0.24917			-64.8712	0.07837
				54.8387	0.24052			-25.4136	0.1934			-64.9428	0.13433			-13.785	-0.24916			-64.8534	0.07841
				54.8542	0.24055			-25.3973	0.19342			-64.9254	0.13471			-13.685	-0.24915			-64.8375	0.07844
				54.872	0.24059			-25.3801	0.19344			-64.907	0.13502			-13.585	-0.24917			-64.8216	0.07846
				54.8872	0.24062			-25.3639	0.19346			-64.8906	0.13511			-13.485	-0.24918			-64.8043	0.07848
				54.9052	0.24064			-25.3473	0.19347			-64.8717	0.13513			-13.385	-0.24917			-64.7877	0.07852
				54.9215	0.24066			-25.3315	0.19348			-64.8574	0.13521			-13.285	-0.24918			-64.7717	0.07855
				54.9383	0.24068			-25.3137	0.19349			-64.84	0.13524			-13.185	-0.24918			-64.755	0.07858
				54.9546	0.24071			-25.2978	0.19351			-64.8222	0.13525			-13.085	-0.24919			-64.7392	0.07861
				54.9726	0.24072			-25.2808	0.19352			-64.8099	0.13526			-12.985	-0.24916			-64.7213	0.07865
				54.9872	0.24074			-25.265	0.19354			-64.7933	0.13527			-12.885	-0.24918			-64.7054	0.07868
				55.0043	0.24076			-25.2476	0.19356			-64.7766	0.13528			-12.785	-0.24924			-64.6892	0.07875
				55.0213	0.24079			-25.2309	0.19357			-64.7588	0.1353			-12.685	-0.24923			-64.6728	0.07883
				55.0387	0.24081			-25.213	0.19359			-64.7447	0.13535			-12.585	-0.24922			-64.6549	0.07892
				55.055	0.24083			-25.1977	0.19361			-64.7287	0.13546			-12.485	-0.24922			-64.6392	0.07902
				55.0724	0.24085			-25.1806	0.19363			-64.7116	0.13559			-12.385	-0.24927			-64.6207	0.07911
				55.0877	0.24087			-25.1633	0.19365			-64.6949	0.13573			-12.285	-0.24935			-64.6043	0.07929
				55.1061	0.24088			-25.1476	0.19366			-64.6781	0.13581			-12.185	-0.24936			-64.5879	0.07941
				55.1222	0.2409			-25.1309	0.19368			-64.6614	0.13586			-12.085	-0.24937			-64.5722	0.07945
				55.1382	0.24091			-25.1144	0.1937			-64.6439	0.13587			-11.985	-0.24939			-64.5543	0.07948
				55.155	0.24093			-25.0985	0.19372			-64.6257	0.13589			-11.885	-0.24941			-64.5383	0.07951
				55.1717	0.24095			-25.0821	0.19374			-64.6096	0.13591			-11.785	-0.24942			-64.5203	0.07954
				55.1876	0.24098			-25.0648	0.19376			-64.5937	0.13593			-11.685	-0.24944			-64.5051	0.07957
				55.2043	0.241			-25.0481	0.19378			-64.5787	0.13595			-11.585	-0.24941			-64.4894	0.0796
				55.2207	0.24103			-25.0322	0.1938			-64.5613	0.13597			-11.485	-0.24944			-64.4747	0.07963
				55.2378	0.24106			-25.0153	0.19381			-64.5446	0.13601			-11.385	-0.24954			-64.4559	0.07967
				55.2543	0.24108			-24.9988	0.19383			-64.5267	0.13616			-11.285	-0.24963			-64.4388	0.07971
				55.2707	0.24111			-24.9816	0.19384			-64.5106	0.1364			-11.185	-0.24975			-64.4231	0.07978
				55.2878	0.24113			-24.965	0.19386			-64.4938	0.13669			-11.085	-0.24975			-64.4065	0.07987
				55.3054	0.24114			-24.9482	0.19387			-64.4772	0.13684			-10.985	-0.24971			-64.389	0.07992
				55.3215	0.24116			-24.9319	0.19389			-64.4587	0.1369			-10.885	-0.24974			-64.3726	0.07995
				55.3381	0.24117			-24.9153	0.19391			-64.4414	0.13695			-10.785	-0.24976			-64.3565	0.07999
				55.3545	0.24119			-24.8992	0.19393			-64.4273	0.13698			-10.685	-0.24978			-64.3394	0.08002
				55.3703	0.2412			-24.8827	0.19396			-64.4098	0.13701			-10.585	-0.24977			-64.3232	0.08006
				55.3887	0.24123			-24.8651	0.19401			-64.3947	0.13704			-10.485	-0.24984			-64.306	0.08009
				55.4054	0.24125			-24.8487	0.19403			-64.3764	0.13706			-10.385	-0.24985			-64.2892	0.08012
				55.4214	0.24127			-24.8332	0.19406			-64.3606	0.13708			-10.285	-0.24984			-64.2719	0.08016
				55.4382	0.24129			-24.8141	0.19408			-64.3446	0.1371			-10.185	-0.24985			-64.2561	0.0802
				55.4549	0.24131			-24.7984	0.19411			-64.3268	0.13716			-10.085	-0.24991			-64.2387	0.08023
				55.4716	0.24132			-24.7805	0.19413			-64.3101	0.13721			-9.98501	-0.24989			-64.2231	0.08027
				55.4876	0.24134			-24.7645	0.19415			-64.293	0.13727			-9.88501	-0.24984			-64.2047	0.08031
				55.5037	0.24135			-24.7474	0.19416			-64.2758	0.1373			-9.78501	-0.24983			-64.1897	0.08035
				55.521	0.24136			-24.7313	0.19417			-64.2609	0.13732			-9.68501	-0.24982			-64.1738	0.08039
				55.5379	0.24138			-24.7146	0.19418			-64.2413	0.13734			-9.58501	-0.24985			-64.1561	0.08042
				55.5551	0.24139			-24.6995	0.19419			-64.227	0.13737			-9.48501	-0.24988			-64.1377	0.08046
				55.5709	0.24141			-24.6824	0.1942			-64.211	0.13738			-9.38501	-0.25002			-64.1229	0.08049
				55.5864	0.24143			-24.6666	0.19422			-64.195	0.1374			-9.28501	-0.25004			-64.1068	0.08052
				55.6041	0.24145			-24.649	0.19424			-64.1778	0.13742			-9.18501	-0.24995			-64.088	0.08055
				55.6209	0.24146			-24.6332	0.19426			-64.1627	0.13744			-9.08501	-0.24993			-64.0724	0.08058
				55.6378	0.24148			-24.6165	0.19431			-64.1462	0.13751			-8.98501	-0.25015			-64.0558	0.08062
				55.6545	0.24149			-24.5992	0.19433			-64.1294	0.13755			-8.88501	-0.25023			-64.0397	0.08066
				55.6714	0.2415			-24.5831	0.19436			-64.1121	0.1376			-8.78501	-0.25023			-64.022	0.08071
				55.6881	0.24151			-24.5658	0.19439			-64.0948	0.13765			-8.68501	-0.2502			-64.0057	0.08078
				55.704	0.24152			-24.5495	0.19441			-64.0774	0.13769			-8.58501	-0.25022			-63.9894	0.08101
				55.7209	0.24153			-24.5324	0.19442			-64.0611	0.13771			-8.48501	-0.25023			-63.9726	0.08115
				55.7364	0.24154			-24.5154	0.19444			-64.0444	0.13773			-8.38501	-0.25025			-63.9556	0.08123
				55.7536	0.24156			-24.4991	0.19445			-64.0271	0.13775			-8.28501	-0.25026			-63.9394	0.08127
				55.7703	0.24158			-24.4829	0.19447			-64.0104	0.13777			-8.18501	-0.25025			-63.9233	0.0813
				55.7866	0.24162			-24.4664	0.19449			-63.9951	0.13779			-8.08501	-0.25023			-63.9059	0.08134
				55.8036	0.24165			-24.4493	0.19451			-63.9785	0.13781			-7.98501	-0.25022			-63.8908	0.08137
				55.8203	0.24171			-24.4323	0.19453			-63.9633	0.13787			-7.88501	-0.25017			-63.8744	0.08141
				55.8371	0.24177			-24.4159	0.19455			-63.9473	0.13796			-7.78501	-0.25025			-63.8567	0.08144
				55.8541	0.24183			-24.3991	0.19456			-63.93	0.13814			-7.68501	-0.25029			-63.8391	0.08147
				55.8709	0.24192			-24.382	0.19458			-63.9123	0.13831			-7.58501	-0.25034			-63.8244	0.0815
				55.8872	0.24194			-24.3655	0.1946			-63.8958	0.13841			-7.48501	-0.25036			-63.8065	0.08153
				55.9044	0.24196			-24.3485	0.19462			-63.8798	0.13845			-7.38501	-0.25038			-63.7899	0.08157
				55.9214	0.24198			-24.333	0.19464			-63.8612	0.13848			-7.28501	-0.25041			-63.7736	0.0816
				55.9377	0.242			-24.3156	0.19466			-63.843	0.1385			-7.18501	-0.25041			-63.7577	0.08164
				55.9541	0.24202			-24.3004	0.19467			-63.8283	0.13852			-7.08501	-0.25038			-63.7405	0.08167
				55.9701	0.24204			-24.2836	0.19468			-63.8108	0.13854			-6.98501	-0.25037			-63.7227	0.08175
				55.9873	0.24206			-24.2664	0.19469			-63.7944	0.13857			-6.88501	-0.25045			-63.7054	0.08195
				56.0043	0.24207			-24.2499	0.1947			-63.7798	0.13859			-6.78501	-0.25045			-63.6883	0.0821
				56.0206	0.24209			-24.2331	0.19472			-63.7634	0.13861			-6.68501	-0.25051			-63.6734	0.08222
				56.0374	0.2421			-24.2177	0.19473			-63.7447	0.13865			-6.58501	-0.25054			-63.6559	0.08227
				56.0538	0.24213			-24.2002	0.19475			-63.7291	0.13867			-6.48501	-0.25061			-63.6395	0.08231
				56.0705	0.24215			-24.1835	0.19477			-63.7105	0.1387			-6.38501	-0.25067			-63.6218	0.08234
				56.0879	0.24217			-24.1667	0.19479			-63.6948	0.13872			-6.28501	-0.25072			-63.6071	0.08237
				56.1037	0.24218			-24.15	0.19484			-63.6774	0.13874			-6.18501	-0.25076			-63.591	0.0824
				56.1208	0.2422			-24.1328	0.19488			-63.6615	0.13875			-6.08501	-0.25075			-63.5736	0.08242
				56.1373	0.24222			-24.1162	0.1949			-63.6466	0.13877			-5.98501	-0.25081			-63.5562	0.08244
				56.1532	0.24224			-24.0993	0.19492			-63.6284	0.13878			-5.88501	-0.25079			-63.5401	0.08247
				56.1696	0.24226			-24.0829	0.19494			-63.61	0.13881			-5.78501	-0.25084			-63.5236	0.0825
				56.1876	0.24227			-24.0665	0.19495			-63.5934	0.13883			-5.68501	-0.25091			-63.5071	0.08255
				56.2048	0.24228			-24.0487	0.19497			-63.5795	0.13886			-5.58501	-0.25101			-63.4898	0.08259
				56.2204	0.24229			-24.0331	0.19498			-63.5623	0.13888			-5.48501	-0.25107			-63.4731	0.08264
				56.2381	0.2423			-24.0169	0.19499			-63.546	0.1389			-5.38501	-0.25118			-63.4567	0.08274
				56.2547	0.24231			-24.0008	0.19501			-63.5308	0.13893			-5.28501	-0.25126			-63.44	0.0829
				56.2719	0.24233			-23.9842	0.19502			-63.5152	0.13896			-5.18501	-0.25134			-63.4227	0.083
				56.2876	0.24234			-23.9663	0.19504			-63.4973	0.139			-5.08501	-0.25138			-63.4068	0.0831
				56.3049	0.24235			-23.9506	0.19507			-63.4796	0.13904			-4.98501	-0.25148			-63.3895	0.08318
				56.3212	0.24236			-23.9335	0.19509			-63.4631	0.13906			-4.88501	-0.25154			-63.3731	0.08324
				56.3383	0.24238			-23.9169	0.19512			-63.4451	0.13909			-4.78501	-0.25158			-63.3572	0.08328
				56.3537	0.24239			-23.9004	0.19514			-63.4297	0.13911			-4.68501	-0.25169			-63.3409	0.08332
				56.3713	0.24241			-23.8844	0.19518			-63.4138	0.13913			-4.58501	-0.25179			-63.324	0.08335
				56.3872	0.24242			-23.8668	0.1952			-63.3935	0.13915			-4.48501	-0.25178			-63.3083	0.08337
				56.4038	0.24244			-23.8493	0.19522			-63.3802	0.13916			-4.38501	-0.25185			-63.2909	0.08339
				56.421	0.24247			-23.833	0.19523			-63.3624	0.13917			-4.28501	-0.25201			-63.274	0.08341
				56.4377	0.24252			-23.8164	0.19526			-63.347	0.13918			-4.18501	-0.25209			-63.2567	0.08343
				56.454	0.24257			-23.8003	0.19528			-63.3305	0.1392			-4.08501	-0.2522			-63.2401	0.08345
				56.4706	0.24262			-23.7832	0.1953			-63.3155	0.13922			-3.98501	-0.25235			-63.2231	0.08347
				56.487	0.24266			-23.767	0.19533			-63.2981	0.13926			-3.88501	-0.25242			-63.2078	0.08349
				56.5039	0.24269			-23.751	0.19535			-63.2797	0.13933			-3.78501	-0.2524			-63.1892	0.08352
				56.5216	0.24271			-23.7335	0.19538			-63.2629	0.13942			-3.68501	-0.25244			-63.1736	0.08355
				56.5377	0.24273			-23.716	0.19541			-63.2471	0.13949			-3.58501	-0.25255			-63.1582	0.08363
				56.554	0.24275			-23.7014	0.19543			-63.2295	0.13957			-3.48501	-0.25268			-63.1418	0.08371
				56.5714	0.24276			-23.684	0.19545			-63.2129	0.1396			-3.38501	-0.25287			-63.1242	0.08384
				56.5868	0.24277			-23.6669	0.19547			-63.1956	0.13963			-3.28501	-0.25289			-63.1076	0.08393
				56.604	0.24279			-23.6499	0.19548			-63.1805	0.13965			-3.18501	-0.25285			-63.0907	0.08403
				56.621	0.2428			-23.6322	0.19549			-63.1639	0.13967			-3.08501	-0.25298			-63.073	0.08414
				56.6377	0.24282			-23.6173	0.19551			-63.1468	0.1397			-2.98501	-0.25306			-63.0572	0.08418
				56.6538	0.24284			-23.6015	0.19552			-63.1309	0.13973			-2.88501	-0.25322			-63.0403	0.08421
				56.6705	0.24286			-23.5847	0.19553			-63.1136	0.13975			-2.78501	-0.25308			-63.0233	0.08423
				56.6874	0.24288			-23.5671	0.19553			-63.0974	0.13979			-2.68501	-0.25313			-63.0073	0.08426
				56.7043	0.2429			-23.5511	0.19554			-63.0788	0.13981			-2.58501	-0.25314			-62.9911	0.08429
				56.7208	0.24292			-23.5341	0.19554			-63.0619	0.13984			-2.48501	-0.25315			-62.9746	0.08432
				56.7387	0.24294			-23.5174	0.19554			-63.0467	0.13987			-2.38501	-0.25321			-62.9564	0.08435
				56.7535	0.24297			-23.5004	0.19554			-63.03	0.13989			-2.28501	-0.25331			-62.9406	0.08439
				56.7708	0.24301			-23.4865	0.19555			-63.0144	0.1399			-2.18501	-0.25331			-62.9242	0.08442
				56.7881	0.24306			-23.469	0.19557			-62.9978	0.13992			-2.08501	-0.25328			-62.9075	0.08445
				56.8036	0.2431			-23.4505	0.19559			-62.9789	0.13992			-1.98501	-0.25332			-62.8899	0.08452
				56.8203	0.24312			-23.4348	0.19561			-62.9633	0.13993			-1.88501	-0.25333			-62.8739	0.08457
				56.8375	0.24315			-23.4172	0.19563			-62.9491	0.13995			-1.78501	-0.25344			-62.8583	0.08461
				56.8542	0.24317			-23.4003	0.19567			-62.9311	0.13997			-1.68501	-0.25349			-62.8402	0.08468
				56.8708	0.2432			-23.384	0.19569			-62.9149	0.13999			-1.58501	-0.25353			-62.8247	0.08476
				56.8881	0.24322			-23.3686	0.1957			-62.896	0.14002			-1.48501	-0.25357			-62.8079	0.08488
				56.9044	0.24324			-23.3518	0.19572			-62.8803	0.14007			-1.38501	-0.25365			-62.7918	0.08496
				56.9212	0.24325			-23.3346	0.19575			-62.8628	0.14012			-1.28501	-0.25374			-62.7734	0.08502
				56.9379	0.24327			-23.3177	0.19577			-62.8462	0.14022			-1.18501	-0.25373			-62.7563	0.08505
				56.9544	0.24329			-23.3022	0.19581			-62.8299	0.14025			-1.08501	-0.25366			-62.7396	0.08508
				56.9705	0.2433			-23.2846	0.1959			-62.8123	0.14027			-0.98501	-0.25366			-62.7244	0.08511
				56.9878	0.24332			-23.2668	0.19594			-62.798	0.14029			-0.88501	-0.25361			-62.7073	0.08514
				57.0034	0.24334			-23.2493	0.19596			-62.7801	0.1403			-0.78501	-0.25361			-62.6911	0.08517
				57.0202	0.24335			-23.2343	0.19599			-62.7627	0.14032			-0.68501	-0.25365			-62.675	0.08519
				57.037	0.24337			-23.2173	0.196			-62.7461	0.14033			-0.58501	-0.25375			-62.6582	0.08522
				57.0531	0.24338			-23.2007	0.19602			-62.7302	0.14034			-0.48501	-0.25384			-62.6417	0.08525
				57.0708	0.2434			-23.1838	0.19603			-62.7128	0.14035			-0.38501	-0.25388			-62.6247	0.08528
				57.0872	0.24341			-23.1679	0.19605			-62.6951	0.14036			-0.28501	-0.25392			-62.6088	0.08531
				57.1033	0.24343			-23.1508	0.19606			-62.6805	0.14037			-0.18501	-0.25396			-62.5923	0.08534
				57.1196	0.24345			-23.1354	0.19608			-62.6642	0.14038			-0.08501	-0.25399			-62.5747	0.08536
				57.1374	0.24346			-23.1176	0.1961			-62.6475	0.1404			0.01499	-0.25401			-62.5574	0.08539
				57.1535	0.24348			-23.1006	0.19612			-62.6303	0.14043			0.11499	-0.25402			-62.5421	0.08541
				57.1696	0.2435			-23.0847	0.19615			-62.6145	0.14046			0.21499	-0.25404			-62.5251	0.08544
				57.1869	0.24352			-23.0679	0.19617			-62.5968	0.14053			0.31499	-0.25408			-62.5075	0.08547
				57.2039	0.24354			-23.0522	0.19618			-62.579	0.14058			0.41499	-0.2542			-62.4919	0.0855
				57.2211	0.24357			-23.035	0.19619			-62.5619	0.1406			0.51499	-0.2542			-62.4748	0.08553
				57.2385	0.24359			-23.0192	0.1962			-62.5443	0.14062			0.61499	-0.25418			-62.4589	0.08556
				57.2538	0.24365			-23.0023	0.19621			-62.5307	0.14064			0.71499	-0.2542			-62.4428	0.08563
				57.2704	0.24368			-22.9837	0.19623			-62.5126	0.14066			0.81499	-0.2542			-62.4248	0.08569
				57.2884	0.24371			-22.9685	0.19624			-62.4963	0.14067			0.91499	-0.25422			-62.4089	0.08577
				57.305	0.24373			-22.9521	0.19625			-62.4798	0.14068			1.01499	-0.25423			-62.3925	0.08582
				57.3205	0.24375			-22.9357	0.19626			-62.4634	0.1407			1.11499	-0.25423			-62.3755	0.08586
				57.3385	0.24377			-22.9175	0.19627			-62.4471	0.14071			1.21499	-0.25431			-62.3577	0.08589
				57.3532	0.24379			-22.9008	0.19628			-62.4299	0.14074			1.31499	-0.25434			-62.3409	0.08593
				57.3709	0.2438			-22.8863	0.1963			-62.4135	0.14077			1.41499	-0.25426			-62.3253	0.08596
				57.3869	0.24381			-22.8682	0.19631			-62.3974	0.14085			1.51499	-0.25427			-62.3085	0.08599
				57.404	0.24383			-22.8507	0.19632			-62.3802	0.14095			1.61499	-0.25422			-62.2917	0.08602
				57.4216	0.24385			-22.8347	0.19633			-62.3626	0.14098			1.71499	-0.25428			-62.2748	0.08604
				57.438	0.24387			-22.8184	0.19634			-62.3446	0.14101			1.81499	-0.25435			-62.2586	0.08607
				57.4545	0.24389			-22.8022	0.19636			-62.3269	0.14103			1.91499	-0.25434			-62.2431	0.08614
				57.4708	0.24391			-22.7853	0.19637			-62.3124	0.14105			2.01499	-0.25439			-62.2251	0.08626
				57.4878	0.24393			-22.7685	0.19639			-62.2959	0.14106			2.11499	-0.25444			-62.2086	0.08633
				57.5043	0.24395			-22.7527	0.19641			-62.2807	0.14106			2.21499	-0.25445			-62.1922	0.08638
				57.5209	0.24397			-22.7347	0.19642			-62.2643	0.14106			2.31499	-0.25437			-62.1744	0.08641
				57.5367	0.244			-22.7181	0.19644			-62.2474	0.14107			2.41499	-0.25437			-62.1579	0.08647
				57.5535	0.24404			-22.7018	0.19646			-62.2277	0.14108			2.51499	-0.25441			-62.1412	0.08651
				57.5702	0.24408			-22.6845	0.19647			-62.2136	0.14109			2.61499	-0.25446			-62.1256	0.08654
				57.587	0.24411			-22.6674	0.19649			-62.1992	0.14111			2.71499	-0.25452			-62.1085	0.08658
				57.6047	0.24413			-22.6512	0.19651			-62.1825	0.14115			2.81499	-0.25459			-62.0912	0.08662
				57.6211	0.24416			-22.6344	0.19652			-62.1634	0.1412			2.91499	-0.25456			-62.0747	0.08668
				57.6382	0.24418			-22.618	0.19653			-62.1477	0.14123			3.01499	-0.25449			-62.0593	0.08673
				57.6549	0.2442			-22.6016	0.19655			-62.1319	0.14128			3.11499	-0.25441			-62.0408	0.08677
				57.671	0.24422			-22.5842	0.19657			-62.1137	0.14136			3.21499	-0.25442			-62.0245	0.0868
				57.6872	0.24424			-22.5693	0.19658			-62.0954	0.14142			3.31499	-0.2545			-62.0086	0.08683
				57.704	0.24425			-22.5528	0.1966			-62.0803	0.14144			3.41499	-0.25453			-61.9918	0.08686
				57.7208	0.24427			-22.535	0.19664			-62.0644	0.14147			3.51499	-0.25448			-61.976	0.08689
				57.7376	0.24428			-22.5181	0.19668			-62.0462	0.14149			3.61499	-0.25454			-61.9592	0.08691
				57.7547	0.2443			-22.501	0.19671			-62.0276	0.14151			3.71499	-0.25453			-61.9426	0.08693
				57.7702	0.24432			-22.4841	0.1968			-62.0147	0.14152			3.81499	-0.25458			-61.9255	0.08697
				57.7874	0.24434			-22.4686	0.19687			-61.9957	0.14154			3.91499	-0.25465			-61.9093	0.08699
				57.8034	0.24436			-22.4509	0.1969			-61.9792	0.14156			4.01499	-0.25463			-61.8918	0.08702
				57.82	0.24438			-22.4359	0.19693			-61.9636	0.14157			4.11499	-0.25462			-61.8761	0.08705
				57.8375	0.24441			-22.4186	0.19695			-61.9478	0.14158			4.21499	-0.25457			-61.8602	0.08707
				57.8533	0.24443			-22.4023	0.19697			-61.931	0.1416			4.31499	-0.25457			-61.8423	0.0871
				57.8706	0.24445			-22.3852	0.19698			-61.9122	0.14163			4.41499	-0.25461			-61.8266	0.08713
				57.8869	0.24448			-22.369	0.197			-61.8969	0.14165			4.51499	-0.25462			-61.8099	0.08717
				57.9037	0.2445			-22.3521	0.19701			-61.8801	0.14167			4.61499	-0.25461			-61.7929	0.08721
				57.9201	0.24451			-22.3358	0.19703			-61.8641	0.14169			4.71499	-0.25463			-61.7765	0.08724
				57.938	0.24453			-22.3187	0.19704			-61.8474	0.14171			4.81499	-0.25467			-61.7592	0.0873
				57.9541	0.24455			-22.3012	0.19705			-61.8296	0.14172			4.91499	-0.25475			-61.7415	0.08744
				57.9704	0.24457			-22.2845	0.19707			-61.8134	0.14173			5.01499	-0.25484			-61.7261	0.08764
				57.9872	0.24459			-22.2673	0.19708			-61.7956	0.14174			5.11499	-0.2548			-61.7087	0.0878
				58.004	0.24462			-22.252	0.19709			-61.7789	0.14175			5.21499	-0.2548			-61.6932	0.08785
				58.0205	0.24464			-22.2347	0.1971			-61.7631	0.14176			5.31499	-0.25479			-61.6756	0.08789
				58.0363	0.24466			-22.2198	0.19711			-61.7473	0.14177			5.41499	-0.25481			-61.6598	0.08792
				58.0534	0.24468			-22.2008	0.19712			-61.7286	0.14178			5.51499	-0.25492			-61.642	0.08799
				58.0706	0.24471			-22.1854	0.19713			-61.713	0.14179			5.61499	-0.255			-61.6258	0.08803
				58.0868	0.24473			-22.169	0.19714			-61.6947	0.1418			5.71499	-0.25495			-61.6104	0.08807
				58.1035	0.24475			-22.1526	0.19716			-61.6793	0.14182			5.81499	-0.25489			-61.5928	0.0881
				58.1197	0.24477			-22.1355	0.19718			-61.6644	0.14184			5.91499	-0.25486			-61.5775	0.08813
				58.1377	0.24479			-22.1186	0.1972			-61.6484	0.14185			6.01499	-0.25481			-61.5599	0.08817
				58.1543	0.2448			-22.1022	0.19722			-61.6296	0.14187			6.11499	-0.25477			-61.5438	0.08821
				58.1708	0.24483			-22.0851	0.19728			-61.6132	0.14188			6.21499	-0.25489			-61.5272	0.08825
				58.1875	0.24485			-22.0683	0.1973			-61.5973	0.14189			6.31499	-0.25495			-61.5097	0.08828
				58.2033	0.24487			-22.0532	0.19732			-61.5792	0.1419			6.41499	-0.25494			-61.493	0.08831
				58.2211	0.24492			-22.0352	0.19734			-61.5645	0.14191			6.51499	-0.25489			-61.476	0.08835
				58.2373	0.24494			-22.0179	0.19735			-61.5494	0.14193			6.61499	-0.25488			-61.4596	0.08839
				58.2539	0.24497			-22.001	0.19736			-61.5312	0.14195			6.71499	-0.2549			-61.444	0.08842
				58.2694	0.24499			-21.9856	0.19738			-61.5154	0.14197			6.81499	-0.25496			-61.4267	0.08845
				58.2864	0.24502			-21.9695	0.19739			-61.4984	0.14199			6.91499	-0.25503			-61.4091	0.08848
				58.304	0.24505			-21.953	0.1974			-61.4797	0.14201			7.01499	-0.25498			-61.3922	0.08851
				58.3205	0.24507			-21.9355	0.19741			-61.4627	0.14206			7.11499	-0.25501			-61.3768	0.08855
				58.3369	0.24509			-21.9184	0.19742			-61.4444	0.1421			7.21499	-0.25502			-61.3604	0.08859
				58.3537	0.24511			-21.9016	0.19743			-61.4279	0.14211			7.31499	-0.25505			-61.342	0.08863
				58.3707	0.24514			-21.8847	0.19744			-61.4139	0.14212			7.41499	-0.25506			-61.3254	0.08867
				58.3873	0.24517			-21.8687	0.19746			-61.3952	0.14213			7.51499	-0.25512			-61.3089	0.0887
				58.4039	0.24524			-21.8526	0.19747			-61.3795	0.14213			7.61499	-0.25515			-61.2914	0.08874
				58.4211	0.24531			-21.836	0.19749			-61.3626	0.14214			7.71499	-0.25511			-61.2763	0.08877
				58.4381	0.24534			-21.8189	0.19752			-61.3476	0.14215			7.81499	-0.2551			-61.2594	0.08879
				58.4544	0.24537			-21.803	0.19754			-61.331	0.14215			7.91499	-0.25505			-61.2425	0.08882
				58.4706	0.24539			-21.7855	0.19756			-61.3118	0.14216			8.01499	-0.25507			-61.2268	0.08884
				58.4868	0.24541			-21.7682	0.19759			-61.2973	0.14216			8.11499	-0.25506			-61.21	0.08887
				58.5047	0.24543			-21.7527	0.19762			-61.2804	0.14217			8.21499	-0.25511			-61.1937	0.0889
				58.5203	0.24545			-21.7357	0.19763			-61.2642	0.14219			8.31499	-0.25518			-61.1775	0.08893
				58.5374	0.24546			-21.7189	0.19764			-61.2471	0.14221			8.41499	-0.25529			-61.1603	0.08897
				58.5544	0.24548			-21.7015	0.19765			-61.2316	0.14222			8.51499	-0.25528			-61.1435	0.089
				58.5696	0.2455			-21.6847	0.19765			-61.2122	0.14224			8.61499	-0.25526			-61.1262	0.08904
				58.5875	0.24551			-21.669	0.19767			-61.1957	0.14227			8.71499	-0.25522			-61.11	0.08909
				58.604	0.24553			-21.6528	0.19768			-61.1804	0.14228			8.81499	-0.25519			-61.0931	0.08913
				58.6208	0.24556			-21.6351	0.19769			-61.1618	0.1423			8.91499	-0.25518			-61.0779	0.08917
				58.6378	0.24558			-21.6198	0.19771			-61.1475	0.14231			9.01499	-0.2553			-61.0609	0.0892
				58.6531	0.2456			-21.6016	0.19773			-61.1292	0.14232			9.11499	-0.25534			-61.0422	0.08923
				58.6704	0.24563			-21.5855	0.19775			-61.1148	0.14233			9.21499	-0.25535			-61.0266	0.08927
				58.6876	0.24565			-21.5692	0.19777			-61.098	0.14235			9.31499	-0.25533			-61.0099	0.08935
				58.7044	0.24568			-21.5526	0.19779			-61.0837	0.14236			9.41499	-0.25534			-60.9925	0.08952
				58.7212	0.2457			-21.5359	0.19781			-61.0648	0.14238			9.51499	-0.25541			-60.9767	0.08966
				58.7375	0.24572			-21.5184	0.19782			-61.0459	0.14239			9.61499	-0.25539			-60.9598	0.08969
				58.7539	0.24573			-21.5031	0.19784			-61.0318	0.1424			9.71499	-0.25535			-60.9426	0.08975
				58.77	0.24575			-21.4857	0.19786			-61.0124	0.14242			9.81499	-0.25534			-60.9259	0.08979
				58.7876	0.24577			-21.4694	0.19788			-60.9973	0.14244			9.91499	-0.25547			-60.9098	0.08983
				58.8037	0.24579			-21.4522	0.19789			-60.9805	0.14245			10.015	-0.25554			-60.8939	0.08987
				58.8204	0.24581			-21.4351	0.1979			-60.9659	0.14247			10.115	-0.25561			-60.8776	0.0899
				58.8371	0.24584			-21.4203	0.19791			-60.9475	0.14248			10.215	-0.25561			-60.8606	0.08994
				58.8533	0.24586			-21.4034	0.19792			-60.9318	0.14249			10.315	-0.25551			-60.843	0.08997
				58.8697	0.24588			-21.3859	0.19793			-60.9145	0.14253			10.415	-0.25553			-60.8272	0.09001
				58.8877	0.24591			-21.3702	0.19794			-60.8959	0.14259			10.515	-0.25545			-60.8092	0.09004
				58.9032	0.24593			-21.3527	0.19794			-60.8797	0.14263			10.615	-0.25547			-60.793	0.09007
				58.9207	0.24595			-21.3353	0.19795			-60.8641	0.14265			10.715	-0.25552			-60.7768	0.09011
				58.9362	0.24597			-21.3179	0.19796			-60.8464	0.14267			10.815	-0.25553			-60.76	0.09014
				58.9535	0.24599			-21.3028	0.19798			-60.8306	0.14267			10.915	-0.25558			-60.7439	0.09017
				58.9693	0.24602			-21.2865	0.19801			-60.814	0.14267			11.015	-0.2556			-60.7258	0.09021
				58.986	0.24604			-21.2695	0.19803			-60.7972	0.14267			11.115	-0.25568			-60.7101	0.09025
				59.004	0.24607			-21.2527	0.19805			-60.7797	0.14267			11.215	-0.2557			-60.6936	0.09028
				59.0197	0.2461			-21.2358	0.19808			-60.7654	0.14266			11.315	-0.25579			-60.6766	0.09032
				59.0376	0.24614			-21.2178	0.1981			-60.7487	0.14265			11.415	-0.25576			-60.6593	0.09035
				59.053	0.24616			-21.2021	0.19812			-60.7334	0.14264			11.515	-0.25577			-60.6447	0.09038
				59.07	0.24619			-21.1865	0.19814			-60.715	0.14264			11.615	-0.25573			-60.6281	0.09041
				59.0868	0.24622			-21.169	0.19815			-60.6986	0.14265			11.715	-0.2557			-60.6115	0.09045
				59.1031	0.24625			-21.1528	0.19816			-60.6813	0.14267			11.815	-0.25574			-60.5939	0.09048
				59.1206	0.24628			-21.1373	0.19817			-60.6664	0.14268			11.915	-0.25577			-60.5763	0.09052
				59.1363	0.24631			-21.1186	0.19818			-60.6501	0.1427			12.015	-0.25574			-60.5602	0.09064
				59.1532	0.24633			-21.1042	0.1982			-60.6343	0.14272			12.115	-0.25578			-60.5425	0.0907
				59.1704	0.24636			-21.0861	0.19822			-60.6156	0.14278			12.215	-0.25584			-60.5263	0.09079
				59.1869	0.24639			-21.0718	0.19824			-60.5979	0.14286			12.315	-0.25587			-60.5108	0.09087
				59.2036	0.24642			-21.0536	0.19826			-60.5808	0.1429			12.415	-0.25595			-60.4924	0.09091
				59.2201	0.24644			-21.0358	0.19828			-60.5644	0.14292			12.515	-0.25596			-60.4763	0.09095
				59.237	0.24646			-21.019	0.1983			-60.5469	0.14293			12.615	-0.25597			-60.4617	0.09098
				59.2539	0.24648			-21.0035	0.19832			-60.5275	0.14294			12.715	-0.25595			-60.444	0.091
				59.2699	0.24649			-20.9858	0.19833			-60.5114	0.14295			12.815	-0.2559			-60.4271	0.09103
				59.2874	0.24651			-20.9704	0.19834			-60.4968	0.14296			12.915	-0.25585			-60.4112	0.09106
				59.3036	0.24653			-20.9531	0.19835			-60.4806	0.14297			13.015	-0.25589			-60.3947	0.09109
				59.3206	0.24655			-20.9374	0.19836			-60.4634	0.14298			13.115	-0.25596			-60.3777	0.09112
				59.3374	0.24656			-20.92	0.19837			-60.4476	0.14299			13.215	-0.25601			-60.3615	0.09115
				59.3536	0.24659			-20.904	0.19839			-60.43	0.14301			13.315	-0.25616			-60.3436	0.09117
				59.3705	0.24661			-20.8866	0.1984			-60.4138	0.14303			13.415	-0.25612			-60.3271	0.0912
				59.3867	0.24663			-20.869	0.19842			-60.3972	0.14304			13.515	-0.25614			-60.3106	0.09124
				59.4037	0.24666			-20.853	0.19843			-60.3795	0.14305			13.615	-0.25614			-60.2939	0.09127
				59.4206	0.24668			-20.8359	0.19844			-60.3653	0.14307			13.715	-0.25613			-60.2773	0.0913
				59.4375	0.2467			-20.8201	0.19845			-60.3489	0.14308			13.815	-0.25614			-60.2603	0.09133
				59.4534	0.24671			-20.802	0.19845			-60.3322	0.14309			13.915	-0.25613			-60.2439	0.09143
				59.4705	0.24673			-20.7864	0.19845			-60.315	0.1431			14.015	-0.25617			-60.2279	0.09153
				59.4873	0.24675			-20.77	0.19846			-60.298	0.1431			14.115	-0.25622			-60.2116	0.09167
				59.5037	0.24677			-20.7524	0.19848			-60.2798	0.14312			14.215	-0.25628			-60.1949	0.09177
				59.5199	0.24678			-20.7361	0.19849			-60.264	0.14313			14.315	-0.2563			-60.1773	0.09187
				59.5367	0.2468			-20.7191	0.19851			-60.2477	0.14314			14.415	-0.25631			-60.1613	0.09198
				59.5531	0.24682			-20.7035	0.19853			-60.2313	0.14315			14.515	-0.25629			-60.1454	0.09209
				59.5699	0.24685			-20.6859	0.19854			-60.2169	0.14316			14.615	-0.25625			-60.1277	0.09212
				59.5872	0.24688			-20.6697	0.19855			-60.1951	0.14317			14.715	-0.25622			-60.1105	0.09216
				59.6027	0.2469			-20.6534	0.19857			-60.1795	0.14319			14.815	-0.25622			-60.0938	0.09219
				59.6199	0.24693			-20.6369	0.19857			-60.1636	0.1432			14.915	-0.25623			-60.0767	0.09222
				59.6373	0.24695			-20.6197	0.19857			-60.1472	0.14322			15.015	-0.25628			-60.0596	0.09226
				59.6536	0.24698			-20.603	0.19858			-60.1291	0.14323			15.115	-0.25651			-60.0442	0.09229
				59.6705	0.24699			-20.5865	0.19858			-60.1139	0.14323			15.215	-0.25661			-60.0269	0.09232
				59.6868	0.24701			-20.569	0.19859			-60.0989	0.14323			15.315	-0.25642			-60.0109	0.09235
				59.7034	0.24702			-20.5542	0.19861			-60.0812	0.14324			15.415	-0.25652			-59.9945	0.09239
				59.7199	0.24703			-20.5365	0.19863			-60.0643	0.14325			15.515	-0.25667			-59.9785	0.09242
				59.7374	0.24705			-20.52	0.19866			-60.0472	0.14324			15.615	-0.25665			-59.9627	0.09248
				59.7535	0.24707			-20.5031	0.19871			-60.0305	0.14324			15.715	-0.2566			-59.9441	0.09252
				59.77	0.24709			-20.4866	0.19875			-60.015	0.14324			15.815	-0.25653			-59.9276	0.09256
				59.788	0.24711			-20.4702	0.19879			-59.9978	0.14324			15.915	-0.25666			-59.9109	0.09259
				59.8039	0.24713			-20.4536	0.19881			-59.9827	0.14324			16.015	-0.25669			-59.8933	0.09262
				59.8206	0.24716			-20.4364	0.19882			-59.9673	0.14325			16.115	-0.25668			-59.8774	0.09265
				59.8376	0.24718			-20.4189	0.19883			-59.9503	0.14325			16.215	-0.25672			-59.8608	0.09268
				59.8533	0.2472			-20.403	0.19883			-59.9338	0.14325			16.315	-0.25675			-59.8438	0.09272
				59.8704	0.24722			-20.3864	0.19883			-59.9168	0.14326			16.415	-0.25672			-59.8281	0.09275
				59.8873	0.24723			-20.3702	0.19884			-59.8986	0.14328			16.515	-0.25673			-59.8104	0.09278
				59.9036	0.24724			-20.3529	0.19884			-59.8825	0.14336			16.615	-0.25674			-59.7949	0.09281
				59.9217	0.24726			-20.3362	0.19885			-59.8653	0.14347			16.715	-0.2568			-59.7775	0.09285
				59.9371	0.24728			-20.3202	0.19886			-59.8488	0.14351			16.815	-0.2569			-59.7601	0.09288
				59.9537	0.2473			-20.3041	0.19888			-59.8312	0.14353			16.915	-0.25697			-59.7438	0.09292
				59.9705	0.24732			-20.2866	0.1989			-59.8144	0.14354			17.015	-0.25691			-59.7268	0.09296
				59.9865	0.24736			-20.2701	0.19892			-59.7986	0.14355			17.115	-0.25691			-59.7104	0.09299
				60.0036	0.24747			-20.2536	0.19894			-59.7822	0.14356			17.215	-0.25693			-59.6941	0.09303
				60.0207	0.24766			-20.2371	0.19896			-59.7675	0.14357			17.315	-0.25701			-59.677	0.09306
				60.0369	0.2478			-20.2197	0.19897			-59.7498	0.14358			17.415	-0.25704			-59.6612	0.09309
				60.0533	0.24787			-20.2028	0.19899			-59.7339	0.14358			17.515	-0.25701			-59.6449	0.09313
				60.0702	0.2479			-20.1859	0.19901			-59.7179	0.14359			17.615	-0.25699			-59.628	0.09317
				60.0877	0.24792			-20.1703	0.19902			-59.6997	0.1436			17.715	-0.25709			-59.6117	0.0932
				60.105	0.24794			-20.1529	0.19904			-59.6815	0.14362			17.815	-0.25709			-59.5939	0.09323
				60.1201	0.24796			-20.1363	0.19905			-59.6644	0.14364			17.915	-0.2571			-59.5782	0.09326
				60.138	0.24798			-20.1189	0.19906			-59.6493	0.14368			18.015	-0.25711			-59.5615	0.09329
				60.1537	0.24799			-20.1034	0.19907			-59.6321	0.14371			18.115	-0.2571			-59.5455	0.09332
				60.1701	0.24801			-20.0868	0.19908			-59.6143	0.14372			18.215	-0.2571			-59.5295	0.09336
				60.1874	0.24803			-20.0692	0.19909			-59.5977	0.14373			18.315	-0.25711			-59.513	0.09339
				60.2049	0.24805			-20.053	0.19909			-59.5808	0.14375			18.415	-0.25722			-59.4947	0.09343
				60.2207	0.24806			-20.0361	0.19909			-59.5649	0.1438			18.515	-0.25724			-59.478	0.09347
				60.2374	0.24808			-20.0193	0.1991			-59.5481	0.14381			18.615	-0.25727			-59.462	0.09351
				60.2547	0.2481			-20.0037	0.1991			-59.5314	0.14383			18.715	-0.25729			-59.4442	0.09358
				60.2705	0.24813			-19.9876	0.19911			-59.5152	0.14384			18.815	-0.25734			-59.4271	0.09362
				60.2864	0.24815			-19.9702	0.19912			-59.4963	0.14385			18.915	-0.25731			-59.4119	0.09366
				60.3026	0.24817			-19.9541	0.19912			-59.479	0.14385			19.015	-0.25734			-59.396	0.0937
				60.3205	0.24819			-19.9376	0.19914			-59.4653	0.14385			19.115	-0.25734			-59.3792	0.09373
				60.3378	0.24821			-19.9196	0.19916			-59.4458	0.14385			19.215	-0.2573			-59.3614	0.09377
				60.3539	0.24823			-19.904	0.19917			-59.4323	0.14385			19.315	-0.25735			-59.3448	0.09381
				60.3702	0.24828			-19.8866	0.19919			-59.4148	0.14384			19.415	-0.25755			-59.3277	0.09385
				60.3872	0.2483			-19.8701	0.1992			-59.4004	0.14384			19.515	-0.25761			-59.313	0.09389
				60.403	0.24832			-19.8534	0.19921			-59.3839	0.14385			19.615	-0.25766			-59.2955	0.09392
				60.4205	0.24834			-19.8366	0.19922			-59.3667	0.14385			19.715	-0.25759			-59.2787	0.09396
				60.4368	0.24836			-19.8218	0.19923			-59.3485	0.14388			19.815	-0.25759			-59.2614	0.094
				60.4543	0.24838			-19.8032	0.19924			-59.3319	0.14391			19.915	-0.25759			-59.2457	0.09403
				60.4704	0.2484			-19.787	0.19925			-59.3126	0.14396			20.015	-0.25753			-59.228	0.09407
				60.4868	0.24842			-19.7714	0.19927			-59.2976	0.14397			20.115	-0.2575			-59.2117	0.0941
				60.5031	0.24843			-19.7541	0.19928			-59.2801	0.14398			20.215	-0.25749			-59.1953	0.09413
				60.5194	0.24845			-19.7365	0.1993			-59.2638	0.14399			20.315	-0.2575			-59.1791	0.09416
				60.5364	0.24847			-19.7192	0.19935			-59.2463	0.144			20.415	-0.25756			-59.1622	0.09419
				60.553	0.24849			-19.7031	0.19946			-59.2295	0.144			20.515	-0.25755			-59.145	0.09423
				60.5703	0.24852			-19.6872	0.19964			-59.2161	0.144			20.615	-0.25762			-59.1292	0.09426
				60.5877	0.24854			-19.6706	0.19976			-59.1992	0.14401			20.715	-0.25768			-59.1128	0.0943
				60.6034	0.24857			-19.6536	0.19979			-59.1827	0.14401			20.815	-0.25767			-59.0963	0.09434
				60.6213	0.2486			-19.6357	0.19981			-59.1648	0.14402			20.915	-0.25766			-59.0797	0.09437
				60.637	0.24863			-19.6206	0.19982			-59.1483	0.14404			21.015	-0.25767			-59.0613	0.09441
				60.654	0.24866			-19.6035	0.19984			-59.1333	0.14406			21.115	-0.25766			-59.0449	0.09445
				60.6707	0.24868			-19.5875	0.19985			-59.1154	0.14407			21.215	-0.25778			-59.0297	0.09449
				60.6869	0.24872			-19.5709	0.19985			-59.0984	0.14408			21.315	-0.25791			-59.0127	0.09452
				60.7034	0.24874			-19.5544	0.19985			-59.0822	0.1441			21.415	-0.25788			-58.9955	0.09456
				60.7198	0.24877			-19.5374	0.19986			-59.0624	0.14411			21.515	-0.25784			-58.9784	0.0946
				60.7364	0.24879			-19.5209	0.19988			-59.0473	0.14413			21.615	-0.25783			-58.9621	0.09463
				60.7546	0.24881			-19.5046	0.19989			-59.0309	0.14414			21.715	-0.25782			-58.9464	0.09467
				60.771	0.24882			-19.4878	0.19991			-59.0128	0.14415			21.815	-0.25786			-58.9295	0.09471
				60.7877	0.24884			-19.4719	0.19992			-58.9964	0.14417			21.915	-0.25795			-58.9126	0.09474
				60.8038	0.24886			-19.4548	0.19992			-58.9814	0.14417			22.015	-0.25794			-58.8961	0.09477
				60.8211	0.24888			-19.4373	0.19993			-58.9644	0.14419			22.115	-0.25793			-58.8792	0.0948
				60.8361	0.24889			-19.4212	0.19995			-58.9472	0.14422			22.215	-0.25795			-58.863	0.09483
				60.8537	0.24891			-19.4029	0.19996			-58.9305	0.14424			22.315	-0.258			-58.8471	0.09487
				60.8703	0.24894			-19.3879	0.19998			-58.9158	0.14425			22.415	-0.25804			-58.8292	0.0949
				60.8866	0.24897			-19.3711	0.19999			-58.8983	0.14427			22.515	-0.25805			-58.8142	0.09494
				60.9031	0.249			-19.3532	0.20001			-58.8799	0.14428			22.615	-0.25801			-58.7952	0.09498
				60.919	0.24902			-19.3371	0.20003			-58.8648	0.1443			22.715	-0.25803			-58.7795	0.09502
				60.9368	0.24904			-19.32	0.20005			-58.8483	0.14431			22.815	-0.25806			-58.7623	0.09505
				60.9537	0.24906			-19.3032	0.20007			-58.8304	0.14432			22.915	-0.25811			-58.7459	0.09509
				60.9702	0.24908			-19.2867	0.20008			-58.8156	0.14432			23.015	-0.2581			-58.7291	0.09513
				60.9866	0.2491			-19.2706	0.20009			-58.7985	0.14433			23.115	-0.25805			-58.7128	0.09517
				61.0044	0.24912			-19.2532	0.2001			-58.7825	0.14434			23.215	-0.25806			-58.6977	0.09521
				61.0189	0.24914			-19.237	0.20011			-58.7664	0.14435			23.315	-0.25809			-58.68	0.09527
				61.0366	0.24915			-19.2201	0.20012			-58.7492	0.14436			23.415	-0.25808			-58.662	0.09539
				61.0526	0.24917			-19.2039	0.20013			-58.7309	0.14438			23.515	-0.2581			-58.6467	0.09545
				61.0701	0.2492			-19.1873	0.20015			-58.714	0.14438			23.615	-0.25811			-58.6291	0.09553
				61.0874	0.24922			-19.1695	0.20016			-58.6988	0.14439			23.715	-0.25812			-58.6132	0.09559
				61.1036	0.24925			-19.154	0.20017			-58.6839	0.1444			23.815	-0.25819			-58.5965	0.09563
				61.1198	0.24928			-19.1363	0.20018			-58.6656	0.14442			23.915	-0.25819			-58.579	0.09566
				61.1375	0.2493			-19.1188	0.20019			-58.6499	0.14442			24.015	-0.25822			-58.5617	0.09569
				61.1538	0.24933			-19.1035	0.2002			-58.6327	0.14443			24.115	-0.25825			-58.5454	0.09572
				61.1703	0.24936			-19.0866	0.20021			-58.6164	0.14444			24.215	-0.25827			-58.528	0.09575
				61.1872	0.24938			-19.0707	0.20021			-58.5996	0.14445			24.315	-0.25827			-58.5126	0.09578
				61.2039	0.2494			-19.0545	0.20022			-58.584	0.14448			24.415	-0.25831			-58.495	0.09582
				61.2211	0.24942			-19.0364	0.20023			-58.567	0.14452			24.515	-0.25836			-58.4782	0.09585
				61.2372	0.24944			-19.0199	0.20024			-58.5495	0.14454			24.615	-0.25833			-58.4635	0.09588
				61.253	0.24946			-19.004	0.20025			-58.5321	0.14456			24.715	-0.25841			-58.4455	0.09591
				61.2698	0.24948			-18.9871	0.20026			-58.5154	0.14458			24.815	-0.25844			-58.4285	0.09595
				61.2861	0.2495			-18.9706	0.20027			-58.4963	0.14461			24.915	-0.25845			-58.4129	0.09598
				61.3022	0.24952			-18.9533	0.20027			-58.4811	0.14463			25.015	-0.25842			-58.3952	0.09602
				61.3193	0.24954			-18.9361	0.20029			-58.4665	0.14465			25.115	-0.25841			-58.3789	0.09606
				61.3361	0.24957			-18.9214	0.2003			-58.4501	0.14466			25.215	-0.25844			-58.3614	0.09609
				61.3523	0.24959			-18.9036	0.20033			-58.432	0.14467			25.315	-0.25843			-58.3457	0.09613
				61.3697	0.24962			-18.8873	0.20035			-58.4153	0.14468			25.415	-0.25849			-58.3296	0.09617
				61.3857	0.24964			-18.8699	0.20037			-58.3986	0.14469			25.515	-0.25857			-58.313	0.0962
				61.4028	0.24967			-18.8525	0.20039			-58.3804	0.14471			25.615	-0.25858			-58.2964	0.09623
				61.42	0.24969			-18.8365	0.2004			-58.367	0.14472			25.715	-0.25858			-58.2791	0.09626
				61.436	0.24972			-18.8199	0.20041			-58.3497	0.14472			25.815	-0.25855			-58.264	0.09628
				61.4527	0.24974			-18.8027	0.20042			-58.3342	0.14474			25.915	-0.25861			-58.2461	0.09631
				61.4696	0.24976			-18.7879	0.20043			-58.3165	0.14476			26.015	-0.25861			-58.2303	0.09634
				61.4859	0.24978			-18.7708	0.20043			-58.3	0.14478			26.115	-0.2587			-58.2143	0.09637
				61.5025	0.2498			-18.7534	0.20044			-58.2835	0.14481			26.215	-0.25873			-58.1962	0.09639
				61.5194	0.24982			-18.7372	0.20045			-58.2651	0.14484			26.315	-0.25874			-58.179	0.09642
				61.5359	0.24985			-18.7198	0.20047			-58.2465	0.14487			26.415	-0.2587			-58.1622	0.09646
				61.5518	0.24986			-18.7034	0.20049			-58.2311	0.14489			26.515	-0.25868			-58.1453	0.09654
				61.5704	0.24988			-18.6868	0.2005			-58.2153	0.14491			26.615	-0.25874			-58.1306	0.09671
				61.5865	0.2499			-18.6696	0.20051			-58.1987	0.14492			26.715	-0.25877			-58.1126	0.09695
				61.6033	0.24992			-18.6535	0.20052			-58.1829	0.14492			26.815	-0.25882			-58.0959	0.09716
				61.6192	0.24993			-18.6364	0.20053			-58.1652	0.14492			26.915	-0.25881			-58.0792	0.09729
				61.6361	0.24996			-18.6214	0.20054			-58.1482	0.14492			27.015	-0.25879			-58.0616	0.09751
				61.6529	0.24998			-18.6035	0.20055			-58.1321	0.14491			27.115	-0.25881			-58.045	0.09769
				61.6705	0.25			-18.5871	0.20055			-58.1158	0.1449			27.215	-0.25889			-58.0282	0.09778
				61.6865	0.25003			-18.5699	0.20056			-58.098	0.1449			27.315	-0.2589			-58.0132	0.09781
				61.7024	0.25006			-18.5531	0.20057			-58.0813	0.14491			27.415	-0.25886			-57.9955	0.09784
				61.7201	0.25008			-18.5367	0.20057			-58.0655	0.14492			27.515	-0.25891			-57.9797	0.09787
				61.7369	0.25011			-18.5204	0.20058			-58.0495	0.14493			27.615	-0.25903			-57.9637	0.09789
[truncated: 12,397 more rows]
