# Supplementary material for: Scalable production of structurally colored composite films by shearing supramolecular composites of polymers and colloids
Source: Nat Commun. 2024 Feb 29;15:1874. doi: 10.1038/s41467-024-46237-4 (PMC10904808; doi:10.1038/s41467-024-46237-4)
Supplement: Supplementary file 3 — Source Data [file 41467_2024_46237_MOESM3_ESM.zip › Source of Data/Supplementary Fig.26.xls]

## Sheet: Sheet1
PAA
Before shearing				After shearing
Wavelength (nm)	Reflectance (%)			Wavelength (nm)	Reflectance (%)
344.93	-307.416			344.93	87.342
345.15	-307.416			345.15	87.342
345.37	-307.416			345.37	87.342
345.59	-133.382			345.59	102.486
345.81	88.021			345.81	-229.61
346.03	-245.093			346.03	-10.266
346.24	-807.589			346.24	54.645
346.46	326570			346.46	38.764
346.68	434.937			346.68	-46.088
346.9	74.906			346.9	-128.275
347.12	47.494			347.12	-1.818
347.34	150.975			347.34	128.959
347.56	58.675			347.56	-125.43
347.77	11.92			347.77	25.08
347.99	32.957			347.99	37.24
348.21	28.23			348.21	42.991
348.43	23.509			348.43	38.023
348.65	20.616			348.65	30.238
348.87	21.739			348.87	30.582
349.08	30.444			349.08	29.563
349.3	28.242			349.3	30.062
349.52	28.997			349.52	28.308
349.74	30.969			349.74	26.838
349.96	29.246			349.96	26.057
350.18	22.402			350.18	26.352
350.39	23.695			350.39	27.064
350.61	25.122			350.61	24.944
350.83	21.135			350.83	25.171
351.05	22.065			351.05	22.361
351.27	25.218			351.27	22.674
351.49	26.727			351.49	22.811
351.7	21.745			351.7	23.838
351.92	15.191			351.92	23.956
352.14	14.024			352.14	23.067
352.36	10.971			352.36	23.092
352.58	11.514			352.58	25.36
352.8	9.2			352.8	24.541
353.01	11.8			353.01	25.964
353.23	12.867			353.23	25.266
353.45	15.158			353.45	25.958
353.67	16.314			353.67	26.505
353.89	19.37			353.89	26.464
354.1	18.951			354.1	26.183
354.32	18.584			354.32	26.684
354.54	21.303			354.54	25.722
354.76	22.231			354.76	25.924
354.98	26.3			354.98	25.743
355.19	26.035			355.19	26.463
355.41	26.888			355.41	26.77
355.63	26.622			355.63	29.396
355.85	26.602			355.85	27.471
356.07	26.167			356.07	28.389
356.28	25.866			356.28	28.705
356.5	22.219			356.5	27.938
356.72	18.663			356.72	28.302
356.94	20.81			356.94	29.344
357.16	21.707			357.16	29.787
357.37	20.237			357.37	29.352
357.59	21.31			357.59	30.077
357.81	20.184			357.81	30.205
358.03	22.317			358.03	29.171
358.25	21.644			358.25	28.845
358.46	22.328			358.46	27.449
358.68	19.621			358.68	28.532
358.9	19.747			358.9	28.836
359.12	18.693			359.12	27.924
359.33	21.781			359.33	26.673
359.55	24.012			359.55	27.131
359.77	20.825			359.77	25.904
359.99	21.961			359.99	24.948
360.21	21.935			360.21	24.633
360.42	19.3			360.42	24.874
360.64	18.044			360.64	24.855
360.86	16.158			360.86	24.848
361.08	14.711			361.08	23.519
361.29	13.587			361.29	24.03
361.51	15.015			361.51	23.749
361.73	14.817			361.73	21.993
361.95	17.39			361.95	22.054
362.17	17.12			362.17	22.229
362.38	15.785			362.38	21.508
362.6	17.291			362.6	21.711
362.82	15.211			362.82	21.345
363.04	15.654			363.04	20.62
363.25	16.608			363.25	19.612
363.47	15.685			363.47	18.725
363.69	14.932			363.69	18.47
363.91	16.555			363.91	19.242
364.12	17.747			364.12	18.306
364.34	15.947			364.34	19.126
364.56	15.536			364.56	19.198
364.78	14.503			364.78	18.519
364.99	15.857			364.99	19.589
365.21	16.618			365.21	20.245
365.43	15.862			365.43	19.34
365.65	14.872			365.65	19.265
365.86	15.114			365.86	19.827
366.08	15.417			366.08	19.661
366.3	15.249			366.3	20.46
366.52	15.891			366.52	21.341
366.73	12.197			366.73	20.182
366.95	13.823			366.95	20.153
367.17	18.207			367.17	18.001
367.39	18.219			367.39	18.48
367.6	16.448			367.6	19.528
367.82	17.584			367.82	19.363
368.04	19.025			368.04	19.03
368.25	19.719			368.25	19.099
368.47	21.462			368.47	20.159
368.69	21.038			368.69	20.162
368.91	22.371			368.91	20.508
369.12	21.58			369.12	20.001
369.34	21.245			369.34	18.1
369.56	23.756			369.56	18.954
369.78	21.689			369.78	18.483
369.99	18.759			369.99	19.013
370.21	17.682			370.21	19.616
370.43	18.196			370.43	18.774
370.64	16.556			370.64	18.04
370.86	15.108			370.86	19.01
371.08	17.346			371.08	19.595
371.3	16.555			371.3	19.53
371.51	16.632			371.51	19.984
371.73	15.64			371.73	20.032
371.95	17.45			371.95	20.39
372.16	18.882			372.16	21.795
372.38	18.247			372.38	21.451
372.6	20.244			372.6	21.581
372.81	20.402			372.81	21.772
373.03	20.868			373.03	20.672
373.25	21.093			373.25	20.099
373.47	22.2			373.47	19.181
373.68	21.766			373.68	17.439
373.9	19.121			373.9	17.317
374.12	20.446			374.12	17.242
374.33	19.703			374.33	17.797
374.55	19.516			374.55	17.27
374.77	18.202			374.77	17.095
374.98	16.626			374.98	16.185
375.2	17.415			375.2	15.698
375.42	16.67			375.42	16.649
375.64	16.56			375.64	16.872
375.85	14.906			375.85	17.821
376.07	15.069			376.07	18.014
376.29	12.307			376.29	19.607
376.5	12.986			376.5	19.753
376.72	12.55			376.72	20.587
376.94	12.236			376.94	20.561
377.15	12.89			377.15	19.757
377.37	11.259			377.37	20.244
377.59	11.856			377.59	19.951
377.8	11.961			377.8	19.846
378.02	12.153			378.02	20.038
378.24	11.848			378.24	19.547
378.45	13.373			378.45	18.963
378.67	14.706			378.67	18.43
378.89	14.868			378.89	18.616
379.1	16.299			379.1	18.376
379.32	16.046			379.32	18.161
379.54	18.12			379.54	17.511
379.75	17.734			379.75	17.08
379.97	17.664			379.97	16.857
380.19	19.169			380.19	17.094
380.4	19.073			380.4	17.286
380.62	19.22			380.62	17.655
380.84	18.511			380.84	18.296
381.05	18.758			381.05	18.253
381.27	16.677			381.27	18.399
381.49	16.874			381.49	18.423
381.7	16.771			381.7	18.717
381.92	16.077			381.92	18.205
382.14	15.416			382.14	19.044
382.35	14.383			382.35	18.679
382.57	14.492			382.57	18.669
382.79	16.537			382.79	18.9
383	16.066			383	18.529
383.22	15.981			383.22	18.439
383.43	15.679			383.43	18.735
383.65	15.225			383.65	18.164
383.87	13.789			383.87	17.968
384.08	15.083			384.08	18.111
384.3	15.654			384.3	18.265
384.52	14.997			384.52	18.357
384.73	15.151			384.73	18.505
384.95	15.604			384.95	18.403
385.17	15.54			385.17	18.604
385.38	15.39			385.38	18.405
385.6	14.478			385.6	18.83
385.81	14.786			385.81	18.932
386.03	14.974			386.03	19.306
386.25	16.532			386.25	19.11
386.46	17.147			386.46	19.569
386.68	17.665			386.68	19.716
386.9	17.048			386.9	19.958
387.11	16.726			387.11	19.309
387.33	16.618			387.33	19.043
387.54	17.409			387.54	19.29
387.76	17.121			387.76	19.092
387.98	16.451			387.98	19.175
388.19	15.775			388.19	19.429
388.41	15.008			388.41	18.579
388.63	15.044			388.63	18.361
388.84	13.999			388.84	17.948
389.06	12.02			389.06	17.622
389.27	13.006			389.27	17.548
389.49	14.231			389.49	18.115
389.71	14.408			389.71	17.998
389.92	14.317			389.92	18.233
390.14	13.945			390.14	18.605
390.35	12.848			390.35	18.013
390.57	13.074			390.57	18.022
390.79	14.053			390.79	18.276
391	14.241			391	18.134
391.22	15.292			391.22	18.835
391.43	14.565			391.43	18.828
391.65	16.563			391.65	18.875
391.87	17.46			391.87	18.981
392.08	16.781			392.08	18.917
392.3	16.12			392.3	18.138
392.51	15.659			392.51	18.167
392.73	14.693			392.73	18.586
392.95	15.863			392.95	18.335
393.16	16.262			393.16	18.641
393.38	17.429			393.38	18.324
393.59	16.777			393.59	17.985
393.81	17.172			393.81	18.333
394.02	16.943			394.02	17.427
394.24	17.584			394.24	17.324
394.46	16.889			394.46	17.352
394.67	17.401			394.67	17.554
394.89	17.141			394.89	17.253
395.1	16.767			395.1	17.689
395.32	17.147			395.32	17.788
395.54	17.438			395.54	17.324
395.75	17.774			395.75	17.309
395.97	18.099			395.97	17.549
396.18	16.277			396.18	17.614
396.4	16.403			396.4	17.82
396.61	16.371			396.61	17.675
396.83	15.769			396.83	18.276
397.05	15.634			397.05	18.495
397.26	15.721			397.26	18.417
397.48	15.132			397.48	18.416
397.69	15.248			397.69	18.595
397.91	15.788			397.91	17.938
398.12	15.92			398.12	17.539
398.34	15.525			398.34	17.713
398.55	15.784			398.55	17.67
398.77	15.971			398.77	17.238
398.99	16.983			398.99	17.258
399.2	16.784			399.2	17.1
399.42	15.953			399.42	16.655
399.63	16.364			399.63	16.571
399.85	15.574			399.85	16.192
400.06	15.437			400.06	16.087
400.28	15.82			400.28	16.072
400.49	15.344			400.49	15.835
400.71	15.03			400.71	16.198
400.92	14.655			400.92	16.389
401.14	15.904			401.14	16.463
401.36	14.489			401.36	16.733
401.57	14.189			401.57	16.749
401.79	13.982			401.79	16.691
402	14.657			402	16.434
402.22	15.208			402.22	16.712
402.43	15.363			402.43	16.462
402.65	16.015			402.65	16.694
402.86	16.218			402.86	16.752
403.08	15.735			403.08	16.698
403.29	15.89			403.29	16.759
403.51	16.158			403.51	16.807
403.72	16.849			403.72	16.833
403.94	16.658			403.94	16.525
404.15	17.561			404.15	16.04
404.37	18.074			404.37	16.26
404.58	18.314			404.58	16.605
404.8	17.853			404.8	16.846
405.02	18.139			405.02	16.719
405.23	17.619			405.23	16.958
405.45	17.329			405.45	17.028
405.66	17.618			405.66	16.989
405.88	17.575			405.88	17.189
406.09	17.792			406.09	17.226
406.31	17.972			406.31	17.088
406.52	18.366			406.52	17.001
406.74	17.961			406.74	17.196
406.95	17.852			406.95	17.177
407.17	17.452			407.17	16.761
407.38	16.805			407.38	16.759
407.6	16.927			407.6	16.767
407.81	16.841			407.81	16.848
408.03	16.691			408.03	16.725
408.24	17.203			408.24	16.441
408.46	16.814			408.46	16.613
408.67	16.923			408.67	16.496
408.89	17.098			408.89	16.565
409.1	16.695			409.1	16.718
409.32	16.045			409.32	16.834
409.53	16.146			409.53	17.008
409.75	16.128			409.75	17.353
409.96	15.637			409.96	17.725
410.18	16.364			410.18	17.586
410.39	16.491			410.39	17.472
410.61	16.839			410.61	17.195
410.82	16.813			410.82	17.081
411.04	16.336			411.04	17.17
411.25	15.874			411.25	16.995
411.46	15.446			411.46	16.928
411.68	15.133			411.68	16.721
411.89	15.317			411.89	16.816
412.11	15.105			412.11	16.823
412.32	15.534			412.32	16.755
412.54	14.954			412.54	16.577
412.75	15.403			412.75	16.522
412.97	15.19			412.97	16.302
413.18	15.254			413.18	16.272
413.4	15.166			413.4	16.573
413.61	15.812			413.61	16.746
413.83	16.014			413.83	16.731
414.04	16.507			414.04	16.791
414.26	16.819			414.26	16.578
414.47	17.368			414.47	17
414.69	17.524			414.69	16.972
414.9	17.945			414.9	16.793
415.11	18.061			415.11	16.541
415.33	18.43			415.33	16.799
415.54	18.22			415.54	16.776
415.76	18.125			415.76	16.706
415.97	17.969			415.97	16.591
416.19	17.859			416.19	16.332
416.4	17.699			416.4	16.359
416.62	17.672			416.62	16.226
416.83	17.689			416.83	16.194
417.05	17.336			417.05	16.397
417.26	16.891			417.26	16.214
417.47	17.047			417.47	16.031
417.69	16.607			417.69	15.858
417.9	16.274			417.9	15.983
418.12	16.341			418.12	15.549
418.33	16.835			418.33	15.539
418.55	16.696			418.55	15.722
418.76	16.543			418.76	15.791
418.97	16.372			418.97	15.926
419.19	16.362			419.19	15.803
419.4	16.653			419.4	15.822
419.62	16.381			419.62	15.757
419.83	16.652			419.83	15.794
420.05	16.784			420.05	15.553
420.26	16.289			420.26	15.577
420.48	16.757			420.48	15.674
420.69	16.611			420.69	15.655
420.9	16.828			420.9	15.788
421.12	16.421			421.12	15.699
421.33	16.454			421.33	15.766
421.55	16.473			421.55	15.846
421.76	16.621			421.76	15.974
421.97	16.776			421.97	15.99
422.19	16.441			422.19	16.3
422.4	17.082			422.4	16.34
422.62	17.135			422.62	16.16
422.83	17.001			422.83	16.43
423.05	17.266			423.05	16.346
423.26	17.162			423.26	16.509
423.47	17.188			423.47	16.557
423.69	16.646			423.69	16.598
423.9	16.426			423.9	16.575
424.12	16.68			424.12	16.61
424.33	16.934			424.33	16.499
424.54	16.788			424.54	16.468
424.76	16.52			424.76	16.334
424.97	16.559			424.97	16.099
425.19	16.099			425.19	16.097
425.4	16.077			425.4	16.16
425.61	16.11			425.61	16.079
425.83	16.018			425.83	16.17
426.04	15.844			426.04	16.045
426.26	16.144			426.26	15.941
426.47	16.51			426.47	15.88
426.68	16.837			426.68	15.906
426.9	16.787			426.9	15.716
427.11	16.588			427.11	15.675
427.33	16.882			427.33	15.452
427.54	16.811			427.54	15.582
427.75	16.807			427.75	15.541
427.97	16.717			427.97	15.579
428.18	16.953			428.18	15.639
428.39	16.82			428.39	15.658
428.61	17.152			428.61	15.668
428.82	17.138			428.82	15.735
429.04	16.616			429.04	15.672
429.25	16.601			429.25	15.75
429.46	16.505			429.46	15.724
429.68	16.121			429.68	15.739
429.89	16.188			429.89	15.712
430.1	15.604			430.1	15.717
430.32	15.611			430.32	15.645
430.53	15.876			430.53	15.623
430.75	16.172			430.75	15.639
430.96	16.08			430.96	15.632
431.17	16.3			431.17	15.533
431.39	15.854			431.39	15.64
431.6	15.898			431.6	15.663
431.81	16.046			431.81	15.566
432.03	16.107			432.03	15.554
432.24	16.199			432.24	15.564
432.45	16.429			432.45	15.574
432.67	16.391			432.67	15.644
432.88	16.841			432.88	15.721
433.09	16.645			433.09	15.709
433.31	16.745			433.31	15.847
433.52	16.644			433.52	15.824
433.73	16.722			433.73	15.758
433.95	16.721			433.95	15.813
434.16	17.055			434.16	15.698
434.38	17.261			434.38	15.755
434.59	17.52			434.59	15.988
434.8	17.478			434.8	15.894
435.02	17.278			435.02	15.886
435.23	17.41			435.23	15.95
435.44	17.534			435.44	15.918
435.66	17.447			435.66	15.881
435.87	17.885			435.87	16.024
436.08	17.825			436.08	15.928
436.3	17.766			436.3	15.977
436.51	17.76			436.51	15.967
436.72	17.762			436.72	15.923
436.94	17.522			436.94	15.818
437.15	17.328			437.15	15.698
437.36	17.33			437.36	15.59
437.58	17.424			437.58	15.687
437.79	17.643			437.79	15.751
438	17.512			438	15.746
438.22	17.49			438.22	15.837
438.43	17.633			438.43	15.855
438.64	17.486			438.64	15.75
438.85	17.305			438.85	15.812
439.07	17.277			439.07	15.787
439.28	17.279			439.28	15.8
439.49	17.121			439.49	15.906
439.71	17.218			439.71	16.027
439.92	17.479			439.92	16.095
440.13	17.47			440.13	16.165
440.35	17.441			440.35	16.143
440.56	17.545			440.56	16.153
440.77	17.431			440.77	16.103
440.99	17.435			440.99	16.182
441.2	17.265			441.2	16.262
441.41	17.197			441.41	16.314
441.62	17.506			441.62	16.338
441.84	17.342			441.84	16.436
442.05	17.155			442.05	16.511
442.26	17.383			442.26	16.385
442.48	17.422			442.48	16.36
442.69	17.235			442.69	16.373
442.9	16.944			442.9	16.309
443.12	16.865			443.12	16.315
443.33	16.756			443.33	16.309
443.54	16.99			443.54	16.307
443.75	16.674			443.75	16.245
443.97	16.351			443.97	16.252
444.18	16.416			444.18	16.271
444.39	16.38			444.39	16.24
444.61	16.524			444.61	16.108
444.82	16.771			444.82	16.063
445.03	16.674			445.03	16.053
445.24	16.626			445.24	16.127
445.46	16.62			445.46	16.092
445.67	16.868			445.67	16.111
445.88	16.786			445.88	16.1
446.09	16.858			446.09	16.135
446.31	16.692			446.31	16.17
446.52	16.837			446.52	16.14
446.73	17.122			446.73	16.05
446.95	17.079			446.95	16
447.16	16.845			447.16	15.996
447.37	16.898			447.37	16.036
447.58	16.913			447.58	16.016
447.8	16.956			447.8	16.063
448.01	17.146			448.01	15.988
448.22	17.131			448.22	15.994
448.43	17.209			448.43	16.072
448.65	17.411			448.65	16.077
448.86	17.454			448.86	16.008
449.07	17.658			449.07	16.098
449.28	17.754			449.28	16.212
449.5	17.833			449.5	16.25
449.71	17.832			449.71	16.273
449.92	17.793			449.92	16.326
450.13	17.781			450.13	16.325
450.35	17.704			450.35	16.375
450.56	17.576			450.56	16.444
450.77	17.378			450.77	16.517
450.98	17.36			450.98	16.505
451.2	17.27			451.2	16.497
451.41	17.183			451.41	16.527
451.62	17.108			451.62	16.522
451.83	17.107			451.83	16.454
452.05	17.2			452.05	16.351
452.26	17.275			452.26	16.343
452.47	17.364			452.47	16.332
452.68	17.499			452.68	16.323
452.9	17.396			452.9	16.295
453.11	17.459			453.11	16.342
453.32	17.577			453.32	16.268
453.53	17.681			453.53	16.176
453.74	17.705			453.74	16.166
453.96	17.888			453.96	16.089
454.17	18.015			454.17	16.081
454.38	18.014			454.38	16.077
454.59	17.882			454.59	16.108
454.81	17.858			454.81	16.131
455.02	17.818			455.02	16.12
455.23	17.807			455.23	16.152
455.44	17.842			455.44	16.122
455.65	17.905			455.65	16.185
455.87	17.821			455.87	16.122
456.08	17.862			456.08	16.118
456.29	17.973			456.29	16.145
456.5	18.109			456.5	16.094
456.72	17.967			456.72	16.171
456.93	17.885			456.93	16.14
457.14	17.905			457.14	16.22
457.35	18.009			457.35	16.27
457.56	17.934			457.56	16.214
457.78	17.837			457.78	16.267
457.99	17.865			457.99	16.187
458.2	17.719			458.2	16.242
458.41	17.827			458.41	16.185
458.62	17.981			458.62	16.213
458.84	17.939			458.84	16.181
459.05	17.643			459.05	16.229
459.26	17.657			459.26	16.25
459.47	17.641			459.47	16.201
459.68	17.462			459.68	16.179
459.89	17.436			459.89	16.118
460.11	17.341			460.11	16.022
460.32	17.376			460.32	16.034
460.53	17.393			460.53	16.041
460.74	17.347			460.74	16.081
460.95	17.49			460.95	16.034
461.17	17.477			461.17	16.105
461.38	17.279			461.38	16.074
461.59	17.252			461.59	16.162
461.8	17.49			461.8	16.14
462.01	17.472			462.01	16.237
462.22	17.342			462.22	16.317
462.44	17.595			462.44	16.366
462.65	17.541			462.65	16.368
462.86	17.663			462.86	16.419
463.07	17.713			463.07	16.472
463.28	17.805			463.28	16.415
463.5	17.809			463.5	16.427
463.71	17.788			463.71	16.436
463.92	17.835			463.92	16.391
464.13	18.085			464.13	16.343
464.34	18.12			464.34	16.334
464.55	18.023			464.55	16.306
464.76	17.984			464.76	16.242
464.98	18.094			464.98	16.119
465.19	17.965			465.19	16.082
465.4	18.055			465.4	16.122
465.61	18.024			465.61	16.128
465.82	17.94			465.82	16.123
466.03	17.959			466.03	16.194
466.25	17.853			466.25	16.188
466.46	17.853			466.46	16.157
466.67	17.818			466.67	16.18
466.88	17.708			466.88	16.25
467.09	17.694			467.09	16.207
467.3	17.764			467.3	16.237
467.51	17.718			467.51	16.295
467.73	17.672			467.73	16.359
467.94	17.801			467.94	16.379
468.15	17.847			468.15	16.424
468.36	17.857			468.36	16.425
468.57	17.99			468.57	16.401
468.78	18.005			468.78	16.33
468.99	18.063			468.99	16.346
469.21	17.98			469.21	16.417
469.42	17.995			469.42	16.4
469.63	17.873			469.63	16.405
469.84	17.908			469.84	16.417
470.05	17.903			470.05	16.413
470.26	17.891			470.26	16.361
470.47	17.904			470.47	16.345
470.68	17.875			470.68	16.366
470.9	17.817			470.9	16.294
471.11	17.801			471.11	16.279
471.32	17.737			471.32	16.324
471.53	17.639			471.53	16.38
471.74	17.776			471.74	16.396
471.95	17.836			471.95	16.448
472.16	17.789			472.16	16.464
472.37	17.923			472.37	16.431
472.58	17.907			472.58	16.416
472.8	17.918			472.8	16.408
473.01	17.998			473.01	16.453
473.22	18.057			473.22	16.481
473.43	17.953			473.43	16.484
473.64	17.988			473.64	16.504
473.85	17.995			473.85	16.492
474.06	18.006			474.06	16.453
474.27	18.051			474.27	16.421
474.48	17.981			474.48	16.418
474.7	17.965			474.7	16.352
474.91	17.971			474.91	16.395
475.12	17.929			475.12	16.431
475.33	17.956			475.33	16.46
475.54	17.92			475.54	16.505
475.75	17.836			475.75	16.524
475.96	17.821			475.96	16.526
476.17	17.865			476.17	16.5
476.38	17.816			476.38	16.523
476.59	17.827			476.59	16.55
476.8	17.839			476.8	16.558
477.02	17.91			477.02	16.586
477.23	17.957			477.23	16.577
477.44	17.969			477.44	16.587
477.65	17.943			477.65	16.517
477.86	17.983			477.86	16.479
478.07	17.97			478.07	16.497
478.28	18.092			478.28	16.501
478.49	18.151			478.49	16.462
478.7	18.114			478.7	16.457
478.91	18.057			478.91	16.476
479.12	18.08			479.12	16.488
479.33	18.131			479.33	16.481
479.54	18.17			479.54	16.499
479.75	18.11			479.75	16.513
479.97	18.045			479.97	16.529
480.18	18.052			480.18	16.515
480.39	18.102			480.39	16.538
480.6	18.072			480.6	16.582
480.81	18.04			480.81	16.584
481.02	17.966			481.02	16.564
481.23	17.981			481.23	16.62
481.44	17.996			481.44	16.617
481.65	18.061			481.65	16.632
481.86	18.085			481.86	16.601
482.07	18.013			482.07	16.648
482.28	18.017			482.28	16.625
482.49	18.044			482.49	16.641
482.7	18.055			482.7	16.64
482.91	18.058			482.91	16.675
483.12	18.052			483.12	16.706
483.33	18.102			483.33	16.736
483.54	18.109			483.54	16.769
483.76	18.102			483.76	16.793
483.97	18.115			483.97	16.775
484.18	18.167			484.18	16.802
484.39	18.213			484.39	16.819
484.6	18.208			484.6	16.83
484.81	18.255			484.81	16.809
485.02	18.224			485.02	16.837
485.23	18.151			485.23	16.845
485.44	18.199			485.44	16.879
485.65	18.247			485.65	16.865
485.86	18.313			485.86	16.861
486.07	18.242			486.07	16.867
486.28	18.32			486.28	16.844
486.49	18.304			486.49	16.837
486.7	18.292			486.7	16.861
486.91	18.228			486.91	16.858
487.12	18.2			487.12	16.876
487.33	18.244			487.33	16.908
487.54	18.295			487.54	16.916
487.75	18.32			487.75	16.939
487.96	18.369			487.96	16.951
488.17	18.34			488.17	16.95
488.38	18.35			488.38	16.962
488.59	18.313			488.59	16.985
488.8	18.316			488.8	16.976
489.01	18.29			489.01	16.99
489.22	18.346			489.22	17.015
489.43	18.338			489.43	16.978
489.64	18.389			489.64	16.999
489.85	18.405			489.85	17.011
490.06	18.418			490.06	17.023
490.27	18.364			490.27	17.019
490.48	18.359			490.48	17.015
490.69	18.401			490.69	17.031
490.9	18.413			490.9	17.038
491.11	18.439			491.11	17.058
491.32	18.415			491.32	17.052
491.53	18.477			491.53	17.075
491.74	18.508			491.74	17.091
491.95	18.478			491.95	17.097
492.16	18.472			492.16	17.138
492.37	18.462			492.37	17.13
492.58	18.415			492.58	17.142
492.79	18.371			492.79	17.146
493	18.369			493	17.182
493.21	18.405			493.21	17.194
493.42	18.34			493.42	17.195
493.63	18.349			493.63	17.21
493.84	18.278			493.84	17.226
494.05	18.382			494.05	17.24
494.26	18.332			494.26	17.247
494.47	18.312			494.47	17.238
494.68	18.332			494.68	17.248
494.89	18.323			494.89	17.253
495.1	18.345			495.1	17.278
495.31	18.417			495.31	17.296
495.52	18.417			495.52	17.279
495.73	18.486			495.73	17.306
495.94	18.478			495.94	17.325
496.15	18.509			496.15	17.335
496.36	18.521			496.36	17.355
496.57	18.584			496.57	17.354
496.78	18.514			496.78	17.376
496.99	18.546			496.99	17.369
497.19	18.54			497.19	17.398
497.4	18.57			497.4	17.423
497.61	18.601			497.61	17.455
497.82	18.625			497.82	17.479
498.03	18.642			498.03	17.477
498.24	18.683			498.24	17.519
498.45	18.667			498.45	17.498
498.66	18.682			498.66	17.51
498.87	18.737			498.87	17.509
499.08	18.749			499.08	17.525
499.29	18.763			499.29	17.559
499.5	18.778			499.5	17.566
499.71	18.806			499.71	17.588
499.92	18.848			499.92	17.597
500.13	18.849			500.13	17.613
500.34	18.848			500.34	17.616
500.55	18.826			500.55	17.632
500.76	18.821			500.76	17.634
500.96	18.806			500.96	17.654
501.17	18.841			501.17	17.686
501.38	18.782			501.38	17.686
501.59	18.754			501.59	17.71
501.8	18.723			501.8	17.712
502.01	18.682			502.01	17.722
502.22	18.704			502.22	17.731
502.43	18.733			502.43	17.746
502.64	18.713			502.64	17.769
502.85	18.688			502.85	17.764
503.06	18.714			503.06	17.781
503.27	18.731			503.27	17.79
503.48	18.739			503.48	17.817
503.68	18.742			503.68	17.829
503.89	18.702			503.89	17.825
504.1	18.765			504.1	17.869
504.31	18.75			504.31	17.889
504.52	18.8			504.52	17.92
504.73	18.839			504.73	17.949
504.94	18.835			504.94	17.96
505.15	18.798			505.15	17.983
505.36	18.815			505.36	18.019
505.57	18.842			505.57	18.067
505.78	18.822			505.78	18.081
505.98	18.796			505.98	18.105
506.19	18.81			506.19	18.132
506.4	18.859			506.4	18.148
506.61	18.895			506.61	18.178
506.82	18.898			506.82	18.189
507.03	18.929			507.03	18.185
507.24	18.909			507.24	18.187
507.45	18.888			507.45	18.162
507.66	18.905			507.66	18.201
507.87	18.919			507.87	18.225
508.07	18.93			508.07	18.22
508.28	18.922			508.28	18.23
508.49	18.945			508.49	18.251
508.7	18.995			508.7	18.267
508.91	18.957			508.91	18.276
509.12	18.915			509.12	18.32
509.33	18.901			509.33	18.357
509.54	18.906			509.54	18.389
509.75	18.901			509.75	18.429
509.95	18.919			509.95	18.437
510.16	18.93			510.16	18.467
510.37	18.895			510.37	18.483
510.58	18.911			510.58	18.465
510.79	18.906			510.79	18.486
511	18.913			511	18.519
511.21	18.907			511.21	18.543
511.41	18.916			511.41	18.57
511.62	18.935			511.62	18.575
511.83	18.96			511.83	18.558
512.04	18.941			512.04	18.546
512.25	18.959			512.25	18.551
512.46	18.996			512.46	18.571
512.67	18.994			512.67	18.598
512.88	18.996			512.88	18.626
513.08	19.039			513.08	18.629
513.29	19.011			513.29	18.676
513.5	18.998			513.5	18.695
513.71	19.012			513.71	18.693
513.92	19.018			513.92	18.695
514.13	19.013			514.13	18.69
514.33	19.04			514.33	18.727
514.54	19.046			514.54	18.759
514.75	19.058			514.75	18.797
514.96	19.041			514.96	18.812
515.17	19.028			515.17	18.819
515.38	19.045			515.38	18.826
515.59	19.053			515.59	18.865
515.79	19.03			515.79	18.901
516	19.088			516	18.932
516.21	19.111			516.21	18.945
516.42	19.079			516.42	18.966
516.63	19.112			516.63	18.989
516.84	19.118			516.84	19.013
517.04	19.077			517.04	19.033
517.25	19.09			517.25	19.046
517.46	19.151			517.46	19.076
517.67	19.139			517.67	19.113
517.88	19.139			517.88	19.148
518.09	19.146			518.09	19.186
518.29	19.156			518.29	19.193
518.5	19.185			518.5	19.208
518.71	19.168			518.71	19.218
518.92	19.161			518.92	19.234
519.13	19.201			519.13	19.234
519.33	19.164			519.33	19.266
519.54	19.157			519.54	19.281
519.75	19.194			519.75	19.286
519.96	19.195			519.96	19.314
520.17	19.161			520.17	19.319
520.38	19.173			520.38	19.331
520.58	19.185			520.58	19.359
520.79	19.169			520.79	19.388
521	19.185			521	19.42
521.21	19.161			521.21	19.449
521.42	19.17			521.42	19.446
521.62	19.15			521.62	19.485
521.83	19.134			521.83	19.534
522.04	19.193			522.04	19.555
522.25	19.217			522.25	19.602
522.46	19.236			522.46	19.636
522.66	19.222			522.66	19.659
522.87	19.205			522.87	19.692
523.08	19.201			523.08	19.693
523.29	19.189			523.29	19.71
523.49	19.18			523.49	19.734
523.7	19.163			523.7	19.738
523.91	19.189			523.91	19.762
524.12	19.174			524.12	19.808
524.33	19.19			524.33	19.816
524.53	19.235			524.53	19.83
524.74	19.223			524.74	19.858
524.95	19.204			524.95	19.866
525.16	19.205			525.16	19.901
525.37	19.204			525.37	19.933
525.57	19.202			525.57	19.938
525.78	19.232			525.78	19.962
525.99	19.237			525.99	19.976
526.2	19.247			526.2	19.986
526.4	19.254			526.4	20.026
526.61	19.229			526.61	20.058
526.82	19.256			526.82	20.103
527.03	19.27			527.03	20.137
527.23	19.243			527.23	20.16
527.44	19.23			527.44	20.168
527.65	19.226			527.65	20.191
527.86	19.216			527.86	20.21
528.07	19.218			528.07	20.242
528.27	19.262			528.27	20.293
528.48	19.247			528.48	20.336
528.69	19.228			528.69	20.394
528.9	19.25			528.9	20.421
529.1	19.24			529.1	20.431
529.31	19.261			529.31	20.443
529.52	19.272			529.52	20.451
529.73	19.28			529.73	20.48
529.93	19.296			529.93	20.519
530.14	19.326			530.14	20.541
530.35	19.372			530.35	20.585
530.56	19.359			530.56	20.599
530.76	19.37			530.76	20.614
530.97	19.369			530.97	20.635
531.18	19.373			531.18	20.653
531.39	19.398			531.39	20.672
531.59	19.411			531.59	20.716
531.8	19.45			531.8	20.758
532.01	19.449			532.01	20.782
532.21	19.47			532.21	20.818
532.42	19.48			532.42	20.832
532.63	19.472			532.63	20.862
532.84	19.427			532.84	20.913
533.04	19.413			533.04	20.945
533.25	19.443			533.25	20.976
533.46	19.469			533.46	21.015
533.67	19.444			533.67	21.024
533.87	19.462			533.87	21.064
534.08	19.471			534.08	21.075
534.29	19.492			534.29	21.106
534.49	19.49			534.49	21.13
534.7	19.516			534.7	21.161
534.91	19.525			534.91	21.192
535.12	19.526			535.12	21.258
535.32	19.554			535.32	21.265
535.53	19.581			535.53	21.292
535.74	19.562			535.74	21.308
535.94	19.567			535.94	21.361
536.15	19.548			536.15	21.391
536.36	19.589			536.36	21.453
536.57	19.607			536.57	21.492
536.77	19.637			536.77	21.544
536.98	19.629			536.98	21.566
537.19	19.615			537.19	21.596
537.39	19.595			537.39	21.644
537.6	19.561			537.6	21.672
537.81	19.577			537.81	21.689
538.01	19.573			538.01	21.749
538.22	19.586			538.22	21.793
538.43	19.639			538.43	21.826
538.64	19.643			538.64	21.847
538.84	19.644			538.84	21.874
539.05	19.619			539.05	21.884
539.26	19.611			539.26	21.927
539.46	19.612			539.46	21.954
539.67	19.597			539.67	22.003
539.88	19.634			539.88	22.066
540.08	19.646			540.08	22.11
540.29	19.664			540.29	22.158
540.5	19.627			540.5	22.197
540.7	19.601			540.7	22.224
540.91	19.595			540.91	22.263
541.12	19.58			541.12	22.33
541.32	19.593			541.32	22.362
541.53	19.601			541.53	22.408
541.74	19.624			541.74	22.47
541.94	19.663			541.94	22.483
542.15	19.638			542.15	22.523
542.36	19.663			542.36	22.54
542.56	19.648			542.56	22.56
542.77	19.655			542.77	22.594
542.98	19.678			542.98	22.624
543.18	19.718			543.18	22.674
543.39	19.739			543.39	22.724
543.6	19.752			543.6	22.767
543.8	19.736			543.8	22.794
544.01	19.738			544.01	22.836
544.22	19.757			544.22	22.871
544.42	19.772			544.42	22.911
544.63	19.741			544.63	22.973
544.84	19.759			544.84	23.013
545.04	19.751			545.04	23.071
545.25	19.718			545.25	23.12
545.46	19.73			545.46	23.153
545.66	19.703			545.66	23.194
545.87	19.696			545.87	23.235
546.08	19.712			546.08	23.275
546.28	19.726			546.28	23.317
546.49	19.729			546.49	23.359
546.69	19.727			546.69	23.425
546.9	19.706			546.9	23.474
547.11	19.717			547.11	23.522
547.31	19.707			547.31	23.569
547.52	19.728			547.52	23.611
547.73	19.734			547.73	23.685
547.93	19.779			547.93	23.744
548.14	19.785			548.14	23.81
548.35	19.81			548.35	23.874
548.55	19.81			548.55	23.909
548.76	19.799			548.76	23.95
548.96	19.782			548.96	24.004
549.17	19.795			549.17	24.057
549.38	19.798			549.38	24.098
549.58	19.796			549.58	24.162
549.79	19.77			549.79	24.216
549.99	19.805			549.99	24.263
550.2	19.822			550.2	24.336
550.41	19.813			550.41	24.371
550.61	19.819			550.61	24.41
550.82	19.809			550.82	24.47
551.03	19.806			551.03	24.523
551.23	19.82			551.23	24.603
551.44	19.836			551.44	24.667
551.64	19.847			551.64	24.728
551.85	19.849			551.85	24.788
552.06	19.867			552.06	24.855
552.26	19.9			552.26	24.898
552.47	19.92			552.47	24.96
552.67	19.875			552.67	25.022
552.88	19.849			552.88	25.073
553.09	19.883			553.09	25.137
553.29	19.894			553.29	25.193
553.5	19.918			553.5	25.24
553.7	19.896			553.7	25.289
553.91	19.907			553.91	25.347
554.12	19.921			554.12	25.402
554.32	19.924			554.32	25.443
554.53	19.968			554.53	25.496
554.73	19.989			554.73	25.552
554.94	19.983			554.94	25.621
555.14	19.976			555.14	25.65
555.35	20.014			555.35	25.701
555.56	19.998			555.56	25.76
555.76	19.972			555.76	25.83
555.97	19.989			555.97	25.893
556.17	19.964			556.17	25.956
556.38	19.987			556.38	26.019
556.59	20.003			556.59	26.055
556.79	20			556.79	26.128
557	20.011			557	26.196
557.2	19.985			557.2	26.278
557.41	19.961			557.41	26.341
557.61	19.977			557.61	26.405
557.82	20.002			557.82	26.51
558.02	20.012			558.02	26.601
558.23	20.04			558.23	26.679
558.44	20.065			558.44	26.747
558.64	20.042			558.64	26.831
558.85	20.033			558.85	26.898
559.05	20.031			559.05	26.997
559.26	20.021			559.26	27.1
559.46	20.015			559.46	27.185
559.67	20.031			559.67	27.297
559.88	20.036			559.88	27.388
560.08	20.056			560.08	27.481
560.29	20.059			560.29	27.586
560.49	20.054			560.49	27.658
560.7	20.035			560.7	27.738
560.9	20.052			560.9	27.811
561.11	20.031			561.11	27.88
561.31	20.028			561.31	27.978
561.52	20.084			561.52	28.06
561.72	20.117			561.72	28.143
561.93	20.132			561.93	28.219
562.13	20.17			562.13	28.284
562.34	20.156			562.34	28.341
562.55	20.153			562.55	28.394
562.75	20.131			562.75	28.494
562.96	20.13			562.96	28.581
563.16	20.128			563.16	28.677
563.37	20.161			563.37	28.786
563.57	20.166			563.57	28.884
563.78	20.189			563.78	28.978
563.98	20.189			563.98	29.039
564.19	20.144			564.19	29.112
564.39	20.105			564.39	29.196
564.6	20.097			564.6	29.278
564.8	20.083			564.8	29.382
565.01	20.101			565.01	29.495
565.21	20.135			565.21	29.604
565.42	20.153			565.42	29.681
565.62	20.191			565.62	29.763
565.83	20.211			565.83	29.833
566.03	20.205			566.03	29.867
566.24	20.199			566.24	29.925
566.44	20.184			566.44	30.027
566.65	20.197			566.65	30.127
566.85	20.249			566.85	30.275
567.06	20.285			567.06	30.376
567.26	20.297			567.26	30.513
567.47	20.31			567.47	30.623
567.67	20.312			567.67	30.706
567.88	20.328			567.88	30.787
568.08	20.324			568.08	30.889
568.29	20.309			568.29	30.996
568.49	20.297			568.49	31.117
568.7	20.296			568.7	31.278
568.9	20.316			568.9	31.434
569.11	20.363			569.11	31.559
569.31	20.393			569.31	31.695
569.52	20.393			569.52	31.779
569.72	20.394			569.72	31.863
569.93	20.37			569.93	31.932
570.13	20.349			570.13	32.022
570.34	20.372			570.34	32.129
570.54	20.351			570.54	32.281
570.75	20.393			570.75	32.419
570.95	20.412			570.95	32.562
571.16	20.434			571.16	32.7
571.36	20.444			571.36	32.784
571.57	20.436			571.57	32.881
571.77	20.394			571.77	32.976
571.98	20.371			571.98	33.085
572.18	20.32			572.18	33.227
572.39	20.315			572.39	33.381
572.59	20.351			572.59	33.535
572.8	20.371			572.8	33.695
573	20.364			573	33.828
573.2	20.375			573.2	33.927
573.41	20.343			573.41	34.012
573.61	20.299			573.61	34.083
573.82	20.267			573.82	34.195
574.02	20.232			574.02	34.342
574.23	20.232			574.23	34.497
574.43	20.251			574.43	34.66
574.64	20.282			574.64	34.817
574.84	20.34			574.84	34.954
575.05	20.368			575.05	35.085
575.25	20.337			575.25	35.206
575.45	20.345			575.45	35.296
575.66	20.3			575.66	35.415
575.86	20.261			575.86	35.541
576.07	20.28			576.07	35.684
576.27	20.3			576.27	35.868
576.48	20.326			576.48	36.019
576.68	20.405			576.68	36.168
576.89	20.445			576.89	36.323
577.09	20.49			577.09	36.416
577.29	20.492			577.29	36.513
577.5	20.487			577.5	36.608
577.7	20.466			577.7	36.724
577.91	20.495			577.91	36.869
578.11	20.494			578.11	37.061
578.32	20.554			578.32	37.258
578.52	20.6			578.52	37.437
578.72	20.626			578.72	37.616
578.93	20.647			578.93	37.73
579.13	20.659			579.13	37.829
579.34	20.616			579.34	37.943
579.54	20.597			579.54	38.04
579.75	20.558			579.75	38.206
579.95	20.562			579.95	38.386
580.15	20.584			580.15	38.581
580.36	20.582			580.36	38.77
580.56	20.604			580.56	38.926
580.77	20.634			580.77	39.045
580.97	20.639			580.97	39.146
581.17	20.615			581.17	39.261
581.38	20.59			581.38	39.364
581.58	20.556			581.58	39.526
581.79	20.523			581.79	39.713
581.99	20.551			581.99	39.899
582.19	20.56			582.19	40.099
582.4	20.594			582.4	40.287
582.6	20.622			582.6	40.457
582.81	20.627			582.81	40.611
583.01	20.635			583.01	40.734
583.21	20.597			583.21	40.886
583.42	20.578			583.42	41.028
583.62	20.545			583.62	41.189
583.83	20.566			583.83	41.403
584.03	20.591			584.03	41.62
584.23	20.638			584.23	41.828
584.44	20.705			584.44	42.018
584.64	20.724			584.64	42.174
584.85	20.721			584.85	42.308
585.05	20.712			585.05	42.434
585.25	20.681			585.25	42.56
585.46	20.652			585.46	42.707
585.66	20.65			585.66	42.895
585.86	20.672			585.86	43.078
586.07	20.692			586.07	43.278
586.27	20.731			586.27	43.485
586.48	20.754			586.48	43.642
586.68	20.728			586.68	43.79
586.88	20.717			586.88	43.93
587.09	20.685			587.09	44.069
587.29	20.665			587.29	44.226
587.49	20.661			587.49	44.376
587.7	20.66			587.7	44.589
587.9	20.671			587.9	44.809
588.1	20.7			588.1	45.041
588.31	20.738			588.31	45.244
588.51	20.792			588.51	45.478
588.72	20.811			588.72	45.667
588.92	20.796			588.92	45.818
589.12	20.782			589.12	46.018
589.33	20.795			589.33	46.21
589.53	20.809			589.53	46.381
589.73	20.817			589.73	46.599
589.94	20.829			589.94	46.839
590.14	20.853			590.14	47.11
590.34	20.886			590.34	47.308
590.55	20.887			590.55	47.504
590.75	20.892			590.75	47.683
590.95	20.875			590.95	47.849
591.16	20.842			591.16	47.986
591.36	20.802			591.36	48.155
591.56	20.792			591.56	48.391
591.77	20.8			591.77	48.584
591.97	20.807			591.97	48.812
592.17	20.82			592.17	49.075
592.38	20.837			592.38	49.289
592.58	20.842			592.58	49.492
592.78	20.864			592.78	49.659
592.99	20.839			592.99	49.852
593.19	20.84			593.19	50.016
593.39	20.858			593.39	50.196
593.6	20.857			593.6	50.401
593.8	20.838			593.8	50.605
594	20.861			594	50.83
594.21	20.932			594.21	51.02
594.41	20.946			594.41	51.224
594.61	20.944			594.61	51.411
594.82	20.931			594.82	51.594
595.02	20.943			595.02	51.764
595.22	20.966			595.22	51.92
595.43	20.953			595.43	52.139
595.63	20.97			595.63	52.341
595.83	20.963			595.83	52.571
596.04	20.957			596.04	52.813
596.24	20.985			596.24	53.043
596.44	21.012			596.44	53.31
596.64	21.056			596.64	53.568
596.85	21.02			596.85	53.804
597.05	21.025			597.05	54.038
597.25	21.057			597.25	54.253
597.46	21.07			597.46	54.463
597.66	21.047			597.66	54.695
597.86	21.037			597.86	54.947
598.07	21.038			598.07	55.187
598.27	21.054			598.27	55.432
598.47	21.09			598.47	55.679
598.67	21.102			598.67	55.901
598.88	21.078			598.88	56.129
599.08	21.07			599.08	56.3
599.28	21.027			599.28	56.501
599.49	21.032			599.49	56.705
599.69	21.036			599.69	56.899
599.89	21.013			599.89	57.114
600.09	21.012			600.09	57.321
600.3	21.043			600.3	57.541
600.5	21.045			600.5	57.753
600.7	21.046			600.7	57.949
600.9	21.034			600.9	58.137
601.11	21.018			601.11	58.314
601.31	21.019			601.31	58.498
601.51	21.046			601.51	58.7
601.72	21.077			601.72	58.911
601.92	21.078			601.92	59.106
602.12	21.086			602.12	59.299
602.32	21.097			602.32	59.512
602.53	21.132			602.53	59.714
602.73	21.145			602.73	59.91
602.93	21.125			602.93	60.093
603.13	21.123			603.13	60.292
603.34	21.127			603.34	60.472
603.54	21.133			603.54	60.654
603.74	21.121			603.74	60.85
603.94	21.115			603.94	61.054
604.15	21.12			604.15	61.255
604.35	21.133			604.35	61.478
604.55	21.158			604.55	61.672
604.75	21.173			604.75	61.896
604.96	21.156			604.96	62.101
605.16	21.128			605.16	62.277
605.36	21.113			605.36	62.509
605.56	21.109			605.56	62.719
605.77	21.101			605.77	62.919
605.97	21.11			605.97	63.149
606.17	21.129			606.17	63.378
606.37	21.182			606.37	63.605
606.58	21.203			606.58	63.819
606.78	21.208			606.78	64.004
606.98	21.192			606.98	64.171
607.18	21.191			607.18	64.372
607.39	21.165			607.39	64.579
607.59	21.167			607.59	64.754
607.79	21.196			607.79	64.971
607.99	21.207			607.99	65.173
608.19	21.245			608.19	65.407
608.4	21.266			608.4	65.626
608.6	21.291			608.6	65.801
608.8	21.282			608.8	66.022
609	21.29			609	66.241
609.21	21.279			609.21	66.457
609.41	21.268			609.41	66.699
609.61	21.256			609.61	66.957
609.81	21.236			609.81	67.204
610.01	21.251			610.01	67.43
610.22	21.266			610.22	67.675
610.42	21.286			610.42	67.878
610.62	21.315			610.62	68.07
610.82	21.339			610.82	68.282
611.02	21.37			611.02	68.451
611.23	21.347			611.23	68.619
611.43	21.335			611.43	68.763
611.63	21.29			611.63	68.921
611.83	21.275			611.83	69.091
612.03	21.267			612.03	69.259
612.24	21.306			612.24	69.427
612.44	21.341			612.44	69.604
612.64	21.364			612.64	69.754
612.84	21.405			612.84	69.911
613.04	21.401			613.04	70.051
613.25	21.405			613.25	70.182
613.45	21.387			613.45	70.304
613.65	21.361			613.65	70.478
613.85	21.341			613.85	70.68
614.05	21.345			614.05	70.874
614.25	21.369			614.25	71.045
614.46	21.417			614.46	71.256
614.66	21.487			614.66	71.422
614.86	21.508			614.86	71.588
615.06	21.542			615.06	71.722
615.26	21.598			615.26	71.876
615.47	21.558			615.47	72.051
615.67	21.527			615.67	72.248
615.87	21.485			615.87	72.448
616.07	21.472			616.07	72.654
616.27	21.458			616.27	72.836
616.47	21.491			616.47	73.043
616.68	21.514			616.68	73.27
616.88	21.554			616.88	73.472
617.08	21.562			617.08	73.613
617.28	21.568			617.28	73.78
617.48	21.566			617.48	73.93
617.68	21.534			617.68	74.099
617.89	21.458			617.89	74.297
618.09	21.462			618.09	74.455
618.29	21.472			618.29	74.614
618.49	21.489			618.49	74.801
618.69	21.482			618.69	74.989
618.89	21.519			618.89	75.174
619.09	21.554			619.09	75.336
619.3	21.582			619.3	75.464
619.5	21.596			619.5	75.649
619.7	21.636			619.7	75.844
619.9	21.631			619.9	76.025
620.1	21.61			620.1	76.17
620.3	21.595			620.3	76.324
620.5	21.595			620.5	76.461
620.71	21.575			620.71	76.643
620.91	21.579			620.91	76.882
621.11	21.596			621.11	77.1
621.31	21.64			621.31	77.275
621.51	21.682			621.51	77.49
621.71	21.709			621.71	77.673
621.91	21.712			621.91	77.871
622.11	21.711			622.11	78.007
622.32	21.675			622.32	78.144
622.52	21.652			622.52	78.262
622.72	21.631			622.72	78.482
622.92	21.62			622.92	78.662
623.12	21.631			623.12	78.904
623.32	21.637			623.32	79.103
623.52	21.66			623.52	79.231
623.72	21.704			623.72	79.339
623.93	21.736			623.93	79.457
624.13	21.736			624.13	79.528
624.33	21.736			624.33	79.622
624.53	21.745			624.53	79.684
624.73	21.705			624.73	79.761
624.93	21.668			624.93	79.895
625.13	21.639			625.13	80.066
625.33	21.647			625.33	80.18
625.53	21.67			625.53	80.344
625.74	21.704			625.74	80.461
625.94	21.776			625.94	80.604
626.14	21.817			626.14	80.743
626.34	21.851			626.34	80.899
626.54	21.854			626.54	81.009
626.74	21.838			626.74	81.107
626.94	21.793			626.94	81.221
627.14	21.745			627.14	81.349
627.34	21.726			627.34	81.502
627.54	21.719			627.54	81.638
627.74	21.727			627.74	81.809
627.95	21.75			627.95	81.969
628.15	21.79			628.15	82.108
628.35	21.838			628.35	82.207
628.55	21.86			628.55	82.309
628.75	21.874			628.75	82.404
628.95	21.861			628.95	82.473
629.15	21.861			629.15	82.572
629.35	21.834			629.35	82.711
629.55	21.817			629.55	82.821
629.75	21.798			629.75	82.969
629.95	21.794			629.95	83.136
630.15	21.83			630.15	83.302
630.35	21.863			630.35	83.441
630.56	21.913			630.56	83.566
630.76	21.942			630.76	83.65
630.96	21.927			630.96	83.734
631.16	21.925			631.16	83.795
631.36	21.907			631.36	83.863
631.56	21.906			631.56	83.94
631.76	21.874			631.76	84.042
631.96	21.863			631.96	84.16
632.16	21.838			632.16	84.289
632.36	21.866			632.36	84.41
632.56	21.904			632.56	84.544
632.76	21.939			632.76	84.643
632.96	21.998			632.96	84.734
633.16	22.027			633.16	84.849
633.36	22.062			633.36	84.941
633.56	22.079			633.56	84.993
633.76	22.059			633.76	85.038
633.96	22.05			633.96	85.121
634.17	22.015			634.17	85.173
634.37	21.99			634.37	85.256
634.57	21.968			634.57	85.343
634.77	22.005			634.77	85.46
634.97	22.023			634.97	85.556
635.17	22.04			635.17	85.608
635.37	22.052			635.37	85.638
635.57	22.062			635.57	85.651
635.77	22.062			635.77	85.613
635.97	22.057			635.97	85.577
636.17	22.035			636.17	85.638
636.37	22.023			636.37	85.688
636.57	21.992			636.57	85.71
636.77	21.969			636.77	85.819
636.97	21.962			636.97	85.923
637.17	22.002			637.17	86.042
637.37	22.02			637.37	86.113
637.57	22.059			637.57	86.205
637.77	22.103			637.77	86.303
637.97	22.121			637.97	86.368
638.17	22.143			638.17	86.389
638.37	22.127			638.37	86.434
638.57	22.08			638.57	86.541
638.77	22.076			638.77	86.589
638.97	22.072			638.97	86.667
639.17	22.065			639.17	86.759
639.37	22.072			639.37	86.841
639.57	22.082			639.57	86.941
639.77	22.097			639.77	86.999
639.97	22.116			639.97	87.055
640.17	22.14			640.17	87.036
640.37	22.146			640.37	87.034
640.57	22.144			640.57	87.034
640.77	22.142			640.77	87.065
640.97	22.149			640.97	87.103
641.17	22.159			641.17	87.104
641.37	22.149			641.37	87.125
641.57	22.144			641.57	87.169
641.77	22.164			641.77	87.2
641.97	22.193			641.97	87.229
642.17	22.247			642.17	87.248
642.37	22.263			642.37	87.263
642.57	22.306			642.57	87.246
642.77	22.312			642.77	87.287
642.97	22.332			642.97	87.264
643.17	22.352			643.17	87.265
643.37	22.348			643.37	87.247
643.57	22.33			643.57	87.233
643.77	22.315			643.77	87.259
643.97	22.29			643.97	87.244
644.17	22.29			644.17	87.227
644.37	22.303			644.37	87.266
644.57	22.311			644.57	87.268
644.77	22.318			644.77	87.23
644.97	22.354			644.97	87.175
645.17	22.382			645.17	87.165
645.37	22.385			645.37	87.107
645.57	22.373			645.57	87.054
645.77	22.368			645.77	87.001
645.97	22.319			645.97	86.975
646.16	22.286			646.16	86.965
646.36	22.281			646.36	86.974
646.56	22.297			646.56	87.022
646.76	22.292			646.76	87.035
646.96	22.3			646.96	87.049
647.16	22.293			647.16	87.031
647.36	22.32			647.36	87.014
647.56	22.334			647.56	87.019
647.76	22.327			647.76	86.988
647.96	22.351			647.96	86.982
648.16	22.357			648.16	86.988
648.36	22.34			648.36	86.987
648.56	22.338			648.56	87.026
648.76	22.354			648.76	87.069
648.96	22.353			648.96	87.082
649.16	22.344			649.16	87.084
649.36	22.362			649.36	87.099
649.56	22.402			649.56	87.08
649.75	22.428			649.75	87.078
649.95	22.435			649.95	87.04
650.15	22.452			650.15	86.989
650.35	22.444			650.35	86.909
650.55	22.433			650.55	86.813
650.75	22.422			650.75	86.713
650.95	22.419			650.95	86.638
651.15	22.434			651.15	86.543
651.35	22.454			651.35	86.41
651.55	22.471			651.55	86.287
651.75	22.502			651.75	86.152
651.95	22.527			651.95	86.05
652.15	22.507			652.15	85.92
652.34	22.535			652.34	85.764
652.54	22.547			652.54	85.653
652.74	22.547			652.74	85.529
652.94	22.578			652.94	85.435
653.14	22.579			653.14	85.354
653.34	22.599			653.34	85.28
653.54	22.605			653.54	85.216
653.74	22.607			653.74	85.126
653.94	22.591			653.94	85.083
654.14	22.59			654.14	85.057
654.33	22.601			654.33	85.045
654.53	22.632			654.53	84.974
654.73	22.641			654.73	84.914
654.93	22.655			654.93	84.861
655.13	22.644			655.13	84.765
655.33	22.647			655.33	84.699
655.53	22.624			655.53	84.623
655.73	22.628			655.73	84.536
655.93	22.626			655.93	84.482
656.12	22.644			656.12	84.441
656.32	22.641			656.32	84.401
656.52	22.659			656.52	84.348
656.72	22.707			656.72	84.246
656.92	22.728			656.92	84.154
657.12	22.702			657.12	84.062
657.32	22.717			657.32	84.005
657.52	22.712			657.52	83.911
657.72	22.735			657.72	83.875
657.91	22.727			657.91	83.771
658.11	22.741			658.11	83.703
658.31	22.746			658.31	83.608
658.51	22.743			658.51	83.481
658.71	22.755			658.71	83.311
658.91	22.781			658.91	83.155
659.11	22.806			659.11	83.003
659.3	22.781			659.3	82.856
659.5	22.766			659.5	82.716
659.7	22.778			659.7	82.554
659.9	22.779			659.9	82.344
660.1	22.79			660.1	82.164
660.3	22.756			660.3	81.944
660.5	22.745			660.5	81.783
660.69	22.719			660.69	81.611
660.89	22.71			660.89	81.467
661.09	22.719			661.09	81.3
661.29	22.707			661.29	81.165
661.49	22.708			661.49	81.001
661.69	22.706			661.69	80.84
661.89	22.706			661.89	80.688
662.08	22.719			662.08	80.528
662.28	22.718			662.28	80.407
662.48	22.725			662.48	80.28
662.68	22.731			662.68	80.143
662.88	22.757			662.88	80
663.08	22.768			663.08	79.855
663.27	22.793			663.27	79.687
663.47	22.776			663.47	79.543
663.67	22.77			663.67	79.427
663.87	22.774			663.87	79.278
664.07	22.786			664.07	79.167
664.27	22.792			664.27	79.038
664.46	22.81			664.46	78.873
664.66	22.813			664.66	78.711
664.86	22.825			664.86	78.538
665.06	22.819			665.06	78.374
665.26	22.8			665.26	78.221
665.45	22.794			665.45	78.114
665.65	22.792			665.65	77.985
665.85	22.791			665.85	77.864
666.05	22.795			666.05	77.728
666.25	22.804			666.25	77.578
666.45	22.824			666.45	77.452
666.64	22.826			666.64	77.289
666.84	22.834			666.84	77.097
667.04	22.832			667.04	76.936
667.24	22.848			667.24	76.784
667.44	22.839			667.44	76.627
667.63	22.872			667.63	76.485
667.83	22.898			667.83	76.336
668.03	22.898			668.03	76.163
668.23	22.918			668.23	75.991
668.43	22.916			668.43	75.827
668.62	22.963			668.62	75.658
668.82	22.973			668.82	75.463
669.02	22.971			669.02	75.265
669.22	22.99			669.22	75.091
669.42	23			669.42	74.916
669.61	23.034			669.61	74.756
669.81	23.063			669.81	74.58
670.01	23.118			670.01	74.388
670.21	23.092			670.21	74.198
670.4	23.062			670.4	74.019
670.6	23.07			670.6	73.846
670.8	23.058			670.8	73.64
671	23.055			671	73.444
671.2	23.051			671.2	73.253
671.39	23.035			671.39	73.1
671.59	23.049			671.59	72.969
671.79	23.055			671.79	72.807
671.99	23.063			671.99	72.693
672.18	23.07			672.18	72.548
672.38	23.08			672.38	72.395
672.58	23.072			672.58	72.256
672.78	23.089			672.78	72.1
672.98	23.127			672.98	71.955
673.17	23.129			673.17	71.79
673.37	23.132			673.37	71.645
673.57	23.157			673.57	71.502
673.77	23.142			673.77	71.334
673.96	23.173			673.96	71.131
674.16	23.147			674.16	70.921
674.36	23.124			674.36	70.715
674.56	23.112			674.56	70.463
674.75	23.076			674.75	70.221
674.95	23.051			674.95	69.973
675.15	23.058			675.15	69.709
675.35	23.074			675.35	69.47
675.54	23.086			675.54	69.2
675.74	23.114			675.74	68.933
675.94	23.115			675.94	68.675
676.14	23.108			676.14	68.416
676.33	23.1			676.33	68.174
676.53	23.085			676.53	67.963
676.73	23.124			676.73	67.725
676.92	23.166			676.92	67.475
677.12	23.193			677.12	67.261
677.32	23.23			677.32	67.055
677.52	23.26			677.52	66.831
677.71	23.258			677.71	66.62
677.91	23.258			677.91	66.399
678.11	23.242			678.11	66.204
678.31	23.231			678.31	65.989
678.5	23.234			678.5	65.794
678.7	23.231			678.7	65.606
678.9	23.219			678.9	65.406
679.09	23.207			679.09	65.188
679.29	23.213			679.29	65.015
679.49	23.203			679.49	64.846
679.69	23.198			679.69	64.666
679.88	23.182			679.88	64.493
680.08	23.18			680.08	64.315
680.28	23.205			680.28	64.148
680.47	23.24			680.47	63.966
680.67	23.279			680.67	63.782
680.87	23.305			680.87	63.601
681.07	23.331			681.07	63.412
681.26	23.353			681.26	63.213
681.46	23.377			681.46	63.025
681.66	23.381			681.66	62.852
681.85	23.355			681.85	62.649
682.05	23.337			682.05	62.447
682.25	23.33			682.25	62.242
682.44	23.344			682.44	62.026
682.64	23.335			682.64	61.796
682.84	23.321			682.84	61.571
683.03	23.309			683.03	61.341
683.23	23.293			683.23	61.096
683.43	23.28			683.43	60.89
683.63	23.303			683.63	60.675
683.82	23.288			683.82	60.435
684.02	23.308			684.02	60.198
684.22	23.313			684.22	59.953
684.41	23.299			684.41	59.702
684.61	23.3			684.61	59.453
684.81	23.309			684.81	59.185
685	23.325			685	58.914
685.2	23.343			685.2	58.673
685.4	23.367			685.4	58.437
685.59	23.396			685.59	58.225
685.79	23.425			685.79	57.994
685.99	23.449			685.99	57.758
686.18	23.454			686.18	57.519
686.38	23.473			686.38	57.294
686.58	23.48			686.58	57.088
686.77	23.499			686.77	56.874
686.97	23.526			686.97	56.63
687.17	23.516			687.17	56.415
687.36	23.534			687.36	56.202
687.56	23.52			687.56	55.979
687.76	23.51			687.76	55.772
687.95	23.491			687.95	55.566
688.15	23.492			688.15	55.352
688.35	23.495			688.35	55.186
688.54	23.512			688.54	54.964
688.74	23.543			688.74	54.779
688.93	23.58			688.93	54.61
689.13	23.62			689.13	54.41
689.33	23.628			689.33	54.235
689.52	23.631			689.52	54.088
689.72	23.653			689.72	53.931
689.92	23.646			689.92	53.779
690.11	23.647			690.11	53.623
690.31	23.642			690.31	53.496
690.51	23.627			690.51	53.307
690.7	23.606			690.7	53.173
690.9	23.587			690.9	52.986
691.09	23.591			691.09	52.878
691.29	23.596			691.29	52.73
691.49	23.625			691.49	52.585
691.68	23.616			691.68	52.426
691.88	23.659			691.88	52.282
692.08	23.695			692.08	52.135
692.27	23.719			692.27	51.95
692.47	23.716			692.47	51.775
692.66	23.715			692.66	51.606
692.86	23.714			692.86	51.418
693.06	23.705			693.06	51.252
693.25	23.686			693.25	51.032
693.45	23.655			693.45	50.86
693.65	23.608			693.65	50.651
693.84	23.574			693.84	50.454
694.04	23.537			694.04	50.249
694.23	23.575			694.23	50.072
694.43	23.602			694.43	49.857
694.63	23.614			694.63	49.639
694.82	23.635			694.82	49.443
695.02	23.667			695.02	49.252
695.21	23.688			695.21	49.064
695.41	23.711			695.41	48.862
695.61	23.748			695.61	48.679
695.8	23.739			695.8	48.485
696	23.749			696	48.283
696.19	23.758			696.19	48.099
696.39	23.742			696.39	47.925
696.59	23.724			696.59	47.752
696.78	23.673			696.78	47.597
696.98	23.647			696.98	47.461
697.17	23.655			697.17	47.314
697.37	23.707			697.37	47.182
697.56	23.755			697.56	47.048
697.76	23.818			697.76	46.9
697.96	23.865			697.96	46.751
698.15	23.875			698.15	46.597
698.35	23.868			698.35	46.458
698.54	23.874			698.54	46.296
698.74	23.864			698.74	46.111
698.93	23.882			698.93	45.93
699.13	23.866			699.13	45.751
699.33	23.852			699.33	45.545
699.52	23.852			699.52	45.37
699.72	23.855			699.72	45.227
699.91	23.842			699.91	45.084
700.11	23.853			700.11	44.925
700.3	23.865			700.3	44.778
700.5	23.898			700.5	44.613
700.7	23.948			700.7	44.48
700.89	24.014			700.89	44.32
701.09	24.043			701.09	44.179
701.28	24.071			701.28	44.017
701.48	24.036			701.48	43.856
701.67	24.035			701.67	43.71
701.87	24.05			701.87	43.581
702.06	24.02			702.06	43.443
702.26	23.974			702.26	43.277
702.46	23.941			702.46	43.13
702.65	23.902			702.65	42.993
702.85	23.882			702.85	42.875
703.04	23.857			703.04	42.749
703.24	23.833			703.24	42.609
703.43	23.845			703.43	42.486
703.63	23.878			703.63	42.339
703.82	23.921			703.82	42.212
704.02	23.949			704.02	42.066
704.21	23.982			704.21	41.905
704.41	23.974			704.41	41.741
704.6	23.958			704.6	41.581
704.8	23.947			704.8	41.41
704.99	23.934			704.99	41.244
705.19	23.919			705.19	41.083
705.38	23.926			705.38	40.904
705.58	23.918			705.58	40.762
705.78	23.947			705.78	40.624
705.97	23.978			705.97	40.48
706.17	24.002			706.17	40.356
706.36	24.017			706.36	40.252
706.56	24.061			706.56	40.14
706.75	24.122			706.75	40.021
706.95	24.167			706.95	39.892
707.14	24.202			707.14	39.741
707.34	24.243			707.34	39.599
707.53	24.237			707.53	39.473
707.73	24.219			707.73	39.323
707.92	24.167			707.92	39.206
708.12	24.137			708.12	39.078
708.31	24.103			708.31	38.942
708.51	24.089			708.51	38.837
708.7	24.07			708.7	38.746
708.9	24.108			708.9	38.651
709.09	24.141			709.09	38.572
709.29	24.137			709.29	38.49
709.48	24.186			709.48	38.417
709.68	24.242			709.68	38.334
709.87	24.282			709.87	38.23
710.07	24.326			710.07	38.101
710.26	24.339			710.26	37.974
710.46	24.341			710.46	37.823
710.65	24.332			710.65	37.676
710.85	24.312			710.85	37.519
711.04	24.267			711.04	37.358
711.23	24.23			711.23	37.189
711.43	24.157			711.43	37.035
711.62	24.109			711.62	36.901
711.82	24.128			711.82	36.786
712.01	24.129			712.01	36.66
712.21	24.143			712.21	36.566
712.4	24.132			712.4	36.474
712.6	24.154			712.6	36.371
712.79	24.21			712.79	36.275
712.99	24.257			712.99	36.148
713.18	24.281			713.18	36.047
713.38	24.314			713.38	35.939
713.57	24.301			713.57	35.814
713.77	24.306			713.77	35.709
713.96	24.279			713.96	35.591
714.15	24.267			714.15	35.466
714.35	24.226			714.35	35.338
714.54	24.197			714.54	35.238
714.74	24.2			714.74	35.122
714.93	24.235			714.93	35.045
715.13	24.277			715.13	34.987
715.32	24.312			715.32	34.945
715.52	24.35			715.52	34.9
715.71	24.388			715.71	34.828
715.91	24.425			715.91	34.757
716.1	24.456			716.1	34.696
716.29	24.465			716.29	34.617
716.49	24.488			716.49	34.525
716.68	24.469			716.68	34.418
716.88	24.442			716.88	34.309
717.07	24.393			717.07	34.199
717.27	24.333			717.27	34.101
717.46	24.286			717.46	34.015
717.65	24.224			717.65	33.919
717.85	24.177			717.85	33.833
718.04	24.165			718.04	33.799
718.24	24.218			718.24	33.746
718.43	24.225			718.43	33.698
718.63	24.278			718.63	33.636
718.82	24.369			718.82	33.56
719.01	24.412			719.01	33.47
719.21	24.444			719.21	33.395
719.4	24.447			719.4	33.302
719.6	24.443			719.6	33.179
719.79	24.441			719.79	33.068
719.98	24.423			719.98	32.976
720.18	24.41			720.18	32.85
720.37	24.421			720.37	32.728
720.57	24.404			720.57	32.6
720.76	24.361			720.76	32.52
720.96	24.372			720.96	32.455
721.15	24.402			721.15	32.4
721.34	24.392			721.34	32.353
721.54	24.466			721.54	32.317
721.73	24.532			721.73	32.266
721.93	24.601			721.93	32.231
722.12	24.664			722.12	32.203
722.31	24.704			722.31	32.138
722.51	24.72			722.51	32.041
722.7	24.718			722.7	31.97
722.89	24.695			722.89	31.883
723.09	24.675			723.09	31.806
723.28	24.647			723.28	31.686
723.48	24.595			723.48	31.592
723.67	24.547			723.67	31.508
723.86	24.525			723.86	31.44
724.06	24.483			724.06	31.387
724.25	24.483			724.25	31.344
724.45	24.519			724.45	31.309
724.64	24.565			724.64	31.301
724.83	24.621			724.83	31.281
725.03	24.692			725.03	31.252
725.22	24.748			725.22	31.192
725.41	24.781			725.41	31.151
725.61	24.788			725.61	31.073
725.8	24.752			725.8	30.98
726	24.713			726	30.874
726.19	24.667			726.19	30.769
726.38	24.628			726.38	30.668
726.58	24.581			726.58	30.567
726.77	24.553			726.77	30.465
726.96	24.524			726.96	30.398
727.16	24.495			727.16	30.322
727.35	24.48			727.35	30.254
727.54	24.492			727.54	30.181
727.74	24.521			727.74	30.154
727.93	24.569			727.93	30.104
728.12	24.632			728.12	30.066
728.32	24.689			728.32	30.048
728.51	24.741			728.51	30.005
728.7	24.784			728.7	29.94
728.9	24.794			728.9	29.856
729.09	24.771			729.09	29.764
729.29	24.745			729.29	29.671
729.48	24.677			729.48	29.544
729.67	24.638			729.67	29.449
729.87	24.574			729.87	29.356
730.06	24.526			730.06	29.306
730.25	24.488			730.25	29.26
730.45	24.493			730.45	29.247
730.64	24.524			730.64	29.231
730.83	24.574			730.83	29.223
731.03	24.636			731.03	29.198
731.22	24.701			731.22	29.193
731.41	24.739			731.41	29.177
731.6	24.773			731.6	29.158
731.8	24.83			731.8	29.143
731.99	24.846			731.99	29.095
732.18	24.874			732.18	29
732.38	24.852			732.38	28.893
732.57	24.832			732.57	28.771
732.76	24.79			732.76	28.671
732.96	24.731			732.96	28.543
733.15	24.686			733.15	28.471
733.34	24.665			733.34	28.402
733.54	24.655			733.54	28.365
733.73	24.64			733.73	28.34
733.92	24.636			733.92	28.335
734.12	24.681			734.12	28.34
734.31	24.699			734.31	28.318
734.5	24.787			734.5	28.33
734.69	24.816			734.69	28.335
734.89	24.918			734.89	28.337
735.08	24.951			735.08	28.312
735.27	24.992			735.27	28.253
735.47	25.021			735.47	28.175
735.66	24.995			735.66	28.064
735.85	24.955			735.85	27.965
736.05	24.911			736.05	27.878
736.24	24.855			736.24	27.808
736.43	24.833			736.43	27.725
736.62	24.808			736.62	27.644
736.82	24.772			736.82	27.618
737.01	24.754			737.01	27.601
737.2	24.802			737.2	27.586
737.39	24.852			737.39	27.597
737.59	24.921			737.59	27.607
737.78	24.979			737.78	27.613
737.97	25.01			737.97	27.606
738.17	25.072			738.17	27.589
738.36	25.12			738.36	27.561
738.55	25.142			738.55	27.515
738.74	25.175			738.74	27.413
738.94	25.162			738.94	27.33
739.13	25.161			739.13	27.235
739.32	25.144			739.32	27.145
739.51	25.094			739.51	27.065
739.71	25			739.71	26.993
739.9	24.881			739.9	26.931
740.09	24.825			740.09	26.905
740.28	24.815			740.28	26.882
740.48	24.824			740.48	26.916
740.67	24.823			740.67	26.94
740.86	24.829			740.86	26.952
741.05	24.867			741.05	26.951
741.25	24.893			741.25	26.953
741.44	24.952			741.44	26.931
741.63	24.962			741.63	26.914
741.82	24.968			741.82	26.839
742.02	24.969			742.02	26.752
742.21	24.989			742.21	26.683
742.4	25.006			742.4	26.629
742.59	24.985			742.59	26.537
742.79	24.917			742.79	26.493
742.98	24.854			742.98	26.423
743.17	24.839			743.17	26.381
743.36	24.84			743.36	26.358
743.56	24.786			743.56	26.373
743.75	24.759			743.75	26.382
743.94	24.76			743.94	26.426
744.13	24.779			744.13	26.454
744.33	24.849			744.33	26.513
744.52	24.909			744.52	26.542
744.71	24.944			744.71	26.547
744.9	25.002			744.9	26.517
745.09	25.036			745.09	26.482
745.29	25.083			745.29	26.392
745.48	25.084			745.48	26.31
745.67	25.065			745.67	26.227
745.86	25.051			745.86	26.157
746.05	25.037			746.05	26.07
746.25	25.036			746.25	26.022
746.44	25.029			746.44	25.951
746.63	25.004			746.63	25.918
746.82	24.975			746.82	25.901
747.01	24.985			747.01	25.913
747.21	25.014			747.21	25.916
747.4	25.029			747.4	25.928
747.59	25.074			747.59	25.948
747.78	25.09			747.78	25.976
747.97	25.146			747.97	25.978
748.17	25.174			748.17	25.935
748.36	25.202			748.36	25.873
748.55	25.264			748.55	25.794
748.74	25.28			748.74	25.724
748.93	25.249			748.93	25.664
749.13	25.245			749.13	25.585
749.32	25.221			749.32	25.505
749.51	25.151			749.51	25.434
749.7	25.1			749.7	25.398
749.89	25.068			749.89	25.355
750.09	25.008			750.09	25.341
750.28	25.013			750.28	25.351
750.47	25.022			750.47	25.361
750.66	25.025			750.66	25.378
750.85	25.054			750.85	25.398
751.04	25.087			751.04	25.41
751.24	25.131			751.24	25.403
751.43	25.173			751.43	25.376
751.62	25.232			751.62	25.344
751.81	25.286			751.81	25.29
752	25.343			752	25.218
752.19	25.375			752.19	25.138
752.39	25.368			752.39	25.058
752.58	25.388			752.58	24.96
752.77	25.377			752.77	24.873
752.96	25.336			752.96	24.825
753.15	25.325			753.15	24.786
753.34	25.282			753.34	24.783
753.54	25.247			753.54	24.795
753.73	25.218			753.73	24.811
753.92	25.245			753.92	24.839
754.11	25.241			754.11	24.875
754.3	25.258			754.3	24.912
754.49	25.32			754.49	24.935
754.68	25.317			754.68	24.944
754.88	25.368			754.88	24.953
755.07	25.385			755.07	24.95
[truncated: 1,651 more rows]
