# Supplementary material for: Scalable production of structurally colored composite films by shearing supramolecular composites of polymers and colloids
Source: Nat Commun. 2024 Feb 29;15:1874. doi: 10.1038/s41467-024-46237-4 (PMC10904808; doi:10.1038/s41467-024-46237-4)
Supplement: Supplementary file 3 — Source Data [file 41467_2024_46237_MOESM3_ESM.zip › Source of Data/Supplementary Fig.27.xls]

## Sheet: Sheet1
PVP				PDDA				PU
Wavelength (nm)	Reflectance (%)			Wavelength (nm)	Reflectance (%)			Wavelength (nm)	Reflectance (%)
344.93	58.963			344.93	226.15			344.93	2648.21
345.15	58.963			345.15	226.15			345.15	2648.21
345.37	58.963			345.37	226.15			345.37	2648.21
345.59	24.897			345.59	-128.999			345.59	2.429
345.81	148.358			345.81	24.267			345.81	182.588
346.03	27.766			346.03	730.982			346.03	80.724
346.24	-215.576			346.24	203.634			346.24	-4097.94
346.46	407.568			346.46	199.296			346.46	-5193.69
346.68	157.119			346.68	146.394			346.68	-319.51
346.9	167.804			346.9	84.879			346.9	-3047.24
347.12	186.167			347.12	17.415			347.12	-639.547
347.34	244.676			347.34	0.72			347.34	-12.419
347.56	174.52			347.56	-349.183			347.56	21.593
347.77	108.971			347.77	158.666			347.77	22.655
347.99	61.982			347.99	119.226			347.99	18.79
348.21	47.42			348.21	139.448			348.21	18.12
348.43	50.209			348.43	98.378			348.43	14.312
348.65	55.658			348.65	97.411			348.65	13.905
348.87	48.835			348.87	66.633			348.87	21.238
349.08	47.751			349.08	49.934			349.08	19.685
349.3	44.054			349.3	42.458			349.3	22.355
349.52	44.504			349.52	43.67			349.52	22.585
349.74	38.553			349.74	44.488			349.74	21.391
349.96	34.371			349.96	41.541			349.96	21.84
350.18	32.112			350.18	45.764			350.18	21.079
350.39	30.476			350.39	43.424			350.39	19.962
350.61	30.03			350.61	51.143			350.61	21.403
350.83	31.903			350.83	48.751			350.83	22.995
351.05	32.078			351.05	46.449			351.05	22.906
351.27	28.836			351.27	47.889			351.27	24.173
351.49	23.2			351.49	51.303			351.49	24.243
351.7	20.912			351.7	52.952			351.7	21.692
351.92	22.946			351.92	53.064			351.92	23.351
352.14	22.24			352.14	54.204			352.14	21.211
352.36	19.856			352.36	41.77			352.36	20.788
352.58	24.994			352.58	40.704			352.58	21.955
352.8	26.624			352.8	34.749			352.8	22.282
353.01	25.604			353.01	30.142			353.01	21.056
353.23	26.629			353.23	29.217			353.23	23.85
353.45	26.679			353.45	18.092			353.45	22.008
353.67	25.009			353.67	22.421			353.67	21.603
353.89	24.919			353.89	20.848			353.89	22.342
354.1	24.631			354.1	13.234			354.1	22.769
354.32	26.076			354.32	9.859			354.32	21.732
354.54	27.724			354.54	14.916			354.54	21.113
354.76	25.367			354.76	17.399			354.76	20.643
354.98	26.929			354.98	19.062			354.98	20.821
355.19	28.966			355.19	31.109			355.19	20.534
355.41	26.155			355.41	24.044			355.41	17.733
355.63	24.344			355.63	30.226			355.63	17.233
355.85	26.75			355.85	29.174			355.85	17.317
356.07	25.29			356.07	31.87			356.07	15.664
356.28	23.716			356.28	33.887			356.28	16.214
356.5	24.016			356.5	33.859			356.5	16.232
356.72	23.831			356.72	34.757			356.72	15.84
356.94	25.61			356.94	42.338			356.94	13.834
357.16	25.442			357.16	40.933			357.16	14.954
357.37	25.579			357.37	45.515			357.37	15.599
357.59	24.762			357.59	53.677			357.59	16.234
357.81	24.81			357.81	54.035			357.81	17.948
358.03	24.563			358.03	46.486			358.03	17.598
358.25	26.069			358.25	50.066			358.25	18.899
358.46	27.779			358.46	50.334			358.46	19.788
358.68	25.28			358.68	54.85			358.68	21.213
358.9	24.551			358.9	48.111			358.9	20.619
359.12	25.237			359.12	45.283			359.12	20.461
359.33	25.615			359.33	42.553			359.33	20.274
359.55	24.9			359.55	35.191			359.55	20.637
359.77	24.666			359.77	31.36			359.77	20.468
359.99	23.549			359.99	30.569			359.99	18.347
360.21	20.999			360.21	26.789			360.21	18.289
360.42	23.433			360.42	23.064			360.42	17.52
360.64	22.543			360.64	21.969			360.64	17.434
360.86	20.871			360.86	28.194			360.86	17.61
361.08	19.893			361.08	27.784			361.08	18.707
361.29	19.367			361.29	25.454			361.29	18.356
361.51	19.493			361.51	22.207			361.51	17.435
361.73	22.468			361.73	22.088			361.73	18.58
361.95	22.125			361.95	26.094			361.95	17.737
362.17	20.871			362.17	24.965			362.17	16.841
362.38	21.035			362.38	27.838			362.38	16.203
362.6	21.758			362.6	25.081			362.6	16.954
362.82	25.663			362.82	31.286			362.82	17.631
363.04	27.066			363.04	29.577			363.04	17.585
363.25	26.216			363.25	31.267			363.25	17.423
363.47	24.821			363.47	35.593			363.47	16.746
363.69	26.027			363.69	32.708			363.69	16.353
363.91	25.597			363.91	36.3			363.91	14.602
364.12	25.075			364.12	36.79			364.12	13.789
364.34	26.805			364.34	35.308			364.34	12.757
364.56	25.622			364.56	37.925			364.56	11.517
364.78	27.919			364.78	35.543			364.78	12.93
364.99	28.98			364.99	37.263			364.99	14.014
365.21	28.25			365.21	37.912			365.21	14.002
365.43	26.038			365.43	41.64			365.43	13.472
365.65	23.584			365.65	35.801			365.65	14.948
365.86	24.903			365.86	35.231			365.86	15.103
366.08	24.042			366.08	31.44			366.08	15.696
366.3	24.105			366.3	26.061			366.3	14.627
366.52	24.926			366.52	29.678			366.52	13.838
366.73	25.801			366.73	26.33			366.73	14.43
366.95	26.873			366.95	23.591			366.95	15.382
367.17	25.613			367.17	23.177			367.17	15.565
367.39	25.171			367.39	25.405			367.39	15.13
367.6	23.1			367.6	28.675			367.6	14.656
367.82	23.161			367.82	27.82			367.82	13.973
368.04	23.489			368.04	28.166			368.04	14.201
368.25	23.235			368.25	26.47			368.25	14.334
368.47	23.3			368.47	29.494			368.47	13.272
368.69	22.345			368.69	30.402			368.69	14.148
368.91	23.54			368.91	33.296			368.91	13.858
369.12	25.315			369.12	33.588			369.12	13.961
369.34	24.89			369.34	32.272			369.34	14.929
369.56	23.63			369.56	34.251			369.56	15.417
369.78	22.345			369.78	34.389			369.78	15.239
369.99	21.216			369.99	34.489			369.99	16.084
370.21	21.213			370.21	33.82			370.21	16.214
370.43	20.571			370.43	28.542			370.43	15.054
370.64	20.367			370.64	28.815			370.64	15.283
370.86	19.382			370.86	30.739			370.86	14.927
371.08	20.921			371.08	33.755			371.08	14.849
371.3	20.237			371.3	31.064			371.3	14.806
371.51	19.858			371.51	29.969			371.51	13.902
371.73	18.736			371.73	28.221			371.73	13.563
371.95	17.785			371.95	28.824			371.95	14.11
372.16	16.76			372.16	29.001			372.16	14.587
372.38	18.008			372.38	25.742			372.38	14.512
372.6	17.22			372.6	24.701			372.6	13.624
372.81	19.072			372.81	24.61			372.81	13.365
373.03	20.008			373.03	24.169			373.03	14.275
373.25	20.784			373.25	24.317			373.25	15.856
373.47	20.274			373.47	26.713			373.47	15.495
373.68	20.403			373.68	23.718			373.68	15.559
373.9	19.902			373.9	21.48			373.9	15.551
374.12	19.998			374.12	20.317			374.12	14.616
374.33	21.129			374.33	19.496			374.33	14.43
374.55	21.74			374.55	19.37			374.55	13.761
374.77	20.221			374.77	18.773			374.77	14.358
374.98	20.944			374.98	16.691			374.98	12.872
375.2	19.771			375.2	19.654			375.2	12.861
375.42	19.669			375.42	20.556			375.42	13.489
375.64	17.956			375.64	20.507			375.64	13.498
375.85	18.278			375.85	18.936			375.85	13.505
376.07	16.994			376.07	20.012			376.07	12.754
376.29	17.164			376.29	17.293			376.29	13.28
376.5	18.515			376.5	16.038			376.5	13.554
376.72	18.835			376.72	18.887			376.72	13.688
376.94	18.757			376.94	20.884			376.94	15.209
377.15	17.727			377.15	21.588			377.15	15.379
377.37	16.982			377.37	19.702			377.37	16.443
377.59	17.974			377.59	22.218			377.59	15.922
377.8	17.258			377.8	21.476			377.8	17.095
378.02	17.891			378.02	20.18			378.02	17.434
378.24	18.118			378.24	23.01			378.24	17.52
378.45	18.722			378.45	21.74			378.45	16.972
378.67	18.267			378.67	22.968			378.67	16.201
378.89	20.28			378.89	22.879			378.89	16.702
379.1	20.755			379.1	23.689			379.1	16.042
379.32	20.338			379.32	25.053			379.32	15.454
379.54	20.322			379.54	25.385			379.54	15.087
379.75	20.663			379.75	25.059			379.75	15.033
379.97	21.149			379.97	21.839			379.97	15.546
380.19	21.536			380.19	23.471			380.19	15.021
380.4	20.532			380.4	24.542			380.4	14.728
380.62	22.464			380.62	22.598			380.62	14.173
380.84	21.456			380.84	23.161			380.84	13.577
381.05	22.177			381.05	23.826			381.05	13.021
381.27	22.383			381.27	25.332			381.27	13.248
381.49	22.643			381.49	24.45			381.49	13.811
381.7	22.111			381.7	25.488			381.7	13.511
381.92	21.321			381.92	25.111			381.92	13.864
382.14	21.419			382.14	25.946			382.14	13.031
382.35	20.307			382.35	22.635			382.35	12.762
382.57	20.781			382.57	24.076			382.57	12.496
382.79	19.523			382.79	27.23			382.79	12.344
383	18.371			383	26.721			383	12.354
383.22	19.021			383.22	25.839			383.22	12.674
383.43	17.403			383.43	27.515			383.43	12.832
383.65	18.544			383.65	27.987			383.65	13.2
383.87	18.641			383.87	25.573			383.87	13.557
384.08	18.883			384.08	23.214			384.08	13.186
384.3	17.034			384.3	23.518			384.3	13.269
384.52	17.168			384.52	23.879			384.52	12.958
384.73	17.98			384.73	22.426			384.73	12.87
384.95	17.731			384.95	19.458			384.95	13.716
385.17	18.79			385.17	20.509			385.17	13.537
385.38	17.222			385.38	18.651			385.38	13.341
385.6	18.268			385.6	19.477			385.6	12.821
385.81	19.583			385.81	19.169			385.81	12.63
386.03	19.73			386.03	18.066			386.03	12.403
386.25	19.966			386.25	19.894			386.25	12.463
386.46	19.036			386.46	17.559			386.46	11.787
386.68	18.818			386.68	18.246			386.68	11.776
386.9	18.822			386.9	19.733			386.9	12.436
387.11	19.006			387.11	21.731			387.11	12.281
387.33	18.723			387.33	19.92			387.33	12.139
387.54	17.983			387.54	19.763			387.54	12.039
387.76	17.685			387.76	20.779			387.76	12.108
387.98	17.005			387.98	20.019			387.98	12.864
388.19	18.488			388.19	19.033			388.19	12.654
388.41	18.657			388.41	16.211			388.41	13.319
388.63	17.626			388.63	16.476			388.63	13.864
388.84	17.064			388.84	15.718			388.84	14.34
389.06	16.832			389.06	13.415			389.06	14.107
389.27	17.885			389.27	15.143			389.27	14.416
389.49	17.367			389.49	14.978			389.49	14.025
389.71	16.892			389.71	14.916			389.71	13.907
389.92	17.529			389.92	14.649			389.92	13.983
390.14	17.337			390.14	14.417			390.14	14.206
390.35	17.819			390.35	14.329			390.35	13.923
390.57	17.907			390.57	16.817			390.57	14.425
390.79	18.315			390.79	17.202			390.79	14.158
391	17.743			391	18.448			391	14.472
391.22	17.181			391.22	19.222			391.22	13.603
391.43	18.298			391.43	18.399			391.43	13.468
391.65	18.313			391.65	19.477			391.65	12.661
391.87	18.493			391.87	21.17			391.87	12.543
392.08	17.719			392.08	19.934			392.08	11.948
392.3	17.583			392.3	20.473			392.3	12.354
392.51	17.585			392.51	21.113			392.51	12.115
392.73	17.463			392.73	18.781			392.73	11.926
392.95	16.945			392.95	18.89			392.95	11.764
393.16	16.946			393.16	19.614			393.16	11.887
393.38	17.074			393.38	17.351			393.38	11.452
393.59	17.243			393.59	16.575			393.59	11.462
393.81	17.686			393.81	15.975			393.81	10.923
394.02	17.152			394.02	17.255			394.02	11.156
394.24	16.808			394.24	17.467			394.24	11.167
394.46	16.85			394.46	17.287			394.46	11.54
394.67	16.641			394.67	14.378			394.67	12.072
394.89	17.176			394.89	15.017			394.89	12.612
395.1	18.49			395.1	14.206			395.1	11.844
395.32	18.342			395.32	14.896			395.32	11.884
395.54	18.497			395.54	16.358			395.54	11.968
395.75	19.311			395.75	16.558			395.75	12.093
395.97	18.951			395.97	16.393			395.97	12.549
396.18	19.495			396.18	17.296			396.18	12.238
396.4	19.472			396.4	19.219			396.4	12.354
396.61	18.867			396.61	19.622			396.61	12.357
396.83	18.986			396.83	17.295			396.83	12.529
397.05	18.814			397.05	17.248			397.05	12.553
397.26	19.337			397.26	16.924			397.26	12.492
397.48	19.618			397.48	21.495			397.48	12.096
397.69	19.062			397.69	21.311			397.69	11.666
397.91	18.392			397.91	20.975			397.91	12.032
398.12	18.353			398.12	20.118			398.12	12.203
398.34	17.945			398.34	20.332			398.34	12.218
398.55	18.206			398.55	21.745			398.55	12.332
398.77	18.29			398.77	21.58			398.77	12.153
398.99	17.359			398.99	21.698			398.99	12.12
399.2	17.357			399.2	21.861			399.2	11.906
399.42	17.062			399.42	21.516			399.42	12.205
399.63	17.755			399.63	22.39			399.63	12.185
399.85	17.256			399.85	22.785			399.85	11.993
400.06	16.987			400.06	22.8			400.06	11.746
400.28	16.639			400.28	20.756			400.28	11.947
400.49	16.766			400.49	20.463			400.49	12.381
400.71	16.394			400.71	21.585			400.71	12.584
400.92	16.309			400.92	21.93			400.92	12.281
401.14	16.298			401.14	21.867			401.14	12.068
401.36	15.401			401.36	21.076			401.36	12.062
401.57	15.981			401.57	21.418			401.57	11.793
401.79	15.917			401.79	20.95			401.79	11.896
402	15.789			402	20.425			402	11.631
402.22	16.301			402.22	20.89			402.22	11.824
402.43	15.712			402.43	21.22			402.43	11.942
402.65	16.439			402.65	21.107			402.65	11.91
402.86	16.643			402.86	20.66			402.86	12.18
403.08	17.013			403.08	20.666			403.08	11.728
403.29	16.655			403.29	21.501			403.29	11.79
403.51	17.242			403.51	21.277			403.51	11.935
403.72	17.741			403.72	20.679			403.72	11.954
403.94	18.432			403.94	20.865			403.94	12.12
404.15	18.586			404.15	20.231			404.15	11.663
404.37	18.188			404.37	20.784			404.37	11.535
404.58	18.241			404.58	21.218			404.58	11.394
404.8	17.904			404.8	20.482			404.8	11.772
405.02	18.018			405.02	20.807			405.02	11.574
405.23	18.204			405.23	19.583			405.23	11.402
405.45	18.002			405.45	19.273			405.45	11.246
405.66	18			405.66	19.995			405.66	11.406
405.88	17.614			405.88	18.601			405.88	11.688
406.09	17.904			406.09	18.179			406.09	11.308
406.31	17.537			406.31	18.447			406.31	10.841
406.52	17.31			406.52	18.177			406.52	10.961
406.74	16.816			406.74	16.893			406.74	10.932
406.95	16.949			406.95	16.698			406.95	11.379
407.17	16.945			407.17	16.602			407.17	11.323
407.38	17.413			407.38	16.089			407.38	11.56
407.6	17.306			407.6	15.734			407.6	11.515
407.81	17.082			407.81	16.069			407.81	11.582
408.03	17.064			408.03	17.01			408.03	11.44
408.24	16.863			408.24	17.948			408.24	11.629
408.46	16.298			408.46	16.891			408.46	11.431
408.67	16.897			408.67	17.936			408.67	11.461
408.89	16.938			408.89	17.578			408.89	11.707
409.1	16.792			409.1	16.899			409.1	11.709
409.32	16.897			409.32	16.367			409.32	11.711
409.53	17.018			409.53	16.982			409.53	11.826
409.75	16.988			409.75	17.803			409.75	11.961
409.96	17.052			409.96	17.143			409.96	12.287
410.18	16.814			410.18	17.792			410.18	12.169
410.39	17.119			410.39	18.14			410.39	12.251
410.61	17.07			410.61	17.078			410.61	12.048
410.82	17.114			410.82	17.027			410.82	12.074
411.04	16.97			411.04	16.687			411.04	12.186
411.25	17.344			411.25	17.747			411.25	12.21
411.46	16.657			411.46	17.296			411.46	12.157
411.68	17.117			411.68	17.533			411.68	11.958
411.89	17.445			411.89	18.342			411.89	12.147
412.11	17.277			412.11	19.523			412.11	12.055
412.32	17.284			412.32	19.659			412.32	11.944
412.54	17.019			412.54	19.935			412.54	11.754
412.75	16.711			412.75	20.368			412.75	11.557
412.97	16.735			412.97	20.857			412.97	11.706
413.18	16.948			413.18	21.401			413.18	11.417
413.4	16.932			413.4	22.425			413.4	11.565
413.61	16.534			413.61	22.477			413.61	11.71
413.83	16.625			413.83	22.616			413.83	11.605
414.04	16.186			414.04	22.244			414.04	11.482
414.26	16.475			414.26	21.976			414.26	11.572
414.47	16.208			414.47	21.838			414.47	11.878
414.69	16.034			414.69	20.252			414.69	11.917
414.9	16.043			414.9	19.794			414.9	12.099
415.11	16.019			415.11	19.888			415.11	12.003
415.33	16.209			415.33	19.835			415.33	11.919
415.54	16.345			415.54	20.076			415.54	11.913
415.76	16.202			415.76	18.695			415.76	11.828
415.97	16.078			415.97	18.17			415.97	12.014
416.19	15.847			416.19	18.216			416.19	12.031
416.4	16.081			416.4	17.876			416.4	11.794
416.62	15.968			416.62	17.4			416.62	11.655
416.83	16.244			416.83	17.435			416.83	11.857
417.05	16.18			417.05	17.536			417.05	11.811
417.26	16.21			417.26	17.474			417.26	11.716
417.47	16.464			417.47	17.908			417.47	11.663
417.69	16.375			417.69	17.863			417.69	11.634
417.9	16.359			417.9	17.288			417.9	11.784
418.12	16.495			418.12	17.428			418.12	11.634
418.33	16.723			418.33	16.761			418.33	11.76
418.55	16.775			418.55	17.056			418.55	11.598
418.76	16.56			418.76	17.292			418.76	11.609
418.97	16.918			418.97	16.992			418.97	11.405
419.19	17.297			419.19	16.85			419.19	11.46
419.4	17.297			419.4	16.039			419.4	11.537
419.62	17.293			419.62	16.157			419.62	11.426
419.83	17.466			419.83	15.9			419.83	11.368
420.05	17.232			420.05	16.023			420.05	11.358
420.26	16.938			420.26	16.343			420.26	11.311
420.48	17.224			420.48	16.66			420.48	11.068
420.69	17.126			420.69	17.37			420.69	10.883
420.9	17.066			420.9	17.881			420.9	10.795
421.12	16.824			421.12	18.066			421.12	10.764
421.33	16.988			421.33	18.192			421.33	10.589
421.55	17.067			421.55	18.171			421.55	10.683
421.76	17.061			421.76	18.517			421.76	10.847
421.97	16.924			421.97	18.291			421.97	10.989
422.19	17.175			422.19	19.24			422.19	11.045
422.4	17.208			422.4	19.654			422.4	11.074
422.62	16.922			422.62	20.021			422.62	10.888
422.83	17.047			422.83	20.309			422.83	10.752
423.05	17.079			423.05	20.634			423.05	10.785
423.26	17.078			423.26	20.434			423.26	11.074
423.47	17.059			423.47	20.527			423.47	11.075
423.69	16.941			423.69	19.33			423.69	11.331
423.9	16.974			423.9	19.418			423.9	11.34
424.12	16.742			424.12	19.666			424.12	11.758
424.33	16.528			424.33	19.422			424.33	11.671
424.54	16.578			424.54	18.81			424.54	11.507
424.76	16.523			424.76	18.918			424.76	11.352
424.97	16.634			424.97	19.171			424.97	11.208
425.19	16.489			425.19	18.964			425.19	11.263
425.4	16.64			425.4	19.545			425.4	11.435
425.61	16.614			425.61	19.295			425.61	11.46
425.83	16.736			425.83	19.335			425.83	11.36
426.04	16.53			426.04	19.676			426.04	11.263
426.26	16.527			426.26	19.233			426.26	11.376
426.47	16.831			426.47	19.548			426.47	11.315
426.68	16.926			426.68	19.342			426.68	11.259
426.9	17.082			426.9	19.542			426.9	11.396
427.11	17.153			427.11	20.172			427.11	11.345
427.33	17.244			427.33	20.265			427.33	11.475
427.54	17.36			427.54	20.384			427.54	11.648
427.75	17.284			427.75	20.079			427.75	11.836
427.97	17.562			427.97	19.786			427.97	11.549
428.18	17.707			428.18	19.514			428.18	11.555
428.39	17.555			428.39	19.47			428.39	11.494
428.61	17.47			428.61	19.843			428.61	11.47
428.82	17.662			428.82	19.197			428.82	11.42
429.04	17.866			429.04	19.111			429.04	11.293
429.25	17.679			429.25	18.839			429.25	11.305
429.46	17.722			429.46	18.952			429.46	11.331
429.68	17.617			429.68	18.409			429.68	10.926
429.89	17.816			429.89	18.107			429.89	10.949
430.1	17.665			430.1	17.989			430.1	11.031
430.32	17.385			430.32	17.784			430.32	11.095
430.53	17.376			430.53	17.711			430.53	10.974
430.75	17.186			430.75	18.219			430.75	11.153
430.96	16.979			430.96	17.887			430.96	11.23
431.17	17.138			431.17	17.526			431.17	11.395
431.39	17.052			431.39	16.85			431.39	11.345
431.6	16.844			431.6	17.076			431.6	11.327
431.81	16.681			431.81	16.913			431.81	11.382
432.03	16.887			432.03	17.285			432.03	11.373
432.24	16.774			432.24	17.302			432.24	11.463
432.45	16.934			432.45	17.644			432.45	11.582
432.67	16.781			432.67	17.298			432.67	11.593
432.88	16.633			432.88	17.372			432.88	11.613
433.09	16.754			433.09	17.833			433.09	11.393
433.31	16.727			433.31	18.378			433.31	11.334
433.52	16.887			433.52	17.84			433.52	11.261
433.73	16.877			433.73	17.729			433.73	11.284
433.95	16.778			433.95	17.687			433.95	11.111
434.16	16.871			434.16	17.722			434.16	11.196
434.38	16.927			434.38	17.446			434.38	11.236
434.59	16.895			434.59	17.8			434.59	11.151
434.8	16.563			434.8	17.631			434.8	11.148
435.02	16.575			435.02	17.781			435.02	11.07
435.23	16.552			435.23	17.583			435.23	11.002
435.44	16.645			435.44	17.909			435.44	11.119
435.66	16.985			435.66	17.728			435.66	11.122
435.87	16.933			435.87	17.934			435.87	11.101
436.08	17.034			436.08	16.918			436.08	11.245
436.3	17.022			436.3	17.175			436.3	11.394
436.51	16.945			436.51	17.575			436.51	11.278
436.72	16.944			436.72	17.688			436.72	11.33
436.94	17.069			436.94	17.781			436.94	11.524
437.15	17.191			437.15	17.989			437.15	11.558
437.36	17.275			437.36	17.44			437.36	11.651
437.58	17.487			437.58	17.248			437.58	11.655
437.79	17.452			437.79	17.219			437.79	11.692
438	17.371			438	16.891			438	11.842
438.22	17.4			438.22	16.855			438.22	11.695
438.43	17.149			438.43	16.652			438.43	11.583
438.64	16.954			438.64	16.747			438.64	11.574
438.85	16.699			438.85	17.027			438.85	11.539
439.07	16.499			439.07	16.896			439.07	11.499
439.28	16.568			439.28	16.609			439.28	11.543
439.49	16.698			439.49	16.653			439.49	11.6
439.71	16.524			439.71	16.171			439.71	11.401
439.92	16.419			439.92	16.462			439.92	11.27
440.13	16.49			440.13	16.831			440.13	11.217
440.35	16.443			440.35	17.025			440.35	11.231
440.56	16.466			440.56	16.903			440.56	11.18
440.77	16.467			440.77	16.799			440.77	11.169
440.99	16.448			440.99	16.954			440.99	11.127
441.2	16.417			441.2	17.249			441.2	11.193
441.41	16.731			441.41	16.88			441.41	11.296
441.62	16.854			441.62	17.288			441.62	11.2
441.84	17.003			441.84	17.344			441.84	11.162
442.05	17.089			442.05	17.547			442.05	11.212
442.26	17			442.26	18.096			442.26	11.223
442.48	16.99			442.48	18.198			442.48	11.265
442.69	16.937			442.69	18.22			442.69	11.401
442.9	16.957			442.9	18.274			442.9	11.414
443.12	17.021			443.12	18.142			443.12	11.381
443.33	17.072			443.33	18.364			443.33	11.423
443.54	16.933			443.54	18.828			443.54	11.437
443.75	16.868			443.75	18.554			443.75	11.531
443.97	16.902			443.97	18.562			443.97	11.546
444.18	16.835			444.18	18.512			444.18	11.543
444.39	16.902			444.39	18.39			444.39	11.693
444.61	16.966			444.61	17.988			444.61	11.723
444.82	17.004			444.82	18.293			444.82	11.596
445.03	17.028			445.03	17.783			445.03	11.549
445.24	17.096			445.24	18.38			445.24	11.606
445.46	17.156			445.46	18.275			445.46	11.517
445.67	17.038			445.67	18.366			445.67	11.524
445.88	16.979			445.88	18.565			445.88	11.58
446.09	17.013			446.09	18.51			446.09	11.571
446.31	17.222			446.31	18.287			446.31	11.526
446.52	17.334			446.52	18.195			446.52	11.483
446.73	17.424			446.73	18.24			446.73	11.482
446.95	17.504			446.95	18.263			446.95	11.474
447.16	17.497			447.16	18.387			447.16	11.385
447.37	17.602			447.37	18.531			447.37	11.308
447.58	17.627			447.58	18.161			447.58	11.44
447.8	17.67			447.8	18.271			447.8	11.508
448.01	17.67			448.01	18.062			448.01	11.567
448.22	17.864			448.22	18.01			448.22	11.615
448.43	17.936			448.43	17.87			448.43	11.708
448.65	17.839			448.65	17.958			448.65	11.76
448.86	17.805			448.86	17.763			448.86	11.81
449.07	17.737			449.07	18.076			449.07	11.788
449.28	17.704			449.28	18.194			449.28	11.767
449.5	17.668			449.5	18.047			449.5	11.743
449.71	17.641			449.71	18.173			449.71	11.77
449.92	17.649			449.92	18.083			449.92	11.79
450.13	17.452			450.13	18.08			450.13	11.854
450.35	17.411			450.35	17.951			450.35	11.823
450.56	17.341			450.56	17.913			450.56	11.779
450.77	17.376			450.77	17.864			450.77	11.7
450.98	17.261			450.98	17.983			450.98	11.75
451.2	17.273			451.2	18.047			451.2	11.669
451.41	17.357			451.41	17.786			451.41	11.621
451.62	17.409			451.62	17.916			451.62	11.645
451.83	17.349			451.83	17.857			451.83	11.663
452.05	17.334			452.05	17.692			452.05	11.645
452.26	17.278			452.26	18.071			452.26	11.613
452.47	17.3			452.47	18.233			452.47	11.653
452.68	17.192			452.68	18.185			452.68	11.729
452.9	17.332			452.9	18.406			452.9	11.73
453.11	17.29			453.11	18.544			453.11	11.77
453.32	17.24			453.32	18.564			453.32	11.8
453.53	17.194			453.53	18.621			453.53	11.843
453.74	17.15			453.74	18.638			453.74	11.776
453.96	17.101			453.96	18.711			453.96	11.789
454.17	17.188			454.17	18.8			454.17	11.786
454.38	17.162			454.38	18.69			454.38	11.751
454.59	17.186			454.59	18.721			454.59	11.865
454.81	17.305			454.81	19.128			454.81	11.953
455.02	17.342			455.02	18.906			455.02	12.021
455.23	17.224			455.23	18.795			455.23	12.078
455.44	17.364			455.44	18.673			455.44	12.008
455.65	17.26			455.65	18.678			455.65	12.086
455.87	17.356			455.87	18.71			455.87	12.08
456.08	17.426			456.08	18.648			456.08	12.077
456.29	17.403			456.29	18.542			456.29	12.074
456.5	17.539			456.5	18.334			456.5	12.067
456.72	17.616			456.72	18.238			456.72	12.11
456.93	17.576			456.93	18.102			456.93	12.099
457.14	17.504			457.14	18.227			457.14	12.079
457.35	17.637			457.35	18.355			457.35	12.044
457.56	17.447			457.56	18.271			457.56	12.03
457.78	17.503			457.78	18.071			457.78	12.078
457.99	17.604			457.99	18.088			457.99	12.02
458.2	17.617			458.2	18.245			458.2	12.042
458.41	17.685			458.41	18.227			458.41	11.954
458.62	17.657			458.62	18.262			458.62	11.983
458.84	17.688			458.84	18.26			458.84	12.039
459.05	17.819			459.05	18.263			459.05	12.061
459.26	17.779			459.26	18.477			459.26	12.11
459.47	17.783			459.47	18.391			459.47	12.129
459.68	17.852			459.68	18.214			459.68	12.182
459.89	17.933			459.89	17.96			459.89	12.222
460.11	17.919			460.11	17.708			460.11	12.231
460.32	18.022			460.32	17.769			460.32	12.278
460.53	18.024			460.53	17.73			460.53	12.23
460.74	17.985			460.74	17.694			460.74	12.238
460.95	18			460.95	17.68			460.95	12.19
461.17	17.943			461.17	17.69			461.17	12.228
461.38	17.947			461.38	17.648			461.38	12.246
461.59	17.971			461.59	17.699			461.59	12.187
461.8	17.956			461.8	17.885			461.8	12.187
462.01	17.993			462.01	17.641			462.01	12.173
462.22	18.025			462.22	17.914			462.22	12.176
462.44	17.986			462.44	18.319			462.44	12.179
462.65	18.096			462.65	18.379			462.65	12.076
462.86	18.101			462.86	18.722			462.86	12.129
463.07	18.114			463.07	18.557			463.07	12.087
463.28	18.02			463.28	18.536			463.28	12.073
463.5	17.996			463.5	18.515			463.5	12.042
463.71	17.996			463.71	18.533			463.71	12.106
463.92	18.009			463.92	18.531			463.92	12.134
464.13	18.048			464.13	18.559			464.13	12.086
464.34	18.053			464.34	18.774			464.34	12.208
464.55	18.121			464.55	18.718			464.55	12.234
464.76	18.009			464.76	18.796			464.76	12.348
464.98	18.074			464.98	18.898			464.98	12.358
465.19	18.035			465.19	18.956			465.19	12.379
465.4	17.868			465.4	18.953			465.4	12.519
465.61	17.739			465.61	18.581			465.61	12.461
465.82	17.717			465.82	18.462			465.82	12.486
466.03	17.75			466.03	18.594			466.03	12.505
466.25	17.796			466.25	18.594			466.25	12.511
466.46	17.725			466.46	18.537			466.46	12.526
466.67	17.658			466.67	18.62			466.67	12.485
466.88	17.66			466.88	18.741			466.88	12.489
467.09	17.64			467.09	18.617			467.09	12.414
467.3	17.484			467.3	18.48			467.3	12.416
467.51	17.515			467.51	18.658			467.51	12.368
467.73	17.379			467.73	18.438			467.73	12.368
467.94	17.42			467.94	18.22			467.94	12.328
468.15	17.412			468.15	18.338			468.15	12.34
468.36	17.536			468.36	18.438			468.36	12.359
468.57	17.543			468.57	18.632			468.57	12.392
468.78	17.579			468.78	18.745			468.78	12.433
468.99	17.543			468.99	18.712			468.99	12.489
469.21	17.577			469.21	18.779			469.21	12.497
469.42	17.657			469.42	18.749			469.42	12.543
469.63	17.614			469.63	18.69			469.63	12.628
469.84	17.647			469.84	18.791			469.84	12.653
470.05	17.75			470.05	18.823			470.05	12.672
470.26	17.783			470.26	18.775			470.26	12.718
470.47	17.841			470.47	18.786			470.47	12.702
470.68	17.78			470.68	18.782			470.68	12.769
470.9	17.824			470.9	18.737			470.9	12.78
471.11	17.818			471.11	18.71			471.11	12.796
471.32	17.857			471.32	18.754			471.32	12.815
471.53	17.85			471.53	18.559			471.53	12.828
471.74	17.86			471.74	18.731			471.74	12.863
471.95	17.882			471.95	18.75			471.95	12.924
472.16	17.886			472.16	18.802			472.16	12.932
472.37	17.882			472.37	18.769			472.37	12.898
472.58	17.821			472.58	18.729			472.58	12.913
472.8	17.788			472.8	18.689			472.8	12.902
473.01	17.769			473.01	18.667			473.01	12.909
473.22	17.768			473.22	18.677			473.22	13.005
473.43	17.792			473.43	18.808			473.43	12.998
473.64	17.75			473.64	18.892			473.64	12.976
473.85	17.753			473.85	18.987			473.85	13.006
474.06	17.722			474.06	18.85			474.06	13.029
474.27	17.75			474.27	19.126			474.27	13.044
474.48	17.773			474.48	19.022			474.48	13.044
474.7	17.756			474.7	18.978			474.7	13.016
474.91	17.755			474.91	19.047			474.91	13.043
475.12	17.76			475.12	19.042			475.12	13.067
475.33	17.809			475.33	19.055			475.33	13.059
475.54	17.833			475.54	19.148			475.54	13.069
475.75	17.802			475.75	19.165			475.75	13.04
475.96	17.79			475.96	19.221			475.96	12.987
476.17	17.833			476.17	19.195			476.17	13.016
476.38	17.897			476.38	19.146			476.38	13.039
476.59	17.808			476.59	18.992			476.59	13.027
476.8	17.833			476.8	19.084			476.8	13.032
477.02	17.798			477.02	18.967			477.02	13.061
477.23	17.813			477.23	19.019			477.23	13.075
477.44	17.79			477.44	19.041			477.44	13.128
477.65	17.809			477.65	18.997			477.65	13.145
477.86	17.801			477.86	19.118			477.86	13.163
478.07	17.824			478.07	19.212			478.07	13.148
478.28	17.819			478.28	19.374			478.28	13.201
478.49	17.901			478.49	19.279			478.49	13.222
478.7	17.905			478.7	19.275			478.7	13.271
478.91	17.906			478.91	19.392			478.91	13.345
479.12	17.921			479.12	19.418			479.12	13.399
479.33	18.024			479.33	19.652			479.33	13.423
479.54	18.008			479.54	19.635			479.54	13.419
479.75	18.046			479.75	19.737			479.75	13.43
479.97	18.055			479.97	19.806			479.97	13.413
480.18	18.076			480.18	19.901			480.18	13.41
480.39	18.077			480.39	19.875			480.39	13.446
480.6	18.118			480.6	19.777			480.6	13.452
480.81	18.059			480.81	19.791			480.81	13.547
481.02	18.041			481.02	19.692			481.02	13.542
481.23	17.997			481.23	19.778			481.23	13.6
481.44	18.015			481.44	19.877			481.44	13.648
481.65	17.992			481.65	19.759			481.65	13.625
481.86	17.955			481.86	19.723			481.86	13.641
482.07	17.942			482.07	19.723			482.07	13.687
482.28	17.954			482.28	19.828			482.28	13.721
482.49	17.947			482.49	19.774			482.49	13.765
482.7	17.962			482.7	19.742			482.7	13.827
482.91	17.956			482.91	19.695			482.91	13.849
483.12	17.977			483.12	19.71			483.12	13.879
483.33	17.947			483.33	19.823			483.33	13.955
483.54	18.018			483.54	19.732			483.54	14.015
483.76	18.078			483.76	19.76			483.76	14.038
483.97	18.086			483.97	19.768			483.97	14.049
484.18	18.082			484.18	19.733			484.18	14.106
484.39	18.08			484.39	19.78			484.39	14.12
484.6	18.125			484.6	19.918			484.6	14.176
484.81	18.139			484.81	19.919			484.81	14.189
485.02	18.135			485.02	19.924			485.02	14.242
485.23	18.093			485.23	19.928			485.23	14.233
485.44	18.072			485.44	20			485.44	14.3
485.65	18.077			485.65	20.061			485.65	14.339
485.86	18.045			485.86	20.105			485.86	14.363
486.07	18.07			486.07	20.163			486.07	14.37
486.28	18.05			486.28	20.276			486.28	14.392
486.49	18.038			486.49	20.311			486.49	14.448
486.7	18.065			486.7	20.382			486.7	14.482
486.91	18.096			486.91	20.423			486.91	14.475
487.12	18.086			487.12	20.59			487.12	14.536
487.33	18.097			487.33	20.619			487.33	14.528
487.54	18.088			487.54	20.675			487.54	14.542
487.75	18.091			487.75	20.773			487.75	14.592
487.96	18.112			487.96	20.826			487.96	14.676
488.17	18.169			488.17	20.855			488.17	14.692
488.38	18.191			488.38	20.967			488.38	14.761
488.59	18.232			488.59	21.12			488.59	14.834
488.8	18.232			488.8	21.174			488.8	14.868
489.01	18.226			489.01	21.228			489.01	14.903
489.22	18.223			489.22	21.395			489.22	14.95
489.43	18.219			489.43	21.436			489.43	15.016
489.64	18.204			489.64	21.598			489.64	15.04
489.85	18.254			489.85	21.598			489.85	15.086
490.06	18.249			490.06	21.629			490.06	15.159
490.27	18.264			490.27	21.63			490.27	15.254
490.48	18.253			490.48	21.641			490.48	15.286
490.69	18.289			490.69	21.77			490.69	15.313
490.9	18.258			490.9	21.859			490.9	15.36
491.11	18.274			491.11	21.876			491.11	15.389
491.32	18.251			491.32	21.922			491.32	15.387
491.53	18.253			491.53	21.942			491.53	15.433
491.74	18.269			491.74	22.046			491.74	15.465
491.95	18.284			491.95	22.129			491.95	15.509
492.16	18.27			492.16	22.229			492.16	15.519
492.37	18.285			492.37	22.176			492.37	15.609
492.58	18.289			492.58	22.243			492.58	15.666
492.79	18.282			492.79	22.373			492.79	15.718
493	18.272			493	22.456			493	15.763
493.21	18.299			493.21	22.539			493.21	15.824
493.42	18.342			493.42	22.66			493.42	15.884
493.63	18.381			493.63	22.666			493.63	15.926
493.84	18.374			493.84	22.722			493.84	15.966
494.05	18.387			494.05	22.851			494.05	16.022
494.26	18.405			494.26	22.934			494.26	16.076
494.47	18.387			494.47	22.965			494.47	16.142
494.68	18.373			494.68	22.978			494.68	16.214
494.89	18.387			494.89	23.065			494.89	16.283
495.1	18.38			495.1	23.171			495.1	16.304
495.31	18.387			495.31	23.238			495.31	16.335
495.52	18.412			495.52	23.315			495.52	16.388
495.73	18.432			495.73	23.43			495.73	16.434
495.94	18.438			495.94	23.61			495.94	16.489
496.15	18.439			496.15	23.681			496.15	16.524
496.36	18.423			496.36	23.812			496.36	16.614
496.57	18.434			496.57	23.953			496.57	16.707
496.78	18.456			496.78	23.937			496.78	16.797
496.99	18.473			496.99	24.05			496.99	16.868
497.19	18.525			497.19	24.223			497.19	16.929
497.4	18.54			497.4	24.424			497.4	16.978
497.61	18.588			497.61	24.548			497.61	17.041
497.82	18.608			497.82	24.668			497.82	17.116
498.03	18.598			498.03	24.844			498.03	17.191
498.24	18.601			498.24	24.883			498.24	17.262
498.45	18.632			498.45	24.984			498.45	17.343
498.66	18.651			498.66	25.015			498.66	17.403
498.87	18.62			498.87	25.113			498.87	17.477
499.08	18.632			499.08	25.246			499.08	17.518
499.29	18.64			499.29	25.357			499.29	17.55
499.5	18.645			499.5	25.493			499.5	17.632
499.71	18.666			499.71	25.615			499.71	17.72
499.92	18.651			499.92	25.607			499.92	17.788
500.13	18.674			500.13	25.644			500.13	17.849
500.34	18.664			500.34	25.778			500.34	17.945
500.55	18.685			500.55	25.853			500.55	18.019
500.76	18.739			500.76	25.955			500.76	18.097
500.96	18.758			500.96	26.162			500.96	18.143
501.17	18.757			501.17	26.276			501.17	18.228
501.38	18.779			501.38	26.445			501.38	18.312
501.59	18.801			501.59	26.587			501.59	18.401
501.8	18.794			501.8	26.661			501.8	18.509
502.01	18.826			502.01	26.739			502.01	18.632
502.22	18.838			502.22	26.938			502.22	18.694
502.43	18.819			502.43	27.044			502.43	18.763
502.64	18.815			502.64	27.258			502.64	18.828
502.85	18.823			502.85	27.376			502.85	18.919
503.06	18.836			503.06	27.512			503.06	19.011
503.27	18.845			503.27	27.722			503.27	19.082
503.48	18.85			503.48	27.832			503.48	19.141
503.68	18.839			503.68	27.955			503.68	19.236
503.89	18.846			503.89	28.134			503.89	19.298
504.1	18.846			504.1	28.205			504.1	19.408
504.31	18.865			504.31	28.345			504.31	19.511
504.52	18.89			504.52	28.631			504.52	19.586
504.73	18.889			504.73	28.854			504.73	19.691
504.94	18.911			504.94	28.989			504.94	19.781
505.15	18.925			505.15	29.083			505.15	19.853
505.36	18.95			505.36	29.263			505.36	19.953
505.57	18.972			505.57	29.46			505.57	20.041
505.78	18.975			505.78	29.662			505.78	20.117
505.98	18.994			505.98	29.818			505.98	20.226
506.19	18.979			506.19	30.039			506.19	20.361
506.4	19.03			506.4	30.18			506.4	20.484
506.61	19.028			506.61	30.327			506.61	20.594
506.82	19.036			506.82	30.537			506.82	20.658
507.03	19.052			507.03	30.673			507.03	20.718
507.24	19.063			507.24	30.643			507.24	20.843
507.45	19.072			507.45	30.8			507.45	20.907
507.66	19.097			507.66	30.943			507.66	21.01
507.87	19.131			507.87	31.153			507.87	21.149
508.07	19.156			508.07	31.299			508.07	21.247
508.28	19.143			508.28	31.441			508.28	21.375
508.49	19.135			508.49	31.573			508.49	21.475
508.7	19.116			508.7	31.713			508.7	21.601
508.91	19.11			508.91	31.884			508.91	21.703
509.12	19.09			509.12	32.069			509.12	21.776
509.33	19.109			509.33	32.285			509.33	21.918
509.54	19.109			509.54	32.488			509.54	22.041
509.75	19.101			509.75	32.664			509.75	22.197
509.95	19.134			509.95	32.96			509.95	22.284
510.16	19.146			510.16	33.164			510.16	22.41
510.37	19.128			510.37	33.361			510.37	22.53
510.58	19.118			510.58	33.623			510.58	22.623
510.79	19.133			510.79	33.776			510.79	22.777
511	19.143			511	33.977			511	22.898
511.21	19.181			511.21	34.18			511.21	23.015
511.41	19.215			511.41	34.421			511.41	23.141
511.62	19.284			511.62	34.589			511.62	23.291
511.83	19.299			511.83	34.835			511.83	23.478
512.04	19.335			512.04	35.098			512.04	23.559
512.25	19.372			512.25	35.343			512.25	23.681
512.46	19.401			512.46	35.593			512.46	23.813
512.67	19.393			512.67	35.819			512.67	23.974
512.88	19.402			512.88	36.026			512.88	24.087
513.08	19.429			513.08	36.227			513.08	24.225
513.29	19.452			513.29	36.447			513.29	24.37
513.5	19.469			513.5	36.749			513.5	24.495
513.71	19.498			513.71	36.974			513.71	24.625
513.92	19.502			513.92	37.206			513.92	24.79
514.13	19.507			514.13	37.388			514.13	24.928
514.33	19.497			514.33	37.624			514.33	25.032
514.54	19.527			514.54	37.774			514.54	25.147
514.75	19.542			514.75	37.946			514.75	25.337
514.96	19.563			514.96	38.105			514.96	25.487
515.17	19.587			515.17	38.336			515.17	25.622
515.38	19.604			515.38	38.58			515.38	25.742
515.59	19.617			515.59	38.823			515.59	25.912
515.79	19.641			515.79	39.062			515.79	26.061
516	19.682			516	39.249			516	26.225
516.21	19.708			516.21	39.466			516.21	26.366
516.42	19.721			516.42	39.719			516.42	26.533
516.63	19.718			516.63	39.884			516.63	26.669
516.84	19.718			516.84	40.18			516.84	26.81
517.04	19.705			517.04	40.419			517.04	26.98
517.25	19.718			517.25	40.753			517.25	27.158
517.46	19.72			517.46	41.006			517.46	27.271
517.67	19.72			517.67	41.269			517.67	27.439
517.88	19.758			517.88	41.52			517.88	27.625
518.09	19.777			518.09	41.801			518.09	27.784
518.29	19.818			518.29	42.089			518.29	27.943
518.5	19.812			518.5	42.38			518.5	28.12
518.71	19.799			518.71	42.653			518.71	28.281
518.92	19.815			518.92	42.872			518.92	28.461
519.13	19.867			519.13	43.047			519.13	28.654
519.33	19.913			519.33	43.354			519.33	28.861
519.54	19.967			519.54	43.601			519.54	29.043
519.75	19.983			519.75	43.879			519.75	29.21
519.96	19.982			519.96	44.054			519.96	29.386
520.17	20.012			520.17	44.308			520.17	29.584
520.38	20.053			520.38	44.573			520.38	29.79
520.58	20.078			520.58	44.782			520.58	29.961
520.79	20.099			520.79	44.957			520.79	30.158
521	20.137			521	45.124			521	30.366
521.21	20.154			521.21	45.303			521.21	30.567
521.42	20.176			521.42	45.547			521.42	30.772
521.62	20.16			521.62	45.804			521.62	30.981
521.83	20.154			521.83	46.094			521.83	31.159
522.04	20.184			522.04	46.281			522.04	31.356
522.25	20.188			522.25	46.385			522.25	31.55
522.46	20.267			522.46	46.559			522.46	31.754
522.66	20.31			522.66	46.833			522.66	31.938
522.87	20.323			522.87	47.023			522.87	32.118
523.08	20.311			523.08	47.195			523.08	32.297
523.29	20.311			523.29	47.45			523.29	32.478
523.49	20.336			523.49	47.687			523.49	32.687
523.7	20.361			523.7	47.951			523.7	32.884
523.91	20.43			523.91	48.23			523.91	33.074
524.12	20.46			524.12	48.495			524.12	33.28
524.33	20.512			524.33	48.718			524.33	33.465
524.53	20.526			524.53	49.03			524.53	33.71
524.74	20.509			524.74	49.383			524.74	33.927
524.95	20.54			524.95	49.793			524.95	34.163
525.16	20.542			525.16	50.15			525.16	34.392
525.37	20.576			525.37	50.411			525.37	34.64
525.57	20.604			525.57	50.672			525.57	34.907
525.78	20.646			525.78	50.962			525.78	35.128
525.99	20.657			525.99	51.225			525.99	35.41
526.2	20.643			526.2	51.517			526.2	35.654
526.4	20.621			526.4	51.766			526.4	35.904
526.61	20.615			526.61	51.959			526.61	36.141
526.82	20.668			526.82	52.166			526.82	36.374
527.03	20.707			527.03	52.402			527.03	36.606
527.23	20.761			527.23	52.512			527.23	36.796
527.44	20.831			527.44	52.703			527.44	37.01
527.65	20.82			527.65	52.918			527.65	37.222
527.86	20.803			527.86	53.084			527.86	37.466
528.07	20.798			528.07	53.304			528.07	37.674
528.27	20.834			528.27	53.533			528.27	37.871
528.48	20.856			528.48	53.76			528.48	38.085
528.69	20.902			528.69	53.985			528.69	38.261
528.9	20.945			528.9	54.207			528.9	38.48
529.1	20.957			529.1	54.504			529.1	38.717
529.31	20.955			529.31	54.777			529.31	38.942
529.52	20.936			529.52	55.027			529.52	39.183
529.73	20.939			529.73	55.303			529.73	39.462
529.93	20.96			529.93	55.659			529.93	39.693
530.14	20.971			530.14	55.872			530.14	39.935
530.35	21.042			530.35	56.022			530.35	40.19
530.56	21.076			530.56	56.266			530.56	40.4
530.76	21.106			530.76	56.543			530.76	40.671
530.97	21.079			530.97	56.767			530.97	40.954
531.18	21.106			531.18	56.947			531.18	41.245
531.39	21.134			531.39	57.194			531.39	41.526
531.59	21.199			531.59	57.439			531.59	41.781
531.8	21.288			531.8	57.581			531.8	41.991
532.01	21.352			532.01	57.752			532.01	42.237
532.21	21.379			532.21	58.008			532.21	42.484
532.42	21.392			532.42	58.198			532.42	42.71
532.63	21.392			532.63	58.39			532.63	42.975
532.84	21.419			532.84	58.625			532.84	43.244
533.04	21.443			533.04	58.904			533.04	43.487
533.25	21.545			533.25	59.177			533.25	43.777
533.46	21.603			533.46	59.327			533.46	44.011
533.67	21.67			533.67	59.603			533.67	44.246
533.87	21.694			533.87	59.92			533.87	44.505
534.08	21.703			534.08	60.135			534.08	44.746
534.29	21.702			534.29	60.336			534.29	45.008
534.49	21.726			534.49	60.599			534.49	45.27
534.7	21.765			534.7	60.867			534.7	45.54
534.91	21.835			534.91	61.061			534.91	45.776
535.12	21.921			535.12	61.258			535.12	46.021
535.32	21.972			535.32	61.508			535.32	46.238
535.53	22.006			535.53	61.684			535.53	46.469
535.74	22.026			535.74	61.926			535.74	46.739
535.94	22.022			535.94	62.12			535.94	46.985
536.15	22.062			536.15	62.377			536.15	47.248
536.36	22.123			536.36	62.534			536.36	47.504
536.57	22.199			536.57	62.685			536.57	47.761
536.77	22.281			536.77	62.903			536.77	48.017
536.98	22.35			536.98	63.147			536.98	48.252
537.19	22.381			537.19	63.356			537.19	48.496
537.39	22.397			537.39	63.567			537.39	48.714
537.6	22.418			537.6	63.76			537.6	48.96
537.81	22.449			537.81	63.949			537.81	49.224
538.01	22.509			538.01	64.082			538.01	49.505
538.22	22.611			538.22	64.291			538.22	49.768
538.43	22.694			538.43	64.4			538.43	50.056
538.64	22.74			538.64	64.561			538.64	50.321
538.84	22.754			538.84	64.735			538.84	50.562
539.05	22.761			539.05	64.888			539.05	50.8
539.26	22.781			539.26	65.109			539.26	51.025
539.46	22.805			539.46	65.26			539.46	51.289
539.67	22.856			539.67	65.385			539.67	51.535
539.88	22.936			539.88	65.45			539.88	51.806
540.08	23.001			540.08	65.594			540.08	52.081
540.29	23.05			540.29	65.778			540.29	52.374
540.5	23.082			540.5	66.046			540.5	52.619
540.7	23.118			540.7	66.232			540.7	52.852
540.91	23.116			540.91	66.495			540.91	53.12
541.12	23.155			541.12	66.727			541.12	53.307
541.32	23.222			541.32	66.867			541.32	53.54
541.53	23.322			541.53	67.02			541.53	53.813
541.74	23.411			541.74	67.216			541.74	54.091
541.94	23.465			541.94	67.385			541.94	54.375
542.15	23.508			542.15	67.628			542.15	54.629
542.36	23.557			542.36	67.868			542.36	54.929
542.56	23.566			542.56	68.174			542.56	55.157
542.77	23.629			542.77	68.382			542.77	55.395
542.98	23.714			542.98	68.599			542.98	55.612
543.18	23.788			543.18	68.781			543.18	55.889
543.39	23.863			543.39	68.985			543.39	56.145
543.6	23.948			543.6	69.111			543.6	56.369
543.8	23.99			543.8	69.291			543.8	56.639
544.01	24.029			544.01	69.565			544.01	56.882
544.22	24.067			544.22	69.783			544.22	57.111
544.42	24.128			544.42	70.09			544.42	57.331
544.63	24.22			544.63	70.297			544.63	57.526
544.84	24.291			544.84	70.447			544.84	57.722
545.04	24.35			545.04	70.617			545.04	57.874
545.25	24.426			545.25	70.774			545.25	58.102
545.46	24.481			545.46	70.949			545.46	58.34
545.66	24.523			545.66	71.092			545.66	58.563
545.87	24.585			545.87	71.231			545.87	58.752
546.08	24.647			546.08	71.414			546.08	59.011
546.28	24.702			546.28	71.559			546.28	59.211
546.49	24.784			546.49	71.72			546.49	59.427
546.69	24.872			546.69	71.854			546.69	59.606
546.9	24.947			546.9	71.97			546.9	59.804
547.11	25.023			547.11	72.052			547.11	60.026
547.31	25.077			547.31	72.061			547.31	60.202
547.52	25.153			547.52	72.103			547.52	60.416
547.73	25.229			547.73	72.207			547.73	60.614
547.93	25.303			547.93	72.292			547.93	60.808
548.14	25.386			548.14	72.433			548.14	60.985
548.35	25.459			548.35	72.501			548.35	61.194
548.55	25.525			548.55	72.561			548.55	61.366
548.76	25.606			548.76	72.578			548.76	61.504
548.96	25.663			548.96	72.692			548.96	61.699
549.17	25.772			549.17	72.811			549.17	61.858
549.38	25.863			549.38	72.846			549.38	62.067
549.58	25.942			549.58	73.047			549.58	62.24
549.79	26.03			549.79	73.174			549.79	62.415
549.99	26.123			549.99	73.41			549.99	62.63
550.2	26.226			550.2	73.681			550.2	62.829
550.41	26.318			550.41	73.789			550.41	63.04
550.61	26.437			550.61	73.909			550.61	63.264
550.82	26.532			550.82	74.058			550.82	63.466
551.03	26.658			551.03	74.235			551.03	63.606
551.23	26.772			551.23	74.389			551.23	63.798
551.44	26.85			551.44	74.608			551.44	64.013
551.64	26.993			551.64	74.754			551.64	64.185
551.85	27.059			551.85	74.871			551.85	64.391
552.06	27.144			552.06	75.083			552.06	64.55
552.26	27.27			552.26	75.105			552.26	64.752
552.47	27.381			552.47	75.238			552.47	64.886
552.67	27.502			552.67	75.346			552.67	65.032
552.88	27.626			552.88	75.384			552.88	65.18
553.09	27.759			553.09	75.54			553.09	65.343
553.29	27.846			553.29	75.663			553.29	65.471
553.5	27.971			553.5	75.756			553.5	65.595
553.7	28.071			553.7	75.847			553.7	65.76
553.91	28.199			553.91	75.969			553.91	65.907
554.12	28.345			554.12	75.986			554.12	66.039
554.32	28.47			554.32	76.084			554.32	66.151
554.53	28.641			554.53	76.158			554.53	66.246
554.73	28.77			554.73	76.187			554.73	66.37
554.94	28.871			554.94	76.268			554.94	66.482
555.14	28.974			555.14	76.349			555.14	66.64
555.35	29.084			555.35	76.391			555.35	66.738
555.56	29.185			555.56	76.489			555.56	66.826
555.76	29.321			555.76	76.6			555.76	66.933
555.97	29.496			555.97	76.699			555.97	67.033
556.17	29.667			556.17	76.814			556.17	67.173
556.38	29.841			556.38	76.879			556.38	67.31
556.59	29.993			556.59	76.937			556.59	67.442
556.79	30.132			556.79	77.064			556.79	67.543
557	30.238			557	77.167			557	67.698
557.2	30.358			557.2	77.338			557.2	67.82
557.41	30.519			557.41	77.487			557.41	67.939
557.61	30.706			557.61	77.603			557.61	68.051
557.82	30.904			557.82	77.744			557.82	68.142
558.02	31.09			558.02	77.948			558.02	68.303
558.23	31.261			558.23	78.098			558.23	68.443
558.44	31.408			558.44	78.156			558.44	68.561
558.64	31.525			558.64	78.255			558.64	68.645
558.85	31.614			558.85	78.38			558.85	68.699
559.05	31.757			559.05	78.612			559.05	68.789
559.26	31.917			559.26	78.78			559.26	68.85
559.46	32.144			559.46	78.98			559.46	68.915
559.67	32.385			559.67	79.026			559.67	68.989
559.88	32.618			559.88	79.053			559.88	69.092
560.08	32.827			560.08	79.195			560.08	69.164
560.29	32.999			560.29	79.291			560.29	69.217
560.49	33.146			560.49	79.359			560.49	69.28
560.7	33.284			560.7	79.408			560.7	69.285
560.9	33.466			560.9	79.443			560.9	69.347
561.11	33.667			561.11	79.562			561.11	69.391
561.31	33.921			561.31	79.68			561.31	69.489
561.52	34.215			561.52	79.713			561.52	69.574
561.72	34.462			561.72	79.727			561.72	69.606
561.93	34.662			561.93	79.755			561.93	69.648
562.13	34.767			562.13	79.77			562.13	69.639
562.34	34.896			562.34	79.948			562.34	69.648
562.55	34.975			562.55	80.073			562.55	69.669
562.75	35.122			562.75	80.065			562.75	69.689
562.96	35.348			562.96	80.191			562.96	69.732
563.16	35.607			563.16	80.227			563.16	69.744
563.37	35.919			563.37	80.225			563.37	69.788
563.57	36.191			563.57	80.292			563.57	69.821
563.78	36.41			563.78	80.253			563.78	69.835
563.98	36.589			563.98	80.292			563.98	69.839
564.19	36.708			564.19	80.378			564.19	69.873
564.39	36.835			564.39	80.422			564.39	69.857
564.6	37.017			564.6	80.458			564.6	69.864
564.8	37.306			564.8	80.519			564.8	69.928
565.01	37.612			565.01	80.461			565.01	69.971
565.21	37.991			565.21	80.472			565.21	69.972
565.42	38.303			565.42	80.459			565.42	70.006
565.62	38.541			565.62	80.452			565.62	70.025
565.83	38.724			565.83	80.516			565.83	70.043
566.03	38.846			566.03	80.563			566.03	70.043
566.24	39.015			566.24	80.642			566.24	70.03
566.44	39.237			566.44	80.749			566.44	70.03
566.65	39.548			566.65	80.783			566.65	70.024
566.85	39.911			566.85	80.772			566.85	69.981
567.06	40.279			567.06	80.754			567.06	69.984
567.26	40.609			567.26	80.788			567.26	69.974
567.47	40.852			567.47	80.793			567.47	69.973
567.67	40.997			567.67	80.877			567.67	69.944
567.88	41.112			567.88	80.95			567.88	69.934
568.08	41.245			568.08	81.061			568.08	69.866
568.29	41.42			568.29	81.167			568.29	69.807
568.49	41.694			568.49	81.118			568.49	69.787
568.7	42.074			568.7	81.141			568.7	69.794
568.9	42.445			568.9	81.126			568.9	69.755
569.11	42.784			569.11	81.014			569.11	69.713
569.31	43.006			569.31	80.985			569.31	69.675
569.52	43.184			569.52	81.008			569.52	69.645
569.72	43.337			569.72	81.079			569.72	69.614
569.93	43.525			569.93	81.14			569.93	69.586
570.13	43.783			570.13	81.18			570.13	69.528
570.34	44.167			570.34	81.183			570.34	69.491
570.54	44.594			570.54	81.137			570.54	69.432
570.75	45.074			570.75	81.081			570.75	69.401
570.95	45.503			570.95	81.025			570.95	69.369
571.16	45.813			571.16	81.039			571.16	69.292
571.36	46.01			571.36	81.064			571.36	69.205
571.57	46.181			571.57	81.085			571.57	69.118
571.77	46.352			571.77	81.233			571.77	69.01
571.98	46.609			571.98	81.234			571.98	68.913
572.18	46.977			572.18	81.26			572.18	68.835
572.39	47.39			572.39	81.204			572.39	68.76
572.59	47.824			572.59	81.141			572.59	68.616
572.8	48.203			572.8	81.019			572.8	68.502
573	48.507			573	80.944			573	68.384
573.2	48.712			573.2	80.927			573.2	68.294
573.41	48.828			573.41	80.97			573.41	68.209
573.61	48.959			573.61	80.947			573.61	68.07
573.82	49.211			573.82	80.921			573.82	67.984
574.02	49.535			574.02	80.805			574.02	67.89
574.23	49.924			574.23	80.752			574.23	67.785
574.43	50.347			574.43	80.648			574.43	67.698
574.64	50.704			574.64	80.616			574.64	67.542
574.84	50.966			574.84	80.54			574.84	67.439
575.05	51.163			575.05	80.448			575.05	67.328
575.25	51.303			575.25	80.451			575.25	67.272
575.45	51.423			575.45	80.453			575.45	67.182
575.66	51.603			575.66	80.456			575.66	67.098
575.86	51.903			575.86	80.442			575.86	66.965
576.07	52.289			576.07	80.355			576.07	66.838
576.27	52.748			576.27	80.285			576.27	66.731
576.48	53.132			576.48	80.192			576.48	66.571
576.68	53.474			576.68	80.171			576.68	66.414
576.89	53.719			576.89	80.079			576.89	66.279
577.09	53.92			577.09	80.075			577.09	66.172
577.29	54.096			577.29	79.959			577.29	66.099
577.5	54.298			577.5	79.896			577.5	65.897
577.7	54.573			577.7	79.979			577.7	65.707
577.91	54.945			577.91	79.902			577.91	65.489
578.11	55.405			578.11	79.838			578.11	65.334
578.32	55.863			578.32	79.713			578.32	65.161
578.52	56.253			578.52	79.612			578.52	64.982
578.72	56.549			578.72	79.596			578.72	64.816
578.93	56.754			578.93	79.505			578.93	64.644
579.13	56.934			579.13	79.533			579.13	64.501
579.34	57.16			579.34	79.625			579.34	64.32
579.54	57.442			579.54	79.609			579.54	64.137
579.75	57.794			579.75	79.472			579.75	63.949
579.95	58.248			579.95	79.498			579.95	63.748
580.15	58.761			580.15	79.454			580.15	63.621
580.36	59.218			580.36	79.278			580.36	63.476
580.56	59.582			580.56	79.13			580.56	63.368
580.77	59.833			580.77	79.097			580.77	63.222
580.97	59.986			580.97	79.102			580.97	63.077
581.17	60.118			581.17	79.002			581.17	62.944
581.38	60.335			581.38	78.857			581.38	62.75
581.58	60.61			581.58	78.812			581.58	62.568
581.79	60.979			581.79	78.662			581.79	62.41
581.99	61.344			581.99	78.487			581.99	62.228
582.19	61.682			582.19	78.284			582.19	62.073
582.4	62.017			582.4	78.25			582.4	61.89
582.6	62.195			582.6	78.067			582.6	61.74
582.81	62.285			582.81	77.888			582.81	61.561
583.01	62.341			583.01	77.855			583.01	61.392
583.21	62.425			583.21	77.872			583.21	61.176
583.42	62.595			583.42	77.837			583.42	60.964
583.62	62.874			583.62	77.753			583.62	60.701
583.83	63.228			583.83	77.624			583.83	60.49
584.03	63.564			584.03	77.575			584.03	60.32
584.23	63.911			584.23	77.437			584.23	60.099
584.44	64.145			584.44	77.342			584.44	59.912
584.64	64.293			584.64	77.256			584.64	59.739
584.85	64.399			584.85	77.267			584.85	59.573
585.05	64.448			585.05	77.134			585.05	59.377
585.25	64.558			585.25	77.102			585.25	59.15
585.46	64.8			585.46	77.088			585.46	58.933
585.66	65.103			585.66	76.92			585.66	58.712
585.86	65.417			585.86	76.696			585.86	58.512
586.07	65.703			586.07	76.438			586.07	58.297
586.27	65.933			586.27	76.215			586.27	58.086
586.48	66.078			586.48	76.089			586.48	57.848
586.68	66.189			586.68	75.851			586.68	57.604
586.88	66.204			586.88	75.7			586.88	57.424
587.09	66.247			587.09	75.55			587.09	57.184
587.29	66.346			587.29	75.39			587.29	56.947
587.49	66.534			587.49	75.243			587.49	56.68
587.7	66.778			587.7	75.104			587.7	56.492
587.9	67.114			587.9	74.976			587.9	56.285
588.1	67.35			588.1	74.748			588.1	56.08
588.31	67.547			588.31	74.529			588.31	55.878
588.51	67.695			588.51	74.399			588.51	55.683
588.72	67.806			588.72	74.243			588.72	55.469
588.92	67.862			588.92	74.08			588.92	55.272
589.12	67.971			589.12	73.946			589.12	55.077
589.33	68.054			589.33	73.77			589.33	54.891
589.53	68.288			589.53	73.635			589.53	54.666
589.73	68.524			589.73	73.501			589.73	54.445
589.94	68.764			589.94	73.27			589.94	54.264
590.14	68.968			590.14	73.049			590.14	54.056
590.34	69.108			590.34	72.858			590.34	53.836
590.55	69.143			590.55	72.643			590.55	53.624
590.75	69.146			590.75	72.44			590.75	53.41
590.95	69.145			590.95	72.327			590.95	53.184
591.16	69.175			591.16	72.091			591.16	53.002
591.36	69.256			591.36	71.939			591.36	52.808
591.56	69.386			591.56	71.777			591.56	52.601
591.77	69.568			591.77	71.556			591.77	52.401
591.97	69.774			591.97	71.416			591.97	52.199
592.17	69.891			592.17	71.217			592.17	51.996
592.38	69.977			592.38	70.943			592.38	51.777
592.58	70.025			592.58	70.713			592.58	51.553
592.78	70.023			592.78	70.458			592.78	51.344
592.99	69.997			592.99	70.176			592.99	51.117
593.19	70.004			593.19	69.909			593.19	50.917
593.39	70.034			593.39	69.694			593.39	50.712
593.6	70.111			593.6	69.441			593.6	50.495
593.8	70.253			593.8	69.251			593.8	50.231
594	70.329			594	68.951			594	50.024
594.21	70.415			594.21	68.717			594.21	49.825
594.41	70.405			594.41	68.454			594.41	49.622
594.61	70.363			594.61	68.211			594.61	49.402
594.82	70.294			594.82	67.957			594.82	49.192
595.02	70.22			595.02	67.737			595.02	48.975
595.22	70.19			595.22	67.59			595.22	48.785
595.43	70.201			595.43	67.394			595.43	48.584
595.63	70.252			595.63	67.22			595.63	48.352
595.83	70.337			595.83	66.998			595.83	48.133
596.04	70.398			596.04	66.754			596.04	47.888
596.24	70.461			596.24	66.536			596.24	47.671
596.44	70.456			596.44	66.264			596.44	47.453
596.64	70.426			596.64	66.074			596.64	47.233
596.85	70.354			596.85	65.872			596.85	47.014
597.05	70.292			597.05	65.717			597.05	46.785
597.25	70.26			597.25	65.45			597.25	46.593
597.46	70.207			597.46	65.256			597.46	46.373
597.66	70.217			597.66	65.046			597.66	46.191
597.86	70.234			597.86	64.802			597.86	45.97
598.07	70.24			598.07	64.606			598.07	45.757
598.27	70.246			598.27	64.411			598.27	45.574
598.47	70.2			598.47	64.208			598.47	45.35
598.67	70.166			598.67	64.022			598.67	45.147
598.88	70.037			598.88	63.806			598.88	44.932
599.08	69.904			599.08	63.652			599.08	44.684
599.28	69.781			599.28	63.432			599.28	44.447
599.49	69.713			599.49	63.204			599.49	44.253
599.69	69.609			599.69	62.976			599.69	44.041
599.89	69.544			599.89	62.83			599.89	43.806
600.09	69.476			600.09	62.59			600.09	43.63
600.3	69.399			600.3	62.37			600.3	43.405
600.5	69.279			600.5	62.131			600.5	43.176
600.7	69.117			600.7	61.852			600.7	42.945
600.9	68.953			600.9	61.618			600.9	42.707
601.11	68.806			601.11	61.4			601.11	42.485
601.31	68.655			601.31	61.146			601.31	42.293
601.51	68.512			601.51	60.922			601.51	42.081
601.72	68.392			601.72	60.693			601.72	41.946
601.92	68.296			601.92	60.482			601.92	41.758
602.12	68.153			602.12	60.262			602.12	41.534
602.32	68.033			602.32	60.019			602.32	41.34
602.53	67.885			602.53	59.773			602.53	41.134
602.73	67.753			602.73	59.513			602.73	40.902
602.93	67.608			602.93	59.329			602.93	40.678
603.13	67.465			603.13	59.136			603.13	40.483
603.34	67.343			603.34	58.939			603.34	40.291
603.54	67.195			603.54	58.711			603.54	40.103
603.74	67.008			603.74	58.5			603.74	39.913
603.94	66.835			603.94	58.288			603.94	39.692
604.15	66.702			604.15	58.036			604.15	39.525
604.35	66.514			604.35	57.763			604.35	39.303
604.55	66.344			604.55	57.517			604.55	39.114
604.75	66.184			604.75	57.269			604.75	38.934
604.96	66.042			604.96	57.049			604.96	38.726
605.16	65.877			605.16	56.822			605.16	38.529
605.36	65.704			605.36	56.656			605.36	38.34
605.56	65.529			605.56	56.376			605.56	38.156
605.77	65.355			605.77	56.112			605.77	37.955
605.97	65.136			605.97	55.935			605.97	37.772
606.17	64.92			606.17	55.713			606.17	37.589
606.37	64.682			606.37	55.484			606.37	37.412
606.58	64.44			606.58	55.248			606.58	37.246
606.78	64.214			606.78	55.082			606.78	37.057
606.98	64.023			606.98	54.901			606.98	36.853
607.18	63.799			607.18	54.734			607.18	36.669
607.39	63.606			607.39	54.522			607.39	36.478
607.59	63.383			607.59	54.318			607.59	36.29
607.79	63.161			607.79	54.098			607.79	36.133
607.99	62.922			607.99	53.893			607.99	35.96
608.19	62.666			608.19	53.673			608.19	35.776
608.4	62.41			608.4	53.408			608.4	35.605
608.6	62.166			608.6	53.137			608.6	35.414
608.8	61.946			608.8	52.895			608.8	35.228
609	61.737			609	52.691			609	35.056
609.21	61.56			609.21	52.519			609.21	34.879
609.41	61.381			609.41	52.272			609.41	34.702
609.61	61.19			609.61	52.158			609.61	34.552
609.81	61.008			609.81	51.903			609.81	34.382
610.01	60.802			610.01	51.712			610.01	34.221
610.22	60.565			610.22	51.513			610.22	34.061
610.42	60.309			610.42	51.283			610.42	33.886
610.62	60.101			610.62	51.032			610.62	33.712
610.82	59.857			610.82	50.865			610.82	33.561
611.02	59.632			611.02	50.712			611.02	33.397
611.23	59.427			611.23	50.547			611.23	33.239
611.43	59.268			611.43	50.348			611.43	33.079
611.63	59.11			611.63	50.141			611.63	32.927
611.83	58.921			611.83	49.912			611.83	32.794
612.03	58.71			612.03	49.747			612.03	32.637
612.24	58.471			612.24	49.494			612.24	32.484
612.44	58.213			612.44	49.332			612.44	32.333
612.64	57.932			612.64	49.076			612.64	32.168
612.84	57.659			612.84	48.846			612.84	32.037
613.04	57.403			613.04	48.678			613.04	31.891
613.25	57.141			613.25	48.488			613.25	31.754
613.45	56.939			613.45	48.291			613.45	31.628
613.65	56.717			613.65	48.123			613.65	31.513
613.85	56.505			613.85	47.862			613.85	31.383
614.05	56.211			614.05	47.671			614.05	31.24
614.25	55.948			614.25	47.485			614.25	31.094
614.46	55.677			614.46	47.284			614.46	30.97
614.66	55.395			614.66	47.039			614.66	30.852
614.86	55.113			614.86	46.794			614.86	30.747
615.06	54.811			615.06	46.553			615.06	30.596
615.26	54.529			615.26	46.367			615.26	30.466
615.47	54.291			615.47	46.199			615.47	30.338
615.67	54.085			615.67	46.011			615.67	30.203
615.87	53.89			615.87	45.82			615.87	30.071
616.07	53.66			616.07	45.643			616.07	29.927
616.27	53.434			616.27	45.419			616.27	29.772
616.47	53.192			616.47	45.266			616.47	29.651
616.68	52.964			616.68	45.088			616.68	29.518
616.88	52.691			616.88	44.888			616.88	29.382
617.08	52.381			617.08	44.697			617.08	29.229
617.28	52.079			617.28	44.449			617.28	29.064
617.48	51.789			617.48	44.218			617.48	28.924
617.68	51.56			617.68	44.035			617.68	28.821
617.89	51.357			617.89	43.842			617.89	28.711
618.09	51.148			618.09	43.626			618.09	28.582
618.29	50.93			618.29	43.461			618.29	28.471
618.49	50.706			618.49	43.293			618.49	28.358
618.69	50.445			618.69	43.068			618.69	28.223
618.89	50.155			618.89	42.852			618.89	28.122
619.09	49.869			619.09	42.652			619.09	28.005
619.3	49.551			619.3	42.447			619.3	27.927
619.5	49.246			619.5	42.163			619.5	27.81
619.7	48.987			619.7	41.963			619.7	27.688
619.9	48.752			619.9	41.86			619.9	27.61
620.1	48.533			620.1	41.721			620.1	27.482
620.3	48.349			620.3	41.58			620.3	27.379
620.5	48.131			620.5	41.457			620.5	27.272
620.71	47.921			620.71	41.331			620.71	27.162
620.91	47.658			620.91	41.164			620.91	27.063
621.11	47.369			621.11	40.965			621.11	26.982
621.31	47.108			621.31	40.756			621.31	26.889
621.51	46.815			621.51	40.581			621.51	26.786
621.71	46.533			621.71	40.381			621.71	26.703
621.91	46.283			621.91	40.196			621.91	26.583
622.11	46.074			622.11	40.094			622.11	26.507
622.32	45.846			622.32	39.971			622.32	26.417
622.52	45.666			622.52	39.816			622.52	26.312
622.72	45.486			622.72	39.693			622.72	26.22
622.92	45.253			622.92	39.51			622.92	26.106
623.12	45.042			623.12	39.346			623.12	25.997
623.32	44.763			623.32	39.151			623.32	25.902
623.52	44.5			623.52	38.946			623.52	25.807
623.72	44.216			623.72	38.772			623.72	25.698
623.93	43.94			623.93	38.61			623.93	25.612
624.13	43.726			624.13	38.473			624.13	25.531
624.33	43.497			624.33	38.367			624.33	25.431
624.53	43.304			624.53	38.239			624.53	25.331
624.73	43.136			624.73	38.12			624.73	25.238
624.93	42.991			624.93	37.972			624.93	25.144
625.13	42.785			625.13	37.845			625.13	25.057
625.33	42.584			625.33	37.68			625.33	24.978
625.53	42.359			625.53	37.526			625.53	24.892
625.74	42.111			625.74	37.369			625.74	24.806
625.94	41.888			625.94	37.173			625.94	24.73
626.14	41.662			626.14	36.999			626.14	24.639
626.34	41.446			626.34	36.849			626.34	24.547
626.54	41.248			626.54	36.768			626.54	24.466
626.74	41.07			626.74	36.642			626.74	24.37
626.94	40.945			626.94	36.509			626.94	24.275
627.14	40.798			627.14	36.407			627.14	24.201
627.34	40.633			627.34	36.294			627.34	24.108
627.54	40.434			627.54	36.168			627.54	24.028
627.74	40.226			627.74	36.054			627.74	23.932
627.95	39.989			627.95	35.902			627.95	23.848
628.15	39.765			628.15	35.737			628.15	23.776
628.35	39.519			628.35	35.581			628.35	23.693
628.55	39.308			628.55	35.47			628.55	23.608
628.75	39.113			628.75	35.367			628.75	23.543
628.95	38.942			628.95	35.258			628.95	23.475
629.15	38.775			629.15	35.133			629.15	23.411
629.35	38.612			629.35	35.033			629.35	23.341
629.55	38.426			629.55	34.955			629.55	23.262
629.75	38.261			629.75	34.868			629.75	23.186
629.95	38.074			629.95	34.708			629.95	23.112
630.15	37.91			630.15	34.583			630.15	23.042
630.35	37.728			630.35	34.388			630.35	22.983
630.56	37.557			630.56	34.28			630.56	22.918
630.76	37.362			630.76	34.175			630.76	22.84
630.96	37.217			630.96	34.057			630.96	22.781
631.16	37.04			631.16	33.958			631.16	22.716
631.36	36.907			631.36	33.882			631.36	22.629
631.56	36.775			631.56	33.825			631.56	22.535
631.76	36.655			631.76	33.764			631.76	22.45
631.96	36.533			631.96	33.684			631.96	22.377
632.16	36.417			632.16	33.558			632.16	22.311
632.36	36.278			632.36	33.422			632.36	22.256
632.56	36.101			632.56	33.35			632.56	22.201
632.76	35.903			632.76	33.247			632.76	22.123
632.96	35.722			632.96	33.172			632.96	22.072
633.16	35.533			633.16	33.064			633.16	22.03
633.36	35.367			633.36	33.001			633.36	21.979
633.56	35.194			633.56	32.919			633.56	21.922
633.76	35.064			633.76	32.83			633.76	21.869
633.96	34.931			633.96	32.739			633.96	21.819
634.17	34.799			634.17	32.648			634.17	21.773
634.37	34.654			634.37	32.541			634.37	21.737
634.57	34.486			634.57	32.438			634.57	21.688
634.77	34.326			634.77	32.336			634.77	21.638
634.97	34.135			634.97	32.245			634.97	21.582
635.17	33.967			635.17	32.136			635.17	21.516
635.37	33.814			635.37	32.021			635.37	21.483
635.57	33.665			635.57	31.91			635.57	21.427
635.77	33.531			635.77	31.877			635.77	21.343
635.97	33.424			635.97	31.776			635.97	21.28
636.17	33.322			636.17	31.695			636.17	21.22
636.37	33.22			636.37	31.669			636.37	21.168
636.57	33.096			636.57	31.623			636.57	21.131
636.77	32.989			636.77	31.566			636.77	21.091
636.97	32.857			636.97	31.5			636.97	21.041
637.17	32.759			637.17	31.403			637.17	20.971
637.37	32.615			637.37	31.359			637.37	20.912
637.57	32.495			637.57	31.271			637.57	20.87
637.77	32.394			637.77	31.192			637.77	20.832
637.97	32.279			637.97	31.128			637.97	20.781
638.17	32.153			638.17	31.05			638.17	20.733
638.37	32.069			638.37	30.908			638.37	20.701
638.57	31.978			638.57	30.877			638.57	20.641
638.77	31.871			638.77	30.86			638.77	20.595
638.97	31.765			638.97	30.768			638.97	20.538
639.17	31.661			639.17	30.681			639.17	20.483
639.37	31.553			639.37	30.596			639.37	20.432
639.57	31.457			639.57	30.528			639.57	20.37
639.77	31.333			639.77	30.473			639.77	20.34
639.97	31.22			639.97	30.351			639.97	20.309
640.17	31.1			640.17	30.292			640.17	20.279
640.37	30.966			640.37	30.204			640.37	20.239
640.57	30.853			640.57	30.118			640.57	20.194
640.77	30.774			640.77	30.071			640.77	20.149
640.97	30.666			640.97	30.044			640.97	20.108
641.17	30.565			641.17	29.995			641.17	20.076
641.37	30.477			641.37	29.927			641.37	20.043
641.57	30.385			641.57	29.883			641.57	19.998
641.77	30.298			641.77	29.792			641.77	19.968
641.97	30.186			641.97	29.729			641.97	19.93
642.17	30.091			642.17	29.66			642.17	19.884
642.37	29.983			642.37	29.579			642.37	19.842
642.57	29.886			642.57	29.522			642.57	19.817
642.77	29.803			642.77	29.421			642.77	19.759
642.97	29.714			642.97	29.367			642.97	19.729
643.17	29.635			643.17	29.301			643.17	19.683
643.37	29.533			643.37	29.245			643.37	19.644
643.57	29.453			643.57	29.22			643.57	19.602
643.77	29.354			643.77	29.154			643.77	19.59
643.97	29.275			643.97	29.07			643.97	19.546
644.17	29.176			644.17	29.014			644.17	19.531
644.37	29.083			644.37	28.978			644.37	19.486
644.57	29.008			644.57	28.921			644.57	19.453
644.77	28.903			644.77	28.807			644.77	19.442
644.97	28.799			644.97	28.749			644.97	19.409
645.17	28.691			645.17	28.663			645.17	19.364
645.37	28.574			645.37	28.611			645.37	19.332
645.57	28.476			645.57	28.586			645.57	19.283
645.77	28.377			645.77	28.542			645.77	19.255
645.97	28.292			645.97	28.515			645.97	19.221
646.16	28.221			646.16	28.488			646.16	19.192
646.36	28.155			646.36	28.483			646.36	19.148
646.56	28.073			646.56	28.481			646.56	19.126
646.76	28.011			646.76	28.433			646.76	19.086
646.96	27.933			646.96	28.362			646.96	19.047
647.16	27.863			647.16	28.279			647.16	19.021
647.36	27.791			647.36	28.26			647.36	18.985
647.56	27.723			647.56	28.209			647.56	18.965
647.76	27.67			647.76	28.178			647.76	18.935
647.96	27.6			647.96	28.178			647.96	18.909
648.16	27.544			648.16	28.091			648.16	18.881
648.36	27.504			648.36	28.064			648.36	18.862
648.56	27.443			648.56	28.014			648.56	18.839
648.76	27.358			648.76	27.972			648.76	18.803
648.96	27.291			648.96	27.888			648.96	18.77
649.16	27.227			649.16	27.786			649.16	18.728
649.36	27.159			649.36	27.741			649.36	18.673
649.56	27.102			649.56	27.738			649.56	18.64
649.75	27.009			649.75	27.667			649.75	18.596
649.95	26.959			649.95	27.628			649.95	18.563
650.15	26.895			650.15	27.611			650.15	18.537
650.35	26.84			650.35	27.587			650.35	18.525
650.55	26.811			650.55	27.514			650.55	18.505
650.75	26.747			650.75	27.507			650.75	18.477
650.95	26.685			650.95	27.528			650.95	18.444
651.15	26.639			651.15	27.506			651.15	18.408
651.35	26.601			651.35	27.427			651.35	18.377
651.55	26.576			651.55	27.396			651.55	18.343
651.75	26.552			651.75	27.392			651.75	18.336
651.95	26.509			651.95	27.322			651.95	18.33
652.15	26.467			652.15	27.244			652.15	18.309
652.34	26.434			652.34	27.255			652.34	18.299
652.54	26.367			652.54	27.204			652.54	18.291
652.74	26.31			652.74	27.125			652.74	18.246
652.94	26.259			652.94	27.069			652.94	18.199
653.14	26.207			653.14	27.053			653.14	18.163
653.34	26.175			653.34	27.074			653.34	18.142
653.54	26.122			653.54	26.991			653.54	18.121
653.74	26.076			653.74	26.966			653.74	18.106
653.94	26.039			653.94	26.968			653.94	18.099
654.14	25.97			654.14	26.928			654.14	18.075
654.33	25.926			654.33	26.888			654.33	18.029
654.53	25.861			654.53	26.842			654.53	18.004
654.73	25.801			654.73	26.822			654.73	17.984
654.93	25.755			654.93	26.745			654.93	17.968
655.13	25.718			655.13	26.697			655.13	17.924
655.33	25.681			655.33	26.693			655.33	17.911
655.53	25.62			655.53	26.678			655.53	17.903
655.73	25.56			655.73	26.629			655.73	17.874
655.93	25.504			655.93	26.583			655.93	17.867
656.12	25.458			656.12	26.579			656.12	17.841
656.32	25.433			656.32	26.549			656.32	17.813
656.52	25.369			656.52	26.496			656.52	17.796
656.72	25.33			656.72	26.438			656.72	17.775
656.92	25.271			656.92	26.431			656.92	17.774
657.12	25.256			657.12	26.41			657.12	17.757
657.32	25.219			657.32	26.359			657.32	17.728
657.52	25.174			657.52	26.344			657.52	17.705
657.72	25.132			657.72	26.313			657.72	17.711
657.91	25.101			657.91	26.298			657.91	17.702
658.11	25.079			658.11	26.297			658.11	17.674
658.31	25.035			658.31	26.266			658.31	17.683
658.51	24.999			658.51	26.194			658.51	17.657
658.71	24.974			658.71	26.153			658.71	17.635
658.91	24.915			658.91	26.093			658.91	17.62
659.11	24.905			659.11	26.057			659.11	17.594
659.3	24.868			659.3	26.04			659.3	17.584
659.5	24.829			659.5	25.987			659.5	17.569
659.7	24.781			659.7	25.974			659.7	17.556
659.9	24.743			659.9	25.957			659.9	17.548
660.1	24.707			660.1	25.922			660.1	17.516
660.3	24.689			660.3	25.898			660.3	17.488
660.5	24.662			660.5	25.865			660.5	17.473
660.69	24.634			660.69	25.81			660.69	17.459
660.89	24.632			660.89	25.807			660.89	17.437
661.09	24.61			661.09	25.798			661.09	17.413
661.29	24.57			661.29	25.816			661.29	17.392
661.49	24.553			661.49	25.808			661.49	17.369
661.69	24.519			661.69	25.798			661.69	17.351
661.89	24.482			661.89	25.766			661.89	17.334
662.08	24.454			662.08	25.706			662.08	17.31
662.28	24.42			662.28	25.678			662.28	17.281
662.48	24.391			662.48	25.663			662.48	17.261
662.68	24.344			662.68	25.673			662.68	17.25
662.88	24.299			662.88	25.7			662.88	17.231
663.08	24.263			663.08	25.683			663.08	17.2
663.27	24.226			663.27	25.689			663.27	17.184
663.47	24.204			663.47	25.671			663.47	17.154
663.67	24.183			663.67	25.645			663.67	17.136
663.87	24.16			663.87	25.598			663.87	17.129
664.07	24.138			664.07	25.582			664.07	17.116
664.27	24.095			664.27	25.553			664.27	17.094
664.46	24.085			664.46	25.551			664.46	17.082
664.66	24.054			664.66	25.583			664.66	17.071
664.86	24.033			664.86	25.584			664.86	17.077
665.06	24.006			665.06	25.537			665.06	17.071
665.26	24.005			665.26	25.513			665.26	17.061
665.45	23.989			665.45	25.456			665.45	17.056
665.65	23.96			665.65	25.443			665.65	17.047
665.85	23.951			665.85	25.416			665.85	17.032
666.05	23.916			666.05	25.407			666.05	17.029
666.25	23.911			666.25	25.421			666.25	17.017
666.45	23.901			666.45	25.389			666.45	16.998
666.64	23.883			666.64	25.372			666.64	16.998
666.84	23.884			666.84	25.35			666.84	16.99
667.04	23.861			667.04	25.347			667.04	16.975
667.24	23.827			667.24	25.293			667.24	16.97
667.44	23.788			667.44	25.253			667.44	16.945
667.63	23.77			667.63	25.256			667.63	16.929
667.83	23.747			667.83	25.231			667.83	16.917
668.03	23.737			668.03	25.218			668.03	16.899
668.23	23.739			668.23	25.201			668.23	16.894
668.43	23.736			668.43	25.167			668.43	16.888
668.62	23.724			668.62	25.174			668.62	16.861
668.82	23.692			668.82	25.147			668.82	16.843
669.02	23.672			669.02	25.127			669.02	16.838
669.22	23.645			669.22	25.113			669.22	16.815
669.42	23.615			669.42	25.082			669.42	16.807
669.61	23.575			669.61	25.037			669.61	16.797
669.81	23.565			669.81	25.01			669.81	16.765
670.01	23.545			670.01	24.999			670.01	16.754
670.21	23.52			670.21	24.98			670.21	16.746
670.4	23.507			670.4	24.941			670.4	16.719
670.6	23.471			670.6	24.894			670.6	16.71
670.8	23.424			670.8	24.862			670.8	16.692
671	23.377			671	24.883			671	16.679
671.2	23.352			671.2	24.819			671.2	16.693
671.39	23.341			671.39	24.806			671.39	16.695
671.59	23.307			671.59	24.813			671.59	16.693
671.79	23.294			671.79	24.801			671.79	16.686
671.99	23.268			671.99	24.824			671.99	16.665
672.18	23.264			672.18	24.831			672.18	16.667
672.38	23.248			672.38	24.871			672.38	16.652
672.58	23.244			672.58	24.853			672.58	16.648
672.78	23.231			672.78	24.878			672.78	16.642
672.98	23.203			672.98	24.896			672.98	16.648
673.17	23.204			673.17	24.916			673.17	16.634
673.37	23.205			673.37	24.912			673.37	16.617
673.57	23.2			673.57	24.88			673.57	16.602
673.77	23.19			673.77	24.89			673.77	16.568
673.96	23.177			673.96	24.875			673.96	16.549
674.16	23.179			674.16	24.849			674.16	16.52
674.36	23.146			674.36	24.849			674.36	16.508
674.56	23.159			674.56	24.807			674.56	16.502
674.75	23.127			674.75	24.788			674.75	16.467
674.95	23.106			674.95	24.796			674.95	16.468
675.15	23.071			675.15	24.78			675.15	16.443
675.35	23.065			675.35	24.726			675.35	16.426
675.54	23.048			675.54	24.711			675.54	16.417
675.74	23.015			675.74	24.702			675.74	16.42
675.94	22.989			675.94	24.678			675.94	16.424
676.14	22.974			676.14	24.668			676.14	16.419
676.33	22.981			676.33	24.663			676.33	16.412
676.53	22.973			676.53	24.686			676.53	16.395
676.73	22.955			676.73	24.693			676.73	16.393
676.92	22.962			676.92	24.671			676.92	16.393
677.12	22.934			677.12	24.691			677.12	16.383
677.32	22.942			677.32	24.716			677.32	16.38
677.52	22.924			677.52	24.676			677.52	16.373
677.71	22.947			677.71	24.715			677.71	16.366
677.91	22.936			677.91	24.731			677.91	16.366
678.11	22.927			678.11	24.723			678.11	16.365
678.31	22.928			678.31	24.753			678.31	16.352
678.5	22.923			678.5	24.725			678.5	16.342
678.7	22.908			678.7	24.716			678.7	16.336
678.9	22.889			678.9	24.692			678.9	16.334
679.09	22.869			679.09	24.642			679.09	16.321
679.29	22.879			679.29	24.608			679.29	16.317
679.49	22.863			679.49	24.586			679.49	16.31
679.69	22.864			679.69	24.552			679.69	16.308
679.88	22.86			679.88	24.517			679.88	16.308
680.08	22.858			680.08	24.489			680.08	16.302
680.28	22.836			680.28	24.466			680.28	16.303
680.47	22.814			680.47	24.452			680.47	16.305
680.67	22.802			680.67	24.46			680.67	16.294
680.87	22.781			680.87	24.407			680.87	16.281
681.07	22.781			681.07	24.411			681.07	16.261
681.26	22.758			681.26	24.393			681.26	16.247
681.46	22.744			681.46	24.397			681.46	16.249
681.66	22.734			681.66	24.409			681.66	16.264
681.85	22.717			681.85	24.406			681.85	16.268
682.05	22.721			682.05	24.422			682.05	16.265
682.25	22.691			682.25	24.394			682.25	16.257
682.44	22.67			682.44	24.374			682.44	16.247
682.64	22.656			682.64	24.358			682.64	16.231
682.84	22.645			682.84	24.351			682.84	16.236
683.03	22.627			683.03	24.332			683.03	16.202
683.23	22.615			683.23	24.304			683.23	16.202
683.43	22.61			683.43	24.293			683.43	16.206
683.63	22.598			683.63	24.306			683.63	16.215
683.82	22.586			683.82	24.303			683.82	16.209
684.02	22.573			684.02	24.259			684.02	16.192
684.22	22.56			684.22	24.204			684.22	16.185
684.41	22.561			684.41	24.167			684.41	16.174
684.61	22.543			684.61	24.134			684.61	16.156
684.81	22.541			684.81	24.133			684.81	16.154
685	22.563			685	24.125			685	16.151
685.2	22.544			685.2	24.118			685.2	16.151
685.4	22.543			685.4	24.098			685.4	16.143
685.59	22.575			685.59	24.128			685.59	16.155
685.79	22.574			685.79	24.137			685.79	16.134
685.99	22.568			685.99	24.116			685.99	16.106
686.18	22.55			686.18	24.095			686.18	16.096
686.38	22.571			686.38	24.103			686.38	16.104
686.58	22.565			686.58	24.11			686.58	16.11
686.77	22.567			686.77	24.125			686.77	16.094
686.97	22.532			686.97	24.139			686.97	16.093
687.17	22.54			687.17	24.135			687.17	16.082
687.36	22.539			687.36	24.118			687.36	16.073
687.56	22.517			687.56	24.113			687.56	16.064
687.76	22.544			687.76	24.142			687.76	16.063
687.95	22.558			687.95	24.173			687.95	16.059
688.15	22.546			688.15	24.178			688.15	16.047
688.35	22.563			688.35	24.211			688.35	16.05
688.54	22.579			688.54	24.243			688.54	16.055
688.74	22.585			688.74	24.265			688.74	16.055
688.93	22.568			688.93	24.268			688.93	16.045
689.13	22.562			689.13	24.258			689.13	16.032
689.33	22.537			689.33	24.252			689.33	16.051
689.52	22.534			689.52	24.226			689.52	16.047
689.72	22.502			689.72	24.182			689.72	16.043
689.92	22.484			689.92	24.189			689.92	16.045
690.11	22.48			690.11	24.138			690.11	16.052
690.31	22.483			690.31	24.126			690.31	16.027
690.51	22.48			690.51	24.072			690.51	15.997
690.7	22.472			690.7	24.049			690.7	15.996
690.9	22.479			690.9	24.021			690.9	15.984
691.09	22.462			691.09	24.012			691.09	15.975
691.29	22.482			691.29	24.029			691.29	15.956
691.49	22.475			691.49	24.024			691.49	15.951
691.68	22.472			691.68	24.082			691.68	15.941
691.88	22.491			691.88	24.084			691.88	15.93
692.08	22.481			692.08	24.061			692.08	15.921
692.27	22.48			692.27	24.091			692.27	15.925
692.47	22.479			692.47	24.053			692.47	15.907
692.66	22.465			692.66	24.065			692.66	15.903
692.86	22.434			692.86	24.031			692.86	15.917
693.06	22.421			693.06	24.049			693.06	15.934
693.25	22.414			693.25	24.044			693.25	15.923
693.45	22.401			693.45	24.059			693.45	15.936
693.65	22.403			693.65	24.06			693.65	15.928
693.84	22.384			693.84	24.094			693.84	15.933
694.04	22.398			694.04	24.094			694.04	15.919
694.23	22.404			694.23	24.065			694.23	15.917
694.43	22.401			694.43	24.032			694.43	15.911
694.63	22.411			694.63	24.064			694.63	15.891
694.82	22.406			694.82	24.052			694.82	15.871
695.02	22.389			695.02	24.045			695.02	15.874
695.21	22.37			695.21	24.044			695.21	15.865
695.41	22.358			695.41	24.011			695.41	15.857
695.61	22.332			695.61	23.97			695.61	15.859
695.8	22.315			695.8	23.902			695.8	15.855
696	22.306			696	23.88			696	15.822
696.19	22.314			696.19	23.876			696.19	15.825
696.39	22.326			696.39	23.847			696.39	15.816
696.59	22.334			696.59	23.857			696.59	15.815
696.78	22.335			696.78	23.874			696.78	15.809
696.98	22.333			696.98	23.936			696.98	15.805
697.17	22.33			697.17	23.936			697.17	15.816
697.37	22.348			697.37	23.952			697.37	15.824
697.56	22.344			697.56	23.987			697.56	15.825
697.76	22.344			697.76	23.987			697.76	15.818
697.96	22.325			697.96	23.968			697.96	15.816
698.15	22.312			698.15	23.945			698.15	15.795
698.35	22.281			698.35	23.963			698.35	15.78
698.54	22.255			698.54	23.919			698.54	15.788
698.74	22.241			698.74	23.899			698.74	15.776
698.93	22.256			698.93	23.889			698.93	15.766
699.13	22.245			699.13	23.875			699.13	15.758
699.33	22.253			699.33	23.862			699.33	15.768
699.52	22.268			699.52	23.838			699.52	15.767
699.72	22.3			699.72	23.889			699.72	15.76
699.91	22.307			699.91	23.891			699.91	15.755
700.11	22.327			700.11	23.889			700.11	15.76
700.3	22.347			700.3	23.89			700.3	15.764
700.5	22.358			700.5	23.9			700.5	15.755
700.7	22.38			700.7	23.898			700.7	15.757
700.89	22.401			700.89	23.87			700.89	15.771
701.09	22.397			701.09	23.839			701.09	15.77
701.28	22.373			701.28	23.812			701.28	15.769
701.48	22.336			701.48	23.751			701.48	15.786
701.67	22.321			701.67	23.729			701.67	15.788
701.87	22.319			701.87	23.718			701.87	15.77
702.06	22.325			702.06	23.711			702.06	15.77
702.26	22.319			702.26	23.686			702.26	15.755
702.46	22.325			702.46	23.69			702.46	15.762
702.65	22.322			702.65	23.742			702.65	15.752
702.85	22.33			702.85	23.819			702.85	15.749
703.04	22.354			703.04	23.865			703.04	15.759
703.24	22.329			703.24	23.912			703.24	15.759
703.43	22.313			703.43	23.951			703.43	15.762
703.63	22.313			703.63	23.95			703.63	15.766
703.82	22.316			703.82	23.943			703.82	15.789
704.02	22.289			704.02	23.899			704.02	15.774
704.21	22.273			704.21	23.854			704.21	15.773
704.41	22.242			704.41	23.792			704.41	15.769
704.6	22.212			704.6	23.767			704.6	15.756
704.8	22.191			704.8	23.757			704.8	15.776
704.99	22.189			704.99	23.768			704.99	15.773
705.19	22.199			705.19	23.766			705.19	15.782
705.38	22.191			705.38	23.75			705.38	15.789
705.58	22.208			705.58	23.753			705.58	15.787
705.78	22.249			705.78	23.734			705.78	15.793
705.97	22.27			705.97	23.751			705.97	15.796
706.17	22.267			706.17	23.786			706.17	15.796
706.36	22.263			706.36	23.777			706.36	15.785
706.56	22.278			706.56	23.817			706.56	15.777
706.75	22.281			706.75	23.851			706.75	15.78
706.95	22.274			706.95	23.875			706.95	15.774
707.14	22.265			707.14	23.846			707.14	15.775
707.34	22.247			707.34	23.812			707.34	15.776
707.53	22.234			707.53	23.75			707.53	15.758
707.73	22.239			707.73	23.689			707.73	15.742
707.92	22.242			707.92	23.665			707.92	15.721
708.12	22.229			708.12	23.693			708.12	15.695
708.31	22.24			708.31	23.74			708.31	15.693
708.51	22.255			708.51	23.765			708.51	15.665
708.7	22.295			708.7	23.779			708.7	15.659
708.9	22.318			708.9	23.841			708.9	15.658
709.09	22.335			709.09	23.853			709.09	15.66
709.29	22.357			709.29	23.864			709.29	15.649
709.48	22.374			709.48	23.843			709.48	15.667
709.68	22.372			709.68	23.856			709.68	15.671
709.87	22.376			709.87	23.824			709.87	15.65
710.07	22.374			710.07	23.8			710.07	15.654
710.26	22.349			710.26	23.777			710.26	15.646
710.46	22.349			710.46	23.729			710.46	15.655
710.65	22.332			710.65	23.692			710.65	15.678
710.85	22.301			710.85	23.67			710.85	15.67
711.04	22.291			711.04	23.659			711.04	15.696
711.23	22.308			711.23	23.699			711.23	15.686
711.43	22.332			711.43	23.736			711.43	15.678
711.62	22.357			711.62	23.754			711.62	15.673
711.82	22.373			711.82	23.723			711.82	15.679
712.01	22.397			712.01	23.753			712.01	15.678
712.21	22.386			712.21	23.767			712.21	15.701
712.4	22.377			712.4	23.764			712.4	15.714
712.6	22.373			712.6	23.782			712.6	15.716
712.79	22.372			712.79	23.772			712.79	15.735
712.99	22.338			712.99	23.773			712.99	15.721
713.18	22.317			713.18	23.736			713.18	15.713
713.38	22.309			713.38	23.717			713.38	15.713
713.57	22.298			713.57	23.673			713.57	15.701
713.77	22.265			713.77	23.69			713.77	15.691
713.96	22.253			713.96	23.663			713.96	15.699
714.15	22.238			714.15	23.679			714.15	15.708
714.35	22.232			714.35	23.719			714.35	15.709
714.54	22.23			714.54	23.754			714.54	15.697
714.74	22.291			714.74	23.767			714.74	15.671
714.93	22.33			714.93	23.841			714.93	15.654
715.13	22.354			715.13	23.841			715.13	15.652
715.32	22.352			715.32	23.843			715.32	15.643
715.52	22.377			715.52	23.832			715.52	15.646
715.71	22.391			715.71	23.831			715.71	15.644
715.91	22.383			715.91	23.782			715.91	15.643
716.1	22.37			716.1	23.79			716.1	15.634
716.29	22.356			716.29	23.696			716.29	15.643
716.49	22.339			716.49	23.646			716.49	15.627
716.68	22.314			716.68	23.648			716.68	15.619
716.88	22.309			716.88	23.64			716.88	15.603
717.07	22.295			717.07	23.648			717.07	15.599
717.27	22.271			717.27	23.68			717.27	15.591
717.46	22.277			717.46	23.718			717.46	15.598
717.65	22.267			717.65	23.783			717.65	15.603
717.85	22.296			717.85	23.836			717.85	15.6
718.04	22.308			718.04	23.878			718.04	15.614
718.24	22.324			718.24	23.922			718.24	15.623
718.43	22.335			718.43	23.972			718.43	15.621
718.63	22.346			718.63	23.938			718.63	15.627
718.82	22.349			718.82	23.962			718.82	15.639
719.01	22.341			719.01	23.958			719.01	15.634
719.21	22.341			719.21	23.938			719.21	15.64
719.4	22.341			719.4	23.919			719.4	15.649
719.6	22.329			719.6	23.866			719.6	15.667
719.79	22.313			719.79	23.835			719.79	15.675
719.98	22.286			719.98	23.778			719.98	15.677
720.18	22.294			720.18	23.758			720.18	15.682
720.37	22.277			720.37	23.789			720.37	15.674
720.57	22.263			720.57	23.812			720.57	15.661
720.76	22.277			720.76	23.833			720.76	15.637
720.96	22.295			720.96	23.855			720.96	15.63
721.15	22.315			721.15	23.886			721.15	15.638
721.34	22.333			721.34	23.862			721.34	15.631
721.54	22.349			721.54	23.86			721.54	15.638
721.73	22.35			721.73	23.829			721.73	15.632
721.93	22.336			721.93	23.773			721.93	15.632
722.12	22.341			722.12	23.784			722.12	15.629
722.31	22.322			722.31	23.761			722.31	15.619
722.51	22.295			722.51	23.742			722.51	15.623
722.7	22.27			722.7	23.723			722.7	15.604
722.89	22.276			722.89	23.705			722.89	15.602
723.09	22.293			723.09	23.679			723.09	15.6
723.28	22.291			723.28	23.715			723.28	15.639
723.48	22.284			723.48	23.738			723.48	15.634
723.67	22.263			723.67	23.794			723.67	15.628
723.86	22.258			723.86	23.856			723.86	15.63
724.06	22.246			724.06	23.921			724.06	15.641
724.25	22.279			724.25	23.967			724.25	15.637
724.45	22.302			724.45	24.021			724.45	15.638
724.64	22.297			724.64	24.011			724.64	15.623
724.83	22.309			724.83	23.978			724.83	15.623
725.03	22.331			725.03	23.947			725.03	15.623
725.22	22.328			725.22	23.923			725.22	15.62
725.41	22.31			725.41	23.861			725.41	15.599
725.61	22.285			725.61	23.826			725.61	15.603
725.8	22.266			725.8	23.743			725.8	15.585
726	22.235			726	23.688			726	15.588
726.19	22.244			726.19	23.685			726.19	15.58
726.38	22.237			726.38	23.691			726.38	15.556
726.58	22.254			726.58	23.686			726.58	15.559
726.77	22.245			726.77	23.699			726.77	15.563
726.96	22.248			726.96	23.735			726.96	15.552
727.16	22.279			727.16	23.768			727.16	15.55
727.35	22.293			727.35	23.827			727.35	15.552
727.54	22.314			727.54	23.84			727.54	15.553
727.74	22.325			727.74	23.829			727.74	15.565
727.93	22.353			727.93	23.827			727.93	15.589
728.12	22.36			728.12	23.786			728.12	15.597
728.32	22.353			728.32	23.782			728.32	15.593
728.51	22.382			728.51	23.749			728.51	15.581
728.7	22.379			728.7	23.712			728.7	15.586
728.9	22.361			728.9	23.667			728.9	15.6
729.09	22.339			729.09	23.617			729.09	15.587
729.29	22.327			729.29	23.565			729.29	15.585
729.48	22.337			729.48	23.538			729.48	15.575
729.67	22.314			729.67	23.569			729.67	15.578
729.87	22.311			729.87	23.607			729.87	15.577
730.06	22.303			730.06	23.643			730.06	15.564
730.25	22.3			730.25	23.714			730.25	15.555
730.45	22.293			730.45	23.781			730.45	15.566
730.64	22.296			730.64	23.854			730.64	15.562
730.83	22.313			730.83	23.877			730.83	15.569
731.03	22.312			731.03	23.876			731.03	15.582
731.22	22.314			731.22	23.832			731.22	15.589
731.41	22.331			731.41	23.796			731.41	15.589
731.6	22.327			731.6	23.757			731.6	15.594
731.8	22.317			731.8	23.759			731.8	15.595
731.99	22.257			731.99	23.728			731.99	15.617
732.18	22.241			732.18	23.653			732.18	15.624
732.38	22.224			732.38	23.636			732.38	15.623
732.57	22.213			732.57	23.677			732.57	15.623
732.76	22.221			732.76	23.736			732.76	15.637
732.96	22.2			732.96	23.738			732.96	15.636
733.15	22.204			733.15	23.749			733.15	15.622
733.34	22.224			733.34	23.75			733.34	15.623
733.54	22.225			733.54	23.789			733.54	15.619
733.73	22.243			733.73	23.82			733.73	15.613
733.92	22.242			733.92	23.845			733.92	15.628
734.12	22.263			734.12	23.847			734.12	15.621
734.31	22.303			734.31	23.848			734.31	15.627
734.5	22.353			734.5	23.836			734.5	15.623
734.69	22.381			734.69	23.822			734.69	15.614
734.89	22.399			734.89	23.757			734.89	15.614
735.08	22.409			735.08	23.697			735.08	15.608
735.27	22.397			735.27	23.611			735.27	15.608
735.47	22.415			735.47	23.567			735.47	15.591
735.66	22.412			735.66	23.564			735.66	15.595
735.85	22.383			735.85	23.606			735.85	15.582
736.05	22.383			736.05	23.606			736.05	15.587
736.24	22.366			736.24	23.657			736.24	15.598
736.43	22.389			736.43	23.723			736.43	15.576
736.62	22.397			736.62	23.818			736.62	15.568
736.82	22.375			736.82	23.863			736.82	15.562
737.01	22.373			737.01	23.917			737.01	15.578
737.2	22.365			737.2	23.946			737.2	15.574
737.39	22.386			737.39	23.947			737.39	15.556
737.59	22.401			737.59	23.934			737.59	15.562
737.78	22.419			737.78	23.903			737.78	15.538
737.97	22.412			737.97	23.856			737.97	15.543
738.17	22.415			738.17	23.781			738.17	15.554
738.36	22.398			738.36	23.71			738.36	15.561
738.55	22.394			738.55	23.718			738.55	15.561
738.74	22.381			738.74	23.682			738.74	15.566
738.94	22.352			738.94	23.663			738.94	15.575
739.13	22.347			739.13	23.639			739.13	15.587
739.32	22.353			739.32	23.641			739.32	15.594
739.51	22.346			739.51	23.656			739.51	15.582
739.71	22.373			739.71	23.68			739.71	15.6
739.9	22.353			739.9	23.748			739.9	15.617
740.09	22.365			740.09	23.805			740.09	15.607
740.28	22.374			740.28	23.828			740.28	15.612
740.48	22.404			740.48	23.897			740.48	15.606
740.67	22.413			740.67	23.946			740.67	15.592
740.86	22.44			740.86	23.918			740.86	15.583
741.05	22.456			741.05	23.881			741.05	15.587
741.25	22.49			741.25	23.822			741.25	15.558
741.44	22.531			741.44	23.791			741.44	15.556
741.63	22.515			741.63	23.752			741.63	15.545
741.82	22.51			741.82	23.709			741.82	15.544
742.02	22.487			742.02	23.671			742.02	15.527
742.21	22.453			742.21	23.683			742.21	15.523
742.4	22.445			742.4	23.711			742.4	15.517
742.59	22.414			742.59	23.708			742.59	15.55
742.79	22.399			742.79	23.744			742.79	15.555
742.98	22.395			742.98	23.769			742.98	15.557
743.17	22.394			743.17	23.803			743.17	15.567
743.36	22.411			743.36	23.891			743.36	15.584
743.56	22.428			743.56	23.908			743.56	15.591
743.75	22.434			743.75	23.924			743.75	15.6
743.94	22.432			743.94	23.937			743.94	15.613
744.13	22.447			744.13	23.935			744.13	15.628
744.33	22.456			744.33	23.899			744.33	15.61
744.52	22.493			744.52	23.885			744.52	15.613
744.71	22.523			744.71	23.837			744.71	15.601
744.9	22.536			744.9	23.749			744.9	15.605
745.09	22.549			745.09	23.747			745.09	15.581
745.29	22.544			745.29	23.728			745.29	15.589
745.48	22.538			745.48	23.691			745.48	15.578
745.67	22.52			745.67	23.665			745.67	15.564
745.86	22.491			745.86	23.667			745.86	15.552
746.05	22.462			746.05	23.728			746.05	15.542
746.25	22.441			746.25	23.851			746.25	15.533
746.44	22.428			746.44	23.894			746.44	15.503
746.63	22.439			746.63	23.922			746.63	15.485
746.82	22.44			746.82	23.994			746.82	15.488
747.01	22.446			747.01	24.038			747.01	15.481
747.21	22.456			747.21	24.067			747.21	15.478
747.4	22.485			747.4	24.03			747.4	15.473
747.59	22.502			747.59	23.92			747.59	15.464
747.78	22.539			747.78	23.915			747.78	15.447
747.97	22.56			747.97	23.902			747.97	15.46
748.17	22.579			748.17	23.892			748.17	15.462
748.36	22.593			748.36	23.859			748.36	15.468
748.55	22.595			748.55	23.826			748.55	15.455
748.74	22.591			748.74	23.764			748.74	15.456
748.93	22.581			748.93	23.789			748.93	15.459
749.13	22.552			749.13	23.807			749.13	15.481
749.32	22.527			749.32	23.835			749.32	15.489
749.51	22.494			749.51	23.862			749.51	15.488
749.7	22.479			749.7	23.923			749.7	15.495
749.89	22.47			749.89	24.034			749.89	15.492
750.09	22.477			750.09	24.128			750.09	15.525
750.28	22.467			750.28	24.136			750.28	15.519
750.47	22.461			750.47	24.137			750.47	15.525
750.66	22.485			750.66	24.133			750.66	15.525
750.85	22.523			750.85	24.111			750.85	15.514
751.04	22.55			751.04	24.044			751.04	15.518
751.24	22.573			751.24	24.013			751.24	15.531
751.43	22.586			751.43	23.923			751.43	15.553
751.62	22.586			751.62	23.896			751.62	15.538
751.81	22.595			751.81	23.833			751.81	15.537
752	22.608			752	23.828			752	15.553
752.19	22.604			752.19	23.8			752.19	15.572
752.39	22.576			752.39	23.787			752.39	15.572
752.58	22.545			752.58	23.81			752.58	15.55
752.77	22.516			752.77	23.822			752.77	15.582
752.96	22.486			752.96	23.889			752.96	15.58
753.15	22.468			753.15	23.965			753.15	15.57
753.34	22.451			753.34	23.982			753.34	15.592
753.54	22.436			753.54	24.048			753.54	15.593
753.73	22.413			753.73	24.039			753.73	15.586
753.92	22.43			753.92	24.047			753.92	15.588
754.11	22.455			754.11	24.038			754.11	15.607
754.3	22.472			754.3	24.029			754.3	15.603
754.49	22.49			754.49	23.964			754.49	15.602
754.68	22.503			754.68	23.903			754.68	15.587
754.88	22.522			754.88	23.892			754.88	15.6
755.07	22.519			755.07	23.851			755.07	15.611
755.26	22.519			755.26	23.874			755.26	15.599
[truncated: 1,650 more rows]
