# Supplementary material for: Scalable production of structurally colored composite films by shearing supramolecular composites of polymers and colloids
Source: Nat Commun. 2024 Feb 29;15:1874. doi: 10.1038/s41467-024-46237-4 (PMC10904808; doi:10.1038/s41467-024-46237-4)
Supplement: Supplementary file 3 — Source Data [file 41467_2024_46237_MOESM3_ESM.zip › Source of Data/Supplementary Fig.28.xls]

## Sheet: Sheet1
PAA			PVP				PDDA				PEG-b-PPG-b-PEG				PBSi
Wavelength (nm)	Reflectance (%)		Wavelength (nm)	Reflectance (%)			Wavelength (nm)	Reflectance (%)			Wavelength (nm)	Reflectance (%)			Wavelength (nm)	Reflectance (%)
344.93	2447.28		344.93	2076.76			344.93	1531.37			344.93	1837.94			344.93	47.6917
345.15	2447.28		345.15	2076.76			345.15	1531.37			345.15	1837.94			345.15	47.6917
345.37	2447.28		345.37	2076.76			345.37	1531.37			345.37	1837.94			345.37	47.6917
345.59	-39.333		345.59	59.726			345.59	35.581			345.59	-215.846			345.59	-251.804
345.81	86.375		345.81	48.692			345.81	-163.971			345.81	-66.58			345.81	-366.236
346.03	126.978		346.03	100.862			346.03	102.938			346.03	91.967			346.03	166.484
346.24	-5176.19		346.24	-3347.23			346.24	-875.819			346.24	-5355.37			346.24	-27.5734
346.46	-6380.83		346.46	-5294.96			346.46	-1220.76			346.46	-6950.94			346.46	-5.37835
346.68	-499.727		346.68	-379.767			346.68	-70.611			346.68	-614.47			346.68	21.4306
346.9	-4695.1		346.9	-4330.85			346.9	393.21			346.9	-7532.36			346.9	28.8516
347.12	-560.806		347.12	-968.671			347.12	429.391			347.12	-923.454			347.12	41.2737
347.34	-114.427		347.34	-195.237			347.34	45.224			347.34	-314.397			347.34	89.5797
347.56	17.228		347.56	4.53			347.56	57.09			347.56	-12.759			347.56	239.929
347.77	12.474		347.77	20.427			347.77	42.527			347.77	0.476			347.77	-6.36935
347.99	10.762		347.99	23.277			347.99	29.684			347.99	-3.881			347.99	-0.20435
348.21	10.702		348.21	26.489			348.21	27.788			348.21	6.643			348.21	9.15365
348.43	11.902		348.43	21.779			348.43	20.351			348.43	11.046			348.43	9.15765
348.65	17.005		348.65	23.261			348.65	18.848			348.65	9.76			348.65	11.3316
348.87	17.067		348.87	25.548			348.87	22.445			348.87	15.088			348.87	12.9606
349.08	14.604		349.08	25.321			349.08	21.04			349.08	13.636			349.08	14.0556
349.3	17.127		349.3	30.32			349.3	22.546			349.3	17.71			349.3	16.3666
349.52	18.009		349.52	29.896			349.52	21.865			349.52	19.588			349.52	19.7526
349.74	16.185		349.74	29.211			349.74	21.5			349.74	18.55			349.74	19.8716
349.96	14.998		349.96	28.525			349.96	19.839			349.96	17.646			349.96	20.5647
350.18	14.631		350.18	27.4			350.18	20.752			350.18	17.208			350.18	20.9437
350.39	15.584		350.39	26.751			350.39	19.059			350.39	16.408			350.39	20.5937
350.61	16.745		350.61	27.059			350.61	20.94			350.61	19.057			350.61	19.1396
350.83	16.632		350.83	28.186			350.83	23.376			350.83	21.796			350.83	21.3387
351.05	17.223		351.05	28.353			351.05	23.769			351.05	21.561			351.05	21.3806
351.27	18.313		351.27	29.453			351.27	24.257			351.27	22.903			351.27	20.5556
351.49	16.04		351.49	28.296			351.49	22.726			351.49	21.045			351.49	19.2096
351.7	16.419		351.7	26.502			351.7	20.201			351.7	19.495			351.7	19.4837
351.92	19.772		351.92	26.188			351.92	20.368			351.92	20.556			351.92	17.8256
352.14	18.982		352.14	23.311			352.14	20.431			352.14	17.349			352.14	16.4397
352.36	19.598		352.36	23.328			352.36	22.186			352.36	17.761			352.36	14.4126
352.58	19.321		352.58	22.608			352.58	21.734			352.58	17.792			352.58	14.7797
352.8	18.847		352.8	21.993			352.8	21.813			352.8	15.503			352.8	11.9137
353.01	18.215		353.01	20.848			353.01	21.333			353.01	14.8			353.01	12.2757
353.23	17.322		353.23	19.991			353.23	22.447			353.23	13.788			353.23	10.7006
353.45	17.981		353.45	21.083			353.45	21.317			353.45	12.628			353.45	9.62665
353.67	19.6		353.67	20.245			353.67	21.322			353.67	12.494			353.67	9.57365
353.89	20.662		353.89	20.48			353.89	21.985			353.89	14.081			353.89	9.26965
354.1	21.102		354.1	20.235			354.1	21.976			354.1	13.514			354.1	10.7277
354.32	21.918		354.32	20.616			354.32	22.604			354.32	15.276			354.32	9.29065
354.54	21.639		354.54	21.053			354.54	22.557			354.54	14.184			354.54	8.97765
354.76	18.956		354.76	20.706			354.76	22.63			354.76	14.028			354.76	9.93265
354.98	17.771		354.98	21.855			354.98	20.958			354.98	14.578			354.98	9.87265
355.19	17.482		355.19	21.092			355.19	19.979			355.19	14.711			355.19	11.9007
355.41	16.572		355.41	20.926			355.41	20.055			355.41	14.87			355.41	12.8137
355.63	16.804		355.63	21.53			355.63	19.241			355.63	17.269			355.63	13.5317
355.85	16.912		355.85	22.064			355.85	18.688			355.85	17.612			355.85	12.9647
356.07	16.664		356.07	24.183			356.07	18.668			356.07	17.745			356.07	14.7196
356.28	15.879		356.28	23.225			356.28	17.793			356.28	18.668			356.28	14.2646
356.5	17.216		356.5	22.661			356.5	16.547			356.5	18.338			356.5	13.3307
356.72	17.098		356.72	21.162			356.72	16.124			356.72	17.459			356.72	13.2657
356.94	17.236		356.94	21.434			356.94	16.659			356.94	17.851			356.94	14.0236
357.16	18.624		357.16	22.616			357.16	17.163			357.16	18.079			357.16	13.9207
357.37	19.186		357.37	21.573			357.37	18.495			357.37	19.914			357.37	14.4677
357.59	20.677		357.59	23.587			357.59	19.876			357.59	21.958			357.59	14.7667
357.81	21.882		357.81	23.419			357.81	22.074			357.81	22.744			357.81	14.1127
358.03	21.239		358.03	24.018			358.03	21.999			358.03	21.368			358.03	13.1357
358.25	21.413		358.25	23.715			358.25	20.698			358.25	20.961			358.25	11.6276
358.46	21.472		358.46	24.595			358.46	22.058			358.46	21.148			358.46	12.9576
358.68	21.756		358.68	24.923			358.68	23.22			358.68	21.724			358.68	14.1057
358.9	22.904		358.9	25.258			358.9	24.355			358.9	22.441			358.9	13.3847
359.12	22.435		359.12	26.732			359.12	25.94			359.12	21.56			359.12	13.3657
359.33	22.01		359.33	27.079			359.33	28.104			359.33	21.504			359.33	14.8616
359.55	20.257		359.55	27.971			359.55	28.335			359.55	21.778			359.55	14.3697
359.77	18.404		359.77	27.119			359.77	27.84			359.77	22.038			359.77	12.8437
359.99	18.528		359.99	24.873			359.99	27.003			359.99	21.771			359.99	14.2407
360.21	17.57		360.21	25.746			360.21	26.065			360.21	22.253			360.21	13.3066
360.42	16.181		360.42	23.729			360.42	24.39			360.42	19.629			360.42	12.9627
360.64	16.249		360.64	23.49			360.64	23.603			360.64	20.022			360.64	14.2987
360.86	17.994		360.86	22.314			360.86	24.925			360.86	20.887			360.86	14.6957
361.08	19.151		361.08	22.528			361.08	26.262			361.08	20.954			361.08	15.1906
361.29	17.699		361.29	21.136			361.29	25.976			361.29	19.647			361.29	14.3537
361.51	18.229		361.51	20.162			361.51	25.093			361.51	19.346			361.51	12.6776
361.73	16.314		361.73	18.248			361.73	24.04			361.73	19.468			361.73	12.4506
361.95	16.565		361.95	17.325			361.95	22.315			361.95	18.748			361.95	12.7736
362.17	15.819		362.17	17.033			362.17	21.412			362.17	17.95			362.17	11.6946
362.38	17.056		362.38	16.965			362.38	22.004			362.38	17.635			362.38	11.5677
362.6	18.344		362.6	16.922			362.6	21.859			362.6	16.663			362.6	11.5686
362.82	16.588		362.82	16.694			362.82	21.396			362.82	15.908			362.82	11.8697
363.04	16.778		363.04	16.531			363.04	21.194			363.04	15.264			363.04	11.4837
363.25	18.513		363.25	17.087			363.25	21.687			363.25	15.381			363.25	11.1756
363.47	17.468		363.47	17.382			363.47	21.546			363.47	14.401			363.47	10.9216
363.69	15.318		363.69	19.043			363.69	18.653			363.69	13.98			363.69	10.5777
363.91	13.765		363.91	19.296			363.91	17.44			363.91	13.194			363.91	10.2287
364.12	14.11		364.12	19.377			364.12	15.944			364.12	13.483			364.12	10.6887
364.34	12.833		364.34	18.578			364.34	13.981			364.34	12.035			364.34	11.3736
364.56	12.771		364.56	18.29			364.56	12.404			364.56	11.987			364.56	11.5466
364.78	12.779		364.78	16.879			364.78	12.845			364.78	13.343			364.78	11.1387
364.99	12.464		364.99	17.114			364.99	12.781			364.99	14.198			364.99	10.0607
365.21	11.907		365.21	16.803			365.21	11.173			365.21	13.571			365.21	9.87265
365.43	10.045		365.43	16.32			365.43	10.543			365.43	13.249			365.43	10.1957
365.65	10.229		365.65	17.814			365.65	11.735			365.65	14.512			365.65	10.4756
365.86	11.378		365.86	17.732			365.86	12.526			365.86	14.174			365.86	10.1407
366.08	10.371		366.08	18.495			366.08	12.768			366.08	15.258			366.08	9.58665
366.3	10.021		366.3	18.875			366.3	12.837			366.3	15.357			366.3	9.45565
366.52	11.271		366.52	17.722			366.52	13.838			366.52	15.7			366.52	9.05965
366.73	11.525		366.73	17.307			366.73	14.081			366.73	15.872			366.73	8.77265
366.95	13.213		366.95	17.542			366.95	14.66			366.95	16.252			366.95	8.24065
367.17	13.45		367.17	18.094			367.17	16.083			367.17	17.345			367.17	7.49165
367.39	14.204		367.39	17.53			367.39	16.821			367.39	17.4			367.39	7.13965
367.6	15.433		367.6	17.724			367.6	16.926			367.6	16.624			367.6	8.04365
367.82	15.349		367.82	18.196			367.82	17.057			367.82	16.115			367.82	9.15865
368.04	14.725		368.04	18.747			368.04	17.434			368.04	16.704			368.04	9.82265
368.25	15.034		368.25	19.892			368.25	17.255			368.25	17.01			368.25	9.50365
368.47	15.034		368.47	19.769			368.47	17.133			368.47	17.11			368.47	9.01465
368.69	14.486		368.69	20.431			368.69	17.402			368.69	18.343			368.69	8.57565
368.91	14.091		368.91	19.1			368.91	16.925			368.91	17.621			368.91	9.16665
369.12	14.857		369.12	18.567			369.12	17.143			369.12	17.733			369.12	8.65465
369.34	13.511		369.34	18.583			369.34	17.658			369.34	17.428			369.34	7.95165
369.56	14.041		369.56	19.109			369.56	18.151			369.56	18.368			369.56	7.89965
369.78	13.305		369.78	19.486			369.78	18.407			369.78	18.393			369.78	7.86865
369.99	13.79		369.99	19.961			369.99	18.84			369.99	19.262			369.99	8.80865
370.21	13.373		370.21	20.657			370.21	19.037			370.21	18.812			370.21	9.92165
370.43	12.757		370.43	20.527			370.43	18.725			370.43	18.566			370.43	8.58665
370.64	11.678		370.64	20.405			370.64	18.495			370.64	18.431			370.64	8.58965
370.86	12.398		370.86	19.805			370.86	19.119			370.86	18.822			370.86	8.31265
371.08	12.48		371.08	19.529			371.08	19.312			371.08	18.024			371.08	8.77365
371.3	13.186		371.3	19.236			371.3	18.925			371.3	16.447			371.3	8.82765
371.51	13.192		371.51	18.019			371.51	18.044			371.51	15.073			371.51	9.45065
371.73	13.639		371.73	18.945			371.73	17.865			371.73	14.451			371.73	8.80165
371.95	13.16		371.95	18.61			371.95	17.207			371.95	13.72			371.95	8.86065
372.16	14.056		372.16	18.567			372.16	17.035			372.16	13.051			372.16	9.14065
372.38	14.145		372.38	18.6			372.38	16.67			372.38	11.87			372.38	8.41065
372.6	14.015		372.6	18.282			372.6	16.257			372.6	12.011			372.6	7.77065
372.81	14.872		372.81	18.655			372.81	16.155			372.81	11.634			372.81	7.66765
373.03	15.224		373.03	18.703			373.03	15.751			373.03	11.296			373.03	6.94365
373.25	14.865		373.25	19.427			373.25	16.189			373.25	12.048			373.25	7.98865
373.47	15.576		373.47	19.465			373.47	15.98			373.47	12.557			373.47	7.80565
373.68	16.313		373.68	19.805			373.68	15.823			373.68	12.35			373.68	8.18465
373.9	17.288		373.9	20.114			373.9	16.525			373.9	13.306			373.9	8.21265
374.12	15.885		374.12	19.388			374.12	15.914			374.12	13.535			374.12	8.01765
374.33	14.834		374.33	19.036			374.33	16.594			374.33	13.915			374.33	7.20765
374.55	14.849		374.55	18.616			374.55	17.026			374.55	14.379			374.55	7.80165
374.77	14.993		374.77	19.29			374.77	17.429			374.77	15.205			374.77	7.76365
374.98	14.258		374.98	18.745			374.98	16.699			374.98	15.031			374.98	8.76765
375.2	14.29		375.2	18.656			375.2	17.142			375.2	15.332			375.2	10.3776
375.42	13.677		375.42	18.96			375.42	17.447			375.42	14.886			375.42	11.3297
375.64	13.008		375.64	18.679			375.64	16.59			375.64	13.381			375.64	10.7206
375.85	13.434		375.85	18.768			375.85	17.353			375.85	14.308			375.85	11.0127
376.07	13.406		376.07	18.203			376.07	17.848			376.07	14.154			376.07	10.4376
376.29	13.767		376.29	17.81			376.29	17.759			376.29	14.251			376.29	10.4177
376.5	12.907		376.5	18.02			376.5	17.92			376.5	14.591			376.5	10.2017
376.72	12.799		376.72	17.424			376.72	17.597			376.72	14.573			376.72	10.2866
376.94	13.857		376.94	17.569			376.94	18.278			376.94	14.778			376.94	9.43565
377.15	14.428		377.15	18.765			377.15	18.151			377.15	15.544			377.15	9.21565
377.37	14.52		377.37	19.11			377.37	18.064			377.37	15.622			377.37	8.38265
377.59	14.655		377.59	19.211			377.59	17.606			377.59	15.653			377.59	8.00565
377.8	15.147		377.8	19.573			377.8	18.246			377.8	16.464			377.8	6.98965
378.02	15.078		378.02	19.153			378.02	17.955			378.02	16.793			378.02	6.10165
378.24	15.6		378.24	19.062			378.24	17.303			378.24	17.51			378.24	5.71265
378.45	15.361		378.45	19.277			378.45	17.728			378.45	19.096			378.45	5.72965
378.67	14.742		378.67	19.143			378.67	17.056			378.67	18.447			378.67	4.75465
378.89	14.212		378.89	19.092			378.89	16.447			378.89	17.999			378.89	4.25465
379.1	13.761		379.1	18.972			379.1	16.475			379.1	17.528			379.1	4.35965
379.32	13.865		379.32	18.768			379.32	16.557			379.32	16.726			379.32	4.11665
379.54	13.813		379.54	19.172			379.54	16.453			379.54	16.214			379.54	3.91665
379.75	13.231		379.75	19.307			379.75	16.452			379.75	16.034			379.75	4.05965
379.97	13.689		379.97	19.425			379.97	16.311			379.97	15.64			379.97	5.15765
380.19	12.607		380.19	19.07			380.19	16.032			380.19	15.466			380.19	5.24665
380.4	12.222		380.4	18.741			380.4	15.987			380.4	15.239			380.4	5.45865
380.62	12.187		380.62	18.995			380.62	15.525			380.62	14.833			380.62	5.74265
380.84	11.915		380.84	19.186			380.84	15.317			380.84	14.426			380.84	5.77465
381.05	11.942		381.05	18.929			381.05	15.704			381.05	14.238			381.05	5.58065
381.27	12.479		381.27	18.424			381.27	15.14			381.27	13.297			381.27	6.23965
381.49	12.836		381.49	19.27			381.49	14.963			381.49	13.355			381.49	7.63365
381.7	12.73		381.7	19.009			381.7	14.89			381.7	13.907			381.7	7.85565
381.92	12.805		381.92	18.924			381.92	15.256			381.92	14.453			381.92	7.99265
382.14	12.54		382.14	18.329			382.14	13.841			382.14	14.652			382.14	8.05165
382.35	12.284		382.35	17.861			382.35	13.391			382.35	14.783			382.35	7.43765
382.57	12.668		382.57	17.712			382.57	13.556			382.57	14.679			382.57	7.54965
382.79	12.703		382.79	17.189			382.79	13.605			382.79	14.553			382.79	7.93265
383	13.315		383	17.794			383	13.808			383	14.237			383	8.40765
383.22	13.209		383.22	16.931			383.22	13.917			383.22	14.049			383.22	8.67365
383.43	13.378		383.43	16.459			383.43	13.941			383.43	13.697			383.43	8.33365
383.65	13.949		383.65	16.352			383.65	13.833			383.65	13.42			383.65	7.84165
383.87	14.404		383.87	16.058			383.87	13.668			383.87	13.188			383.87	8.57465
384.08	14.121		384.08	16.179			384.08	14.143			384.08	13.501			384.08	8.06265
384.3	14.259		384.3	15.999			384.3	14.692			384.3	13.814			384.3	7.50265
384.52	14.629		384.52	16.65			384.52	14.588			384.52	13.484			384.52	7.64565
384.73	14.76		384.73	16.692			384.73	14.297			384.73	13.053			384.73	7.56765
384.95	15.005		384.95	17.247			384.95	15.165			384.95	13.333			384.95	7.46265
385.17	14.366		385.17	17.54			385.17	15.069			385.17	13.326			385.17	7.99065
385.38	14.027		385.38	17.808			385.38	15.464			385.38	13.869			385.38	8.20465
385.6	13.419		385.6	18.013			385.6	15.235			385.6	13.825			385.6	7.86265
385.81	13.773		385.81	17.47			385.81	15.326			385.81	14.337			385.81	7.41265
386.03	14.147		386.03	18.441			386.03	15.491			386.03	14.444			386.03	7.08865
386.25	14.158		386.25	19.403			386.25	16.41			386.25	15.347			386.25	7.90365
386.46	13.965		386.46	19.198			386.46	16.465			386.46	15.664			386.46	8.73365
386.68	13.522		386.68	19.217			386.68	16.58			386.68	15.498			386.68	8.13265
386.9	13.822		386.9	19.193			386.9	17.05			386.9	15.488			386.9	8.31465
387.11	13.851		387.11	19.339			387.11	16.678			387.11	15.262			387.11	8.60165
387.33	13.512		387.33	19.331			387.33	16.643			387.33	15.322			387.33	8.30965
387.54	13.164		387.54	18.826			387.54	15.982			387.54	15.032			387.54	7.49865
387.76	13.537		387.76	18.804			387.76	15.649			387.76	14.874			387.76	7.97965
387.98	14.205		387.98	19.051			387.98	15.721			387.98	15.003			387.98	7.55865
388.19	14.369		388.19	18.926			388.19	15.092			388.19	14.695			388.19	7.27765
388.41	14.654		388.41	18.775			388.41	14.856			388.41	14.498			388.41	6.75865
388.63	15.022		388.63	18.92			388.63	15.044			388.63	14.175			388.63	6.99865
388.84	15.236		388.84	18.22			388.84	14.836			388.84	13.738			388.84	7.11865
389.06	14.922		389.06	17.09			389.06	14.283			389.06	12.839			389.06	5.75265
389.27	14.962		389.27	17.156			389.27	14.715			389.27	13.289			389.27	5.26465
389.49	15.256		389.49	17.444			389.49	15.044			389.49	13.411			389.49	4.83465
389.71	14.535		389.71	16.894			389.71	14.683			389.71	13.715			389.71	4.59065
389.92	14.394		389.92	16.572			389.92	14.672			389.92	13.759			389.92	4.30865
390.14	14.156		390.14	16.081			390.14	14.621			390.14	13.565			390.14	4.85265
390.35	14.561		390.35	16.585			390.35	14.887			390.35	13.879			390.35	5.56065
390.57	14.742		390.57	16.782			390.57	15.4			390.57	14.312			390.57	5.23765
390.79	14.394		390.79	16.288			390.79	15.547			390.79	14.245			390.79	5.89265
391	14.335		391	16.092			391	15.485			391	14.321			391	5.94765
391.22	13.925		391.22	16.196			391.22	15.439			391.22	14.202			391.22	6.19165
391.43	13.868		391.43	16.348			391.43	15.431			391.43	14.83			391.43	6.29865
391.65	13.402		391.65	16.693			391.65	15.515			391.65	15.261			391.65	6.61665
391.87	13.146		391.87	17.006			391.87	15.431			391.87	15.577			391.87	7.45265
392.08	12.867		392.08	17.288			392.08	15.252			392.08	15.455			392.08	7.42365
392.3	12.709		392.3	17.648			392.3	15.079			392.3	15.408			392.3	7.75965
392.51	13.159		392.51	18.687			392.51	15.295			392.51	14.954			392.51	7.88965
392.73	12.971		392.73	18.577			392.73	15.518			392.73	15.255			392.73	8.32365
392.95	12.982		392.95	19.001			392.95	15.554			392.95	15.724			392.95	8.12465
393.16	12.569		393.16	18.624			393.16	15.693			393.16	15.735			393.16	8.15165
393.38	12.007		393.38	18.41			393.38	15.367			393.38	15.276			393.38	8.08465
393.59	12.383		393.59	18.61			393.59	15.603			393.59	15.173			393.59	7.60965
393.81	11.892		393.81	18.528			393.81	15.236			393.81	15.288			393.81	7.68665
394.02	11.977		394.02	18.226			394.02	15.275			394.02	15.544			394.02	7.48865
394.24	11.604		394.24	18.091			394.24	14.921			394.24	15.274			394.24	7.53965
394.46	11.786		394.46	18.385			394.46	14.866			394.46	14.957			394.46	7.27565
394.67	12.146		394.67	18.88			394.67	14.901			394.67	15.349			394.67	7.12465
394.89	12.042		394.89	18.928			394.89	15.027			394.89	15.313			394.89	7.32265
395.1	11.945		395.1	18.548			395.1	15.032			395.1	15.023			395.1	7.52265
395.32	11.792		395.32	18.159			395.32	14.873			395.32	15.206			395.32	7.34365
395.54	11.912		395.54	18.16			395.54	14.533			395.54	14.875			395.54	7.30365
395.75	12.482		395.75	18.148			395.75	14.674			395.75	14.603			395.75	7.08665
395.97	12.706		395.97	18.407			395.97	14.821			395.97	14.911			395.97	6.84365
396.18	12.935		396.18	18.489			396.18	14.975			396.18	14.933			396.18	7.14465
396.4	12.741		396.4	18.493			396.4	14.989			396.4	14.967			396.4	7.21865
396.61	12.934		396.61	18.395			396.61	15.252			396.61	14.582			396.61	7.21465
396.83	13.329		396.83	18.894			396.83	15.375			396.83	14.572			396.83	7.28565
397.05	13.286		397.05	19.051			397.05	15.956			397.05	14.6			397.05	7.36765
397.26	13.163		397.26	19.111			397.26	16.276			397.26	14.913			397.26	7.42965
397.48	13.827		397.48	18.821			397.48	16.761			397.48	14.801			397.48	7.47665
397.69	13.814		397.69	18.659			397.69	16.372			397.69	14.603			397.69	7.37065
397.91	13.798		397.91	18.636			397.91	16.443			397.91	14.917			397.91	6.85065
398.12	13.934		398.12	18.385			398.12	16.287			398.12	14.721			398.12	7.39665
398.34	13.672		398.34	18.504			398.34	16.685			398.34	14.991			398.34	7.00065
398.55	13.696		398.55	18.731			398.55	16.875			398.55	14.877			398.55	7.08165
398.77	13.734		398.77	18.629			398.77	17.045			398.77	15.025			398.77	7.40265
398.99	13.496		398.99	18.343			398.99	16.689			398.99	14.651			398.99	6.87865
399.2	13.595		399.2	18.242			399.2	16.179			399.2	14.692			399.2	6.78865
399.42	13.945		399.42	18.577			399.42	16.436			399.42	15.112			399.42	7.03265
399.63	13.502		399.63	18.364			399.63	16.643			399.63	15.066			399.63	7.39065
399.85	13.393		399.85	18.087			399.85	16.277			399.85	14.786			399.85	7.38865
400.06	13.334		400.06	17.805			400.06	16.093			400.06	14.892			400.06	7.59065
400.28	12.532		400.28	17.735			400.28	15.332			400.28	14.629			400.28	7.68865
400.49	12.614		400.49	17.875			400.49	15.626			400.49	14.725			400.49	7.91465
400.71	12.653		400.71	18.055			400.71	15.703			400.71	14.834			400.71	8.19565
400.92	12.526		400.92	18.299			400.92	15.689			400.92	14.835			400.92	7.79265
401.14	12.853		401.14	18.427			401.14	15.758			401.14	14.805			401.14	7.84765
401.36	12.791		401.36	18.223			401.36	15.593			401.36	14.902			401.36	8.13465
401.57	12.67		401.57	18.313			401.57	15.668			401.57	14.633			401.57	8.08465
401.79	12.715		401.79	18.817			401.79	15.895			401.79	14.785			401.79	8.79165
402	12.466		402	18.808			402	16.187			402	14.655			402	8.78965
402.22	12.232		402.22	18.719			402.22	16.316			402.22	14.345			402.22	8.84265
402.43	12.606		402.43	18.777			402.43	16.356			402.43	14.647			402.43	8.54365
402.65	12.731		402.65	18.765			402.65	16.52			402.65	14.991			402.65	8.33065
402.86	13.121		402.86	18.747			402.86	16.646			402.86	14.834			402.86	8.08665
403.08	13.112		403.08	18.907			403.08	16.798			403.08	14.966			403.08	7.97165
403.29	13.117		403.29	18.866			403.29	16.8			403.29	14.899			403.29	7.88165
403.51	13.476		403.51	18.909			403.51	16.808			403.51	14.841			403.51	7.75365
403.72	13.498		403.72	19.087			403.72	16.983			403.72	14.955			403.72	7.90065
403.94	13.369		403.94	18.91			403.94	16.793			403.94	14.887			403.94	7.99565
404.15	12.998		404.15	18.86			404.15	16.8			404.15	14.601			404.15	7.88365
404.37	13.357		404.37	19.017			404.37	16.817			404.37	14.414			404.37	7.88165
404.58	13.33		404.58	18.698			404.58	17.133			404.58	14.675			404.58	7.52465
404.8	13.456		404.8	18.778			404.8	16.989			404.8	15.162			404.8	7.73465
405.02	13.595		405.02	18.854			405.02	16.938			405.02	15.379			405.02	7.65765
405.23	13.8		405.23	19.028			405.23	16.852			405.23	15.274			405.23	7.80865
405.45	13.744		405.45	19.176			405.45	16.729			405.45	15.123			405.45	7.79865
405.66	13.675		405.66	19.204			405.66	16.728			405.66	14.958			405.66	8.20465
405.88	13.843		405.88	19.08			405.88	17.014			405.88	14.93			405.88	8.16265
406.09	13.945		406.09	19.179			406.09	16.87			406.09	15.005			406.09	7.98565
406.31	13.556		406.31	19.007			406.31	16.545			406.31	14.894			406.31	8.35865
406.52	13.595		406.52	18.821			406.52	16.548			406.52	14.902			406.52	8.06565
406.74	13.401		406.74	18.81			406.74	16.415			406.74	14.829			406.74	7.92465
406.95	13.553		406.95	18.784			406.95	16.384			406.95	14.847			406.95	7.88465
407.17	13.259		407.17	18.503			407.17	15.878			407.17	14.739			407.17	7.71265
407.38	13.065		407.38	18.727			407.38	15.552			407.38	14.571			407.38	7.48465
407.6	13.253		407.6	18.739			407.6	15.917			407.6	14.299			407.6	7.33765
407.81	13.318		407.81	19.185			407.81	16.028			407.81	14.302			407.81	7.34765
408.03	12.981		408.03	19.046			408.03	15.786			408.03	14.188			408.03	7.36465
408.24	13.197		408.24	19.084			408.24	15.723			408.24	14.12			408.24	7.34665
408.46	13.326		408.46	19.303			408.46	15.403			408.46	14.065			408.46	6.72465
408.67	13.335		408.67	19.616			408.67	15.151			408.67	14.033			408.67	6.85565
408.89	13.198		408.89	19.551			408.89	15.244			408.89	14.065			408.89	6.79765
409.1	13.126		409.1	19.351			409.1	15.221			409.1	13.87			409.1	6.85065
409.32	13.15		409.32	19.082			409.32	15.222			409.32	13.782			409.32	7.05365
409.53	13.472		409.53	19.084			409.53	15.39			409.53	13.795			409.53	7.24365
409.75	13.611		409.75	19.245			409.75	15.426			409.75	14.184			409.75	7.53965
409.96	13.857		409.96	19.599			409.96	15.703			409.96	14.379			409.96	7.43965
410.18	14.056		410.18	19.358			410.18	15.809			410.18	14.512			410.18	7.35365
410.39	13.994		410.39	19.316			410.39	15.612			410.39	14.655			410.39	7.02965
410.61	13.806		410.61	18.862			410.61	15.514			410.61	14.418			410.61	6.93465
410.82	13.852		410.82	18.765			410.82	15.685			410.82	14.479			410.82	6.97665
411.04	13.599		411.04	18.86			411.04	15.779			411.04	14.505			411.04	7.41065
411.25	13.332		411.25	18.629			411.25	15.893			411.25	14.645			411.25	7.47865
411.46	13.298		411.46	18.36			411.46	16.08			411.46	14.623			411.46	7.52465
411.68	13.342		411.68	18.392			411.68	15.932			411.68	14.447			411.68	7.65465
411.89	13.503		411.89	18.478			411.89	15.99			411.89	14.532			411.89	7.32965
412.11	13.522		412.11	18.712			412.11	15.948			412.11	14.495			412.11	7.17965
412.32	13.599		412.32	18.789			412.32	15.937			412.32	14.44			412.32	6.99265
412.54	13.5		412.54	18.53			412.54	16.001			412.54	14.139			412.54	6.57765
412.75	13.475		412.75	18.515			412.75	16.111			412.75	14.176			412.75	6.63065
412.97	13.578		412.97	18.64			412.97	16.065			412.97	14.379			412.97	6.91765
413.18	13.394		413.18	18.444			413.18	15.885			413.18	14.01			413.18	7.12365
413.4	13.666		413.4	18.599			413.4	15.876			413.4	14.127			413.4	7.07565
413.61	13.515		413.61	18.58			413.61	15.954			413.61	14.007			413.61	7.19665
413.83	13.61		413.83	18.462			413.83	16.019			413.83	13.986			413.83	6.76565
414.04	13.471		414.04	18.484			414.04	15.943			414.04	13.9			414.04	7.02665
414.26	13.418		414.26	18.448			414.26	16.12			414.26	13.832			414.26	6.98565
414.47	13.465		414.47	18.453			414.47	16.267			414.47	14.051			414.47	6.85965
414.69	13.405		414.69	18.483			414.69	16.585			414.69	14.171			414.69	6.69665
414.9	13.47		414.9	18.469			414.9	16.813			414.9	14.606			414.9	6.84665
415.11	13.13		415.11	18.283			415.11	16.883			415.11	14.656			415.11	7.06165
415.33	13.059		415.33	18.441			415.33	16.672			415.33	14.76			415.33	7.22565
415.54	12.88		415.54	18.232			415.54	16.625			415.54	14.778			415.54	7.52965
415.76	12.735		415.76	18.166			415.76	16.628			415.76	14.578			415.76	7.26665
415.97	12.731		415.97	18.399			415.97	16.678			415.97	14.636			415.97	7.46865
416.19	12.56		416.19	18.355			416.19	16.558			416.19	14.778			416.19	7.48465
416.4	12.487		416.4	18.393			416.4	16.409			416.4	14.706			416.4	7.30565
416.62	12.412		416.62	18.267			416.62	16.131			416.62	14.68			416.62	7.36565
416.83	12.605		416.83	18.357			416.83	16.25			416.83	14.769			416.83	7.47965
417.05	12.839		417.05	18.403			417.05	16.166			417.05	15.007			417.05	7.28265
417.26	12.871		417.26	18.408			417.26	16.243			417.26	15.018			417.05	-13.2023
417.47	12.826		417.47	18.479			417.47	15.94			417.47	14.992			417.26	7.57465
417.69	12.603		417.69	18.597			417.69	15.829			417.69	14.628			417.47	7.81165
417.9	12.61		417.9	18.627			417.9	15.858			417.9	14.609			417.69	7.93965
418.12	12.442		418.12	18.463			418.12	15.837			418.12	14.334			417.9	7.64565
418.33	12.638		418.33	18.591			418.33	15.798			418.33	14.313			418.12	7.62065
418.55	12.633		418.55	18.58			418.55	15.911			418.55	14.34			418.33	7.27965
418.76	12.691		418.76	18.517			418.76	16.117			418.76	14.381			418.55	7.67565
418.97	12.61		418.97	18.502			418.97	16.09			418.97	14.16			418.76	7.65765
419.19	12.861		419.19	18.53			419.19	16.013			419.19	14.358			418.97	7.49765
419.4	13.004		419.4	18.489			419.4	16.274			419.4	14.383			419.19	7.60165
419.62	13.009		419.62	18.432			419.62	16.376			419.62	14.42			419.4	7.51665
419.83	12.569		419.83	18.499			419.83	16.044			419.83	14.118			419.62	7.45365
420.05	12.641		420.05	18.43			420.05	15.947			420.05	13.929			419.83	7.64965
420.26	12.756		420.26	18.57			420.26	15.992			420.26	14.093			420.05	7.59565
420.48	12.773		420.48	18.4			420.48	15.882			420.48	14.189			420.26	7.82365
420.69	12.871		420.69	18.372			420.69	15.754			420.69	14.25			420.48	7.68065
420.9	13.098		420.9	18.269			420.9	15.858			420.9	14.522			420.69	7.96865
421.12	13.038		421.12	18.268			421.12	15.963			421.12	14.64			420.9	7.96965
421.33	13.047		421.33	18.373			421.33	15.808			421.33	14.61			421.12	8.18865
421.55	13.094		421.55	18.526			421.55	15.987			421.55	14.877			421.33	8.02365
421.76	13.135		421.76	18.454			421.76	16.016			421.76	14.939			421.55	8.00565
421.97	13.17		421.97	18.566			421.97	16.217			421.97	14.899			421.76	8.17265
422.19	13.12		422.19	18.912			422.19	16.178			422.19	14.855			421.97	8.14465
422.4	13.141		422.4	18.931			422.4	16.056			422.4	15.017			422.19	8.21165
422.62	13.435		422.62	18.914			422.62	16.281			422.62	15.159			422.4	8.12965
422.83	13.285		422.83	18.898			422.83	16.328			422.83	15.366			422.62	8.05265
423.05	13.223		423.05	18.952			423.05	16.497			423.05	15.226			422.83	7.84565
423.26	13.204		423.26	19.023			423.26	16.516			423.26	15.287			423.05	7.64265
423.47	13.383		423.47	19.013			423.47	16.544			423.47	15.279			423.26	7.72365
423.69	13.309		423.69	19.283			423.69	16.495			423.69	15.293			423.47	7.55365
423.9	13.16		423.9	19.18			423.9	16.476			423.9	15.072			423.69	7.49965
424.12	13.097		424.12	19.201			424.12	16.458			424.12	15.108			423.9	7.40565
424.33	13.146		424.33	19.071			424.33	16.231			424.33	15.041			424.12	7.10565
424.54	13.231		424.54	19.099			424.54	16.159			424.54	15.108			424.33	7.31265
424.76	13.188		424.76	19.052			424.76	16.206			424.76	15.203			424.54	7.26365
424.97	13.15		424.97	18.86			424.97	16.091			424.97	15.319			424.76	7.25865
425.19	13.103		425.19	18.911			425.19	16.199			425.19	15.188			424.97	7.39065
425.4	13.141		425.4	19.021			425.4	16.197			425.4	15.192			425.19	7.26965
425.61	13.227		425.61	19.104			425.61	16.172			425.61	15.12			425.4	7.26565
425.83	13.13		425.83	18.638			425.83	15.944			425.83	15.021			425.61	7.45265
426.04	13.345		426.04	18.761			426.04	15.901			426.04	15.045			425.83	7.39465
426.26	13.239		426.26	18.871			426.26	15.891			426.26	14.961			426.04	7.41765
426.47	13.2		426.47	18.726			426.47	15.892			426.47	14.854			426.26	7.48765
426.68	13.223		426.68	18.869			426.68	15.866			426.68	15.069			426.47	7.41465
426.9	13.299		426.9	18.959			426.9	15.854			426.9	15.169			426.68	7.33465
427.11	13.218		427.11	18.841			427.11	15.857			427.11	15.124			426.9	7.40365
427.33	13.065		427.33	18.883			427.33	15.976			427.33	15.034			427.11	7.23965
427.54	13.094		427.54	19.053			427.54	15.942			427.54	14.9			427.33	7.16765
427.75	13.218		427.75	19.136			427.75	16.078			427.75	14.878			427.54	7.22865
427.97	13.201		427.97	19.089			427.97	15.965			427.97	14.599			427.75	7.11265
428.18	13.213		428.18	19.106			428.18	15.91			428.18	14.715			427.97	7.33465
428.39	13.195		428.39	18.905			428.39	15.849			428.39	14.715			428.18	7.37765
428.61	13.261		428.61	19.348			428.61	15.921			428.61	14.756			428.39	7.18465
428.82	13.188		428.82	19.409			428.82	16.129			428.82	14.736			428.61	7.23665
429.04	13.096		429.04	19.388			429.04	16.032			429.04	14.679			428.82	7.02265
429.25	13.191		429.25	19.481			429.25	15.997			429.25	14.721			429.04	6.96265
429.46	13.24		429.46	19.398			429.46	16.03			429.46	14.531			429.25	6.99165
429.68	13.29		429.68	19.318			429.68	16.154			429.68	14.362			429.46	7.01665
429.89	13.342		429.89	19.445			429.89	16.193			429.89	14.48			429.68	7.10065
430.1	13.458		430.1	19.381			430.1	16.239			430.1	14.515			429.89	6.98565
430.32	13.484		430.32	19.329			430.32	16.248			430.32	14.547			430.1	6.93065
430.53	13.252		430.53	19.287			430.53	16.24			430.53	14.434			430.32	6.92065
430.75	13.115		430.75	19.295			430.75	16.276			430.75	14.565			430.53	6.92165
430.96	13.115		430.96	19.309			430.96	16.488			430.96	14.673			430.75	6.81065
431.17	13.186		431.17	19.546			431.17	16.598			431.17	14.613			430.96	6.94965
431.39	13.258		431.39	19.442			431.39	16.703			431.39	14.62			431.17	7.25265
431.6	13.225		431.6	19.362			431.6	16.525			431.6	14.502			431.39	7.20965
431.81	13.297		431.81	19.345			431.81	16.606			431.81	14.638			431.6	7.32965
432.03	13.317		432.03	19.345			432.03	16.734			432.03	14.686			431.81	7.31765
432.24	13.441		432.24	19.558			432.24	16.855			432.24	14.798			432.03	7.41865
432.45	13.335		432.45	19.516			432.45	16.901			432.45	14.778			432.24	7.45565
432.67	13.371		432.67	19.56			432.67	16.814			432.67	14.758			432.45	7.61265
432.88	13.407		432.88	19.614			432.88	16.826			432.88	14.816			432.67	7.71865
433.09	13.244		433.09	19.553			433.09	16.781			433.09	14.763			432.88	7.85865
433.31	13.329		433.31	19.519			433.31	16.726			433.31	14.763			433.09	7.78665
433.52	13.535		433.52	19.503			433.52	16.889			433.52	14.902			433.31	7.77265
433.73	13.525		433.73	19.493			433.73	16.812			433.73	14.751			433.52	7.92565
433.95	13.56		433.95	19.361			433.95	16.833			433.95	14.744			433.73	7.66865
434.16	13.609		434.16	19.451			434.16	16.857			434.16	14.889			433.95	7.46965
434.38	13.646		434.38	19.492			434.38	16.903			434.38	15.01			434.16	7.52665
434.59	13.637		434.59	19.516			434.59	16.957			434.59	15.047			434.38	7.50065
434.8	13.683		434.8	19.481			434.8	16.851			434.8	14.966			434.59	7.50665
435.02	13.434		435.02	19.234			435.02	16.509			435.02	14.869			434.8	7.48065
435.23	13.319		435.23	19.202			435.23	16.463			435.23	14.873			435.02	7.45065
435.44	13.39		435.44	19.34			435.44	16.573			435.44	14.921			435.23	7.48565
435.66	13.278		435.66	19.398			435.66	16.574			435.66	14.876			435.44	7.43865
435.87	13.334		435.87	19.297			435.87	16.573			435.87	14.85			435.66	7.34865
436.08	13.437		436.08	19.425			436.08	16.675			436.08	15.017			435.87	7.26365
436.3	13.433		436.3	19.605			436.3	16.636			436.3	15.086			436.08	7.37665
436.51	13.429		436.51	19.621			436.51	16.593			436.51	15.124			436.3	7.35465
436.72	13.287		436.72	19.614			436.72	16.522			436.72	15.208			436.51	7.44265
436.94	13.252		436.94	19.594			436.94	16.533			436.94	15.149			436.72	7.46065
437.15	13.216		437.15	19.524			437.15	16.494			437.15	15.106			436.94	7.45965
437.36	13.174		437.36	19.512			437.36	16.456			437.36	15.149			437.15	7.63865
437.58	13.129		437.58	19.446			437.58	16.61			437.58	15.176			437.36	7.64165
437.79	13.315		437.79	19.561			437.79	16.876			437.79	15.249			437.58	7.71065
438	13.585		438	19.673			438	17.053			438	15.386			437.79	7.73365
438.22	13.432		438.22	19.561			438.22	16.948			438.22	15.333			438	7.69265
438.43	13.574		438.43	19.626			438.43	16.845			438.43	15.391			438.22	7.72065
438.64	13.522		438.64	19.578			438.64	16.779			438.64	15.35			438.43	7.89965
438.85	13.49		438.85	19.545			438.85	16.713			438.85	15.309			438.64	7.98465
439.07	13.429		439.07	19.41			439.07	16.604			439.07	15.249			438.85	7.98865
439.28	13.357		439.28	19.454			439.28	16.546			439.28	15.206			439.07	8.08565
439.49	13.436		439.49	19.56			439.49	16.632			439.49	15.231			439.28	8.15865
439.71	13.424		439.71	19.573			439.71	16.539			439.71	15.163			439.49	8.21365
439.92	13.396		439.92	19.659			439.92	16.571			439.92	15.174			439.71	8.09065
440.13	13.415		440.13	19.607			440.13	16.503			440.13	15.037			439.92	7.94665
440.35	13.414		440.35	19.795			440.35	16.456			440.35	14.984			440.13	8.01665
440.56	13.432		440.56	19.79			440.56	16.431			440.56	15.011			440.35	7.89465
440.77	13.413		440.77	19.839			440.77	16.265			440.77	15.029			440.56	7.87965
440.99	13.426		440.99	19.792			440.99	16.345			440.99	14.915			440.77	7.80365
441.2	13.453		441.2	19.867			441.2	16.434			441.2	14.859			440.99	7.86265
441.41	13.574		441.41	19.987			441.41	16.599			441.41	14.872			441.2	7.87265
441.62	13.517		441.62	20.002			441.62	16.618			441.62	14.87			441.41	7.82765
441.84	13.546		441.84	20.128			441.84	16.775			441.84	14.867			441.62	7.80765
442.05	13.685		442.05	20.109			442.05	16.9			442.05	14.915			441.84	7.62165
442.26	13.676		442.26	20.077			442.26	16.896			442.26	14.764			442.05	7.53765
442.48	13.639		442.48	19.989			442.48	16.952			442.48	14.827			442.26	7.52965
442.69	13.712		442.69	20.033			442.69	17.057			442.69	14.814			442.48	7.54365
442.9	13.747		442.9	20.175			442.9	17.131			442.9	14.928			442.69	7.47965
443.12	13.774		443.12	20.068			443.12	17.116			443.12	15.008			442.9	7.39865
443.33	13.659		443.33	20.081			443.33	17.046			443.33	14.949			443.12	7.55765
443.54	13.589		443.54	20.056			443.54	17.095			443.54	14.904			443.33	7.64565
443.75	13.614		443.75	20.148			443.75	17.083			443.75	14.988			443.54	7.68365
443.97	13.561		443.97	20.057			443.97	17.062			443.97	15.025			443.75	7.67665
444.18	13.544		444.18	20.125			444.18	16.96			444.18	15.142			443.97	7.54165
444.39	13.602		444.39	20.176			444.39	16.941			444.39	15.201			444.18	7.45565
444.61	13.538		444.61	20.109			444.61	16.81			444.61	15.192			444.39	7.52765
444.82	13.395		444.82	20.143			444.82	16.738			444.82	15.189			444.61	7.52465
445.03	13.427		445.03	20.228			445.03	16.799			445.03	15.295			444.82	7.64965
445.24	13.438		445.24	20.326			445.24	16.818			445.24	15.272			445.03	7.64765
445.46	13.391		445.46	20.244			445.46	16.659			445.46	15.247			445.24	7.69365
445.67	13.494		445.67	20.333			445.67	16.583			445.67	15.206			445.46	7.77465
445.88	13.546		445.88	20.4			445.88	16.655			445.88	15.257			445.67	7.88765
446.09	13.636		446.09	20.501			446.09	16.764			446.09	15.339			445.88	7.80365
446.31	13.726		446.31	20.499			446.31	16.808			446.31	15.359			446.09	7.89465
446.52	13.782		446.52	20.528			446.52	16.889			446.52	15.27			446.31	7.92265
446.73	13.72		446.73	20.506			446.73	16.892			446.73	15.27			446.52	7.82465
446.95	13.745		446.95	20.525			446.95	16.95			446.95	15.283			446.73	7.88365
447.16	13.715		447.16	20.364			447.16	16.941			447.16	15.246			446.95	7.98465
447.37	13.788		447.37	20.379			447.37	16.98			447.37	15.249			447.16	7.88465
447.58	13.907		447.58	20.387			447.58	17.004			447.58	15.279			447.37	7.91665
447.8	13.877		447.8	20.334			447.8	17.039			447.8	15.219			447.58	7.82065
448.01	13.848		448.01	20.286			448.01	17.03			448.01	15.262			447.8	7.86065
448.22	13.808		448.22	20.279			448.22	17.13			448.22	15.354			448.01	8.04665
448.43	13.642		448.43	20.177			448.43	17.234			448.43	15.333			448.22	8.04365
448.65	13.665		448.65	20.297			448.65	17.258			448.65	15.389			448.43	8.04265
448.86	13.715		448.86	20.298			448.86	17.197			448.86	15.328			448.65	8.05465
449.07	13.677		449.07	20.346			449.07	17.157			449.07	15.36			448.86	7.91865
449.28	13.715		449.28	20.344			449.28	17.077			449.28	15.432			449.07	7.95465
449.5	13.803		449.5	20.354			449.5	17.098			449.5	15.388			449.28	7.93065
449.71	13.711		449.71	20.419			449.71	17.126			449.71	15.362			449.5	7.96865
449.92	13.723		449.92	20.512			449.92	17.188			449.92	15.264			449.71	7.96765
450.13	13.716		450.13	20.544			450.13	17.151			450.13	15.319			449.92	7.88065
450.35	13.705		450.35	20.434			450.35	17.2			450.35	15.309			450.13	7.86965
450.56	13.617		450.56	20.52			450.56	17.086			450.56	15.338			450.35	7.99265
450.77	13.626		450.77	20.571			450.77	17.146			450.77	15.259			450.56	7.97565
450.98	13.685		450.98	20.627			450.98	17.16			450.98	15.142			450.77	7.78565
451.2	13.813		451.2	20.693			451.2	17.174			451.2	15.184			450.98	7.76065
451.41	13.778		451.41	20.692			451.41	17.152			451.41	15.158			451.2	7.77065
451.62	13.821		451.62	20.726			451.62	17.228			451.62	15.224			451.41	7.81565
451.83	13.742		451.83	20.744			451.83	17.143			451.83	15.176			451.62	7.80865
452.05	13.691		452.05	20.721			452.05	17.156			452.05	15.158			451.83	7.72665
452.26	13.693		452.26	20.745			452.26	17.112			452.26	15.241			452.05	7.75565
452.47	13.771		452.47	20.702			452.47	17.064			452.47	15.323			452.26	7.71365
452.68	13.881		452.68	20.877			452.68	17.096			452.68	15.474			452.47	7.72165
452.9	13.904		452.9	20.917			452.9	17.232			452.9	15.511			452.68	7.86265
453.11	14.003		453.11	21.033			453.11	17.236			453.11	15.565			452.9	7.86365
453.32	14.037		453.32	20.973			453.32	17.211			453.32	15.581			453.11	7.74365
453.53	14.097		453.53	21.066			453.53	17.282			453.53	15.704			453.32	7.75465
453.74	14.153		453.74	21.071			453.74	17.309			453.74	15.754			453.53	7.84465
453.96	14.097		453.96	21.024			453.96	17.249			453.96	15.777			453.74	7.93565
454.17	14.057		454.17	20.879			454.17	17.18			454.17	15.751			453.96	7.88965
454.38	14.018		454.38	20.801			454.38	17.125			454.38	15.744			454.17	7.79465
454.59	14.17		454.59	20.772			454.59	17.291			454.59	15.724			454.38	7.79965
454.81	14.213		454.81	20.845			454.81	17.368			454.81	15.848			454.59	7.87365
455.02	14.162		455.02	20.911			455.02	17.412			455.02	15.867			454.81	7.93465
455.23	14.151		455.23	20.857			455.23	17.381			455.23	15.888			455.02	7.97665
455.44	14.085		455.44	20.78			455.44	17.303			455.44	15.844			455.23	8.02865
455.65	14.141		455.65	20.751			455.65	17.276			455.65	15.86			455.44	7.95965
455.87	14.09		455.87	20.787			455.87	17.307			455.87	15.848			455.65	8.05165
456.08	14.095		456.08	20.797			456.08	17.315			456.08	15.873			455.87	8.06665
456.29	14.132		456.29	20.786			456.29	17.264			456.29	15.895			456.08	8.04865
456.5	14.084		456.5	20.78			456.5	17.29			456.5	15.882			456.29	8.07665
456.72	14.179		456.72	20.789			456.72	17.368			456.72	15.89			456.5	8.08165
456.93	14.188		456.93	20.9			456.93	17.467			456.93	15.92			456.72	8.13465
457.14	14.202		457.14	20.956			457.14	17.544			457.14	15.871			456.93	8.26865
457.35	14.156		457.35	20.984			457.35	17.494			457.35	15.919			457.14	8.35265
457.56	14.147		457.56	21.055			457.56	17.489			457.56	15.857			457.35	8.46465
457.78	14.259		457.78	21.134			457.78	17.626			457.78	15.892			457.56	8.47365
457.99	14.259		457.99	21.162			457.99	17.769			457.99	15.86			457.78	8.44965
458.2	14.27		458.2	21.194			458.2	17.885			458.2	15.849			457.99	8.36165
458.41	14.133		458.41	21.184			458.41	17.891			458.41	15.734			458.2	8.44665
458.62	14.15		458.62	21.231			458.62	17.92			458.62	15.713			458.41	8.37865
458.84	14.229		458.84	21.296			458.84	17.948			458.84	15.737			458.62	8.41165
459.05	14.265		459.05	21.316			459.05	17.949			459.05	15.709			458.84	8.45665
459.26	14.321		459.26	21.374			459.26	17.965			459.26	15.791			459.05	8.54065
459.47	14.267		459.47	21.485			459.47	18.053			459.47	15.811			459.26	8.52265
459.68	14.307		459.68	21.498			459.68	17.992			459.68	15.865			459.47	8.41965
459.89	14.245		459.89	21.469			459.89	17.867			459.89	15.839			459.68	8.35865
460.11	14.248		460.11	21.454			460.11	17.949			460.11	15.845			459.89	8.35565
460.32	14.266		460.32	21.414			460.32	17.927			460.32	15.804			460.11	8.22465
460.53	14.257		460.53	21.385			460.53	17.849			460.53	15.78			460.32	8.23665
460.74	14.267		460.74	21.414			460.74	17.762			460.74	15.747			460.53	8.23165
460.95	14.246		460.95	21.434			460.95	17.757			460.95	15.801			460.74	8.30565
461.17	14.291		461.17	21.482			461.17	17.811			461.17	15.836			460.95	8.24665
461.38	14.299		461.38	21.462			461.38	17.772			461.38	15.927			461.17	8.35865
461.59	14.307		461.59	21.512			461.59	17.869			461.59	15.956			461.38	8.48265
461.8	14.313		461.8	21.521			461.8	17.923			461.8	15.998			461.59	8.52165
462.01	14.24		462.01	21.589			462.01	17.906			462.01	15.991			461.8	8.45265
462.22	14.253		462.22	21.587			462.22	17.864			462.22	15.999			462.01	8.46365
462.44	14.274		462.44	21.668			462.44	17.902			462.44	15.919			462.22	8.56465
462.65	14.275		462.65	21.632			462.65	17.966			462.65	15.954			462.44	8.58465
462.86	14.291		462.86	21.701			462.86	17.931			462.86	16.013			462.65	8.48365
463.07	14.229		463.07	21.685			463.07	17.935			463.07	16.067			462.86	8.54965
463.28	14.189		463.28	21.676			463.28	17.903			463.28	16.058			463.07	8.62065
463.5	14.248		463.5	21.738			463.5	17.982			463.5	16.069			463.28	8.66565
463.71	14.294		463.71	21.734			463.71	17.975			463.71	16.11			463.5	8.63865
463.92	14.322		463.92	21.748			463.92	17.976			463.92	16.107			463.71	8.73065
464.13	14.243		464.13	21.724			464.13	18.017			464.13	16.094			463.92	8.61065
464.34	14.294		464.34	21.684			464.34	17.998			464.34	16.136			464.13	8.47865
464.55	14.249		464.55	21.696			464.55	17.954			464.55	16.118			464.34	8.43765
464.76	14.322		464.76	21.684			464.76	17.984			464.76	16.193			464.55	8.55665
464.98	14.348		464.98	21.712			464.98	18.026			464.98	16.18			464.76	8.56165
465.19	14.283		465.19	21.689			465.19	18.054			465.19	16.191			464.98	8.51565
465.4	14.308		465.4	21.777			465.4	18.096			465.4	16.226			465.19	8.56865
465.61	14.274		465.61	21.793			465.61	18.124			465.61	16.226			465.4	8.69065
465.82	14.309		465.82	21.795			465.82	18.201			465.82	16.232			465.61	8.70065
466.03	14.329		466.03	21.825			466.03	18.235			466.03	16.254			465.82	8.65165
466.25	14.297		466.25	21.812			466.25	18.208			466.25	16.295			466.03	8.65365
466.46	14.264		466.46	21.817			466.46	18.195			466.46	16.233			466.25	8.67065
466.67	14.255		466.67	21.895			466.67	18.113			466.67	16.24			466.46	8.74765
466.88	14.236		466.88	21.88			466.88	18.064			466.88	16.178			466.67	8.72865
467.09	14.242		467.09	21.911			467.09	18.089			467.09	16.175			466.88	8.81665
467.3	14.299		467.3	21.934			467.3	18.185			467.3	16.187			467.09	8.86265
467.51	14.298		467.51	22.005			467.51	18.226			467.51	16.151			467.3	8.76165
467.73	14.26		467.73	22.019			467.73	18.17			467.73	16.117			467.51	8.80565
467.94	14.313		467.94	21.964			467.94	18.194			467.94	16.116			467.73	8.85665
468.15	14.408		468.15	22.001			468.15	18.223			468.15	16.151			467.94	8.94265
468.36	14.463		468.36	22.03			468.36	18.219			468.36	16.165			468.15	8.99965
468.57	14.465		468.57	22.056			468.57	18.162			468.57	16.131			468.36	9.02765
468.78	14.499		468.78	22.079			468.78	18.212			468.78	16.171			468.57	9.07065
468.99	14.52		468.99	22.134			468.99	18.232			468.99	16.163			468.78	9.08065
469.21	14.57		469.21	22.216			469.21	18.275			469.21	16.225			468.99	9.14265
469.42	14.651		469.42	22.215			469.42	18.363			469.42	16.243			469.21	9.09365
469.63	14.748		469.63	22.336			469.63	18.46			469.63	16.294			469.42	9.20865
469.84	14.726		469.84	22.353			469.84	18.45			469.84	16.27			469.63	9.27365
470.05	14.727		470.05	22.361			470.05	18.415			470.05	16.248			469.84	9.31165
470.26	14.763		470.26	22.377			470.26	18.435			470.26	16.268			470.05	9.36065
470.47	14.763		470.47	22.407			470.47	18.431			470.47	16.305			470.26	9.39865
470.68	14.786		470.68	22.478			470.68	18.434			470.68	16.326			470.47	9.43565
470.9	14.79		470.9	22.523			470.9	18.477			470.9	16.341			470.68	9.38865
471.11	14.807		471.11	22.544			471.11	18.507			471.11	16.325			470.9	9.37665
471.32	14.862		471.32	22.619			471.32	18.559			471.32	16.386			471.11	9.35465
471.53	14.905		471.53	22.627			471.53	18.538			471.53	16.352			471.32	9.41065
471.74	14.949		471.74	22.629			471.74	18.614			471.74	16.322			471.53	9.44365
471.95	14.92		471.95	22.601			471.95	18.552			471.95	16.298			471.74	9.44065
472.16	14.922		472.16	22.626			472.16	18.553			472.16	16.36			471.95	9.49965
472.37	14.928		472.37	22.634			472.37	18.503			472.37	16.352			472.16	9.51165
472.58	14.949		472.58	22.68			472.58	18.559			472.58	16.365			472.37	9.44365
472.8	14.959		472.8	22.765			472.8	18.577			472.8	16.428			472.58	9.51765
473.01	14.958		473.01	22.761			473.01	18.538			473.01	16.397			472.8	9.54265
473.22	15.029		473.22	22.839			473.22	18.6			473.22	16.472			473.01	9.52365
473.43	15.069		473.43	22.911			473.43	18.638			473.43	16.518			473.22	9.58565
473.64	15.003		473.64	22.908			473.64	18.617			473.64	16.486			473.43	9.59965
473.85	15.008		473.85	22.943			473.85	18.61			473.85	16.486			473.64	9.63565
474.06	15.009		474.06	22.981			474.06	18.624			474.06	16.469			473.85	9.70665
474.27	15.017		474.27	23.035			474.27	18.664			474.27	16.503			474.06	9.67965
474.48	15.018		474.48	23.123			474.48	18.669			474.48	16.604			474.27	9.78365
474.7	15.036		474.7	23.156			474.7	18.695			474.7	16.604			474.48	9.84865
474.91	15.087		474.91	23.18			474.91	18.719			474.91	16.616			474.7	9.85165
475.12	15.087		475.12	23.19			475.12	18.774			475.12	16.644			474.91	9.88765
475.33	15.037		475.33	23.227			475.33	18.727			475.33	16.625			475.12	9.95165
475.54	15.092		475.54	23.237			475.54	18.738			475.54	16.629			475.33	9.91665
475.75	15.097		475.75	23.261			475.75	18.731			475.75	16.623			475.54	9.98665
475.96	15.085		475.96	23.232			475.96	18.746			475.96	16.598			475.75	10.0976
476.17	15.034		476.17	23.28			476.17	18.809			476.17	16.608			475.96	10.1537
476.38	15.031		476.38	23.328			476.38	18.814			476.38	16.641			476.17	10.2017
476.59	15.036		476.59	23.405			476.59	18.843			476.59	16.671			476.38	10.2477
476.8	15.042		476.8	23.427			476.8	18.861			476.8	16.711			476.59	10.2817
477.02	15.016		477.02	23.506			477.02	18.876			477.02	16.729			476.8	10.3527
477.23	14.995		477.23	23.55			477.23	18.888			477.23	16.701			477.02	10.3616
477.44	15.023		477.44	23.602			477.44	18.963			477.44	16.7			477.23	10.3956
477.65	14.958		477.65	23.662			477.65	18.943			477.65	16.658			477.44	10.4787
477.86	14.937		477.86	23.72			477.86	18.952			477.86	16.624			477.65	10.5656
478.07	14.962		478.07	23.747			478.07	19.009			478.07	16.639			477.86	10.6377
478.28	14.924		478.28	23.734			478.28	19.053			478.28	16.668			478.07	10.7017
478.49	14.915		478.49	23.758			478.49	19.09			478.49	16.69			478.28	10.7317
478.7	14.945		478.7	23.842			478.7	19.121			478.7	16.68			478.49	10.7147
478.91	15.009		478.91	23.903			478.91	19.079			478.91	16.678			478.7	10.7966
479.12	15.094		479.12	23.986			479.12	19.112			479.12	16.698			478.91	10.8776
479.33	15.101		479.33	23.976			479.33	19.136			479.33	16.706			479.12	10.9796
479.54	15.079		479.54	24.033			479.54	19.146			479.54	16.691			479.33	11.0076
479.75	15.098		479.75	24.081			479.75	19.193			479.75	16.691			479.54	11.0417
479.97	15.106		479.97	24.072			479.97	19.18			479.97	16.693			479.75	11.1057
480.18	15.096		480.18	24.085			480.18	19.187			480.18	16.728			479.97	11.1746
480.39	15.128		480.39	24.109			480.39	19.225			480.39	16.771			480.18	11.2307
480.6	15.143		480.6	24.151			480.6	19.226			480.6	16.808			480.39	11.2836
480.81	15.196		480.81	24.222			480.81	19.238			480.81	16.832			480.6	11.3567
481.02	15.195		481.02	24.322			481.02	19.264			481.02	16.802			480.81	11.4497
481.23	15.226		481.23	24.403			481.23	19.327			481.23	16.859			481.02	11.5406
481.44	15.211		481.44	24.411			481.44	19.312			481.44	16.888			481.23	11.6737
481.65	15.195		481.65	24.402			481.65	19.356			481.65	16.91			481.44	11.7326
481.86	15.169		481.86	24.42			481.86	19.411			481.86	16.954			481.65	11.7637
482.07	15.203		482.07	24.473			482.07	19.445			482.07	16.969			481.86	11.7906
482.28	15.264		482.28	24.512			482.28	19.481			482.28	17.021			482.07	11.9466
482.49	15.282		482.49	24.546			482.49	19.501			482.49	17.027			482.28	12.0626
482.7	15.297		482.7	24.614			482.7	19.545			482.7	17.043			482.49	12.2127
482.91	15.321		482.91	24.739			482.91	19.548			482.91	17.086			482.7	12.3277
483.12	15.328		483.12	24.821			483.12	19.581			483.12	17.075			482.91	12.4487
483.33	15.36		483.33	24.916			483.33	19.636			483.33	17.115			483.12	12.5227
483.54	15.389		483.54	25.006			483.54	19.696			483.54	17.209			483.33	12.6197
483.76	15.41		483.76	25.076			483.76	19.739			483.76	17.257			483.54	12.7366
483.97	15.423		483.97	25.177			483.97	19.75			483.97	17.249			483.76	12.8636
484.18	15.449		484.18	25.294			484.18	19.847			484.18	17.287			483.97	12.9977
484.39	15.461		484.39	25.371			484.39	19.895			484.39	17.306			484.18	13.0716
484.6	15.487		484.6	25.47			484.6	19.892			484.6	17.312			484.39	13.2307
484.81	15.51		484.81	25.549			484.81	19.89			484.81	17.327			484.6	13.3337
485.02	15.524		485.02	25.62			485.02	19.928			485.02	17.339			484.81	13.4227
485.23	15.549		485.23	25.71			485.23	19.939			485.23	17.384			485.02	13.5287
485.44	15.6		485.44	25.818			485.44	20.023			485.44	17.418			485.23	13.6236
485.65	15.583		485.65	25.901			485.65	20.089			485.65	17.413			485.44	13.7486
485.86	15.628		485.86	25.97			485.86	20.137			485.86	17.491			485.65	13.8286
486.07	15.633		486.07	26.063			486.07	20.166			486.07	17.496			485.86	13.9896
486.28	15.655		486.28	26.135			486.28	20.178			486.28	17.458			486.07	14.1626
486.49	15.685		486.49	26.206			486.49	20.177			486.49	17.457			486.28	14.2736
486.7	15.696		486.7	26.294			486.7	20.189			486.7	17.484			486.49	14.3887
486.91	15.74		486.91	26.365			486.91	20.192			486.91	17.508			486.7	14.5067
487.12	15.783		487.12	26.47			487.12	20.198			487.12	17.514			486.91	14.6677
487.33	15.798		487.33	26.534			487.33	20.218			487.33	17.511			487.12	14.7657
487.54	15.774		487.54	26.613			487.54	20.264			487.54	17.521			487.33	14.9406
487.75	15.755		487.75	26.722			487.75	20.306			487.75	17.528			487.54	15.0797
487.96	15.772		487.96	26.805			487.96	20.366			487.96	17.538			487.75	15.2447
488.17	15.778		488.17	26.875			488.17	20.385			488.17	17.546			487.96	15.3896
488.38	15.842		488.38	26.977			488.38	20.422			488.38	17.575			488.17	15.5376
488.59	15.868		488.59	27.085			488.59	20.441			488.59	17.583			488.38	15.7296
488.8	15.903		488.8	27.133			488.8	20.479			488.8	17.594			488.59	15.8866
489.01	15.885		489.01	27.201			489.01	20.495			489.01	17.586			488.8	16.0247
489.22	15.885		489.22	27.314			489.22	20.541			489.22	17.616			489.01	16.2247
489.43	15.92		489.43	27.394			489.43	20.591			489.43	17.629			489.22	16.4017
489.64	15.908		489.64	27.454			489.64	20.6			489.64	17.61			489.43	16.5896
489.85	15.932		489.85	27.546			489.85	20.644			489.85	17.656			489.64	16.7326
490.06	15.958		490.06	27.653			490.06	20.685			490.06	17.687			489.85	16.9856
490.27	16.031		490.27	27.773			490.27	20.745			490.27	17.711			490.06	17.1766
490.48	16.078		490.48	27.882			490.48	20.789			490.48	17.774			490.27	17.3967
490.69	16.11		490.69	27.997			490.69	20.818			490.69	17.805			490.48	17.6197
490.9	16.142		490.9	28.144			490.9	20.835			490.9	17.87			490.69	17.8037
491.11	16.186		491.11	28.258			491.11	20.855			491.11	17.917			490.9	18.0127
491.32	16.184		491.32	28.364			491.32	20.911			491.32	17.949			491.11	18.1716
491.53	16.227		491.53	28.498			491.53	20.958			491.53	17.994			491.32	18.3847
491.74	16.292		491.74	28.66			491.74	21.028			491.74	18.026			491.53	18.6117
491.95	16.324		491.95	28.8			491.95	21.067			491.95	18.03			491.74	18.7846
492.16	16.367		492.16	28.914			492.16	21.113			492.16	18.047			491.95	18.9927
492.37	16.422		492.37	29.099			492.37	21.198			492.37	18.113			492.16	19.1626
492.58	16.433		492.58	29.233			492.58	21.236			492.58	18.116			492.37	19.3937
492.79	16.487		492.79	29.378			492.79	21.291			492.79	18.157			492.58	19.6036
493	16.484		493	29.527			493	21.313			493	18.191			492.79	19.8407
493.21	16.526		493.21	29.638			493.21	21.351			493.21	18.171			493	20.0466
493.42	16.543		493.42	29.729			493.42	21.392			493.42	18.189			493.21	20.2526
493.63	16.566		493.63	29.837			493.63	21.44			493.63	18.185			493.42	20.4667
493.84	16.586		493.84	29.925			493.84	21.506			493.84	18.169			493.63	20.6996
494.05	16.639		494.05	30.057			494.05	21.558			494.05	18.167			493.84	20.9637
494.26	16.655		494.26	30.189			494.26	21.562			494.26	18.189			494.05	21.1886
494.47	16.665		494.47	30.328			494.47	21.604			494.47	18.249			494.26	21.3997
494.68	16.702		494.68	30.449			494.68	21.643			494.68	18.294			494.47	21.6347
494.89	16.724		494.89	30.585			494.89	21.682			494.89	18.348			494.68	21.8467
495.1	16.758		495.1	30.676			495.1	21.728			495.1	18.372			494.89	22.0887
495.31	16.786		495.31	30.806			495.31	21.77			495.31	18.422			495.1	22.3557
495.52	16.789		495.52	30.976			495.52	21.844			495.52	18.421			495.31	22.6197
495.73	16.848		495.73	31.11			495.73	21.895			495.73	18.465			495.52	22.8737
495.94	16.879		495.94	31.28			495.94	21.945			495.94	18.505			495.73	23.1267
496.15	16.934		496.15	31.489			496.15	22.011			496.15	18.544			495.94	23.3877
496.36	16.976		496.36	31.653			496.36	22.078			496.36	18.582			496.15	23.7127
496.57	17.004		496.57	31.844			496.57	22.108			496.57	18.637			496.36	23.9846
496.78	17.04		496.78	32.013			496.78	22.137			496.78	18.675			496.57	24.2477
496.99	17.049		496.99	32.175			496.99	22.201			496.99	18.701			496.78	24.5236
497.19	17.082		497.19	32.316			497.19	22.228			497.19	18.681			496.99	24.8046
497.4	17.099		497.4	32.493			497.4	22.291			497.4	18.672			497.19	25.1016
497.61	17.105		497.61	32.669			497.61	22.357			497.61	18.685			497.4	25.3886
497.82	17.113		497.82	32.861			497.82	22.4			497.82	18.685			497.61	25.6617
498.03	17.171		498.03	33.057			498.03	22.467			498.03	18.716			497.82	25.9077
498.24	17.186		498.24	33.21			498.24	22.505			498.24	18.764			498.03	26.1117
498.45	17.195		498.45	33.379			498.45	22.547			498.45	18.774			498.24	26.3527
498.66	17.229		498.66	33.556			498.66	22.596			498.66	18.796			498.45	26.6366
498.87	17.22		498.87	33.696			498.87	22.607			498.87	18.773			498.66	26.9427
499.08	17.262		499.08	33.85			499.08	22.631			499.08	18.776			498.87	27.1916
499.29	17.287		499.29	34.014			499.29	22.698			499.29	18.803			499.08	27.4667
499.5	17.299		499.5	34.191			499.5	22.757			499.5	18.848			499.29	27.7827
499.71	17.35		499.71	34.366			499.71	22.809			499.71	18.895			499.5	28.0496
499.92	17.354		499.92	34.54			499.92	22.868			499.92	18.953			499.71	28.3366
500.13	17.393		500.13	34.682			500.13	22.898			500.13	19.026			499.92	28.6007
500.34	17.442		500.34	34.885			500.34	22.932			500.34	19.071			500.13	28.9156
500.55	17.48		500.55	35.059			500.55	22.995			500.55	19.112			500.34	29.2577
500.76	17.482		500.76	35.246			500.76	23.032			500.76	19.126			500.55	29.5546
500.96	17.529		500.96	35.41			500.96	23.078			500.96	19.162			500.76	29.8956
501.17	17.56		501.17	35.607			501.17	23.162			501.17	19.221			500.96	30.1557
501.38	17.587		501.38	35.776			501.38	23.223			501.38	19.27			501.17	30.4437
501.59	17.627		501.59	35.974			501.59	23.32			501.59	19.32			501.38	30.7157
501.8	17.672		501.8	36.213			501.8	23.384			501.8	19.377			501.59	30.9876
502.01	17.708		502.01	36.378			502.01	23.411			502.01	19.397			501.8	31.2416
502.22	17.753		502.22	36.592			502.22	23.463			502.22	19.433			502.01	31.4796
502.43	17.796		502.43	36.784			502.43	23.556			502.43	19.442			502.22	31.8087
502.64	17.849		502.64	36.957			502.64	23.585			502.64	19.461			502.43	32.0746
502.85	17.878		502.85	37.18			502.85	23.641			502.85	19.491			502.64	32.3856
503.06	17.925		503.06	37.375			503.06	23.701			503.06	19.515			502.85	32.6806
503.27	17.956		503.27	37.564			503.27	23.74			503.27	19.554			503.06	32.9507
503.48	18.01		503.48	37.748			503.48	23.786			503.48	19.594			503.27	33.2007
503.68	18.074		503.68	37.971			503.68	23.839			503.68	19.618			503.48	33.4406
503.89	18.126		503.89	38.177			503.89	23.895			503.89	19.639			503.68	33.7516
504.1	18.168		504.1	38.39			504.1	23.96			504.1	19.679			503.89	34.0106
504.31	18.23		504.31	38.605			504.31	24.005			504.31	19.731			504.1	34.2786
504.52	18.237		504.52	38.782			504.52	24.046			504.52	19.755			504.31	34.5337
504.73	18.291		504.73	39.042			504.73	24.138			504.73	19.814			504.52	34.8287
504.94	18.306		504.94	39.21			504.94	24.201			504.94	19.839			504.73	35.0947
505.15	18.35		505.15	39.421			505.15	24.234			505.15	19.889			504.94	35.2786
505.36	18.396		505.36	39.66			505.36	24.345			505.36	19.937			505.15	35.5067
505.57	18.447		505.57	39.846			505.57	24.418			505.57	19.963			505.36	35.7176
505.78	18.495		505.78	40.02			505.78	24.494			505.78	20.015			505.57	35.8687
505.98	18.546		505.98	40.233			505.98	24.561			505.98	20.032			505.78	36.0367
506.19	18.593		506.19	40.481			506.19	24.662			506.19	20.099			505.98	36.2777
506.4	18.63		506.4	40.676			506.4	24.742			506.4	20.159			506.19	36.4787
506.61	18.681		506.61	40.838			506.61	24.814			506.61	20.206			506.4	36.6427
506.82	18.712		506.82	41.037			506.82	24.862			506.82	20.23			506.61	36.7726
507.03	18.738		507.03	41.205			507.03	24.936			507.03	20.291			506.82	36.9046
507.24	18.792		507.24	41.382			507.24	25.013			507.24	20.352			507.03	37.0326
507.45	18.812		507.45	41.52			507.45	25.087			507.45	20.39			507.24	37.1936
507.66	18.884		507.66	41.711			507.66	25.17			507.66	20.434			507.45	37.3237
507.87	18.926		507.87	41.93			507.87	25.249			507.87	20.474			507.66	37.4727
508.07	18.982		508.07	42.092			508.07	25.316			508.07	20.518			507.87	37.6037
508.28	19.062		508.28	42.278			508.28	25.401			508.28	20.613			508.07	37.7176
508.49	19.104		508.49	42.442			508.49	25.483			508.49	20.679			508.28	37.9006
508.7	19.165		508.7	42.612			508.7	25.575			508.7	20.732			508.49	38.0256
508.91	19.218		508.91	42.739			508.91	25.648			508.91	20.745			508.7	38.1576
509.12	19.226		509.12	42.898			509.12	25.711			509.12	20.762			508.91	38.2796
509.33	19.263		509.33	43.11			509.33	25.766			509.33	20.82			509.12	38.4397
509.54	19.329		509.54	43.312			509.54	25.858			509.54	20.883			509.33	38.5866
509.75	19.418		509.75	43.483			509.75	25.936			509.75	20.938			509.54	38.7356
509.95	19.481		509.95	43.663			509.95	26.045			509.95	20.996			509.75	38.9147
510.16	19.561		510.16	43.87			510.16	26.101			510.16	21.057			509.95	39.0067
510.37	19.613		510.37	44.057			510.37	26.16			510.37	21.154			510.16	39.1187
510.58	19.643		510.58	44.213			510.58	26.239			510.58	21.223			510.37	39.2077
510.79	19.714		510.79	44.432			510.79	26.312			510.79	21.324			510.58	39.2976
511	19.762		511	44.578			511	26.4			511	21.373			510.79	39.4117
511.21	19.791		511.21	44.753			511.21	26.455			511.21	21.402			511	39.4237
511.41	19.842		511.41	44.934			511.41	26.526			511.41	21.494			511.21	39.5187
511.62	19.913		511.62	45.144			511.62	26.587			511.62	21.597			511.41	39.5647
511.83	20.002		511.83	45.333			511.83	26.688			511.83	21.666			511.62	39.6356
512.04	20.076		512.04	45.509			512.04	26.759			512.04	21.747			511.83	39.6326
512.25	20.135		512.25	45.638			512.25	26.818			512.25	21.793			512.04	39.6707
512.46	20.17		512.46	45.838			512.46	26.901			512.46	21.857			512.25	39.6867
512.67	20.248		512.67	46.006			512.67	26.984			512.67	21.921			512.46	39.6857
512.88	20.289		512.88	46.109			512.88	27.065			512.88	21.978			512.67	39.6987
513.08	20.355		513.08	46.26			513.08	27.161			513.08	22.01			512.88	39.7317
513.29	20.447		513.29	46.402			513.29	27.231			513.29	22.077			513.08	39.7606
513.5	20.521		513.5	46.512			513.5	27.309			513.5	22.132			513.29	39.7486
513.71	20.573		513.71	46.68			513.71	27.388			513.71	22.203			513.5	39.7377
513.92	20.673		513.92	46.846			513.92	27.498			513.92	22.305			513.71	39.7437
514.13	20.734		514.13	46.972			514.13	27.549			514.13	22.361			513.92	39.6506
514.33	20.767		514.33	47.054			514.33	27.63			514.33	22.41			514.13	39.6127
514.54	20.825		514.54	47.149			514.54	27.699			514.54	22.515			514.33	39.5896
514.75	20.878		514.75	47.239			514.75	27.812			514.75	22.565			514.54	39.5647
514.96	20.954		514.96	47.362			514.96	27.896			514.96	22.684			514.75	39.5207
515.17	21.011		515.17	47.487			515.17	27.972			515.17	22.774			514.96	39.4376
515.38	21.092		515.38	47.616			515.38	28.057			515.38	22.884			515.17	39.3227
515.59	21.163		515.59	47.773			515.59	28.128			515.59	22.969			515.38	39.2206
515.79	21.23		515.79	47.868			515.79	28.226			515.79	23.068			515.59	39.1116
516	21.324		516	47.992			516	28.33			516	23.143			515.79	39.0087
516.21	21.367		516.21	48.081			516.21	28.444			516.21	23.226			516	38.9177
516.42	21.452		516.42	48.205			516.42	28.55			516.42	23.298			516.21	38.8306
516.63	21.512		516.63	48.28			516.63	28.629			516.63	23.382			516.42	38.7467
516.84	21.607		516.84	48.352			516.84	28.767			516.84	23.521			516.63	38.6677
517.04	21.702		517.04	48.459			517.04	28.885			517.04	23.653			516.84	38.5547
517.25	21.807		517.25	48.604			517.25	28.982			517.25	23.764			517.04	38.3886
517.46	21.901		517.46	48.706			517.46	29.074			517.46	23.882			517.25	38.2906
517.67	21.98		517.67	48.795			517.67	29.21			517.67	23.978			517.46	38.1806
517.88	22.095		517.88	48.855			517.88	29.33			517.88	24.115			517.67	38.0667
518.09	22.172		518.09	48.891			518.09	29.411			518.09	24.195			517.88	37.9267
518.29	22.302		518.29	48.933			518.29	29.54			518.29	24.313			518.09	37.8017
518.5	22.403		518.5	48.999			518.5	29.656			518.5	24.434			518.29	37.6726
518.71	22.493		518.71	49.007			518.71	29.774			518.71	24.582			518.5	37.5256
518.92	22.595		518.92	49.078			518.92	29.861			518.92	24.713			518.71	37.3777
519.13	22.689		519.13	49.112			519.13	29.944			519.13	24.853			518.92	37.2146
519.33	22.779		519.33	49.162			519.33	30.07			519.33	24.992			519.13	37.0637
519.54	22.842		519.54	49.196			519.54	30.152			519.54	25.106			519.33	36.9126
519.75	22.933		519.75	49.199			519.75	30.245			519.75	25.222			519.54	36.7766
519.96	23.023		519.96	49.18			519.96	30.376			519.96	25.336			519.75	36.6636
520.17	23.134		520.17	49.19			520.17	30.469			520.17	25.478			519.96	36.4637
520.38	23.25		520.38	49.184			520.38	30.559			520.38	25.622			520.17	36.2657
520.58	23.332		520.58	49.164			520.58	30.638			520.58	25.728			520.38	36.1377
520.79	23.408		520.79	49.154			520.79	30.739			520.79	25.859			520.58	36.0207
521	23.489		521	49.18			521	30.869			521	26.003			520.79	35.8267
521.21	23.594		521.21	49.159			521.21	30.951			521.21	26.144			521	35.6227
521.42	23.673		521.42	49.172			521.42	31.035			521.42	26.293			521.21	35.4216
521.62	23.779		521.62	49.077			521.62	31.133			521.62	26.435			521.42	35.2197
521.83	23.89		521.83	49.024			521.83	31.248			521.83	26.58			521.62	35.0157
522.04	24.021		522.04	48.987			522.04	31.376			522.04	26.74			521.83	34.7976
522.25	24.139		522.25	48.955			522.25	31.48			522.25	26.879			522.04	34.6166
522.46	24.233		522.46	48.923			522.46	31.588			522.46	27.047			522.25	34.3657
522.66	24.355		522.66	48.879			522.66	31.679			522.66	27.24			522.46	34.0737
522.87	24.45		522.87	48.767			522.87	31.795			522.87	27.407			522.66	33.8697
523.08	24.522		523.08	48.713			523.08	31.854			523.08	27.594			522.87	33.6656
523.29	24.63		523.29	48.655			523.29	31.995			523.29	27.765			523.08	33.4316
523.49	24.773		523.49	48.586			523.49	32.133			523.49	27.952			523.29	33.1857
523.7	24.904		523.7	48.533			523.7	32.248			523.7	28.152			523.49	32.9847
523.91	25.001		523.91	48.497			523.91	32.367			523.91	28.368			523.7	32.7737
524.12	25.139		524.12	48.421			524.12	32.489			524.12	28.575			523.91	32.5617
524.33	25.255		524.33	48.422			524.33	32.626			524.33	28.799			524.12	32.3826
524.53	25.382		524.53	48.382			524.53	32.757			524.53	29.048			524.33	32.1516
524.74	25.489		524.74	48.3			524.74	32.857			524.74	29.224			524.53	31.9566
524.95	25.635		524.95	48.271			524.95	32.992			524.95	29.458			524.74	31.7386
525.16	25.785		525.16	48.225			525.16	33.132			525.16	29.662			524.95	31.5367
525.37	25.895		525.37	48.178			525.37	33.277			525.37	29.892			525.16	31.3656
525.57	26.016		525.57	48.169			525.57	33.403			525.57	30.106			525.37	31.1476
525.78	26.174		525.78	48.066			525.78	33.544			525.78	30.307			525.57	30.9386
525.99	26.297		525.99	47.984			525.99	33.675			525.99	30.554			525.78	30.6667
526.2	26.372		526.2	47.898			526.2	33.77			526.2	30.805			525.99	30.4296
526.4	26.472		526.4	47.755			526.4	33.885			526.4	31.03			526.2	30.2316
526.61	26.607		526.61	47.644			526.61	34.011			526.61	31.23			526.4	30.0157
526.82	26.747		526.82	47.597			526.82	34.152			526.82	31.461			526.61	29.7986
527.03	26.896		527.03	47.513			527.03	34.269			527.03	31.682			526.82	29.5597
527.23	27.007		527.23	47.383			527.23	34.382			527.23	31.913			527.03	29.3366
527.44	27.163		527.44	47.319			527.44	34.504			527.44	32.172			527.23	29.1066
527.65	27.289		527.65	47.174			527.65	34.609			527.65	32.401			527.44	28.8727
527.86	27.45		527.86	47.07			527.86	34.716			527.86	32.651			527.65	28.6456
528.07	27.613		528.07	46.943			528.07	34.823			528.07	32.895			527.86	28.4437
528.27	27.732		528.27	46.833			528.27	34.914			528.27	33.139			528.07	28.2167
528.48	27.878		528.48	46.783			528.48	35.066			528.48	33.4			528.27	28.0127
528.69	28.061		528.69	46.699			528.69	35.16			528.69	33.687			528.48	27.8557
528.9	28.229		528.9	46.607			528.9	35.289			528.9	33.945			528.69	27.6557
529.1	28.41		529.1	46.557			529.1	35.417			529.1	34.282			528.9	27.4657
529.31	28.545		529.31	46.446			529.31	35.537			529.31	34.585			529.1	27.2717
529.52	28.679		529.52	46.254			529.52	35.645			529.52	34.869			529.31	27.0647
529.73	28.84		529.73	46.116			529.73	35.775			529.73	35.138			529.52	26.8666
529.93	29.01		529.93	45.999			529.93	35.88			529.93	35.417			529.73	26.6927
530.14	29.177		530.14	45.843			530.14	35.991			530.14	35.72			529.93	26.4757
530.35	29.34		530.35	45.728			530.35	36.137			530.35	36.037			530.14	26.2646
530.56	29.469		530.56	45.589			530.56	36.23			530.56	36.341			530.35	26.0666
530.76	29.631		530.76	45.445			530.76	36.355			530.76	36.638			530.56	25.8486
530.97	29.849		530.97	45.276			530.97	36.46			530.97	36.957			530.76	25.7006
531.18	30.028		531.18	45.107			531.18	36.592			531.18	37.276			530.97	25.5037
531.39	30.18		531.39	44.95			531.39	36.718			531.39	37.547			531.18	25.3097
531.59	30.36		531.59	44.843			531.59	36.87			531.59	37.874			531.39	25.1386
531.8	30.541		531.8	44.652			531.8	36.986			531.8	38.148			531.59	24.9276
532.01	30.736		532.01	44.527			532.01	37.106			532.01	38.471			531.8	24.7077
532.21	30.911		532.21	44.409			532.21	37.236			532.21	38.806			532.01	24.5587
532.42	31.078		532.42	44.261			532.42	37.316			532.42	39.173			532.21	24.4036
532.63	31.268		532.63	44.129			532.63	37.43			532.63	39.482			532.42	24.2176
532.84	31.453		532.84	44.038			532.84	37.563			532.84	39.834			532.63	24.0816
533.04	31.633		533.04	43.918			533.04	37.633			533.04	40.155			532.84	23.9356
533.25	31.841		533.25	43.798			533.25	37.799			533.25	40.482			533.04	23.7786
533.46	32.007		533.46	43.664			533.46	37.893			533.46	40.798			533.25	23.6237
533.67	32.17		533.67	43.538			533.67	38.042			533.67	41.173			533.46	23.4206
533.87	32.322		533.87	43.431			533.87	38.159			533.87	41.524			533.67	23.2636
534.08	32.504		534.08	43.317			534.08	38.285			534.08	41.88			533.87	23.1007
534.29	32.693		534.29	43.186			534.29	38.39			534.29	42.215			534.08	22.9306
534.49	32.87		534.49	43.085			534.49	38.488			534.49	42.533			534.29	22.7747
534.7	33.082		534.7	42.952			534.7	38.613			534.7	42.874			534.49	22.6366
534.91	33.299		534.91	42.854			534.91	38.712			534.91	43.222			534.7	22.4586
535.12	33.499		535.12	42.748			535.12	38.881			535.12	43.57			534.91	22.2786
535.32	33.666		535.32	42.596			535.32	39.017			535.32	43.923			535.12	22.1237
535.53	33.838		535.53	42.419			535.53	39.135			535.53	44.265			535.32	21.9476
535.74	34.063		535.74	42.298			535.74	39.327			535.74	44.606			535.53	21.7767
535.94	34.253		535.94	42.181			535.94	39.438			535.94	44.951			535.74	21.6297
536.15	34.475		536.15	42.079			536.15	39.583			536.15	45.298			535.94	21.4837
536.36	34.672		536.36	41.978			536.36	39.734			536.36	45.606			536.15	21.3527
536.57	34.887		536.57	41.862			536.57	39.858			536.57	45.954			536.36	21.1937
536.77	35.091		536.77	41.702			536.77	39.963			536.77	46.28			536.57	21.0456
536.98	35.29		536.98	41.554			536.98	40.07			536.98	46.635			536.77	20.9246
537.19	35.473		537.19	41.428			537.19	40.206			537.19	46.979			536.98	20.8016
537.39	35.625		537.39	41.308			537.39	40.298			537.39	47.275			537.19	20.6617
537.6	35.829		537.6	41.198			537.6	40.458			537.6	47.574			537.39	20.5537
537.81	36.024		537.81	41.059			537.81	40.546			537.81	47.877			537.6	20.4356
538.01	36.245		538.01	40.955			538.01	40.63			538.01	48.187			537.81	20.3007
538.22	36.439		538.22	40.877			538.22	40.736			538.22	48.481			538.01	20.2017
538.43	36.643		538.43	40.765			538.43	40.842			538.43	48.842			538.22	20.0997
538.64	36.85		538.64	40.64			538.64	40.954			538.64	49.141			538.43	19.9886
538.84	37.046		538.84	40.521			538.84	41.071			538.84	49.472			538.64	19.8737
539.05	37.283		539.05	40.373			539.05	41.14			539.05	49.781			538.84	19.7616
539.26	37.491		539.26	40.279			539.26	41.219			539.26	50.063			539.05	19.6557
539.46	37.724		539.46	40.185			539.46	41.331			539.46	50.392			539.26	19.5526
539.67	37.944		539.67	40.11			539.67	41.454			539.67	50.688			539.46	19.4356
539.88	38.172		539.88	40.01			539.88	41.556			539.88	50.977			539.67	19.3276
540.08	38.431		540.08	39.891			540.08	41.675			540.08	51.309			539.88	19.2666
540.29	38.648		540.29	39.784			540.29	41.781			540.29	51.614			540.08	19.1517
540.5	38.859		540.5	39.678			540.5	41.885			540.5	51.893			540.29	19.0486
540.7	39.07		540.7	39.588			540.7	42.029			540.7	52.156			540.5	18.9506
540.91	39.329		540.91	39.491			540.91	42.181			540.91	52.432			540.7	18.8536
541.12	39.534		541.12	39.364			541.12	42.276			541.12	52.665			540.91	18.7706
541.32	39.757		541.32	39.265			541.32	42.413			541.32	52.941			541.12	18.6937
541.53	39.979		541.53	39.171			541.53	42.555			541.53	53.192			541.32	18.6276
541.74	40.162		541.74	39.131			541.74	42.709			541.74	53.422			541.53	18.5307
541.94	40.381		541.94	38.989			541.94	42.857			541.94	53.643			541.74	18.4407
542.15	40.57		542.15	38.884			542.15	42.971			542.15	53.814			541.94	18.3346
542.36	40.777		542.36	38.793			542.36	43.096			542.36	54.002			542.15	18.2466
542.56	40.988		542.56	38.688			542.56	43.205			542.56	54.213			542.36	18.1356
542.77	41.173		542.77	38.609			542.77	43.322			542.77	54.398			542.56	18.0226
542.98	41.34		542.98	38.495			542.98	43.407			542.98	54.618			542.77	17.9437
543.18	41.54		543.18	38.433			543.18	43.535			543.18	54.841			542.98	17.8566
543.39	41.71		543.39	38.323			543.39	43.611			543.39	55.043			543.18	17.7986
543.6	41.865		543.6	38.202			543.6	43.66			543.6	55.231			543.39	17.7257
543.8	42.034		543.8	38.127			543.8	43.742			543.8	55.388			543.6	17.6276
544.01	42.203		544.01	38.024			544.01	43.814			544.01	55.557			543.8	17.5077
544.22	42.376		544.22	37.914			544.22	43.855			544.22	55.709			544.01	17.4027
544.42	42.566		544.42	37.808			544.42	43.933			544.42	55.868			544.22	17.3187
544.63	42.753		544.63	37.716			544.63	43.984			544.63	56.033			544.42	17.2517
544.84	42.941		544.84	37.643			544.84	44.061			544.84	56.2			544.63	17.1937
545.04	43.133		545.04	37.532			545.04	44.091			545.04	56.295			544.84	17.1377
545.25	43.315		545.25	37.455			545.25	44.179			545.25	56.387			545.04	17.0687
545.46	43.553		545.46	37.377			545.46	44.258			545.46	56.474			545.25	17.0327
545.66	43.748		545.66	37.281			545.66	44.326			545.66	56.483			545.46	16.9467
545.87	43.937		545.87	37.2			545.87	44.418			545.87	56.536			545.66	16.8836
546.08	44.164		546.08	37.14			546.08	44.512			546.08	56.624			545.87	16.7966
546.28	44.37		546.28	37.075			546.28	44.586			546.28	56.684			546.08	16.7227
546.49	44.589		546.49	37.014			546.49	44.66			546.49	56.767			546.28	16.6727
546.69	44.775		546.69	36.938			546.69	44.716			546.69	56.811			546.49	16.6607
546.9	44.945		546.9	36.867			546.9	44.788			546.9	56.85			546.69	16.5997
547.11	45.142		547.11	36.771			547.11	44.878			547.11	56.87			546.9	16.5436
547.31	45.339		547.31	36.683			547.31	44.966			547.31	56.867			547.11	16.4596
547.52	45.552		547.52	36.604			547.52	45.048			547.52	56.86			547.31	16.4047
547.73	45.726		547.73	36.515			547.73	45.133			547.73	56.907			547.52	16.3456
547.93	45.883		547.93	36.46			547.93	45.199			547.93	56.926			547.73	16.3106
548.14	45.988		548.14	36.393			548.14	45.258			548.14	56.917			547.93	16.2367
548.35	46.165		548.35	36.346			548.35	45.327			548.35	56.928			548.14	16.1796
548.55	46.322		548.55	36.278			548.55	45.366			548.55	56.882			548.35	16.1156
548.76	46.47		548.76	36.191			548.76	45.413			548.76	56.799			548.55	16.0776
548.96	46.631		548.96	36.112			548.96	45.523			548.96	56.714			548.76	16.0077
549.17	46.772		549.17	36.025			549.17	45.581			549.17	56.624			548.96	15.9527
549.38	46.933		549.38	35.956			549.38	45.646			549.38	56.497			549.17	15.8787
549.58	47.086		549.58	35.899			549.58	45.703			549.58	56.377			549.38	15.8567
549.79	47.221		549.79	35.849			549.79	45.739			549.79	56.29			549.58	15.8107
549.99	47.333		549.99	35.811			549.99	45.801			549.99	56.154			549.79	15.7917
550.2	47.432		550.2	35.748			550.2	45.867			550.2	56.064			549.99	15.7767
550.41	47.581		550.41	35.688			550.41	45.947			550.41	55.937			550.2	15.7036
550.61	47.731		550.61	35.601			550.61	46.005			550.61	55.821			550.41	15.6187
550.82	47.882		550.82	35.518			550.82	46.069			550.82	55.666			550.61	15.5517
551.03	47.997		551.03	35.433			551.03	46.124			551.03	55.502			550.82	15.4916
551.23	48.158		551.23	35.361			551.23	46.186			551.23	55.324			551.03	15.4717
551.44	48.337		551.44	35.346			551.44	46.292			551.44	55.186			551.23	15.4457
551.64	48.482		551.64	35.341			551.64	46.341			551.64	55.024			551.44	15.4047
551.85	48.646		551.85	35.301			551.85	46.426			551.85	54.844			551.64	15.3787
552.06	48.806		552.06	35.245			552.06	46.487			552.06	54.676			551.85	15.3397
552.26	48.956		552.26	35.172			552.26	46.559			552.26	54.483			552.06	15.2797
552.47	49.113		552.47	35.095			552.47	46.582			552.47	54.257			552.26	15.2347
552.67	49.276		552.67	35.039			552.67	46.613			552.67	54.053			552.47	15.1876
552.88	49.428		552.88	34.996			552.88	46.661			552.88	53.826			552.67	15.1347
553.09	49.558		553.09	34.977			553.09	46.706			553.09	53.584			552.88	15.1336
553.29	49.687		553.29	34.949			553.29	46.752			553.29	53.344			553.09	15.1276
553.5	49.81		553.5	34.919			553.5	46.784			553.5	53.094			553.29	15.1166
553.7	49.927		553.7	34.894			553.7	46.82			553.7	52.866			553.5	15.1347
553.91	49.996		553.91	34.836			553.91	46.871			553.91	52.639			553.7	15.0886
554.12	50.098		554.12	34.733			554.12	46.894			554.12	52.402			553.91	15.0167
554.32	50.186		554.32	34.617			554.32	46.866			554.32	52.141			554.12	14.9926
554.53	50.256		554.53	34.563			554.53	46.883			554.53	51.857			554.32	14.9506
554.73	50.314		554.73	34.552			554.73	46.88			554.73	51.608			554.53	14.9327
554.94	50.405		554.94	34.537			554.94	46.88			554.94	51.373			554.73	14.9237
555.14	50.46		555.14	34.532			555.14	46.93			555.14	51.132			554.94	14.8986
555.35	50.481		555.35	34.485			555.35	46.92			555.35	50.881			555.14	14.8636
555.56	50.531		555.56	34.415			555.56	46.912			555.56	50.582			555.35	14.8126
555.76	50.552		555.76	34.318			555.76	46.885			555.76	50.268			555.56	14.7287
555.97	50.63		555.97	34.234			555.97	46.869			555.97	49.936			555.76	14.7106
556.17	50.709		556.17	34.16			556.17	46.873			556.17	49.645			555.97	14.6746
556.38	50.763		556.38	34.11			556.38	46.866			556.38	49.325			556.17	14.6336
556.59	50.83		556.59	34.098			556.59	46.817			556.59	48.992			556.38	14.6227
556.79	50.854		556.79	34.136			556.79	46.826			556.79	48.649			556.59	14.6456
557	50.872		557	34.119			557	46.853			557	48.354			556.79	14.6336
557.2	50.899		557.2	34.069			557.2	46.854			557.2	48.029			557	14.6016
557.41	50.955		557.41	34.004			557.41	46.884			557.41	47.682			557.2	14.5556
557.61	50.985		557.61	33.913			557.61	46.911			557.61	47.326			557.41	14.5197
557.82	51.053		557.82	33.854			557.82	46.916			557.82	46.987			557.61	14.4877
558.02	51.139		558.02	33.851			558.02	46.979			558.02	46.647			557.82	14.4636
558.23	51.195		558.23	33.86			558.23	46.983			558.23	46.337			558.02	14.4706
558.44	51.223		558.44	33.886			558.44	46.999			558.44	46.068			558.23	14.5097
558.64	51.183		558.64	33.9			558.64	46.995			558.64	45.75			558.44	14.4977
558.85	51.155		558.85	33.867			558.85	46.967			558.85	45.431			558.64	14.4947
559.05	51.177		559.05	33.833			559.05	46.972			559.05	45.113			558.85	14.4706
559.26	51.169		559.26	33.762			559.26	46.998			559.26	44.796			559.05	14.4387
559.46	51.157		559.46	33.677			559.46	46.949			559.46	44.479			559.26	14.4107
559.67	51.181		559.67	33.63			559.67	46.948			559.67	44.124			559.46	14.3836
559.88	51.223		559.88	33.631			559.88	46.945			559.88	43.818			559.67	14.3926
560.08	51.204		560.08	33.631			560.08	46.906			560.08	43.516			559.88	14.4137
560.29	51.202		560.29	33.676			560.29	46.875			560.29	43.186			560.08	14.4237
560.49	51.168		560.49	33.676			560.49	46.834			560.49	42.882			560.29	14.4457
560.7	51.116		560.7	33.596			560.7	46.772			560.7	42.544			560.49	14.4416
560.9	51.094		560.9	33.565			560.9	46.75			560.9	42.225			560.7	14.4177
561.11	51.119		561.11	33.496			561.11	46.732			561.11	41.869			560.9	14.3936
561.31	51.16		561.31	33.446			561.31	46.703			561.31	41.562			561.11	14.3747
561.52	51.198		561.52	33.458			561.52	46.709			561.52	41.223			561.31	14.3407
561.72	51.182		561.72	33.469			561.72	46.667			561.72	40.899			561.52	14.3437
561.93	51.175		561.93	33.501			561.93	46.641			561.93	40.595			561.72	14.3567
562.13	51.122		562.13	33.498			562.13	46.607			562.13	40.282			561.93	14.3657
562.34	51.086		562.34	33.518			562.34	46.555			562.34	39.995			562.13	14.3747
562.55	50.995		562.55	33.474			562.55	46.506			562.55	39.732			562.34	14.3407
562.75	50.977		562.75	33.435			562.75	46.485			562.75	39.445			562.55	14.3036
562.96	50.921		562.96	33.353			562.96	46.42			562.96	39.133			562.75	14.2706
563.16	50.884		563.16	33.327			563.16	46.368			563.16	38.805			562.96	14.2266
563.37	50.865		563.37	33.363			563.37	46.336			563.37	38.515			563.16	14.2407
563.57	50.826		563.57	33.385			563.57	46.308			563.57	38.238			563.37	14.2287
563.78	50.735		563.78	33.426			563.78	46.265			563.78	37.972			563.57	14.2206
563.98	50.634		563.98	33.438			563.98	46.215			563.98	37.695			563.78	14.2127
564.19	50.535		564.19	33.408			564.19	46.18			564.19	37.449			563.98	14.2326
564.39	50.462		564.39	33.341			564.39	46.143			564.39	37.188			564.19	14.2096
564.6	50.405		564.6	33.29			564.6	46.097			564.6	36.947			564.39	14.1697
564.8	50.385		564.8	33.248			564.8	46.061			564.8	36.667			564.6	14.1326
565.01	50.342		565.01	33.226			565.01	46.009			565.01	36.421			564.8	14.1236
565.21	50.295		565.21	33.257			565.21	45.966			565.21	36.121			565.01	14.1567
565.42	50.193		565.42	33.273			565.42	45.942			565.42	35.845			565.21	14.1767
565.62	50.122		565.62	33.337			565.62	45.931			565.62	35.652			565.42	14.1976
565.83	50.002		565.83	33.346			565.83	45.917			565.83	35.429			565.62	14.2337
566.03	49.872		566.03	33.278			566.03	45.869			566.03	35.204			565.83	14.2136
566.24	49.752		566.24	33.196			566.24	45.802			566.24	34.954			566.03	14.2087
566.44	49.675		566.44	33.129			566.44	45.753			566.44	34.693			566.24	14.1976
566.65	49.572		566.65	33.091			566.65	45.723			566.65	34.419			566.44	14.1797
566.85	49.476		566.85	33.123			566.85	45.665			566.85	34.162			566.65	14.1626
567.06	49.36		567.06	33.161			567.06	45.626			567.06	33.906			566.85	14.1846
567.26	49.216		567.26	33.19			567.26	45.56			567.26	33.645			567.06	14.2166
567.47	49.05		567.47	33.238			567.47	45.507			567.47	33.444			567.26	14.2256
567.67	48.882		567.67	33.21			567.67	45.465			567.67	33.207			567.47	14.2177
567.88	48.76		567.88	33.138			567.88	45.393			567.88	33.007			567.67	14.1786
568.08	48.618		568.08	33.081			568.08	45.311			568.08	32.802			567.88	14.1496
568.29	48.479		568.29	33.007			568.29	45.237			568.29	32.558			568.08	14.1037
568.49	48.402		568.49	32.972			568.49	45.152			568.49	32.336			568.29	14.0707
568.7	48.31		568.7	33.03			568.7	45.131			568.7	32.137			568.49	14.0686
568.9	48.171		568.9	33.105			568.9	45.052			568.9	31.935			568.7	14.0637
569.11	48.009		569.11	33.149			569.11	44.962			569.11	31.764			568.9	14.0807
569.31	47.883		569.31	33.157			569.31	44.898			569.31	31.625			569.11	14.1197
569.52	47.711		569.52	33.107			569.52	44.839			569.52	31.469			569.31	14.1236
569.72	47.557		569.72	33.052			569.72	44.771			569.72	31.325			569.52	14.0837
569.93	47.437		569.93	32.98			569.93	44.706			569.93	31.147			569.72	14.0816
570.13	47.338		570.13	32.929			570.13	44.638			570.13	30.969			569.93	14.0637
570.34	47.231		570.34	32.922			570.34	44.541			570.34	30.778			570.13	14.0547
570.54	47.101		570.54	32.981			570.54	44.495			570.54	30.587			570.34	14.0726
570.75	46.993		570.75	33.027			570.75	44.424			570.75	30.408			570.54	14.0927
570.95	46.84		570.95	33.066			570.95	44.352			570.95	30.241			570.75	14.1197
571.16	46.635		571.16	33.06			571.16	44.304			571.16	30.093			570.95	14.1656
571.36	46.427		571.36	33.012			571.36	44.184			571.36	29.934			571.16	14.1786
571.57	46.267		571.57	32.911			571.57	44.113			571.57	29.773			571.36	14.2017
571.77	46.125		571.77	32.824			571.77	44.038			571.77	29.592			571.57	14.1646
571.98	45.983		571.98	32.773			571.98	43.948			571.98	29.407			571.77	14.1326
572.18	45.864		572.18	32.765			572.18	43.853			572.18	29.234			571.98	14.1306
572.39	45.743		572.39	32.798			572.39	43.75			572.39	29.067			572.18	14.1577
572.59	45.574		572.59	32.827			572.59	43.635			572.59	28.926			572.39	14.1407
572.8	45.365		572.8	32.832			572.8	43.544			572.8	28.782			572.59	14.1626
573	45.147		573	32.846			573	43.472			573	28.664			572.8	14.1776
573.2	44.951		573.2	32.791			573.2	43.375			573.2	28.564			573	14.1776
573.41	44.74		573.41	32.717			573.41	43.267			573.41	28.45			573.2	14.1686
573.61	44.592		573.61	32.667			573.61	43.166			573.61	28.318			573.41	14.1377
573.82	44.45		573.82	32.633			573.82	43.069			573.82	28.169			573.61	14.0666
574.02	44.328		574.02	32.654			574.02	42.977			574.02	28.04			573.82	14.0406
574.23	44.182		574.23	32.696			574.23	42.871			574.23	27.907			574.02	13.9937
574.43	43.996		574.43	32.777			574.43	42.788			574.43	27.787			574.23	14.0016
574.64	43.774		574.64	32.821			574.64	42.697			574.64	27.686			574.43	14.0176
574.84	43.57		574.84	32.826			574.84	42.596			574.84	27.593			574.64	14.0257
575.05	43.342		575.05	32.796			575.05	42.497			575.05	27.504			574.84	14.0387
575.25	43.173		575.25	32.769			575.25	42.416			575.25	27.421			575.05	14.0376
575.45	43.024		575.45	32.72			575.45	42.31			575.45	27.289			575.25	14.0287
575.66	42.912		575.66	32.701			575.66	42.231			575.66	27.166			575.45	14.0137
575.86	42.792		575.86	32.713			575.86	42.102			575.86	27.03			575.66	13.9926
576.07	42.645		576.07	32.76			576.07	42.007			576.07	26.905			575.86	13.9777
576.27	42.445		576.27	32.815			576.27	41.902			576.27	26.804			576.07	13.9967
576.48	42.234		576.48	32.867			576.48	41.783			576.48	26.731			576.27	14.0396
576.68	41.989		576.68	32.856			576.68	41.671			576.68	26.639			576.48	14.0637
576.89	41.78		576.89	32.855			576.89	41.602			576.89	26.573			576.68	14.0856
577.09	41.594		577.09	32.832			577.09	41.515			577.09	26.518			576.89	14.0967
577.29	41.437		577.29	32.809			577.29	41.433			577.29	26.43			577.09	14.0666
577.5	41.276		577.5	32.778			577.5	41.312			577.5	26.317			577.29	14.0336
577.7	41.15		577.7	32.79			577.7	41.219			577.7	26.189			577.5	14.0086
577.91	40.988		577.91	32.816			577.91	41.127			577.91	26.058			577.7	14.0026
578.11	40.819		578.11	32.901			578.11	41.022			578.11	26.005			577.91	13.9886
578.32	40.596		578.32	32.95			578.32	40.906			578.32	25.942			578.11	14.0046
578.52	40.351		578.52	32.945			578.52	40.831			578.52	25.87			578.32	14.0236
578.72	40.158		578.72	32.912			578.72	40.744			578.72	25.837			578.52	14.0536
578.93	39.984		578.93	32.857			578.93	40.667			578.93	25.775			578.72	14.0677
579.13	39.864		579.13	32.828			579.13	40.575			579.13	25.691			578.93	14.0726
579.34	39.761		579.34	32.793			579.34	40.472			579.34	25.608			579.13	14.0686
579.54	39.615		579.54	32.784			579.54	40.347			579.54	25.52			579.34	14.0666
579.75	39.484		579.75	32.776			579.75	40.213			579.75	25.396			579.54	14.0617
579.95	39.332		579.95	32.795			579.95	40.093			579.95	25.296			579.75	14.0877
580.15	39.147		580.15	32.855			580.15	39.993			580.15	25.249			579.95	14.1206
580.36	38.949		580.36	32.862			580.36	39.913			580.36	25.223			580.15	14.1517
580.56	38.757		580.56	32.849			580.56	39.82			580.56	25.195			580.36	14.1916
580.77	38.569		580.77	32.781			580.77	39.754			580.77	25.149			580.56	14.2196
580.97	38.428		580.97	32.738			580.97	39.684			580.97	25.089			580.77	14.2087
581.17	38.299		581.17	32.719			581.17	39.591			581.17	25.025			580.97	14.2027
581.38	38.171		581.38	32.721			581.38	39.494			581.38	24.925			581.17	14.2147
581.58	38.009		581.58	32.732			581.58	39.396			581.58	24.856			581.38	14.1976
581.79	37.808		581.79	32.737			581.79	39.302			581.79	24.795			581.58	14.1936
581.99	37.603		581.99	32.77			581.99	39.23			581.99	24.724			581.79	14.2127
582.19	37.393		582.19	32.771			582.19	39.163			582.19	24.668			581.99	14.2377
582.4	37.179		582.4	32.759			582.4	39.117			582.4	24.661			582.19	14.2627
582.6	36.99		582.6	32.737			582.6	39.037			582.6	24.632			582.4	14.2767
582.81	36.807		582.81	32.671			582.81	38.974			582.81	24.561			582.6	14.2996
583.01	36.648		583.01	32.63			583.01	38.879			583.01	24.498			582.81	14.2857
583.21	36.497		583.21	32.622			583.21	38.784			583.21	24.414			583.01	14.2686
583.42	36.354		583.42	32.635			583.42	38.673			583.42	24.33			583.21	14.2597
583.62	36.17		583.62	32.633			583.62	38.545			583.62	24.269			583.42	14.2827
583.83	35.975		583.83	32.646			583.83	38.443			583.83	24.199			583.62	14.2906
584.03	35.764		584.03	32.669			584.03	38.371			584.03	24.167			583.83	14.2776
584.23	35.567		584.23	32.683			584.23	38.292			584.23	24.135			584.03	14.2787
584.44	35.395		584.44	32.67			584.44	38.224			584.44	24.117			584.23	14.3017
584.64	35.23		584.64	32.672			584.64	38.142			584.64	24.107			584.44	14.2906
584.85	35.109		584.85	32.651			584.85	38.061			584.85	24.088			584.64	14.2977
585.05	34.971		585.05	32.637			585.05	37.975			585.05	24.025			584.85	14.3026
585.25	34.828		585.25	32.644			585.25	37.894			585.25	23.971			585.05	14.3056
585.46	34.691		585.46	32.672			585.46	37.794			585.46	23.933			585.25	14.2977
585.66	34.509		585.66	32.696			585.66	37.678			585.66	23.876			585.46	14.2987
585.86	34.306		585.86	32.718			585.86	37.569			585.86	23.85			585.66	14.3026
586.07	34.1		586.07	32.735			586.07	37.491			586.07	23.839			585.86	14.2996
586.27	33.926		586.27	32.71			586.27	37.437			586.27	23.803			586.07	14.3017
586.48	33.756		586.48	32.697			586.48	37.352			586.48	23.802			586.27	14.3207
586.68	33.607		586.68	32.641			586.68	37.237			586.68	23.764			586.48	14.3297
586.88	33.496		586.88	32.616			586.88	37.156			586.88	23.739			586.68	14.3636
587.09	33.382		587.09	32.61			587.09	37.063			587.09	23.674			586.88	14.3416
587.29	33.259		587.29	32.574			587.29	36.931			587.29	23.61			587.09	14.3356
587.49	33.099		587.49	32.582			587.49	36.829			587.49	23.544			587.29	14.3297
587.7	32.96		587.7	32.597			587.7	36.737			587.7	23.515			587.49	14.3207
587.9	32.817		587.9	32.612			587.9	36.617			587.9	23.514			587.7	14.3166
588.1	32.668		588.1	32.596			588.1	36.537			588.1	23.526			587.9	14.3307
588.31	32.562		588.31	32.578			588.31	36.496			588.31	23.538			588.1	14.3277
588.51	32.455		588.51	32.57			588.51	36.437			588.51	23.531			588.31	14.3427
588.72	32.335		588.72	32.546			588.72	36.328			588.72	23.512			588.51	14.3497
588.92	32.25		588.92	32.564			588.92	36.246			588.92	23.499			588.72	14.3697
589.12	32.145		589.12	32.575			589.12	36.163			589.12	23.458			588.92	14.3706
589.33	32.029		589.33	32.597			589.33	36.079			589.33	23.398			589.12	14.3736
589.53	31.864		589.53	32.609			589.53	35.963			589.53	23.346			589.33	14.3826
589.73	31.703		589.73	32.63			589.73	35.855			589.73	23.322			589.53	14.4146
589.94	31.548		589.94	32.664			589.94	35.802			589.94	23.299			589.73	14.4316
590.14	31.401		590.14	32.669			590.14	35.697			590.14	23.278			589.94	14.4466
590.34	31.26		590.34	32.666			590.34	35.601			590.34	23.26			590.14	14.4787
590.55	31.136		590.55	32.653			590.55	35.548			590.55	23.225			590.34	14.4907
590.75	31.026		590.75	32.673			590.75	35.462			590.75	23.173			590.55	14.4896
590.95	30.905		590.95	32.683			590.95	35.354			590.95	23.128			590.75	14.5116
591.16	30.795		591.16	32.672			591.16	35.275			591.16	23.083			590.95	14.5116
591.36	30.713		591.36	32.695			591.36	35.2			591.36	23.04			591.16	14.5357
591.56	30.552		591.56	32.688			591.56	35.112			591.56	23.006			591.36	14.5227
591.77	30.42		591.77	32.705			591.77	35.032			591.77	22.986			591.56	14.5206
591.97	30.314		591.97	32.74			591.97	34.991			591.97	23.013			591.77	14.5236
592.17	30.206		592.17	32.745			592.17	34.93			592.17	23.016			591.97	14.5276
592.38	30.082		592.38	32.739			592.38	34.882			592.38	23.02			592.17	14.5257
592.58	29.988		592.58	32.734			592.58	34.819			592.58	23.01			592.38	14.5387
592.78	29.892		592.78	32.743			592.78	34.785			592.78	22.999			592.58	14.5666
592.99	29.807		592.99	32.749			592.99	34.709			592.99	22.98			592.78	14.5786
593.19	29.7		593.19	32.748			593.19	34.637			593.19	22.949			592.99	14.5916
593.39	29.574		593.39	32.755			593.39	34.572			593.39	22.909			593.19	14.5837
593.6	29.457		593.6	32.762			593.6	34.48			593.6	22.882			593.39	14.5826
593.8	29.339		593.8	32.776			593.8	34.387			593.8	22.868			593.6	14.5577
594	29.212		594	32.78			594	34.32			594	22.849			593.8	14.5276
594.21	29.125		594.21	32.801			594.21	34.257			594.21	22.839			594	14.5387
594.41	29.051		594.41	32.809			594.41	34.198			594.41	22.829			594.21	14.5716
594.61	28.949		594.61	32.817			594.61	34.119			594.61	22.806			594.41	14.5777
594.82	28.88		594.82	32.841			594.82	34.061			594.82	22.786			594.61	14.5807
595.02	28.815		595.02	32.863			595.02	33.961			595.02	22.76			594.82	14.5986
595.22	28.722		595.22	32.884			595.22	33.916			595.22	22.752			595.02	14.5916
595.43	28.636		595.43	32.88			595.43	33.826			595.43	22.734			595.22	14.5466
595.63	28.517		595.63	32.872			595.63	33.771			595.63	22.707			595.43	14.5236
595.83	28.409		595.83	32.882			595.83	33.701			595.83	22.718			595.63	14.4896
596.04	28.324		596.04	32.881			596.04	33.641			596.04	22.733			595.83	14.4877
596.24	28.207		596.24	32.913			596.24	33.61			596.24	22.727			596.04	14.5086
596.44	28.094		596.44	32.908			596.44	33.565			596.44	22.724			596.24	14.5457
596.64	28.005		596.64	32.909			596.64	33.523			596.64	22.732			596.44	14.5846
596.85	27.912		596.85	32.933			596.85	33.452			596.85	22.716			596.64	14.5956
597.05	27.805		597.05	32.908			597.05	33.372			597.05	22.698			596.85	14.5927
597.25	27.712		597.25	32.88			597.25	33.285			597.25	22.69			597.05	14.6087
597.46	27.61		597.46	32.852			597.46	33.219			597.46	22.653			597.25	14.6116
597.66	27.524		597.66	32.842			597.66	33.17			597.66	22.64			597.46	14.5997
597.86	27.438		597.86	32.834			597.86	33.079			597.86	22.63			597.66	14.6006
598.07	27.355		598.07	32.86			598.07	33.022			598.07	22.634			597.86	14.6037
598.27	27.292		598.27	32.889			598.27	32.963			598.27	22.652			598.07	14.6106
598.47	27.214		598.47	32.909			598.47	32.91			598.47	22.63			598.27	14.6616
598.67	27.149		598.67	32.902			598.67	32.826			598.67	22.607			598.47	14.6876
598.88	27.1		598.88	32.89			598.88	32.74			598.88	22.602			598.67	14.6857
599.08	27.042		599.08	32.874			599.08	32.667			599.08	22.572			598.88	14.6916
599.28	26.981		599.28	32.842			599.28	32.589			599.28	22.54			599.08	14.7117
599.49	26.907		599.49	32.808			599.49	32.52			599.49	22.546			599.28	14.7187
599.69	26.843		599.69	32.813			599.69	32.466			599.69	22.543			599.49	14.6927
599.89	26.76		599.89	32.822			599.89	32.421			599.89	22.533			599.69	14.6586
600.09	26.698		600.09	32.852			600.09	32.373			600.09	22.554			599.89	14.6377
600.3	26.613		600.3	32.86			600.3	32.318			600.3	22.55			600.09	14.6116
600.5	26.535		600.5	32.878			600.5	32.247			600.5	22.554			600.3	14.6236
600.7	26.438		600.7	32.876			600.7	32.17			600.7	22.533			600.5	14.6637
600.9	26.348		600.9	32.839			600.9	32.096			600.9	22.506			600.7	14.6927
601.11	26.288		601.11	32.81			601.11	32.02			601.11	22.513			600.9	14.6927
601.31	26.222		601.31	32.805			601.31	31.982			601.31	22.524			601.11	14.7236
601.51	26.148		601.51	32.766			601.51	31.934			601.51	22.507			601.31	14.7386
601.72	26.086		601.72	32.764			601.72	31.891			601.72	22.524			601.51	14.7326
601.92	26.018		601.92	32.77			601.92	31.847			601.92	22.521			601.72	14.6987
602.12	25.955		602.12	32.8			602.12	31.774			602.12	22.495			601.92	14.6716
602.32	25.875		602.32	32.821			602.32	31.723			602.32	22.483			602.12	14.6827
602.53	25.808		602.53	32.828			602.53	31.668			602.53	22.467			602.32	14.7166
602.73	25.739		602.73	32.833			602.73	31.576			602.73	22.446			602.53	14.7667
602.93	25.667		602.93	32.816			602.93	31.504			602.93	22.422			602.73	14.8437
603.13	25.609		603.13	32.784			603.13	31.465			603.13	22.409			602.93	14.8947
603.34	25.56		603.34	32.745			603.34	31.411			603.34	22.404			603.13	14.9297
603.54	25.521		603.54	32.738			603.54	31.372			603.54	22.407			603.34	14.9316
603.74	25.458		603.74	32.718			603.74	31.318			603.74	22.381			603.54	14.9216
603.94	25.367		603.94	32.701			603.94	31.264			603.94	22.344			603.74	14.8817
604.15	25.313		604.15	32.732			604.15	31.204			604.15	22.338			603.94	14.8497
604.35	25.267		604.35	32.782			604.35	31.141			604.35	22.325			604.15	14.8337
604.55	25.194		604.55	32.843			604.55	31.079			604.55	22.321			604.35	14.8717
604.75	25.125		604.75	32.843			604.75	31.037			604.75	22.33			604.55	14.9047
604.96	25.051		604.96	32.829			604.96	30.96			604.96	22.326			604.75	14.9587
605.16	24.984		605.16	32.807			605*16	30.893			605.16	22.33			604.96	14.9926
605.36	24.91		605.36	32.752			605.36	30.874			605.36	22.333			605.16	15.0007
605.56	24.866		605.56	32.704			605.56	30.842			605.56	22.326			605.36	14.9627
605.77	24.821		605.77	32.674			605.77	30.778			605.77	22.308			605.56	14.9146
605.97	24.795		605.97	32.679			605.97	30.736			605.97	22.306			605.77	14.8516
606.17	24.752		606.17	32.71			606.17	30.676			606.17	22.298			605.97	14.8307
606.37	24.723		606.37	32.763			606.37	30.643			606.37	22.287			606.17	14.8156
606.58	24.689		606.58	32.835			606.58	30.584			606.58	22.291			606.37	14.8437
606.78	24.631		606.78	32.884			606.78	30.54			606.78	22.286			606.58	14.8646
606.98	24.55		606.98	32.884			606.98	30.498			606.98	22.28			606.78	14.9156
607.18	24.504		607.18	32.848			607.18	30.469			607.18	22.288			606.98	14.9367
607.39	24.453		607.39	32.815			607.39	30.424			607.39	22.284			607.18	14.9777
607.59	24.418		607.59	32.787			607.59	30.399			607.59	22.299			607.39	14.9666
607.79	24.395		607.79	32.757			607.79	30.362			607.79	22.278			607.59	14.9527
607.99	24.385		607.99	32.787			607.99	30.298			607.99	22.278			607.79	14.9126
608.19	24.351		608.19	32.83			608.19	30.237			608.19	22.274			607.99	14.8936
608.4	24.319		608.4	32.893			608.4	30.206			608.4	22.259			608.19	14.8877
608.6	24.275		608.6	32.954			608.6	30.16			608.6	22.245			608.4	14.9227
608.8	24.212		608.8	32.983			608.8	30.099			608.8	22.243			608.6	14.9427
609	24.143		609	32.985			609	30.048			609	22.246			608.8	14.9866
609.21	24.08		609.21	32.953			609.21	30.017			609.21	22.246			609	15.0037
609.41	24.044		609.41	32.905			609.41	29.976			609.41	22.253			609.21	15.0517
609.61	24.028		609.61	32.859			609.61	29.948			609.61	22.266			609.41	15.0767
609.81	23.998		609.81	32.813			609.81	29.897			609.81	22.265			609.61	15.0596
610.01	23.994		610.01	32.815			610.01	29.872			610.01	22.258			609.81	15.0046
610.22	23.983		610.22	32.844			610.22	29.829			610.22	22.245			610.01	14.9547
610.42	23.955		610.42	32.912			610.42	29.783			610.42	22.253			610.22	14.9227
610.62	23.916		610.62	32.966			610.62	29.752			610.62	22.244			610.42	14.9406
610.82	23.87		610.82	33.036			610.82	29.726			610.82	22.239			610.62	14.9837
611.02	23.815		611.02	33.072			611.02	29.671			611.02	22.246			610.82	15.0167
611.23	23.73		611.23	33.056			611.23	29.633			611.23	22.25			611.02	15.0517
611.43	23.674		611.43	33.024			611.43	29.599			611.43	22.25			611.23	15.1016
611.63	23.642		611.63	32.984			611.63	29.576			611.63	22.273			611.43	15.1317
611.83	23.64		611.83	32.958			611.83	29.548			611.83	22.299			611.63	15.1547
612.03	23.626		612.03	32.934			612.03	29.519			612.03	22.3			611.83	15.1477
612.24	23.611		612.24	32.93			612.24	29.456			612.24	22.288			612.03	15.0956
612.44	23.587		612.44	33			612.44	29.39			612.44	22.274			612.24	15.0877
612.64	23.545		612.64	33.058			612.64	29.335			612.64	22.249			612.44	15.0777
612.84	23.496		612.84	33.11			612.84	29.297			612.84	22.216			612.64	15.0826
613.04	23.442		613.04	33.153			613.04	29.275			613.04	22.21			612.84	15.1217
613.25	23.367		613.25	33.14			613.25	29.214			613.25	22.219			613.04	15.1556
613.45	23.314		613.45	33.114			613.45	29.181			613.45	22.234			613.25	15.1906
613.65	23.273		613.65	33.053			613.65	29.161			613.65	22.259			613.45	15.2247
613.85	23.252		613.85	32.982			613.85	29.133			613.85	22.275			613.65	15.2447
614.05	23.237		614.05	32.923			614.05	29.106			614.05	22.275			613.85	15.2147
614.25	23.231		614.25	32.923			614.25	29.068			614.25	22.262			614.05	15.2076
614.46	23.235		614.46	32.974			614.46	29.024			614.46	22.247			614.25	15.1667
614.66	23.208		614.66	33.044			614.66	28.992			614.66	22.228			614.46	15.1326
614.86	23.173		614.86	33.135			614.86	28.971			614.86	22.219			614.66	15.1377
615.06	23.113		615.06	33.172			615.06	28.949			615.06	22.188			614.86	15.1396
615.26	23.057		615.26	33.181			615.26	28.925			615.26	22.213			615.06	15.1816
615.47	23.027		615.47	33.178			615.47	28.909			615.47	22.242			615.26	15.2416
615.67	22.989		615.67	33.143			615.67	28.884			615.67	22.269			615.47	15.2966
615.87	22.974		615.87	33.096			615.87	28.887			615.87	22.283			615.67	15.3337
616.07	22.958		616.07	33.029			616.07	28.855			616.07	22.299			615.87	15.3437
616.27	22.965		616.27	32.995			616.27	28.838			616.27	22.295			616.07	15.3476
616.47	23.006		616.47	33.014			616.47	28.799			616.47	22.294			616.27	15.3166
616.68	23.021		616.68	33.095			616.68	28.762			616.68	22.267			616.47	15.2887
616.88	23.001		616.88	33.143			616.88	28.721			616.88	22.236			616.68	15.2266
617.08	22.954		617.08	33.186			617.08	28.69			617.08	22.219			616.88	15.2206
617.28	22.907		617.28	33.226			617.28	28.66			617.28	22.202			617.08	15.2607
617.48	22.867		617.48	33.232			617.48	28.639			617.48	22.221			617.28	15.3137
617.68	22.838		617.68	33.206			617.68	28.64			617.68	22.272			617.48	15.3736
617.89	22.819		617.89	33.167			617.89	28.62			617.89	22.282			617.68	15.4406
618.09	22.794		618.09	33.12			618.09	28.595			618.09	22.314			617.89	15.4907
618.29	22.796		618.29	33.036			618.29	28.558			618.29	22.322			618.09	15.4796
618.49	22.808		618.49	33.01			618.49	28.515			618.49	22.302			618.29	15.4436
618.69	22.829		618.69	33.034			618.69	28.485			618.69	22.275			618.49	15.3986
618.89	22.821		618.89	33.099			618.89	28.432			618.89	22.246			618.69	15.3326
619.09	22.782		619.09	33.168			619.09	28.397			619.09	22.203			618.89	15.3226
619.3	22.736		619.3	33.225			619.3	28.387			619.3	22.211			619.09	15.3326
619.5	22.683		619.5	33.248			619.5	28.343			619.5	22.196			619.3	15.3766
619.7	22.621		619.7	33.22			619.7	28.33			619.7	22.205			619.5	15.4286
619.9	22.575		619.9	33.172			619.9	28.308			619.9	22.254			619.7	15.4796
620.1	22.536		620.1	33.087			620.1	28.285			620.1	22.259			619.9	15.5246
620.3	22.526		620.3	33.014			620.3	28.251			620.3	22.271			620.1	15.5427
620.5	22.531		620.5	32.949			620.5	28.22			620.5	22.266			620.3	15.5447
620.71	22.561		620.71	32.936			620.71	28.186			620.71	22.237			620.5	15.5116
620.91	22.579		620.91	32.997			620.91	28.183			620.91	22.202			620.71	15.4926
621.11	22.591		621.11	33.087			621.11	28.146			621.11	22.177			620.91	15.4647
621.31	22.555		621.31	33.168			621.31	28.107			621.31	22.157			621.11	15.4617
621.51	22.506		621.51	33.234			621.51	28.104			621.51	22.148			621.31	15.4787
621.71	22.463		621.71	33.262			621.71	28.105			621.71	22.173			621.51	15.4837
621.91	22.415		621.91	33.236			621.91	28.09			621.91	22.196			621.71	15.5517
622.11	22.389		622.11	33.226			622.11	28.087			622.11	22.252			621.91	15.6326
622.32	22.387		622.32	33.173			622.32	28.066			622.32	22.275			622.11	15.6626
622.52	22.392		622.52	33.097			622.52	28.047			622.52	22.278			622.32	15.6677
622.72	22.411		622.72	33.054			622.72	28.016			622.72	22.274			622.52	15.6626
622.92	22.45		622.92	33.086			622.92	27.994			622.92	22.263			622.72	15.6276
623.12	22.475		623.12	33.158			623.12	27.943			623.12	22.244			622.92	15.5637
623.32	22.449		623.32	33.225			623.32	27.914			623.32	22.219			623.12	15.5107
623.52	22.42		623.52	33.318			623.52	27.867			623.52	22.198			623.32	15.4907
623.72	22.36		623.72	33.364			623.72	27.846			623.72	22.206			623.52	15.5067
623.93	22.319		623.93	33.375			623.93	27.826			623.93	22.222			623.72	15.5396
624.13	22.276		624.13	33.356			624.13	27.782			624.13	22.24			623.93	15.5997
624.33	22.228		624.33	33.306			624.33	27.76			624.33	22.272			624.13	15.6686
624.53	22.216		624.53	33.261			624.53	27.724			624.53	22.293			624.33	15.6927
624.73	22.221		624.73	33.19			624.73	27.711			624.73	22.315			624.53	15.6876
624.93	22.218		624.93	33.174			624.93	27.656			624.93	22.319			624.73	15.6857
625.13	22.244		625.13	33.203			625.13	27.636			625.13	22.313			624.93	15.6667
625.33	22.268		625.33	33.317			625.33	27.615			625.33	22.306			625.13	15.6266
625.53	22.249		625.53	33.381			625.53	27.578			625.53	22.271			625.33	15.6127
625.74	22.207		625.74	33.446			625.74	27.562			625.74	22.269			625.53	15.6076
625.94	22.181		625.94	33.517			625.94	27.53			625.94	22.286			625.74	15.6336
626.14	22.141		626.14	33.523			626.14	27.51			626.14	22.292			625.94	15.6697
626.34	22.106		626.34	33.507			626.34	27.496			626.34	22.284			626.14	15.7206
626.54	22.073		626.54	33.467			626.54	27.49			626.54	22.318			626.34	15.7876
626.74	22.078		626.74	33.403			626.74	27.506			626.74	22.358			626.54	15.8456
626.94	22.097		626.94	33.376			626.94	27.487			626.94	22.384			626.74	15.8676
627.14	22.127		627.14	33.36			627.14	27.47			627.14	22.381			626.94	15.8616
627.34	22.139		627.34	33.384			627.34	27.429			627.34	22.364			627.14	15.8456
627.54	22.177		627.54	33.446			627.54	27.428			627.54	22.341			627.34	15.8226
627.74	22.184		627.74	33.523			627.74	27.39			627.74	22.309			627.54	15.7827
627.95	22.144		627.95	33.583			627.95	27.365			627.95	22.293			627.74	15.7627
628.15	22.09		628.15	33.649			628.15	27.36			628.15	22.296			627.95	15.7597
628.35	22.049		628.35	33.661			628.35	27.352			628.35	22.291			628.15	15.7767
628.55	21.993		628.55	33.627			628.55	27.352			628.55	22.285			628.35	15.8077
628.75	21.953		628.75	33.569			628.75	27.355			628.75	22.32			628.55	15.8416
628.95	21.94		628.95	33.508			628.95	27.371			628.95	22.373			628.75	15.8727
629.15	21.963		629.15	33.458			629.15	27.369			629.15	22.402			628.95	15.8817
629.35	21.983		629.35	33.426			629.35	27.353			629.35	22.397			629.15	15.8516
629.55	22.011		629.55	33.425			629.55	27.342			629.55	22.374			629.35	15.8286
629.75	22.023		629.75	33.461			629.75	27.322			629.75	22.333			629.55	15.8126
629.95	22.029		629.95	33.551			629.95	27.297			629.95	22.301			629.75	15.7827
630.15	22.014		630.15	33.615			630.15	27.26			630.15	22.283			629.95	15.7456
630.35	21.953		630.35	33.664			630.35	27.229			630.35	22.265			630.15	15.7597
630.56	21.919		630.56	33.667			630.56	27.22			630.56	22.266			630.35	15.7507
630.76	21.904		630.76	33.633			630.76	27.181			630.76	22.27			630.56	15.7947
630.96	21.875		630.96	33.612			630.96	27.188			630.96	22.316			630.76	15.8597
631.16	21.869		631.16	33.559			631.16	27.186			631.16	22.359			630.96	15.9026
631.36	21.879		631.36	33.506			631.36	27.148			631.36	22.394			631.16	15.9427
631.56	21.896		631.56	33.467			631.56	27.121			631.56	22.4			631.36	15.9647
631.76	21.924		631.76	33.472			631.76	27.09			631.76	22.395			631.56	15.9576
631.96	21.927		631.96	33.518			631.96	27.047			631.96	22.367			631.76	15.9457
632.16	21.935		632.16	33.603			632.16	27.002			632.16	22.34			631.96	15.9116
632.36	21.922		632.36	33.678			632.36	26.975			632.36	22.339			632.16	15.8857
632.56	21.91		632.56	33.719			632.56	26.972			632.56	22.327			632.36	15.8687
632.76	21.857		632.76	33.74			632.76	26.977			632.76	22.332			632.56	15.8947
632.96	21.839		632.96	33.724			632.96	26.983			632.96	22.357			632.76	15.9156
633.16	21.826		633.16	33.686			633.16	26.986			633.16	22.387			632.96	15.9777
633.36	21.808		633.36	33.639			633.36	27			633.36	22.432			633.16	16.0116
633.56	21.804		633.56	33.569			633.56	27			633.56	22.448			633.36	16.0526
633.76	21.83		633.76	33.538			633.76	26.99			633.76	22.46			633.56	16.0666
633.96	21.85		633.96	33.556			633.96	27.014			633.96	22.444			633.76	16.0367
634.17	21.886		634.17	33.604			634.17	26.984			634.17	22.435			633.96	16.0017
634.37	21.887		634.37	33.649			634.37	26.977			634.37	22.412			634.17	15.9826
634.57	21.897		634.57	33.701			634.57	26.96			634.57	22.397			634.37	15.9617
634.77	21.871		634.77	33.71			634.77	26.96			634.77	22.366			634.57	15.9606
634.97	21.838		634.97	33.721			634.97	26.941			634.97	22.358			634.77	15.9726
635.17	21.781		635.17	33.684			635.17	26.922			635.17	22.374			634.97	16.0067
635.37	21.75		635.37	33.645			635.37	26.907			635.37	22.406			635.17	16.0496
635.57	21.734		635.57	33.597			635.57	26.916			635.57	22.454			635.37	16.0816
635.77	21.715		635.77	33.544			635.77	26.911			635.77	22.488			635.57	16.1437
635.97	21.736		635.97	33.508			635.97	26.911			635.97	22.503			635.77	16.1877
636.17	21.778		636.17	33.51			636.17	26.896			636.17	22.515			635.97	16.1957
636.37	21.782		636.37	33.506			636.37	26.854			636.37	22.51			636.17	16.1776
636.57	21.814		636.57	33.543			636.57	26.809			636.57	22.495			636.37	16.1637
636.77	21.813		636.77	33.585			636.77	26.796			636.77	22.469			636.57	16.1736
636.97	21.811		636.97	33.68			636.97	26.785			636.97	22.44			636.77	16.1287
637.17	21.781		637.17	33.704			637.17	26.762			637.17	22.429			636.97	16.1227
637.37	21.733		637.37	33.728			637.37	26.74			637.37	22.447			637.17	16.1237
637.57	21.684		637.57	33.711			637.57	26.731			637.57	22.485			637.37	16.1287
637.77	21.671		637.77	33.678			637.77	26.743			637.77	22.505			637.57	16.1536
637.97	21.662		637.97	33.622			637.97	26.741			637.97	22.505			637.77	16.1727
638.17	21.684		638.17	33.595			638.17	26.712			638.17	22.51			637.97	16.2066
638.37	21.716		638.37	33.578			638.37	26.704			638.37	22.511			638.17	16.2056
638.57	21.739		638.57	33.582			638.57	26.69			638.57	22.501			638.37	16.2036
638.77	21.757		638.77	33.593			638.77	26.661			638.77	22.477			638.57	16.1697
638.97	21.774		638.97	33.635			638.97	26.64			638.97	22.449			638.77	16.1587
639.17	21.779		639.17	33.684			639.17	26.636			639.17	22.422			638.97	16.1617
639.37	21.757		639.37	33.74			639.37	26.617			639.37	22.398			639.17	16.1347
639.57	21.708		639.57	33.716			639.57	26.577			639.57	22.399			639.37	16.1517
639.77	21.655		639.77	33.721			639.77	26.598			639.77	22.432			639.57	16.1587
639.97	21.643		639.97	33.711			639.97	26.596			639.97	22.445			639.77	16.1796
640.17	21.651		640.17	33.695			640.17	26.642			640.17	22.467			639.97	16.2206
640.37	21.66		640.37	33.676			640.37	26.641			640.37	22.498			640.17	16.2547
640.57	21.679		640.57	33.685			640.57	26.658			640.57	22.533			640.37	16.2876
640.77	21.681		640.77	33.681			640.77	26.671			640.77	22.553			640.57	16.2977
640.97	21.688		640.97	33.703			640.97	26.664			640.97	22.549			640.77	16.3056
641.17	21.701		641.17	33.74			641.17	26.639			641.17	22.531			640.97	16.2706
641.37	21.693		641.37	33.816			641.37	26.611			641.37	22.506			641.17	16.2696
641.57	21.68		641.57	33.88			641.57	26.595			641.57	22.481			641.37	16.2636
641.77	21.65		641.77	33.922			641.77	26.579			641.77	22.489			641.57	16.2777
641.97	21.608		641.97	33.917			641.97	26.561			641.97	22.5			641.77	16.2917
642.17	21.572		642.17	33.913			642.17	26.549			642.17	22.495			641.97	16.2996
642.37	21.57		642.37	33.895			642.37	26.55			642.37	22.515			642.17	16.3366
642.57	21.563		642.57	33.852			642.57	26.558			642.57	22.548			642.37	16.3797
642.77	21.56		642.77	33.818			642.77	26.535			642.77	22.569			642.57	16.4156
642.97	21.568		642.97	33.81			642.97	26.527			642.97	22.575			642.77	16.4356
643.17	21.579		643.17	33.796			643.17	26.501			643.17	22.568			642.97	16.4287
643.37	21.613		643.37	33.829			643.37	26.481			643.37	22.545			643.17	16.4206
643.57	21.618		643.57	33.87			643.57	26.432			643.57	22.51			643.37	16.4027
643.77	21.606		643.77	33.919			643.77	26.402			643.77	22.485			643.57	16.4066
643.97	21.582		643.97	33.934			643.97	26.37			643.97	22.481			643.77	16.3866
644.17	21.556		644.17	33.959			644.17	26.371			644.17	22.479			643.97	16.4077
644.37	21.53		644.37	33.948			644.37	26.354			644.37	22.469			644.17	16.3907
644.57	21.52		644.57	33.964			644.57	26.359			644.57	22.499			644.37	16.4077
644.77	21.505		644.77	33.943			644.77	26.383			644.77	22.529			644.57	16.4547
644.97	21.493		644.97	33.929			644.97	26.372			644.97	22.538			644.77	16.4846
645.17	21.5		645.17	33.911			645.17	26.354			645.17	22.553			644.97	16.5106
645.37	21.498		645.37	33.891			645.37	26.329			645.37	22.543			645.17	16.5226
645.57	21.51		645.57	33.909			645.57	26.307			645.57	22.536			645.37	16.5387
645.77	21.534		645.77	33.956			645.77	26.297			645.77	22.527			645.57	16.5546
645.97	21.532		645.97	33.979			645.97	26.265			645.97	22.507			645.77	16.5496
646.16	21.534		646.16	34.006			646.16	26.251			646.16	22.499			645.97	16.5436
646.36	21.536		646.36	34.054			646.36	26.248			646.36	22.496			646.16	16.5447
646.56	21.536		646.56	34.088			646.56	26.252			646.56	22.502			646.36	16.5367
646.76	21.521		646.76	34.072			646.76	26.252			646.76	22.513			646.56	16.5406
646.96	21.487		646.96	34.061			646.96	26.244			646.96	22.544			646.76	16.5617
647.16	21.474		647.16	34.015			647.16	26.235			647.16	22.555			646.96	16.5666
647.36	21.489		647.36	34.002			647.36	26.237			647.36	22.572			647.16	16.5576
647.56	21.518		647.56	33.986			647.56	26.236			647.56	22.598			647.36	16.6016
647.76	21.542		647.76	33.994			647.76	26.246			647.76	22.62			647.56	16.5997
647.96	21.575		647.96	34.013			647.96	26.252			647.96	22.618			647.76	16.6066
648.16	21.594		648.16	34.03			648.16	26.245			648.16	22.617			647.96	16.6027
648.36	21.599		648.36	34.05			648.36	26.211			648.36	22.613			648.16	16.5926
648.56	21.614		648.56	34.096			648.56	26.222			648.56	22.603			648.36	16.6027
648.76	21.616		648.76	34.111			648.76	26.209			648.76	22.598			648.56	16.5977
648.96	21.591		648.96	34.102			648.96	26.215			648.96	22.59			648.76	16.5926
649.16	21.564		649.16	34.086			649.16	26.201			649.16	22.564			648.96	16.6177
649.36	21.543		649.36	34.075			649.36	26.194			649.36	22.584			649.16	16.6317
649.56	21.537		649.56	34.041			649.56	26.195			649.56	22.598			649.36	16.6557
649.75	21.532		649.75	34.034			649.75	26.205			649.75	22.609			649.56	16.6847
649.95	21.523		649.95	34.016			649.95	26.193			649.95	22.626			649.75	16.7286
650.15	21.521		650.15	34.022			650.15	26.185			650.15	22.626			649.95	16.7236
650.35	21.534		650.35	34.041			650.35	26.177			650.35	22.611			650.15	16.7567
650.55	21.545		650.55	34.077			650.55	26.159			650.55	22.628			650.35	16.7717
650.75	21.554		650.75	34.113			650.75	26.145			650.75	22.628			650.55	16.7616
650.95	21.56		650.95	34.132			650.95	26.147			650.95	22.605			650.75	16.7777
651.15	21.53		651.15	34.13			651.15	26.126			651.15	22.596			650.95	16.7706
651.35	21.5		651.35	34.131			651.35	26.112			651.35	22.589			651.15	16.7646
651.55	21.466		651.55	34.105			651.55	26.091			651.55	22.597			651.35	16.7706
651.75	21.469		651.75	34.103			651.75	26.11			651.75	22.64			651.55	16.8016
651.95	21.473		651.95	34.075			651.95	26.125			651.95	22.657			651.75	16.8127
652.15	21.483		652.15	34.075			652.15	26.149			652.15	22.665			651.95	16.8217
652.34	21.499		652.34	34.07			652.34	26.151			652.34	22.676			652.15	16.8346
652.54	21.528		652.54	34.08			652.54	26.138			652.54	22.683			652.34	16.8467
652.74	21.536		652.74	34.079			652.74	26.12			652.74	22.677			652.54	16.8286
652.94	21.53		652.94	34.083			652.94	26.113			652.94	22.668			652.74	16.8157
653.14	21.536		653.14	34.091			653.14	26.094			653.14	22.635			652.94	16.8007
653.34	21.518		653.34	34.09			653.34	26.065			653.34	22.606			653.14	16.7956
653.54	21.495		653.54	34.128			653.54	26.062			653.54	22.621			653.34	16.7917
653.74	21.472		653.74	34.121			653.74	26.041			653.74	22.611			653.54	16.7897
653.94	21.444		653.94	34.124			653.94	26.052			653.94	22.623			653.74	16.8136
654.14	21.433		654.14	34.111			654.14	26.045			654.14	22.628			653.94	16.8157
654.33	21.4		654.33	34.096			654.33	26.043			654.33	22.63			654.14	16.8046
654.53	21.394		654.53	34.097			654.53	26.025			654.53	22.626			654.33	16.8127
654.73	21.417		654.73	34.1			654.73	26.004			654.73	22.632			654.53	16.8087
654.93	21.434		654.93	34.101			654.93	25.993			654.93	22.64			654.73	16.8007
655.13	21.445		655.13	34.099			655.13	26.008			655.13	22.645			654.93	16.8037
655.33	21.469		655.33	34.126			655.33	26.015			655.33	22.647			655.13	16.8136
655.53	21.474		655.53	34.151			655.53	26.013			655.53	22.662			655.33	16.8286
655.73	21.469		655.73	34.18			655.73	26.022			655.73	22.671			655.53	16.8447
655.93	21.484		655.93	34.191			655.93	26.029			655.93	22.677			655.73	16.8686
656.12	21.477		656.12	34.156			656.12	26.026			656.12	22.669			655.93	16.8746
656.32	21.469		656.32	34.147			656.32	26.033			656.32	22.68			656.12	16.9117
656.52	21.468		656.52	34.138			656.52	26.02			656.52	22.686			656.32	16.9306
656.72	21.472		656.72	34.14			656.72	26.02			656.72	22.704			656.52	16.9517
656.92	21.488		656.92	34.136			656.92	26.035			656.92	22.701			656.72	16.9586
657.12	21.501		657.12	34.145			657.12	26.04			657.12	22.714			656.92	16.9687
657.32	21.492		657.32	34.155			657.32	26.049			657.32	22.724			657.12	16.9846
657.52	21.47		657.52	34.178			657.52	26.075			657.52	22.723			657.32	16.9987
657.72	21.483		657.72	34.214			657.72	26.07			657.72	22.72			657.52	16.9897
657.91	21.501		657.91	34.238			657.91	26.088			657.91	22.729			657.72	17.0166
658.11	21.508		658.11	34.261			658.11	26.075			658.11	22.717			657.91	17.0256
658.31	21.515		658.31	34.288			658.31	26.064			658.31	22.717			658.11	17.0286
658.51	21.495		658.51	34.29			658.51	26.054			658.51	22.716			658.31	17.0477
658.71	21.499		658.71	34.296			658.71	26.038			658.71	22.716			658.51	17.0726
658.91	21.495		658.91	34.308			658.91	26.022			658.91	22.726			658.71	17.0857
659.11	21.491		659.11	34.298			659.11	26.04			659.11	22.731			658.91	17.0767
659.3	21.495		659.3	34.32			659.3	26.057			659.3	22.736			659.11	17.0977
659.5	21.497		659.5	34.328			659.5	26.045			659.5	22.757			659.3	17.1186
659.7	21.505		659.7	34.337			659.7	26.036			659.7	22.751			659.5	17.1177
659.9	21.523		659.9	34.365			659.9	26.019			659.9	22.755			659.7	17.1246
660.1	21.549		660.1	34.389			660.1	25.994			660.1	22.742			659.9	17.1407
660.3	21.546		660.3	34.412			660.3	25.967			660.3	22.725			660.1	17.1686
660.5	21.523		660.5	34.402			660.5	25.919			660.5	22.702			660.3	17.1736
660.69	21.512		660.69	34.415			660.69	25.898			660.69	22.686			660.5	17.1727
660.89	21.494		660.89	34.401			660.89	25.88			660.89	22.687			660.69	17.1927
661.09	21.475		661.09	34.414			661.09	25.87			661.09	22.693			660.89	17.1847
661.29	21.464		661.29	34.423			661.29	25.864			661.29	22.706			661.09	17.2056
661.49	21.464		661.49	34.427			661.49	25.862			661.49	22.728			661.29	17.2236
661.69	21.47		661.69	34.442			661.69	25.872			661.69	22.727			661.49	17.2567
661.89	21.472		661.89	34.431			661.89	25.856			661.89	22.738			661.69	17.2397
662.08	21.466		662.08	34.422			662.08	25.851			662.08	22.73			661.89	17.2286
662.28	21.456		662.28	34.433			662.28	25.851			662.28	22.735			662.08	17.2337
662.48	21.438		662.48	34.45			662.48	25.851			662.48	22.721			662.28	17.2286
662.68	21.437		662.68	34.45			662.68	25.832			662.68	22.73			662.48	17.2206
662.88	21.436		662.88	34.463			662.88	25.837			662.88	22.728			662.68	17.2036
663.08	21.421		663.08	34.497			663.08	25.817			663.08	22.735			662.88	17.1937
663.27	21.43		663.27	34.493			663.27	25.811			663.27	22.751			663.08	17.2006
663.47	21.421		663.47	34.502			663.47	25.8			663.47	22.738			663.27	17.1907
663.67	21.428		663.67	34.511			663.67	25.81			663.67	22.743			663.47	17.1996
663.87	21.426		663.87	34.511			663.87	25.814			663.87	22.742			663.67	17.1907
664.07	21.426		664.07	34.516			664.07	25.828			664.07	22.742			663.87	17.1716
664.27	21.437		664.27	34.526			664.27	25.81			664.27	22.755			664.07	17.1847
664.46	21.462		664.46	34.551			664.46	25.827			664.46	22.759			664.27	17.2077
664.66	21.473		664.66	34.605			664.66	25.837			664.66	22.781			664.46	17.2157
664.86	21.489		664.86	34.634			664.86	25.837			664.86	22.786			664.66	17.2376
665.06	21.503		665.06	34.643			665.06	25.835			665.06	22.795			664.86	17.2537
665.26	21.5		665.26	34.675			665.26	25.849			665.26	22.787			665.06	17.2597
665.45	21.491		665.45	34.679			665.45	25.842			665.45	22.797			665.26	17.2687
665.65	21.489		665.65	34.669			665.65	25.863			665.65	22.795			665.45	17.2846
665.85	21.472		665.85	34.667			665.85	25.885			665.85	22.784			665.65	17.3067
666.05	21.482		666.05	34.651			666.05	25.908			666.05	22.808			665.85	17.3417
666.25	21.484		666.25	34.632			666.25	25.923			666.25	22.809			666.05	17.3677
666.45	21.482		666.45	34.62			666.45	25.925			666.45	22.82			666.25	17.3787
666.64	21.477		666.64	34.613			666.64	25.926			666.64	22.827			666.45	17.3937
666.84	21.461		666.84	34.618			666.84	25.94			666.84	22.849			666.64	17.3797
667.04	21.47		667.04	34.63			667.04	25.924			667.04	22.84			666.84	17.3677
667.24	21.489		667.24	34.639			667.24	25.912			667.24	22.839			667.04	17.3647
667.44	21.495		667.44	34.655			667.44	25.912			667.44	22.854			667.24	17.3246
667.63	21.491		667.63	34.659			667.63	25.909			667.63	22.844			667.44	17.3357
667.83	21.489		667.83	34.671			667.83	25.894			667.83	22.853			667.63	17.3417
668.03	21.491		668.03	34.694			668.03	25.9			668.03	22.864			667.83	17.3477
668.23	21.497		668.23	34.713			668.23	25.899			668.23	22.866			668.03	17.3686
668.43	21.504		668.43	34.714			668.43	25.884			668.43	22.872			668.23	17.3847
668.62	21.484		668.62	34.691			668.62	25.871			668.62	22.858			668.43	17.3907
668.82	21.47		668.82	34.662			668.82	25.845			668.82	22.858			668.62	17.3916
669.02	21.474		669.02	34.649			669.02	25.827			669.02	22.842			668.82	17.3976
669.22	21.494		669.22	34.647			669.22	25.832			669.22	22.83			669.02	17.4117
669.42	21.518		669.42	34.645			669.42	25.812			669.42	22.829			669.22	17.4107
669.61	21.507		669.61	34.638			669.61	25.805			669.61	22.839			669.42	17.4276
669.81	21.481		669.81	34.607			669.81	25.793			669.81	22.817			669.61	17.4476
670.01	21.461		670.01	34.588			670.01	25.78			670.01	22.788			669.81	17.4457
670.21	21.443		670.21	34.596			670.21	25.751			670.21	22.792			670.01	17.4367
670.4	21.428		670.4	34.578			670.4	25.735			670.4	22.779			670.21	17.4066
670.6	21.426		670.6	34.554			670.6	25.708			670.6	22.77			670.4	17.4117
670.8	21.407		670.8	34.548			670.8	25.701			670.8	22.779			670.6	17.3976
671	21.386		671	34.539			671	25.688			671	22.781			670.8	17.3997
671.2	21.403		671.2	34.555			671.2	25.698			671.2	22.8			671	17.4137
671.39	21.408		671.39	34.555			671.39	25.712			671.39	22.799			671.2	17.4407
671.59	21.42		671.59	34.562			671.59	25.75			671.59	22.839			671.39	17.4627
671.79	21.421		671.79	34.553			671.79	25.739			671.79	22.861			671.59	17.4747
671.99	21.414		671.99	34.552			671.99	25.73			671.99	22.848			671.79	17.5097
672.18	21.432		672.18	34.555			672.18	25.752			672.18	22.856			671.99	17.5187
672.38	21.466		672.38	34.576			672.38	25.755			672.38	22.862			672.18	17.5127
672.58	21.489		672.58	34.611			672.58	25.755			672.58	22.874			672.38	17.5316
672.78	21.504		672.78	34.611			672.78	25.766			672.78	22.874			672.58	17.5397
672.98	21.508		672.98	34.615			672.98	25.776			672.98	22.876			672.78	17.5666
673.17	21.515		673.17	34.632			673.17	25.788			673.17	22.875			672.98	17.5707
673.37	21.516		673.37	34.613			673.37	25.783			673.37	22.851			673.17	17.5887
673.57	21.513		673.57	34.596			673.57	25.79			673.57	22.873			673.37	17.6007
673.77	21.484		673.77	34.558			673.77	25.775			673.77	22.868			673.57	17.6117
673.96	21.49		673.96	34.557			673.96	25.756			673.96	22.894			673.77	17.6117
674.16	21.468		674.16	34.542			674.16	25.712			674.16	22.878			673.96	17.6366
674.36	21.458		674.36	34.526			674.36	25.713			674.36	22.872			674.16	17.6596
674.56	21.463		674.56	34.504			674.56	25.723			674.56	22.883			674.36	17.6647
674.75	21.464		674.75	34.477			674.75	25.685			674.75	22.87			674.56	17.6637
674.95	21.459		674.95	34.464			674.95	25.66			674.95	22.85			674.75	17.6746
675.15	21.456		675.15	34.45			675.15	25.64			675.15	22.844			674.95	17.6766
675.35	21.458		675.35	34.46			675.35	25.642			675.35	22.835			675.15	17.6446
675.54	21.478		675.54	34.475			675.54	25.635			675.54	22.835			675.35	17.6207
675.74	21.465		675.74	34.474			675.74	25.631			675.74	22.844			675.54	17.5956
675.94	21.469		675.94	34.498			675.94	25.633			675.94	22.864			675.74	17.5717
676.14	21.478		676.14	34.523			676.14	25.634			676.14	22.856			675.94	17.5857
676.33	21.479		676.33	34.544			676.33	25.643			676.33	22.867			676.14	17.5677
676.53	21.469		676.53	34.54			676.53	25.66			676.53	22.869			676.33	17.5947
676.73	21.48		676.73	34.528			676.73	25.687			676.73	22.88			676.53	17.5937
676.92	21.508		676.92	34.548			676.92	25.68			676.92	22.904			676.73	17.5887
677.12	21.522		677.12	34.57			677.12	25.67			677.12	22.898			676.92	17.5866
677.32	21.525		677.32	34.606			677.32	25.674			677.32	22.909			677.12	17.6147
677.52	21.524		677.52	34.634			677.52	25.681			677.52	22.923			677.32	17.6036
677.71	21.542		677.71	34.664			677.71	25.688			677.71	22.928			677.52	17.5907
677.91	21.551		677.91	34.691			677.91	25.674			677.91	22.933			677.71	17.5956
678.11	21.543		678.11	34.723			678.11	25.676			678.11	22.942			677.91	17.5967
678.31	21.552		678.31	34.763			678.31	25.681			678.31	22.936			678.11	17.5937
678.5	21.558		678.5	34.783			678.5	25.677			678.5	22.932			678.31	17.5696
678.7	21.548		678.7	34.804			678.7	25.682			678.7	22.952			678.5	17.5567
678.9	21.557		678.9	34.803			678.9	25.696			678.9	22.962			678.7	17.5756
679.09	21.566		679.09	34.807			679.09	25.685			679.09	22.969			678.9	17.5746
679.29	21.575		679.29	34.823			679.29	25.676			679.29	22.983			679.09	17.5986
679.49	21.555		679.49	34.804			679.49	25.678			679.49	22.977			679.29	17.6267
679.69	21.558		679.69	34.799			679.69	25.672			679.69	22.984			679.49	17.6547
679.88	21.565		679.88	34.794			679.88	25.685			679.88	22.988			679.69	17.6787
680.08	21.581		680.08	34.81			680.08	25.685			680.08	22.993			679.88	17.7137
680.28	21.571		680.28	34.82			680.28	25.68			680.28	22.989			680.08	17.7556
680.47	21.586		680.47	34.845			680.47	25.676			680.47	23.003			680.28	17.7756
680.67	21.587		680.67	34.861			680.67	25.667			680.67	22.987			680.47	17.7767
680.87	21.571		680.87	34.867			680.87	25.645			680.87	22.984			680.67	17.7687
681.07	21.56		681.07	34.875			681.07	25.644			681.07	22.988			680.87	17.7616
681.26	21.561		681.26	34.882			681.26	25.65			681.26	22.97			681.07	17.7127
681.46	21.561		681.46	34.899			681.46	25.66			681.46	22.967			681.26	17.6886
681.66	21.546		681.66	34.918			681.66	25.664			681.66	22.974			681.46	17.6967
681.85	21.535		681.85	34.91			681.85	25.66			681.85	22.976			681.66	17.6987
682.05	21.551		682.05	34.928			682.05	25.677			682.05	23.003			681.85	17.7157
682.25	21.566		682.25	34.933			682.25	25.685			682.25	23.023			682.05	17.7447
682.44	21.57		682.44	34.933			682.44	25.691			682.44	23.021			682.25	17.7466
682.64	21.567		682.64	34.904			682.64	25.69			682.64	23.009			682.44	17.7846
682.84	21.579		682.84	34.91			682.84	25.683			682.84	23.009			682.64	17.7827
683.03	21.573		683.03	34.919			683.03	25.671			683.03	22.979			682.84	17.7887
683.23	21.587		683.23	34.958			683.23	25.675			683.23	22.977			683.03	17.7846
683.43	21.601		683.43	35.005			683.43	25.687			683.43	22.963			683.23	17.7756
683.63	21.608		683.63	35.037			683.63	25.688			683.63	22.965			683.43	17.7657
683.82	21.606		683.82	35.057			683.82	25.666			683.82	22.959			683.63	17.7577
684.02	21.569		684.02	35.078			684.02	25.667			684.02	22.969			683.82	17.7367
684.22	21.557		684.22	35.079			684.22	25.674			684.22	22.964			684.02	17.7187
684.41	21.554		684.41	35.083			684.41	25.691			684.41	22.977			684.22	17.7217
684.61	21.537		684.61	35.066			684.61	25.673			684.61	22.993			684.41	17.7376
684.81	21.529		684.81	35.059			684.81	25.688			684.81	23.021			684.61	17.7706
685	21.529		685	35.052			685	25.686			685	23.054			684.81	17.8187
685.2	21.55		685.2	35.055			685.2	25.692			685.2	23.085			685	17.8516
685.4	21.575		685.4	35.039			685.4	25.71			685.4	23.08			685.2	17.9137
685.59	21.589		685.59	35.031			685.59	25.713			685.59	23.09			685.4	17.9637
685.79	21.601		685.79	35.023			685.79	25.713			685.79	23.083			685.59	17.9846
685.99	21.6		685.99	35.011			685.99	25.684			685.99	23.076			685.79	18.0097
686.18	21.602		686.18	35.046			686.18	25.667			686.18	23.049			685.99	18.0307
686.38	21.593		686.38	35.07			686.38	25.666			686.38	23.05			686.18	17.9977
686.58	21.612		686.58	35.098			686.58	25.652			686.58	23.034			686.38	17.9717
686.77	21.594		686.77	35.112			686.77	25.656			686.77	23.026			686.58	17.9586
686.97	21.579		686.97	35.121			686.97	25.651			686.97	23.016			686.77	17.9476
687.17	21.58		687.17	35.098			687.17	25.674			687.17	22.991			686.97	17.9427
687.36	21.568		687.36	35.077			687.36	25.683			687.36	22.988			687.17	17.9506
687.56	21.569		687.56	35.048			687.56	25.684			687.56	22.986			687.36	17.9807
687.76	21.565		687.76	35.034			687.76	25.694			687.76	22.994			687.56	18.0157
687.95	21.563		687.95	35.04			687.95	25.702			687.95	23.017			687.76	18.0426
688.15	21.565		688.15	35.002			688.15	25.689			688.15	23.022			687.95	18.0776
688.35	21.561		688.35	34.982			688.35	25.68			688.35	23.006			688.15	18.1216
688.54	21.565		688.54	34.991			688.54	25.709			688.54	22.995			688.35	18.1186
688.74	21.574		688.74	35.015			688.74	25.703			688.74	22.994			688.54	18.1087
688.93	21.588		688.93	35.069			688.93	25.7			688.93	22.977			688.74	18.1287
689.13	21.597		689.13	35.098			689.13	25.687			689.13	22.97			688.93	18.1117
689.33	21.616		689.33	35.127			689.33	25.691			689.33	22.98			689.13	18.0827
689.52	21.614		689.52	35.164			689.52	25.707			689.52	22.982			689.33	18.0426
689.72	21.585		689.72	35.172			689.72	25.676			689.72	22.989			689.52	18.0256
689.92	21.586		689.92	35.159			689.92	25.677			689.92	23.002			689.72	18.0277
690.11	21.567		690.11	35.136			690.11	25.682			690.11	23.027			689.92	18.0247
690.31	21.558		690.31	35.083			690.31	25.669			690.31	23.043			690.11	18.0546
690.51	21.55		690.51	35.039			690.51	25.652			690.51	23.061			690.31	18.0937
690.7	21.557		690.7	35.028			690.7	25.665			690.7	23.077			690.51	18.1136
690.9	21.588		690.9	35.016			690.9	25.671			690.9	23.115			690.7	18.1686
691.09	21.62		691.09	35.011			691.09	25.632			691.09	23.117			690.9	18.2036
691.29	21.644		691.29	34.997			691.29	25.639			691.29	23.101			691.09	18.2096
691.49	21.66		691.49	34.994			691.49	25.62			691.49	23.084			691.29	18.2127
691.68	21.678		691.68	35.013			691.68	25.587			691.68	23.05			691.49	18.2337
691.88	21.687		691.88	35.064			691.88	25.577			691.88	23.042			691.68	18.2096
692.08	21.663		692.08	35.071			692.08	25.539			692.08	23.02			691.88	18.1746
692.27	21.66		692.27	35.093			692.27	25.55			692.27	23.013			692.08	18.1377
692.47	21.621		692.47	35.083			692.47	25.534			692.47	23.006			692.27	18.1007
692.66	21.611		692.66	35.074			692.66	25.545			692.66	23.017			692.47	18.1106
692.86	21.596		692.86	35.054			692.86	25.577			692.86	23.032			692.66	18.1257
693.06	21.605		693.06	35.021			693.06	25.609			693.06	23.047			692.86	18.1536
693.25	21.62		693.25	34.981			693.25	25.621			693.25	23.079			693.06	18.2236
693.45	21.631		693.45	34.96			693.45	25.643			693.45	23.098			693.25	18.2627
693.65	21.648		693.65	34.937			693.65	25.666			693.65	23.122			693.45	18.3127
693.84	21.652		693.84	34.939			693.84	25.653			693.84	23.14			693.65	18.3737
694.04	21.659		694.04	34.956			694.04	25.657			694.04	23.124			693.84	18.4036
694.23	21.656		694.23	34.99			694.23	25.669			694.23	23.134			694.04	18.3737
694.43	21.665		694.43	35.019			694.43	25.637			694.43	23.086			694.23	18.3407
694.63	21.681		694.63	35.058			694.63	25.623			694.63	23.069			694.43	18.3087
694.82	21.67		694.82	35.097			694.82	25.611			694.82	23.043			694.63	18.2517
695.02	21.647		695.02	35.141			695.02	25.621			695.02	23.03			694.82	18.1817
695.21	21.62		695.21	35.142			695.21	25.612			695.21	23.004			695.02	18.1306
695.41	21.594		695.41	35.139			695.41	25.611			695.41	23.009			695.21	18.0857
695.61	21.551		695.61	35.091			695.61	25.607			695.61	23.034			695.41	18.0806
695.8	21.533		695.8	35.034			695.8	25.623			695.8	23.044			695.61	18.0677
696	21.513		696	34.962			696	25.603			696	23.044			695.8	18.0986
696.19	21.531		696.19	34.924			696.19	25.617			696.19	23.071			696	18.1566
696.39	21.559		696.39	34.891			696.39	25.635			696.39	23.082			696.19	18.2277
696.59	21.591		696.59	34.872			696.59	25.635			696.59	23.099			696.39	18.2756
696.78	21.633		696.78	34.905			696.78	25.638			696.78	23.106			696.59	18.3166
696.98	21.655		696.98	34.934			696.98	25.634			696.98	23.109			696.78	18.3276
697.17	21.678		697.17	34.987			697.17	25.645			697.17	23.107			696.98	18.3336
697.37	21.685		697.37	35.042			697.37	25.632			697.37	23.084			697.17	18.3207
697.56	21.688		697.56	35.075			697.56	25.625			697.56	23.059			697.37	18.3056
697.76	21.678		697.76	35.123			697.76	25.597			697.76	23.048			697.56	18.2507
697.96	21.639		697.96	35.134			697.96	25.571			697.96	23.033			697.76	18.2277
698.15	21.627		698.15	35.142			698.15	25.579			698.15	23.018			697.96	18.1877
698.35	21.594		698.35	35.134			698.35	25.586			698.35	23.031			698.15	18.1946
698.54	21.584		698.54	35.116			698.54	25.622			698.54	23.067			698.35	18.2036
698.74	21.566		698.74	35.071			698.74	25.652			698.74	23.103			698.54	18.2376
698.93	21.56		698.93	35.027			698.93	25.664			698.93	23.128			698.74	18.2747
699.13	21.585		699.13	35.004			699.13	25.677			699.13	23.16			698.93	18.3346
699.33	21.603		699.33	34.997			699.33	25.684			699.33	23.15			699.13	18.4407
699.52	21.636		699.52	35.033			699.52	25.676			699.52	23.14			699.33	18.5187
699.72	21.666		699.72	35.095			699.72	25.66			699.72	23.134			699.52	18.5606
699.91	21.69		699.91	35.171			699.91	25.654			699.91	23.109			699.72	18.5636
700.11	21.695		700.11	35.246			700.11	25.618			700.11	23.074			699.91	18.5486
700.3	21.684		700.3	35.307			700.3	25.613			700.3	23.053			700.11	18.5176
700.5	21.681		700.5	35.365			700.5	25.622			700.5	23.034			700.3	18.4586
700.7	21.649		700.7	35.373			700.7	25.611			700.7	23.025			700.5	18.4206
700.89	21.624		700.89	35.397			700.89	25.618			700.89	23.037			700.7	18.3697
701.09	21.589		701.09	35.374			701.09	25.62			701.09	23.046			700.89	18.3737
701.28	21.566		701.28	35.327			701.28	25.62			701.28	23.073			701.09	18.3666
701.48	21.571		701.48	35.283			701.48	25.648			701.48	23.118			701.28	18.3836
701.67	21.576		701.67	35.228			701.67	25.674			701.67	23.166			701.48	18.4506
701.87	21.605		701.87	35.195			701.87	25.678			701.87	23.205			701.67	18.4957
702.06	21.631		702.06	35.179			702.06	25.705			702.06	23.247			701.87	18.5647
702.26	21.662		702.26	35.198			702.26	25.699			702.26	23.222			702.06	18.6147
702.46	21.727		702.46	35.242			702.46	25.686			702.46	23.235			702.26	18.6656
702.65	21.787		702.65	35.293			702.65	25.669			702.65	23.22			702.46	18.6766
702.85	21.827		702.85	35.368			702.85	25.646			702.85	23.173			702.65	18.6656
703.04	21.844		703.04	35.45			703.04	25.625			703.04	23.156			702.85	18.6207
703.24	21.835		703.24	35.53			703.24	25.597			703.24	23.122			703.04	18.5456
703.43	21.805		703.43	35.562			703.43	25.572			703.43	23.093			703.24	18.4897
703.63	21.773		703.63	35.557			703.63	25.573			703.63	23.09			703.43	18.4186
703.82	21.727		703.82	35.556			703.82	25.594			703.82	23.099			703.63	18.4017
704.02	21.671		704.02	35.506			704.02	25.589			704.02	23.109			703.82	18.3797
704.21	21.634		704.21	35.463			704.21	25.619			704.21	23.149			704.02	18.3746
704.41	21.614		704.41	35.383			704.41	25.655			704.41	23.191			704.21	18.4216
704.6	21.613		704.6	35.333			704.6	25.69			704.6	23.217			704.41	18.4496
704.8	21.641		704.8	35.29			704.8	25.714			704.8	23.281			704.6	18.5166
704.99	21.656		704.99	35.287			704.99	25.736			704.99	23.308			704.8	18.5746
705.19	21.709		705.19	35.325			705.19	25.754			705.19	23.328			704.99	18.6517
705.38	21.748		705.38	35.408			705.38	25.781			705.38	23.349			705.19	18.6946
705.58	21.802		705.58	35.477			705.58	25.765			705.58	23.293			705.38	18.7157
705.78	21.845		705.78	35.591			705.78	25.754			705.78	23.266			705.58	18.7047
705.97	21.871		705.97	35.695			705.97	25.751			705.97	23.249			705.78	18.6497
706.17	21.874		706.17	35.802			706.17	25.742			706.17	23.221			705.97	18.5887
706.36	21.865		706.36	35.858			706.36	25.731			706.36	23.202			706.17	18.4987
706.56	21.85		706.56	35.867			706.56	25.741			706.56	23.2			706.36	18.4536
706.75	21.801		706.75	35.815			706.75	25.738			706.75	23.199			706.56	18.4036
706.95	21.772		706.95	35.758			706.95	25.77			706.95	23.228			706.75	18.3516
707.14	21.766		707.14	35.662			707.14	25.78			707.14	23.286			706.95	18.3697
707.34	21.762		707.34	35.577			707.34	25.823			707.34	23.337			707.14	18.4156
707.53	21.774		707.53	35.496			707.53	25.859			707.53	23.389			707.34	18.4996
707.73	21.788		707.73	35.479			707.73	25.863			707.73	23.422			707.53	18.5657
707.92	21.821		707.92	35.428			707.92	25.849			707.92	23.426			707.73	18.6476
708.12	21.851		708.12	35.45			708.12	25.842			708.12	23.429			707.92	18.7346
708.31	21.872		708.31	35.481			708.31	25.81			708.31	23.407			708.12	18.7696
708.51	21.881		708.51	35.524			708.51	25.773			708.51	23.348			708.31	18.7837
708.7	21.87		708.7	35.573			708.7	25.722			708.7	23.291			708.51	18.7616
708.9	21.859		708.9	35.636			708.9	25.691			708.9	23.245			708.7	18.7286
709.09	21.819		709.09	35.669			709.09	25.669			709.09	23.223			708.9	18.6536
709.29	21.794		709.29	35.701			709.29	25.665			709.29	23.209			709.09	18.5636
709.48	21.737		709.48	35.688			709.48	25.651			709.48	23.201			709.29	18.5086
709.68	21.666		709.68	35.641			709.68	25.67			709.68	23.23			709.48	18.4777
709.87	21.624		709.87	35.578			709.87	25.698			709.87	23.261			709.68	18.4377
710.07	21.631		710.07	35.503			710.07	25.727			710.07	23.286			709.87	18.4496
710.26	21.64		710.26	35.394			710.26	25.791			710.26	23.333			710.07	18.4947
710.46	21.69		710.46	35.36			710.46	25.819			710.46	23.387			710.26	18.5456
710.65	21.747		710.65	35.338			710.65	25.831			710.65	23.43			710.46	18.5836
710.85	21.815		710.85	35.337			710.85	25.862			710.85	23.459			710.65	18.6647
711.04	21.895		711.04	35.384			711.04	25.853			711.04	23.459			710.85	18.7346
711.23	21.958		711.23	35.45			711.23	25.829			711.23	23.43			711.04	18.7917
711.43	21.993		711.43	35.51			711.43	25.794			711.43	23.381			711.23	18.8136
711.62	22.001		711.62	35.626			711.62	25.756			711.62	23.311			711.43	18.7936
711.82	22.002		711.82	35.724			711.82	25.724			711.82	23.248			711.62	18.7477
712.01	21.981		712.01	35.775			712.01	25.718			712.01	23.223			711.82	18.6626
712.21	21.964		712.21	35.807			712.21	25.713			712.21	23.189			712.01	18.5786
712.4	21.93		712.4	35.791			712.4	25.693			712.4	23.166			712.21	18.5037
712.6	21.857		712.6	35.744			712.6	25.687			712.6	23.196			712.4	18.4536
712.79	21.807		712.79	35.696			712.79	25.705			712.79	23.236			712.6	18.4407
712.99	21.76		712.99	35.605			712.99	25.743			712.99	23.278			712.79	18.4957
713.18	21.743		713.18	35.516			713.18	25.788			713.18	23.351			712.99	18.5707
713.38	21.775		713.38	35.464			713.38	25.819			713.38	23.406			713.18	18.6897
713.57	21.812		713.57	35.426			713.57	25.852			713.57	23.456			713.38	18.7966
713.77	21.878		713.77	35.44			713.77	25.881			713.77	23.498			713.57	18.8677
713.96	21.943		713.96	35.493			713.96	25.881			713.96	23.493			713.77	18.9526
714.15	22.025		714.15	35.555			714.15	25.865			714.15	23.481			713.96	19.0187
714.35	22.071		714.35	35.629			714.35	25.822			714.35	23.444			714.15	19.0367
714.54	22.08		714.54	35.723			714.54	25.749			714.54	23.362			714.35	19.0576
714.74	22.058		714.74	35.769			714.74	25.7			714.74	23.314			714.54	19.0146
714.93	21.997		714.93	35.785			714.93	25.681			714.93	23.274			714.74	18.9697
715.13	21.935		715.13	35.77			715.13	25.66			715.13	23.235			714.93	18.8967
715.32	21.89		715.32	35.745			715.32	25.674			715.32	23.237			715.13	18.8207
715.52	21.839		715.52	35.706			715.52	25.687			715.52	23.255			715.32	18.7376
715.71	21.796		715.71	35.63			715.71	25.726			715.71	23.305			715.52	18.7116
715.91	21.77		715.91	35.537			715.91	25.756			715.91	23.372			715.71	18.6637
716.1	21.772		716.1	35.458			716.1	25.822			716.1	23.442			715.91	18.6937
716.29	21.783		716.29	35.39			716.29	25.844			716.29	23.508			716.1	18.7966
716.49	21.837		716.49	35.356			716.49	25.872			716.49	23.565			716.29	18.8647
716.68	21.907		716.68	35.358			716.68	25.879			716.68	23.605			716.49	18.9627
716.88	21.942		716.88	35.388			716.88	25.87			716.88	23.618			716.68	19.0937
717.07	22.004		717.07	35.446			717.07	25.859			717.07	23.611			716.88	19.1607
717.27	22.046		717.27	35.56			717.27	25.838			717.27	23.544			717.07	19.2127
717.46	22.069		717.46	35.663			717.46	25.777			717.46	23.476			717.27	19.1967
717.65	22.089		717.65	35.778			717.65	25.766			717.65	23.42			717.46	19.1467
717.85	22.052		717.85	35.811			717.85	25.699			717.85	23.357			717.65	19.0756
718.04	21.998		718.04	35.808			718.04	25.653			718.04	23.313			717.85	18.9996
718.24	21.932		718.24	35.804			718.24	25.641			718.24	23.284			718.04	18.9156
718.43	21.848		718.43	35.754			718.43	25.665			718.43	23.271			718.24	18.8907
718.63	21.781		718.63	35.671			718.63	25.688			718.63	23.295			718.43	18.8686
718.82	21.739		718.82	35.598			718.82	25.745			718.82	23.342			718.63	18.8336
719.01	21.709		719.01	35.51			719.01	25.767			719.01	23.401			718.82	18.8546
719.21	21.707		719.21	35.454			719.21	25.821			719.21	23.453			719.01	18.9206
719.4	21.762		719.4	35.431			719.4	25.881			719.4	23.507			719.21	19.0077
719.6	21.847		719.6	35.464			719.6	25.93			719.6	23.58			719.4	19.0846
719.79	21.942		719.79	35.513			719.79	25.932			719.79	23.606			719.6	19.1686
719.98	22.029		719.98	35.596			719.98	25.943			719.98	23.622			719.79	19.2747
720.18	22.087		720.18	35.687			720.18	25.905			720.18	23.604			719.98	19.3336
720.37	22.117		720.37	35.794			720.37	25.865			720.37	23.534			720.18	19.3617
720.57	22.139		720.57	35.883			720.57	25.838			720.57	23.484			720.37	19.3536
720.76	22.107		720.76	35.943			720.76	25.802			720.76	23.429			720.57	19.2936
720.96	22.065		720.96	35.979			720.96	25.757			720.96	23.395			720.76	19.1916
721.15	22.017		721.15	35.984			721.15	25.729			721.15	23.369			720.96	19.0836
721.34	21.948		721.34	35.925			721.34	25.719			721.34	23.368			721.15	19.0166
721.54	21.875		721.54	35.859			721.54	25.771			721.54	23.403			721.34	18.9607
721.73	21.821		721.73	35.762			721.73	25.796			721.73	23.449			721.54	18.9186
721.93	21.809		721.93	35.694			721.93	25.865			721.93	23.522			721.73	18.9057
722.12	21.806		722.12	35.613			722.12	25.908			722.12	23.584			721.93	18.9407
722.31	21.817		722.31	35.551			722.31	25.952			722.31	23.647			722.12	19.0116
722.51	21.873		722.51	35.543			722.51	25.981			722.51	23.677			722.31	19.0877
722.7	21.926		722.7	35.586			722.7	25.984			722.7	23.67			722.51	19.1937
722.89	22.001		722.89	35.664			722.89	25.98			722.89	23.674			722.7	19.2487
723.09	22.054		723.09	35.792			723.09	25.966			723.09	23.629			722.89	19.3037
723.28	22.119		723.28	35.91			723.28	25.926			723.28	23.571			723.09	19.3656
723.48	22.127		723.48	35.993			723.48	25.872			723.48	23.506			723.28	19.3787
723.67	22.111		723.67	36.086			723.67	25.835			723.67	23.435			723.48	19.3447
723.86	22.079		723.86	36.141			723.86	25.81			723.86	23.381			723.67	19.2666
724.06	22.041		724.06	36.166			724.06	25.79			724.06	23.349			723.86	19.2127
724.25	21.972		724.25	36.142			724.25	25.804			724.25	23.339			724.06	19.1287
724.45	21.903		724.45	36.08			724.45	25.809			724.45	23.343			724.25	19.0357
724.64	21.852		724.64	35.978			724.64	25.812			724.64	23.365			724.45	18.9706
724.83	21.822		724.83	35.882			724.83	25.847			724.83	23.445			724.64	18.9736
725.03	21.817		725.03	35.82			725.03	25.904			725.03	23.519			724.83	18.9876
725.22	21.839		725.22	35.724			725.22	25.971			725.22	23.617			725.03	19.0376
725.41	21.878		725.41	35.685			725.41	26.005			725.41	23.678			725.22	19.1637
725.61	21.955		725.61	35.682			725.61	26.031			725.61	23.745			725.41	19.2556
725.8	22.034		725.8	35.732			725.8	26.04			725.8	23.776			725.61	19.3286
726	22.111		726	35.829			726	26.028			726	23.742			725.8	19.4197
726.19	22.17		726.19	35.924			726.19	25.964			726.19	23.709			726	19.4867
726.38	22.209		726.38	36.026			726.38	25.903			726.38	23.64			726.19	19.5376
726.58	22.201		726.58	36.097			726.58	25.827			726.58	23.56			726.38	19.5106
726.77	22.18		726.77	36.179			726.77	25.757			726.77	23.489			726.58	19.4437
726.96	22.122		726.96	36.18			726.96	25.695			726.96	23.427			726.77	19.3806
727.16	22.041		727.16	36.18			727.16	25.68			727.16	23.393			726.96	19.2956
727.35	21.952		727.35	36.145			727.35	25.7			727.35	23.365			727.16	19.1706
727.54	21.882		727.54	36.057			727.54	25.714			727.54	23.403			727.35	19.0896
727.74	21.83		727.74	35.969			727.74	25.764			727.74	23.459			727.54	19.0157
727.93	21.814		727.93	35.878			727.93	25.822			727.93	23.538			727.74	18.9886
728.12	21.813		728.12	35.79			728.12	25.881			728.12	23.602			727.93	19.0176
728.32	21.835		728.32	35.714			728.32	25.922			728.32	23.671			728.12	19.0627
728.51	21.893		728.51	35.673			728.51	25.962			728.51	23.72			728.32	19.1377
728.7	21.964		728.7	35.707			728.7	25.997			728.7	23.751			728.51	19.2427
728.9	22.048		728.9	35.782			728.9	25.995			728.9	23.757			728.7	19.3117
729.09	22.132		729.09	35.905			729.09	25.981			729.09	23.715			728.9	19.4017
729.29	22.174		729.29	36.004			729.29	25.943			729.29	23.675			729.09	19.4616
729.48	22.194		729.48	36.101			729.48	25.88			729.48	23.585			729.29	19.5017
729.67	22.197		729.67	36.199			729.67	25.855			729.67	23.51			729.48	19.4996
729.87	22.176		729.87	36.266			729.87	25.804			729.87	23.449			729.67	19.4676
730.06	22.103		730.06	36.286			730.06	25.788			730.06	23.395			729.87	19.3997
730.25	22.016		730.25	36.284			730.25	25.76			730.25	23.358			730.06	19.3587
730.45	21.92		730.45	36.242			730.45	25.791			730.45	23.373			730.25	19.2797
730.64	21.835		730.64	36.183			730.64	25.819			730.64	23.414			730.45	19.2127
730.83	21.799		730.83	36.118			730.83	25.884			730.83	23.489			730.64	19.1287
731.03	21.793		731.03	36.076			731.03	25.941			731.03	23.585			730.83	19.1106
731.22	21.808		731.22	36.02			731.22	26.028			731.22	23.669			731.03	19.0907
731.41	21.846		731.41	35.993			731.41	26.096			731.41	23.757			731.22	19.1467
731.6	21.925		731.6	36.003			731.6	26.145			731.6	23.843			731.41	19.1976
731.8	22.021		731.8	36.035			731.8	26.152			731.8	23.863			731.6	19.2986
731.99	22.115		731.99	36.128			731.99	26.15			731.99	23.88			731.8	19.3656
732.18	22.191		732.18	36.21			732.18	26.109			732.18	23.85			731.99	19.4627
732.38	22.254		732.38	36.292			732.38	26.064			732.38	23.78			732.18	19.5447
732.57	22.297		732.57	36.38			732.57	25.974			732.57	23.699			732.38	19.5776
732.76	22.31		732.76	36.479			732.76	25.905			732.76	23.617			732.57	19.5486
732.96	22.312		732.96	36.518			732.96	25.832			732.96	23.521			732.76	19.4846
733.15	22.259		733.15	36.514			733.15	25.762			733.15	23.461			732.96	19.3797
733.34	22.179		733.34	36.472			733.34	25.725			733.34	23.418			733.15	19.3217
733.54	22.107		733.54	36.424			733.54	25.743			733.54	23.43			733.34	19.2397
733.73	22.028		733.73	36.338			733.73	25.743			733.73	23.47			733.54	19.1587
733.92	21.993		733.92	36.243			733.92	25.803			733.92	23.545			733.73	19.0707
734.12	21.963		734.12	36.153			734.12	25.858			734.12	23.613			733.92	19.0657
734.31	21.958		734.31	36.08			734.31	25.944			734.31	23.718			734.12	19.0597
734.5	21.999		734.5	36.047			734.5	26.003			734.5	23.801			734.31	19.1126
734.69	22.051		734.69	36.046			734.69	26.024			734.69	23.877			734.5	19.1617
734.89	22.127		734.89	36.095			734.89	26.042			734.89	23.918			734.69	19.2107
735.08	22.226		735.08	36.181			735.08	26.063			735.08	23.92			734.89	19.3357
735.27	22.312		735.27	36.266			735.27	26.035			735.27	23.907			735.08	19.4186
735.47	22.341		735.47	36.352			735.47	26.002			735.47	23.862			735.27	19.5157
735.66	22.367		735.66	36.438			735.66	25.976			735.66	23.786			735.47	19.6117
735.85	22.365		735.85	36.528			735.85	25.926			735.85	23.677			735.66	19.6566
736.05	22.345		736.05	36.549			736.05	25.882			736.05	23.592			735.85	19.6336
736.24	22.303		736.24	36.531			736.24	25.846			736.24	23.522			736.05	19.6027
736.43	22.211		736.43	36.497			736.43	25.792			736.43	23.457			736.24	19.5657
736.62	22.121		736.62	36.444			736.62	25.803			736.62	23.442			736.43	19.4906
736.82	22.051		736.82	36.356			736.82	25.821			736.82	23.46			736.62	19.4526
737.01	21.987		737.01	36.258			737.01	25.875			737.01	23.527			736.82	19.3967
737.2	21.944		737.2	36.188			737.2	25.971			737.2	23.608			737.01	19.3886
737.39	21.939		737.39	36.112			737.39	26.041			737.39	23.697			737.2	19.3946
737.59	21.947		737.59	36.056			737.59	26.102			737.59	23.784			737.39	19.3907
737.78	22.004		737.78	36.018			737.78	26.143			737.78	23.82			737.59	19.4526
737.97	22.09		737.97	36.063			737.97	26.185			737.97	23.878			737.78	19.5316
738.17	22.194		738.17	36.135			738.17	26.201			738.17	23.902			737.97	19.6096
738.36	22.28		738.36	36.22			738.36	26.181			738.36	23.896			738.17	19.7176
738.55	22.328		738.55	36.301			738.55	26.129			738.55	23.846			738.36	19.7897
738.74	22.358		738.74	36.407			738.74	26.074			738.74	23.784			738.55	19.8697
738.94	22.378		738.94	36.467			738.94	26.027			738.94	23.703			738.74	19.9126
739.13	22.368		739.13	36.478			739.13	25.98			739.13	23.628			738.94	19.9126
739.32	22.316		739.32	36.493			739.32	25.939			739.32	23.548			739.13	19.8426
739.51	22.272		739.51	36.473			739.51	25.921			739.51	23.504			739.32	19.7577
739.71	22.211		739.71	36.416			739.71	25.902			739.71	23.47			739.51	19.6647
739.9	22.154		739.9	36.359			739.9	25.921			739.9	23.502			739.71	19.6066
740.09	22.097		740.09	36.27			740.09	25.952			740.09	23.545			739.9	19.5546
740.28	22.057		740.28	36.209			740.28	26.017			740.28	23.629			740.09	19.4826
740.48	22.057		740.48	36.127			740.48	26.08			740.48	23.701			740.28	19.4367
740.67	22.057		740.67	36.066			740.67	26.124			740.67	23.786			740.48	19.4137
740.86	22.102		740.86	36.047			740.86	26.169			740.86	23.865			740.67	19.4107
741.05	22.179		741.05	36.09			741.05	26.215			741.05	23.927			740.86	19.4727
741.25	22.271		741.25	36.133			741.25	26.231			741.25	23.945			741.05	19.5327
741.44	22.355		741.44	36.218			741.44	26.231			741.44	23.959			741.25	19.6166
741.63	22.423		741.63	36.318			741.63	26.178			741.63	23.936			741.44	19.6856
741.82	22.476		741.82	36.394			741.82	26.128			741.82	23.887			741.63	19.7797
742.02	22.488		742.02	36.445			742.02	26.051			742.02	23.804			741.82	19.8366
742.21	22.482		742.21	36.494			742.21	25.995			742.21	23.739			742.02	19.8716
742.4	22.446		742.4	36.493			742.4	25.939			742.4	23.659			742.21	19.8737
742.59	22.39		742.59	36.513			742.59	25.921			742.59	23.6			742.4	19.8256
742.79	22.315		742.79	36.472			742.79	25.909			742.79	23.577			742.59	19.8026
742.98	22.221		742.98	36.421			742.98	25.896			742.98	23.562			742.79	19.7277
743.17	22.157		743.17	36.354			743.17	25.927			743.17	23.563			742.98	19.6486
743.36	22.098		743.36	36.281			743.36	25.982			743.36	23.616			743.17	19.5737
743.56	22.047		743.56	36.192			743.56	26.033			743.56	23.702			743.36	19.5127
743.75	22.055		743.75	36.159			743.75	26.099			743.75	23.803			743.56	19.4876
743.94	22.067		743.94	36.117			743.94	26.16			743.94	23.872			743.75	19.4796
744.13	22.118		744.13	36.11			744.13	26.218			744.13	23.93			743.94	19.5056
744.33	22.2		744.33	36.148			744.33	26.245			744.33	23.959			744.13	19.5767
744.52	22.254		744.52	36.221			744.52	26.267			744.52	23.968			744.33	19.6676
744.71	22.328		744.71	36.25			744.71	26.232			744.71	23.948			744.52	19.7447
744.9	22.384		744.9	36.338			744.9	26.186			744.9	23.909			744.71	19.7756
745.09	22.425		745.09	36.395			745.09	26.104			745.09	23.844			744.9	19.8256
745.29	22.44		745.29	36.449			745.29	26.03			745.29	23.751			745.09	19.8666
745.48	22.418		745.48	36.49			745.48	25.968			745.48	23.685			745.29	19.9107
745.67	22.387		745.67	36.481			745.67	25.925			745.67	23.625			745.48	19.9337
745.86	22.322		745.86	36.433			745.86	25.889			745.86	23.571			745.67	19.8866
746.05	22.251		746.05	36.373			746.05	25.863			746.05	23.534			745.86	19.8187
746.25	22.167		746.25	36.3			746.25	25.848			746.25	23.506			746.05	19.7436
746.44	22.102		746.44	36.232			746.44	25.865			746.44	23.526			746.25	19.6536
746.63	22.053		746.63	36.17			746.63	25.91			746.63	23.587			746.44	19.5896
746.82	22.032		746.82	36.157			746.82	25.972			746.82	23.658			746.63	19.5017
747.01	22.05		747.01	36.122			747.01	26.013			747.01	23.735			746.82	19.4657
747.21	22.076		747.21	36.117			747.21	26.07			747.21	23.807			747.01	19.4657
747.4	22.111		747.4	36.104			747.4	26.105			747.4	23.846			747.21	19.4966
747.59	22.178		747.59	36.142			747.59	26.129			747.59	23.884			747.4	19.5587
747.78	22.241		747.78	36.177			747.78	26.123			747.78	23.889			747.59	19.5926
747.97	22.309		747.97	36.233			747.97	26.094			747.97	23.867			747.78	19.6437
748.17	22.354		748.17	36.337			748.17	26.048			748.17	23.826			747.97	19.7077
748.36	22.396		748.36	36.389			748.36	25.996			748.36	23.779			748.17	19.8067
748.55	22.412		748.55	36.45			748.55	25.961			748.55	23.704			748.36	19.8776
748.74	22.397		748.74	36.462			748.74	25.934			748.74	23.658			748.55	19.8886
748.93	22.375		748.93	36.455			748.93	25.905			748.93	23.59			748.74	19.8896
749.13	22.322		749.13	36.439			749.13	25.869			749.13	23.554			748.93	19.8656
749.32	22.253		749.32	36.375			749.32	25.859			749.32	23.548			749.13	19.8297
749.51	22.192		749.51	36.333			749.51	25.881			749.51	23.561			749.32	19.7726
749.7	22.129		749.7	36.303			749.7	25.906			749.7	23.578			749.51	19.7157
749.89	22.111		749.89	36.28			749.89	25.966			749.89	23.635			749.7	19.6877
750.09	22.097		750.09	36.265			750.09	26.04			750.09	23.702			749.89	19.6216
750.28	22.106		750.28	36.278			750.28	26.117			750.28	23.803			750.09	19.5917
750.47	22.141		750.47	36.307			750.47	26.19			750.47	23.882			750.28	19.5756
750.66	22.186		750.66	36.315			750.66	26.231			750.66	23.951			750.47	19.5526
750.85	22.238		750.85	36.385			750.85	26.253			750.85	23.974			750.66	19.5836
751.04	22.315		751.04	36.457			751.04	26.251			751.04	23.984			750.85	19.6336
751.24	22.365		751.24	36.531			751.24	26.222			751.24	23.951			751.04	19.7266
751.43	22.414		751.43	36.598			751.43	26.178			751.43	23.941			751.24	19.7966
751.62	22.451		751.62	36.625			751.62	26.124			751.62	23.871			751.43	19.8757
751.81	22.452		751.81	36.651			751.81	26.07			751.81	23.803			751.62	19.9506
752	22.446		752	36.673			752	26.037			752	23.748			751.81	20.0166
752.19	22.458		752.19	36.695			752.19	26.026			752.19	23.725			752	20.0236
752.39	22.404		752.39	36.673			752.39	25.991			752.39	23.673			752.19	20.0086
752.58	22.341		752.58	36.627			752.58	25.979			752.58	23.65			752.39	19.9826
752.77	22.281		752.77	36.584			752.77	25.987			752.77	23.655			752.58	19.9646
752.96	22.25		752.96	36.537			752.96	25.996			752.96	23.698			752.77	19.9017
753.15	22.225		753.15	36.496			753.15	26.011			753.15	23.728			752.96	19.8776
753.34	22.192		753.34	36.468			753.34	26.046			753.34	23.794			753.15	19.8067
753.54	22.196		753.54	36.458			753.54	26.095			753.54	23.862			753.34	19.7397
753.73	22.227		753.73	36.451			753.73	26.137			753.73	23.932			753.54	19.6976
753.92	22.265		753.92	36.5			753.92	26.182			753.92	23.995			753.73	19.6916
754.11	22.313		754.11	36.576			754.11	26.208			754.11	24.053			753.92	19.7036
754.3	22.386		754.3	36.615			754.3	26.208			754.3	24.08			754.11	19.6937
754.49	22.442		754.49	36.662			754.49	26.185			754.49	24.086			754.3	19.7047
754.68	22.453		754.68	36.691			754.68	26.123			754.68	24.026			754.49	19.7577
754.88	22.502		754.88	36.752			754.88	26.099			754.88	24.019			754.68	19.7816
755.07	22.53		755.07	36.767			755.07	26.066			755.07	24.001			754.88	19.8366
755.26	22.531		755.26	36.764			755.26	26.018			755.26	23.951			755.07	19.8587
[truncated: 1,651 more rows]
