# Supplementary material for: Scalable production of structurally colored composite films by shearing supramolecular composites of polymers and colloids
Source: Nat Commun. 2024 Feb 29;15:1874. doi: 10.1038/s41467-024-46237-4 (PMC10904808; doi:10.1038/s41467-024-46237-4)
Supplement: Supplementary file 3 — Source Data [file 41467_2024_46237_MOESM3_ESM.zip › Source of Data/Supplementary Fig.29.xls]

## Sheet: Sheet1
Number of cycles	Wavelength (nm)	Reflection peak intensity (%)
0	654	62.887
1	659	66.13
2	661	65.77
3	654	60.51
4	661	59.18
5	660	56.17
6	662	61.2
