# Supplementary material for: Scalable production of structurally colored composite films by shearing supramolecular composites of polymers and colloids
Source: Nat Commun. 2024 Feb 29;15:1874. doi: 10.1038/s41467-024-46237-4 (PMC10904808; doi:10.1038/s41467-024-46237-4)
Supplement: Supplementary file 3 — Source Data [file 41467_2024_46237_MOESM3_ESM.zip › Source of Data/Supplementary Fig.2a.xls]

## Sheet: Sheet1
PS-COOH				PEI				PEI60k-PS60
Wavenumber (cm-1)	Transmittance			Wavenumber (cm-1)	Transmittance			Wavenumber (cm-1)	Transmittance
1803.28	1.72901			1803.28	1.25596			1803.35	1.36742
1801.35	1.72783			1801.35	1.25607			1801.42	1.36759
1799.42	1.72676			1799.42	1.256			1799.5	1.36825
1797.49	1.72736			1797.49	1.25582			1797.57	1.36933
1795.57	1.72996			1795.57	1.25575			1795.64	1.37067
1793.64	1.73404			1793.64	1.25577			1793.71	1.37198
1791.71	1.73956			1791.71	1.25579			1791.78	1.37306
1789.78	1.74578			1789.78	1.25589			1789.85	1.37382
1787.85	1.75104			1787.85	1.25609			1787.92	1.37418
1785.92	1.75414			1785.92	1.25626			1785.99	1.37429
1783.99	1.75493			1783.99	1.25629			1784.07	1.37436
1782.06	1.7544			1782.06	1.25663			1782.14	1.37452
1780.14	1.75184			1780.14	1.25683			1780.21	1.37479
1778.21	1.74813			1778.21	1.25696			1778.28	1.37529
1776.28	1.74444			1776.28	1.2571			1776.35	1.37595
1774.35	1.74186			1774.35	1.257			1774.42	1.37668
1772.42	1.74101			1772.42	1.25682			1772.49	1.37725
1770.49	1.7415			1770.49	1.2568			1770.56	1.37773
1768.56	1.74251			1768.56	1.25703			1768.64	1.37807
1766.64	1.74232			1766.64	1.25743			1766.71	1.37816
1764.71	1.73961			1764.71	1.2577			1764.78	1.37807
1762.78	1.73484			1762.78	1.25773			1762.85	1.37787
1760.85	1.72785			1760.85	1.25749			1760.92	1.37743
1758.92	1.71889			1758.92	1.25703			1758.99	1.37675
1756.99	1.70815			1756.99	1.25651			1757.06	1.37581
1755.06	1.69499			1755.06	1.25558			1755.13	1.37452
1753.13	1.68023			1753.13	1.25418			1753.21	1.373
1751.21	1.66535			1751.21	1.25246			1751.28	1.37154
1749.28	1.6522			1749.28	1.25055			1749.35	1.37041
1747.35	1.64307			1747.35	1.24864			1747.42	1.36968
1745.42	1.63843			1745.42	1.247			1745.49	1.36945
1743.49	1.63634			1743.49	1.24569			1743.56	1.36982
1741.56	1.63531			1741.56	1.24429			1741.63	1.37071
1739.63	1.63492			1739.63	1.24219			1739.71	1.37185
1737.71	1.63447			1737.71	1.23922			1737.78	1.37286
1735.78	1.63457			1735.78	1.23568			1735.85	1.37344
1733.85	1.6364			1733.85	1.23202			1733.92	1.37336
1731.92	1.64042			1731.92	1.22849			1731.99	1.37273
1729.99	1.646			1729.99	1.22525			1730.06	1.3719
1728.06	1.65024			1728.06	1.22246			1728.13	1.37118
1726.13	1.65144			1726.13	1.21993			1726.2	1.37086
1724.21	1.6495			1724.21	1.21684			1724.28	1.37119
1722.28	1.64298			1722.28	1.21214			1722.35	1.3718
1720.35	1.63305			1720.35	1.20571			1720.42	1.37201
1718.42	1.62248			1718.42	1.19827			1718.49	1.37147
1716.49	1.61304			1716.49	1.19061			1716.56	1.37013
1714.56	1.60522			1714.56	1.18326			1714.63	1.36803
1712.63	1.59865			1712.63	1.17646			1712.7	1.36535
1710.7	1.59257			1710.7	1.17012			1710.77	1.36248
1708.78	1.58627			1708.78	1.16374			1708.85	1.35997
1706.85	1.58111			1706.85	1.15641			1706.92	1.3581
1704.92	1.57911			1704.92	1.1475			1704.99	1.35705
1702.99	1.58233			1702.99	1.13698			1703.06	1.35691
1701.06	1.59339			1701.06	1.12531			1701.13	1.35736
1699.13	1.61092			1699.13	1.11334			1699.2	1.35804
1697.2	1.63162			1697.2	1.10176			1697.27	1.3587
1695.28	1.65161			1695.28	1.09108			1695.34	1.35906
1693.35	1.66652			1693.35	1.08188			1693.42	1.35896
1691.42	1.67615			1691.42	1.07394			1691.49	1.35861
1689.49	1.68173			1689.49	1.06543			1689.56	1.35774
1687.56	1.68416			1687.56	1.05514			1687.63	1.35591
1685.63	1.68636			1685.63	1.04354			1685.7	1.35308
1683.7	1.6892			1683.7	1.03188			1683.77	1.34952
1681.78	1.69349			1681.78	1.021			1681.84	1.34554
1679.85	1.69803			1679.85	1.0112			1679.91	1.34109
1677.92	1.69961			1677.92	1.00274			1677.99	1.33669
1675.99	1.69936			1675.99	0.99501			1676.06	1.33268
1674.06	1.69961			1674.06	0.98667			1674.13	1.32803
1672.13	1.69916			1672.13	0.97771			1672.2	1.32262
1670.2	1.69814			1670.2	0.96913			1670.27	1.31708
1668.27	1.69844			1668.27	0.96139			1668.34	1.31168
1666.35	1.70093			1666.35	0.95438			1666.41	1.30632
1664.42	1.7032			1664.42	0.94813			1664.48	1.30114
1662.49	1.7023			1662.49	0.94293			1662.56	1.29683
1660.56	1.7002			1660.56	0.93848			1660.63	1.29377
1658.63	1.69962			1658.63	0.93388			1658.7	1.29101
1656.7	1.69707			1656.7	0.929			1656.77	1.28833
1654.77	1.69125			1654.77	0.92413			1654.84	1.2862
1652.85	1.68585			1652.85	0.91906			1652.91	1.28429
1650.92	1.68306			1650.92	0.91374			1650.98	1.28211
1648.99	1.68228			1648.99	0.90879			1649.06	1.27991
1647.06	1.68247			1647.06	0.90505			1647.13	1.27823
1645.13	1.68364			1645.13	0.90267			1645.2	1.27746
1643.2	1.68569			1643.2	0.90078			1643.27	1.2772
1641.27	1.68631			1641.27	0.89855			1641.34	1.27729
1639.35	1.68501			1639.35	0.89573			1639.41	1.27779
1637.42	1.68395			1637.42	0.89232			1637.48	1.27842
1635.49	1.68452			1635.49	0.88845			1635.55	1.27881
1633.56	1.68629			1633.56	0.88443			1633.63	1.279
1631.63	1.68764			1631.63	0.88051			1631.7	1.27911
1629.7	1.68762			1629.7	0.87652			1629.77	1.27927
1627.77	1.68665			1627.77	0.87192			1627.84	1.27952
1625.84	1.68555			1625.84	0.86633			1625.91	1.27987
1623.92	1.68484			1623.92	0.85985			1623.98	1.28038
1621.99	1.68569			1621.99	0.85235			1622.05	1.28093
1620.06	1.68808			1620.06	0.84381			1620.12	1.28118
1618.13	1.691			1618.13	0.83467			1618.2	1.28106
1616.2	1.69325			1616.2	0.82533			1616.27	1.28061
1614.27	1.69385			1614.27	0.81573			1614.34	1.27935
1612.34	1.68974			1612.34	0.806			1612.41	1.27618
1610.42	1.67694			1610.42	0.79669			1610.48	1.26993
1608.49	1.65537			1608.49	0.78799			1608.55	1.25963
1606.56	1.62911			1606.56	0.77948			1606.62	1.2453
1604.63	1.60436			1604.63	0.77119			1604.69	1.22906
1602.7	1.58904			1602.7	0.76371			1602.77	1.21455
1600.77	1.58924			1600.77	0.75729			1600.84	1.20472
1598.84	1.60548			1598.84	0.75189			1598.91	1.20041
1596.92	1.63287			1596.92	0.74746			1596.98	1.20045
1594.99	1.66368			1594.99	0.74406			1595.05	1.20229
1593.06	1.69002			1593.06	0.74168			1593.12	1.20277
1591.13	1.7067			1591.13	0.74029			1591.19	1.19963
1589.2	1.71316			1589.2	0.73991			1589.26	1.19253
1587.27	1.71249			1587.27	0.7405			1587.34	1.18273
1585.34	1.70858			1585.34	0.74189			1585.41	1.1722
1583.41	1.70568			1583.41	0.74394			1583.48	1.16256
1581.49	1.70771			1581.49	0.74692			1581.55	1.15428
1579.56	1.71433			1579.56	0.75113			1579.62	1.14756
1577.63	1.72295			1577.63	0.75649			1577.69	1.1425
1575.7	1.73192			1575.7	0.76311			1575.76	1.1385
1573.77	1.73948			1573.77	0.77136			1573.84	1.13462
1571.84	1.74468			1571.84	0.78123			1571.91	1.13076
1569.91	1.74694			1569.91	0.79227			1569.98	1.12752
1567.99	1.74634			1567.99	0.80365			1568.05	1.12534
1566.06	1.74556			1566.06	0.81493			1566.12	1.12399
1564.13	1.74485			1564.13	0.827			1564.19	1.12377
1562.2	1.74243			1562.2	0.84021			1562.26	1.1249
1560.27	1.74003			1560.27	0.8543			1560.33	1.1271
1558.34	1.739			1558.34	0.86913			1558.41	1.1299
1556.41	1.74015			1556.41	0.88437			1556.48	1.1331
1554.48	1.74265			1554.48	0.89955			1554.55	1.13659
1552.56	1.74423			1552.56	0.91363			1552.62	1.14019
1550.63	1.74434			1550.63	0.92593			1550.69	1.144
1548.7	1.74072			1548.7	0.93707			1548.76	1.14839
1546.77	1.73293			1546.77	0.94756			1546.83	1.1537
1544.84	1.7265			1544.84	0.95828			1544.9	1.16043
1542.91	1.72312			1542.91	0.96963			1542.98	1.16793
1540.98	1.72358			1540.98	0.98137			1541.05	1.17542
1539.06	1.72946			1539.06	0.99377			1539.12	1.18293
1537.13	1.73897			1537.13	1.00679			1537.19	1.19035
1535.2	1.74803			1535.2	1.01943			1535.26	1.19723
1533.27	1.75328			1533.27	1.03059			1533.33	1.20368
1531.34	1.75493			1531.34	1.04019			1531.4	1.21045
1529.41	1.75499			1529.41	1.04884			1529.47	1.21783
1527.48	1.75265			1527.48	1.05608			1527.55	1.22515
1525.56	1.74843			1525.56	1.06139			1525.62	1.23199
1523.63	1.74533			1523.63	1.06512			1523.69	1.23846
1521.7	1.74511			1521.7	1.06771			1521.76	1.24445
1519.77	1.74771			1519.77	1.06917			1519.83	1.24943
1517.84	1.75189			1517.84	1.06969			1517.9	1.25332
1515.91	1.75373			1515.91	1.06967			1515.97	1.25633
1513.98	1.75179			1513.98	1.06836			1514.04	1.25879
1512.05	1.749			1512.05	1.06404			1512.12	1.26043
1510.13	1.74532			1510.13	1.0564			1510.19	1.26085
1508.2	1.74148			1508.2	1.04651			1508.26	1.26015
1506.27	1.73949			1506.27	1.03558			1506.33	1.25926
1504.34	1.73495			1504.34	1.02398			1504.4	1.25849
1502.41	1.71434			1502.41	1.0112			1502.47	1.25204
1500.48	1.66557			1500.48	0.99716			1500.54	1.23281
1498.55	1.59152			1498.55	0.98202			1498.62	1.19972
1496.63	1.51184			1496.63	0.9648			1496.69	1.15757
1494.7	1.45443			1494.7	0.94422			1494.76	1.11848
1492.77	1.44107			1492.77	0.92012			1492.83	1.09314
1490.84	1.47674			1490.84	0.89353			1490.9	1.08677
1488.91	1.5485			1488.91	0.86509			1488.97	1.09864
1486.98	1.6307			1486.98	0.83475			1487.04	1.11874
1485.05	1.69848			1485.05	0.80388			1485.11	1.13568
1483.13	1.73876			1483.13	0.77526			1483.19	1.14382
1481.2	1.7532			1481.2	0.74995			1481.26	1.14343
1479.27	1.75493			1479.27	0.7261			1479.33	1.13996
1477.34	1.75471			1477.34	0.70239			1477.4	1.13573
1475.41	1.75317			1475.41	0.67994			1475.47	1.13086
1473.48	1.75073			1473.48	0.66031			1473.54	1.12601
1471.55	1.74905			1471.55	0.64394			1471.61	1.12184
1469.62	1.74776			1469.62	0.63092			1469.68	1.11899
1467.7	1.74532			1467.7	0.62178			1467.76	1.11799
1465.77	1.74153			1465.77	0.61645			1465.83	1.11984
1463.84	1.73175			1463.84	0.61367			1463.9	1.12484
1461.91	1.70216			1461.91	0.61243			1461.97	1.12557
1459.98	1.64597			1459.98	0.61306			1460.04	1.11591
1458.05	1.57129			1458.05	0.61601			1458.11	1.09482
1456.12	1.49586			1456.12	0.62103			1456.18	1.06586
1454.2	1.43924			1454.2	0.6277			1454.25	1.03692
1452.27	1.41676			1452.27	0.63602			1452.33	1.01658
1450.34	1.43474			1450.34	0.64593			1450.4	1.0112
1448.41	1.4832			1448.41	0.65713			1448.47	1.02231
1446.48	1.53905			1446.48	0.66931			1446.54	1.04211
1444.55	1.58717			1444.55	0.68212			1444.61	1.06345
1442.62	1.62461			1442.62	0.69578			1442.68	1.08285
1440.7	1.65334			1440.7	0.71099			1440.75	1.0996
1438.77	1.67644			1438.77	0.72799			1438.82	1.1146
1436.84	1.69675			1436.84	0.74712			1436.9	1.12867
1434.91	1.7152			1434.91	0.76924			1434.97	1.14193
1432.98	1.73113			1432.98	0.79475			1433.04	1.15436
1431.05	1.74329			1431.05	0.82332			1431.11	1.16594
1429.12	1.75086			1429.12	0.85447			1429.18	1.17683
1427.19	1.75461			1427.19	0.88761			1427.25	1.18772
1425.27	1.75578			1425.27	0.92223			1425.32	1.19887
1423.34	1.75493			1423.34	0.95762			1423.4	1.20935
1421.41	1.7535			1421.41	0.99238			1421.47	1.21815
1419.48	1.75296			1419.48	1.02478			1419.54	1.22475
1417.55	1.75368			1417.55	1.05283			1417.61	1.22865
1415.62	1.7554			1415.62	1.07497			1415.68	1.22982
1413.69	1.75675			1413.69	1.09045			1413.75	1.22899
1411.77	1.75703			1411.77	1.09889			1411.82	1.22702
1409.84	1.75699			1409.84	1.10125			1409.89	1.22483
1407.91	1.75626			1407.91	1.0997			1407.97	1.22311
1405.98	1.75461			1405.98	1.09549			1406.04	1.22204
1404.05	1.75219			1404.05	1.08903			1404.11	1.22169
1402.12	1.74936			1402.12	1.08068			1402.18	1.22193
1400.19	1.74719			1400.19	1.07075			1400.25	1.22243
1398.26	1.74605			1398.26	1.05971			1398.32	1.22287
