# Supplementary material for: Scalable production of structurally colored composite films by shearing supramolecular composites of polymers and colloids
Source: Nat Commun. 2024 Feb 29;15:1874. doi: 10.1038/s41467-024-46237-4 (PMC10904808; doi:10.1038/s41467-024-46237-4)
Supplement: Supplementary file 3 — Source Data [file 41467_2024_46237_MOESM3_ESM.zip › Source of Data/Supplementary Fig.2b.xls]

## Sheet: Sheet1
PEI								PS-COOH
pH	ζ (mV)	ζ (mV)	ζ (mV)	Mean	Standard Deviation			pH	ζ (mV)	ζ (mV)	ζ (mV)	Mean	Standard Deviation
1	5.91	5.98	6.33	6.07333	0.22502			1	-9.9	-12.2	-11.5	-11.2	1.17898
2	7.36	6.9	6.58	6.94667	0.39209			2	-24.8	-26.6	-26.6	-26	1.03923
4	11.1	13.7	14.4	13.0667	1.73877			4	-28.3	-27	-27.6	-27.6333	0.65064
7	14.2	16.8	15	15.3333	1.33167			7	-30.5	-32	-35.5	-32.6667	2.5658
8	15.8	15.2	14.9	15.3	0.45826			8	-35.9	-36.3	-35.9	-36.0333	0.23094
10	5.19	5.57	7.13	5.96333	1.02807			10	-39.6	-40.3	-38.8	-39.5667	0.75056
13	-16.1	-17.2	-16.2	-16.5	0.60828			13	-41	-40.8	-40.4	-40.7333	0.30551
