# Supplementary material for: Scalable production of structurally colored composite films by shearing supramolecular composites of polymers and colloids
Source: Nat Commun. 2024 Feb 29;15:1874. doi: 10.1038/s41467-024-46237-4 (PMC10904808; doi:10.1038/s41467-024-46237-4)
Supplement: Supplementary file 3 — Source Data [file 41467_2024_46237_MOESM3_ESM.zip › Source of Data/Supplementary Fig.30.xls]

## Sheet: Sheet1
Wavelength (nm)	Reflectance (%)
344.93	122.606
345.15	122.606
345.37	122.606
345.59	29.8228
345.81	-20.0182
346.03	-156.415
346.24	5.2678
346.46	-10.4612
346.68	-38.7652
346.9	-88.6472
347.12	-1954.17
347.34	211.585
347.56	135.98
347.77	76.0928
347.99	38.7918
348.21	34.3238
348.43	33.4748
348.65	18.3028
348.87	18.3768
349.08	25.1638
349.3	23.3638
349.52	27.0468
349.74	27.5898
349.96	28.4288
350.18	28.5068
350.39	33.4548
350.61	38.8698
350.83	40.1798
351.05	39.4458
351.27	35.3668
351.49	37.8618
351.7	36.3288
351.92	32.6548
352.14	33.3338
352.36	33.9498
352.58	32.9338
352.8	31.9098
353.01	35.9298
353.23	33.7808
353.45	29.6588
353.67	33.3278
353.89	36.6128
354.1	36.6218
354.32	36.7398
354.54	35.6268
354.76	39.2978
354.98	35.8778
355.19	33.2398
355.41	33.9498
355.63	30.9298
355.85	27.6088
356.07	23.8468
356.28	27.9018
356.5	26.1488
356.72	23.5458
356.94	23.4268
357.16	19.4258
357.37	22.0548
357.59	21.9698
357.81	28.2638
358.03	29.2598
358.25	26.2508
358.46	30.4388
358.68	31.1618
358.9	35.8868
359.12	34.5408
359.33	35.5168
359.55	37.0028
359.77	38.1938
359.99	39.8938
360.21	39.8698
360.42	36.0738
360.64	35.2378
360.86	34.9448
361.08	33.9948
361.29	33.5588
361.51	31.2138
361.73	26.1408
361.95	26.3828
362.17	25.2868
362.38	22.5378
362.6	19.7758
362.82	20.2848
363.04	17.6258
363.25	17.8298
363.47	17.5248
363.69	15.8998
363.91	16.1088
364.12	13.9658
364.34	17.5588
364.56	18.9428
364.78	13.3158
364.99	16.1558
365.21	18.8658
365.43	21.0758
365.65	20.9178
365.86	22.8738
366.08	25.3438
366.3	23.8988
366.52	23.8508
366.73	25.6468
366.95	25.8128
367.17	24.6568
367.39	25.2298
367.6	29.1548
367.82	27.3918
368.04	26.4238
368.25	25.5148
368.47	24.7658
368.69	24.1378
368.91	22.7398
369.12	24.1948
369.34	24.7178
369.56	23.6068
369.78	22.7928
369.99	22.5438
370.21	24.0688
370.43	22.1588
370.64	20.7348
370.86	20.1128
371.08	20.7288
371.3	21.9558
371.51	19.9378
371.73	20.6118
371.95	20.1778
372.16	19.3548
372.38	20.0618
372.6	22.1788
372.81	19.6988
373.03	18.5928
373.25	21.3668
373.47	21.9938
373.68	21.7038
373.9	19.2708
374.12	17.9918
374.33	20.5678
374.55	19.8798
374.77	18.6708
374.98	18.8758
375.2	18.9048
375.42	17.7338
375.64	18.8848
375.85	18.5868
376.07	16.6628
376.29	17.6118
376.5	17.1788
376.72	20.0328
376.94	20.8548
377.15	19.4768
377.37	21.6868
377.59	21.2008
377.8	21.4098
378.02	20.4178
378.24	20.9888
378.45	21.0528
378.67	20.1248
378.89	21.2388
379.1	19.9468
379.32	21.4188
379.54	21.4188
379.75	21.3068
379.97	21.5878
380.19	20.0798
380.4	19.1798
380.62	17.7988
380.84	17.7798
381.05	17.5008
381.27	17.6408
381.49	18.6848
381.7	18.3858
381.92	18.9878
382.14	17.0848
382.35	17.1328
382.57	17.3748
382.79	15.8998
383	16.0798
383.22	17.2908
383.43	18.9818
383.65	17.8298
383.87	17.0768
384.08	17.7078
384.3	18.0348
384.52	17.6628
384.73	17.0188
384.95	18.5778
385.17	17.9198
385.38	16.9288
385.6	19.1718
385.81	18.2458
386.03	18.3098
386.25	18.7598
386.46	20.2788
386.68	21.5948
386.9	21.2198
387.11	20.2308
387.33	20.1448
387.54	19.9778
387.76	20.3768
387.98	19.2468
388.19	19.6518
388.41	19.6108
388.63	19.6748
388.84	18.5558
389.06	18.9558
389.27	20.6148
389.49	20.4578
389.71	20.5118
389.92	20.9448
390.14	20.3248
390.35	20.6388
390.57	20.1958
390.79	21.2108
391	21.0368
391.22	20.8498
391.43	22.1458
391.65	22.3518
391.87	20.4988
392.08	19.6218
392.3	20.0238
392.51	19.3518
392.73	19.5748
392.95	21.2298
393.16	20.9318
393.38	20.8588
393.59	20.8078
393.81	20.6708
394.02	20.3938
394.24	20.7108
394.46	21.5078
394.67	22.9418
394.89	21.5898
395.1	21.0248
395.32	22.2158
395.54	21.6888
395.75	20.1178
395.97	20.5558
396.18	20.4858
396.4	20.4798
396.61	20.2038
396.83	20.3368
397.05	19.3168
397.26	19.2888
397.48	18.3238
397.69	19.0358
397.91	18.9848
398.12	18.1338
398.34	18.4618
398.55	19.1548
398.77	19.6298
398.99	20.1878
399.2	20.3698
399.42	21.2578
399.63	21.5758
399.85	21.5998
400.06	21.4378
400.28	21.5948
400.49	21.5258
400.71	21.6208
400.92	22.2598
401.14	22.2558
401.36	22.1778
401.57	22.7098
401.79	21.4118
402	21.3618
402.22	21.3238
402.43	21.5498
402.65	22.2448
402.86	22.4548
403.08	23.2058
403.29	23.1358
403.51	23.0058
403.72	22.3178
403.94	22.5678
404.15	22.2148
404.37	21.4058
404.58	22.1678
404.8	21.8578
405.02	22.0218
405.23	21.5608
405.45	20.6408
405.66	20.8058
405.88	19.9818
406.09	20.6148
406.31	21.1578
406.52	22.3608
406.74	21.9888
406.95	22.2718
407.17	22.5618
407.38	22.8518
407.6	23.1048
407.81	22.9138
408.03	23.0758
408.24	23.5988
408.46	23.4548
408.67	23.9528
408.89	22.9578
409.1	22.7138
409.32	22.5998
409.53	23.3788
409.75	22.9658
409.96	22.9288
410.18	22.8238
410.39	22.4388
410.61	22.4178
410.82	22.7488
411.04	23.0358
411.25	23.3008
411.46	23.0888
411.68	23.2278
411.89	22.8818
412.11	22.8188
412.32	22.1448
412.54	22.3308
412.75	22.3698
412.97	21.6758
413.18	23.1978
413.4	23.1108
413.61	23.0408
413.83	22.9288
414.04	22.9208
414.26	23.1198
414.47	23.5008
414.69	23.6698
414.9	23.3868
415.11	23.3028
415.33	24.1998
415.54	24.2198
415.76	24.4368
415.97	23.8218
416.19	23.9928
416.4	23.6608
416.62	23.5118
416.83	23.5558
417.05	23.2148
417.26	23.3698
417.47	23.6758
417.69	23.5108
417.9	23.1558
418.12	22.8188
418.33	23.1338
418.55	23.7758
418.76	23.5638
418.97	23.9368
419.19	24.2628
419.4	24.4138
419.62	24.0798
419.83	23.9968
420.05	23.6558
420.26	23.6438
420.48	23.5528
420.69	24.3548
420.9	24.1048
421.12	23.6068
421.33	23.4658
421.55	23.5398
421.76	23.2278
421.97	23.3138
422.19	23.1868
422.4	23.9018
422.62	24.8918
422.83	24.7318
423.05	24.6008
423.26	24.7658
423.47	24.2848
423.69	24.2588
423.9	24.8238
424.12	24.5778
424.33	25.0218
424.54	25.1738
424.76	24.8348
424.97	24.7318
425.19	23.9938
425.4	23.4598
425.61	23.8248
425.83	23.9558
426.04	24.3368
426.26	24.0598
426.47	24.0208
426.68	23.7208
426.9	23.9788
427.11	23.6298
427.33	23.6908
427.54	24.1788
427.75	24.2708
427.97	24.7078
428.18	24.9028
428.39	24.8708
428.61	24.8408
428.82	24.7218
429.04	24.9508
429.25	25.1308
429.46	24.9258
429.68	25.0268
429.89	25.3498
430.1	24.9228
430.32	24.6918
430.53	24.7118
430.75	24.7898
430.96	24.6508
431.17	24.6398
431.39	24.6598
431.6	24.4378
431.81	24.5928
432.03	24.3798
432.24	24.5118
432.45	24.4398
432.67	23.8378
432.88	24.0118
433.09	24.1278
433.31	24.1828
433.52	23.9258
433.73	24.0658
433.95	23.8998
434.16	23.9678
434.38	23.9898
434.59	24.3458
434.8	24.5338
435.02	24.7898
435.23	24.9118
435.44	25.3028
435.66	25.4598
435.87	25.2888
436.08	25.3988
436.3	25.7838
436.51	25.5878
436.72	25.8848
436.94	25.8048
437.15	25.7868
437.36	25.4648
437.58	25.6308
437.79	25.5418
438	25.5548
438.22	25.4538
438.43	25.3838
438.64	25.3758
438.85	25.0448
439.07	24.8278
439.28	24.9288
439.49	25.1278
439.71	25.0668
439.92	25.3118
440.13	25.4688
440.35	25.4998
440.56	25.3698
440.77	25.2188
440.99	25.3358
441.2	25.4578
441.41	25.5648
441.62	25.7758
441.84	26.0358
442.05	26.0078
442.26	25.8848
442.48	25.7768
442.69	25.7328
442.9	25.5348
443.12	25.4478
443.33	25.6848
443.54	25.6048
443.75	25.5048
443.97	25.2928
444.18	25.4978
444.39	25.4028
444.61	25.0758
444.82	25.1498
445.03	25.2058
445.24	25.5058
445.46	25.4578
445.67	25.9998
445.88	26.0568
446.09	25.8618
446.31	26.1008
446.52	25.9928
446.73	25.9638
446.95	25.7358
447.16	26.0118
447.37	26.1678
447.58	26.1358
447.8	26.0538
448.01	25.9048
448.22	25.9618
448.43	25.6918
448.65	25.5828
448.86	25.5178
449.07	25.4228
449.28	25.6578
449.5	25.9458
449.71	25.7508
449.92	25.5958
450.13	25.5828
450.35	25.5088
450.56	25.3998
450.77	25.3188
450.98	25.1758
451.2	25.0868
451.41	25.1108
451.62	25.2268
451.83	25.3128
452.05	25.0798
452.26	24.8768
452.47	25.3008
452.68	25.2628
452.9	25.3728
453.11	25.6618
453.32	26.0058
453.53	26.1928
453.74	26.3148
453.96	26.3558
454.17	26.2638
454.38	26.3478
454.59	26.3698
454.81	26.6658
455.02	26.8188
455.23	26.7158
455.44	26.6238
455.65	26.4928
455.87	26.4318
456.08	26.2568
456.29	26.3978
456.5	26.4268
456.72	26.5638
456.93	26.8388
457.14	26.8158
457.35	26.6998
457.56	26.4448
457.78	26.3428
457.99	26.2838
458.2	26.4618
458.41	26.3628
458.62	26.2388
458.84	26.2328
459.05	26.0668
459.26	26.1758
459.47	26.0118
459.68	25.7668
459.89	25.5808
460.11	25.7008
460.32	25.8798
460.53	25.9418
460.74	25.9268
460.95	26.0048
461.17	26.0948
461.38	26.0448
461.59	25.9588
461.8	26.0358
462.01	25.8448
462.22	25.9398
462.44	26.0878
462.65	26.1338
462.86	26.1048
463.07	26.1958
463.28	26.0658
463.5	26.0718
463.71	26.0238
463.92	26.0208
464.13	26.1108
464.34	26.1918
464.55	26.0318
464.76	26.0808
464.98	25.9998
465.19	25.9688
465.4	26.0128
465.61	26.0188
465.82	26.0298
466.03	26.2228
466.25	26.3588
466.46	26.3278
466.67	26.5228
466.88	26.5858
467.09	26.7158
467.3	26.8228
467.51	27.0558
467.73	27.1338
467.94	27.1198
468.15	27.2038
468.36	27.2988
468.57	27.2168
468.78	27.1728
468.99	27.1648
469.21	27.1428
469.42	26.9018
469.63	26.7978
469.84	26.6458
470.05	26.6598
470.26	26.4298
470.47	26.4538
470.68	26.4198
470.9	26.4668
471.11	26.3748
471.32	26.3328
471.53	26.3328
471.74	26.3188
471.95	26.2238
472.16	26.3108
472.37	26.3188
472.58	26.2948
472.8	26.2118
473.01	26.2798
473.22	26.1778
473.43	26.1618
473.64	26.0698
473.85	26.1308
474.06	26.2138
474.27	26.1998
474.48	26.1148
474.7	26.1208
474.91	26.1028
475.12	26.1718
475.33	26.1678
475.54	26.2198
475.75	26.2088
475.96	26.2948
476.17	26.3618
476.38	26.4198
476.59	26.3528
476.8	26.2978
477.02	26.2228
477.23	26.2388
477.44	26.3788
477.65	26.4248
477.86	26.4268
478.07	26.4638
478.28	26.4008
478.49	26.3918
478.7	26.3468
478.91	26.3488
479.12	26.3378
479.33	26.3798
479.54	26.3168
479.75	26.3868
479.97	26.3428
480.18	26.3178
480.39	26.3378
480.6	26.3218
480.81	26.3218
481.02	26.4168
481.23	26.3678
481.44	26.3568
481.65	26.3908
481.86	26.3678
482.07	26.2888
482.28	26.3528
482.49	26.2968
482.7	26.3588
482.91	26.3628
483.12	26.3478
483.33	26.3638
483.54	26.3778
483.76	26.3708
483.97	26.4648
484.18	26.5078
484.39	26.4218
484.6	26.3838
484.81	26.4298
485.02	26.4518
485.23	26.5218
485.44	26.5198
485.65	26.5558
485.86	26.5668
486.07	26.5398
486.28	26.4568
486.49	26.4088
486.7	26.4508
486.91	26.4728
487.12	26.5418
487.33	26.5728
487.54	26.5398
487.75	26.5598
487.96	26.4698
488.17	26.4868
488.38	26.4608
488.59	26.4418
488.8	26.4178
489.01	26.5388
489.22	26.6368
489.43	26.6208
489.64	26.6778
489.85	26.6798
490.06	26.6878
490.27	26.7228
490.48	26.7258
490.69	26.8308
490.9	26.8178
491.11	26.8338
491.32	26.7868
491.53	26.8258
491.74	26.7848
491.95	26.7418
492.16	26.6988
492.37	26.6298
492.58	26.6058
492.79	26.5508
493	26.5338
493.21	26.5468
493.42	26.5508
493.63	26.5748
493.84	26.5898
494.05	26.6478
494.26	26.6528
494.47	26.6858
494.68	26.7168
494.89	26.7398
495.1	26.7328
495.31	26.7478
495.52	26.7268
495.73	26.7418
495.94	26.7398
496.15	26.7378
496.36	26.7478
496.57	26.7358
496.78	26.7098
496.99	26.6628
497.19	26.6208
497.4	26.6298
497.61	26.6268
497.82	26.6228
498.03	26.6508
498.24	26.7038
498.45	26.7428
498.66	26.7378
498.87	26.7498
499.08	26.7538
499.29	26.7508
499.5	26.7508
499.71	26.7668
499.92	26.8088
500.13	26.7408
500.34	26.7248
500.55	26.7518
500.76	26.7058
500.96	26.6908
501.17	26.6598
501.38	26.6708
501.59	26.6418
501.8	26.6158
502.01	26.5938
502.22	26.5868
502.43	26.5898
502.64	26.5978
502.85	26.6508
503.06	26.6968
503.27	26.7038
503.48	26.7278
503.68	26.8218
503.89	26.8358
504.1	26.7928
504.31	26.7798
504.52	26.7748
504.73	26.7458
504.94	26.7328
505.15	26.6878
505.36	26.6618
505.57	26.6518
505.78	26.6408
505.98	26.6538
506.19	26.6658
506.4	26.6378
506.61	26.6408
506.82	26.6248
507.03	26.6078
507.24	26.6038
507.45	26.6298
507.66	26.6328
507.87	26.6308
508.07	26.6118
508.28	26.6498
508.49	26.6548
508.7	26.6418
508.91	26.6518
509.12	26.6308
509.33	26.6378
509.54	26.6528
509.75	26.6648
509.95	26.7128
510.16	26.7278
510.37	26.7298
510.58	26.7688
510.79	26.8098
511	26.7638
511.21	26.7748
511.41	26.7658
511.62	26.7368
511.83	26.7488
512.04	26.6938
512.25	26.6878
512.46	26.7248
512.67	26.7058
512.88	26.7368
513.08	26.7668
513.29	26.7698
513.5	26.7508
513.71	26.7448
513.92	26.7218
514.13	26.7018
514.33	26.7678
514.54	26.7988
514.75	26.8288
514.96	26.8358
515.17	26.7808
515.38	26.7758
515.59	26.7638
515.79	26.7758
516	26.7908
516.21	26.7878
516.42	26.7898
516.63	26.7898
516.84	26.8208
517.04	26.8138
517.25	26.7798
517.46	26.7758
517.67	26.7918
517.88	26.8478
518.09	26.8168
518.29	26.8528
518.5	26.8768
518.71	26.9348
518.92	26.9328
519.13	26.9018
519.33	26.8818
519.54	26.9058
519.75	26.9008
519.96	26.9498
520.17	27.0108
520.38	27.0298
520.58	27.0178
520.79	26.9958
521	26.9218
521.21	26.9008
521.42	26.8598
521.62	26.8958
521.83	26.9458
522.04	26.9158
522.25	26.8348
522.46	26.7728
522.66	26.7228
522.87	26.6988
523.08	26.7538
523.29	26.8138
523.49	26.8928
523.7	26.8818
523.91	26.8078
524.12	26.8128
524.33	26.8308
524.53	26.8328
524.74	26.9318
524.95	27.0258
525.16	27.0968
525.37	27.0948
525.57	27.0848
525.78	27.0228
525.99	26.9548
526.2	26.9638
526.4	27.0878
526.61	27.1588
526.82	27.1618
527.03	27.0968
527.23	27.0888
527.44	27.0608
527.65	27.0508
527.86	27.0438
528.07	27.1018
528.27	27.1208
528.48	27.1058
528.69	27.0998
528.9	27.0368
529.1	26.9958
529.31	27.0148
529.52	27.0838
529.73	27.1738
529.93	27.1838
530.14	27.1488
530.35	27.0828
530.56	27.0538
530.76	27.0738
530.97	27.1348
531.18	27.2278
531.39	27.2958
531.59	27.3338
531.8	27.3018
532.01	27.2798
532.21	27.2458
532.42	27.2558
532.63	27.3338
532.84	27.3978
533.04	27.4218
533.25	27.3928
533.46	27.3528
533.67	27.2798
533.87	27.2358
534.08	27.2858
534.29	27.3368
534.49	27.4028
534.7	27.4448
534.91	27.4018
535.12	27.3508
535.32	27.2658
535.53	27.3218
535.74	27.4188
535.94	27.5378
536.15	27.6258
536.36	27.6868
536.57	27.7078
536.77	27.6138
536.98	27.6188
537.19	27.6218
537.39	27.6898
537.6	27.8058
537.81	27.8658
538.01	27.9038
538.22	27.8378
538.43	27.8078
538.64	27.7548
538.84	27.7338
539.05	27.7618
539.26	27.7878
539.46	27.8608
539.67	27.8288
539.88	27.8358
540.08	27.7838
540.29	27.7408
540.5	27.7678
540.7	27.8248
540.91	27.8718
541.12	27.9148
541.32	27.9848
541.53	27.9458
541.74	27.9198
541.94	27.9368
542.15	27.9738
542.36	28.0578
542.56	28.1368
542.77	28.2088
542.98	28.2218
543.18	28.2138
543.39	28.1908
543.6	28.2158
543.8	28.2438
544.01	28.2678
544.22	28.3648
544.42	28.4048
544.63	28.4078
544.84	28.3998
545.04	28.3898
545.25	28.3628
545.46	28.3708
545.66	28.4578
545.87	28.5228
546.08	28.6128
546.28	28.6188
546.49	28.6698
546.69	28.7208
546.9	28.7418
547.11	28.8058
547.31	28.8968
547.52	28.9778
547.73	29.0298
547.93	29.0898
548.14	29.1368
548.35	29.1168
548.55	29.1418
548.76	29.1648
548.96	29.2588
549.17	29.3098
549.38	29.3278
549.58	29.3708
549.79	29.3918
549.99	29.4138
550.2	29.4598
550.41	29.5408
550.61	29.5838
550.82	29.6248
551.03	29.7028
551.23	29.7638
551.44	29.8048
551.64	29.8568
551.85	29.8968
552.06	29.9838
552.26	30.0678
552.47	30.1478
552.67	30.1838
552.88	30.2178
553.09	30.2288
553.29	30.2788
553.5	30.3448
553.7	30.4308
553.91	30.5098
554.12	30.6078
554.32	30.6268
554.53	30.6498
554.73	30.6368
554.94	30.6378
555.14	30.6938
555.35	30.7998
555.56	30.9298
555.76	31.0588
555.97	31.1568
556.17	31.2008
556.38	31.2188
556.59	31.2598
556.79	31.3448
557	31.5078
557.2	31.6578
557.41	31.8448
557.61	32.0048
557.82	32.0898
558.02	32.1298
558.23	32.1388
558.44	32.1918
558.64	32.2978
558.85	32.4958
559.05	32.6878
559.26	32.8358
559.46	32.9678
559.67	32.9678
559.88	32.9748
560.08	32.9878
560.29	33.0548
560.49	33.2188
560.7	33.4328
560.9	33.6588
561.11	33.8178
561.31	33.8748
561.52	33.8868
561.72	33.9268
561.93	33.9738
562.13	34.0878
562.34	34.3158
562.55	34.5878
562.75	34.8298
562.96	35.0028
563.16	35.0658
563.37	35.0848
563.57	35.1188
563.78	35.2088
563.98	35.3728
564.19	35.6518
564.39	35.9248
564.6	36.2028
564.8	36.3158
565.01	36.3768
565.21	36.3888
565.42	36.3978
565.62	36.5238
565.83	36.7938
566.03	37.1148
566.24	37.4198
566.44	37.7048
566.65	37.9348
566.85	37.9878
567.06	38.0108
567.26	37.9868
567.47	38.1268
567.67	38.3878
567.88	38.7388
568.08	39.1168
568.29	39.4008
568.49	39.5508
568.7	39.6008
568.9	39.6318
569.11	39.6468
569.31	39.7828
569.52	40.0758
569.72	40.4518
569.93	40.9088
570.13	41.2348
570.34	41.4248
570.54	41.4998
570.75	41.5388
570.95	41.5788
571.16	41.7458
571.36	42.0398
571.57	42.4178
571.77	42.8858
571.98	43.2378
572.18	43.4398
572.39	43.5368
572.59	43.5498
572.8	43.6158
573	43.7978
573.2	44.1328
573.41	44.5538
573.61	45.0288
573.82	45.4758
574.02	45.7648
574.23	45.8988
574.43	45.9038
574.64	45.9678
574.84	46.1338
575.05	46.4738
575.25	46.9288
575.45	47.4958
575.66	47.9588
575.86	48.2538
576.07	48.3908
576.27	48.4728
576.48	48.5268
576.68	48.6878
576.89	48.9948
577.09	49.5348
577.29	50.0678
577.5	50.6018
577.7	50.9898
577.91	51.2168
578.11	51.2758
578.32	51.3078
578.52	51.4338
578.72	51.7208
578.93	52.1668
579.13	52.6268
579.34	53.1498
579.54	53.5798
579.75	53.7998
579.95	53.9118
580.15	53.9378
580.36	54.0198
580.56	54.3188
580.77	54.6888
580.97	55.1858
581.17	55.7468
581.38	56.2588
581.58	56.5818
581.79	56.7778
581.99	56.8798
582.19	56.9558
582.4	57.0958
582.6	57.3878
582.81	57.8588
583.01	58.3838
583.21	58.8538
583.42	59.2748
583.62	59.5398
583.83	59.6478
584.03	59.6708
584.23	59.7718
584.44	59.9888
584.64	60.3148
584.85	60.8288
585.05	61.3758
585.25	61.8388
585.46	62.1468
585.66	62.2808
585.86	62.3178
586.07	62.3678
586.27	62.5418
586.48	62.8218
586.68	63.2598
586.88	63.7288
587.09	64.2158
587.29	64.5958
587.49	64.8448
587.7	64.9638
587.9	65.0358
588.1	65.1648
588.31	65.4408
588.51	65.7538
588.72	66.1638
588.92	66.6508
589.12	67.1048
589.33	67.4458
589.53	67.6298
589.73	67.6978
589.94	67.7298
590.14	67.7788
590.34	67.9678
590.55	68.3178
590.75	68.6628
590.95	68.9838
591.16	69.2828
591.36	69.5108
591.56	69.5348
591.77	69.4818
591.97	69.4398
592.17	69.5158
592.38	69.6858
592.58	69.9498
592.78	70.2438
592.99	70.5218
593.19	70.6888
593.39	70.7798
593.6	70.7998
593.8	70.7988
594	70.7608
594.21	70.8058
594.41	70.9338
594.61	71.0918
594.82	71.3178
595.02	71.4788
595.22	71.6328
595.43	71.7048
595.63	71.7018
595.83	71.6838
596.04	71.7198
596.24	71.7528
596.44	71.8358
596.64	71.9578
596.85	72.1208
597.05	72.2498
597.25	72.3368
597.46	72.3248
597.66	72.3258
597.86	72.2338
598.07	72.1338
598.27	72.0678
598.47	72.0658
598.67	72.0828
598.88	72.1368
599.08	72.1528
599.28	72.1658
599.49	72.0698
599.69	71.9718
599.89	71.8388
600.09	71.7388
600.3	71.6338
600.5	71.6258
600.7	71.6228
600.9	71.5848
601.11	71.5028
601.31	71.3878
601.51	71.2608
601.72	71.1228
601.92	70.9378
602.12	70.8128
602.32	70.7168
602.53	70.6388
602.73	70.5238
602.93	70.4398
603.13	70.3288
603.34	70.1428
603.54	70.0118
603.74	69.7878
603.94	69.5388
604.15	69.3138
604.35	69.1118
604.55	68.9128
604.75	68.7508
604.96	68.5528
605.16	68.3468
605.36	68.1208
605.56	67.8498
605.77	67.5748
605.97	67.3718
606.17	67.1088
606.37	66.9178
606.58	66.7628
606.78	66.5518
606.98	66.3478
607.18	66.1308
607.39	65.8518
607.59	65.5338
607.79	65.2038
607.99	64.8998
608.19	64.5858
608.4	64.2718
608.6	63.9858
608.8	63.7438
609	63.4748
609.21	63.1658
609.41	62.8418
609.61	62.5198
609.81	62.1668
610.01	61.8318
610.22	61.5498
610.42	61.3068
610.62	61.0868
610.82	60.9088
611.02	60.7498
611.23	60.5308
611.43	60.2358
611.63	59.9328
611.83	59.6328
612.03	59.3858
612.24	59.0838
612.44	58.8128
612.64	58.5818
612.84	58.3688
613.04	58.1328
613.25	57.8518
613.45	57.5158
613.65	57.0708
613.85	56.6878
614.05	56.3038
614.25	55.9308
614.46	55.5878
614.66	55.2458
614.86	54.9558
615.06	54.6958
615.26	54.4168
615.47	54.0868
615.67	53.7658
615.87	53.3938
616.07	53.0298
616.27	52.6828
616.47	52.3338
616.68	52.0398
616.88	51.7808
617.08	51.5388
617.28	51.2958
617.48	51.0578
617.68	50.7698
617.89	50.4398
618.09	50.0878
618.29	49.7128
618.49	49.4058
618.69	49.0848
618.89	48.8298
619.09	48.6068
619.3	48.3898
619.5	48.1458
619.7	47.9078
619.9	47.6048
620.1	47.2798
620.3	46.9198
620.5	46.5778
620.71	46.2318
620.91	45.9048
621.11	45.6018
621.31	45.3768
621.51	45.1778
621.71	44.9308
621.91	44.6648
622.11	44.4148
622.32	44.0958
622.52	43.7738
622.72	43.4548
622.92	43.1798
623.12	42.9338
623.32	42.7208
623.52	42.5748
623.72	42.4218
623.93	42.2328
624.13	41.9858
624.33	41.7668
624.53	41.5358
624.73	41.2638
624.93	40.9948
625.13	40.7638
625.33	40.5448
625.53	40.3668
625.74	40.1498
625.94	40.0178
626.14	39.8378
626.34	39.6308
626.54	39.4208
626.74	39.2198
626.94	38.9588
627.14	38.7038
627.34	38.4728
627.54	38.2478
627.74	38.0618
627.95	37.8788
628.15	37.7218
628.35	37.5498
628.55	37.3538
628.75	37.1588
628.95	36.9708
629.15	36.7578
629.35	36.5428
629.55	36.3568
629.75	36.1548
629.95	35.9458
630.15	35.7878
630.35	35.6628
630.56	35.5288
630.76	35.3088
630.96	35.2038
631.16	35.0508
631.36	34.8768
631.56	34.7078
631.76	34.5678
631.96	34.3808
632.16	34.2238
632.36	34.0678
632.56	33.9448
632.76	33.8268
632.96	33.6838
633.16	33.5578
633.36	33.4868
633.56	33.3438
633.76	33.1738
633.96	33.0518
634.17	32.8968
634.37	32.7038
634.57	32.5838
634.77	32.4218
634.97	32.3298
635.17	32.2158
635.37	32.0958
635.57	31.9928
635.77	31.8888
635.97	31.7648
636.17	31.6458
636.37	31.5468
636.57	31.4018
636.77	31.2768
636.97	31.1798
637.17	31.0998
637.37	31.0228
637.57	30.9498
637.77	30.8898
637.97	30.8058
638.17	30.7008
638.37	30.5948
638.57	30.4668
638.77	30.3298
638.97	30.2008
639.17	30.0948
639.37	29.9868
639.57	29.9108
639.77	29.7978
639.97	29.7238
640.17	29.6308
640.37	29.5458
640.57	29.4848
640.77	29.3848
640.97	29.2908
641.17	29.2348
641.37	29.1748
641.57	29.1048
641.77	29.0028
641.97	28.9388
642.17	28.8588
642.37	28.7788
642.57	28.7218
642.77	28.6318
642.97	28.5688
643.17	28.4728
643.37	28.4418
643.57	28.3828
643.77	28.3228
643.97	28.2708
644.17	28.2158
644.37	28.1708
644.57	28.1148
644.77	28.0568
644.97	28.0138
645.17	27.9468
645.37	27.9228
645.57	27.8828
645.77	27.8348
645.97	27.7448
646.16	27.6978
646.36	27.5858
646.56	27.4958
646.76	27.4138
646.96	27.3438
647.16	27.2808
647.36	27.2378
647.56	27.1888
647.76	27.1338
647.96	27.0878
648.16	27.0278
648.36	26.9908
648.56	26.9558
648.76	26.8998
648.96	26.8808
649.16	26.8078
649.36	26.7718
649.56	26.7398
649.75	26.7028
649.95	26.6548
650.15	26.6348
650.35	26.6078
650.55	26.5868
650.75	26.5368
650.95	26.5038
651.15	26.4388
651.35	26.3598
651.55	26.3118
651.75	26.3068
651.95	26.2618
652.15	26.2268
652.34	26.2018
652.54	26.1648
652.74	26.1238
652.94	26.0998
653.14	26.0558
653.34	26.0378
653.54	25.9818
653.74	25.9548
653.94	25.9228
654.14	25.8888
654.33	25.8548
654.53	25.8298
654.73	25.8018
654.93	25.7648
655.13	25.7428
655.33	25.7348
655.53	25.6948
655.73	25.6788
655.93	25.6478
656.12	25.6478
656.32	25.6128
656.52	25.5848
656.72	25.5828
656.92	25.5528
657.12	25.5388
657.32	25.5288
657.52	25.5258
657.72	25.5288
657.91	25.4828
658.11	25.4718
658.31	25.3878
658.51	25.3408
658.71	25.2738
658.91	25.2498
659.11	25.2218
659.3	25.1618
659.5	25.1338
659.7	25.0828
659.9	25.0668
660.1	25.0428
660.3	25.0188
660.5	25.0358
660.69	25.0168
660.89	25.0348
661.09	25.0048
661.29	25.0098
661.49	24.9978
661.69	24.9788
661.89	24.9858
662.08	24.9808
662.28	24.9698
662.48	24.9468
662.68	24.9208
662.88	24.9028
663.08	24.8708
663.27	24.8468
663.47	24.8368
663.67	24.8428
663.87	24.8098
664.07	24.7988
664.27	24.8078
664.46	24.7718
664.66	24.7418
664.86	24.7518
665.06	24.7368
665.26	24.7268
665.45	24.7008
665.65	24.6798
665.85	24.6798
666.05	24.6188
666.25	24.5708
666.45	24.5558
666.64	24.5158
666.84	24.4648
667.04	24.4628
667.24	24.4468
667.44	24.4078
667.63	24.3808
667.83	24.3648
668.03	24.3458
668.23	24.3418
668.43	24.3358
668.62	24.3578
668.82	24.3678
669.02	24.3528
669.22	24.3518
669.42	24.3628
669.61	24.3478
669.81	24.3568
670.01	24.3648
670.21	24.3588
670.4	24.3548
670.6	24.3508
670.8	24.3298
671	24.2898
671.2	24.2568
671.39	24.2388
671.59	24.2118
671.79	24.1958
671.99	24.1768
672.18	24.1718
672.38	24.1698
672.58	24.1628
672.78	24.1608
672.98	24.1508
673.17	24.1508
673.37	24.1408
673.57	24.1228
673.77	24.1128
673.96	24.1078
674.16	24.1348
674.36	24.1448
674.56	24.1448
674.75	24.1288
674.95	24.1008
675.15	24.0728
675.35	24.0578
675.54	24.0608
675.74	24.0168
675.94	24.0218
676.14	24.0308
676.33	24.0238
676.53	23.9928
676.73	23.9678
676.92	23.9338
677.12	23.9048
677.32	23.8738
677.52	23.8448
677.71	23.8468
677.91	23.8178
678.11	23.7778
678.31	23.7888
678.5	23.7448
678.7	23.7378
678.9	23.7418
679.09	23.7498
679.29	23.7378
679.49	23.7468
679.69	23.7458
679.88	23.7488
680.08	23.7328
680.28	23.7208
680.47	23.7388
680.67	23.7278
680.87	23.7308
681.07	23.7328
681.26	23.7248
681.46	23.7248
681.66	23.7318
681.85	23.7378
682.05	23.7298
682.25	23.7148
682.44	23.6888
682.64	23.6888
682.84	23.6748
683.03	23.6398
683.23	23.6288
683.43	23.6158
683.63	23.6188
683.82	23.6058
684.02	23.6178
684.22	23.6048
684.41	23.6068
684.61	23.6048
684.81	23.6408
685	23.6448
685.2	23.6368
685.4	23.6378
685.59	23.6428
685.79	23.6338
685.99	23.5928
686.18	23.5858
686.38	23.5848
686.58	23.5808
686.77	23.6008
686.97	23.6138
687.17	23.6278
687.36	23.6068
687.56	23.6508
687.76	23.6558
687.95	23.6438
688.15	23.6428
688.35	23.6258
688.54	23.6318
688.74	23.6118
688.93	23.5828
689.13	23.5388
689.33	23.5268
689.52	23.5038
689.72	23.4888
689.92	23.5128
690.11	23.4888
690.31	23.4898
690.51	23.4978
690.7	23.4818
690.9	23.4858
691.09	23.4338
691.29	23.3948
691.49	23.3808
691.68	23.3698
691.88	23.3378
692.08	23.3498
692.27	23.3668
692.47	23.3728
692.66	23.3908
692.86	23.4208
693.06	23.4038
693.25	23.4138
693.45	23.4028
693.65	23.4088
693.84	23.4118
694.04	23.3958
694.23	23.3758
694.43	23.3608
694.63	23.3118
694.82	23.2958
695.02	23.2848
695.21	23.2968
695.41	23.3278
695.61	23.3718
695.8	23.3568
696	23.3738
696.19	23.3898
696.39	23.3748
696.59	23.3588
696.78	23.3348
696.98	23.2848
697.17	23.2468
697.37	23.2038
697.56	23.1858
697.76	23.1638
697.96	23.1548
698.15	23.1538
698.35	23.1888
698.54	23.2068
698.74	23.2118
698.93	23.2388
699.13	23.2218
699.33	23.2088
699.52	23.2048
699.72	23.1968
699.91	23.1518
700.11	23.0928
700.3	23.0758
700.5	23.0438
700.7	23.0408
700.89	23.0608
701.09	23.0898
701.28	23.1368
701.48	23.1608
701.67	23.2008
701.87	23.2098
702.06	23.2018
702.26	23.1868
702.46	23.1898
702.65	23.1898
702.85	23.1378
703.04	23.1208
703.24	23.0918
703.43	23.0648
703.63	23.0528
703.82	23.0608
704.02	23.0668
704.21	23.0808
704.41	23.1098
704.6	23.1448
704.8	23.1558
704.99	23.1388
705.19	23.1048
705.38	23.0808
705.58	23.0088
705.78	22.9658
705.97	22.9368
706.17	22.9248
706.36	22.9038
706.56	22.9158
706.75	22.9328
706.95	22.9508
707.14	22.9578
707.34	23.0088
707.53	23.0438
707.73	23.0798
707.92	23.0838
708.12	23.1118
708.31	23.0808
708.51	23.0518
708.7	23.0028
708.9	22.9458
709.09	22.9118
709.29	22.8978
709.48	22.8888
709.68	22.9358
709.87	22.9508
710.07	22.9928
710.26	23.0198
710.46	23.0688
710.65	23.0718
710.85	23.0948
711.04	23.0718
711.23	23.0268
711.43	22.9838
711.62	22.9258
711.82	22.8528
712.01	22.8148
712.21	22.7848
712.4	22.7588
712.6	22.7768
712.79	22.7878
712.99	22.8108
713.18	22.8558
713.38	22.8858
713.57	22.8918
713.77	22.9148
713.96	22.9168
714.15	22.8828
714.35	22.8578
714.54	22.8058
714.74	22.7398
714.93	22.6978
715.13	22.6208
715.32	22.6148
715.52	22.6068
715.71	22.6388
715.91	22.6908
716.1	22.7628
716.29	22.7798
716.49	22.8318
716.68	22.8578
716.88	22.8708
717.07	22.9008
717.27	22.8718
717.46	22.8338
717.65	22.8038
717.85	22.7478
718.04	22.7078
718.24	22.6648
718.43	22.6688
718.63	22.6808
718.82	22.7378
719.01	22.7728
719.21	22.8128
719.4	22.8498
719.6	22.8638
719.79	22.8878
719.98	22.8798
720.18	22.8578
720.37	22.8248
720.57	22.7708
720.76	22.6938
720.96	22.5938
721.15	22.5448
721.34	22.5018
721.54	22.5128
721.73	22.5748
721.93	22.6088
722.12	22.6818
722.31	22.7558
722.51	22.8188
722.7	22.8708
722.89	22.8998
723.09	22.8798
723.28	22.8918
723.48	22.8718
723.67	22.8158
723.86	22.7688
724.06	22.7028
724.25	22.6518
724.45	22.6558
724.64	22.6388
724.83	22.6468
725.03	22.6928
725.22	22.7658
725.41	22.7928
725.61	22.8748
725.8	22.8888
726	22.9078
726.19	22.9028
726.38	22.8708
726.58	22.8118
726.77	22.7248
726.96	22.6318
727.16	22.5518
727.35	22.4898
727.54	22.4438
727.74	22.4158
727.93	22.4828
728.12	22.5378
728.32	22.5938
728.51	22.6558
728.7	22.7188
728.9	22.7778
729.09	22.8118
729.29	22.8268
729.48	22.8198
729.67	22.7798
729.87	22.7048
730.06	22.6308
730.25	22.5688
730.45	22.4608
730.64	22.4108
730.83	22.4118
731.03	22.3858
731.22	22.4128
731.41	22.4598
731.6	22.5098
731.8	22.5418
731.99	22.5768
732.18	22.5968
732.38	22.6158
732.57	22.5988
732.76	22.5118
732.96	22.4628
733.15	22.3848
733.34	22.2998
733.54	22.2778
733.73	22.2088
733.92	22.1718
734.12	22.1748
734.31	22.2198
734.5	22.2608
734.69	22.3198
734.89	22.3928
735.08	22.5008
735.27	22.6048
735.47	22.6478
735.66	22.6478
735.85	22.6108
736.05	22.5608
736.24	22.5158
736.43	22.4668
736.62	22.3848
736.82	22.3498
737.01	22.3238
737.2	22.3178
737.39	22.3178
737.59	22.3148
737.78	22.3448
737.97	22.3808
738.17	22.4618
738.36	22.5348
738.55	22.5648
738.74	22.5918
738.94	22.5748
739.13	22.5518
739.32	22.4608
739.51	22.4148
739.71	22.3358
739.9	22.2778
740.09	22.2308
740.28	22.1928
740.48	22.2068
740.67	22.2138
740.86	22.2398
741.05	22.3088
741.25	22.3578
741.44	22.4348
741.63	22.4908
741.82	22.5338
742.02	22.5158
742.21	22.5008
742.4	22.4478
742.59	22.4048
742.79	22.3528
742.98	22.2778
743.17	22.2048
743.36	22.1578
743.56	22.0828
743.75	22.0738
743.94	22.0348
744.13	22.0638
744.33	22.1088
744.52	22.1798
744.71	22.2458
744.9	22.3238
745.09	22.3668
745.29	22.3928
745.48	22.3968
745.67	22.3648
745.86	22.3008
746.05	22.2538
746.25	22.1798
746.44	22.1238
746.63	22.0828
746.82	22.0408
747.01	22.0258
747.21	22.0488
747.4	22.0578
747.59	22.0968
747.78	22.1478
747.97	22.2138
748.17	22.2588
748.36	22.2958
748.55	22.3188
748.74	22.3158
748.93	22.3268
749.13	22.2878
749.32	22.2418
749.51	22.1658
749.7	22.1088
749.89	22.0688
750.09	22.0268
750.28	22.0058
750.47	22.0058
750.66	22.0568
750.85	22.1388
751.04	22.1938
751.24	22.2378
751.43	22.2748
751.62	22.3138
751.81	22.3408
752	22.3858
752.19	22.3958
752.39	22.3678
752.58	22.3298
752.77	22.2688
752.96	22.2008
753.15	22.1518
753.34	22.1098
753.54	22.0928
753.73	22.1078
753.92	22.1158
754.11	22.1308
754.3	22.1618
754.49	22.1858
754.68	22.2068
754.88	22.2558
755.07	22.2638
755.26	22.2528
755.45	22.2398
[truncated: 1,649 more rows]
