# Supplementary material for: Scalable production of structurally colored composite films by shearing supramolecular composites of polymers and colloids
Source: Nat Commun. 2024 Feb 29;15:1874. doi: 10.1038/s41467-024-46237-4 (PMC10904808; doi:10.1038/s41467-024-46237-4)
Supplement: Supplementary file 3 — Source Data [file 41467_2024_46237_MOESM3_ESM.zip › Source of Data/Supplementary Fig.4a,b.xls]

## Sheet: Sheet1
Colloids	ζ (mV)	ζ (mV)	ζ (mV)	Mean	Standard Deviation				Colloids	Reflection peak intensity (%)
PS	-1	-2.1	-3	-2.03333	1.00167				PS	0
SiO2-C18	-5.46	-10	-9	-8.15333	2.38548				SiO2-C18	40
SiO2	-40.8	-41	-39.7	-40.5	0.7				SiO2	55
