# Supplementary material for: Scalable production of structurally colored composite films by shearing supramolecular composites of polymers and colloids
Source: Nat Commun. 2024 Feb 29;15:1874. doi: 10.1038/s41467-024-46237-4 (PMC10904808; doi:10.1038/s41467-024-46237-4)
Supplement: Supplementary file 3 — Source Data [file 41467_2024_46237_MOESM3_ESM.zip › Source of Data/Supplementary Fig.5.xls]

## Sheet: Sheet1
PEI60k-PS60 composite
ω (rad/s)	η (Pa s)
628.319	13704.3
396.441	18939.7
250.14	26168.8
157.827	36073
99.5816	49481
62.8319	67523
39.6438	91348.9
25.0137	123170
15.7828	165537
9.95809	222059
6.28319	299072
3.96441	402285
2.50139	539651
1.57827	728579
0.99582	982455
0.62832	1326420
