# Supplementary material for: Scalable production of structurally colored composite films by shearing supramolecular composites of polymers and colloids
Source: Nat Commun. 2024 Feb 29;15:1874. doi: 10.1038/s41467-024-46237-4 (PMC10904808; doi:10.1038/s41467-024-46237-4)
Supplement: Supplementary file 3 — Source Data [file 41467_2024_46237_MOESM3_ESM.zip › Source of Data/Supplementary Fig.6c.xls]

## Sheet: Sheet1
PEI60k-PS60 films under shear strains of 325% after 25 shearing passes				PEI60k-PS60 films under shear strains of 240% after 25 shearing passes
Wavelength (nm)	Reflectance (%)			Wavelength (nm)	Reflectance (%)
344.93	72.245			344.93	-236.863
345.15	72.245			345.15	-236.863
345.37	72.245			345.37	-236.863
345.59	-14.491			345.59	-905.008
345.81	83.304			345.81	-426.617
346.03	-136.724			346.03	-141.749
346.24	78.533			346.24	362.302
346.46	82.912			346.46	436.309
346.68	61.471			346.68	271.612
346.9	65.863			346.9	254.531
347.12	-109.642			347.12	355.829
347.34	48.799			347.34	1931.23
347.56	102.186			347.56	-262.916
347.77	103.243			347.77	-10.01
347.99	39.769			347.99	16.813
348.21	30.46			348.21	16.509
348.43	38.561			348.43	19.899
348.65	36.185			348.65	23.569
348.87	40.429			348.87	21.428
349.08	41.131			349.08	23.956
349.3	42.732			349.3	23.595
349.52	33.899			349.52	23.322
349.74	30.605			349.74	24.163
349.96	27.048			349.96	26.249
350.18	33.245			350.18	24.406
350.39	33.935			350.39	26.173
350.61	33.826			350.61	21.756
350.83	41.794			350.83	21.597
351.05	37.099			351.05	22.145
351.27	41.056			351.27	18.475
351.49	43.224			351.49	17.075
351.7	40.196			351.7	18.481
351.92	41.867			351.92	15.456
352.14	40.63			352.14	16.831
352.36	38.146			352.36	19.048
352.58	37.274			352.58	16.216
352.8	36.63			352.8	17.412
353.01	27.916			353.01	20.125
353.23	25.062			353.23	22.661
353.45	25.78			353.45	24.226
353.67	21.768			353.67	23.901
353.89	23.424			353.89	25.247
354.1	21.997			354.1	27.84
354.32	21.704			354.32	28.134
354.54	27.186			354.54	28.211
354.76	22.948			354.76	29.291
354.98	23.979			354.98	25.507
355.19	24.276			355.19	24.315
355.41	27.08			355.41	27.652
355.63	26.015			355.63	24.637
355.85	30.258			355.85	24.024
356.07	30.812			356.07	22.225
356.28	28.48			356.28	24.395
356.5	28.036			356.5	22.862
356.72	29.837			356.72	22.664
356.94	28.54			356.94	24.125
357.16	31.732			357.16	25.674
357.37	32.582			357.37	26.973
357.59	33.089			357.59	26.51
357.81	32.857			357.81	29.49
358.03	34.549			358.03	31.428
358.25	31.14			358.25	30.235
358.46	32.95			358.46	32.429
358.68	31.026			358.68	30.958
358.9	27.72			358.9	30.536
359.12	29.657			359.12	30.384
359.33	32.158			359.33	29.529
359.55	30.903			359.55	27.986
359.77	29.834			359.77	27.493
359.99	26.778			359.99	26
360.21	24.354			360.21	24.026
360.42	20.984			360.42	24.456
360.64	19.326			360.64	26.276
360.86	18.466			360.86	25.471
361.08	17.105			361.08	23.882
361.29	17.973			361.29	21.98
361.51	19.088			361.51	23.067
361.73	22.798			361.73	21.089
361.95	23.088			361.95	22.199
362.17	22.725			362.17	22.418
362.38	25.353			362.38	23.295
362.6	24.81			362.6	22.273
362.82	26.289			362.82	22.11
363.04	25.463			363.04	20.655
363.25	25.618			363.25	20.511
363.47	27.997			363.47	19.627
363.69	26.673			363.69	20.49
363.91	30.87			363.91	22.533
364.12	30.561			364.12	21.491
364.34	28.795			364.34	19.942
364.56	27.147			364.56	20.827
364.78	30.119			364.78	19.402
364.99	26.503			364.99	20.016
365.21	22.453			365.21	18.39
365.43	27.436			365.43	19.125
365.65	22.234			365.65	17.774
365.86	27.729			365.86	20.221
366.08	29.086			366.08	20.607
366.3	26.863			366.3	20.887
366.52	27.685			366.52	18.287
366.73	24.628			366.73	16.915
366.95	24.998			366.95	17.392
367.17	25.598			367.17	19.93
367.39	25.229			367.39	20.477
367.6	21.211			367.6	21.698
367.82	24.549			367.82	20.763
368.04	23.439			368.04	21.407
368.25	18.336			368.25	20.795
368.47	21.545			368.47	22.787
368.69	15.329			368.69	20.581
368.91	14.669			368.91	20.904
369.12	17.101			369.12	20.07
369.34	17.636			369.34	21.631
369.56	18.525			369.56	22.317
369.78	19.007			369.78	23.289
369.99	20.351			369.99	20.416
370.21	21.867			370.21	21.277
370.43	20.656			370.43	19.441
370.64	18.174			370.64	20.257
370.86	19.842			370.86	20.014
371.08	21.428			371.08	20.877
371.3	23.421			371.3	19.794
371.51	24.764			371.51	20.851
371.73	23.742			371.73	18.481
371.95	21.407			371.95	17.146
372.16	21.906			372.16	17.883
372.38	24.276			372.38	17.128
372.6	22.997			372.6	18.576
372.81	24.169			372.81	19.073
373.03	23.295			373.03	17.418
373.25	24.444			373.25	17.076
373.47	26.828			373.47	16.701
373.68	27.12			373.68	17.293
373.9	25.739			373.9	17.304
374.12	23.735			374.12	17.487
374.33	22.896			374.33	15.795
374.55	23.686			374.55	17.556
374.77	24.232			374.77	18.463
374.98	22.359			374.98	17.974
375.2	21.422			375.2	18.146
375.42	21.921			375.42	15.697
375.64	21.949			375.64	16.56
375.85	21.652			375.85	18.069
376.07	20.088			376.07	20.774
376.29	18.71			376.29	21.005
376.5	18.534			376.5	21.028
376.72	19.618			376.72	20.939
376.94	19.036			376.94	21.693
377.15	18.691			377.15	21.771
377.37	17.762			377.37	21.358
377.59	18.342			377.59	20.838
377.8	18.145			377.8	21.093
378.02	18.38			378.02	22.915
378.24	15.562			378.24	24.374
378.45	14.765			378.45	22.908
378.67	14.552			378.67	21.787
378.89	17.37			378.89	20.373
379.1	18.878			379.1	21.076
379.32	20.888			379.32	21.297
379.54	21.88			379.54	21.751
379.75	23.552			379.75	21.118
379.97	23.126			379.97	23.701
380.19	24.37			380.19	23.976
380.4	22.797			380.4	24.247
380.62	22.071			380.62	22.96
380.84	23.283			380.84	20.596
381.05	25.169			381.05	19.78
381.27	25.998			381.27	20.552
381.49	27.076			381.49	20.333
381.7	26.21			381.7	19.987
381.92	23.507			381.92	18.63
382.14	22.365			382.14	18.866
382.35	20.612			382.35	16.893
382.57	19.569			382.57	16.527
382.79	20.194			382.79	15.243
383	19.913			383	15.473
383.22	20.258			383.22	15.297
383.43	23.795			383.43	16.32
383.65	21.004			383.65	18.304
383.87	20.586			383.87	17.524
384.08	20.243			384.08	17.387
384.3	20.77			384.3	17.238
384.52	17.983			384.52	16.67
384.73	18.091			384.73	17.283
384.95	18.387			384.95	17.108
385.17	18.165			385.17	18.815
385.38	18.338			385.38	19.803
385.6	19.472			385.6	18.878
385.81	20.45			385.81	18.619
386.03	21.865			386.03	18.702
386.25	20.374			386.25	17.243
386.46	21.883			386.46	16.663
386.68	22.756			386.68	16.88
386.9	22.074			386.9	16.531
387.11	19.954			387.11	16.414
387.33	22.68			387.33	16.526
387.54	23.797			387.54	16.47
387.76	23.012			387.76	16.324
387.98	24.352			387.98	15.582
388.19	23.204			388.19	14.723
388.41	22.124			388.41	15.362
388.63	22.67			388.63	15.734
388.84	22.429			388.84	15.357
389.06	22.222			389.06	16.505
389.27	22.512			389.27	16.33
389.49	22.276			389.49	17.01
389.71	23.283			389.71	17.324
389.92	24.604			389.92	17.84
390.14	23.588			390.14	18.013
390.35	23.107			390.35	17.574
390.57	23.982			390.57	17.055
390.79	22.829			390.79	17.175
391	23.685			391	16.944
391.22	23.48			391.22	17.092
391.43	20.724			391.43	16.758
391.65	20.097			391.65	17.065
391.87	20.41			391.87	16.807
392.08	18.763			392.08	16.627
392.3	18.08			392.3	16.463
392.51	17.373			392.51	16.39
392.73	16.742			392.73	15.359
392.95	18.202			392.95	15.657
393.16	18.804			393.16	15.747
393.38	18.634			393.38	16.558
393.59	18.662			393.59	16.452
393.81	18.932			393.81	16.439
394.02	19.001			394.02	16.425
394.24	20.203			394.24	16.211
394.46	20.104			394.46	16.249
394.67	19.764			394.67	16.098
394.89	21.171			394.89	16.11
395.1	21.981			395.1	15.994
395.32	21.382			395.32	16.417
395.54	21.653			395.54	17.015
395.75	21.986			395.75	16.489
395.97	22.499			395.97	16.94
396.18	21.75			396.18	16.729
396.4	21.951			396.4	16.755
396.61	21.641			396.61	17.669
396.83	21.425			396.83	17.7
397.05	22.105			397.05	17.771
397.26	21.683			397.26	18.166
397.48	22.76			397.48	18.631
397.69	22.135			397.69	18.376
397.91	21.351			397.91	18.311
398.12	21.8			398.12	18.675
398.34	21.039			398.34	18.477
398.55	19.082			398.55	19.165
398.77	18.855			398.77	19.006
398.99	18.763			398.99	18.993
399.2	18.645			399.2	18.792
399.42	18.601			399.42	18.468
399.63	18.328			399.63	18.461
399.85	18.271			399.85	18.548
400.06	18.175			400.06	18.343
400.28	17.255			400.28	17.955
400.49	16.917			400.49	18.634
400.71	16.344			400.71	18.678
400.92	15.088			400.92	18.5
401.14	15.203			401.14	18.416
401.36	15.942			401.36	17.936
401.57	16.087			401.57	17.716
401.79	16.552			401.79	17.795
402	16.344			402	18.168
402.22	16.978			402.22	18.02
402.43	18.003			402.43	17.683
402.65	18.501			402.65	17.843
402.86	19.779			402.86	17.186
403.08	18.808			403.08	16.943
403.29	19.725			403.29	16.647
403.51	20.781			403.51	16.579
403.72	22.359			403.72	16.129
403.94	23.06			403.94	16.637
404.15	23.258			404.15	16.493
404.37	23.22			404.37	16.59
404.58	23.764			404.58	16.534
404.8	23.466			404.8	16.603
405.02	23.777			405.02	16.208
405.23	23.863			405.23	16.12
405.45	22.513			405.45	16.12
405.66	22.505			405.66	16.141
405.88	23.409			405.88	16.568
406.09	22.273			406.09	16.472
406.31	22.121			406.31	17.328
406.52	21.879			406.52	17.246
406.74	21.869			406.74	17.172
406.95	22.183			406.95	17.356
407.17	21.138			407.17	17.303
407.38	20.447			407.38	16.887
407.6	21.135			407.6	16.676
407.81	20.303			407.81	16.675
408.03	19.653			408.03	17.204
408.24	20.362			408.24	17.081
408.46	18.761			408.46	17.519
408.67	18.819			408.67	17.519
408.89	19.75			408.89	17.253
409.1	19.672			409.1	16.394
409.32	20.278			409.32	16.554
409.53	20.605			409.53	16.277
409.75	19.952			409.75	15.925
409.96	19.996			409.96	16.033
410.18	21.298			410.18	16.114
410.39	21.425			410.39	16.433
410.61	21.427			410.61	16.492
410.82	21.184			410.82	16.047
411.04	20.772			411.04	15.881
411.25	21.891			411.25	15.859
411.46	21.374			411.46	16.098
411.68	21.231			411.68	16.374
411.89	21.778			411.89	16.503
412.11	20.97			412.11	16.344
412.32	20.17			412.32	16.542
412.54	20.054			412.54	17.131
412.75	20.285			412.75	17.48
412.97	18.691			412.97	17.476
413.18	17.863			413.18	17.175
413.4	17.876			413.4	17.227
413.61	18.627			413.61	17.607
413.83	18.509			413.83	17.775
414.04	18.414			414.04	17.536
414.26	18.967			414.26	17.26
414.47	19.149			414.47	17.158
414.69	18.958			414.69	17.192
414.9	19.262			414.9	17.347
415.11	19.277			415.11	17.233
415.33	19.596			415.33	16.979
415.54	19.296			415.54	16.535
415.76	19.555			415.76	16.686
415.97	20.089			415.97	16.903
416.19	19.824			416.19	17.078
416.4	19.588			416.4	16.886
416.62	19.249			416.62	16.838
416.83	19.664			416.83	17.084
417.05	19.286			417.05	16.862
417.26	18.965			417.26	16.617
417.47	18.904			417.47	16.543
417.69	18.89			417.69	16.806
417.9	18.858			417.9	16.996
418.12	19.091			418.12	17.182
418.33	19.473			418.33	17.499
418.55	19.875			418.55	17.635
418.76	19.672			418.76	17.388
418.97	20.079			418.97	17.477
419.19	19.901			419.19	17.489
419.4	20.427			419.4	17.451
419.62	19.718			419.62	17.291
419.83	19.733			419.83	17.497
420.05	19.759			420.05	17.947
420.26	20.304			420.26	17.674
420.48	20.469			420.48	17.487
420.69	20.693			420.69	17.381
420.9	19.738			420.9	17.223
421.12	20.168			421.12	17.097
421.33	20.276			421.33	17.144
421.55	20.227			421.55	17.128
421.76	20.596			421.76	16.831
421.97	20.549			421.97	16.647
422.19	20.95			422.19	16.821
422.4	20.945			422.4	16.71
422.62	20.903			422.62	16.546
422.83	21.028			422.83	16.208
423.05	20.526			423.05	16.421
423.26	19.853			423.26	16.598
423.47	19.864			423.47	16.614
423.69	20.46			423.69	16.895
423.9	19.959			423.9	16.902
424.12	19.694			424.12	16.673
424.33	19.638			424.33	16.702
424.54	18.604			424.54	16.925
424.76	18.467			424.76	16.976
424.97	18.079			424.97	16.622
425.19	18.199			425.19	16.548
425.4	18.242			425.4	16.699
425.61	18.956			425.61	16.938
425.83	18.758			425.83	16.918
426.04	19.314			426.04	16.526
426.26	19.697			426.26	16.486
426.47	19.244			426.47	16.214
426.68	19.387			426.68	16.031
426.9	19.166			426.9	16.09
427.11	19.311			427.11	16.309
427.33	20.073			427.33	16.208
427.54	20.533			427.54	16.361
427.75	20.352			427.75	16.54
427.97	21.089			427.97	16.972
428.18	21.108			428.18	17.067
428.39	20.587			428.39	16.982
428.61	20.275			428.61	17.162
428.82	20.238			428.82	17.342
429.04	19.66			429.04	17.466
429.25	19.995			429.25	17.474
429.46	20.343			429.46	17.611
429.68	20.581			429.68	17.403
429.89	20.798			429.89	17.221
430.1	20.437			430.1	17.171
430.32	20.312			430.32	16.999
430.53	20.807			430.53	16.649
430.75	20.547			430.75	16.434
430.96	20.717			430.96	16.51
431.17	20.711			431.17	16.517
431.39	20.818			431.39	16.592
431.6	20.68			431.6	16.51
431.81	20.794			431.81	16.505
432.03	20.629			432.03	16.714
432.24	20.338			432.24	16.762
432.45	20.54			432.45	17.018
432.67	20.386			432.67	17.139
432.88	21.019			432.88	17.209
433.09	20.698			433.09	17.319
433.31	20.252			433.31	17.746
433.52	19.872			433.52	17.891
433.73	19.546			433.73	17.714
433.95	19.387			433.95	17.628
434.16	19.7			434.16	17.658
434.38	19.857			434.38	17.698
434.59	19.625			434.59	17.639
434.8	20.052			434.8	17.31
435.02	20.303			435.02	17.098
435.23	20.76			435.23	16.781
435.44	20.999			435.44	16.681
435.66	20.549			435.66	16.438
435.87	20.601			435.87	16.343
436.08	20.686			436.08	16.2
436.3	21.014			436.3	16.021
436.51	21.437			436.51	15.973
436.72	21.433			436.72	16.277
436.94	21.229			436.94	16.364
437.15	21.169			437.15	16.434
437.36	21.447			437.36	16.22
437.58	21.234			437.58	16.296
437.79	21.033			437.79	16.461
438	20.856			438	16.778
438.22	20.801			438.22	16.764
438.43	21.057			438.43	17.073
438.64	21.23			438.64	17.157
438.85	21.532			438.85	17.186
439.07	21.648			439.07	17.263
439.28	21.68			439.28	17.191
439.49	21.674			439.49	16.939
439.71	21.71			439.71	16.793
439.92	21.489			439.92	16.771
440.13	21.536			440.13	17.084
440.35	21.599			440.35	17.202
440.56	21.972			440.56	17.081
440.77	21.278			440.77	17.079
440.99	21.067			440.99	17.02
441.2	21.167			441.2	17.045
441.41	21.5			441.41	17.129
441.62	21.215			441.62	17.172
441.84	20.86			441.84	17.073
442.05	20.742			442.05	17.056
442.26	20.927			442.26	17.019
442.48	20.968			442.48	17.128
442.69	21.168			442.69	17.076
442.9	21.446			442.9	16.978
443.12	21.381			443.12	16.882
443.33	21.183			443.33	17.055
443.54	21.814			443.54	17.059
443.75	22.151			443.75	17.131
443.97	22.167			443.97	17.023
444.18	21.943			444.18	16.984
444.39	22.181			444.39	17.1
444.61	22.318			444.61	17.106
444.82	22.331			444.82	17.197
445.03	22.183			445.03	17.576
445.24	22.233			445.24	17.447
445.46	22.272			445.46	17.537
445.67	22.082			445.67	17.617
445.88	22.23			445.88	17.666
446.09	22.171			446.09	17.654
446.31	21.812			446.31	17.529
446.52	21.499			446.52	17.382
446.73	21.353			446.73	17.342
446.95	21.23			446.95	17.426
447.16	21.075			447.16	17.345
447.37	21.141			447.37	17.533
447.58	20.969			447.58	17.628
447.8	20.854			447.8	17.483
448.01	20.854			448.01	17.589
448.22	20.796			448.22	17.573
448.43	20.75			448.43	17.424
448.65	20.712			448.65	17.399
448.86	20.667			448.86	17.312
449.07	20.676			449.07	17.55
449.28	20.715			449.28	17.708
449.5	20.775			449.5	17.691
449.71	21.018			449.71	17.638
449.92	20.944			449.92	17.549
450.13	20.882			450.13	17.483
450.35	21.137			450.35	17.458
450.56	21.311			450.56	17.439
450.77	21.287			450.77	17.295
450.98	21.54			450.98	17.312
451.2	21.81			451.2	17.404
451.41	21.768			451.41	17.562
451.62	21.959			451.62	17.544
451.83	22.293			451.83	17.342
452.05	22.465			452.05	17.464
452.26	22.494			452.26	17.645
452.47	22.507			452.47	17.87
452.68	22.579			452.68	17.848
452.9	22.424			452.9	17.868
453.11	22.13			453.11	17.828
453.32	22.32			453.32	17.789
453.53	22.429			453.53	17.944
453.74	22.134			453.74	18.008
453.96	21.813			453.96	18.039
454.17	22.058			454.17	17.957
454.38	22.021			454.38	17.963
454.59	21.944			454.59	18.184
454.81	21.973			454.81	18.041
455.02	21.691			455.02	17.939
455.23	21.651			455.23	17.66
455.44	21.889			455.44	17.719
455.65	21.958			455.65	17.757
455.87	22.154			455.87	17.812
456.08	22.003			456.08	17.85
456.29	22.088			456.29	17.719
456.5	22.178			456.5	17.686
456.72	22.485			456.72	17.505
456.93	22.356			456.93	17.477
457.14	22.387			457.14	17.528
457.35	22.425			457.35	17.34
457.56	22.158			457.56	17.393
457.78	22.461			457.78	17.327
457.99	22.56			457.99	17.404
458.2	22.435			458.2	17.466
458.41	22.54			458.41	17.383
458.62	22.659			458.62	17.433
458.84	22.641			458.84	17.478
459.05	22.755			459.05	17.577
459.26	22.825			459.26	17.497
459.47	22.679			459.47	17.621
459.68	22.857			459.68	17.604
459.89	22.86			459.89	17.721
460.11	22.811			460.11	17.912
460.32	22.848			460.32	17.928
460.53	22.828			460.53	18.077
460.74	22.823			460.74	18.075
460.95	22.902			460.95	18.1
461.17	22.834			461.17	18.313
461.38	22.72			461.38	18.118
461.59	22.624			461.59	18.035
461.8	22.559			461.8	18.06
462.01	22.564			462.01	18.173
462.22	22.547			462.22	18.268
462.44	22.403			462.44	18.194
462.65	22.405			462.65	18.11
462.86	22.351			462.86	17.905
463.07	22.362			463.07	17.898
463.28	22.222			463.28	17.897
463.5	22.238			463.5	18.017
463.71	22.071			463.71	18.021
463.92	22.163			463.92	17.877
464.13	22.167			464.13	17.938
464.34	22.204			464.34	18.003
464.55	22.093			464.55	17.954
464.76	22.068			464.76	17.853
464.98	22.165			464.98	17.838
465.19	22.003			465.19	18.027
465.4	22.002			465.4	17.994
465.61	21.981			465.61	18.058
465.82	22.229			465.82	18.112
466.03	22.259			466.03	18.129
466.25	22.176			466.25	18.081
466.46	22.229			466.46	18.034
466.67	22.085			466.67	18.008
466.88	22.092			466.88	18.064
467.09	22.289			467.09	18.035
467.3	22.228			467.3	18.004
467.51	22.281			467.51	18.079
467.73	22.165			467.73	18.038
467.94	22.393			467.94	17.975
468.15	22.456			468.15	17.917
468.36	22.521			468.36	17.912
468.57	22.46			468.57	17.86
468.78	22.506			468.78	17.759
468.99	22.527			468.99	17.66
469.21	22.531			469.21	17.658
469.42	22.72			469.42	17.776
469.63	22.785			469.63	17.816
469.84	22.679			469.84	17.853
470.05	22.656			470.05	17.9
470.26	22.692			470.26	17.927
470.47	22.613			470.47	17.968
470.68	22.485			470.68	17.953
470.9	22.496			470.9	18.002
471.11	22.519			471.11	18.083
471.32	22.397			471.32	18.201
471.53	22.387			471.53	18.277
471.74	22.424			471.74	18.309
471.95	22.484			471.95	18.35
472.16	22.489			472.16	18.294
472.37	22.514			472.37	18.31
472.58	22.486			472.58	18.344
472.8	22.574			472.8	18.321
473.01	22.451			473.01	18.301
473.22	22.675			473.22	18.293
473.43	22.724			473.43	18.33
473.64	22.667			473.64	18.401
473.85	22.806			473.85	18.352
474.06	22.926			474.06	18.327
474.27	22.956			474.27	18.373
474.48	23.031			474.48	18.397
474.7	23.034			474.7	18.447
474.91	23.019			474.91	18.451
475.12	23.03			475.12	18.406
475.33	23.09			475.33	18.398
475.54	23.198			475.54	18.504
475.75	23.241			475.75	18.514
475.96	23.168			475.96	18.521
476.17	23.218			476.17	18.492
476.38	23.271			476.38	18.519
476.59	23.139			476.59	18.53
476.8	23.102			476.8	18.557
477.02	23.176			477.02	18.534
477.23	23.098			477.23	18.557
477.44	23.114			477.44	18.49
477.65	23.134			477.65	18.503
477.86	23.201			477.86	18.489
478.07	23.286			478.07	18.488
478.28	23.374			478.28	18.505
478.49	23.428			478.49	18.56
478.7	23.539			478.7	18.556
478.91	23.507			478.91	18.59
479.12	23.55			479.12	18.574
479.33	23.554			479.33	18.601
479.54	23.623			479.54	18.608
479.75	23.675			479.75	18.686
479.97	23.752			479.97	18.757
480.18	23.811			480.18	18.839
480.39	23.863			480.39	18.85
480.6	23.81			480.6	18.911
480.81	23.788			480.81	18.923
481.02	23.719			481.02	18.853
481.23	23.826			481.23	18.787
481.44	23.855			481.44	18.857
481.65	23.951			481.65	18.899
481.86	23.995			481.86	18.872
482.07	24.12			482.07	18.913
482.28	24.276			482.28	18.889
482.49	24.374			482.49	18.856
482.7	24.437			482.7	18.839
482.91	24.561			482.91	18.834
483.12	24.657			483.12	18.849
483.33	24.777			483.33	18.929
483.54	24.824			483.54	18.938
483.76	24.917			483.76	18.936
483.97	24.884			483.97	19
484.18	24.915			484.18	18.996
484.39	24.962			484.39	18.991
484.6	25.014			484.6	19.076
484.81	25.056			484.81	19.114
485.02	25.05			485.02	19.18
485.23	25.111			485.23	19.232
485.44	25.083			485.44	19.31
485.65	25.151			485.65	19.36
485.86	25.156			485.86	19.385
486.07	25.251			486.07	19.383
486.28	25.408			486.28	19.442
486.49	25.399			486.49	19.527
486.7	25.572			486.7	19.563
486.91	25.694			486.91	19.624
487.12	25.741			487.12	19.679
487.33	25.872			487.33	19.717
487.54	25.991			487.54	19.787
487.75	26.149			487.75	19.851
487.96	26.164			487.96	19.882
488.17	26.351			488.17	19.852
488.38	26.415			488.38	19.915
488.59	26.586			488.59	20.005
488.8	26.665			488.8	20.085
489.01	26.698			489.01	20.127
489.22	26.847			489.22	20.175
489.43	26.925			489.43	20.192
489.64	27.076			489.64	20.242
489.85	27.3			489.85	20.357
490.06	27.365			490.06	20.39
490.27	27.407			490.27	20.403
490.48	27.434			490.48	20.464
490.69	27.587			490.69	20.485
490.9	27.703			490.9	20.569
491.11	27.791			491.11	20.637
491.32	27.894			491.32	20.683
491.53	27.916			491.53	20.721
491.74	28.091			491.74	20.791
491.95	28.26			491.95	20.847
492.16	28.458			492.16	20.956
492.37	28.543			492.37	21.038
492.58	28.643			492.58	21.059
492.79	28.785			492.79	21.16
493	28.994			493	21.249
493.21	29.178			493.21	21.273
493.42	29.309			493.42	21.397
493.63	29.488			493.63	21.428
493.84	29.658			493.84	21.543
494.05	29.825			494.05	21.678
494.26	30.044			494.26	21.779
494.47	30.134			494.47	21.87
494.68	30.289			494.68	21.997
494.89	30.441			494.89	22.154
495.1	30.604			495.1	22.255
495.31	30.833			495.31	22.371
495.52	31.033			495.52	22.476
495.73	31.186			495.73	22.56
495.94	31.406			495.94	22.696
496.15	31.646			496.15	22.822
496.36	31.846			496.36	22.986
496.57	32.015			496.57	23.085
496.78	32.161			496.78	23.154
496.99	32.328			496.99	23.291
497.19	32.509			497.19	23.436
497.4	32.706			497.4	23.58
497.61	32.889			497.61	23.663
497.82	33.06			497.82	23.832
498.03	33.218			498.03	23.985
498.24	33.409			498.24	24.133
498.45	33.737			498.45	24.292
498.66	33.931			498.66	24.461
498.87	34.126			498.87	24.604
499.08	34.357			499.08	24.775
499.29	34.642			499.29	24.919
499.5	34.914			499.5	25.107
499.71	35.214			499.71	25.28
499.92	35.526			499.92	25.459
500.13	35.8			500.13	25.594
500.34	36.056			500.34	25.793
500.55	36.37			500.55	25.93
500.76	36.66			500.76	26.096
500.96	36.976			500.96	26.274
501.17	37.163			501.17	26.519
501.38	37.413			501.38	26.708
501.59	37.698			501.59	26.946
501.8	37.946			501.8	27.165
502.01	38.175			502.01	27.378
502.22	38.468			502.22	27.644
502.43	38.769			502.43	27.869
502.64	39.108			502.64	28.138
502.85	39.39			502.85	28.43
503.06	39.726			503.06	28.648
503.27	40.088			503.27	28.908
503.48	40.456			503.48	29.185
503.68	40.773			503.68	29.48
503.89	41.184			503.89	29.72
504.1	41.54			504.1	29.998
504.31	41.907			504.31	30.271
504.52	42.25			504.52	30.534
504.73	42.696			504.73	30.825
504.94	43.114			504.94	31.086
505.15	43.514			505.15	31.359
505.36	43.861			505.36	31.615
505.57	44.316			505.57	31.876
505.78	44.65			505.78	32.22
505.98	44.977			505.98	32.513
506.19	45.375			506.19	32.819
506.4	45.763			506.4	33.104
506.61	46.025			506.61	33.462
506.82	46.485			506.82	33.784
507.03	46.923			507.03	34.074
507.24	47.347			507.24	34.462
507.45	47.725			507.45	34.813
507.66	48.043			507.66	35.158
507.87	48.458			507.87	35.522
508.07	48.865			508.07	35.857
508.28	49.283			508.28	36.239
508.49	49.666			508.49	36.609
508.7	50.106			508.7	36.983
508.91	50.462			508.91	37.369
509.12	50.905			509.12	37.789
509.33	51.396			509.33	38.168
509.54	51.725			509.54	38.566
509.75	52.149			509.75	38.996
509.95	52.66			509.95	39.368
510.16	53.172			510.16	39.783
510.37	53.668			510.37	40.168
510.58	54.049			510.58	40.564
510.79	54.445			510.79	41.015
511	54.865			511	41.424
511.21	55.434			511.21	41.803
511.41	55.92			511.41	42.232
511.62	56.418			511.62	42.672
511.83	56.901			511.83	43.069
512.04	57.387			512.04	43.452
512.25	57.892			512.25	43.865
512.46	58.296			512.46	44.264
512.67	58.693			512.67	44.665
512.88	59.16			512.88	45.044
513.08	59.66			513.08	45.433
513.29	60.242			513.29	45.886
513.5	60.778			513.5	46.259
513.71	61.238			513.71	46.675
513.92	61.65			513.92	47.141
514.13	62.057			514.13	47.584
514.33	62.415			514.33	47.97
514.54	62.835			514.54	48.411
514.75	63.245			514.75	48.877
514.96	63.649			514.96	49.384
515.17	64.011			515.17	49.839
515.38	64.446			515.38	50.258
515.59	64.87			515.59	50.731
515.79	65.38			515.79	51.209
516	65.791			516	51.62
516.21	66.294			516.21	52.097
516.42	66.704			516.42	52.572
516.63	67.13			516.63	53.012
516.84	67.556			516.84	53.449
517.04	68.013			517.04	53.898
517.25	68.42			517.25	54.339
517.46	68.854			517.46	54.797
517.67	69.328			517.67	55.172
517.88	69.849			517.88	55.611
518.09	70.236			518.09	56.125
518.29	70.592			518.29	56.489
518.5	70.931			518.5	56.935
518.71	71.3			518.71	57.355
518.92	71.642			518.92	57.781
519.13	72.096			519.13	58.167
519.33	72.528			519.33	58.611
519.54	72.878			519.54	59.026
519.75	73.219			519.75	59.404
519.96	73.533			519.96	59.805
520.17	73.883			520.17	60.165
520.38	74.244			520.38	60.531
520.58	74.678			520.58	60.902
520.79	75.098			520.79	61.233
521	75.426			521	61.664
521.21	75.619			521.21	62.061
521.42	75.919			521.42	62.401
521.62	76.181			521.62	62.714
521.83	76.437			521.83	63.036
522.04	76.689			522.04	63.293
522.25	77.05			522.25	63.56
522.46	77.42			522.46	63.926
522.66	77.769			522.66	64.175
522.87	78			522.87	64.429
523.08	78.209			523.08	64.691
523.29	78.294			523.29	64.952
523.49	78.529			523.49	65.189
523.7	78.804			523.7	65.375
523.91	79.171			523.91	65.54
524.12	79.407			524.12	65.795
524.33	79.63			524.33	66.007
524.53	79.86			524.53	66.201
524.74	80.101			524.74	66.392
524.95	80.361			524.95	66.581
525.16	80.583			525.16	66.748
525.37	80.857			525.37	66.971
525.57	81.227			525.57	67.149
525.78	81.515			525.78	67.33
525.99	81.759			525.99	67.471
526.2	81.839			526.2	67.608
526.4	81.959			526.4	67.735
526.61	82.176			526.61	67.808
526.82	82.374			526.82	67.885
527.03	82.664			527.03	68
527.23	82.806			527.23	68.095
527.44	82.853			527.44	68.167
527.65	82.856			527.65	68.192
527.86	82.879			527.86	68.198
528.07	82.935			528.07	68.201
528.27	82.94			528.27	68.188
528.48	82.981			528.48	68.173
528.69	83.031			528.69	68.146
528.9	83.08			528.9	68.088
529.1	83.049			529.1	68.077
529.31	82.889			529.31	68.034
529.52	82.825			529.52	67.954
529.73	82.752			529.73	67.883
529.93	82.763			529.93	67.834
530.14	82.902			530.14	67.79
530.35	82.944			530.35	67.797
530.56	82.928			530.56	67.728
530.76	82.871			530.76	67.66
530.97	82.809			530.97	67.576
531.18	82.677			531.18	67.474
531.39	82.704			531.39	67.335
531.59	82.686			531.59	67.3
531.8	82.73			531.8	67.202
532.01	82.719			532.01	67.161
532.21	82.689			532.21	67.064
532.42	82.576			532.42	66.891
532.63	82.403			532.63	66.653
532.84	82.214			532.84	66.483
533.04	82.114			533.04	66.273
533.25	82.081			533.25	66.122
533.46	82.002			533.46	65.932
533.67	81.833			533.67	65.732
533.87	81.732			533.87	65.509
534.08	81.517			534.08	65.318
534.29	81.386			534.29	65.012
534.49	81.229			534.49	64.745
534.7	81.137			534.7	64.444
534.91	81.002			534.91	64.183
535.12	80.821			535.12	63.938
535.32	80.627			535.32	63.743
535.53	80.452			535.53	63.493
535.74	80.206			535.74	63.188
535.94	79.919			535.94	62.865
536.15	79.683			536.15	62.574
536.36	79.573			536.36	62.294
536.57	79.319			536.57	62.01
536.77	79.091			536.77	61.748
536.98	78.814			536.98	61.485
537.19	78.528			537.19	61.203
537.39	78.234			537.39	60.928
537.6	77.852			537.6	60.603
537.81	77.531			537.81	60.327
538.01	77.253			538.01	59.975
538.22	76.946			538.22	59.624
538.43	76.603			538.43	59.32
538.64	76.292			538.64	59.013
538.84	75.908			538.84	58.691
539.05	75.458			539.05	58.367
539.26	75.182			539.26	58.002
539.46	74.859			539.46	57.614
539.67	74.617			539.67	57.25
539.88	74.282			539.88	56.895
540.08	73.856			540.08	56.537
540.29	73.524			540.29	56.211
540.5	73.195			540.5	55.798
540.7	72.815			540.7	55.443
540.91	72.389			540.91	55.056
541.12	72.139			541.12	54.689
541.32	71.823			541.32	54.298
541.53	71.577			541.53	53.932
541.74	71.317			541.74	53.563
541.94	70.955			541.94	53.191
542.15	70.557			542.15	52.822
542.36	70.081			542.36	52.429
542.56	69.715			542.56	52.033
542.77	69.336			542.77	51.638
542.98	68.958			542.98	51.247
543.18	68.556			543.18	50.888
543.39	68.145			543.39	50.537
543.6	67.753			543.6	50.188
543.8	67.198			543.8	49.811
544.01	66.76			544.01	49.439
544.22	66.269			544.22	49.027
544.42	65.679			544.42	48.656
544.63	65.201			544.63	48.312
544.84	64.795			544.84	47.964
545.04	64.405			545.04	47.632
545.25	63.99			545.25	47.266
545.46	63.629			545.46	46.913
545.66	63.213			545.66	46.607
545.87	62.834			545.87	46.292
546.08	62.45			546.08	45.918
546.28	62.065			546.28	45.542
546.49	61.694			546.49	45.207
546.69	61.236			546.69	44.892
546.9	60.818			546.9	44.589
547.11	60.547			547.11	44.22
547.31	60.162			547.31	43.883
547.52	59.729			547.52	43.586
547.73	59.225			547.73	43.25
547.93	58.707			547.93	42.974
548.14	58.184			548.14	42.661
548.35	57.749			548.35	42.323
548.55	57.242			548.55	41.992
548.76	56.815			548.76	41.702
548.96	56.382			548.96	41.454
549.17	56.072			549.17	41.174
549.38	55.717			549.38	40.894
549.58	55.304			549.58	40.616
549.79	54.884			549.79	40.367
549.99	54.463			549.99	40.125
550.2	54.09			550.2	39.849
550.41	53.782			550.41	39.574
550.61	53.416			550.61	39.298
550.82	53.11			550.82	39.038
551.03	52.773			551.03	38.769
551.23	52.433			551.23	38.519
551.44	52.027			551.44	38.302
551.64	51.64			551.64	38.056
551.85	51.172			551.85	37.801
552.06	50.802			552.06	37.508
552.26	50.469			552.26	37.258
552.47	50.074			552.47	36.993
552.67	49.692			552.67	36.725
552.88	49.276			552.88	36.473
553.09	48.808			553.09	36.259
553.29	48.435			553.29	36.024
553.5	48.108			553.5	35.821
553.7	47.735			553.7	35.587
553.91	47.371			553.91	35.348
554.12	47.076			554.12	35.083
554.32	46.768			554.32	34.822
554.53	46.446			554.53	34.623
554.73	46.057			554.73	34.462
554.94	45.663			554.94	34.265
555.14	45.334			555.14	34.086
555.35	45.063			555.35	33.899
555.56	44.772			555.56	33.704
555.76	44.557			555.76	33.521
555.97	44.309			555.97	33.364
556.17	44.008			556.17	33.169
556.38	43.727			556.38	33.014
556.59	43.495			556.59	32.885
556.79	43.188			556.79	32.745
557	42.89			557	32.604
557.2	42.567			557.2	32.415
557.41	42.3			557.41	32.219
557.61	42.099			557.61	32.036
557.82	41.853			557.82	31.87
558.02	41.62			558.02	31.739
558.23	41.376			558.23	31.61
558.44	41.112			558.44	31.461
558.64	40.832			558.64	31.324
558.85	40.563			558.85	31.179
559.05	40.268			559.05	31.026
559.26	39.997			559.26	30.849
559.46	39.783			559.46	30.695
559.67	39.573			559.67	30.55
559.88	39.413			559.88	30.44
560.08	39.181			560.08	30.352
560.29	38.935			560.29	30.243
560.49	38.663			560.49	30.141
560.7	38.394			560.7	30.012
560.9	38.164			560.9	29.858
561.11	37.92			561.11	29.743
561.31	37.784			561.31	29.575
561.52	37.616			561.52	29.448
561.72	37.5			561.72	29.337
561.93	37.376			561.93	29.24
562.13	37.175			562.13	29.158
562.34	36.958			562.34	29.094
562.55	36.737			562.55	28.982
562.75	36.539			562.75	28.845
562.96	36.301			562.96	28.732
563.16	36.219			563.16	28.612
563.37	36.081			563.37	28.508
563.57	35.967			563.57	28.455
563.78	35.875			563.78	28.367
563.98	35.645			563.98	28.303
564.19	35.421			564.19	28.257
564.39	35.21			564.39	28.194
564.6	35			564.6	28.101
564.8	34.815			564.8	27.994
565.01	34.679			565.01	27.874
565.21	34.55			565.21	27.825
565.42	34.452			565.42	27.776
565.62	34.4			565.62	27.72
565.83	34.145			565.83	27.666
566.03	33.977			566.03	27.609
566.24	33.768			566.24	27.501
566.44	33.565			566.44	27.391
566.65	33.467			566.65	27.309
566.85	33.375			566.85	27.201
567.06	33.259			567.06	27.112
567.26	33.141			567.26	27.074
567.47	33.076			567.47	27.042
567.67	32.931			567.67	27.008
567.88	32.789			567.88	26.929
568.08	32.641			568.08	26.844
568.29	32.514			568.29	26.761
568.49	32.478			568.49	26.692
568.7	32.387			568.7	26.614
568.9	32.361			568.9	26.571
569.11	32.338			569.11	26.535
569.31	32.216			569.31	26.499
569.52	32.13			569.52	26.468
569.72	32.027			569.72	26.426
569.93	31.91			569.93	26.347
570.13	31.755			570.13	26.274
570.34	31.692			570.34	26.192
570.54	31.628			570.54	26.13
570.75	31.596			570.75	26.086
570.95	31.485			570.95	26.072
571.16	31.398			571.16	26.023
571.36	31.334			571.36	25.997
571.57	31.189			571.57	25.976
571.77	31.032			571.77	25.956
571.98	30.929			571.98	25.882
572.18	30.815			572.18	25.801
572.39	30.709			572.39	25.733
572.59	30.651			572.59	25.7
572.8	30.657			572.8	25.653
573	30.611			573	25.632
573.2	30.506			573.2	25.583
573.41	30.416			573.41	25.557
573.61	30.31			573.61	25.482
573.82	30.231			573.82	25.444
574.02	30.141			574.02	25.394
574.23	30.086			574.23	25.308
574.43	30.09			574.43	25.249
574.64	30.104			574.64	25.224
574.84	30.11			574.84	25.228
575.05	30.097			575.05	25.225
575.25	30.031			575.25	25.192
575.45	29.955			575.45	25.175
575.66	29.821			575.66	25.128
575.86	29.786			575.86	25.131
576.07	29.702			576.07	25.093
576.27	29.716			576.27	25.093
576.48	29.666			576.48	25.046
576.68	29.633			576.68	25.027
576.89	29.637			576.89	25.031
577.09	29.541			577.09	25.015
577.29	29.451			577.29	25.008
577.5	29.332			577.5	24.97
577.7	29.258			577.7	24.918
577.91	29.191			577.91	24.867
578.11	29.15			578.11	24.817
578.32	29.202			578.32	24.795
578.52	29.193			578.52	24.746
578.72	29.225			578.72	24.725
578.93	29.169			578.93	24.686
579.13	29.142			579.13	24.721
579.34	29.095			579.34	24.689
579.54	28.986			579.54	24.647
579.75	28.944			579.75	24.604
579.95	28.897			579.95	24.535
580.15	28.884			580.15	24.486
580.36	28.871			580.36	24.469
580.56	28.895			580.56	24.472
580.77	28.852			580.77	24.466
580.97	28.8			580.97	24.446
581.17	28.763			581.17	24.433
581.38	28.653			581.38	24.397
581.58	28.582			581.58	24.394
581.79	28.502			581.79	24.334
581.99	28.42			581.99	24.298
582.19	28.414			582.19	24.275
582.4	28.392			582.4	24.251
582.6	28.423			582.6	24.25
582.81	28.413			582.81	24.259
583.01	28.383			583.01	24.254
583.21	28.344			583.21	24.252
583.42	28.312			583.42	24.229
583.62	28.243			583.62	24.187
583.83	28.168			583.83	24.157
584.03	28.144			584.03	24.14
584.23	28.109			584.23	24.104
584.44	28.138			584.44	24.066
584.64	28.157			584.64	24.051
584.85	28.177			584.85	24.046
585.05	28.137			585.05	24.031
585.25	28.079			585.25	24.044
585.46	28.059			585.46	24.023
585.66	27.999			585.66	23.994
585.86	27.931			585.86	23.951
586.07	27.936			586.07	23.936
586.27	27.926			586.27	23.969
586.48	27.938			586.48	23.971
586.68	27.956			586.68	23.979
586.88	27.978			586.88	23.986
587.09	27.931			587.09	24.014
587.29	27.935			587.29	24.023
587.49	27.855			587.49	24
587.7	27.826			587.7	23.997
587.9	27.812			587.9	23.972
588.1	27.763			588.1	23.957
588.31	27.787			588.31	23.94
588.51	27.801			588.51	23.937
588.72	27.792			588.72	23.937
588.92	27.812			588.92	23.902
589.12	27.811			589.12	23.878
589.33	27.81			589.33	23.856
589.53	27.806			589.53	23.822
589.73	27.797			589.73	23.803
589.94	27.795			589.94	23.777
590.14	27.823			590.14	23.789
590.34	27.832			590.34	23.793
590.55	27.802			590.55	23.774
590.75	27.793			590.75	23.767
590.95	27.802			590.95	23.762
591.16	27.775			591.16	23.77
591.36	27.765			591.36	23.752
591.56	27.707			591.56	23.762
591.77	27.662			591.77	23.743
591.97	27.617			591.97	23.715
592.17	27.585			592.17	23.709
592.38	27.562			592.38	23.69
592.58	27.535			592.58	23.695
592.78	27.485			592.78	23.7
592.99	27.486			592.99	23.709
593.19	27.459			593.19	23.711
593.39	27.464			593.39	23.714
593.6	27.448			593.6	23.705
593.8	27.446			593.8	23.673
594	27.406			594	23.632
594.21	27.389			594.21	23.621
594.41	27.413			594.41	23.648
594.61	27.396			594.61	23.68
594.82	27.401			594.82	23.699
595.02	27.437			595.02	23.717
595.22	27.422			595.22	23.723
595.43	27.455			595.43	23.693
595.63	27.406			595.63	23.648
595.83	27.41			595.83	23.632
596.04	27.357			596.04	23.604
596.24	27.31			596.24	23.612
596.44	27.315			596.44	23.622
596.64	27.268			596.64	23.683
596.85	27.3			596.85	23.683
597.05	27.291			597.05	23.665
597.25	27.292			597.25	23.627
597.46	27.275			597.46	23.613
597.66	27.28			597.66	23.611
597.86	27.266			597.86	23.575
598.07	27.228			598.07	23.564
598.27	27.252			598.27	23.56
598.47	27.209			598.47	23.567
598.67	27.256			598.67	23.569
598.88	27.271			598.88	23.585
599.08	27.213			599.08	23.583
599.28	27.258			599.28	23.569
599.49	27.238			599.49	23.56
599.69	27.2			599.69	23.549
599.89	27.184			599.89	23.549
600.09	27.207			600.09	23.549
600.3	27.168			600.3	23.53
600.5	27.174			600.5	23.529
600.7	27.188			600.7	23.536
600.9	27.21			600.9	23.57
601.11	27.215			601.11	23.571
601.31	27.198			601.31	23.593
601.51	27.198			601.51	23.578
601.72	27.249			601.72	23.591
601.92	27.246			601.92	23.568
602.12	27.249			602.12	23.549
602.32	27.279			602.32	23.56
602.53	27.29			602.53	23.558
602.73	27.276			602.73	23.567
602.93	27.284			602.93	23.576
603.13	27.271			603.13	23.606
603.34	27.275			603.34	23.596
603.54	27.257			603.54	23.576
603.74	27.263			603.74	23.562
603.94	27.24			603.94	23.547
604.15	27.252			604.15	23.528
604.35	27.231			604.35	23.505
604.55	27.2			604.55	23.504
604.75	27.189			604.75	23.525
604.96	27.163			604.96	23.533
605.16	27.124			605.16	23.554
605.36	27.115			605.36	23.556
605.56	27.106			605.56	23.562
605.77	27.12			605.77	23.543
605.97	27.111			605.97	23.526
606.17	27.072			606.17	23.517
606.37	27.065			606.37	23.512
606.58	27.077			606.58	23.514
606.78	27.055			606.78	23.508
606.98	27.02			606.98	23.523
607.18	27.042			607.18	23.537
607.39	27.069			607.39	23.536
607.59	27.05			607.59	23.523
607.79	27.077			607.79	23.512
607.99	27.087			607.99	23.475
608.19	27.06			608.19	23.453
608.4	27.048			608.4	23.433
608.6	27.07			608.6	23.457
608.8	27.097			608.8	23.453
609	27.153			609	23.477
609.21	27.13			609.21	23.481
609.41	27.136			609.41	23.505
609.61	27.15			609.61	23.519
609.81	27.125			609.81	23.51
610.01	27.069			610.01	23.513
610.22	27.105			610.22	23.52
610.42	27.099			610.42	23.516
610.62	27.105			610.62	23.508
610.82	27.134			610.82	23.481
611.02	27.126			611.02	23.492
611.23	27.104			611.23	23.483
611.43	27.089			611.43	23.524
611.63	27.052			611.63	23.529
611.83	27.073			611.83	23.553
612.03	27.059			612.03	23.565
612.24	27.053			612.24	23.538
612.44	27.026			612.44	23.532
612.64	27.049			612.64	23.52
612.84	27.016			612.84	23.516
613.04	27.004			613.04	23.513
613.25	26.988			613.25	23.541
613.45	26.98			613.45	23.554
613.65	26.963			613.65	23.582
613.85	26.933			613.85	23.621
614.05	26.923			614.05	23.608
614.25	26.926			614.25	23.617
614.46	26.891			614.46	23.609
614.66	26.871			614.66	23.595
614.86	26.898			614.86	23.577
615.06	26.945			615.06	23.584
615.26	26.949			615.26	23.597
615.47	26.99			615.47	23.591
615.67	27.002			615.67	23.619
615.87	26.99			615.87	23.633
616.07	26.989			616.07	23.656
616.27	27.003			616.27	23.657
616.47	27.03			616.47	23.646
616.68	27.037			616.68	23.642
616.88	27.034			616.88	23.605
617.08	27.039			617.08	23.58
617.28	27.07			617.28	23.562
617.48	27.053			617.48	23.57
617.68	27.075			617.68	23.563
617.89	27.089			617.89	23.564
618.09	27.072			618.09	23.588
618.29	27.089			618.29	23.588
618.49	27.055			618.49	23.601
618.69	27.038			618.69	23.623
618.89	27.02			618.89	23.607
619.09	27.001			619.09	23.581
619.3	27.009			619.3	23.567
619.5	27.029			619.5	23.553
619.7	27.06			619.7	23.543
619.9	27.035			619.9	23.563
620.1	27.045			620.1	23.583
620.3	27.015			620.3	23.615
620.5	26.965			620.5	23.639
620.71	26.962			620.71	23.655
620.91	26.964			620.91	23.679
621.11	26.967			621.11	23.667
621.31	26.986			621.31	23.633
621.51	27.014			621.51	23.629
621.71	27.019			621.71	23.621
621.91	27.043			621.91	23.624
622.11	27.042			622.11	23.657
622.32	27.091			622.32	23.691
622.52	27.128			622.52	23.693
622.72	27.126			622.72	23.702
622.92	27.101			622.92	23.711
623.12	27.129			623.12	23.712
623.32	27.099			623.32	23.703
623.52	27.078			623.52	23.672
623.72	27.111			623.72	23.655
623.93	27.075			623.93	23.651
624.13	27.079			624.13	23.631
624.33	27.099			624.33	23.656
624.53	27.108			624.53	23.666
624.73	27.136			624.73	23.671
624.93	27.109			624.93	23.671
625.13	27.15			625.13	23.706
625.33	27.175			625.33	23.712
625.53	27.184			625.53	23.695
625.74	27.166			625.74	23.672
625.94	27.163			625.94	23.661
626.14	27.148			626.14	23.655
626.34	27.138			626.34	23.639
626.54	27.146			626.54	23.658
626.74	27.135			626.74	23.678
626.94	27.117			626.94	23.694
627.14	27.098			627.14	23.73
627.34	27.025			627.34	23.773
627.54	26.998			627.54	23.785
627.74	26.951			627.74	23.799
627.95	26.887			627.95	23.79
628.15	26.861			628.15	23.804
628.35	26.882			628.35	23.799
628.55	26.901			628.55	23.795
628.75	26.958			628.75	23.796
628.95	26.991			628.95	23.817
629.15	26.986			629.15	23.829
629.35	26.988			629.35	23.863
629.55	26.969			629.55	23.889
629.75	26.964			629.75	23.89
629.95	26.968			629.95	23.877
630.15	26.983			630.15	23.871
630.35	26.999			630.35	23.842
630.56	27.052			630.56	23.855
630.76	27.058			630.76	23.847
630.96	27.06			630.96	23.849
631.16	27.081			631.16	23.87
631.36	27.076			631.36	23.867
631.56	27.063			631.56	23.88
631.76	27.096			631.76	23.898
631.96	27.108			631.96	23.921
632.16	27.153			632.16	23.912
632.36	27.145			632.36	23.897
632.56	27.203			632.56	23.904
632.76	27.177			632.76	23.914
632.96	27.156			632.96	23.892
633.16	27.117			633.16	23.877
633.36	27.142			633.36	23.859
633.56	27.185			633.56	23.848
633.76	27.187			633.76	23.825
633.96	27.175			633.96	23.83
634.17	27.21			634.17	23.846
634.37	27.215			634.37	23.875
634.57	27.217			634.57	23.863
634.77	27.195			634.77	23.874
634.97	27.221			634.97	23.89
635.17	27.163			635.17	23.857
635.37	27.171			635.37	23.825
635.57	27.145			635.57	23.808
635.77	27.16			635.77	23.809
635.97	27.181			635.97	23.813
636.17	27.179			636.17	23.819
636.37	27.161			636.37	23.823
636.57	27.22			636.57	23.829
636.77	27.224			636.77	23.855
636.97	27.23			636.97	23.843
637.17	27.209			637.17	23.854
637.37	27.225			637.37	23.836
637.57	27.206			637.57	23.814
637.77	27.245			637.77	23.825
637.97	27.242			637.97	23.84
638.17	27.265			638.17	23.86
638.37	27.277			638.37	23.87
638.57	27.249			638.57	23.89
638.77	27.252			638.77	23.914
638.97	27.282			638.97	23.949
639.17	27.22			639.17	23.988
639.37	27.183			639.37	23.979
639.57	27.171			639.57	23.984
639.77	27.184			639.77	23.983
639.97	27.182			639.97	23.977
640.17	27.181			640.17	23.968
640.37	27.152			640.37	23.951
640.57	27.181			640.57	23.949
640.77	27.174			640.77	23.959
640.97	27.209			640.97	23.967
641.17	27.232			641.17	23.995
641.37	27.222			641.37	24.001
641.57	27.247			641.57	24.042
641.77	27.259			641.77	24.05
641.97	27.267			641.97	24.057
642.17	27.287			642.17	24.034
642.37	27.293			642.37	24.014
642.57	27.293			642.57	24.033
642.77	27.3			642.77	24.009
642.97	27.313			642.97	24.011
643.17	27.32			643.17	24.018
643.37	27.335			643.37	24.034
643.57	27.311			643.57	24.047
643.77	27.343			643.77	24.042
643.97	27.348			643.97	24.065
644.17	27.312			644.17	24.047
644.37	27.317			644.37	24.045
644.57	27.329			644.57	24.05
644.77	27.28			644.77	24.056
644.97	27.275			644.97	24.05
645.17	27.253			645.17	24.027
645.37	27.274			645.37	24.077
645.57	27.276			645.57	24.096
645.77	27.272			645.77	24.112
645.97	27.304			645.97	24.141
646.16	27.317			646.16	24.139
646.36	27.316			646.36	24.158
646.56	27.29			646.56	24.174
646.76	27.323			646.76	24.173
646.96	27.32			646.96	24.17
647.16	27.311			647.16	24.152
647.36	27.318			647.36	24.132
647.56	27.339			647.56	24.137
647.76	27.336			647.76	24.129
647.96	27.318			647.96	24.104
648.16	27.344			648.16	24.128
648.36	27.357			648.36	24.122
648.56	27.34			648.56	24.121
648.76	27.356			648.76	24.144
648.96	27.328			648.96	24.157
649.16	27.372			649.16	24.144
649.36	27.377			649.36	24.142
649.56	27.369			649.56	24.151
649.75	27.353			649.75	24.143
649.95	27.343			649.95	24.153
650.15	27.282			650.15	24.15
650.35	27.31			650.35	24.169
650.55	27.306			650.55	24.185
650.75	27.295			650.75	24.164
650.95	27.28			650.95	24.178
651.15	27.297			651.15	24.186
651.35	27.303			651.35	24.181
651.55	27.325			651.55	24.172
651.75	27.322			651.75	24.168
651.95	27.317			651.95	24.167
652.15	27.33			652.15	24.145
652.34	27.338			652.34	24.148
652.54	27.39			652.54	24.154
652.74	27.449			652.74	24.157
652.94	27.444			652.94	24.175
653.14	27.481			653.14	24.2
653.34	27.493			653.34	24.234
653.54	27.516			653.54	24.253
653.74	27.492			653.74	24.234
653.94	27.474			653.94	24.262
654.14	27.484			654.14	24.27
654.33	27.464			654.33	24.278
654.53	27.442			654.53	24.268
654.73	27.422			654.73	24.277
654.93	27.433			654.93	24.279
655.13	27.414			655.13	24.279
655.33	27.377			655.33	24.282
655.53	27.393			655.53	24.267
655.73	27.363			655.73	24.262
655.93	27.353			655.93	24.265
656.12	27.353			656.12	24.282
656.32	27.36			656.32	24.289
656.52	27.381			656.52	24.28
656.72	27.373			656.72	24.27
656.92	27.375			656.92	24.265
657.12	27.409			657.12	24.272
657.32	27.445			657.32	24.266
657.52	27.413			657.52	24.266
657.72	27.458			657.72	24.288
657.91	27.463			657.91	24.319
658.11	27.485			658.11	24.338
658.31	27.497			658.31	24.361
658.51	27.505			658.51	24.356
658.71	27.513			658.71	24.364
658.91	27.535			658.91	24.377
659.11	27.511			659.11	24.381
659.3	27.515			659.3	24.384
659.5	27.516			659.5	24.379
659.7	27.507			659.7	24.378
659.9	27.482			659.9	24.392
660.1	27.53			660.1	24.387
660.3	27.527			660.3	24.382
660.5	27.571			660.5	24.341
660.69	27.558			660.69	24.335
660.89	27.578			660.89	24.327
661.09	27.581			661.09	24.329
661.29	27.585			661.29	24.336
661.49	27.559			661.49	24.344
661.69	27.57			661.69	24.341
661.89	27.597			661.89	24.352
662.08	27.618			662.08	24.367
662.28	27.63			662.28	24.359
662.48	27.668			662.48	24.356
662.68	27.692			662.68	24.367
662.88	27.682			662.88	24.371
663.08	27.662			663.08	24.399
663.27	27.637			663.27	24.419
663.47	27.623			663.47	24.425
663.67	27.628			663.67	24.432
663.87	27.631			663.87	24.426
664.07	27.669			664.07	24.457
664.27	27.703			664.27	24.441
664.46	27.707			664.46	24.445
664.66	27.713			664.66	24.439
664.86	27.697			664.86	24.449
665.06	27.681			665.06	24.456
665.26	27.64			665.26	24.459
665.45	27.63			665.45	24.474
665.65	27.638			665.65	24.496
665.85	27.689			665.85	24.501
666.05	27.694			666.05	24.502
666.25	27.704			666.25	24.507
666.45	27.706			666.45	24.501
666.64	27.672			666.64	24.505
666.84	27.629			666.84	24.508
667.04	27.597			667.04	24.489
667.24	27.599			667.24	24.499
667.44	27.585			667.44	24.481
667.63	27.605			667.63	24.473
667.83	27.616			667.83	24.477
668.03	27.641			668.03	24.468
668.23	27.659			668.23	24.458
668.43	27.656			668.43	24.457
668.62	27.633			668.62	24.473
668.82	27.631			668.82	24.499
669.02	27.634			669.02	24.515
669.22	27.659			669.22	24.489
669.42	27.669			669.42	24.538
669.61	27.685			669.61	24.571
669.81	27.685			669.81	24.589
670.01	27.705			670.01	24.62
670.21	27.682			670.21	24.618
670.4	27.684			670.4	24.613
670.6	27.659			670.6	24.61
670.8	27.657			670.8	24.603
671	27.655			671	24.598
671.2	27.669			671.2	24.586
671.39	27.695			671.39	24.572
671.59	27.679			671.59	24.575
671.79	27.667			671.79	24.595
671.99	27.686			671.99	24.583
672.18	27.679			672.18	24.582
672.38	27.691			672.38	24.563
672.58	27.698			672.58	24.561
672.78	27.712			672.78	24.572
672.98	27.74			672.98	24.588
673.17	27.777			673.17	24.594
673.37	27.779			673.37	24.604
673.57	27.758			673.57	24.615
673.77	27.791			673.77	24.645
673.96	27.773			673.96	24.639
674.16	27.807			674.16	24.645
674.36	27.839			674.36	24.673
674.56	27.824			674.56	24.683
674.75	27.87			674.75	24.675
674.95	27.87			674.95	24.681
675.15	27.868			675.15	24.698
675.35	27.857			675.35	24.701
675.54	27.862			675.54	24.669
675.74	27.873			675.74	24.672
675.94	27.874			675.94	24.667
676.14	27.907			676.14	24.668
676.33	27.893			676.33	24.642
676.53	27.92			676.53	24.642
676.73	27.908			676.73	24.631
676.92	27.91			676.92	24.603
677.12	27.949			677.12	24.594
677.32	27.936			677.32	24.619
677.52	27.942			677.52	24.643
677.71	27.954			677.71	24.667
677.91	27.993			677.91	24.687
678.11	27.983			678.11	24.715
678.31	27.984			678.31	24.689
678.5	28.001			678.5	24.682
678.7	28.003			678.7	24.673
678.9	28.002			678.9	24.66
679.09	27.97			679.09	24.652
679.29	27.969			679.29	24.647
679.49	27.933			679.49	24.649
679.69	27.91			679.69	24.648
679.88	27.917			679.88	24.657
680.08	27.921			680.08	24.655
680.28	27.945			680.28	24.65
680.47	27.938			680.47	24.655
680.67	27.941			680.67	24.666
680.87	27.964			680.87	24.701
681.07	27.97			681.07	24.711
681.26	27.953			681.26	24.718
681.46	27.97			681.46	24.729
681.66	27.987			681.66	24.738
681.85	27.993			681.85	24.727
682.05	28.019			682.05	24.716
682.25	28.04			682.25	24.737
682.44	28.028			682.44	24.713
682.64	28.021			682.64	24.745
682.84	28.033			682.84	24.761
683.03	28.065			683.03	24.792
683.23	28.063			683.23	24.805
683.43	28.033			683.43	24.833
683.63	28.072			683.63	24.856
683.82	28.097			683.82	24.853
684.02	28.098			684.02	24.837
684.22	28.089			684.22	24.823
684.41	28.086			684.41	24.811
684.61	28.085			684.61	24.836
684.81	28.097			684.81	24.83
685	28.104			685	24.848
685.2	28.11			685.2	24.862
685.4	28.099			685.4	24.874
685.59	28.101			685.59	24.89
685.79	28.096			685.79	24.917
685.99	28.106			685.99	24.928
686.18	28.048			686.18	24.923
686.38	28.03			686.38	24.932
686.58	28.026			686.58	24.936
686.77	28.05			686.77	24.924
686.97	28.036			686.97	24.916
687.17	28.023			687.17	24.881
687.36	28.001			687.36	24.834
687.56	27.976			687.56	24.817
687.76	27.999			687.76	24.791
687.95	28.013			687.95	24.77
688.15	27.982			688.15	24.758
688.35	27.999			688.35	24.768
688.54	27.994			688.54	24.77
688.74	28.023			688.74	24.786
688.93	28.074			688.93	24.793
689.13	28.104			689.13	24.812
689.33	28.104			689.33	24.824
689.52	28.113			689.52	24.829
689.72	28.15			689.72	24.817
689.92	28.166			689.92	24.826
690.11	28.158			690.11	24.825
690.31	28.113			690.31	24.823
690.51	28.1			690.51	24.827
690.7	28.098			690.7	24.84
690.9	28.126			690.9	24.843
691.09	28.143			691.09	24.882
691.29	28.127			691.29	24.923
691.49	28.096			691.49	24.954
691.68	28.115			691.68	24.991
691.88	28.112			691.88	25.023
692.08	28.129			692.08	25.026
692.27	28.108			692.27	25.035
692.47	28.073			692.47	25.043
692.66	28.058			692.66	25.01
692.86	28.03			692.86	24.969
693.06	28.013			693.06	24.955
693.25	28.019			693.25	24.929
693.45	28.039			693.45	24.93
693.65	28.02			693.65	24.927
693.84	28.057			693.84	24.935
694.04	28.068			694.04	24.948
694.23	28.022			694.23	24.97
694.43	28.052			694.43	24.98
694.63	28.053			694.63	25.013
694.82	28.068			694.82	25.018
695.02	28.066			695.02	25.019
695.21	28.09			695.21	25.014
695.41	28.126			695.41	24.99
695.61	28.096			695.61	24.967
695.8	28.1			695.8	24.967
696	28.066			696	24.947
696.19	28.072			696.19	24.934
696.39	28.058			696.39	24.954
696.59	28.046			696.59	24.953
696.78	28.065			696.78	24.954
696.98	28.057			696.98	25.009
697.17	28.067			697.17	25.031
697.37	28.09			697.37	25.067
697.56	28.172			697.56	25.064
697.76	28.178			697.76	25.077
697.96	28.193			697.96	25.088
698.15	28.199			698.15	25.071
698.35	28.199			698.35	25.058
698.54	28.174			698.54	25.028
698.74	28.16			698.74	24.994
698.93	28.166			698.93	24.966
699.13	28.165			699.13	24.991
699.33	28.176			699.33	25.016
699.52	28.188			699.52	25.015
699.72	28.205			699.72	25.065
699.91	28.213			699.91	25.097
700.11	28.188			700.11	25.162
700.3	28.222			700.3	25.218
700.5	28.25			700.5	25.272
700.7	28.255			700.7	25.294
700.89	28.238			700.89	25.283
701.09	28.231			701.09	25.277
701.28	28.225			701.28	25.24
701.48	28.167			701.48	25.18
701.67	28.169			701.67	25.12
701.87	28.146			701.87	25.071
702.06	28.105			702.06	25.061
702.26	28.077			702.26	25.03
702.46	28.063			702.46	25.04
702.65	28.058			702.65	25.036
702.85	28.08			702.85	25.06
703.04	28.121			703.04	25.091
703.24	28.19			703.24	25.139
703.43	28.223			703.43	25.156
703.63	28.266			703.63	25.159
703.82	28.318			703.82	25.163
704.02	28.384			704.02	25.173
704.21	28.377			704.21	25.167
704.41	28.391			704.41	25.144
704.6	28.415			704.6	25.095
704.8	28.43			704.8	25.069
704.99	28.438			704.99	25.042
705.19	28.406			705.19	25.072
705.38	28.384			705.38	25.11
705.58	28.349			705.58	25.145
705.78	28.342			705.78	25.18
705.97	28.359			705.97	25.224
706.17	28.354			706.17	25.283
706.36	28.342			706.36	25.356
706.56	28.352			706.56	25.362
706.75	28.365			706.75	25.363
706.95	28.347			706.95	25.362
707.14	28.332			707.14	25.348
707.34	28.307			707.34	25.335
707.53	28.288			707.53	25.315
707.73	28.281			707.73	25.26
707.92	28.286			707.92	25.193
708.12	28.283			708.12	25.173
708.31	28.274			708.31	25.182
708.51	28.296			708.51	25.224
708.7	28.33			708.7	25.251
708.9	28.372			708.9	25.261
709.09	28.371			709.09	25.311
709.29	28.395			709.29	25.352
709.48	28.431			709.48	25.359
709.68	28.456			709.68	25.362
709.87	28.463			709.87	25.333
710.07	28.447			710.07	25.291
710.26	28.465			710.26	25.268
710.46	28.425			710.46	25.252
710.65	28.417			710.65	25.216
710.85	28.395			710.85	25.183
711.04	28.348			711.04	25.169
711.23	28.327			711.23	25.176
711.43	28.335			711.43	25.213
711.62	28.408			711.62	25.243
711.82	28.448			711.82	25.266
712.01	28.489			712.01	25.324
712.21	28.527			712.21	25.39
712.4	28.549			712.4	25.458
712.6	28.572			712.6	25.493
712.79	28.631			712.79	25.488
712.99	28.67			712.99	25.46
713.18	28.662			713.18	25.428
713.38	28.64			713.38	25.388
713.57	28.622			713.57	25.348
713.77	28.576			713.77	25.304
713.96	28.516			713.96	25.271
714.15	28.43			714.15	25.261
714.35	28.383			714.35	25.29
714.54	28.362			714.54	25.304
714.74	28.386			714.74	25.327
714.93	28.435			714.93	25.352
715.13	28.453			715.13	25.408
715.32	28.435			715.32	25.435
715.52	28.466			715.52	25.482
715.71	28.502			715.71	25.473
715.91	28.532			715.91	25.462
716.1	28.521			716.1	25.403
716.29	28.567			716.29	25.377
716.49	28.575			716.49	25.339
716.68	28.544			716.68	25.302
716.88	28.523			716.88	25.268
717.07	28.512			717.07	25.269
717.27	28.461			717.27	25.272
717.46	28.454			717.46	25.296
717.65	28.481			717.65	25.325
717.85	28.514			717.85	25.41
718.04	28.54			718.04	25.454
718.24	28.562			718.24	25.517
718.43	28.566			718.43	25.567
718.63	28.636			718.63	25.603
718.82	28.655			718.82	25.606
719.01	28.656			719.01	25.592
719.21	28.688			719.21	25.552
719.4	28.678			719.4	25.504
719.6	28.638			719.6	25.425
719.79	28.616			719.79	25.355
719.98	28.57			719.98	25.309
720.18	28.54			720.18	25.282
720.37	28.498			720.37	25.258
720.57	28.461			720.57	25.286
720.76	28.452			720.76	25.324
720.96	28.488			720.96	25.365
721.15	28.466			721.15	25.4
721.34	28.482			721.34	25.446
721.54	28.515			721.54	25.465
721.73	28.556			721.73	25.488
721.93	28.589			721.93	25.486
722.12	28.662			722.12	25.474
722.31	28.702			722.31	25.445
722.51	28.701			722.51	25.419
722.7	28.683			722.7	25.342
722.89	28.653			722.89	25.288
723.09	28.613			723.09	25.27
723.28	28.54			723.28	25.252
723.48	28.522			723.48	25.246
723.67	28.526			723.67	25.293
723.86	28.522			723.86	25.342
724.06	28.558			724.06	25.398
724.25	28.557			724.25	25.48
724.45	28.604			724.45	25.549
724.64	28.618			724.64	25.614
724.83	28.627			724.83	25.642
725.03	28.655			725.03	25.646
725.22	28.677			725.22	25.683
725.41	28.682			725.41	25.666
725.61	28.667			725.61	25.585
725.8	28.687			725.8	25.559
726	28.638			726	25.526
726.19	28.595			726.19	25.499
726.38	28.551			726.38	25.454
726.58	28.503			726.58	25.458
726.77	28.481			726.77	25.454
726.96	28.472			726.96	25.473
727.16	28.45			727.16	25.536
727.35	28.448			727.35	25.614
727.54	28.516			727.54	25.666
727.74	28.544			727.74	25.701
727.93	28.596			727.93	25.739
728.12	28.665			728.12	25.761
728.32	28.696			728.32	25.723
728.51	28.759			728.51	25.688
728.7	28.779			728.7	25.64
728.9	28.795			728.9	25.598
729.09	28.751			729.09	25.571
729.29	28.757			729.29	25.529
729.48	28.714			729.48	25.523
729.67	28.676			729.67	25.489
729.87	28.657			729.87	25.49
730.06	28.576			730.06	25.512
730.25	28.579			730.25	25.562
730.45	28.579			730.45	25.624
730.64	28.622			730.64	25.697
730.83	28.658			730.83	25.726
731.03	28.67			731.03	25.771
731.22	28.731			731.22	25.798
731.41	28.759			731.41	25.791
731.6	28.833			731.6	25.749
731.8	28.793			731.8	25.705
731.99	28.76			731.99	25.647
732.18	28.758			732.18	25.612
732.38	28.741			732.38	25.574
732.57	28.738			732.57	25.545
732.76	28.685			732.76	25.52
732.96	28.661			732.96	25.507
733.15	28.62			733.15	25.489
733.34	28.612			733.34	25.531
733.54	28.635			733.54	25.543
733.73	28.614			733.73	25.592
733.92	28.657			733.92	25.659
734.12	28.667			734.12	25.713
734.31	28.749			734.31	25.764
734.5	28.827			734.5	25.774
734.69	28.862			734.69	25.765
734.89	28.894			734.89	25.723
735.08	28.906			735.08	25.682
735.27	28.914			735.27	25.589
735.47	28.883			735.47	25.545
735.66	28.856			735.66	25.539
735.85	28.772			735.85	25.538
736.05	28.724			736.05	25.557
736.24	28.711			736.24	25.562
736.43	28.671			736.43	25.595
736.62	28.675			736.62	25.615
736.82	28.638			736.82	25.657
737.01	28.646			737.01	25.707
737.2	28.676			737.2	25.745
737.39	28.683			737.39	25.791
737.59	28.681			737.59	25.79
737.78	28.716			737.78	25.837
737.97	28.75			737.97	25.821
738.17	28.754			738.17	25.772
738.36	28.778			738.36	25.723
738.55	28.782			738.55	25.694
738.74	28.79			738.74	25.638
738.94	28.755			738.94	25.604
739.13	28.703			739.13	25.598
739.32	28.686			739.32	25.598
739.51	28.656			739.51	25.605
739.71	28.641			739.71	25.623
739.9	28.654			739.9	25.658
740.09	28.699			740.09	25.744
740.28	28.749			740.28	25.789
740.48	28.779			740.48	25.809
740.67	28.826			740.67	25.856
740.86	28.86			740.86	25.878
741.05	28.877			741.05	25.885
741.25	28.889			741.25	25.874
741.44	28.875			741.44	25.838
741.63	28.889			741.63	25.79
741.82	28.895			741.82	25.744
742.02	28.852			742.02	25.722
742.21	28.794			742.21	25.689
742.4	28.786			742.4	25.69
742.59	28.756			742.59	25.661
742.79	28.694			742.79	25.672
742.98	28.708			742.98	25.706
743.17	28.716			743.17	25.755
743.36	28.716			743.36	25.779
743.56	28.767			743.56	25.813
743.75	28.774			743.75	25.836
743.94	28.81			743.94	25.868
744.13	28.831			744.13	25.882
744.33	28.856			744.33	25.865
744.52	28.908			744.52	25.844
744.71	28.911			744.71	25.814
744.9	28.919			744.9	25.777
745.09	28.904			745.09	25.755
745.29	28.886			745.29	25.714
745.48	28.813			745.48	25.7
745.67	28.769			745.67	25.662
745.86	28.762			745.86	25.665
746.05	28.72			746.05	25.684
746.25	28.679			746.25	25.746
746.44	28.702			746.44	25.764
746.63	28.733			746.63	25.797
746.82	28.791			746.82	25.855
747.01	28.841			747.01	25.89
747.21	28.885			747.21	25.932
747.4	28.878			747.4	25.923
747.59	28.932			747.59	25.899
747.78	28.991			747.78	25.875
747.97	28.997			747.97	25.823
748.17	29.014			748.17	25.78
748.36	29.073			748.36	25.75
748.55	29.038			748.55	25.689
748.74	29.072			748.74	25.667
748.93	29.041			748.93	25.651
749.13	28.958			749.13	25.653
749.32	28.892			749.32	25.655
749.51	28.796			749.51	25.673
749.7	28.784			749.7	25.696
749.89	28.795			749.89	25.759
750.09	28.791			750.09	25.823
750.28	28.772			750.28	25.864
750.47	28.851			750.47	25.915
750.66	28.879			750.66	25.94
750.85	28.893			750.85	25.942
751.04	28.974			751.04	25.943
751.24	29.009			751.24	25.879
751.43	29.05			751.43	25.874
751.62	29.096			751.62	25.862
751.81	29.09			751.81	25.856
752	29.123			752	25.824
752.19	29.124			752.19	25.809
752.39	29.127			752.39	25.778
752.58	29.131			752.58	25.813
752.77	29.107			752.77	25.842
752.96	29.095			752.96	25.868
753.15	29.102			753.15	25.907
753.34	29.066			753.34	25.955
753.54	29.042			753.54	25.973
753.73	29.044			753.73	26.03
753.92	29.067			753.92	26.023
754.11	29.124			754.11	26.004
754.3	29.149			754.3	25.979
754.49	29.164			754.49	25.976
754.68	29.213			754.68	25.954
754.88	29.213			754.88	25.934
755.07	29.189			755.07	25.873
755.26	29.187			755.26	25.82
[truncated: 1,650 more rows]
