# Supplementary material for: Scalable production of structurally colored composite films by shearing supramolecular composites of polymers and colloids
Source: Nat Commun. 2024 Feb 29;15:1874. doi: 10.1038/s41467-024-46237-4 (PMC10904808; doi:10.1038/s41467-024-46237-4)
Supplement: Supplementary file 3 — Source Data [file 41467_2024_46237_MOESM3_ESM.zip › Source of Data/Supplementary Fig.6d.xls]

## Sheet: Sheet1
PEI60k-PS60 films under shear strain of 325%									PEI60k-PS60 films under shear strain of 240%
Number of shearing passes	Reflection peak intensity (%)	Reflection peak intensity (%)	Reflection peak intensity (%)	Mean	Standard Deviation				Number of shearing passes	Reflection peak intensity (%)	Reflection peak intensity (%)	Reflection peak intensity (%)	Mean	Standard Deviation
5	7.92	8.48	10.61	9.00333	1.41931				5	8.2	9.43	9.08	8.90333	0.63375
10	18.771	23.311	19.391	20.491	2.46179				10	13.48	19.144	15.62	16.0813	2.86004
15	40.89	36.5	32.55	36.6467	4.17193				15	31.64	29.28	27.77	29.5633	1.9505
20	51.53	52.43	49.77	51.2433	1.35297				20	34.4	35.32	39.7	36.4733	2.83198
25	58.05	61.24	60.78	60.0233	1.72436				25	50.19	47.87	45.37	47.81	2.41056
									30	57.43	57.14	55.67	56.7467	0.94363
