# Supplementary material for: Scalable production of structurally colored composite films by shearing supramolecular composites of polymers and colloids
Source: Nat Commun. 2024 Feb 29;15:1874. doi: 10.1038/s41467-024-46237-4 (PMC10904808; doi:10.1038/s41467-024-46237-4)
Supplement: Supplementary file 3 — Source Data [file 41467_2024_46237_MOESM3_ESM.zip › Source of Data/Supplementary Fig.7c.xls]

## Sheet: Sheet1
D=1.7 mm				D=3 mm				D=5 mm				D=8 mm				D=10 mm				D=12 mm
Wavelength (nm)	Reflectance (%)			Wavelength (nm)	Reflectance (%)			Wavelength (nm)	Reflectance (%)			Wavelength (nm)	Reflectance (%)			Wavelength (nm)	Reflectance (%)			Wavelength (nm)	Reflectance (%)
344.93	70.044			344.93	42.913			344.93	-49.488			344.93	-84.623			344.93	-117.066			344.93	-55.498
345.15	70.044			345.15	42.913			345.15	-49.488			345.15	-84.623			345.15	-117.066			345.15	-55.498
345.37	70.044			345.37	42.913			345.37	-49.488			345.37	-84.623			345.37	-117.066			345.37	-55.498
345.59	163.765			345.59	-96.562			345.59	119.837			345.59	127.348			345.59	-1.95			345.59	31.859
345.81	2933.43			345.81	1911.65			345.81	540.394			345.81	3442.66			345.81	484.545			345.81	3401.38
346.03	-29.234			346.03	26.354			346.03	131.187			346.03	63.31			346.03	40.846			346.03	-104.452
346.24	205.216			346.24	104.326			346.24	60.668			346.24	174.047			346.24	111.911			346.24	171.759
346.46	261.239			346.46	105.703			346.46	62.798			346.46	214.015			346.46	162.924			346.46	202.789
346.68	233.558			346.68	105.228			346.68	86.521			346.68	204.207			346.68	151.379			346.68	182.889
346.9	260.306			346.9	112.942			346.9	110.081			346.9	267.143			346.9	185.573			346.9	234.902
347.12	261.027			347.12	161.452			347.12	92.376			347.12	269.908			347.12	196.807			347.12	240.927
347.34	168.794			347.34	82.078			347.34	67.821			347.34	156.85			347.34	141.629			347.34	144.204
347.56	114.853			347.56	50.954			347.56	64.123			347.56	104.435			347.56	99.473			347.56	77.217
347.77	99.866			347.77	37.51			347.77	28.624			347.77	66.665			347.77	70.791			347.77	72.655
347.99	78.928			347.99	32.93			347.99	25.516			347.99	63.805			347.99	32.227			347.99	72.233
348.21	57.902			348.21	31.436			348.21	22.049			348.21	35.695			348.21	40.033			348.21	57.554
348.43	47.352			348.43	29.909			348.43	19.297			348.43	21.954			348.43	35.117			348.43	52.043
348.65	52.962			348.65	25.404			348.65	23.721			348.65	24.892			348.65	34.57			348.65	44.949
348.87	45.559			348.87	27.903			348.87	24.423			348.87	13.997			348.87	32.548			348.87	37.944
349.08	41.171			349.08	36.872			349.08	28.272			349.08	13.417			349.08	27.466			349.08	26.527
349.3	40.16			349.3	39.24			349.3	26.829			349.3	17.627			349.3	23.955			349.3	27.651
349.52	35.43			349.52	33.942			349.52	16.383			349.52	17.581			349.52	21.147			349.52	23.623
349.74	33.97			349.74	36.429			349.74	14.869			349.74	18.138			349.74	26.196			349.74	23.981
349.96	40.396			349.96	35.41			349.96	17.037			349.96	24.12			349.96	26.654			349.96	24.813
350.18	41.132			350.18	34.269			350.18	12.218			350.18	24.065			350.18	23.702			350.18	19.151
350.39	45.427			350.39	35.93			350.39	14.371			350.39	27.351			350.39	25.665			350.39	24.106
350.61	44.798			350.61	36.342			350.61	19.426			350.61	26.148			350.61	26.612			350.61	23.211
350.83	43.386			350.83	34.97			350.83	19.844			350.83	28.074			350.83	26.916			350.83	20.977
351.05	41.612			351.05	33.107			351.05	18.59			351.05	28.088			351.05	26.293			351.05	15.157
351.27	43.832			351.27	33.246			351.27	19.88			351.27	31.073			351.27	24.823			351.27	17.097
351.49	34.74			351.49	34.83			351.49	19.082			351.49	36.351			351.49	22.13			351.49	18.78
351.7	37.923			351.7	35.631			351.7	17.93			351.7	34.832			351.7	20.697			351.7	22.366
351.92	41.866			351.92	34.059			351.92	14.048			351.92	32.851			351.92	20.499			351.92	26.34
352.14	39.606			352.14	33.127			352.14	18.997			352.14	32.808			352.14	23.18			352.14	27.164
352.36	41.63			352.36	33.295			352.36	20.431			352.36	33.509			352.36	22.386			352.36	26.894
352.58	41.562			352.58	31.398			352.58	23.577			352.58	34.452			352.58	20.028			352.58	27.134
352.8	38.821			352.8	30.856			352.8	23.328			352.8	33.343			352.8	19.046			352.8	26.728
353.01	35.6			353.01	32.317			353.01	23.99			353.01	29.529			353.01	16.983			353.01	29.44
353.23	33.839			353.23	36.744			353.23	27.457			353.23	32.074			353.23	16.234			353.23	30.749
353.45	34.452			353.45	38.866			353.45	26.865			353.45	36.237			353.45	20.449			353.45	32.251
353.67	33.932			353.67	36.847			353.67	28.794			353.67	33.601			353.67	19.821			353.67	31.77
353.89	34.283			353.89	39.311			353.89	29.901			353.89	30.301			353.89	16.568			353.89	30.244
354.1	32.366			354.1	36.831			354.1	29.542			354.1	30.652			354.1	17.295			354.1	28.539
354.32	37.36			354.32	35.217			354.32	29.496			354.32	27.339			354.32	17.404			354.32	27.385
354.54	36.864			354.54	33.86			354.54	29.188			354.54	28.078			354.54	20.986			354.54	22.098
354.76	33.589			354.76	31.994			354.76	29.661			354.76	30.218			354.76	18.829			354.76	21.897
354.98	33.211			354.98	32.442			354.98	23.89			354.98	23.613			354.98	16.564			354.98	19.648
355.19	35.125			355.19	35.839			355.19	26.016			355.19	24.332			355.19	21.213			355.19	22.937
355.41	37.012			355.41	38.486			355.41	21.255			355.41	17.13			355.41	21.065			355.41	20.453
355.63	38.484			355.63	38.2			355.63	22.533			355.63	15.422			355.63	20.658			355.63	19.483
355.85	38.993			355.85	42.7			355.85	27.211			355.85	19.271			355.85	26.344			355.85	23.268
356.07	35.671			356.07	39.662			356.07	21.383			356.07	15.689			356.07	27.597			356.07	21.65
356.28	34.898			356.28	36.779			356.28	18.924			356.28	9.222			356.28	16.512			356.28	13.478
356.5	37.673			356.5	40.058			356.5	14.512			356.5	9.137			356.5	16.849			356.5	14.947
356.72	40.893			356.72	41.474			356.72	21.726			356.72	18.226			356.72	22.621			356.72	22.268
356.94	42.462			356.94	44.852			356.94	24.163			356.94	14.865			356.94	21.08			356.94	22.088
357.16	38.71			357.16	46.557			357.16	25.51			357.16	14.754			357.16	24.31			357.16	27.12
357.37	36.948			357.37	44.022			357.37	25.799			357.37	15.077			357.37	20.442			357.37	30.206
357.59	37.396			357.59	46.112			357.59	27.691			357.59	13.532			357.59	23.169			357.59	31.604
357.81	36.362			357.81	46.707			357.81	28.596			357.81	20.933			357.81	26.759			357.81	30.575
358.03	33.848			358.03	45.8			358.03	30.176			358.03	21.866			358.03	27.94			358.03	30.312
358.25	34.361			358.25	45.846			358.25	32.303			358.25	24.443			358.25	29.11			358.25	32.145
358.46	28.617			358.46	45.843			358.46	29.843			358.46	24.569			358.46	32.892			358.46	33.546
358.68	26.245			358.68	45.853			358.68	27.994			358.68	26.136			358.68	30.054			358.68	27.696
358.9	27.98			358.9	47.612			358.9	28.009			358.9	27.605			358.9	28.145			358.9	24.973
359.12	31.614			359.12	48.481			359.12	29.862			359.12	28.791			359.12	32.647			359.12	28.768
359.33	30.282			359.33	50.812			359.33	34.524			359.33	32.122			359.33	31.349			359.33	28.791
359.55	26.301			359.55	48.535			359.55	30.239			359.55	29.943			359.55	29.492			359.55	27.279
359.77	26.136			359.77	46.208			359.77	26.101			359.77	29.801			359.77	28.926			359.77	23.951
359.99	27.042			359.99	44.875			359.99	25.085			359.99	30.026			359.99	27.467			359.99	19.077
360.21	26.155			360.21	45.679			360.21	23.532			360.21	28.217			360.21	27.553			360.21	14.981
360.42	29.231			360.42	44.586			360.42	22.067			360.42	30.157			360.42	26.832			360.42	11.177
360.64	32.454			360.64	45.656			360.64	22.539			360.64	26.6			360.64	23.51			360.64	11.413
360.86	32.474			360.86	44.173			360.86	16.946			360.86	23.184			360.86	23.094			360.86	11.439
361.08	33.465			361.08	42.798			361.08	17.545			361.08	24.071			361.08	22.696			361.08	8.854
361.29	37.803			361.29	44.714			361.29	18.809			361.29	24.879			361.29	19.937			361.29	11.467
361.51	39.885			361.51	43.263			361.51	17.61			361.51	23.121			361.51	20.523			361.51	12.929
361.73	40.116			361.73	41.852			361.73	20.66			361.73	24.142			361.73	22.784			361.73	14.545
361.95	38.475			361.95	41.018			361.95	20.967			361.95	28.537			361.95	25.746			361.95	15.409
362.17	34.774			362.17	40.178			362.17	17.244			362.17	26.941			362.17	26.555			362.17	13.447
362.38	36.472			362.38	40.184			362.38	20.153			362.38	24.753			362.38	25.603			362.38	14.438
362.6	35.595			362.6	40.466			362.6	20.891			362.6	24.394			362.6	25.621			362.6	18.94
362.82	35.63			362.82	42.079			362.82	18.755			362.82	23.119			362.82	25.172			362.82	18.356
363.04	35.138			363.04	44.147			363.04	21.395			363.04	24.051			363.04	24.135			363.04	20.005
363.25	33.422			363.25	43.836			363.25	21.479			363.25	20.463			363.25	24.101			363.25	21.731
363.47	30.684			363.47	41.776			363.47	20.535			363.47	21.795			363.47	23.977			363.47	22.891
363.69	31.831			363.69	43.388			363.69	24.433			363.69	21.017			363.69	23.371			363.69	22.929
363.91	31.593			363.91	44.074			363.91	25.783			363.91	21.745			363.91	23.718			363.91	28.125
364.12	27.29			364.12	41.014			364.12	26.306			364.12	19.322			364.12	23.393			364.12	27.192
364.34	29.226			364.34	40.227			364.34	29.081			364.34	20.826			364.34	24.472			364.34	26.318
364.56	29.619			364.56	41.366			364.56	25.117			364.56	16.926			364.56	24.173			364.56	23.783
364.78	31.437			364.78	42.674			364.78	25.888			364.78	15.944			364.78	24.279			364.78	23.199
364.99	37.555			364.99	42.349			364.99	29.219			364.99	17.113			364.99	29.244			364.99	25.249
365.21	37.084			365.21	43.9			365.21	26.496			365.21	18.619			365.21	26.891			365.21	21.219
365.43	36.401			365.43	44.977			365.43	24.578			365.43	16.924			365.43	25.098			365.43	17.26
365.65	37.285			365.65	44.03			365.65	25.973			365.65	18.569			365.65	25.267			365.65	18.849
365.86	36.571			365.86	40.628			365.86	23.106			365.86	17.672			365.86	28.141			365.86	18.029
366.08	33.253			366.08	39.19			366.08	23.055			366.08	19.361			366.08	27.725			366.08	13.722
366.3	32.526			366.3	39.554			366.3	24.41			366.3	18.014			366.3	25.992			366.3	11.324
366.52	32.435			366.52	36.832			366.52	22.519			366.52	20.796			366.52	26.662			366.52	12.178
366.73	30.085			366.73	35.064			366.73	21.48			366.73	20.672			366.73	24.864			366.73	8.088
366.95	31.751			366.95	33.665			366.95	20.49			366.95	21.162			366.95	25.609			366.95	5.84
367.17	29.999			367.17	35.053			367.17	19.203			367.17	20.956			367.17	24.133			367.17	5.578
367.39	27.556			367.39	33.331			367.39	21.19			367.39	21.188			367.39	21.266			367.39	7.132
367.6	27.649			367.6	30.944			367.6	17.957			367.6	17.778			367.6	19.325			367.6	8.526
367.82	24.595			367.82	33.173			367.82	17.462			367.82	18.354			367.82	15.427			367.82	8.821
368.04	25.355			368.04	29.551			368.04	17.165			368.04	16.344			368.04	17.72			368.04	13.22
368.25	24.77			368.25	28.772			368.25	16.73			368.25	17.433			368.25	18.471			368.25	13.726
368.47	23.918			368.47	26.263			368.47	16.878			368.47	15.683			368.47	16.692			368.47	13.047
368.69	25.666			368.69	25.994			368.69	18.104			368.69	17.366			368.69	16.175			368.69	13.006
368.91	27.31			368.91	25.17			368.91	18.227			368.91	16.171			368.91	15.078			368.91	15.197
369.12	30.126			369.12	26.165			369.12	20.597			369.12	17.711			369.12	17.876			369.12	17.533
369.34	29.93			369.34	28.317			369.34	21.495			369.34	17.85			369.34	17.629			369.34	18.171
369.56	31.601			369.56	30.933			369.56	20.87			369.56	19.406			369.56	20.264			369.56	19.187
369.78	30.061			369.78	32.326			369.78	21.479			369.78	20.391			369.78	18.483			369.78	21.287
369.99	31.128			369.99	31.383			369.99	20.342			369.99	20.444			369.99	18.29			369.99	21.092
370.21	31.519			370.21	31.261			370.21	20.104			370.21	23.188			370.21	19.293			370.21	19.741
370.43	28.463			370.43	30.969			370.43	18.44			370.43	26.082			370.43	16.966			370.43	17.051
370.64	24.885			370.64	26.716			370.64	19.154			370.64	24.46			370.64	14.707			370.64	14.164
370.86	25.232			370.86	28.171			370.86	18.587			370.86	26.78			370.86	16.777			370.86	11.841
371.08	26.962			371.08	27.74			371.08	19.816			371.08	28.037			371.08	17.701			371.08	12.677
371.3	24.626			371.3	27.198			371.3	18.333			371.3	27.209			371.3	16.907			371.3	11.444
371.51	24.458			371.51	29.798			371.51	20.957			371.51	27.374			371.51	16.754			371.51	12.13
371.73	25.299			371.73	30.491			371.73	20.899			371.73	26.736			371.73	14.88			371.73	12.989
371.95	22.144			371.95	30.48			371.95	19.884			371.95	24.735			371.95	14.739			371.95	11.513
372.16	20.795			372.16	27.863			372.16	18.529			372.16	22.846			372.16	12.704			372.16	7.154
372.38	23.198			372.38	26.695			372.38	17.046			372.38	19.612			372.38	12.228			372.38	10.384
372.6	23.455			372.6	26.036			372.6	14.41			372.6	18.281			372.6	12.196			372.6	10.43
372.81	23.702			372.81	23.507			372.81	12.443			372.81	16.194			372.81	13.142			372.81	9.167
373.03	22.937			373.03	22.54			373.03	13.226			373.03	15.309			373.03	13.877			373.03	9.193
373.25	21.119			373.25	21.017			373.25	14.711			373.25	15.955			373.25	14.909			373.25	11.304
373.47	25.314			373.47	22.895			373.47	14.289			373.47	15.543			373.47	18.145			373.47	13.188
373.68	21.996			373.68	21.067			373.68	12.867			373.68	11.596			373.68	13.658			373.68	12.912
373.9	19.779			373.9	20.368			373.9	15.777			373.9	9.905			373.9	12.1			373.9	13.227
374.12	23.005			374.12	22.111			374.12	18.582			374.12	10.358			374.12	16.282			374.12	13.844
374.33	23.131			374.33	22.227			374.33	16.223			374.33	9.553			374.33	16.541			374.33	16.661
374.55	23.786			374.55	23.07			374.55	16.19			374.55	10.133			374.55	17.141			374.55	15.605
374.77	26.908			374.77	22.344			374.77	16.272			374.77	12.216			374.77	17.398			374.77	18.947
374.98	27.909			374.98	23.874			374.98	18.659			374.98	12.831			374.98	17.95			374.98	20.919
375.2	24.83			375.2	21.843			375.2	19.119			375.2	13.28			375.2	18.068			375.2	17.46
375.42	26.279			375.42	22.345			375.42	21.018			375.42	14.217			375.42	20.231			375.42	17.906
375.64	25.631			375.64	23.684			375.64	21.943			375.64	14.718			375.64	18.953			375.64	18.991
375.85	29.149			375.85	26.258			375.85	24.227			375.85	15.364			375.85	18.647			375.85	22.242
376.07	30.612			376.07	25.993			376.07	24.056			376.07	13.364			376.07	19.329			376.07	20.009
376.29	30.275			376.29	26.182			376.29	23.35			376.29	12.878			376.29	17.221			376.29	19.892
376.5	32.597			376.5	28.277			376.5	24.304			376.5	15.016			376.5	19.104			376.5	19.93
376.72	34.484			376.72	30.533			376.72	22.088			376.72	17.434			376.72	20.68			376.72	20.58
376.94	32.639			376.94	31.431			376.94	20.36			376.94	16.838			376.94	18.054			376.94	19.672
377.15	30.24			377.15	29.434			377.15	18.484			377.15	15.169			377.15	15.292			377.15	16.847
377.37	28.815			377.37	28.611			377.37	17.032			377.37	16.402			377.37	15.393			377.37	15.22
377.59	27.445			377.59	28.816			377.59	15.77			377.59	15.804			377.59	14.6			377.59	14.016
377.8	26.72			377.8	29.179			377.8	15.479			377.8	15.951			377.8	14.359			377.8	13.519
378.02	27.223			378.02	30.167			378.02	16.609			378.02	17.376			378.02	13.158			378.02	13.126
378.24	26.983			378.24	30.417			378.24	17.958			378.24	18.751			378.24	12.198			378.24	12.707
378.45	28.163			378.45	30.807			378.45	18.801			378.45	20.111			378.45	13.426			378.45	15.319
378.67	25.636			378.67	29.746			378.67	16.238			378.67	19.975			378.67	13.936			378.67	13.437
378.89	26.618			378.89	31.917			378.89	16.325			378.89	19.342			378.89	14.628			378.89	14.629
379.1	26.758			379.1	31.984			379.1	15.372			379.1	21.176			379.1	14.513			379.1	15.374
379.32	26.914			379.32	32.308			379.32	17.392			379.32	22.312			379.32	14.441			379.32	15.846
379.54	28.481			379.54	32.996			379.54	17.326			379.54	22.562			379.54	15.55			379.54	16.278
379.75	29.541			379.75	32.867			379.75	18.234			379.75	22.256			379.75	16.255			379.75	17.582
379.97	30.764			379.97	33.177			379.97	20.835			379.97	24.132			379.97	19.578			379.97	19.733
380.19	30.667			380.19	32.756			380.19	22.07			380.19	23.791			380.19	21.059			380.19	22.208
380.4	31.579			380.4	32.838			380.4	22.7			380.4	23.659			380.4	21.387			380.4	22.629
380.62	32.062			380.62	32.242			380.62	21.07			380.62	23.413			380.62	21.657			380.62	23.168
380.84	33.211			380.84	32.32			380.84	19.695			380.84	24.039			380.84	21.37			380.84	24.852
381.05	32.563			381.05	33.063			381.05	17.887			381.05	23.206			381.05	22.869			381.05	24.653
381.27	31.389			381.27	32.938			381.27	16.961			381.27	22.322			381.27	21.348			381.27	23.142
381.49	33.139			381.49	33.49			381.49	18.146			381.49	21.328			381.49	21.229			381.49	22.62
381.7	32.967			381.7	32.755			381.7	18.536			381.7	23.162			381.7	20.901			381.7	22.647
381.92	30.98			381.92	31.283			381.92	18.461			381.92	20.855			381.92	20.458			381.92	20.759
382.14	29.995			382.14	30.519			382.14	16.499			382.14	20.387			382.14	20.656			382.14	20.124
382.35	28.318			382.35	29.242			382.35	15.99			382.35	19.972			382.35	20.086			382.35	20.658
382.57	26.764			382.57	28.226			382.57	14.776			382.57	19.428			382.57	18.93			382.57	19.403
382.79	27.032			382.79	27.958			382.79	15.173			382.79	18.734			382.79	17.333			382.79	18.504
383	25.568			383	27.522			383	15.588			383	18.111			383	16.644			383	18.382
383.22	24.285			383.22	27.554			383.22	15.467			383.22	17.603			383.22	16.046			383.22	17.243
383.43	24.672			383.43	27.937			383.43	17.403			383.43	17.456			383.43	15.753			383.43	16.241
383.65	22.144			383.65	27.079			383.65	18.681			383.65	16.609			383.65	16.758			383.65	15.703
383.87	23.482			383.87	27.417			383.87	19.953			383.87	16.357			383.87	15.161			383.87	14.381
384.08	24.629			384.08	28.462			384.08	21.644			384.08	17.595			384.08	16.201			384.08	15.242
384.3	23.266			384.3	28.935			384.3	21.556			384.3	18.587			384.3	15.815			384.3	15.533
384.52	23.792			384.52	30.042			384.52	21.64			384.52	17.657			384.52	16.145			384.52	16.223
384.73	23.985			384.73	31.172			384.73	21.054			384.73	19.231			384.73	17.539			384.73	17.426
384.95	24.354			384.95	31.203			384.95	22.887			384.95	17.505			384.95	16.863			384.95	17.685
385.17	25.045			385.17	31.065			385.17	23.03			385.17	16.809			385.17	15.843			385.17	16.966
385.38	24.893			385.38	30.518			385.38	22.576			385.38	16.584			385.38	15.531			385.38	16.448
385.6	26.041			385.6	30.689			385.6	22.216			385.6	17.309			385.6	16.165			385.6	17.162
385.81	26.459			385.81	31.535			385.81	22.432			385.81	17.434			385.81	15.504			385.81	16.764
386.03	26.723			386.03	30.866			386.03	21.387			386.03	18.207			386.03	14.341			386.03	15.808
386.25	25.411			386.25	30.142			386.25	20.019			386.25	17.756			386.25	14.678			386.25	16.063
386.46	26.371			386.46	29.939			386.46	20.048			386.46	16.904			386.46	13.631			386.46	15.607
386.68	24.667			386.68	28.659			386.68	20.452			386.68	16.107			386.68	14.073			386.68	16.489
386.9	22.649			386.9	28.041			386.9	19.563			386.9	15.373			386.9	13.623			386.9	15.208
387.11	22.056			387.11	25.814			387.11	17.556			387.11	14.391			387.11	13.2			387.11	13.993
387.33	21.001			387.33	25.662			387.33	18.548			387.33	15.853			387.33	11.592			387.33	14.021
387.54	20.921			387.54	24.447			387.54	18.57			387.54	14.359			387.54	10.908			387.54	13.874
387.76	20.641			387.76	23.248			387.76	18.083			387.76	16.524			387.76	11.273			387.76	13.901
387.98	20.088			387.98	22.701			387.98	18.697			387.98	15.284			387.98	11.908			387.98	14.632
388.19	20.486			388.19	23.77			388.19	19.806			388.19	15.999			388.19	13.617			388.19	16.866
388.41	19.435			388.41	24.533			388.41	18.573			388.41	14.627			388.41	12.896			388.41	15.132
388.63	20.428			388.63	25.181			388.63	18.509			388.63	16.122			388.63	14.128			388.63	15.366
388.84	18.904			388.84	25.226			388.84	19.465			388.84	15.229			388.84	15.209			388.84	16.291
389.06	19.368			389.06	26.245			389.06	19.95			389.06	15.531			389.06	14.817			389.06	16.68
389.27	20.311			389.27	27.238			389.27	20.54			389.27	16.88			389.27	15.184			389.27	17.978
389.49	20.082			389.49	26.686			389.49	19.388			389.49	17.805			389.49	14.72			389.49	17.896
389.71	20.53			389.71	26.736			389.71	19.471			389.71	17.42			389.71	14.708			389.71	18.067
389.92	21.472			389.92	28.715			389.92	21.124			389.92	19.074			389.92	15.153			389.92	19.305
390.14	22.297			390.14	27.916			390.14	21.672			390.14	17.88			390.14	16.25			390.14	19.107
390.35	23.074			390.35	30.134			390.35	23.217			390.35	19.563			390.35	17.522			390.35	20.299
390.57	22.12			390.57	30.735			390.57	21.846			390.57	18.236			390.57	17.368			390.57	19.573
390.79	21.628			390.79	31.523			390.79	21.567			390.79	20.3			390.79	17.225			390.79	18.017
391	21.723			391	31.273			391	20.519			391	20.228			391	16.713			391	15.992
391.22	21.058			391.22	29.378			391.22	20.764			391.22	20.538			391.22	17.085			391.22	15.902
391.43	20.351			391.43	28.565			391.43	19.723			391.43	18.931			391.43	15.883			391.43	14.427
391.65	21.978			391.65	29.252			391.65	19.719			391.65	19.567			391.65	16.226			391.65	15.358
391.87	22.009			391.87	29.093			391.87	19.25			391.87	19.603			391.87	16.381			391.87	14.919
392.08	21.215			392.08	28.991			392.08	18.783			392.08	19.078			392.08	16.833			392.08	14.329
392.3	22.206			392.3	29.231			392.3	19.519			392.3	19.885			392.3	17.521			392.3	14.377
392.51	22.793			392.51	29.121			392.51	19.349			392.51	20.595			392.51	17.967			392.51	14.949
392.73	21.357			392.73	28.041			392.73	18.943			392.73	20.045			392.73	18.011			392.73	14.971
392.95	21.11			392.95	28.204			392.95	18.074			392.95	19.666			392.95	18.475			392.95	15.023
393.16	20.179			393.16	26.368			393.16	17.358			393.16	19.467			393.16	16.658			393.16	13.749
393.38	20.706			393.38	26.301			393.38	17.841			393.38	20.061			393.38	16.468			393.38	14.738
393.59	21.867			393.59	26.266			393.59	18.154			393.59	19.307			393.59	16.786			393.59	15.399
393.81	21.763			393.81	25.344			393.81	18.91			393.81	19.999			393.81	16.768			393.81	16.317
394.02	21.507			394.02	25.93			394.02	18.458			394.02	19.99			394.02	15.714			394.02	16.918
394.24	21.867			394.24	26.606			394.24	18.999			394.24	20.583			394.24	16.516			394.24	18.627
394.46	20.813			394.46	26.357			394.46	18.879			394.46	20.179			394.46	16.626			394.46	17.402
394.67	20.063			394.67	26.116			394.67	18.82			394.67	20.106			394.67	16.194			394.67	17.803
394.89	20.455			394.89	25.436			394.89	17.567			394.89	19.058			394.89	15.837			394.89	16.465
395.1	20.527			395.1	25.774			395.1	17.776			395.1	17.705			395.1	15.736			395.1	15.991
395.32	20.646			395.32	24.929			395.32	17.446			395.32	17.087			395.32	15.118			395.32	16.157
395.54	21.512			395.54	24.325			395.54	17.588			395.54	17.285			395.54	15.718			395.54	15.831
395.75	20.717			395.75	24.481			395.75	16.886			395.75	17.6			395.75	15.553			395.75	14.986
395.97	20.796			395.97	24.71			395.97	16.517			395.97	16.72			395.97	16.849			395.97	14.426
396.18	21.069			396.18	24.485			396.18	16.604			396.18	16.552			396.18	17.358			396.18	13.877
396.4	20.411			396.4	23.672			396.4	16.35			396.4	16.023			396.4	17.035			396.4	14.179
396.61	20.74			396.61	24.605			396.61	16.235			396.61	15.894			396.61	17.441			396.61	14.268
396.83	21.874			396.83	25.047			396.83	16.266			396.83	16.584			396.83	17.876			396.83	14.322
397.05	21.498			397.05	23.968			397.05	15.738			397.05	15.632			397.05	16.625			397.05	13.133
397.26	21.884			397.26	23.623			397.26	15.381			397.26	16.034			397.26	16.48			397.26	13.468
397.48	22.085			397.48	24.012			397.48	15.687			397.48	15.646			397.48	16.446			397.48	13.228
397.69	21.717			397.69	24.747			397.69	16.65			397.69	16.522			397.69	17.586			397.69	14.209
397.91	22.191			397.91	25.47			397.91	17.396			397.91	17.528			397.91	18.175			397.91	15.638
398.12	21.542			398.12	25.493			398.12	17.068			398.12	16.775			398.12	18.298			398.12	14.564
398.34	20.827			398.34	25.678			398.34	16.546			398.34	16.098			398.34	17.025			398.34	14.574
398.55	21.573			398.55	25.809			398.55	17.122			398.55	16.339			398.55	17.238			398.55	15.497
398.77	21.461			398.77	24.894			398.77	17.162			398.77	15.841			398.77	15.635			398.77	14.953
398.99	20.574			398.99	24.057			398.99	16.187			398.99	15.212			398.99	14.408			398.99	14.578
399.2	20.146			399.2	24.286			399.2	15.776			399.2	14.999			399.2	14.508			399.2	13.262
399.42	20.137			399.42	24.321			399.42	16.387			399.42	14.546			399.42	14.89			399.42	13.818
399.63	19.517			399.63	24.816			399.63	16.853			399.63	14.323			399.63	15.339			399.63	14.564
399.85	20.557			399.85	25.824			399.85	17.647			399.85	15.122			399.85	16.223			399.85	15.234
400.06	20.63			400.06	25.229			400.06	17.805			400.06	14.686			400.06	15.636			400.06	14.637
400.28	20.39			400.28	24.233			400.28	17.434			400.28	14.907			400.28	16.425			400.28	15.613
400.49	20.942			400.49	24.297			400.49	17.925			400.49	14.75			400.49	15.649			400.49	16.318
400.71	21.052			400.71	24.379			400.71	16.428			400.71	13.969			400.71	14.78			400.71	15.684
400.92	21.659			400.92	24.888			400.92	17.315			400.92	14.727			400.92	15.29			400.92	16.492
401.14	22.259			401.14	24.15			401.14	17.281			401.14	14.065			401.14	15.018			401.14	15.773
401.36	21.869			401.36	23.921			401.36	17.34			401.36	14.244			401.36	14.132			401.36	14.863
401.57	22.918			401.57	25.46			401.57	17.736			401.57	15.849			401.57	15.389			401.57	15.906
401.79	23.1			401.79	26.767			401.79	18.366			401.79	16.418			401.79	16.237			401.79	16.001
402	22.483			402	26.494			402	18.164			402	16.118			402	15.292			402	16.133
402.22	22.098			402.22	26.438			402.22	17.996			402.22	16.664			402.22	15.151			402.22	16.091
402.43	22.725			402.43	26.351			402.43	18.34			402.43	16.67			402.43	15.462			402.43	15.619
402.65	21.688			402.65	26.02			402.65	17.893			402.65	16.357			402.65	15.781			402.65	16.05
402.86	21.418			402.86	26.103			402.86	17.342			402.86	16.025			402.86	15.567			402.86	16.21
403.08	21.319			403.08	25.213			403.08	17.966			403.08	15.707			403.08	15.083			403.08	15.494
403.29	20.123			403.29	24.861			403.29	16.978			403.29	14.952			403.29	15.18			403.29	14.268
403.51	20.341			403.51	23.938			403.51	17.172			403.51	15.623			403.51	15.713			403.51	14.35
403.72	19.925			403.72	24.626			403.72	16.583			403.72	16.284			403.72	16.05			403.72	14.082
403.94	19.571			403.94	24.84			403.94	16.983			403.94	16.652			403.94	17.021			403.94	14.416
404.15	20.031			404.15	25.167			404.15	17.193			404.15	16.24			404.15	16.953			404.15	15.345
404.37	19.41			404.37	24.221			404.37	16.834			404.37	16.279			404.37	16.536			404.37	15.66
404.58	20.22			404.58	24.09			404.58	17.5			404.58	16.749			404.58	16.605			404.58	16.242
404.8	20.71			404.8	24.212			404.8	18.053			404.8	17.058			404.8	17.354			404.8	16.68
405.02	21.212			405.02	23.91			405.02	18.237			405.02	16.894			405.02	16.978			405.02	16.647
405.23	20.545			405.23	24.25			405.23	18.312			405.23	16.67			405.23	16.852			405.23	16.385
405.45	20.473			405.45	23.426			405.45	18.423			405.45	16.716			405.45	16.228			405.45	15.618
405.66	20.117			405.66	23.721			405.66	18.575			405.66	16.379			405.66	16.059			405.66	15.399
405.88	19.717			405.88	24.734			405.88	17.875			405.88	16.191			405.88	15.207			405.88	15.01
406.09	20.378			406.09	25.575			406.09	18.231			406.09	17.735			406.09	15.21			406.09	15.487
406.31	19.958			406.31	26.185			406.31	18.729			406.31	17.442			406.31	15.053			406.31	15.277
406.52	20.32			406.52	25.986			406.52	19.253			406.52	17.018			406.52	14.779			406.52	15.925
406.74	20.588			406.74	26.733			406.74	19.279			406.74	17.566			406.74	15.034			406.74	16.686
406.95	20.408			406.95	26.061			406.95	19.209			406.95	17.603			406.95	15.982			406.95	16.022
407.17	20.305			407.17	26.38			407.17	19.467			407.17	16.968			407.17	16.21			407.17	15.614
407.38	20			407.38	26.084			407.38	19.335			407.38	16.747			407.38	16.621			407.38	15.209
407.6	19.951			407.6	26.408			407.6	18.798			407.6	17.395			407.6	16.362			407.6	14.637
407.81	19.679			407.81	26.756			407.81	18.595			407.81	17.366			407.81	16.685			407.81	14.782
408.03	20.14			408.03	26.037			408.03	18.574			408.03	17.597			408.03	16.378			408.03	14.999
408.24	21.285			408.24	27.07			408.24	18.977			408.24	17.643			408.24	16.78			408.24	15.754
408.46	22.231			408.46	27.412			408.46	19.443			408.46	18.471			408.46	17.745			408.46	16.365
408.67	22.881			408.67	27.587			408.67	19.224			408.67	18.599			408.67	18.953			408.67	16.542
408.89	22.592			408.89	27.048			408.89	19.127			408.89	17.643			408.89	18.848			408.89	16.222
409.1	22.108			409.1	27.224			409.1	18.815			409.1	17.886			409.1	18.946			409.1	16.596
409.32	21.981			409.32	26.056			409.32	18.296			409.32	17.376			409.32	19			409.32	15.89
409.53	22.024			409.53	25.766			409.53	18.054			409.53	16.92			409.53	18.746			409.53	15.115
409.75	21.831			409.75	26.307			409.75	17.995			409.75	16.755			409.75	18.236			409.75	15.65
409.96	22.084			409.96	25.927			409.96	17.736			409.96	16.818			409.96	17.78			409.96	15.804
410.18	22.605			410.18	26.292			410.18	17.731			410.18	16.384			410.18	17.298			410.18	16.322
410.39	22.852			410.39	25.577			410.39	17.462			410.39	16.125			410.39	17.681			410.39	16.694
410.61	22.834			410.61	25.601			410.61	16.806			410.61	15.679			410.61	17.19			410.61	16.211
410.82	22.436			410.82	25.798			410.82	16.284			410.82	15.76			410.82	17.087			410.82	16.37
411.04	21.775			411.04	25.397			411.04	15.633			411.04	16.022			411.04	17.137			411.04	16.117
411.25	21.495			411.25	24.947			411.25	15.72			411.25	15.887			411.25	16.991			411.25	16.435
411.46	21.429			411.46	24.99			411.46	16.214			411.46	16.53			411.46	16.724			411.46	16.725
411.68	21.367			411.68	24.763			411.68	16.094			411.68	16.263			411.68	16.825			411.68	16.424
411.89	20.934			411.89	24.017			411.89	15.413			411.89	15.768			411.89	16.046			411.89	15.132
412.11	21.173			412.11	24.265			412.11	15.875			412.11	16.101			412.11	15.993			412.11	15.383
412.32	21.272			412.32	24.158			412.32	15.955			412.32	16.463			412.32	15.651			412.32	16.036
412.54	21.685			412.54	23.794			412.54	15.592			412.54	16.222			412.54	15.522			412.54	16.214
412.75	21.354			412.75	23.756			412.75	15.448			412.75	16.077			412.75	15.391			412.75	15.475
412.97	21.024			412.97	23.259			412.97	15.195			412.97	16.329			412.97	15.924			412.97	15.248
413.18	21.122			413.18	23.69			413.18	16.12			413.18	16.436			413.18	15.795			413.18	15.08
413.4	21.143			413.4	23.191			413.4	16.543			413.4	16.769			413.4	15.699			413.4	14.993
413.61	21.49			413.61	23.217			413.61	17.053			413.61	17.113			413.61	16.069			413.61	14.348
413.83	20.946			413.83	23.158			413.83	17.068			413.83	16.882			413.83	15.671			413.83	13.798
414.04	20.727			414.04	23.242			414.04	16.847			414.04	16.79			414.04	15.467			414.04	13.329
414.26	20.951			414.26	23.211			414.26	17.278			414.26	16.795			414.26	15.442			414.26	13.537
414.47	21.817			414.47	23.16			414.47	17.4			414.47	17.374			414.47	15.442			414.47	13.832
414.69	22.27			414.69	23.132			414.69	18.059			414.69	17.473			414.69	16.079			414.69	14.311
414.9	21.723			414.9	23.651			414.9	17.827			414.9	16.847			414.9	15.703			414.9	14.016
415.11	21.371			415.11	23.529			415.11	17.709			415.11	16.397			415.11	16.343			415.11	13.707
415.33	20.884			415.33	23.448			415.33	17.408			415.33	16.86			415.33	15.877			415.33	12.9
415.54	20.728			415.54	23.214			415.54	17.256			415.54	16.985			415.54	15.746			415.54	13.352
415.76	20.746			415.76	23.209			415.76	17.59			415.76	16.594			415.76	15.351			415.76	13.431
415.97	20.534			415.97	23.225			415.97	17.258			415.97	17.063			415.97	15.304			415.97	14.012
416.19	20.255			416.19	23.311			416.19	17.442			416.19	17.15			416.19	15.387			416.19	14.088
416.4	20.373			416.4	23.311			416.4	17.274			416.4	16.45			416.4	15.363			416.4	14.741
416.62	20.91			416.62	23.225			416.62	17.405			416.62	16.207			416.62	15.911			416.62	15.096
416.83	21.018			416.83	22.845			416.83	17.127			416.83	16.146			416.83	15.74			416.83	14.972
417.05	21.038			417.05	22.842			417.05	17.012			417.05	16.151			417.05	15.852			417.05	14.981
417.26	20.54			417.26	23.089			417.26	16.94			417.26	15.958			417.26	15.664			417.26	15.49
417.47	20.719			417.47	23.204			417.47	17.035			417.47	15.968			417.47	15.491			417.47	15.912
417.69	21.007			417.69	22.67			417.69	17.109			417.69	16.371			417.69	15.523			417.69	16.128
417.9	20.715			417.9	22.285			417.9	16.884			417.9	16.101			417.9	14.659			417.9	15.641
418.12	20.638			418.12	22.107			418.12	17.005			418.12	15.838			418.12	15.101			418.12	15.602
418.33	20.941			418.33	22.641			418.33	17.421			418.33	15.83			418.33	15.406			418.33	15.872
418.55	20.624			418.55	22.7			418.55	17.097			418.55	16.066			418.55	15.037			418.55	15.373
418.76	21.145			418.76	22.543			418.76	17.041			418.76	15.633			418.76	15.123			418.76	15.127
418.97	21.229			418.97	22.391			418.97	16.941			418.97	15.972			418.97	15.127			418.97	15.124
419.19	21.226			419.19	22.488			419.19	17.013			419.19	16.269			419.19	15.049			419.19	14.417
419.4	21.398			419.4	22.584			419.4	17.133			419.4	16.372			419.4	14.561			419.4	14.725
419.62	21.27			419.62	22.82			419.62	17.235			419.62	16.343			419.62	14.856			419.62	14.618
419.83	21.112			419.83	22.617			419.83	16.784			419.83	16.111			419.83	14.669			419.83	14.565
420.05	21.074			420.05	22.244			420.05	16.807			420.05	16.191			420.05	14.421			420.05	14.246
420.26	21.089			420.26	22.242			420.26	16.076			420.26	15.892			420.26	14.218			420.26	13.915
420.48	20.934			420.48	22.569			420.48	15.9			420.48	15.785			420.48	14.237			420.48	13.959
420.69	21.522			420.69	23.296			420.69	16.737			420.69	16.384			420.69	14.671			420.69	14.731
420.9	21.526			420.9	23.865			420.9	17.226			420.9	16.672			420.9	14.541			420.9	15.123
421.12	21.603			421.12	23.629			421.12	17.233			421.12	17.048			421.12	14.991			421.12	15.459
421.33	21.697			421.33	23.474			421.33	17.124			421.33	17.245			421.33	15.181			421.33	15.769
421.55	21.302			421.55	23.817			421.55	17.467			421.55	17.21			421.55	14.984			421.55	15.452
421.76	21.406			421.76	23.864			421.76	17.464			421.76	16.802			421.76	14.782			421.76	15.529
421.97	21.125			421.97	23.455			421.97	17.191			421.97	16.399			421.97	14.829			421.97	15.872
422.19	21.101			422.19	23.767			422.19	17.371			422.19	16.595			422.19	15.436			422.19	15.782
422.4	21.43			422.4	24.034			422.4	17.811			422.4	16.876			422.4	15.602			422.4	16.102
422.62	21.275			422.62	23.926			422.62	18.084			422.62	16.595			422.62	15.508			422.62	15.606
422.83	20.913			422.83	23.894			422.83	18.203			422.83	16.746			422.83	15.498			422.83	15.756
423.05	21.006			423.05	24.221			423.05	18.96			423.05	17.211			423.05	15.858			423.05	16.303
423.26	21.075			423.26	24.483			423.26	19.354			423.26	17.446			423.26	15.94			423.26	15.954
423.47	20.84			423.47	24.622			423.47	18.662			423.47	17.539			423.47	16.143			423.47	15.761
423.69	20.885			423.69	24.369			423.69	18.355			423.69	17.316			423.69	16.055			423.69	15.832
423.9	20.559			423.9	24.75			423.9	18.226			423.9	16.545			423.9	15.788			423.9	15.421
424.12	20.524			424.12	24.968			424.12	18.081			424.12	16.549			424.12	15.71			424.12	15.423
424.33	20.636			424.33	24.888			424.33	18.119			424.33	16.574			424.33	15.697			424.33	15.946
424.54	20.847			424.54	25.303			424.54	18.312			424.54	16.865			424.54	15.997			424.54	16.397
424.76	21.145			424.76	25.901			424.76	18.935			424.76	17.279			424.76	16.035			424.76	16.637
424.97	21.303			424.97	25.791			424.97	18.783			424.97	17.582			424.97	15.933			424.97	16.875
425.19	21.069			425.19	25.916			425.19	18.444			425.19	17.598			425.19	15.582			425.19	16.931
425.4	21.07			425.4	25.836			425.4	18.1			425.4	17.868			425.4	15.543			425.4	16.994
425.61	21.278			425.61	26.135			425.61	18.132			425.61	17.667			425.61	15.381			425.61	16.79
425.83	20.99			425.83	25.883			425.83	18.063			425.83	17.596			425.83	15.185			425.83	16.343
426.04	21.071			426.04	25.8			426.04	18.067			426.04	17.43			426.04	15.286			426.04	16.797
426.26	20.959			426.26	25.571			426.26	18.418			426.26	17.204			426.26	15.097			426.26	16.851
426.47	20.999			426.47	25.523			426.47	18.827			426.47	17.215			426.47	15.224			426.47	16.745
426.68	20.93			426.68	25.118			426.68	18.777			426.68	17.535			426.68	15.304			426.68	16.652
426.9	20.823			426.9	24.763			426.9	18.841			426.9	17.437			426.9	15.292			426.9	16.294
427.11	21.083			427.11	24.928			427.11	18.629			427.11	17.738			427.11	15.527			427.11	16.527
427.33	20.58			427.33	24.684			427.33	18.145			427.33	17.49			427.33	15.389			427.33	15.933
427.54	20.151			427.54	24.067			427.54	17.434			427.54	17.374			427.54	14.867			427.54	15.537
427.75	19.731			427.75	23.778			427.75	17.476			427.75	16.997			427.75	14.517			427.75	15.142
427.97	19.5			427.97	23.227			427.97	17.309			427.97	16.801			427.97	14.392			427.97	14.996
428.18	19.57			428.18	23.535			428.18	17.601			428.18	16.833			428.18	14.26			428.18	15.142
428.39	19.363			428.39	23.352			428.39	17.345			428.39	16.437			428.39	14.66			428.39	14.907
428.61	19.139			428.61	23.576			428.61	17.089			428.61	16.288			428.61	14.663			428.61	15.205
428.82	19.327			428.82	23.314			428.82	17.063			428.82	16.498			428.82	14.75			428.82	14.995
429.04	19.556			429.04	23.288			429.04	16.769			429.04	16.39			429.04	14.68			429.04	14.882
429.25	19.39			429.25	23.149			429.25	16.511			429.25	16.532			429.25	14.565			429.25	14.962
429.46	19.682			429.46	23.284			429.46	16.57			429.46	16.597			429.46	14.685			429.46	14.918
429.68	20.151			429.68	23.529			429.68	16.871			429.68	16.668			429.68	15.104			429.68	15.171
429.89	19.884			429.89	23.167			429.89	16.896			429.89	16.465			429.89	15.012			429.89	14.65
430.1	20.241			430.1	23.258			430.1	17.109			430.1	16.292			430.1	15.058			430.1	14.712
430.32	20.416			430.32	23.274			430.32	17.255			430.32	16.315			430.32	15.316			430.32	14.865
430.53	20.383			430.53	23.195			430.53	17.068			430.53	16.577			430.53	15.169			430.53	14.869
430.75	20.677			430.75	23.595			430.75	17.187			430.75	16.4			430.75	15.4			430.75	14.82
430.96	20.72			430.96	23.573			430.96	16.883			430.96	16.537			430.96	15.742			430.96	14.748
431.17	20.901			431.17	23.569			431.17	17.081			431.17	16.802			431.17	15.259			431.17	14.895
431.39	20.917			431.39	23.38			431.39	16.862			431.39	17.005			431.39	15.228			431.39	14.792
431.6	20.659			431.6	23.435			431.6	16.693			431.6	16.888			431.6	15.161			431.6	14.64
431.81	20.823			431.81	23.341			431.81	16.817			431.81	16.863			431.81	15.272			431.81	14.403
432.03	21.079			432.03	23.556			432.03	16.579			432.03	16.751			432.03	15.272			432.03	14.217
432.24	21.194			432.24	23.635			432.24	16.804			432.24	16.837			432.24	15.311			432.24	14.378
432.45	21.047			432.45	23.444			432.45	16.964			432.45	16.844			432.45	15.027			432.45	14.526
432.67	20.873			432.67	23.317			432.67	16.762			432.67	16.688			432.67	14.692			432.67	14.314
432.88	20.729			432.88	23.303			432.88	16.899			432.88	16.746			432.88	14.616			432.88	14.399
433.09	20.846			433.09	23.425			433.09	17.145			433.09	16.842			433.09	14.758			433.09	14.475
433.31	21.003			433.31	23.611			433.31	17.222			433.31	16.588			433.31	14.866			433.31	14.537
433.52	20.849			433.52	23.471			433.52	17.45			433.52	16.68			433.52	14.705			433.52	14.572
433.73	20.617			433.73	23.167			433.73	17.616			433.73	16.369			433.73	14.364			433.73	14.552
433.95	20.702			433.95	23.112			433.95	17.607			433.95	16.349			433.95	14.6			433.95	14.533
434.16	20.987			434.16	23.215			434.16	18.093			434.16	16.154			434.16	14.8			434.16	14.476
434.38	21.242			434.38	23.365			434.38	18.101			434.38	16.474			434.38	14.784			434.38	14.782
434.59	21.073			434.59	23.477			434.59	18.038			434.59	16.509			434.59	14.591			434.59	14.872
434.8	20.737			434.8	23.344			434.8	18.066			434.8	16.512			434.8	14.587			434.8	14.826
435.02	20.486			435.02	23.306			435.02	18.016			435.02	16.352			435.02	14.193			435.02	14.779
435.23	20.52			435.23	23.447			435.23	17.849			435.23	16.264			435.23	14.261			435.23	14.631
435.44	20.581			435.44	23.677			435.44	17.914			435.44	16.395			435.44	14.492			435.44	14.938
435.66	20.809			435.66	23.415			435.66	17.539			435.66	16.474			435.66	14.43			435.66	14.753
435.87	20.644			435.87	23.172			435.87	17.17			435.87	16.26			435.87	14.196			435.87	14.562
436.08	20.737			436.08	23.176			436.08	17.34			436.08	16.343			436.08	14.235			436.08	14.575
436.3	20.819			436.3	22.959			436.3	17.117			436.3	16.267			436.3	14.211			436.3	14.418
436.51	20.804			436.51	22.876			436.51	16.911			436.51	16.376			436.51	14.193			436.51	14.289
436.72	20.659			436.72	22.925			436.72	17.048			436.72	16.269			436.72	14.245			436.72	14.36
436.94	20.643			436.94	22.951			436.94	17			436.94	16.317			436.94	14.045			436.94	14.574
437.15	20.585			437.15	22.797			437.15	17.023			437.15	16.384			437.15	13.869			437.15	14.506
437.36	20.65			437.36	22.568			437.36	17.077			437.36	16.524			437.36	14.029			437.36	14.477
437.58	20.561			437.58	22.41			437.58	17.025			437.58	16.155			437.58	13.934			437.58	14.274
437.79	20.648			437.79	22.371			437.79	16.803			437.79	16.142			437.79	13.913			437.79	14.198
438	20.819			438	22.4			438	16.97			438	16.31			438	14.097			438	14.578
438.22	20.994			438.22	22.501			438.22	16.939			438.22	16.408			438.22	14.154			438.22	14.621
438.43	20.719			438.43	22.633			438.43	17.093			438.43	16.505			438.43	14.304			438.43	14.759
438.64	20.735			438.64	22.682			438.64	17.219			438.64	16.548			438.64	14.313			438.64	14.835
438.85	20.574			438.85	22.772			438.85	17.169			438.85	16.341			438.85	14.162			438.85	14.836
439.07	20.616			439.07	22.983			439.07	17.549			439.07	16.593			439.07	14.398			439.07	15.077
439.28	20.824			439.28	23.392			439.28	17.679			439.28	16.499			439.28	14.571			439.28	15.208
439.49	20.701			439.49	23.384			439.49	17.665			439.49	16.697			439.49	14.586			439.49	15.171
439.71	20.761			439.71	23.268			439.71	17.66			439.71	16.746			439.71	14.64			439.71	15.087
439.92	20.652			439.92	23.093			439.92	17.692			439.92	16.566			439.92	14.912			439.92	15.059
440.13	20.599			440.13	23.283			440.13	17.692			440.13	16.527			440.13	14.838			440.13	15.093
440.35	20.76			440.35	23.506			440.35	18.051			440.35	17.007			440.35	14.964			440.35	15.529
440.56	21.041			440.56	23.629			440.56	18.304			440.56	17.193			440.56	15.022			440.56	15.725
440.77	20.874			440.77	23.666			440.77	18.164			440.77	17.112			440.77	14.728			440.77	15.658
440.99	20.504			440.99	23.42			440.99	18.112			440.99	16.878			440.99	14.506			440.99	15.604
441.2	20.67			441.2	23.454			441.2	18.179			441.2	16.884			441.2	14.359			441.2	15.493
441.41	20.777			441.41	23.491			441.41	18.142			441.41	16.847			441.41	14.525			441.41	15.47
441.62	20.856			441.62	23.461			441.62	18.196			441.62	16.961			441.62	14.612			441.62	15.394
441.84	20.588			441.84	23.352			441.84	17.762			441.84	16.735			441.84	14.221			441.84	15.127
442.05	20.518			442.05	23.176			442.05	17.723			442.05	16.808			442.05	14.268			442.05	15.228
442.26	20.717			442.26	23.202			442.26	17.57			442.26	16.729			442.26	14.272			442.26	15.239
442.48	20.778			442.48	23.165			442.48	17.511			442.48	16.565			442.48	14.175			442.48	15.24
442.69	20.803			442.69	23.186			442.69	17.408			442.69	16.512			442.69	13.978			442.69	15.192
442.9	20.828			442.9	23.421			442.9	17.489			442.9	16.584			442.9	14.182			442.9	15.357
443.12	20.853			443.12	23.465			443.12	17.298			443.12	16.425			443.12	14.401			443.12	15.308
443.33	20.54			443.33	23.328			443.33	17.078			443.33	16.193			443.33	14.37			443.33	15.238
443.54	20.443			443.54	23.385			443.54	17.142			443.54	16.261			443.54	14.366			443.54	15.021
443.75	20.668			443.75	23.454			443.75	17.373			443.75	16.265			443.75	14.632			443.75	15.019
443.97	20.729			443.97	23.379			443.97	17.301			443.97	16.233			443.97	14.612			443.97	15.004
444.18	20.746			444.18	23.546			444.18	17.49			444.18	16.403			444.18	14.446			444.18	14.971
444.39	20.735			444.39	23.435			444.39	17.397			444.39	16.377			444.39	14.432			444.39	14.906
444.61	20.936			444.61	23.523			444.61	17.751			444.61	16.507			444.61	14.753			444.61	15.212
444.82	20.951			444.82	23.464			444.82	17.813			444.82	16.491			444.82	14.586			444.82	15.042
445.03	20.845			445.03	23.462			445.03	17.907			445.03	16.486			445.03	14.54			445.03	15.095
445.24	20.675			445.24	23.471			445.24	17.898			445.24	16.551			445.24	14.536			445.24	14.998
445.46	20.523			445.46	23.52			445.46	17.979			445.46	16.448			445.46	14.584			445.46	14.964
445.67	20.622			445.67	23.232			445.67	17.986			445.67	16.605			445.67	14.402			445.67	14.872
445.88	20.749			445.88	23.244			445.88	17.811			445.88	16.628			445.88	14.236			445.88	14.835
446.09	20.791			446.09	23.222			446.09	17.786			446.09	16.669			446.09	14.08			446.09	14.705
446.31	20.782			446.31	23.116			446.31	17.826			446.31	16.613			446.31	14.139			446.31	14.868
446.52	20.786			446.52	23.194			446.52	17.654			446.52	16.889			446.52	14.007			446.52	14.892
446.73	20.809			446.73	23.264			446.73	17.665			446.73	16.846			446.73	14.162			446.73	15.003
446.95	20.799			446.95	23.291			446.95	17.683			446.95	16.683			446.95	14.173			446.95	15.061
447.16	20.974			447.16	23.376			447.16	17.752			447.16	16.794			447.16	14.218			447.16	15.099
447.37	20.939			447.37	23.478			447.37	17.631			447.37	16.765			447.37	13.982			447.37	14.905
447.58	21.095			447.58	23.588			447.58	17.794			447.58	17.098			447.58	14.186			447.58	15.038
447.8	21.274			447.8	23.682			447.8	17.767			447.8	17.145			447.8	14.367			447.8	15.07
448.01	21.262			448.01	23.709			448.01	17.799			448.01	17.201			448.01	14.217			448.01	15.111
448.22	21.282			448.22	23.83			448.22	17.79			448.22	17.23			448.22	14.297			448.22	15.213
448.43	21.245			448.43	23.827			448.43	17.64			448.43	16.834			448.43	14.327			448.43	15.093
448.65	21.324			448.65	23.764			448.65	17.893			448.65	16.875			448.65	14.415			448.65	14.984
448.86	21.529			448.86	24.032			448.86	18.184			448.86	17.113			448.86	14.839			448.86	15.198
449.07	21.339			449.07	23.905			449.07	17.913			449.07	16.924			449.07	14.6			449.07	15.015
449.28	21.301			449.28	24.035			449.28	17.934			449.28	16.959			449.28	14.706			449.28	15.098
449.5	21.258			449.5	24.036			449.5	18.134			449.5	16.91			449.5	14.647			449.5	15.069
449.71	21.351			449.71	24.092			449.71	18.091			449.71	17.032			449.71	14.769			449.71	15.287
449.92	21.043			449.92	24.019			449.92	17.85			449.92	16.841			449.92	14.697			449.92	15.352
450.13	21.148			450.13	23.978			450.13	17.801			450.13	16.975			450.13	14.783			450.13	15.458
450.35	21.025			450.35	24.128			450.35	17.877			450.35	16.758			450.35	14.774			450.35	15.577
450.56	21.042			450.56	24.141			450.56	17.911			450.56	16.907			450.56	14.716			450.56	15.689
450.77	20.968			450.77	24.1			450.77	17.878			450.77	16.611			450.77	14.703			450.77	15.496
450.98	21.017			450.98	24.096			450.98	17.852			450.98	16.56			450.98	14.49			450.98	15.484
451.2	21.029			451.2	24.188			451.2	18.027			451.2	16.876			451.2	14.476			451.2	15.588
451.41	20.775			451.41	24.151			451.41	18.052			451.41	16.724			451.41	14.337			451.41	15.474
451.62	20.644			451.62	24.046			451.62	17.948			451.62	16.564			451.62	14.146			451.62	15.372
451.83	20.912			451.83	24.25			451.83	18.092			451.83	16.635			451.83	14.255			451.83	15.48
452.05	20.907			452.05	24.042			452.05	18.222			452.05	16.495			452.05	14.049			452.05	15.369
452.26	20.988			452.26	24.124			452.26	18.245			452.26	16.68			452.26	13.975			452.26	15.667
452.47	20.949			452.47	23.865			452.47	18.154			452.47	16.575			452.47	13.868			452.47	15.434
452.68	21.01			452.68	23.877			452.68	18.312			452.68	16.691			452.68	13.914			452.68	15.374
452.9	20.938			452.9	23.846			452.9	18.341			452.9	16.573			452.9	13.984			452.9	15.339
453.11	20.894			453.11	23.728			453.11	18.097			453.11	16.457			453.11	13.712			453.11	15.072
453.32	20.878			453.32	23.514			453.32	18.147			453.32	16.287			453.32	13.685			453.32	15.015
453.53	21.255			453.53	23.815			453.53	18.249			453.53	16.715			453.53	14.084			453.53	15.306
453.74	21.36			453.74	23.885			453.74	18.342			453.74	16.907			453.74	14.349			453.74	15.274
453.96	21.407			453.96	24.04			453.96	18.428			453.96	16.924			453.96	14.42			453.96	15.357
454.17	21.539			454.17	24.177			454.17	18.375			454.17	16.918			454.17	14.387			454.17	15.475
454.38	21.654			454.38	24.121			454.38	18.334			454.38	16.904			454.38	14.493			454.38	15.455
454.59	21.568			454.59	24.038			454.59	18.251			454.59	16.827			454.59	14.503			454.59	15.251
454.81	21.739			454.81	24.19			454.81	18.193			454.81	16.737			454.81	14.725			454.81	15.387
455.02	21.754			455.02	24.171			455.02	18.124			455.02	16.757			455.02	14.841			455.02	15.23
455.23	21.785			455.23	24.524			455.23	18.169			455.23	17.057			455.23	14.903			455.23	15.45
455.44	21.875			455.44	24.648			455.44	18.237			455.44	17.196			455.44	14.91			455.44	15.432
455.65	21.818			455.65	24.779			455.65	18.271			455.65	17.292			455.65	14.988			455.65	15.59
455.87	21.844			455.87	24.768			455.87	18.291			455.87	17.345			455.87	15.043			455.87	15.715
456.08	21.925			456.08	25.028			456.08	18.305			456.08	17.618			456.08	15.073			456.08	15.631
456.29	21.766			456.29	24.904			456.29	18.23			456.29	17.521			456.29	15.072			456.29	15.607
456.5	21.63			456.5	24.686			456.5	18.268			456.5	17.384			456.5	14.858			456.5	15.452
456.72	21.577			456.72	24.676			456.72	18.263			456.72	17.362			456.72	14.809			456.72	15.47
456.93	21.694			456.93	24.714			456.93	18.273			456.93	17.428			456.93	14.896			456.93	15.48
457.14	21.501			457.14	24.562			457.14	18.253			457.14	17.384			457.14	14.75			457.14	15.349
457.35	21.529			457.35	24.696			457.35	18.418			457.35	17.544			457.35	14.853			457.35	15.463
457.56	21.411			457.56	24.731			457.56	18.364			457.56	17.586			457.56	14.805			457.56	15.381
457.78	21.24			457.78	24.679			457.78	18.426			457.78	17.505			457.78	14.73			457.78	15.332
457.99	21.233			457.99	24.541			457.99	18.587			457.99	17.321			457.99	14.762			457.99	15.234
458.2	21.126			458.2	24.437			458.2	18.586			458.2	17.247			458.2	14.734			458.2	15.38
458.41	21.294			458.41	24.431			458.41	18.708			458.41	17.289			458.41	14.601			458.41	15.203
458.62	21.415			458.62	24.487			458.62	18.778			458.62	17.394			458.62	14.866			458.62	15.398
458.84	21.397			458.84	24.531			458.84	18.646			458.84	17.269			458.84	14.876			458.84	15.457
459.05	21.383			459.05	24.509			459.05	18.707			459.05	17.244			459.05	14.677			459.05	15.537
459.26	21.59			459.26	24.885			459.26	18.716			459.26	17.465			459.26	14.955			459.26	15.709
459.47	21.612			459.47	24.842			459.47	18.752			459.47	17.539			459.47	15.063			459.47	15.729
459.68	21.566			459.68	24.728			459.68	18.752			459.68	17.611			459.68	15.113			459.68	15.827
459.89	21.676			459.89	24.837			459.89	18.801			459.89	17.609			459.89	15.121			459.89	15.947
460.11	21.73			460.11	24.739			460.11	18.753			460.11	17.612			460.11	15.016			460.11	15.946
460.32	21.84			460.32	24.732			460.32	18.894			460.32	17.636			460.32	14.997			460.32	16.054
460.53	22.005			460.53	24.799			460.53	18.893			460.53	17.605			460.53	15.147			460.53	16.016
460.74	21.923			460.74	24.914			460.74	18.77			460.74	17.699			460.74	15.063			460.74	16.074
460.95	22.056			460.95	25.037			460.95	18.721			460.95	17.719			460.95	15.147			460.95	16.019
461.17	22.048			461.17	25.068			461.17	18.643			461.17	17.773			461.17	15.247			461.17	16.125
461.38	21.898			461.38	25.129			461.38	18.628			461.38	17.681			461.38	15.049			461.38	15.872
461.59	21.787			461.59	25.081			461.59	18.762			461.59	17.682			461.59	15.014			461.59	15.82
461.8	21.684			461.8	25.129			461.8	18.852			461.8	17.628			461.8	15.082			461.8	15.732
462.01	21.617			462.01	25.018			462.01	18.923			462.01	17.544			462.01	14.968			462.01	15.721
462.22	21.519			462.22	25.044			462.22	18.815			462.22	17.39			462.22	14.9			462.22	15.701
462.44	21.347			462.44	25.077			462.44	18.836			462.44	17.265			462.44	14.869			462.44	15.734
462.65	21.466			462.65	25.355			462.65	19.02			462.65	17.578			462.65	15.031			462.65	15.822
462.86	21.401			462.86	25.434			462.86	19.067			462.86	17.541			462.86	15.137			462.86	15.825
463.07	21.325			463.07	25.473			463.07	18.975			463.07	17.591			463.07	15.142			463.07	15.631
463.28	21.18			463.28	25.462			463.28	18.862			463.28	17.595			463.28	15.059			463.28	15.699
463.5	21.219			463.5	25.481			463.5	19.031			463.5	17.615			463.5	15.226			463.5	15.791
463.71	21.169			463.71	25.502			463.71	19.139			463.71	17.656			463.71	15.185			463.71	15.77
463.92	21.112			463.92	25.439			463.92	19.209			463.92	17.625			463.92	15.041			463.92	15.638
464.13	21.103			464.13	25.402			464.13	19.364			464.13	17.731			464.13	15.138			464.13	15.859
464.34	21.176			464.34	25.465			464.34	19.29			464.34	17.648			464.34	15.202			464.34	15.905
464.55	21.356			464.55	25.481			464.55	19.283			464.55	17.698			464.55	15.245			464.55	15.975
464.76	21.43			464.76	25.508			464.76	19.251			464.76	17.778			464.76	15.271			464.76	16.043
464.98	21.48			464.98	25.531			464.98	19.228			464.98	17.828			464.98	15.24			464.98	15.992
465.19	21.65			465.19	25.493			465.19	19.313			465.19	17.948			465.19	15.256			465.19	15.902
465.4	21.714			465.4	25.444			465.4	19.212			465.4	17.825			465.4	15.268			465.4	15.889
465.61	21.667			465.61	25.491			465.61	19.161			465.61	17.862			465.61	15.24			465.61	15.901
465.82	21.699			465.82	25.438			465.82	19.219			465.82	17.816			465.82	15.247			465.82	15.956
466.03	21.765			466.03	25.596			466.03	19.442			466.03	18.063			466.03	15.253			466.03	16.008
466.25	21.847			466.25	25.684			466.25	19.289			466.25	18.036			466.25	15.18			466.25	15.941
466.46	21.876			466.46	25.726			466.46	19.273			466.46	18.044			466.46	15.202			466.46	15.986
466.67	21.96			466.67	25.933			466.67	19.356			466.67	18.003			466.67	15.191			466.67	16.099
466.88	22.082			466.88	25.92			466.88	19.207			466.88	17.937			466.88	15.153			466.88	15.999
467.09	22.088			467.09	25.94			467.09	19.288			467.09	18.088			467.09	15.173			467.09	16.114
467.3	22.01			467.3	25.951			467.3	19.321			467.3	18.214			467.3	15.18			467.3	16.017
467.51	21.952			467.51	25.99			467.51	19.376			467.51	18.104			467.51	15.142			467.51	15.967
467.73	21.992			467.73	26.019			467.73	19.405			467.73	18.101			467.73	15.112			467.73	15.992
467.94	21.997			467.94	26.166			467.94	19.389			467.94	18.147			467.94	15.121			467.94	16.036
468.15	21.908			468.15	26.199			468.15	19.383			468.15	18.058			468.15	15.045			468.15	16.036
468.36	22.01			468.36	26.296			468.36	19.434			468.36	18.116			468.36	15.076			468.36	16.094
468.57	22.056			468.57	26.414			468.57	19.447			468.57	18.21			468.57	15.115			468.57	16.06
468.78	22.107			468.78	26.51			468.78	19.429			468.78	18.002			468.78	15.158			468.78	16.057
468.99	22.105			468.99	26.474			468.99	19.575			468.99	17.959			468.99	15.203			468.99	16.07
469.21	22.176			469.21	26.474			469.21	19.582			469.21	18.037			469.21	15.235			469.21	16.034
469.42	22.143			469.42	26.478			469.42	19.585			469.42	18.107			469.42	15.387			469.42	16.046
469.63	22.134			469.63	26.625			469.63	19.712			469.63	18.168			469.63	15.47			469.63	16.089
469.84	22.152			469.84	26.605			469.84	19.783			469.84	18.126			469.84	15.463			469.84	16.004
470.05	22.184			470.05	26.689			470.05	19.806			470.05	18.038			470.05	15.411			470.05	16.074
470.26	22.236			470.26	26.668			470.26	19.768			470.26	18.152			470.26	15.361			470.26	16.104
470.47	22.243			470.47	26.676			470.47	19.819			470.47	18.161			470.47	15.469			470.47	16.085
470.68	22.28			470.68	26.804			470.68	19.84			470.68	18.236			470.68	15.497			470.68	16.141
470.9	22.232			470.9	26.801			470.9	19.885			470.9	18.334			470.9	15.57			470.9	16.141
471.11	22.267			471.11	26.8			471.11	19.924			471.11	18.367			471.11	15.589			471.11	16.122
471.32	22.322			471.32	26.877			471.32	20.012			471.32	18.383			471.32	15.619			471.32	16.213
471.53	22.423			471.53	26.897			471.53	20.096			471.53	18.499			471.53	15.69			471.53	16.19
471.74	22.44			471.74	26.927			471.74	20.155			471.74	18.669			471.74	15.722			471.74	16.26
471.95	22.447			471.95	26.982			471.95	20.342			471.95	18.709			471.95	15.804			471.95	16.392
472.16	22.579			472.16	26.926			472.16	20.337			472.16	18.746			472.16	15.78			472.16	16.352
472.37	22.629			472.37	26.984			472.37	20.393			472.37	18.778			472.37	15.752			472.37	16.32
472.58	22.731			472.58	27.119			472.58	20.465			472.58	18.836			472.58	15.752			472.58	16.336
472.8	22.808			472.8	27.199			472.8	20.448			472.8	18.98			472.8	15.864			472.8	16.349
473.01	22.808			473.01	27.387			473.01	20.51			473.01	18.941			473.01	16.018			473.01	16.397
473.22	22.863			473.22	27.457			473.22	20.605			473.22	19.007			473.22	15.987			473.22	16.393
473.43	22.857			473.43	27.4			473.43	20.674			473.43	19.058			473.43	15.961			473.43	16.4
473.64	22.981			473.64	27.485			473.64	20.813			473.64	19.156			473.64	16.042			473.64	16.483
473.85	23.047			473.85	27.682			473.85	20.965			473.85	19.168			473.85	16.105			473.85	16.538
474.06	23.06			474.06	27.783			474.06	21.071			474.06	19.212			474.06	16.143			474.06	16.563
474.27	23.038			474.27	27.785			474.27	21.047			474.27	19.234			474.27	16.18			474.27	16.668
474.48	23.009			474.48	27.965			474.48	21.018			474.48	19.162			474.48	16.163			474.48	16.582
474.7	23.081			474.7	28.071			474.7	20.985			474.7	19.138			474.7	16.177			474.7	16.503
474.91	23.056			474.91	28.195			474.91	21.084			474.91	19.168			474.91	16.214			474.91	16.489
475.12	23.132			475.12	28.285			475.12	21.142			475.12	19.24			475.12	16.285			475.12	16.524
475.33	23.099			475.33	28.406			475.33	21.239			475.33	19.16			475.33	16.271			475.33	16.561
475.54	23.067			475.54	28.494			475.54	21.327			475.54	19.184			475.54	16.275			475.54	16.524
475.75	23.098			475.75	28.571			475.75	21.404			475.75	19.245			475.75	16.232			475.75	16.517
475.96	23.152			475.96	28.679			475.96	21.488			475.96	19.305			475.96	16.276			475.96	16.62
476.17	23.232			476.17	28.882			476.17	21.579			476.17	19.288			476.17	16.358			476.17	16.584
476.38	23.187			476.38	28.931			476.38	21.542			476.38	19.277			476.38	16.303			476.38	16.483
476.59	23.231			476.59	28.918			476.59	21.59			476.59	19.377			476.59	16.37			476.59	16.504
476.8	23.254			476.8	28.976			476.8	21.572			476.8	19.412			476.8	16.396			476.8	16.498
477.02	23.306			477.02	29.156			477.02	21.688			477.02	19.455			477.02	16.402			477.02	16.466
477.23	23.427			477.23	29.133			477.23	21.817			477.23	19.507			477.23	16.468			477.23	16.553
477.44	23.367			477.44	29.173			477.44	21.825			477.44	19.554			477.44	16.502			477.44	16.55
477.65	23.385			477.65	29.289			477.65	21.864			477.65	19.565			477.65	16.561			477.65	16.607
477.86	23.403			477.86	29.345			477.86	21.972			477.86	19.613			477.86	16.555			477.86	16.64
478.07	23.518			478.07	29.412			478.07	22.049			478.07	19.723			478.07	16.669			478.07	16.674
478.28	23.63			478.28	29.524			478.28	22.125			478.28	19.757			478.28	16.675			478.28	16.718
478.49	23.667			478.49	29.535			478.49	22.153			478.49	19.76			478.49	16.697			478.49	16.767
478.7	23.735			478.7	29.641			478.7	22.284			478.7	19.828			478.7	16.76			478.7	16.748
478.91	23.752			478.91	29.708			478.91	22.301			478.91	19.884			478.91	16.729			478.91	16.777
479.12	23.814			479.12	29.876			479.12	22.365			479.12	19.934			479.12	16.803			479.12	16.824
479.33	23.822			479.33	30.022			479.33	22.423			479.33	19.979			479.33	16.829			479.33	16.834
479.54	23.907			479.54	30.198			479.54	22.577			479.54	20.068			479.54	16.873			479.54	16.924
479.75	23.949			479.75	30.288			479.75	22.635			479.75	20.106			479.75	16.948			479.75	16.961
479.97	23.932			479.97	30.458			479.97	22.725			479.97	20.176			479.97	16.994			479.97	16.979
480.18	24.03			480.18	30.629			480.18	22.857			480.18	20.273			480.18	16.988			480.18	17.02
480.39	24.092			480.39	30.785			480.39	22.91			480.39	20.366			480.39	17.036			480.39	17.041
480.6	24.118			480.6	30.941			480.6	22.988			480.6	20.389			480.6	17.106			480.6	17.011
480.81	24.18			480.81	31.12			480.81	23.01			480.81	20.515			480.81	17.163			480.81	16.982
481.02	24.135			481.02	31.225			481.02	23.046			481.02	20.543			481.02	17.229			481.02	17.001
481.23	24.191			481.23	31.403			481.23	23.17			481.23	20.64			481.23	17.275			481.23	16.986
481.44	24.264			481.44	31.615			481.44	23.195			481.44	20.732			481.44	17.325			481.44	17.011
481.65	24.372			481.65	31.797			481.65	23.308			481.65	20.796			481.65	17.406			481.65	17.061
481.86	24.462			481.86	31.99			481.86	23.503			481.86	20.839			481.86	17.442			481.86	17.091
482.07	24.588			482.07	32.182			482.07	23.582			482.07	20.913			482.07	17.461			482.07	17.151
482.28	24.629			482.28	32.303			482.28	23.62			482.28	20.957			482.28	17.511			482.28	17.116
482.49	24.723			482.49	32.473			482.49	23.722			482.49	21.022			482.49	17.495			482.49	17.106
482.7	24.899			482.7	32.672			482.7	23.789			482.7	21.118			482.7	17.546			482.7	17.11
482.91	25.01			482.91	32.851			482.91	23.884			482.91	21.227			482.91	17.595			482.91	17.073
483.12	25.146			483.12	33.043			483.12	24.046			483.12	21.329			483.12	17.641			483.12	17.119
483.33	25.305			483.33	33.279			483.33	24.153			483.33	21.446			483.33	17.663			483.33	17.178
483.54	25.327			483.54	33.45			483.54	24.233			483.54	21.426			483.54	17.669			483.54	17.222
483.76	25.465			483.76	33.601			483.76	24.457			483.76	21.482			483.76	17.656			483.76	17.254
483.97	25.562			483.97	33.766			483.97	24.564			483.97	21.576			483.97	17.719			483.97	17.297
484.18	25.623			484.18	34.02			484.18	24.67			484.18	21.662			484.18	17.754			484.18	17.328
484.39	25.657			484.39	34.236			484.39	24.724			484.39	21.711			484.39	17.744			484.39	17.337
484.6	25.781			484.6	34.428			484.6	24.794			484.6	21.816			484.6	17.75			484.6	17.309
484.81	25.849			484.81	34.622			484.81	24.937			484.81	21.892			484.81	17.811			484.81	17.339
485.02	25.9			485.02	34.849			485.02	25.066			485.02	21.952			485.02	17.834			485.02	17.379
485.23	25.947			485.23	35.021			485.23	25.133			485.23	22.01			485.23	17.874			485.23	17.341
485.44	26.048			485.44	35.184			485.44	25.301			485.44	22.043			485.44	17.924			485.44	17.31
485.65	26.226			485.65	35.427			485.65	25.451			485.65	22.061			485.65	18.014			485.65	17.431
485.86	26.274			485.86	35.589			485.86	25.521			485.86	22.065			485.86	17.991			485.86	17.366
486.07	26.293			486.07	35.756			486.07	25.66			486.07	22.083			486.07	18.029			486.07	17.391
486.28	26.46			486.28	35.941			486.28	25.835			486.28	22.214			486.28	18.017			486.28	17.402
486.49	26.583			486.49	36.173			486.49	25.839			486.49	22.286			486.49	18.029			486.49	17.373
486.7	26.698			486.7	36.401			486.7	25.926			486.7	22.348			486.7	18.068			486.7	17.364
486.91	26.843			486.91	36.528			486.91	26.11			486.91	22.403			486.91	18.159			486.91	17.378
487.12	27.024			487.12	36.745			487.12	26.284			487.12	22.511			487.12	18.25			487.12	17.376
487.33	27.134			487.33	37.02			487.33	26.447			487.33	22.58			487.33	18.337			487.33	17.406
487.54	27.251			487.54	37.233			487.54	26.559			487.54	22.665			487.54	18.392			487.54	17.391
487.75	27.418			487.75	37.43			487.75	26.621			487.75	22.752			487.75	18.453			487.75	17.406
487.96	27.652			487.96	37.735			487.96	26.835			487.96	22.955			487.96	18.547			487.96	17.499
488.17	27.74			488.17	38.002			488.17	26.929			488.17	23.076			488.17	18.564			488.17	17.583
488.38	27.79			488.38	38.266			488.38	27.038			488.38	23.231			488.38	18.575			488.38	17.53
488.59	27.961			488.59	38.6			488.59	27.235			488.59	23.409			488.59	18.686			488.59	17.627
488.8	28.113			488.8	38.866			488.8	27.338			488.8	23.488			488.8	18.746			488.8	17.628
489.01	28.238			489.01	39.153			489.01	27.462			489.01	23.576			489.01	18.858			489.01	17.601
489.22	28.423			489.22	39.487			489.22	27.659			489.22	23.732			489.22	18.962			489.22	17.663
489.43	28.573			489.43	39.805			489.43	27.811			489.43	23.824			489.43	19.019			489.43	17.681
489.64	28.69			489.64	40.102			489.64	27.864			489.64	23.905			489.64	19.02			489.64	17.712
489.85	28.83			489.85	40.376			489.85	28.038			489.85	23.955			489.85	19.079			489.85	17.714
490.06	29.046			490.06	40.605			490.06	28.155			490.06	24.026			490.06	19.119			490.06	17.771
490.27	29.227			490.27	40.859			490.27	28.297			490.27	24.048			490.27	19.167			490.27	17.808
490.48	29.407			490.48	41.147			490.48	28.496			490.48	24.149			490.48	19.214			490.48	17.832
490.69	29.493			490.69	41.434			490.69	28.602			490.69	24.192			490.69	19.234			490.69	17.812
490.9	29.67			490.9	41.728			490.9	28.76			490.9	24.298			490.9	19.26			490.9	17.807
491.11	29.838			491.11	41.985			491.11	28.901			491.11	24.327			491.11	19.273			491.11	17.866
491.32	29.987			491.32	42.191			491.32	29.024			491.32	24.354			491.32	19.303			491.32	17.867
491.53	30.195			491.53	42.46			491.53	29.223			491.53	24.5			491.53	19.343			491.53	17.886
491.74	30.312			491.74	42.725			491.74	29.393			491.74	24.59			491.74	19.378			491.74	17.964
491.95	30.467			491.95	42.988			491.95	29.548			491.95	24.668			491.95	19.437			491.95	17.984
492.16	30.683			492.16	43.3			492.16	29.731			492.16	24.799			492.16	19.482			492.16	18.02
492.37	30.897			492.37	43.682			492.37	29.988			492.37	24.889			492.37	19.556			492.37	18.024
492.58	31.15			492.58	43.977			492.58	30.163			492.58	25.015			492.58	19.668			492.58	18.094
492.79	31.259			492.79	44.33			492.79	30.353			492.79	25.135			492.79	19.727			492.79	18.088
493	31.366			493	44.652			493	30.538			493	25.257			493	19.721			493	18.076
493.21	31.546			493.21	44.973			493.21	30.707			493.21	25.388			493.21	19.749			493.21	18.083
493.42	31.789			493.42	45.267			493.42	30.882			493.42	25.491			493.42	19.804			493.42	18.126
493.63	32.001			493.63	45.604			493.63	31.035			493.63	25.581			493.63	19.866			493.63	18.146
493.84	32.263			493.84	45.938			493.84	31.249			493.84	25.713			493.84	19.959			493.84	18.195
494.05	32.501			494.05	46.333			494.05	31.433			494.05	25.831			494.05	19.986			494.05	18.206
494.26	32.677			494.26	46.709			494.26	31.597			494.26	25.937			494.26	20.052			494.26	18.255
494.47	32.892			494.47	47.002			494.47	31.726			494.47	26.028			494.47	20.133			494.47	18.26
494.68	33.098			494.68	47.379			494.68	31.926			494.68	26.126			494.68	20.199			494.68	18.294
494.89	33.304			494.89	47.705			494.89	32.086			494.89	26.225			494.89	20.217			494.89	18.283
495.1	33.491			495.1	47.95			495.1	32.229			495.1	26.329			495.1	20.228			495.1	18.327
495.31	33.681			495.31	48.293			495.31	32.442			495.31	26.464			495.31	20.25			495.31	18.352
495.52	33.92			495.52	48.58			495.52	32.632			495.52	26.545			495.52	20.268			495.52	18.388
495.73	34.262			495.73	48.933			495.73	32.859			495.73	26.71			495.73	20.36			495.73	18.434
495.94	34.471			495.94	49.292			495.94	33.065			495.94	26.81			495.94	20.399			495.94	18.431
496.15	34.666			496.15	49.651			496.15	33.264			496.15	26.913			496.15	20.43			496.15	18.471
496.36	34.92			496.36	49.986			496.36	33.479			496.36	26.994			496.36	20.467			496.36	18.48
496.57	35.106			496.57	50.358			496.57	33.673			496.57	27.055			496.57	20.476			496.57	18.428
496.78	35.355			496.78	50.7			496.78	33.901			496.78	27.176			496.78	20.535			496.78	18.481
496.99	35.638			496.99	51.027			496.99	34.085			496.99	27.301			496.99	20.567			496.99	18.513
497.19	35.878			497.19	51.362			497.19	34.257			497.19	27.385			497.19	20.54			497.19	18.502
497.4	36.117			497.4	51.726			497.4	34.457			497.4	27.54			497.4	20.573			497.4	18.512
497.61	36.332			497.61	52.054			497.61	34.671			497.61	27.687			497.61	20.634			497.61	18.561
497.82	36.603			497.82	52.405			497.82	34.851			497.82	27.765			497.82	20.659			497.82	18.563
498.03	36.876			498.03	52.807			498.03	35.033			498.03	27.837			498.03	20.684			498.03	18.582
498.24	37.122			498.24	53.123			498.24	35.221			498.24	27.999			498.24	20.723			498.24	18.627
498.45	37.357			498.45	53.49			498.45	35.424			498.45	28.072			498.45	20.771			498.45	18.627
498.66	37.693			498.66	53.836			498.66	35.656			498.66	28.2			498.66	20.852			498.66	18.687
498.87	37.968			498.87	54.132			498.87	35.859			498.87	28.324			498.87	20.908			498.87	18.692
499.08	38.229			499.08	54.487			499.08	36.03			499.08	28.448			499.08	20.958			499.08	18.759
499.29	38.531			499.29	54.853			499.29	36.243			499.29	28.625			499.29	21.009			499.29	18.847
499.5	38.815			499.5	55.126			499.5	36.447			499.5	28.679			499.5	21.016			499.5	18.828
499.71	39.062			499.71	55.414			499.71	36.664			499.71	28.748			499.71	21.072			499.71	18.779
499.92	39.367			499.92	55.783			499.92	36.942			499.92	28.906			499.92	21.164			499.92	18.865
500.13	39.626			500.13	56.018			500.13	37.133			500.13	28.953			500.13	21.155			500.13	18.844
500.34	39.912			500.34	56.357			500.34	37.334			500.34	28.987			500.34	21.155			500.34	18.852
500.55	40.184			500.55	56.673			500.55	37.563			500.55	29.129			500.55	21.224			500.55	18.875
500.76	40.47			500.76	56.939			500.76	37.787			500.76	29.268			500.76	21.249			500.76	18.898
500.96	40.888			500.96	57.316			500.96	38.051			500.96	29.362			500.96	21.294			500.96	18.918
501.17	41.191			501.17	57.612			501.17	38.182			501.17	29.454			501.17	21.288			501.17	18.935
501.38	41.456			501.38	57.9			501.38	38.405			501.38	29.545			501.38	21.296			501.38	18.914
501.59	41.751			501.59	58.267			501.59	38.607			501.59	29.592			501.59	21.287			501.59	18.92
501.8	41.987			501.8	58.584			501.8	38.85			501.8	29.671			501.8	21.323			501.8	18.891
502.01	42.293			502.01	58.925			502.01	39.033			502.01	29.735			502.01	21.388			502.01	18.852
502.22	42.642			502.22	59.322			502.22	39.257			502.22	29.897			502.22	21.484			502.22	18.901
502.43	42.967			502.43	59.732			502.43	39.414			502.43	29.982			502.43	21.518			502.43	18.954
502.64	43.344			502.64	60.129			502.64	39.655			502.64	30.107			502.64	21.533			502.64	18.944
502.85	43.705			502.85	60.563			502.85	39.89			502.85	30.241			502.85	21.599			502.85	18.98
503.06	44.059			503.06	60.927			503.06	40.111			503.06	30.349			503.06	21.663			503.06	18.982
503.27	44.386			503.27	61.284			503.27	40.273			503.27	30.404			503.27	21.697			503.27	18.974
503.48	44.746			503.48	61.661			503.48	40.448			503.48	30.521			503.48	21.781			503.48	18.963
503.68	45.026			503.68	62.002			503.68	40.617			503.68	30.598			503.68	21.818			503.68	18.958
503.89	45.392			503.89	62.411			503.89	40.92			503.89	30.729			503.89	21.906			503.89	18.988
504.1	45.779			504.1	62.831			504.1	41.107			504.1	30.81			504.1	21.94			504.1	19
504.31	46.126			504.31	63.2			504.31	41.332			504.31	30.897			504.31	21.978			504.31	18.999
504.52	46.532			504.52	63.59			504.52	41.573			504.52	30.982			504.52	22.014			504.52	18.994
504.73	46.902			504.73	63.948			504.73	41.819			504.73	31.084			504.73	22.044			504.73	19.056
504.94	47.212			504.94	64.264			504.94	41.983			504.94	31.146			504.94	22.063			504.94	19.054
505.15	47.597			505.15	64.639			505.15	42.275			505.15	31.287			505.15	22.104			505.15	19.091
505.36	47.977			505.36	64.986			505.36	42.464			505.36	31.346			505.36	22.141			505.36	19.102
505.57	48.344			505.57	65.315			505.57	42.728			505.57	31.415			505.57	22.18			505.57	19.135
505.78	48.678			505.78	65.634			505.78	42.94			505.78	31.468			505.78	22.211			505.78	19.142
505.98	49.056			505.98	66.006			505.98	43.216			505.98	31.583			505.98	22.206			505.98	19.167
506.19	49.357			506.19	66.34			506.19	43.434			506.19	31.641			506.19	22.173			506.19	19.204
506.4	49.711			506.4	66.723			506.4	43.685			506.4	31.778			506.4	22.228			506.4	19.244
506.61	50.06			506.61	67.092			506.61	43.876			506.61	31.83			506.61	22.225			506.61	19.254
506.82	50.402			506.82	67.479			506.82	44.128			506.82	31.952			506.82	22.261			506.82	19.306
507.03	50.757			507.03	67.817			507.03	44.309			507.03	32.092			507.03	22.316			507.03	19.298
507.24	51.106			507.24	68.13			507.24	44.533			507.24	32.227			507.24	22.326			507.24	19.347
507.45	51.415			507.45	68.412			507.45	44.712			507.45	32.302			507.45	22.325			507.45	19.337
507.66	51.737			507.66	68.823			507.66	44.936			507.66	32.378			507.66	22.369			507.66	19.374
507.87	52.088			507.87	69.167			507.87	45.128			507.87	32.404			507.87	22.33			507.87	19.375
508.07	52.38			508.07	69.447			508.07	45.311			508.07	32.513			508.07	22.339			508.07	19.364
508.28	52.727			508.28	69.734			508.28	45.475			508.28	32.622			508.28	22.361			508.28	19.399
508.49	53.083			508.49	70.049			508.49	45.703			508.49	32.709			508.49	22.366			508.49	19.445
508.7	53.419			508.7	70.41			508.7	45.925			508.7	32.809			508.7	22.396			508.7	19.472
508.91	53.722			508.91	70.715			508.91	46.127			508.91	32.871			508.91	22.423			508.91	19.435
509.12	54.081			509.12	71.038			509.12	46.327			509.12	32.887			509.12	22.428			509.12	19.412
509.33	54.412			509.33	71.314			509.33	46.529			509.33	32.959			509.33	22.472			509.33	19.436
509.54	54.736			509.54	71.522			509.54	46.694			509.54	33.022			509.54	22.503			509.54	19.477
509.75	55.067			509.75	71.835			509.75	47.001			509.75	33.085			509.75	22.547			509.75	19.539
509.95	55.459			509.95	72.165			509.95	47.188			509.95	33.145			509.95	22.599			509.95	19.555
510.16	55.887			510.16	72.536			510.16	47.379			510.16	33.213			510.16	22.627			510.16	19.548
510.37	56.261			510.37	72.742			510.37	47.537			510.37	33.222			510.37	22.586			510.37	19.536
510.58	56.687			510.58	73.007			510.58	47.789			510.58	33.307			510.58	22.644			510.58	19.531
510.79	57.053			510.79	73.327			510.79	48.004			510.79	33.326			510.79	22.668			510.79	19.553
511	57.459			511	73.678			511	48.203			511	33.371			511	22.697			511	19.528
511.21	57.908			511.21	74.061			511.21	48.414			511.21	33.47			511.21	22.758			511.21	19.58
511.41	58.304			511.41	74.253			511.41	48.54			511.41	33.491			511.41	22.795			511.41	19.585
511.62	58.748			511.62	74.54			511.62	48.768			511.62	33.487			511.62	22.805			511.62	19.655
511.83	59.144			511.83	74.727			511.83	48.923			511.83	33.521			511.83	22.811			511.83	19.665
512.04	59.513			512.04	74.927			512.04	49.113			512.04	33.575			512.04	22.816			512.04	19.679
512.25	59.93			512.25	75.238			512.25	49.338			512.25	33.568			512.25	22.82			512.25	19.65
512.46	60.385			512.46	75.452			512.46	49.461			512.46	33.616			512.46	22.827			512.46	19.643
512.67	60.728			512.67	75.647			512.67	49.602			512.67	33.683			512.67	22.86			512.67	19.625
512.88	61.106			512.88	75.841			512.88	49.791			512.88	33.706			512.88	22.893			512.88	19.66
513.08	61.49			513.08	76.05			513.08	49.989			513.08	33.755			513.08	22.916			513.08	19.678
513.29	61.745			513.29	76.238			513.29	50.1			513.29	33.785			513.29	22.907			513.29	19.709
513.5	62.118			513.5	76.447			513.5	50.304			513.5	33.814			513.5	22.955			513.5	19.738
513.71	62.445			513.71	76.696			513.71	50.462			513.71	33.83			513.71	22.959			513.71	19.782
513.92	62.791			513.92	76.867			513.92	50.611			513.92	33.874			513.92	22.965			513.92	19.763
514.13	63.138			514.13	77.125			514.13	50.816			514.13	33.978			514.13	22.989			514.13	19.789
514.33	63.51			514.33	77.371			514.33	50.933			514.33	34.077			514.33	22.994			514.33	19.797
514.54	63.819			514.54	77.645			514.54	51.156			514.54	34.121			514.54	22.994			514.54	19.851
514.75	64.142			514.75	77.909			514.75	51.326			514.75	34.102			514.75	22.965			514.75	19.869
514.96	64.464			514.96	78.068			514.96	51.457			514.96	34.127			514.96	22.989			514.96	19.899
515.17	64.749			515.17	78.297			515.17	51.597			515.17	34.12			515.17	23.019			515.17	19.895
515.38	65.104			515.38	78.56			515.38	51.806			515.38	34.138			515.38	23.045			515.38	19.958
515.59	65.369			515.59	78.794			515.59	51.958			515.59	34.215			515.59	23.077			515.59	19.986
515.79	65.672			515.79	78.981			515.79	52.089			515.79	34.267			515.79	23.086			515.79	20.013
516	66.117			516	79.312			516	52.32			516	34.346			516	23.155			516	20.072
516.21	66.444			516.21	79.603			516.21	52.471			516.21	34.369			516.21	23.131			516.21	20.076
516.42	66.789			516.42	79.787			516.42	52.687			516.42	34.391			516.42	23.149			516.42	20.072
516.63	67.111			516.63	80.04			516.63	52.819			516.63	34.383			516.63	23.147			516.63	20.069
516.84	67.45			516.84	80.285			516.84	52.96			516.84	34.382			516.84	23.145			516.84	20.092
517.04	67.768			517.04	80.577			517.04	53.127			517.04	34.389			517.04	23.195			517.04	20.106
517.25	68.1			517.25	80.783			517.25	53.17			517.25	34.456			517.25	23.216			517.25	20.101
517.46	68.532			517.46	81.045			517.46	53.281			517.46	34.544			517.46	23.23			517.46	20.081
517.67	68.986			517.67	81.324			517.67	53.467			517.67	34.572			517.67	23.209			517.67	20.097
517.88	69.367			517.88	81.579			517.88	53.636			517.88	34.571			517.88	23.194			517.88	20.162
518.09	69.701			518.09	81.749			518.09	53.713			518.09	34.545			518.09	23.173			518.09	20.148
518.29	70.053			518.29	81.878			518.29	53.788			518.29	34.503			518.29	23.166			518.29	20.151
518.5	70.42			518.5	82.131			518.5	53.923			518.5	34.523			518.5	23.175			518.5	20.183
518.71	70.742			518.71	82.258			518.71	53.951			518.71	34.504			518.71	23.16			518.71	20.145
518.92	71.144			518.92	82.49			518.92	54.058			518.92	34.569			518.92	23.194			518.92	20.184
519.13	71.498			519.13	82.705			519.13	54.147			519.13	34.564			519.13	23.158			519.13	20.169
519.33	71.923			519.33	82.923			519.33	54.333			519.33	34.573			519.33	23.162			519.33	20.203
519.54	72.295			519.54	83.119			519.54	54.438			519.54	34.488			519.54	23.166			519.54	20.215
519.75	72.596			519.75	83.217			519.75	54.549			519.75	34.456			519.75	23.113			519.75	20.205
519.96	72.996			519.96	83.468			519.96	54.697			519.96	34.422			519.96	23.136			519.96	20.252
520.17	73.3			520.17	83.65			520.17	54.806			520.17	34.438			520.17	23.186			520.17	20.281
520.38	73.596			520.38	83.874			520.38	54.846			520.38	34.454			520.38	23.186			520.38	20.28
520.58	73.993			520.58	84.123			520.58	54.891			520.58	34.488			520.58	23.192			520.58	20.294
520.79	74.367			520.79	84.394			520.79	55.034			520.79	34.488			520.79	23.196			520.79	20.309
521	74.73			521	84.585			521	55.22			521	34.461			521	23.173			521	20.349
521.21	75.119			521.21	84.822			521.21	55.331			521.21	34.43			521.21	23.168			521.21	20.357
521.42	75.386			521.42	85.054			521.42	55.378			521.42	34.427			521.42	23.159			521.42	20.374
521.62	75.649			521.62	85.202			521.62	55.368			521.62	34.375			521.62	23.132			521.62	20.369
521.83	75.973			521.83	85.378			521.83	55.33			521.83	34.374			521.83	23.158			521.83	20.408
522.04	76.242			522.04	85.505			522.04	55.303			522.04	34.368			522.04	23.152			522.04	20.389
522.25	76.559			522.25	85.63			522.25	55.368			522.25	34.351			522.25	23.153			522.25	20.402
522.46	76.889			522.46	85.775			522.46	55.404			522.46	34.315			522.46	23.169			522.46	20.428
522.66	77.109			522.66	85.879			522.66	55.441			522.66	34.252			522.66	23.156			522.66	20.409
522.87	77.346			522.87	85.997			522.87	55.489			522.87	34.172			522.87	23.128			522.87	20.457
523.08	77.555			523.08	86.145			523.08	55.471			523.08	34.133			523.08	23.14			523.08	20.479
523.29	77.798			523.29	86.336			523.29	55.546			523.29	34.1			523.29	23.12			523.29	20.481
523.49	78.037			523.49	86.466			523.49	55.558			523.49	34.1			523.49	23.119			523.49	20.503
523.7	78.332			523.7	86.722			523.7	55.577			523.7	34.115			523.7	23.132			523.7	20.474
523.91	78.593			523.91	86.905			523.91	55.65			523.91	34.061			523.91	23.171			523.91	20.456
524.12	78.88			524.12	86.947			524.12	55.746			524.12	33.932			524.12	23.157			524.12	20.484
524.33	79.111			524.33	87.041			524.33	55.835			524.33	33.864			524.33	23.16			524.33	20.499
524.53	79.338			524.53	87.207			524.53	55.909			524.53	33.799			524.53	23.14			524.53	20.502
524.74	79.55			524.74	87.309			524.74	55.944			524.74	33.744			524.74	23.135			524.74	20.561
524.95	79.779			524.95	87.472			524.95	55.949			524.95	33.754			524.95	23.104			524.95	20.582
525.16	80.007			525.16	87.621			525.16	55.978			525.16	33.708			525.16	23.116			525.16	20.6
525.37	80.304			525.37	87.786			525.37	56.054			525.37	33.677			525.37	23.104			525.37	20.602
525.57	80.566			525.57	87.861			525.57	56.053			525.57	33.573			525.57	23.088			525.57	20.572
525.78	80.839			525.78	87.903			525.78	56.169			525.78	33.486			525.78	23.098			525.78	20.573
525.99	81.07			525.99	87.902			525.99	56.184			525.99	33.405			525.99	23.124			525.99	20.571
526.2	81.334			526.2	87.997			526.2	56.166			526.2	33.334			526.2	23.107			526.2	20.557
526.4	81.57			526.4	88.087			526.4	56.131			526.4	33.244			526.4	23.111			526.4	20.593
526.61	81.827			526.61	88.107			526.61	56.088			526.61	33.21			526.61	23.128			526.61	20.619
526.82	82.217			526.82	88.287			526.82	56.103			526.82	33.218			526.82	23.135			526.82	20.653
527.03	82.575			527.03	88.339			527.03	56.111			527.03	33.165			527.03	23.147			527.03	20.681
527.23	82.807			527.23	88.262			527.23	56.126			527.23	33.072			527.23	23.142			527.23	20.697
527.44	83.106			527.44	88.373			527.44	56.126			527.44	33.028			527.44	23.141			527.44	20.7
527.65	83.368			527.65	88.428			527.65	56.092			527.65	32.936			527.65	23.178			527.65	20.672
527.86	83.662			527.86	88.473			527.86	56.037			527.86	32.933			527.86	23.186			527.86	20.709
528.07	83.944			528.07	88.493			528.07	55.958			528.07	32.906			528.07	23.196			528.07	20.734
528.27	84.261			528.27	88.563			528.27	55.931			528.27	32.895			528.27	23.179			528.27	20.769
528.48	84.574			528.48	88.686			528.48	55.893			528.48	32.859			528.48	23.172			528.48	20.779
528.69	84.817			528.69	88.726			528.69	55.839			528.69	32.777			528.69	23.128			528.69	20.784
528.9	85.056			528.9	88.7			528.9	55.854			528.9	32.682			528.9	23.12			528.9	20.801
529.1	85.235			529.1	88.672			529.1	55.82			529.1	32.627			529.1	23.091			529.1	20.827
529.31	85.437			529.31	88.776			529.31	55.77			529.31	32.624			529.31	23.062			529.31	20.884
529.52	85.594			529.52	88.803			529.52	55.7			529.52	32.591			529.52	23.076			529.52	20.882
529.73	85.751			529.73	88.925			529.73	55.635			529.73	32.563			529.73	23.074			529.73	20.893
529.93	85.998			529.93	89.022			529.93	55.558			529.93	32.56			529.93	23.081			529.93	20.914
530.14	86.189			530.14	89.053			530.14	55.577			530.14	32.486			530.14	23.088			530.14	20.926
530.35	86.368			530.35	89.056			530.35	55.571			530.35	32.408			530.35	23.058			530.35	20.983
530.56	86.469			530.56	89.054			530.56	55.601			530.56	32.334			530.56	23.041			530.56	20.971
530.76	86.555			530.76	89.073			530.76	55.501			530.76	32.227			530.76	23.006			530.76	20.972
530.97	86.572			530.97	89.103			530.97	55.414			530.97	32.197			530.97	23.035			530.97	20.992
531.18	86.568			531.18	89.063			531.18	55.303			531.18	32.15			531.18	23.008			531.18	21.029
531.39	86.657			531.39	89.126			531.39	55.245			531.39	32.148			531.39	23.008			531.39	21.067
531.59	86.788			531.59	89.195			531.59	55.167			531.59	32.127			531.59	22.981			531.59	21.108
531.8	86.903			531.8	89.159			531.8	55.119			531.8	32.052			531.8	22.973			531.8	21.102
532.01	86.997			532.01	89.187			532.01	55.102			532.01	31.914			532.01	22.944			532.01	21.055
532.21	87.009			532.21	89.207			532.21	54.993			532.21	31.819			532.21	22.932			532.21	21.07
532.42	87.049			532.42	89.158			532.42	54.888			532.42	31.743			532.42	22.894			532.42	21.087
532.63	87.083			532.63	89.177			532.63	54.795			532.63	31.672			532.63	22.924			532.63	21.118
532.84	87.106			532.84	89.1			532.84	54.6			532.84	31.61			532.84	22.912			532.84	21.115
533.04	87.135			533.04	89.033			533.04	54.468			533.04	31.577			533.04	22.904			533.04	21.082
533.25	87.278			533.25	88.966			533.25	54.313			533.25	31.49			533.25	22.877			533.25	21.113
533.46	87.308			533.46	88.883			533.46	54.256			533.46	31.423			533.46	22.898			533.46	21.137
533.67	87.416			533.67	88.78			533.67	54.19			533.67	31.313			533.67	22.878			533.67	21.144
533.87	87.485			533.87	88.666			533.87	54.081			533.87	31.225			533.87	22.887			533.87	21.127
534.08	87.541			534.08	88.512			534.08	53.965			534.08	31.118			534.08	22.902			534.08	21.159
534.29	87.572			534.29	88.391			534.29	53.802			534.29	31.026			534.29	22.945			534.29	21.175
534.49	87.632			534.49	88.29			534.49	53.597			534.49	30.955			534.49	22.93			534.49	21.178
534.7	87.664			534.7	88.049			534.7	53.399			534.7	30.913			534.7	22.901			534.7	21.191
534.91	87.73			534.91	87.756			534.91	53.278			534.91	30.831			534.91	22.866			534.91	21.173
535.12	87.808			535.12	87.52			535.12	53.194			535.12	30.742			535.12	22.858			535.12	21.16
535.32	87.888			535.32	87.341			535.32	53.09			535.32	30.682			535.32	22.805			535.32	21.174
535.53	87.992			535.53	87.247			535.53	52.986			535.53	30.618			535.53	22.78			535.53	21.186
535.74	88.114			535.74	87.146			535.74	52.872			535.74	30.562			535.74	22.765			535.74	21.196
535.94	88.159			535.94	87.011			535.94	52.7			535.94	30.499			535.94	22.765			535.94	21.159
536.15	88.291			536.15	86.848			536.15	52.491			536.15	30.459			536.15	22.749			536.15	21.185
536.36	88.465			536.36	86.768			536.36	52.264			536.36	30.418			536.36	22.72			536.36	21.183
536.57	88.6			536.57	86.628			536.57	52.065			536.57	30.359			536.57	22.704			536.57	21.181
536.77	88.694			536.77	86.413			536.77	51.89			536.77	30.263			536.77	22.678			536.77	21.142
536.98	88.769			536.98	86.212			536.98	51.689			536.98	30.166			536.98	22.656			536.98	21.143
537.19	88.84			537.19	86.142			537.19	51.541			537.19	30.126			537.19	22.66			537.19	21.174
537.39	88.842			537.39	86.032			537.39	51.304			537.39	30.068			537.39	22.695			537.39	21.184
537.6	88.877			537.6	85.959			537.6	51.04			537.6	30.007			537.6	22.705			537.6	21.208
537.81	88.899			537.81	85.841			537.81	50.785			537.81	29.931			537.81	22.683			537.81	21.207
538.01	88.953			538.01	85.675			538.01	50.597			538.01	29.864			538.01	22.709			538.01	21.211
538.22	88.961			538.22	85.437			538.22	50.377			538.22	29.735			538.22	22.733			538.22	21.215
538.43	88.934			538.43	85.174			538.43	50.183			538.43	29.645			538.43	22.738			538.43	21.248
538.64	88.963			538.64	85.003			538.64	50.018			538.64	29.587			538.64	22.752			538.64	21.29
538.84	88.908			538.84	84.846			538.84	49.843			538.84	29.496			538.84	22.747			538.84	21.304
539.05	88.783			539.05	84.533			539.05	49.666			539.05	29.417			539.05	22.75			539.05	21.322
539.26	88.681			539.26	84.36			539.26	49.484			539.26	29.343			539.26	22.727			539.26	21.358
539.46	88.678			539.46	84.21			539.46	49.275			539.46	29.336			539.46	22.729			539.46	21.411
539.67	88.641			539.67	83.962			539.67	49.108			539.67	29.275			539.67	22.685			539.67	21.407
539.88	88.653			539.88	83.66			539.88	48.947			539.88	29.238			539.88	22.7			539.88	21.421
540.08	88.689			540.08	83.366			540.08	48.851			540.08	29.189			540.08	22.673			540.08	21.45
540.29	88.709			540.29	83.068			540.29	48.734			540.29	29.126			540.29	22.666			540.29	21.464
540.5	88.65			540.5	82.737			540.5	48.523			540.5	29.047			540.5	22.674			540.5	21.472
540.7	88.6			540.7	82.454			540.7	48.296			540.7	28.963			540.7	22.635			540.7	21.48
540.91	88.569			540.91	82.157			540.91	48.123			540.91	28.955			540.91	22.614			540.91	21.498
541.12	88.564			541.12	81.94			541.12	47.917			541.12	28.912			541.12	22.617			541.12	21.544
541.32	88.532			541.32	81.613			541.32	47.729			541.32	28.841			541.32	22.613			541.32	21.553
541.53	88.566			541.53	81.287			541.53	47.571			541.53	28.781			541.53	22.6			541.53	21.539
541.74	88.642			541.74	81.032			541.74	47.412			541.74	28.743			541.74	22.587			541.74	21.54
541.94	88.679			541.94	80.634			541.94	47.238			541.94	28.694			541.94	22.587			541.94	21.581
542.15	88.682			542.15	80.338			542.15	47.034			542.15	28.61			542.15	22.576			542.15	21.568
542.36	88.629			542.36	80.061			542.36	46.818			542.36	28.56			542.36	22.587			542.36	21.601
542.56	88.6			542.56	79.765			542.56	46.553			542.56	28.447			542.56	22.538			542.56	21.594
542.77	88.534			542.77	79.504			542.77	46.315			542.77	28.341			542.77	22.525			542.77	21.614
542.98	88.44			542.98	79.2			542.98	46.058			542.98	28.264			542.98	22.482			542.98	21.629
543.18	88.428			543.18	78.988			543.18	45.897			543.18	28.225			543.18	22.479			543.18	21.668
543.39	88.33			543.39	78.653			543.39	45.7			543.39	28.155			543.39	22.454			543.39	21.661
543.6	88.218			543.6	78.353			543.6	45.457			543.6	28.079			543.6	22.389			543.6	21.654
543.8	88.037			543.8	77.948			543.8	45.18			543.8	28.014			543.8	22.356			543.8	21.597
544.01	87.903			544.01	77.653			544.01	44.958			544.01	27.961			544.01	22.306			544.01	21.602
544.22	87.715			544.22	77.333			544.22	44.715			544.22	27.912			544.22	22.275			544.22	21.625
544.42	87.444			544.42	77.027			544.42	44.458			544.42	27.786			544.42	22.264			544.42	21.615
544.63	87.31			544.63	76.734			544.63	44.229			544.63	27.729			544.63	22.274			544.63	21.591
544.84	87.101			544.84	76.404			544.84	44.037			544.84	27.695			544.84	22.233			544.84	21.597
545.04	86.947			545.04	76.028			545.04	43.833			545.04	27.644			545.04	22.21			545.04	21.599
545.25	86.717			545.25	75.634			545.25	43.66			545.25	27.591			545.25	22.2			545.25	21.606
545.46	86.5			545.46	75.215			545.46	43.412			545.46	27.568			545.46	22.163			545.46	21.591
545.66	86.276			545.66	74.833			545.66	43.228			545.66	27.518			545.66	22.169			545.66	21.595
545.87	86.042			545.87	74.371			545.87	42.993			545.87	27.446			545.87	22.129			545.87	21.602
546.08	85.837			546.08	73.976			546.08	42.743			546.08	27.392			546.08	22.108			546.08	21.587
546.28	85.633			546.28	73.528			546.28	42.552			546.28	27.318			546.28	22.11			546.28	21.608
546.49	85.508			546.49	73.172			546.49	42.377			546.49	27.268			546.49	22.11			546.49	21.631
546.69	85.213			546.69	72.681			546.69	42.087			546.69	27.211			546.69	22.089			546.69	21.59
546.9	85.053			546.9	72.246			546.9	41.917			546.9	27.169			546.9	22.101			546.9	21.602
547.11	84.915			547.11	71.809			547.11	41.686			547.11	27.156			547.11	22.066			547.11	21.624
547.31	84.589			547.31	71.294			547.31	41.447			547.31	27.053			547.31	22.021			547.31	21.61
547.52	84.322			547.52	70.745			547.52	41.196			547.52	26.939			547.52	22.006			547.52	21.593
547.73	84.041			547.73	70.261			547.73	40.957			547.73	26.879			547.73	21.975			547.73	21.563
547.93	83.749			547.93	69.785			547.93	40.708			547.93	26.785			547.93	21.93			547.93	21.564
548.14	83.493			548.14	69.339			548.14	40.507			548.14	26.739			548.14	21.948			548.14	21.578
548.35	83.217			548.35	68.888			548.35	40.29			548.35	26.707			548.35	21.895			548.35	21.574
548.55	82.92			548.55	68.431			548.55	40.066			548.55	26.681			548.55	21.888			548.55	21.569
548.76	82.646			548.76	67.999			548.76	39.844			548.76	26.644			548.76	21.889			548.76	21.586
548.96	82.355			548.96	67.602			548.96	39.622			548.96	26.626			548.96	21.879			548.96	21.591
549.17	82.023			549.17	67.208			549.17	39.387			549.17	26.569			549.17	21.852			549.17	21.6
549.38	81.72			549.38	66.829			549.38	39.187			549.38	26.479			549.38	21.869			549.38	21.622
549.58	81.367			549.58	66.416			549.58	38.942			549.58	26.407			549.58	21.829			549.58	21.594
549.79	81.073			549.79	66.025			549.79	38.758			549.79	26.39			549.79	21.829			549.79	21.595
549.99	80.838			549.99	65.696			549.99	38.576			549.99	26.374			549.99	21.826			549.99	21.612
550.2	80.552			550.2	65.346			550.2	38.391			550.2	26.368			550.2	21.805			550.2	21.64
550.41	80.271			550.41	65.002			550.41	38.167			550.41	26.358			550.41	21.792			550.41	21.679
550.61	79.964			550.61	64.611			550.61	37.966			550.61	26.351			550.61	21.785			550.61	21.661
550.82	79.689			550.82	64.225			550.82	37.731			550.82	26.292			550.82	21.746			550.82	21.656
551.03	79.385			551.03	63.838			551.03	37.524			551.03	26.21			551.03	21.754			551.03	21.656
551.23	79.091			551.23	63.474			551.23	37.325			551.23	26.125			551.23	21.759			551.23	21.659
551.44	78.781			551.44	63.059			551.44	37.124			551.44	26.063			551.44	21.726			551.44	21.657
551.64	78.427			551.64	62.687			551.64	36.896			551.64	25.99			551.64	21.716			551.64	21.659
551.85	78.095			551.85	62.288			551.85	36.713			551.85	25.983			551.85	21.721			551.85	21.643
552.06	77.801			552.06	61.933			552.06	36.506			552.06	25.997			552.06	21.694			552.06	21.66
552.26	77.478			552.26	61.554			552.26	36.267			552.26	25.972			552.26	21.689			552.26	21.666
552.47	77.092			552.47	61.121			552.47	36.081			552.47	25.917			552.47	21.662			552.47	21.655
552.67	76.764			552.67	60.737			552.67	35.887			552.67	25.885			552.67	21.657			552.67	21.66
552.88	76.403			552.88	60.376			552.88	35.697			552.88	25.828			552.88	21.673			552.88	21.656
553.09	76.045			553.09	60.01			553.09	35.567			553.09	25.756			553.09	21.672			553.09	21.635
553.29	75.716			553.29	59.707			553.29	35.422			553.29	25.727			553.29	21.682			553.29	21.685
553.5	75.319			553.5	59.327			553.5	35.244			553.5	25.705			553.5	21.668			553.5	21.698
553.7	74.961			553.7	59.008			553.7	35.035			553.7	25.709			553.7	21.691			553.7	21.709
553.91	74.531			553.91	58.629			553.91	34.825			553.91	25.721			553.91	21.667			553.91	21.694
554.12	74.106			554.12	58.245			554.12	34.643			554.12	25.715			554.12	21.67			554.12	21.692
554.32	73.746			554.32	57.885			554.32	34.5			554.32	25.701			554.32	21.663			554.32	21.698
554.53	73.369			554.53	57.516			554.53	34.35			554.53	25.612			554.53	21.638			554.53	21.711
554.73	72.986			554.73	57.139			554.73	34.24			554.73	25.557			554.73	21.644			554.73	21.717
554.94	72.535			554.94	56.746			554.94	34.121			554.94	25.468			554.94	21.615			554.94	21.716
555.14	72.095			555.14	56.42			555.14	33.951			555.14	25.417			555.14	21.624			555.14	21.738
555.35	71.63			555.35	56.124			555.35	33.772			555.35	25.392			555.35	21.63			555.35	21.741
555.56	71.188			555.56	55.753			555.56	33.571			555.56	25.394			555.56	21.59			555.56	21.748
555.76	70.73			555.76	55.426			555.76	33.401			555.76	25.374			555.76	21.574			555.76	21.753
555.97	70.29			555.97	55.089			555.97	33.23			555.97	25.339			555.97	21.562			555.97	21.736
556.17	69.838			556.17	54.729			556.17	33.107			556.17	25.277			556.17	21.545			556.17	21.729
556.38	69.371			556.38	54.353			556.38	33.006			556.38	25.214			556.38	21.524			556.38	21.725
556.59	68.993			556.59	54.039			556.59	32.891			556.59	25.159			556.59	21.522			556.59	21.734
556.79	68.556			556.79	53.76			556.79	32.772			556.79	25.125			556.79	21.547			556.79	21.766
557	68.11			557	53.458			557	32.622			557	25.094			557	21.558			557	21.788
557.2	67.68			557.2	53.123			557.2	32.422			557.2	25.125			557.2	21.557			557.2	21.803
557.41	67.228			557.41	52.802			557.41	32.215			557.41	25.101			557.41	21.549			557.41	21.82
557.61	66.837			557.61	52.509			557.61	32.041			557.61	25.132			557.61	21.563			557.61	21.867
557.82	66.401			557.82	52.202			557.82	31.899			557.82	25.105			557.82	21.567			557.82	21.882
558.02	65.948			558.02	51.792			558.02	31.763			558.02	25.056			558.02	21.505			558.02	21.875
558.23	65.498			558.23	51.47			558.23	31.678			558.23	24.991			558.23	21.52			558.23	21.884
558.44	65.011			558.44	51.095			558.44	31.532			558.44	24.939			558.44	21.509			558.44	21.89
558.64	64.54			558.64	50.76			558.64	31.421			558.64	24.909			558.64	21.503			558.64	21.891
558.85	64.101			558.85	50.483			558.85	31.262			558.85	24.906			558.85	21.534			558.85	21.913
559.05	63.677			559.05	50.201			559.05	31.074			559.05	24.923			559.05	21.524			559.05	21.932
559.26	63.188			559.26	49.91			559.26	30.924			559.26	24.943			559.26	21.494			559.26	21.944
559.46	62.721			559.46	49.631			559.46	30.792			559.46	24.925			559.46	21.433			559.46	21.914
559.67	62.234			559.67	49.337			559.67	30.703			559.67	24.901			559.67	21.41			559.67	21.886
559.88	61.772			559.88	49.078			559.88	30.642			559.88	24.813			559.88	21.411			559.88	21.897
560.08	61.311			560.08	48.763			560.08	30.556			560.08	24.784			560.08	21.392			560.08	21.882
560.29	60.86			560.29	48.523			560.29	30.485			560.29	24.771			560.29	21.391			560.29	21.88
560.49	60.437			560.49	48.239			560.49	30.371			560.49	24.736			560.49	21.389			560.49	21.91
560.7	60.008			560.7	48.036			560.7	30.258			560.7	24.774			560.7	21.409			560.7	21.941
560.9	59.573			560.9	47.825			560.9	30.085			560.9	24.788			560.9	21.401			560.9	21.95
561.11	59.162			561.11	47.608			561.11	29.959			561.11	24.799			561.11	21.408			561.11	21.969
561.31	58.705			561.31	47.351			561.31	29.825			561.31	24.776			561.31	21.378			561.31	21.97
561.52	58.249			561.52	47.111			561.52	29.752			561.52	24.717			561.52	21.371			561.52	21.95
561.72	57.796			561.72	46.84			561.72	29.735			561.72	24.638			561.72	21.353			561.72	21.961
561.93	57.391			561.93	46.594			561.93	29.657			561.93	24.576			561.93	21.357			561.93	21.971
562.13	56.987			562.13	46.319			562.13	29.564			562.13	24.512			562.13	21.395			562.13	22.014
562.34	56.565			562.34	46.067			562.34	29.417			562.34	24.504			562.34	21.382			562.34	22.039
562.55	56.07			562.55	45.83			562.55	29.27			562.55	24.519			562.55	21.348			562.55	22.063
562.75	55.623			562.75	45.634			562.75	29.112			562.75	24.511			562.75	21.326			562.75	22.082
562.96	55.194			562.96	45.407			562.96	28.953			562.96	24.485			562.96	21.337			562.96	22.101
563.16	54.758			563.16	45.239			563.16	28.84			563.16	24.479			563.16	21.32			563.16	22.079
563.37	54.366			563.37	45.008			563.37	28.766			563.37	24.403			563.37	21.29			563.37	22.078
563.57	53.965			563.57	44.754			563.57	28.717			563.57	24.357			563.57	21.276			563.57	22.081
563.78	53.537			563.78	44.544			563.78	28.659			563.78	24.304			563.78	21.28			563.78	22.078
563.98	53.142			563.98	44.333			563.98	28.596			563.98	24.302			563.98	21.304			563.98	22.119
564.19	52.709			564.19	44.132			564.19	28.451			564.19	24.339			564.19	21.272			564.19	22.132
564.39	52.262			564.39	43.91			564.39	28.252			564.39	24.383			564.39	21.262			564.39	22.142
564.6	51.835			564.6	43.75			564.6	28.097			564.6	24.408			564.6	21.258			564.6	22.147
564.8	51.409			564.8	43.566			564.8	27.935			564.8	24.434			564.8	21.227			564.8	22.139
565.01	51.032			565.01	43.381			565.01	27.862			565.01	24.427			565.01	21.234			565.01	22.155
565.21	50.695			565.21	43.212			565.21	27.831			565.21	24.383			565.21	21.255			565.21	22.155
565.42	50.318			565.42	43.012			565.42	27.829			565.42	24.344			565.42	21.268			565.42	22.159
565.62	49.925			565.62	42.813			565.62	27.803			565.62	24.317			565.62	21.262			565.62	22.156
565.83	49.518			565.83	42.522			565.83	27.732			565.83	24.299			565.83	21.26			565.83	22.167
566.03	49.086			566.03	42.333			566.03	27.607			566.03	24.314			566.03	21.3			566.03	22.181
566.24	48.643			566.24	42.173			566.24	27.473			566.24	24.317			566.24	21.314			566.24	22.197
566.44	48.247			566.44	42.005			566.44	27.319			566.44	24.344			566.44	21.294			566.44	22.228
566.65	47.876			566.65	41.8			566.65	27.178			566.65	24.353			566.65	21.272			566.65	22.213
566.85	47.489			566.85	41.59			566.85	27.109			566.85	24.309			566.85	21.275			566.85	22.232
567.06	47.155			567.06	41.42			567.06	27.079			567.06	24.226			567.06	21.249			567.06	22.197
567.26	46.802			567.26	41.17			567.26	27.082			567.26	24.141			567.26	21.242			567.26	22.218
567.47	46.467			567.47	41.009			567.47	27.071			567.47	24.118			567.47	21.278			567.47	22.22
567.67	46.124			567.67	40.813			567.67	26.978			567.67	24.095			567.67	21.293			567.67	22.223
567.88	45.715			567.88	40.609			567.88	26.836			567.88	24.111			567.88	21.279			567.88	22.254
568.08	45.344			568.08	40.475			568.08	26.684			568.08	24.144			568.08	21.291			568.08	22.296
568.29	44.937			568.29	40.286			568.29	26.534			568.29	24.149			568.29	21.255			568.29	22.292
568.49	44.62			568.49	40.176			568.49	26.427			568.49	24.18			568.49	21.241			568.49	22.297
568.7	44.278			568.7	40.015			568.7	26.379			568.7	24.151			568.7	21.225			568.7	22.296
568.9	44.006			568.9	39.827			568.9	26.367			568.9	24.133			568.9	21.239			568.9	22.284
569.11	43.728			569.11	39.633			569.11	26.388			569.11	24.096			569.11	21.255			569.11	22.264
569.31	43.404			569.31	39.484			569.31	26.374			569.31	24.033			569.31	21.279			569.31	22.292
569.52	43.137			569.52	39.35			569.52	26.363			569.52	24.055			569.52	21.306			569.52	22.298
569.72	42.817			569.72	39.211			569.72	26.284			569.72	24.115			569.72	21.371			569.72	22.359
569.93	42.516			569.93	39.123			569.93	26.165			569.93	24.175			569.93	21.38			569.93	22.388
570.13	42.179			570.13	38.975			570.13	26.051			570.13	24.184			570.13	21.343			570.13	22.426
570.34	41.858			570.34	38.849			570.34	25.967			570.34	24.191			570.34	21.333			570.34	22.452
570.54	41.599			570.54	38.703			570.54	25.924			570.54	24.16			570.54	21.306			570.54	22.419
570.75	41.371			570.75	38.531			570.75	25.932			570.75	24.105			570.75	21.298			570.75	22.402
570.95	41.177			570.95	38.372			570.95	25.957			570.95	24.079			570.95	21.312			570.95	22.419
571.16	40.917			571.16	38.216			571.16	25.953			571.16	24.007			571.16	21.335			571.16	22.426
571.36	40.659			571.36	38.091			571.36	25.914			571.36	24.007			571.36	21.372			571.36	22.455
571.57	40.338			571.57	38.004			571.57	25.814			571.57	23.997			571.57	21.357			571.57	22.468
571.77	40.022			571.77	37.913			571.77	25.678			571.77	24.009			571.77	21.352			571.77	22.495
571.98	39.732			571.98	37.816			571.98	25.542			571.98	24.049			571.98	21.334			571.98	22.482
572.18	39.422			572.18	37.697			572.18	25.362			572.18	24.006			572.18	21.296			572.18	22.48
572.39	39.15			572.39	37.557			572.39	25.31			572.39	23.971			572.39	21.261			572.39	22.44
572.59	38.911			572.59	37.381			572.59	25.302			572.59	23.914			572.59	21.26			572.59	22.416
572.8	38.718			572.8	37.241			572.8	25.328			572.8	23.88			572.8	21.273			572.8	22.394
573	38.522			573	37.132			573	25.367			573	23.851			573	21.283			573	22.397
573.2	38.292			573.2	37.002			573.2	25.354			573.2	23.846			573.2	21.326			573.2	22.423
573.41	38.054			573.41	36.897			573.41	25.283			573.41	23.867			573.41	21.323			573.41	22.455
573.61	37.767			573.61	36.836			573.61	25.174			573.61	23.887			573.61	21.298			573.61	22.472
573.82	37.508			573.82	36.736			573.82	25.041			573.82	23.924			573.82	21.278			573.82	22.469
574.02	37.275			574.02	36.633			574.02	24.939			574.02	23.937			574.02	21.252			574.02	22.457
574.23	37.088			574.23	36.505			574.23	24.914			574.23	23.934			574.23	21.238			574.23	22.476
574.43	36.943			574.43	36.368			574.43	24.924			574.43	23.906			574.43	21.239			574.43	22.481
574.64	36.799			574.64	36.234			574.64	24.955			574.64	23.855			574.64	21.253			574.64	22.48
574.84	36.672			574.84	36.107			574.84	25.042			574.84	23.827			574.84	21.277			574.84	22.491
575.05	36.506			575.05	35.992			575.05	25.044			575.05	23.836			575.05	21.294			575.05	22.541
575.25	36.304			575.25	35.904			575.25	25.001			575.25	23.839			575.25	21.306			575.25	22.571
575.45	36.095			575.45	35.844			575.45	24.889			575.45	23.848			575.45	21.317			575.45	22.605
575.66	35.864			575.66	35.751			575.66	24.741			575.66	23.868			575.66	21.284			575.66	22.618
575.86	35.692			575.86	35.698			575.86	24.632			575.86	23.91			575.86	21.279			575.86	22.644
576.07	35.479			576.07	35.592			576.07	24.551			576.07	23.874			576.07	21.254			576.07	22.605
576.27	35.355			576.27	35.462			576.27	24.525			576.27	23.845			576.27	21.272			576.27	22.572
576.48	35.239			576.48	35.364			576.48	24.56			576.48	23.798			576.48	21.273			576.48	22.579
576.68	35.111			576.68	35.236			576.68	24.591			576.68	23.738			576.68	21.259			576.68	22.566
576.89	34.997			576.89	35.121			576.89	24.601			576.89	23.729			576.89	21.266			576.89	22.566
577.09	34.84			577.09	35.043			577.09	24.546			577.09	23.719			577.09	21.272			577.09	22.576
577.29	34.636			577.29	34.946			577.29	24.471			577.29	23.713			577.29	21.254			577.29	22.596
577.5	34.44			577.5	34.927			577.5	24.358			577.5	23.755			577.5	21.23			577.5	22.617
577.7	34.246			577.7	34.892			577.7	24.236			577.7	23.738			577.7	21.208			577.7	22.615
577.91	34.062			577.91	34.843			577.91	24.131			577.91	23.741			577.91	21.183			577.91	22.633
578.11	33.944			578.11	34.743			578.11	24.11			578.11	23.716			578.11	21.17			578.11	22.605
578.32	33.863			578.32	34.664			578.32	24.129			578.32	23.683			578.32	21.202			578.32	22.591
578.52	33.743			578.52	34.532			578.52	24.16			578.52	23.61			578.52	21.178			578.52	22.572
578.72	33.656			578.72	34.47			578.72	24.214			578.72	23.609			578.72	21.209			578.72	22.594
578.93	33.546			578.93	34.401			578.93	24.205			578.93	23.621			578.93	21.214			578.93	22.628
579.13	33.404			579.13	34.334			579.13	24.159			579.13	23.645			579.13	21.223			579.13	22.652
579.34	33.241			579.34	34.301			579.34	24.069			579.34	23.69			579.34	21.221			579.34	22.692
579.54	33.066			579.54	34.283			579.54	23.965			579.54	23.698			579.54	21.208			579.54	22.702
579.75	32.902			579.75	34.248			579.75	23.876			579.75	23.734			579.75	21.18			579.75	22.711
579.95	32.818			579.95	34.202			579.95	23.814			579.95	23.774			579.95	21.19			579.95	22.709
580.15	32.756			580.15	34.106			580.15	23.81			580.15	23.731			580.15	21.2			580.15	22.727
580.36	32.729			580.36	33.998			580.36	23.854			580.36	23.725			580.36	21.218			580.36	22.723
580.56	32.702			580.56	33.912			580.56	23.893			580.56	23.723			580.56	21.233			580.56	22.707
580.77	32.62			580.77	33.84			580.77	23.914			580.77	23.726			580.77	21.231			580.77	22.748
580.97	32.489			580.97	33.773			580.97	23.887			580.97	23.722			580.97	21.236			580.97	22.791
581.17	32.381			581.17	33.762			581.17	23.804			581.17	23.757			581.17	21.255			581.17	22.819
581.38	32.267			581.38	33.726			581.38	23.686			581.38	23.802			581.38	21.224			581.38	22.833
581.58	32.113			581.58	33.683			581.58	23.57			581.58	23.81			581.58	21.211			581.58	22.837
581.79	32.004			581.79	33.654			581.79	23.497			581.79	23.796			581.79	21.2			581.79	22.845
581.99	31.936			581.99	33.583			581.99	23.485			581.99	23.762			581.99	21.173			581.99	22.822
582.19	31.868			582.19	33.481			582.19	23.478			582.19	23.734			582.19	21.207			582.19	22.818
582.4	31.817			582.4	33.368			582.4	23.542			582.4	23.715			582.4	21.244			582.4	22.821
582.6	31.768			582.6	33.29			582.6	23.584			582.6	23.676			582.6	21.247			582.6	22.83
582.81	31.668			582.81	33.18			582.81	23.573			582.81	23.7			582.81	21.249			582.81	22.821
583.01	31.548			583.01	33.156			583.01	23.549			583.01	23.723			583.01	21.248			583.01	22.85
583.21	31.421			583.21	33.111			583.21	23.497			583.21	23.749			583.21	21.263			583.21	22.876
583.42	31.316			583.42	33.088			583.42	23.385			583.42	23.749			583.42	21.257			583.42	22.88
583.62	31.229			583.62	33.059			583.62	23.302			583.62	23.786			583.62	21.24			583.62	22.835
583.83	31.13			583.83	32.994			583.83	23.258			583.83	23.764			583.83	21.238			583.83	22.811
584.03	31.028			584.03	32.913			584.03	23.251			584.03	23.731			584.03	21.265			584.03	22.832
584.23	30.992			584.23	32.867			584.23	23.293			584.23	23.694			584.23	21.302			584.23	22.82
584.44	30.932			584.44	32.768			584.44	23.346			584.44	23.683			584.44	21.337			584.44	22.821
584.64	30.864			584.64	32.7			584.64	23.351			584.64	23.68			584.64	21.354			584.64	22.817
584.85	30.818			584.85	32.646			584.85	23.326			584.85	23.708			584.85	21.352			584.85	22.853
585.05	30.737			585.05	32.644			585.05	23.261			585.05	23.728			585.05	21.326			585.05	22.862
585.25	30.614			585.25	32.629			585.25	23.179			585.25	23.754			585.25	21.314			585.25	22.887
585.46	30.523			585.46	32.646			585.46	23.107			585.46	23.777			585.46	21.297			585.46	22.876
585.66	30.432			585.66	32.623			585.66	23.015			585.66	23.764			585.66	21.275			585.66	22.875
585.86	30.358			585.86	32.571			585.86	22.961			585.86	23.74			585.86	21.235			585.86	22.855
586.07	30.289			586.07	32.503			586.07	22.977			586.07	23.734			586.07	21.253			586.07	22.857
586.27	30.263			586.27	32.423			586.27	23.009			586.27	23.689			586.27	21.261			586.27	22.875
586.48	30.254			586.48	32.356			586.48	23.069			586.48	23.731			586.48	21.257			586.48	22.886
586.68	30.276			586.68	32.309			586.68	23.142			586.68	23.747			586.68	21.266			586.68	22.881
586.88	30.219			586.88	32.242			586.88	23.145			586.88	23.75			586.88	21.241			586.88	22.904
587.09	30.13			587.09	32.242			587.09	23.07			587.09	23.788			587.09	21.196			587.09	22.917
587.29	30.063			587.29	32.212			587.29	23.012			587.29	23.815			587.29	21.207			587.29	22.968
587.49	29.985			587.49	32.21			587.49	22.966			587.49	23.806			587.49	21.19			587.49	22.954
587.7	29.924			587.7	32.162			587.7	22.907			587.7	23.787			587.7	21.185			587.7	22.974
587.9	29.898			587.9	32.135			587.9	22.91			587.9	23.764			587.9	21.213			587.9	22.988
588.1	29.898			588.1	32.082			588.1	22.936			588.1	23.737			588.1	21.236			588.1	23.029
588.31	29.891			588.31	32.016			588.31	22.976			588.31	23.713			588.31	21.253			588.31	23.027
588.51	29.914			588.51	31.983			588.51	23.027			588.51	23.695			588.51	21.293			588.51	23.047
588.72	29.881			588.72	31.934			588.72	23.05			588.72	23.726			588.72	21.304			588.72	23.057
588.92	29.815			588.92	31.883			588.92	23.02			588.92	23.761			588.92	21.289			588.92	23.05
589.12	29.727			589.12	31.874			589.12	22.947			589.12	23.752			589.12	21.283			589.12	23.051
589.33	29.618			589.33	31.866			589.33	22.829			589.33	23.748			589.33	21.279			589.33	23.069
589.53	29.551			589.53	31.853			589.53	22.734			589.53	23.757			589.53	21.288			589.53	23.078
589.73	29.523			589.73	31.827			589.73	22.717			589.73	23.726			589.73	21.288			589.73	23.081
589.94	29.496			589.94	31.819			589.94	22.704			589.94	23.687			589.94	21.289			589.94	23.08
590.14	29.457			590.14	31.768			590.14	22.716			590.14	23.674			590.14	21.285			590.14	23.087
590.34	29.441			590.34	31.709			590.34	22.749			590.34	23.647			590.34	21.294			590.34	23.079
590.55	29.426			590.55	31.661			590.55	22.783			590.55	23.671			590.55	21.308			590.55	23.091
590.75	29.351			590.75	31.601			590.75	22.782			590.75	23.678			590.75	21.29			590.75	23.087
590.95	29.32			590.95	31.593			590.95	22.758			590.95	23.698			590.95	21.263			590.95	23.092
591.16	29.248			591.16	31.591			591.16	22.726			591.16	23.74			591.16	21.262			591.16	23.117
591.36	29.178			591.36	31.616			591.36	22.65			591.36	23.723			591.36	21.242			591.36	23.134
591.56	29.114			591.56	31.624			591.56	22.617			591.56	23.689			591.56	21.249			591.56	23.167
591.77	29.079			591.77	31.609			591.77	22.611			591.77	23.659			591.77	21.231			591.77	23.166
591.97	29.079			591.97	31.59			591.97	22.631			591.97	23.666			591.97	21.216			591.97	23.188
592.17	29.086			592.17	31.528			592.17	22.689			592.17	23.664			592.17	21.212			592.17	23.183
592.38	29.107			592.38	31.471			592.38	22.717			592.38	23.679			592.38	21.247			592.38	23.188
592.58	29.099			592.58	31.409			592.58	22.743			592.58	23.724			592.58	21.263			592.58	23.201
592.78	29.096			592.78	31.361			592.78	22.756			592.78	23.764			592.78	21.25			592.78	23.24
592.99	29.07			592.99	31.346			592.99	22.751			592.99	23.796			592.99	21.249			592.99	23.248
593.19	29.015			593.19	31.299			593.19	22.689			593.19	23.796			593.19	21.205			593.19	23.224
593.39	28.989			593.39	31.302			593.39	22.635			593.39	23.805			593.39	21.201			593.39	23.224
593.6	28.934			593.6	31.276			593.6	22.59			593.6	23.797			593.6	21.208			593.6	23.238
593.8	28.884			593.8	31.253			593.8	22.535			593.8	23.772			593.8	21.193			593.8	23.213
594	28.878			594	31.194			594	22.534			594	23.757			594	21.185			594	23.212
594.21	28.896			594.21	31.145			594.21	22.536			594.21	23.753			594.21	21.175			594.21	23.21
594.41	28.912			594.41	31.104			594.41	22.536			594.41	23.743			594.41	21.195			594.41	23.236
594.61	28.871			594.61	31.023			594.61	22.537			594.61	23.716			594.61	21.182			594.61	23.202
594.82	28.813			594.82	31.004			594.82	22.52			594.82	23.713			594.82	21.169			594.82	23.198
595.02	28.769			595.02	30.996			595.02	22.488			595.02	23.704			595.02	21.132			595.02	23.211
595.22	28.72			595.22	30.991			595.22	22.421			595.22	23.701			595.22	21.082			595.22	23.193
595.43	28.673			595.43	30.99			595.43	22.374			595.43	23.68			595.43	21.079			595.43	23.177
595.63	28.638			595.63	30.973			595.63	22.314			595.63	23.653			595.63	21.042			595.63	23.175
595.83	28.604			595.83	30.997			595.83	22.298			595.83	23.647			595.83	21.063			595.83	23.182
596.04	28.575			596.04	30.967			596.04	22.296			596.04	23.634			596.04	21.062			596.04	23.202
596.24	28.578			596.24	30.934			596.24	22.323			596.24	23.628			596.24	21.069			596.24	23.196
596.44	28.588			596.44	30.907			596.44	22.369			596.44	23.632			596.44	21.064			596.44	23.216
596.64	28.617			596.64	30.903			596.64	22.423			596.64	23.664			596.64	21.091			596.64	23.218
596.85	28.603			596.85	30.878			596.85	22.419			596.85	23.674			596.85	21.08			596.85	23.229
597.05	28.587			597.05	30.856			597.05	22.403			597.05	23.73			597.05	21.05			597.05	23.24
597.25	28.586			597.25	30.867			597.25	22.369			597.25	23.762			597.25	21.045			597.25	23.262
597.46	28.596			597.46	30.875			597.46	22.353			597.46	23.786			597.46	21.031			597.46	23.296
597.66	28.567			597.66	30.877			597.66	22.316			597.66	23.785			597.66	21.035			597.66	23.28
597.86	28.563			597.86	30.881			597.86	22.345			597.86	23.757			597.86	21.07			597.86	23.32
598.07	28.559			598.07	30.859			598.07	22.346			598.07	23.749			598.07	21.072			598.07	23.33
598.27	28.553			598.27	30.841			598.27	22.382			598.27	23.768			598.27	21.116			598.27	23.326
598.47	28.563			598.47	30.8			598.47	22.409			598.47	23.754			598.47	21.106			598.47	23.346
598.67	28.562			598.67	30.778			598.67	22.42			598.67	23.783			598.67	21.13			598.67	23.341
598.88	28.544			598.88	30.732			598.88	22.406			598.88	23.797			598.88	21.128			598.88	23.334
599.08	28.51			599.08	30.689			599.08	22.37			599.08	23.795			599.08	21.117			599.08	23.296
599.28	28.453			599.28	30.661			599.28	22.331			599.28	23.786			599.28	21.074			599.28	23.303
599.49	28.426			599.49	30.7			599.49	22.328			599.49	23.805			599.49	21.081			599.49	23.307
599.69	28.393			599.69	30.736			599.69	22.334			599.69	23.777			599.69	21.106			599.69	23.328
599.89	28.371			599.89	30.747			599.89	22.345			599.89	23.766			599.89	21.141			599.89	23.334
600.09	28.356			600.09	30.732			600.09	22.346			600.09	23.763			600.09	21.169			600.09	23.341
600.3	28.334			600.3	30.703			600.3	22.365			600.3	23.764			600.3	21.193			600.3	23.35
600.5	28.331			600.5	30.677			600.5	22.36			600.5	23.773			600.5	21.195			600.5	23.324
600.7	28.35			600.7	30.69			600.7	22.36			600.7	23.781			600.7	21.226			600.7	23.349
600.9	28.348			600.9	30.677			600.9	22.343			600.9	23.811			600.9	21.211			600.9	23.389
601.11	28.325			601.11	30.633			601.11	22.298			601.11	23.843			601.11	21.219			601.11	23.378
601.31	28.337			601.31	30.642			601.31	22.284			601.31	23.836			601.31	21.204			601.31	23.394
601.51	28.344			601.51	30.701			601.51	22.279			601.51	23.854			601.51	21.196			601.51	23.443
601.72	28.362			601.72	30.702			601.72	22.267			601.72	23.859			601.72	21.211			601.72	23.501
601.92	28.355			601.92	30.693			601.92	22.277			601.92	23.836			601.92	21.221			601.92	23.519
602.12	28.321			602.12	30.662			602.12	22.282			602.12	23.812			602.12	21.207			602.12	23.513
602.32	28.323			602.32	30.621			602.32	22.277			602.32	23.795			602.32	21.213			602.32	23.5
602.53	28.309			602.53	30.599			602.53	22.286			602.53	23.799			602.53	21.215			602.53	23.513
602.73	28.328			602.73	30.588			602.73	22.275			602.73	23.793			602.73	21.221			602.73	23.515
602.93	28.331			602.93	30.542			602.93	22.262			602.93	23.8			602.93	21.211			602.93	23.532
603.13	28.316			603.13	30.505			603.13	22.251			603.13	23.843			603.13	21.209			603.13	23.563
603.34	28.303			603.34	30.486			603.34	22.213			603.34	23.868			603.34	21.182			603.34	23.542
603.54	28.289			603.54	30.457			603.54	22.196			603.54	23.838			603.54	21.178			603.54	23.544
603.74	28.277			603.74	30.475			603.74	22.188			603.74	23.818			603.74	21.196			603.74	23.544
603.94	28.262			603.94	30.457			603.94	22.181			603.94	23.745			603.94	21.192			603.94	23.544
604.15	28.241			604.15	30.412			604.15	22.175			604.15	23.699			604.15	21.202			604.15	23.517
604.35	28.213			604.35	30.43			604.35	22.208			604.35	23.704			604.35	21.227			604.35	23.535
604.55	28.205			604.55	30.417			604.55	22.185			604.55	23.73			604.55	21.26			604.55	23.526
604.75	28.223			604.75	30.408			604.75	22.177			604.75	23.767			604.75	21.279			604.75	23.542
604.96	28.221			604.96	30.402			604.96	22.187			604.96	23.827			604.96	21.29			604.96	23.555
605.16	28.223			605.16	30.399			605.16	22.171			605.16	23.872			605.16	21.313			605.16	23.57
605.36	28.186			605.36	30.373			605.36	22.124			605.36	23.905			605.36	21.298			605.36	23.563
605.56	28.157			605.56	30.402			605.56	22.093			605.56	23.934			605.56	21.283			605.56	23.569
605.77	28.168			605.77	30.42			605.77	22.066			605.77	23.92			605.77	21.264			605.77	23.55
605.97	28.132			605.97	30.377			605.97	22.069			605.97	23.889			605.97	21.259			605.97	23.546
606.17	28.136			606.17	30.409			606.17	22.088			606.17	23.893			606.17	21.273			606.17	23.54
606.37	28.131			606.37	30.401			606.37	22.133			606.37	23.879			606.37	21.253			606.37	23.554
606.58	28.114			606.58	30.419			606.58	22.145			606.58	23.947			606.58	21.289			606.58	23.567
606.78	28.103			606.78	30.399			606.78	22.155			606.78	23.977			606.78	21.298			606.78	23.584
606.98	28.115			606.98	30.385			606.98	22.114			606.98	24.012			606.98	21.291			606.98	23.567
607.18	28.105			607.18	30.361			607.18	22.09			607.18	24.04			607.18	21.269			607.18	23.572
607.39	28.108			607.39	30.347			607.39	22.073			607.39	24.066			607.39	21.274			607.39	23.582
607.59	28.085			607.59	30.292			607.59	22.016			607.59	24.046			607.59	21.225			607.59	23.578
607.79	28.087			607.79	30.262			607.79	21.992			607.79	24.027			607.79	21.176			607.79	23.568
607.99	28.108			607.99	30.269			607.99	22.03			607.99	24.008			607.99	21.166			607.99	23.584
608.19	28.125			608.19	30.257			608.19	22.046			608.19	23.973			608.19	21.169			608.19	23.578
608.4	28.118			608.4	30.274			608.4	22.087			608.4	23.93			608.4	21.198			608.4	23.581
608.6	28.111			608.6	30.284			608.6	22.131			608.6	23.923			608.6	21.219			608.6	23.576
608.8	28.06			608.8	30.259			608.8	22.177			608.8	23.912			608.8	21.223			608.8	23.579
609	28.067			609	30.292			609	22.169			609	23.955			609	21.232			609	23.614
609.21	28.073			609.21	30.271			609.21	22.167			609.21	23.993			609.21	21.211			609.21	23.625
609.41	28.088			609.41	30.286			609.41	22.14			609.41	24.048			609.41	21.206			609.41	23.65
609.61	28.089			609.61	30.255			609.61	22.126			609.61	24.071			609.61	21.191			609.61	23.666
609.81	28.096			609.81	30.25			609.81	22.101			609.81	24.074			609.81	21.178			609.81	23.654
610.01	28.082			610.01	30.222			610.01	22.074			610.01	24.057			610.01	21.17			610.01	23.658
610.22	28.093			610.22	30.246			610.22	22.109			610.22	24.034			610.22	21.199			610.22	23.669
610.42	28.084			610.42	30.262			610.42	22.141			610.42	23.975			610.42	21.202			610.42	23.651
610.62	28.065			610.62	30.269			610.62	22.164			610.62	23.96			610.62	21.24			610.62	23.671
610.82	28.072			610.82	30.241			610.82	22.201			610.82	23.959			610.82	21.275			610.82	23.675
611.02	28.061			611.02	30.194			611.02	22.186			611.02	24.006			611.02	21.274			611.02	23.683
611.23	28.074			611.23	30.235			611.23	22.155			611.23	24.049			611.23	21.299			611.23	23.725
611.43	28.104			611.43	30.233			611.43	22.098			611.43	24.12			611.43	21.299			611.43	23.736
611.63	28.119			611.63	30.197			611.63	22.064			611.63	24.138			611.63	21.281			611.63	23.702
611.83	28.104			611.83	30.189			611.83	22.03			611.83	24.138			611.83	21.278			611.83	23.707
612.03	28.063			612.03	30.158			612.03	21.999			612.03	24.115			612.03	21.253			612.03	23.665
612.24	28.022			612.24	30.147			612.24	21.99			612.24	24.061			612.24	21.243			612.24	23.661
612.44	28.039			612.44	30.166			612.44	22.015			612.44	24.022			612.44	21.263			612.44	23.696
612.64	28.041			612.64	30.175			612.64	22.061			612.64	23.96			612.64	21.27			612.64	23.697
612.84	28.067			612.84	30.175			612.84	22.095			612.84	23.938			612.84	21.293			612.84	23.691
613.04	28.077			613.04	30.176			613.04	22.095			613.04	23.964			613.04	21.311			613.04	23.725
613.25	28.063			613.25	30.177			613.25	22.068			613.25	23.94			613.25	21.285			613.25	23.724
613.45	28.09			613.45	30.226			613.45	22.045			613.45	23.991			613.45	21.276			613.45	23.771
613.65	28.095			613.65	30.276			613.65	22.03			613.65	24.015			613.65	21.286			613.65	23.807
613.85	28.099			613.85	30.257			613.85	21.999			613.85	24.053			613.85	21.26			613.85	23.835
614.05	28.099			614.05	30.255			614.05	21.941			614.05	24.024			614.05	21.244			614.05	23.836
614.25	28.048			614.25	30.249			614.25	21.912			614.25	24.003			614.25	21.242			614.25	23.862
614.46	28.075			614.46	30.242			614.46	21.901			614.46	23.986			614.46	21.248			614.46	23.857
614.66	28.118			614.66	30.226			614.66	21.949			614.66	23.949			614.66	21.28			614.66	23.882
614.86	28.115			614.86	30.233			614.86	22.018			614.86	23.915			614.86	21.292			614.86	23.868
615.06	28.12			615.06	30.226			615.06	22.069			615.06	23.89			615.06	21.316			615.06	23.892
615.26	28.123			615.26	30.223			615.26	22.105			615.26	23.925			615.26	21.339			615.26	23.937
615.47	28.078			615.47	30.229			615.47	22.101			615.47	23.952			615.47	21.338			615.47	23.991
615.67	28.06			615.67	30.22			615.67	22.106			615.67	23.989			615.67	21.342			615.67	24.019
615.87	28.069			615.87	30.221			615.87	22.075			615.87	24.069			615.87	21.356			615.87	24.008
616.07	28.053			616.07	30.189			616.07	22.02			616.07	24.088			616.07	21.333			616.07	23.989
616.27	28.061			616.27	30.163			616.27	21.977			616.27	24.109			616.27	21.315			616.27	23.996
616.47	28.054			616.47	30.115			616.47	21.949			616.47	24.08			616.47	21.297			616.47	23.971
616.68	28.05			616.68	30.09			616.68	21.978			616.68	24.044			616.68	21.301			616.68	23.976
616.88	28.069			616.88	30.065			616.88	22.019			616.88	24.018			616.88	21.32			616.88	23.981
617.08	28.038			617.08	30.066			617.08	22.076			617.08	23.952			617.08	21.308			617.08	23.968
617.28	28.033			617.28	30.103			617.28	22.101			617.28	23.915			617.28	21.32			617.28	23.989
617.48	28.079			617.48	30.132			617.48	22.114			617.48	23.948			617.48	21.35			617.48	24.038
617.68	28.064			617.68	30.129			617.68	22.099			617.68	24.009			617.68	21.346			617.68	24.011
617.89	28.063			617.89	30.143			617.89	22.05			617.89	24.069			617.89	21.342			617.89	23.993
618.09	28.073			618.09	30.16			618.09	22.017			618.09	24.138			618.09	21.341			618.09	23.978
618.29	28.061			618.29	30.169			618.29	21.933			618.29	24.198			618.29	21.33			618.29	23.938
618.49	28.066			618.49	30.16			618.49	21.925			618.49	24.173			618.49	21.308			618.49	23.949
618.69	28.049			618.69	30.171			618.69	21.96			618.69	24.159			618.69	21.317			618.69	23.968
618.89	28.031			618.89	30.139			618.89	21.996			618.89	24.115			618.89	21.317			618.89	23.936
619.09	28.053			619.09	30.154			619.09	22.059			619.09	24.083			619.09	21.371			619.09	23.95
619.3	28.081			619.3	30.176			619.3	22.126			619.3	24.082			619.3	21.391			619.3	24.001
619.5	28.113			619.5	30.184			619.5	22.175			619.5	24.064			619.5	21.423			619.5	23.999
619.7	28.11			619.7	30.188			619.7	22.217			619.7	24.097			619.7	21.461			619.7	24.025
619.9	28.108			619.9	30.192			619.9	22.241			619.9	24.153			619.9	21.49			619.9	24.05
620.1	28.1			620.1	30.22			620.1	22.211			620.1	24.217			620.1	21.475			620.1	24.071
620.3	28.099			620.3	30.244			620.3	22.192			620.3	24.271			620.3	21.478			620.3	24.112
620.5	28.097			620.5	30.252			620.5	22.159			620.5	24.31			620.5	21.482			620.5	24.111
620.71	28.101			620.71	30.234			620.71	22.098			620.71	24.298			620.71	21.471			620.71	24.101
620.91	28.096			620.91	30.213			620.91	22.098			620.91	24.256			620.91	21.445			620.91	24.136
621.11	28.07			621.11	30.185			621.11	22.099			621.11	24.253			621.11	21.458			621.11	24.14
621.31	28.085			621.31	30.158			621.31	22.128			621.31	24.211			621.31	21.462			621.31	24.137
621.51	28.119			621.51	30.158			621.51	22.178			621.51	24.183			621.51	21.473			621.51	24.155
621.71	28.116			621.71	30.165			621.71	22.224			621.71	24.155			621.71	21.469			621.71	24.148
621.91	28.104			621.91	30.17			621.91	22.24			621.91	24.146			621.91	21.483			621.91	24.147
622.11	28.077			622.11	30.182			622.11	22.241			622.11	24.168			622.11	21.454			622.11	24.18
622.32	28.112			622.32	30.2			622.32	22.207			622.32	24.215			622.32	21.444			622.32	24.226
622.52	28.131			622.52	30.226			622.52	22.144			622.52	24.279			622.52	21.41			622.52	24.228
622.72	28.126			622.72	30.195			622.72	22.077			622.72	24.295			622.72	21.376			622.72	24.223
622.92	28.108			622.92	30.16			622.92	22.042			622.92	24.271			622.92	21.362			622.92	24.192
623.12	28.134			623.12	30.153			623.12	22.021			623.12	24.229			623.12	21.343			623.12	24.209
623.32	28.119			623.32	30.123			623.32	22.053			623.32	24.2			623.32	21.323			623.32	24.226
623.52	28.137			623.52	30.081			623.52	22.074			623.52	24.154			623.52	21.334			623.52	24.208
623.72	28.164			623.72	30.083			623.72	22.147			623.72	24.101			623.72	21.364			623.72	24.192
623.93	28.162			623.93	30.092			623.93	22.186			623.93	24.071			623.93	21.395			623.93	24.212
624.13	28.16			624.13	30.113			624.13	22.19			624.13	24.084			624.13	21.412			624.13	24.236
624.33	28.179			624.33	30.126			624.33	22.196			624.33	24.127			624.33	21.413			624.33	24.273
624.53	28.157			624.53	30.137			624.53	22.174			624.53	24.177			624.53	21.384			624.53	24.268
624.73	28.174			624.73	30.161			624.73	22.111			624.73	24.232			624.73	21.379			624.73	24.268
624.93	28.183			624.93	30.17			624.93	22.065			624.93	24.287			624.93	21.374			624.93	24.272
625.13	28.165			625.13	30.143			625.13	22.028			625.13	24.316			625.13	21.369			625.13	24.277
625.33	28.151			625.33	30.124			625.33	21.996			625.33	24.318			625.33	21.354			625.33	24.243
625.53	28.159			625.53	30.113			625.53	21.965			625.53	24.301			625.53	21.333			625.53	24.24
625.74	28.11			625.74	30.066			625.74	21.99			625.74	24.269			625.74	21.326			625.74	24.22
625.94	28.131			625.94	30.049			625.94	22.04			625.94	24.217			625.94	21.371			625.94	24.212
626.14	28.131			626.14	30.068			626.14	22.122			626.14	24.196			626.14	21.402			626.14	24.224
626.34	28.125			626.34	30.1			626.34	22.146			626.34	24.201			626.34	21.427			626.34	24.281
626.54	28.119			626.54	30.089			626.54	22.161			626.54	24.223			626.54	21.415			626.54	24.294
626.74	28.091			626.74	30.11			626.74	22.134			626.74	24.252			626.74	21.428			626.74	24.302
626.94	28.072			626.94	30.121			626.94	22.088			626.94	24.306			626.94	21.417			626.94	24.304
627.14	28.102			627.14	30.146			627.14	22.055			627.14	24.365			627.14	21.425			627.14	24.335
627.34	28.123			627.34	30.143			627.34	22.018			627.34	24.405			627.34	21.427			627.34	24.342
627.54	28.109			627.54	30.101			627.54	21.954			627.54	24.391			627.54	21.395			627.54	24.302
627.74	28.076			627.74	30.087			627.74	21.951			627.74	24.339			627.74	21.372			627.74	24.286
627.95	28.089			627.95	30.073			627.95	21.973			627.95	24.277			627.95	21.404			627.95	24.295
628.15	28.105			628.15	30.045			628.15	22.037			628.15	24.203			628.15	21.423			628.15	24.322
628.35	28.122			628.35	30.042			628.35	22.091			628.35	24.174			628.35	21.448			628.35	24.335
628.55	28.127			628.55	30.039			628.55	22.111			628.55	24.157			628.55	21.459			628.55	24.329
628.75	28.156			628.75	30.054			628.75	22.141			628.75	24.157			628.75	21.461			628.75	24.351
628.95	28.165			628.95	30.037			628.95	22.133			628.95	24.193			628.95	21.425			628.95	24.343
629.15	28.179			629.15	30.113			629.15	22.113			629.15	24.271			629.15	21.434			629.15	24.362
629.35	28.204			629.35	30.11			629.35	22.085			629.35	24.322			629.35	21.414			629.35	24.395
629.55	28.219			629.55	30.155			629.55	22.06			629.55	24.354			629.55	21.391			629.55	24.417
629.75	28.213			629.75	30.142			629.75	21.995			629.75	24.353			629.75	21.394			629.75	24.407
629.95	28.17			629.95	30.12			629.95	21.962			629.95	24.314			629.95	21.381			629.95	24.374
630.15	28.13			630.15	30.114			630.15	21.976			630.15	24.262			630.15	21.415			630.15	24.373
630.35	28.143			630.35	30.108			630.35	21.988			630.35	24.236			630.35	21.461			630.35	24.383
630.56	28.147			630.56	30.085			630.56	22.051			630.56	24.206			630.56	21.489			630.56	24.39
630.76	28.127			630.76	30.09			630.76	22.093			630.76	24.21			630.76	21.505			630.76	24.381
630.96	28.147			630.96	30.107			630.96	22.12			630.96	24.2			630.96	21.515			630.96	24.408
631.16	28.151			631.16	30.132			631.16	22.14			631.16	24.229			631.16	21.523			631.16	24.451
631.36	28.149			631.36	30.169			631.36	22.102			631.36	24.275			631.36	21.529			631.36	24.465
631.56	28.152			631.56	30.197			631.56	22.061			631.56	24.327			631.56	21.508			631.56	24.488
631.76	28.164			631.76	30.175			631.76	22.017			631.76	24.339			631.76	21.468			631.76	24.476
631.96	28.185			631.96	30.201			631.96	21.974			631.96	24.382			631.96	21.466			631.96	24.468
632.16	28.149			632.16	30.152			632.16	21.915			632.16	24.383			632.16	21.448			632.16	24.441
632.36	28.166			632.36	30.121			632.36	21.928			632.36	24.378			632.36	21.439			632.36	24.441
632.56	28.19			632.56	30.12			632.56	21.979			632.56	24.362			632.56	21.459			632.56	24.47
632.76	28.237			632.76	30.117			632.76	22.024			632.76	24.358			632.76	21.464			632.76	24.487
632.96	28.25			632.96	30.102			632.96	22.073			632.96	24.329			632.96	21.474			632.96	24.492
633.16	28.241			633.16	30.127			633.16	22.123			633.16	24.311			633.16	21.495			633.16	24.514
633.36	28.28			633.36	30.181			633.36	22.166			633.36	24.331			633.36	21.532			633.36	24.567
633.56	28.312			633.56	30.236			633.56	22.184			633.56	24.374			633.56	21.559			633.56	24.597
633.76	28.33			633.76	30.278			633.76	22.195			633.76	24.46			633.76	21.547			633.76	24.604
633.96	28.316			633.96	30.283			633.96	22.167			633.96	24.517			633.96	21.537			633.96	24.617
634.17	28.319			634.17	30.302			634.17	22.148			634.17	24.548			634.17	21.528			634.17	24.596
634.37	28.335			634.37	30.314			634.37	22.133			634.37	24.616			634.37	21.554			634.37	24.613
634.57	28.319			634.57	30.283			634.57	22.119			634.57	24.617			634.57	21.55			634.57	24.597
634.77	28.333			634.77	30.27			634.77	22.137			634.77	24.596			634.77	21.569			634.77	24.593
634.97	28.3			634.97	30.254			634.97	22.152			634.97	24.556			634.97	21.598			634.97	24.564
635.17	28.287			635.17	30.234			635.17	22.196			635.17	24.522			635.17	21.635			635.17	24.579
635.37	28.279			635.37	30.217			635.37	22.239			635.37	24.497			635.37	21.645			635.37	24.594
635.57	28.284			635.57	30.229			635.57	22.282			635.57	24.489			635.57	21.657			635.57	24.614
635.77	28.297			635.77	30.252			635.77	22.296			635.77	24.523			635.77	21.655			635.77	24.644
635.97	28.298			635.97	30.264			635.97	22.28			635.97	24.544			635.97	21.645			635.97	24.636
636.17	28.272			636.17	30.245			636.17	22.23			636.17	24.542			636.17	21.601			636.17	24.647
636.37	28.282			636.37	30.286			636.37	22.191			636.37	24.554			636.37	21.575			636.37	24.686
636.57	28.308			636.57	30.307			636.57	22.173			636.57	24.575			636.57	21.56			636.57	24.682
636.77	28.312			636.77	30.291			636.77	22.14			636.77	24.584			636.77	21.579			636.77	24.706
636.97	28.273			636.97	30.281			636.97	22.109			636.97	24.543			636.97	21.572			636.97	24.682
637.17	28.277			637.17	30.258			637.17	22.138			637.17	24.494			637.17	21.568			637.17	24.714
637.37	28.286			637.37	30.252			637.37	22.179			637.37	24.471			637.37	21.617			637.37	24.737
637.57	28.298			637.57	30.248			637.57	22.239			637.57	24.429			637.57	21.63			637.57	24.762
637.77	28.334			637.77	30.273			637.77	22.282			637.77	24.449			637.77	21.647			637.77	24.784
637.97	28.348			637.97	30.292			637.97	22.331			637.97	24.459			637.97	21.689			637.97	24.807
638.17	28.356			638.17	30.327			638.17	22.344			638.17	24.478			638.17	21.705			638.17	24.816
638.37	28.389			638.37	30.345			638.37	22.327			638.37	24.497			638.37	21.692			638.37	24.832
638.57	28.388			638.57	30.353			638.57	22.303			638.57	24.537			638.57	21.649			638.57	24.856
638.77	28.39			638.77	30.367			638.77	22.269			638.77	24.577			638.77	21.617			638.77	24.821
638.97	28.392			638.97	30.355			638.97	22.2			638.97	24.598			638.97	21.593			638.97	24.821
639.17	28.387			639.17	30.345			639.17	22.157			639.17	24.604			639.17	21.595			639.17	24.834
639.37	28.358			639.37	30.337			639.37	22.136			639.37	24.601			639.37	21.602			639.37	24.824
639.57	28.374			639.57	30.3			639.57	22.13			639.57	24.563			639.57	21.598			639.57	24.823
639.77	28.36			639.77	30.278			639.77	22.146			639.77	24.504			639.77	21.616			639.77	24.787
639.97	28.349			639.97	30.238			639.97	22.163			639.97	24.444			639.97	21.598			639.97	24.789
640.17	28.348			640.17	30.224			640.17	22.173			640.17	24.424			640.17	21.591			640.17	24.78
640.37	28.339			640.37	30.217			640.37	22.203			640.37	24.404			640.37	21.603			640.37	24.783
640.57	28.321			640.57	30.228			640.57	22.209			640.57	24.415			640.57	21.555			640.57	24.791
640.77	28.359			640.77	30.258			640.77	22.211			640.77	24.428			640.77	21.531			640.77	24.802
640.97	28.387			640.97	30.278			640.97	22.218			640.97	24.474			640.97	21.542			640.97	24.807
641.17	28.42			641.17	30.318			641.17	22.175			641.17	24.524			641.17	21.558			641.17	24.795
641.37	28.431			641.37	30.335			641.37	22.153			641.37	24.531			641.37	21.578			641.37	24.809
641.57	28.443			641.57	30.346			641.57	22.152			641.57	24.551			641.57	21.614			641.57	24.784
641.77	28.465			641.77	30.335			641.77	22.154			641.77	24.535			641.77	21.605			641.77	24.758
641.97	28.488			641.97	30.299			641.97	22.136			641.97	24.489			641.97	21.602			641.97	24.773
642.17	28.485			642.17	30.295			642.17	22.155			642.17	24.465			642.17	21.658			642.17	24.796
642.37	28.473			642.37	30.287			642.37	22.171			642.37	24.428			642.37	21.659			642.37	24.812
642.57	28.494			642.57	30.327			642.57	22.21			642.57	24.431			642.57	21.689			642.57	24.819
642.77	28.506			642.77	30.351			642.77	22.225			642.77	24.439			642.77	21.719			642.77	24.846
642.97	28.528			642.97	30.361			642.97	22.211			642.97	24.456			642.97	21.711			642.97	24.875
643.17	28.566			643.17	30.37			643.17	22.207			643.17	24.46			643.17	21.726			643.17	24.881
643.37	28.579			643.37	30.378			643.37	22.193			643.37	24.518			643.37	21.722			643.37	24.904
643.57	28.567			643.57	30.369			643.57	22.15			643.57	24.525			643.57	21.709			643.57	24.903
643.77	28.585			643.77	30.359			643.77	22.139			643.77	24.511			643.77	21.701			643.77	24.915
643.97	28.615			643.97	30.335			643.97	22.137			643.97	24.535			643.97	21.711			643.97	24.926
644.17	28.607			644.17	30.306			644.17	22.112			644.17	24.489			644.17	21.703			644.17	24.912
644.37	28.599			644.37	30.292			644.37	22.12			644.37	24.499			644.37	21.725			644.37	24.936
644.57	28.59			644.57	30.291			644.57	22.181			644.57	24.503			644.57	21.759			644.57	24.919
644.77	28.589			644.77	30.288			644.77	22.218			644.77	24.504			644.77	21.74			644.77	24.926
644.97	28.61			644.97	30.324			644.97	22.275			644.97	24.529			644.97	21.77			644.97	24.954
645.17	28.614			645.17	30.354			645.17	22.297			645.17	24.552			645.17	21.785			645.17	24.986
645.37	28.611			645.37	30.364			645.37	22.299			645.37	24.551			645.37	21.776			645.37	24.985
645.57	28.598			645.57	30.392			645.57	22.277			645.57	24.554			645.57	21.765			645.57	24.981
645.77	28.602			645.77	30.423			645.77	22.244			645.77	24.575			645.77	21.765			645.77	24.995
645.97	28.609			645.97	30.444			645.97	22.183			645.97	24.59			645.97	21.757			645.97	24.989
646.16	28.623			646.16	30.453			646.16	22.139			646.16	24.599			646.16	21.717			646.16	24.997
646.36	28.584			646.36	30.429			646.36	22.114			646.36	24.618			646.36	21.694			646.36	24.981
646.56	28.541			646.56	30.45			646.56	22.088			646.56	24.62			646.56	21.693			646.56	24.975
646.76	28.495			646.76	30.391			646.76	22.108			646.76	24.608			646.76	21.689			646.76	24.97
646.96	28.467			646.96	30.377			646.96	22.124			646.96	24.567			646.96	21.708			646.96	24.978
647.16	28.468			647.16	30.381			647.16	22.13			647.16	24.557			647.16	21.706			647.16	24.997
647.36	28.476			647.36	30.37			647.36	22.136			647.36	24.527			647.36	21.737			647.36	25.006
647.56	28.455			647.56	30.349			647.56	22.127			647.56	24.517			647.56	21.744			647.56	24.986
647.76	28.45			647.76	30.305			647.76	22.117			647.76	24.489			647.76	21.732			647.76	24.972
647.96	28.466			647.96	30.327			647.96	22.143			647.96	24.51			647.96	21.734			647.96	25.01
648.16	28.501			648.16	30.349			648.16	22.175			648.16	24.539			648.16	21.742			648.16	25.015
648.36	28.518			648.36	30.365			648.36	22.181			648.36	24.574			648.36	21.736			648.36	25.017
648.56	28.527			648.56	30.351			648.56	22.197			648.56	24.573			648.56	21.723			648.56	25.02
648.76	28.549			648.76	30.375			648.76	22.217			648.76	24.594			648.76	21.76			648.76	25.027
648.96	28.592			648.96	30.393			648.96	22.258			648.96	24.608			648.96	21.795			648.96	25.051
649.16	28.608			649.16	30.372			649.16	22.301			649.16	24.629			649.16	21.802			649.16	25.059
649.36	28.624			649.36	30.384			649.36	22.309			649.36	24.625			649.36	21.835			649.36	25.075
649.56	28.598			649.56	30.365			649.56	22.32			649.56	24.609			649.56	21.845			649.56	25.066
649.75	28.6			649.75	30.402			649.75	22.354			649.75	24.601			649.75	21.858			649.75	25.102
649.95	28.58			649.95	30.377			649.95	22.379			649.95	24.613			649.95	21.857			649.95	25.11
650.15	28.597			650.15	30.404			650.15	22.415			650.15	24.635			650.15	21.871			650.15	25.128
650.35	28.59			650.35	30.419			650.35	22.43			650.35	24.653			650.35	21.853			650.35	25.119
650.55	28.643			650.55	30.424			650.55	22.427			650.55	24.689			650.55	21.845			650.55	25.129
650.75	28.631			650.75	30.407			650.75	22.421			650.75	24.698			650.75	21.811			650.75	25.135
650.95	28.648			650.95	30.417			650.95	22.397			650.95	24.729			650.95	21.79			650.95	25.144
651.15	28.642			651.15	30.423			651.15	22.395			651.15	24.764			651.15	21.808			651.15	25.139
651.35	28.643			651.35	30.414			651.35	22.368			651.35	24.788			651.35	21.797			651.35	25.118
651.55	28.605			651.55	30.424			651.55	22.313			651.55	24.773			651.55	21.789			651.55	25.126
651.75	28.607			651.75	30.432			651.75	22.29			651.75	24.744			651.75	21.806			651.75	25.13
651.95	28.587			651.95	30.421			651.95	22.308			651.95	24.738			651.95	21.819			651.95	25.116
652.15	28.589			652.15	30.432			652.15	22.35			652.15	24.763			652.15	21.828			652.15	25.146
652.34	28.564			652.34	30.379			652.34	22.347			652.34	24.74			652.34	21.84			652.34	25.125
652.54	28.56			652.54	30.405			652.54	22.353			652.54	24.735			652.54	21.829			652.54	25.112
652.74	28.534			652.74	30.389			652.74	22.331			652.74	24.74			652.74	21.787			652.74	25.113
652.94	28.551			652.94	30.411			652.94	22.29			652.94	24.741			652.94	21.76			652.94	25.123
653.14	28.52			653.14	30.411			653.14	22.272			653.14	24.772			653.14	21.75			653.14	25.121
653.34	28.533			653.34	30.419			653.34	22.226			653.34	24.794			653.34	21.754			653.34	25.125
653.54	28.522			653.54	30.428			653.54	22.22			653.54	24.785			653.54	21.756			653.54	25.127
653.74	28.54			653.74	30.427			653.74	22.204			653.74	24.778			653.74	21.74			653.74	25.146
653.94	28.506			653.94	30.418			653.94	22.206			653.94	24.752			653.94	21.732			653.94	25.173
654.14	28.488			654.14	30.412			654.14	22.218			654.14	24.749			654.14	21.744			654.14	25.167
654.33	28.485			654.33	30.383			654.33	22.229			654.33	24.741			654.33	21.713			654.33	25.152
654.53	28.476			654.53	30.417			654.53	22.233			654.53	24.728			654.53	21.698			654.53	25.167
654.73	28.481			654.73	30.411			654.73	22.217			654.73	24.719			654.73	21.686			654.73	25.155
654.93	28.504			654.93	30.439			654.93	22.211			654.93	24.74			654.93	21.671			654.93	25.173
655.13	28.518			655.13	30.448			655.13	22.219			655.13	24.761			655.13	21.668			655.13	25.208
655.33	28.548			655.33	30.449			655.33	22.225			655.33	24.774			655.33	21.655			655.33	25.23
655.53	28.55			655.53	30.458			655.53	22.242			655.53	24.81			655.53	21.666			655.53	25.244
655.73	28.573			655.73	30.475			655.73	22.243			655.73	24.835			655.73	21.668			655.73	25.263
655.93	28.608			655.93	30.503			655.93	22.255			655.93	24.836			655.93	21.681			655.93	25.246
656.12	28.616			656.12	30.489			656.12	22.254			656.12	24.849			656.12	21.693			656.12	25.251
656.32	28.612			656.32	30.497			656.32	22.26			656.32	24.854			656.32	21.714			656.32	25.254
656.52	28.634			656.52	30.517			656.52	22.273			656.52	24.85			656.52	21.738			656.52	25.256
656.72	28.647			656.72	30.505			656.72	22.293			656.72	24.862			656.72	21.744			656.72	25.308
656.92	28.647			656.92	30.528			656.92	22.313			656.92	24.872			656.92	21.781			656.92	25.341
657.12	28.69			657.12	30.537			657.12	22.325			657.12	24.886			657.12	21.792			657.12	25.385
657.32	28.708			657.32	30.576			657.32	22.352			657.32	24.872			657.32	21.796			657.32	25.416
657.52	28.715			657.52	30.583			657.52	22.392			657.52	24.885			657.52	21.809			657.52	25.416
657.72	28.716			657.72	30.609			657.72	22.411			657.72	24.894			657.72	21.823			657.72	25.427
657.91	28.725			657.91	30.642			657.91	22.405			657.91	24.917			657.91	21.847			657.91	25.428
658.11	28.724			658.11	30.652			658.11	22.398			658.11	24.905			658.11	21.866			658.11	25.436
658.31	28.724			658.31	30.666			658.31	22.399			658.31	24.869			658.31	21.841			658.31	25.416
658.51	28.691			658.51	30.635			658.51	22.385			658.51	24.903			658.51	21.805			658.51	25.422
658.71	28.687			658.71	30.63			658.71	22.39			658.71	24.883			658.71	21.778			658.71	25.402
658.91	28.662			658.91	30.612			658.91	22.373			658.91	24.863			658.91	21.782			658.91	25.413
659.11	28.634			659.11	30.569			659.11	22.355			659.11	24.858			659.11	21.762			659.11	25.388
659.3	28.635			659.3	30.56			659.3	22.358			659.3	24.826			659.3	21.755			659.3	25.353
659.5	28.64			659.5	30.6			659.5	22.365			659.5	24.818			659.5	21.771			659.5	25.372
659.7	28.623			659.7	30.584			659.7	22.373			659.7	24.806			659.7	21.767			659.7	25.349
659.9	28.632			659.9	30.558			659.9	22.378			659.9	24.806			659.9	21.779			659.9	25.339
660.1	28.663			660.1	30.57			660.1	22.378			660.1	24.803			660.1	21.786			660.1	25.365
660.3	28.689			660.3	30.58			660.3	22.38			660.3	24.82			660.3	21.777			660.3	25.364
660.5	28.726			660.5	30.59			660.5	22.386			660.5	24.808			660.5	21.795			660.5	25.396
660.69	28.735			660.69	30.589			660.69	22.388			660.69	24.846			660.69	21.787			660.69	25.405
660.89	28.765			660.89	30.599			660.89	22.375			660.89	24.872			660.89	21.808			660.89	25.422
661.09	28.789			661.09	30.631			661.09	22.362			661.09	24.844			661.09	21.813			661.09	25.438
661.29	28.789			661.29	30.62			661.29	22.357			661.29	24.864			661.29	21.831			661.29	25.467
661.49	28.802			661.49	30.609			661.49	22.362			661.49	24.869			661.49	21.805			661.49	25.45
661.69	28.794			661.69	30.636			661.69	22.389			661.69	24.868			661.69	21.822			661.69	25.47
661.89	28.812			661.89	30.654			661.89	22.419			661.89	24.881			661.89	21.838			661.89	25.479
662.08	28.826			662.08	30.637			662.08	22.444			662.08	24.883			662.08	21.84			662.08	25.491
662.28	28.821			662.28	30.645			662.28	22.454			662.28	24.885			662.28	21.855			662.28	25.517
662.48	28.814			662.48	30.663			662.48	22.464			662.48	24.869			662.48	21.87			662.48	25.525
662.68	28.787			662.68	30.68			662.68	22.452			662.68	24.893			662.68	21.866			662.68	25.5
662.88	28.787			662.88	30.671			662.88	22.432			662.88	24.863			662.88	21.855			662.88	25.515
663.08	28.75			663.08	30.667			663.08	22.403			663.08	24.878			663.08	21.835			663.08	25.503
663.27	28.781			663.27	30.666			663.27	22.392			663.27	24.872			663.27	21.828			663.27	25.497
663.47	28.754			663.47	30.644			663.47	22.387			663.47	24.86			663.47	21.831			663.47	25.499
663.67	28.735			663.67	30.632			663.67	22.408			663.67	24.855			663.67	21.84			663.67	25.498
663.87	28.735			663.87	30.648			663.87	22.381			663.87	24.855			663.87	21.84			663.87	25.483
664.07	28.726			664.07	30.637			664.07	22.409			664.07	24.828			664.07	21.855			664.07	25.466
664.27	28.732			664.27	30.641			664.27	22.414			664.27	24.824			664.27	21.861			664.27	25.461
664.46	28.693			664.46	30.612			664.46	22.384			664.46	24.786			664.46	21.844			664.46	25.446
664.66	28.648			664.66	30.567			664.66	22.374			664.66	24.769			664.66	21.819			664.66	25.432
664.86	28.655			664.86	30.552			664.86	22.348			664.86	24.769			664.86	21.811			664.86	25.431
665.06	28.667			665.06	30.553			665.06	22.345			665.06	24.792			665.06	21.802			665.06	25.429
665.26	28.672			665.26	30.521			665.26	22.344			665.26	24.801			665.26	21.789			665.26	25.451
665.45	28.661			665.45	30.521			665.45	22.352			665.45	24.815			665.45	21.789			665.45	25.423
665.65	28.68			665.65	30.488			665.65	22.368			665.65	24.808			665.65	21.779			665.65	25.4
665.85	28.658			665.85	30.465			665.85	22.364			665.85	24.816			665.85	21.77			665.85	25.396
666.05	28.661			666.05	30.455			666.05	22.365			666.05	24.837			666.05	21.743			666.05	25.385
666.25	28.636			666.25	30.43			666.25	22.332			666.25	24.83			666.25	21.73			666.25	25.397
666.45	28.636			666.45	30.418			666.45	22.347			666.45	24.812			666.45	21.725			666.45	25.42
666.64	28.642			666.64	30.434			666.64	22.325			666.64	24.815			666.64	21.708			666.64	25.447
666.84	28.628			666.84	30.42			666.84	22.344			666.84	24.81			666.84	21.716			666.84	25.479
667.04	28.651			667.04	30.427			667.04	22.342			667.04	24.819			667.04	21.713			667.04	25.476
667.24	28.69			667.24	30.459			667.24	22.346			667.24	24.83			667.24	21.745			667.24	25.46
667.44	28.705			667.44	30.46			667.44	22.36			667.44	24.834			667.44	21.76			667.44	25.451
667.63	28.69			667.63	30.442			667.63	22.352			667.63	24.845			667.63	21.762			667.63	25.472
667.83	28.678			667.83	30.469			667.83	22.334			667.83	24.834			667.83	21.772			667.83	25.498
668.03	28.696			668.03	30.473			668.03	22.335			668.03	24.886			668.03	21.771			668.03	25.506
668.23	28.719			668.23	30.493			668.23	22.325			668.23	24.902			668.23	21.793			668.23	25.521
668.43	28.72			668.43	30.513			668.43	22.337			668.43	24.927			668.43	21.804			668.43	25.511
668.62	28.727			668.62	30.501			668.62	22.332			668.62	24.91			668.62	21.82			668.62	25.504
668.82	28.753			668.82	30.489			668.82	22.35			668.82	24.913			668.82	21.839			668.82	25.479
669.02	28.731			669.02	30.461			669.02	22.338			669.02	24.907			669.02	21.838			669.02	25.438
669.22	28.727			669.22	30.44			669.22	22.33			669.22	24.909			669.22	21.865			669.22	25.413
669.42	28.718			669.42	30.424			669.42	22.295			669.42	24.896			669.42	21.83			669.42	25.376
669.61	28.696			669.61	30.437			669.61	22.305			669.61	24.891			669.61	21.821			669.61	25.392
669.81	28.695			669.81	30.438			669.81	22.297			669.81	24.877			669.81	21.787			669.81	25.399
670.01	28.689			670.01	30.439			670.01	22.314			670.01	24.912			670.01	21.772			670.01	25.414
670.21	28.686			670.21	30.477			670.21	22.319			670.21	24.902			670.21	21.749			670.21	25.398
670.4	28.739			670.4	30.5			670.4	22.361			670.4	24.908			670.4	21.736			670.4	25.371
670.6	28.731			670.6	30.482			670.6	22.342			670.6	24.891			670.6	21.729			670.6	25.381
670.8	28.712			670.8	30.465			670.8	22.359			670.8	24.906			670.8	21.713			670.8	25.388
671	28.747			671	30.459			671	22.347			671	24.915			671	21.707			671	25.406
671.2	28.731			671.2	30.457			671.2	22.341			671.2	24.947			671.2	21.71			671.2	25.421
671.39	28.721			671.39	30.45			671.39	22.353			671.39	24.972			671.39	21.69			671.39	25.446
671.59	28.745			671.59	30.459			671.59	22.362			671.59	24.986			671.59	21.686			671.59	25.455
671.79	28.745			671.79	30.453			671.79	22.353			671.79	24.977			671.79	21.657			671.79	25.464
671.99	28.789			671.99	30.463			671.99	22.365			671.99	24.977			671.99	21.663			671.99	25.479
672.18	28.824			672.18	30.46			672.18	22.387			672.18	24.988			672.18	21.683			672.18	25.482
672.38	28.833			672.38	30.465			672.38	22.394			672.38	24.996			672.38	21.691			672.38	25.489
672.58	28.846			672.58	30.508			672.58	22.424			672.58	24.974			672.58	21.684			672.58	25.491
672.78	28.86			672.78	30.486			672.78	22.435			672.78	24.976			672.78	21.694			672.78	25.502
672.98	28.832			672.98	30.456			672.98	22.419			672.98	24.97			672.98	21.71			672.98	25.511
673.17	28.82			673.17	30.456			673.17	22.429			673.17	24.97			673.17	21.704			673.17	25.485
673.37	28.844			673.37	30.5			673.37	22.434			673.37	25.007			673.37	21.702			673.37	25.497
673.57	28.819			673.57	30.483			673.57	22.455			673.57	24.999			673.57	21.676			673.57	25.497
673.77	28.835			673.77	30.505			673.77	22.46			673.77	25.002			673.77	21.669			673.77	25.491
673.96	28.86			673.96	30.538			673.96	22.444			673.96	25.017			673.96	21.663			673.96	25.48
674.16	28.87			674.16	30.547			674.16	22.461			674.16	25.027			674.16	21.671			674.16	25.484
674.36	28.888			674.36	30.57			674.36	22.488			674.36	25.051			674.36	21.695			674.36	25.49
674.56	28.907			674.56	30.589			674.56	22.506			674.56	25.074			674.56	21.716			674.56	25.5
674.75	28.931			674.75	30.612			674.75	22.523			674.75	25.079			674.75	21.727			674.75	25.531
674.95	28.917			674.95	30.615			674.95	22.537			674.95	25.096			674.95	21.746			674.95	25.517
675.15	28.924			675.15	30.622			675.15	22.52			675.15	25.093			675.15	21.748			675.15	25.53
675.35	28.929			675.35	30.661			675.35	22.503			675.35	25.091			675.35	21.741			675.35	25.541
675.54	28.942			675.54	30.662			675.54	22.517			675.54	25.1			675.54	21.73			675.54	25.572
675.74	28.965			675.74	30.682			675.74	22.536			675.74	25.085			675.74	21.748			675.74	25.603
675.94	28.961			675.94	30.711			675.94	22.537			675.94	25.046			675.94	21.762			675.94	25.604
676.14	28.956			676.14	30.741			676.14	22.53			676.14	25.045			676.14	21.804			676.14	25.631
676.33	28.95			676.33	30.711			676.33	22.517			676.33	25.027			676.33	21.787			676.33	25.64
676.53	28.98			676.53	30.685			676.53	22.52			676.53	25.047			676.53	21.796			676.53	25.637
676.73	28.991			676.73	30.684			676.73	22.537			676.73	25.075			676.73	21.814			676.73	25.657
676.92	29.012			676.92	30.677			676.92	22.545			676.92	25.095			676.92	21.807			676.92	25.684
677.12	28.989			677.12	30.646			677.12	22.531			677.12	25.097			677.12	21.797			677.12	25.689
677.32	29.002			677.32	30.621			677.32	22.519			677.32	25.104			677.32	21.789			677.32	25.663
677.52	29.022			677.52	30.624			677.52	22.526			677.52	25.091			677.52	21.777			677.52	25.702
677.71	29.025			677.71	30.611			677.71	22.528			677.71	25.076			677.71	21.797			677.71	25.692
677.91	29.049			677.91	30.6			677.91	22.542			677.91	25.052			677.91	21.804			677.91	25.685
678.11	29.039			678.11	30.605			678.11	22.535			678.11	25.008			678.11	21.784			678.11	25.658
678.31	29.028			678.31	30.616			678.31	22.537			678.31	25.01			678.31	21.786			678.31	25.668
678.5	29.023			678.5	30.577			678.5	22.554			678.5	24.994			678.5	21.775			678.5	25.675
678.7	29.056			678.7	30.584			678.7	22.552			678.7	24.991			678.7	21.749			678.7	25.669
678.9	29.099			678.9	30.616			678.9	22.579			678.9	24.998			678.9	21.788			678.9	25.669
679.09	29.075			679.09	30.608			679.09	22.581			679.09	24.974			679.09	21.784			679.09	25.667
679.29	29.078			679.29	30.568			679.29	22.571			679.29	24.968			679.29	21.765			679.29	25.663
679.49	29.077			679.49	30.544			679.49	22.537			679.49	24.942			679.49	21.77			679.49	25.638
679.69	29.068			679.69	30.533			679.69	22.516			679.69	24.941			679.69	21.748			679.69	25.616
679.88	29.051			679.88	30.532			679.88	22.513			679.88	24.933			679.88	21.752			679.88	25.608
680.08	29.026			680.08	30.511			680.08	22.464			680.08	24.91			680.08	21.728			680.08	25.574
680.28	29.015			680.28	30.519			680.28	22.446			680.28	24.893			680.28	21.716			680.28	25.578
680.47	28.992			680.47	30.495			680.47	22.431			680.47	24.899			680.47	21.701			680.47	25.579
680.67	29.001			680.67	30.496			680.67	22.429			680.67	24.907			680.67	21.718			680.67	25.584
680.87	29.006			680.87	30.492			680.87	22.425			680.87	24.892			680.87	21.733			680.87	25.608
681.07	29.006			681.07	30.498			681.07	22.406			681.07	24.889			681.07	21.754			681.07	25.615
681.26	29.022			681.26	30.533			681.26	22.439			681.26	24.879			681.26	21.787			681.26	25.647
681.46	29.007			681.46	30.536			681.46	22.448			681.46	24.902			681.46	21.786			681.46	25.668
681.66	29.023			681.66	30.591			681.66	22.465			681.66	24.937			681.66	21.828			681.66	25.7
681.85	29.056			681.85	30.63			681.85	22.456			681.85	24.944			681.85	21.845			681.85	25.703
682.05	29.063			682.05	30.67			682.05	22.48			682.05	24.987			682.05	21.822			682.05	25.725
682.25	29.107			682.25	30.682			682.25	22.513			682.25	24.997			682.25	21.835			682.25	25.747
682.44	29.082			682.44	30.654			682.44	22.477			682.44	25.025			682.44	21.803			682.44	25.736
682.64	29.102			682.64	30.648			682.64	22.503			682.64	25.064			682.64	21.79			682.64	25.748
682.84	29.11			682.84	30.624			682.84	22.488			682.84	25.108			682.84	21.778			682.84	25.751
683.03	29.104			683.03	30.631			683.03	22.483			683.03	25.138			683.03	21.798			683.03	25.755
683.23	29.064			683.23	30.648			683.23	22.479			683.23	25.119			683.23	21.776			683.23	25.725
683.43	29.038			683.43	30.667			683.43	22.469			683.43	25.084			683.43	21.751			683.43	25.705
683.63	29.003			683.63	30.673			683.63	22.465			683.63	25.057			683.63	21.719			683.63	25.672
683.82	28.943			683.82	30.659			683.82	22.469			683.82	25.02			683.82	21.706			683.82	25.648
684.02	28.944			684.02	30.675			684.02	22.475			684.02	24.983			684.02	21.7			684.02	25.659
684.22	28.945			684.22	30.647			684.22	22.474			684.22	24.968			684.22	21.687			684.22	25.66
684.41	28.927			684.41	30.646			684.41	22.499			684.41	24.969			684.41	21.667			684.41	25.685
684.61	28.925			684.61	30.619			684.61	22.525			684.61	24.993			684.61	21.666			684.61	25.69
684.81	28.932			684.81	30.617			684.81	22.513			684.81	25.019			684.81	21.642			684.81	25.671
685	28.986			685	30.637			685	22.519			685	25.067			685	21.657			685	25.707
685.2	29.014			685.2	30.647			685.2	22.473			685.2	25.108			685.2	21.667			685.2	25.699
685.4	29.03			685.4	30.632			685.4	22.46			685.4	25.137			685.4	21.681			685.4	25.691
685.59	29.041			685.59	30.595			685.59	22.466			685.59	25.119			685.59	21.645			685.59	25.667
685.79	29.074			685.79	30.567			685.79	22.46			685.79	25.168			685.79	21.665			685.79	25.694
685.99	29.076			685.99	30.566			685.99	22.455			685.99	25.183			685.99	21.668			685.99	25.684
686.18	29.066			686.18	30.586			686.18	22.443			686.18	25.169			686.18	21.687			686.18	25.686
686.38	29.064			686.38	30.592			686.38	22.455			686.38	25.144			686.38	21.706			686.38	25.696
686.58	29.028			686.58	30.606			686.58	22.467			686.58	25.123			686.58	21.717			686.58	25.671
686.77	29.007			686.77	30.645			686.77	22.493			686.77	25.087			686.77	21.733			686.77	25.693
686.97	29.016			686.97	30.679			686.97	22.521			686.97	25.052			686.97	21.738			686.97	25.713
687.17	29.042			687.17	30.705			687.17	22.534			687.17	25.038			687.17	21.768			687.17	25.731
687.36	29.077			687.36	30.713			687.36	22.559			687.36	25.084			687.36	21.777			687.36	25.756
687.56	29.114			687.56	30.719			687.56	22.58			687.56	25.11			687.56	21.78			687.56	25.762
687.76	29.146			687.76	30.749			687.76	22.61			687.76	25.174			687.76	21.784			687.76	25.79
687.95	29.16			687.95	30.767			687.95	22.601			687.95	25.225			687.95	21.746			687.95	25.795
688.15	29.192			688.15	30.799			688.15	22.552			688.15	25.291			688.15	21.749			688.15	25.801
688.35	29.185			688.35	30.794			688.35	22.522			688.35	25.315			688.35	21.745			688.35	25.791
688.54	29.2			688.54	30.795			688.54	22.51			688.54	25.328			688.54	21.764			688.54	25.798
688.74	29.205			688.74	30.777			688.74	22.513			688.74	25.342			688.74	21.784			688.74	25.813
688.93	29.192			688.93	30.765			688.93	22.527			688.93	25.37			688.93	21.802			688.93	25.837
689.13	29.166			689.13	30.766			689.13	22.556			689.13	25.328			689.13	21.81			689.13	25.867
689.33	29.139			689.33	30.755			689.33	22.58			689.33	25.273			689.33	21.81			689.33	25.872
689.52	29.123			689.52	30.755			689.52	22.602			689.52	25.253			689.52	21.85			689.52	25.848
689.72	29.122			689.72	30.773			689.72	22.624			689.72	25.211			689.72	21.847			689.72	25.832
689.92	29.131			689.92	30.826			689.92	22.672			689.92	25.197			689.92	21.889			689.92	25.855
690.11	29.13			690.11	30.851			690.11	22.673			690.11	25.181			690.11	21.884			690.11	25.85
690.31	29.164			690.31	30.829			690.31	22.671			690.31	25.148			690.31	21.877			690.31	25.857
690.51	29.209			690.51	30.818			690.51	22.649			690.51	25.148			690.51	21.87			690.51	25.848
690.7	29.259			690.7	30.814			690.7	22.646			690.7	25.192			690.7	21.867			690.7	25.875
690.9	29.297			690.9	30.836			690.9	22.608			690.9	25.228			690.9	21.85			690.9	25.883
691.09	29.33			691.09	30.828			691.09	22.59			691.09	25.317			691.09	21.82			691.09	25.875
691.29	29.303			691.29	30.797			691.29	22.566			691.29	25.338			691.29	21.795			691.29	25.884
691.49	29.3			691.49	30.774			691.49	22.512			691.49	25.299			691.49	21.778			691.49	25.837
691.68	29.265			691.68	30.752			691.68	22.476			691.68	25.295			691.68	21.773			691.68	25.83
691.88	29.253			691.88	30.747			691.88	22.484			691.88	25.294			691.88	21.797			691.88	25.815
692.08	29.224			692.08	30.77			692.08	22.489			692.08	25.263			692.08	21.807			692.08	25.841
692.27	29.184			692.27	30.784			692.27	22.501			692.27	25.209			692.27	21.816			692.27	25.864
692.47	29.137			692.47	30.799			692.47	22.489			692.47	25.12			692.47	21.8			692.47	25.856
692.66	29.144			692.66	30.799			692.66	22.529			692.66	25.082			692.66	21.804			692.66	25.868
692.86	29.139			692.86	30.812			692.86	22.552			692.86	25.051			692.86	21.795			692.86	25.854
693.06	29.172			693.06	30.849			693.06	22.582			693.06	25.082			693.06	21.808			693.06	25.874
693.25	29.174			693.25	30.853			693.25	22.584			693.25	25.107			693.25	21.817			693.25	25.862
693.45	29.22			693.45	30.844			693.45	22.572			693.45	25.139			693.45	21.805			693.45	25.849
693.65	29.218			693.65	30.833			693.65	22.505			693.65	25.127			693.65	21.783			693.65	25.826
693.84	29.235			693.84	30.823			693.84	22.46			693.84	25.164			693.84	21.768			693.84	25.783
694.04	29.229			694.04	30.807			694.04	22.442			694.04	25.218			694.04	21.778			694.04	25.8
694.23	29.23			694.23	30.774			694.23	22.429			694.23	25.241			694.23	21.795			694.23	25.784
694.43	29.186			694.43	30.745			694.43	22.412			694.43	25.204			694.43	21.787			694.43	25.784
694.63	29.119			694.63	30.697			694.63	22.368			694.63	25.137			694.63	21.778			694.63	25.751
694.82	29.061			694.82	30.695			694.82	22.399			694.82	25.106			694.82	21.808			694.82	25.763
695.02	29.02			695.02	30.677			695.02	22.405			695.02	25.064			695.02	21.817			695.02	25.791
695.21	28.983			695.21	30.685			695.21	22.427			695.21	25.012			695.21	21.809			695.21	25.78
695.41	28.957			695.41	30.707			695.41	22.489			695.41	24.992			695.41	21.801			695.41	25.826
695.61	28.966			695.61	30.741			695.61	22.539			695.61	24.954			695.61	21.791			695.61	25.838
695.8	29.018			695.8	30.764			695.8	22.577			695.8	24.959			695.8	21.768			695.8	25.852
696	29.023			696	30.788			696	22.593			696	25.002			696	21.741			696	25.872
696.19	29.097			696.19	30.786			696.19	22.622			696.19	25.087			696.19	21.738			696.19	25.899
696.39	29.168			696.39	30.788			696.39	22.611			696.39	25.164			696.39	21.721			696.39	25.926
696.59	29.194			696.59	30.784			696.59	22.571			696.59	25.243			696.59	21.685			696.59	25.905
696.78	29.215			696.78	30.772			696.78	22.513			696.78	25.323			696.78	21.658			696.78	25.906
696.98	29.222			696.98	30.762			696.98	22.457			696.98	25.386			696.98	21.655			696.98	25.918
697.17	29.199			697.17	30.778			697.17	22.463			697.17	25.443			697.17	21.684			697.17	25.968
697.37	29.19			697.37	30.79			697.37	22.455			697.37	25.461			697.37	21.699			697.37	25.97
697.56	29.173			697.56	30.802			697.56	22.504			697.56	25.463			697.56	21.73			697.56	25.957
697.76	29.133			697.76	30.821			697.76	22.529			697.76	25.429			697.76	21.778			697.76	25.996
697.96	29.129			697.96	30.835			697.96	22.563			697.96	25.384			697.96	21.822			697.96	26.003
698.15	29.113			698.15	30.864			698.15	22.616			698.15	25.351			698.15	21.871			698.15	26.028
698.35	29.099			698.35	30.914			698.35	22.652			698.35	25.287			698.35	21.873			698.35	26.064
698.54	29.144			698.54	30.947			698.54	22.71			698.54	25.264			698.54	21.893			698.54	26.096
698.74	29.117			698.74	30.965			698.74	22.738			698.74	25.228			698.74	21.876			698.74	26.099
698.93	29.152			698.93	30.983			698.93	22.737			698.93	25.239			698.93	21.855			698.93	26.104
699.13	29.205			699.13	30.98			699.13	22.719			699.13	25.278			699.13	21.842			699.13	26.1
699.33	29.255			699.33	30.971			699.33	22.691			699.33	25.324			699.33	21.821			699.33	26.086
699.52	29.302			699.52	30.942			699.52	22.64			699.52	25.411			699.52	21.816			699.52	26.086
699.72	29.313			699.72	30.893			699.72	22.588			699.72	25.463			699.72	21.786			699.72	26.037
699.91	29.301			699.91	30.803			699.91	22.549			699.91	25.489			699.91	21.761			699.91	26.016
700.11	29.238			700.11	30.757			700.11	22.494			700.11	25.499			700.11	21.767			700.11	25.996
700.3	29.189			700.3	30.725			700.3	22.481			700.3	25.494			700.3	21.793			700.3	25.96
700.5	29.119			700.5	30.732			700.5	22.469			700.5	25.443			700.5	21.812			700.5	25.964
700.7	29.039			700.7	30.723			700.7	22.479			700.7	25.367			700.7	21.812			700.7	25.961
700.89	28.986			700.89	30.729			700.89	22.531			700.89	25.303			700.89	21.839			700.89	25.945
701.09	28.961			701.09	30.737			701.09	22.593			701.09	25.207			701.09	21.85			701.09	25.954
701.28	29.01			701.28	30.785			701.28	22.647			701.28	25.184			701.28	21.863			701.28	25.97
701.48	29.053			701.48	30.84			701.48	22.719			701.48	25.184			701.48	21.882			701.48	25.983
701.67	29.109			701.67	30.912			701.67	22.743			701.67	25.203			701.67	21.845			701.67	26.015
701.87	29.17			701.87	30.951			701.87	22.778			701.87	25.233			701.87	21.826			701.87	26.022
702.06	29.215			702.06	30.979			702.06	22.771			702.06	25.266			702.06	21.762			702.06	25.983
702.26	29.283			702.26	30.956			702.26	22.714			702.26	25.332			702.26	21.71			702.26	25.955
702.46	29.289			702.46	30.958			702.46	22.624			702.46	25.403			702.46	21.695			702.46	25.931
702.65	29.291			702.65	30.887			702.65	22.551			702.65	25.455			702.65	21.675			702.65	25.933
702.85	29.259			702.85	30.844			702.85	22.484			702.85	25.484			702.85	21.657			702.85	25.915
703.04	29.193			703.04	30.78			703.04	22.436			703.04	25.501			703.04	21.678			703.04	25.908
703.24	29.112			703.24	30.725			703.24	22.409			703.24	25.487			703.24	21.689			703.24	25.893
703.43	29.037			703.43	30.694			703.43	22.386			703.43	25.437			703.43	21.698			703.43	25.903
703.63	28.957			703.63	30.7			703.63	22.389			703.63	25.37			703.63	21.746			703.63	25.877
703.82	28.92			703.82	30.711			703.82	22.452			703.82	25.292			703.82	21.808			703.82	25.906
704.02	28.922			704.02	30.757			704.02	22.526			704.02	25.218			704.02	21.813			704.02	25.941
704.21	28.955			704.21	30.787			704.21	22.612			704.21	25.159			704.21	21.835			704.21	25.973
704.41	29.009			704.41	30.861			704.41	22.654			704.41	25.161			704.41	21.835			704.41	25.99
704.6	29.116			704.6	30.921			704.6	22.694			704.6	25.176			704.6	21.849			704.6	26.034
704.8	29.217			704.8	30.982			704.8	22.733			704.8	25.228			704.8	21.847			704.8	26.077
704.99	29.318			704.99	30.999			704.99	22.727			704.99	25.307			704.99	21.816			704.99	26.088
705.19	29.362			705.19	31.021			705.19	22.682			705.19	25.371			705.19	21.753			705.19	26.06
705.38	29.386			705.38	30.998			705.38	22.641			705.38	25.437			705.38	21.734			705.38	26.082
705.58	29.413			705.58	30.97			705.58	22.585			705.58	25.501			705.58	21.704			705.58	26.043
705.78	29.391			705.78	30.924			705.78	22.55			705.78	25.526			705.78	21.715			705.78	26.027
705.97	29.331			705.97	30.88			705.97	22.52			705.97	25.538			705.97	21.758			705.97	26.011
706.17	29.263			706.17	30.846			706.17	22.518			706.17	25.559			706.17	21.748			706.17	26.046
706.36	29.137			706.36	30.803			706.36	22.516			706.36	25.482			706.36	21.74			706.36	26.06
706.56	29.051			706.56	30.783			706.56	22.517			706.56	25.405			706.56	21.777			706.56	26.071
706.75	28.971			706.75	30.795			706.75	22.563			706.75	25.285			706.75	21.828			706.75	26.074
706.95	28.951			706.95	30.791			706.95	22.627			706.95	25.17			706.95	21.851			706.95	26.124
707.14	28.929			707.14	30.802			707.14	22.7			707.14	25.106			707.14	21.854			707.14	26.134
707.34	28.992			707.34	30.867			707.34	22.778			707.34	25.081			707.34	21.846			707.34	26.164
707.53	29.072			707.53	30.91			707.53	22.822			707.53	25.048			707.53	21.819			707.53	26.164
707.73	29.216			707.73	30.959			707.73	22.866			707.73	25.101			707.73	21.845			707.73	26.213
707.92	29.336			707.92	31.013			707.92	22.87			707.92	25.19			707.92	21.81			707.92	26.201
708.12	29.413			708.12	31.015			708.12	22.828			708.12	25.286			708.12	21.784			708.12	26.178
708.31	29.469			708.31	31.006			708.31	22.742			708.31	25.397			708.31	21.742			708.31	26.153
708.51	29.49			708.51	30.966			708.51	22.676			708.51	25.494			708.51	21.706			708.51	26.126
708.7	29.473			708.7	30.887			708.7	22.59			708.7	25.513			708.7	21.717			708.7	26.077
708.9	29.442			708.9	30.842			708.9	22.522			708.9	25.554			708.9	21.748			708.9	26.051
709.09	29.356			709.09	30.776			709.09	22.492			709.09	25.52			709.09	21.787			709.09	26.039
709.29	29.248			709.29	30.733			709.29	22.467			709.29	25.486			709.29	21.824			709.29	26.024
709.48	29.134			709.48	30.715			709.48	22.504			709.48	25.384			709.48	21.883			709.48	26.011
709.68	29.074			709.68	30.748			709.68	22.585			709.68	25.276			709.68	21.914			709.68	26.029
709.87	28.997			709.87	30.779			709.87	22.645			709.87	25.173			709.87	21.939			709.87	26.047
710.07	28.988			710.07	30.851			710.07	22.753			710.07	25.111			710.07	21.964			710.07	26.112
710.26	29.03			710.26	30.915			710.26	22.821			710.26	25.047			710.26	21.944			710.26	26.124
710.46	29.1			710.46	30.943			710.46	22.874			710.46	25.007			710.46	21.918			710.46	26.148
710.65	29.203			710.65	30.967			710.65	22.909			710.65	25.034			710.65	21.895			710.65	26.174
710.85	29.333			710.85	31.01			710.85	22.937			710.85	25.094			710.85	21.876			710.85	26.198
711.04	29.456			711.04	31.049			711.04	22.911			711.04	25.173			711.04	21.841			711.04	26.199
711.23	29.53			711.23	31.047			711.23	22.874			711.23	25.272			711.23	21.804			711.23	26.204
711.43	29.59			711.43	31.034			711.43	22.814			711.43	25.388			711.43	21.787			711.43	26.197
711.62	29.591			711.62	31.007			711.62	22.74			711.62	25.493			711.62	21.764			711.62	26.17
711.82	29.562			711.82	30.947			711.82	22.681			711.82	25.538			711.82	21.732			711.82	26.17
712.01	29.497			712.01	30.906			712.01	22.613			712.01	25.584			712.01	21.735			712.01	26.154
712.21	29.376			712.21	30.865			712.21	22.575			712.21	25.551			712.21	21.788			712.21	26.145
712.4	29.272			712.4	30.823			712.4	22.575			712.4	25.472			712.4	21.851			712.4	26.144
712.6	29.207			712.6	30.827			712.6	22.599			712.6	25.386			712.6	21.902			712.6	26.148
712.79	29.146			712.79	30.864			712.79	22.67			712.79	25.268			712.79	21.949			712.79	26.182
712.99	29.135			712.99	30.964			712.99	22.76			712.99	25.192			712.99	21.97			712.99	26.224
713.18	29.158			713.18	31.071			713.18	22.864			713.18	25.113			713.18	21.982			713.18	26.297
713.38	29.213			713.38	31.138			713.38	22.948			713.38	25.088			713.38	21.968			713.38	26.347
713.57	29.31			713.57	31.178			713.57	22.986			713.57	25.08			713.57	21.928			713.57	26.357
713.77	29.418			713.77	31.262			713.77	23.002			713.77	25.132			713.77	21.872			713.77	26.382
713.96	29.508			713.96	31.245			713.96	22.992			713.96	25.201			713.96	21.808			713.96	26.383
714.15	29.57			714.15	31.225			714.15	22.938			714.15	25.285			714.15	21.754			714.15	26.366
714.35	29.607			714.35	31.211			714.35	22.867			714.35	25.413			714.35	21.722			714.35	26.338
714.54	29.617			714.54	31.154			714.54	22.783			714.54	25.501			714.54	21.701			714.54	26.312
714.74	29.597			714.74	31.091			714.74	22.688			714.74	25.585			714.74	21.702			714.74	26.286
714.93	29.519			714.93	31.027			714.93	22.616			714.93	25.625			714.93	21.717			714.93	26.242
715.13	29.382			715.13	30.938			715.13	22.55			715.13	25.615			715.13	21.722			715.13	26.234
715.32	29.248			715.32	30.892			715.32	22.543			715.32	25.6			715.32	21.757			715.32	26.245
715.52	29.135			715.52	30.848			715.52	22.553			715.52	25.507			715.52	21.835			715.52	26.27
715.71	29.082			715.71	30.863			715.71	22.599			715.71	25.413			715.71	21.907			715.71	26.299
715.91	29.073			715.91	30.907			715.91	22.658			715.91	25.307			715.91	21.935			715.91	26.322
716.1	29.1			716.1	30.995			716.1	22.774			716.1	25.224			716.1	21.98			716.1	26.383
716.29	29.172			716.29	31.058			716.29	22.847			716.29	25.142			716.29	22.008			716.29	26.406
716.49	29.265			716.49	31.16			716.49	22.901			716.49	25.114			716.49	21.983			716.49	26.429
716.68	29.404			716.68	31.257			716.68	22.956			716.68	25.137			716.68	21.961			716.68	26.463
716.88	29.548			716.88	31.309			716.88	22.961			716.88	25.175			716.88	21.936			716.88	26.467
717.07	29.645			717.07	31.323			717.07	22.953			717.07	25.274			717.07	21.873			717.07	26.501
717.27	29.719			717.27	31.288			717.27	22.901			717.27	25.396			717.27	21.827			717.27	26.493
717.46	29.797			717.46	31.263			717.46	22.837			717.46	25.529			717.46	21.813			717.46	26.497
717.65	29.792			717.65	31.203			717.65	22.789			717.65	25.626			717.65	21.829			717.65	26.45
717.85	29.762			717.85	31.13			717.85	22.722			717.85	25.723			717.85	21.846			717.85	26.425
718.04	29.687			718.04	31.032			718.04	22.657			718.04	25.777			718.04	21.848			718.04	26.379
718.24	29.539			718.24	30.956			718.24	22.612			718.24	25.758			718.24	21.855			718.24	26.352
718.43	29.402			718.43	30.915			718.43	22.622			718.43	25.713			718.43	21.908			718.43	26.353
718.63	29.259			718.63	30.895			718.63	22.646			718.63	25.628			718.63	21.956			718.63	26.36
718.82	29.18			718.82	30.928			718.82	22.745			718.82	25.578			718.82	21.997			718.82	26.395
719.01	29.179			719.01	30.983			719.01	22.817			719.01	25.461			719.01	22.019			719.01	26.424
719.21	29.211			719.21	31.023			719.21	22.897			719.21	25.375			719.21	22.019			719.21	26.442
719.4	29.337			719.4	31.072			719.4	23.005			719.4	25.344			719.4	22.01			719.4	26.494
719.6	29.483			719.6	31.171			719.6	23.063			719.6	25.312			719.6	22.005			719.6	26.513
719.79	29.633			719.79	31.248			719.79	23.094			719.79	25.335			719.79	21.944			719.79	26.531
719.98	29.744			719.98	31.257			719.98	23.072			719.98	25.376			719.98	21.859			719.98	26.531
720.18	29.877			720.18	31.274			720.18	23.005			720.18	25.448			720.18	21.793			720.18	26.538
720.37	29.953			720.37	31.275			720.37	22.932			720.37	25.508			720.37	21.744			720.37	26.5
720.57	29.984			720.57	31.232			720.57	22.85			720.57	25.615			720.57	21.722			720.57	26.485
720.76	29.99			720.76	31.158			720.76	22.772			720.76	25.716			720.76	21.685			720.76	26.438
720.96	29.923			720.96	31.084			720.96	22.674			720.96	25.741			720.96	21.685			720.96	26.403
721.15	29.834			721.15	31.015			721.15	22.611			721.15	25.789			721.15	21.703			721.15	26.397
721.34	29.69			721.34	30.937			721.34	22.544			721.34	25.735			721.34	21.719			721.34	26.366
721.54	29.539			721.54	30.904			721.54	22.58			721.54	25.712			721.54	21.786			721.54	26.362
721.73	29.427			721.73	30.915			721.73	22.623			721.73	25.647			721.73	21.868			721.73	26.377
721.93	29.303			721.93	30.974			721.93	22.685			721.93	25.54			721.93	21.903			721.93	26.405
722.12	29.247			722.12	31.049			722.12	22.771			722.12	25.444			722.12	21.926			722.12	26.403
722.31	29.26			722.31	31.119			722.31	22.855			722.31	25.354			722.31	21.935			722.31	26.426
722.51	29.362			722.51	31.253			722.51	22.966			722.51	25.298			722.51	21.953			722.51	26.453
722.7	29.487			722.7	31.336			722.7	23.053			722.7	25.322			722.7	21.909			722.7	26.485
722.89	29.66			722.89	31.382			722.89	23.08			722.89	25.374			722.89	21.875			722.89	26.489
723.09	29.78			723.09	31.42			723.09	23.083			723.09	25.444			723.09	21.801			723.09	26.489
723.28	29.864			723.28	31.435			723.28	23.039			723.28	25.543			723.28	21.776			723.28	26.481
723.48	29.948			723.48	31.424			723.48	22.966			723.48	25.667			723.48	21.744			723.48	26.459
723.67	29.98			723.67	31.367			723.67	22.861			723.67	25.753			723.67	21.739			723.67	26.412
723.86	29.956			723.86	31.297			723.86	22.766			723.86	25.873			723.86	21.755			723.86	26.376
724.06	29.904			724.06	31.211			724.06	22.664			724.06	25.932			724.06	21.788			724.06	26.331
724.25	29.777			724.25	31.126			724.25	22.603			724.25	25.946			724.25	21.803			724.25	26.317
724.45	29.662			724.45	31.056			724.45	22.571			724.45	25.933			724.45	21.878			724.45	26.3
724.64	29.525			724.64	30.982			724.64	22.577			724.64	25.877			724.64	21.953			724.64	26.313
724.83	29.42			724.83	30.98			724.83	22.617			724.83	25.789			724.83	22.038			724.83	26.33
725.03	29.32			725.03	30.967			725.03	22.681			725.03	25.684			725.03	22.073			725.03	26.364
725.22	29.301			725.22	31.054			725.22	22.771			725.22	25.566			725.22	22.12			725.22	26.384
725.41	29.334			725.41	31.13			725.41	22.859			725.41	25.46			725.41	22.115			725.41	26.448
725.61	29.428			725.61	31.279			725.61	22.931			725.61	25.378			725.61	22.117			725.61	26.48
725.8	29.578			725.8	31.348			725.8	22.986			725.8	25.347			725.8	22.068			725.8	26.511
726	29.735			726	31.415			726	23.037			726	25.381			726	22.009			726	26.529
726.19	29.883			726.19	31.445			726.19	23.039			726.19	25.471			726.19	21.96			726.19	26.579
726.38	30.023			726.38	31.454			726.38	23.015			726.38	25.557			726.38	21.919			726.38	26.583
726.58	30.101			726.58	31.436			726.58	22.922			726.58	25.659			726.58	21.85			726.58	26.556
726.77	30.128			726.77	31.364			726.77	22.818			726.77	25.76			726.77	21.844			726.77	26.521
726.96	30.08			726.96	31.262			726.96	22.722			726.96	25.851			726.96	21.818			726.96	26.475
727.16	30.004			727.16	31.173			727.16	22.639			727.16	25.886			727.16	21.818			727.16	26.437
727.35	29.869			727.35	31.077			727.35	22.56			727.35	25.888			727.35	21.818			727.35	26.409
727.54	29.701			727.54	31.011			727.54	22.509			727.54	25.861			727.54	21.862			727.54	26.402
727.74	29.538			727.74	30.915			727.74	22.498			727.74	25.804			727.74	21.951			727.74	26.396
727.93	29.401			727.93	30.919			727.93	22.551			727.93	25.743			727.93	22.003			727.93	26.391
728.12	29.344			728.12	30.914			728.12	22.63			728.12	25.622			728.12	22.056			728.12	26.433
728.32	29.318			728.32	31.014			728.32	22.76			728.32	25.505			728.32	22.122			728.32	26.468
728.51	29.315			728.51	31.05			728.51	22.837			728.51	25.378			728.51	22.125			728.51	26.492
728.7	29.392			728.7	31.167			728.7	22.952			728.7	25.314			728.7	22.096			728.7	26.49
728.9	29.495			728.9	31.249			728.9	23.018			728.9	25.242			728.9	22.049			728.9	26.498
729.09	29.612			729.09	31.317			729.09	23.095			729.09	25.229			729.09	22.009			729.09	26.538
729.29	29.771			729.29	31.388			729.29	23.108			729.29	25.251			729.29	21.977			729.29	26.551
729.48	29.915			729.48	31.409			729.48	23.051			729.48	25.309			729.48	21.911			729.48	26.544
729.67	30.037			729.67	31.414			729.67	22.964			729.67	25.425			729.67	21.866			729.67	26.514
729.87	30.088			729.87	31.405			729.87	22.906			729.87	25.548			729.87	21.872			729.87	26.508
730.06	30.123			730.06	31.322			730.06	22.835			730.06	25.674			730.06	21.852			730.06	26.483
730.25	30.057			730.25	31.287			730.25	22.752			730.25	25.737			730.25	21.848			730.25	26.472
730.45	29.907			730.45	31.179			730.45	22.681			730.45	25.768			730.45	21.893			730.45	26.464
730.64	29.696			730.64	31.066			730.64	22.606			730.64	25.762			730.64	21.926			730.64	26.429
730.83	29.499			730.83	30.959			730.83	22.56			730.83	25.741			730.83	21.943			730.83	26.441
731.03	29.341			731.03	30.952			731.03	22.579			731.03	25.651			731.03	22.034			731.03	26.457
731.22	29.225			731.22	30.953			731.22	22.655			731.22	25.507			731.22	22.076			731.22	26.47
731.41	29.174			731.41	30.982			731.41	22.725			731.41	25.394			731.41	22.111			731.41	26.508
731.6	29.168			731.6	31.052			731.6	22.811			731.6	25.282			731.6	22.135			731.6	26.543
731.8	29.181			731.8	31.117			731.8	22.92			731.8	25.2			731.8	22.075			731.8	26.555
731.99	29.278			731.99	31.19			731.99	23.021			731.99	25.132			731.99	22.039			731.99	26.576
732.18	29.385			732.18	31.241			732.18	23.099			732.18	25.113			732.18	21.972			732.18	26.599
732.38	29.527			732.38	31.266			732.38	23.106			732.38	25.12			732.38	21.851			732.38	26.555
732.57	29.646			732.57	31.285			732.57	23.077			732.57	25.147			732.57	21.774			732.57	26.513
732.76	29.74			732.76	31.22			732.76	22.994			732.76	25.209			732.76	21.688			732.76	26.462
732.96	29.807			732.96	31.163			732.96	22.893			732.96	25.295			732.96	21.63			732.96	26.387
733.15	29.857			733.15	31.113			733.15	22.796			733.15	25.422			733.15	21.621			733.15	26.329
733.34	29.808			733.34	31.022			733.34	22.693			733.34	25.493			733.34	21.642			733.34	26.246
733.54	29.75			733.54	30.963			733.54	22.635			733.54	25.589			733.54	21.646			733.54	26.223
733.73	29.62			733.73	30.868			733.73	22.535			733.73	25.637			733.73	21.717			733.73	26.191
733.92	29.502			733.92	30.844			733.92	22.531			733.92	25.66			733.92	21.79			733.92	26.215
734.12	29.37			734.12	30.806			734.12	22.555			734.12	25.599			734.12	21.869			734.12	26.236
734.31	29.26			734.31	30.813			734.31	22.588			734.31	25.525			734.31	21.94			734.31	26.274
734.5	29.145			734.5	30.829			734.5	22.651			734.5	25.436			734.5	21.994			734.5	26.285
734.69	29.104			734.69	30.898			734.69	22.737			734.69	25.332			734.69	22.034			734.69	26.308
734.89	29.127			734.89	31.008			734.89	22.855			734.89	25.26			734.89	22.079			734.89	26.373
735.08	29.229			735.08	31.159			735.08	22.968			735.08	25.217			735.08	22.103			735.08	26.439
735.27	29.36			735.27	31.275			735.27	23.082			735.27	25.217			735.27	22.071			735.27	26.492
735.47	29.545			735.47	31.394			735.47	23.167			735.47	25.235			735.47	22.032			735.47	26.56
735.66	29.718			735.66	31.453			735.66	23.228			735.66	25.277			735.66	21.963			735.66	26.589
735.85	29.921			735.85	31.514			735.85	23.229			735.85	25.357			735.85	21.893			735.85	26.608
736.05	30.01			736.05	31.492			736.05	23.166			736.05	25.469			736.05	21.848			736.05	26.615
736.24	30.037			736.24	31.44			736.24	23.106			736.24	25.58			736.24	21.799			736.24	26.596
736.43	30.023			736.43	31.383			736.43	23.003			736.43	25.671			736.43	21.769			736.43	26.545
736.62	29.972			736.62	31.276			736.62	22.899			736.62	25.795			736.62	21.761			736.62	26.517
736.82	29.853			736.82	31.167			736.82	22.82			736.82	25.85			736.82	21.784			736.82	26.49
737.01	29.75			737.01	31.143			737.01	22.78			737.01	25.883			737.01	21.86			737.01	26.511
737.2	29.646			737.2	31.088			737.2	22.781			737.2	25.903			737.2	21.936			737.2	26.58
737.39	29.533			737.39	31.05			737.39	22.804			737.39	25.867			737.39	22.012			737.39	26.576
737.59	29.431			737.59	31.024			737.59	22.875			737.59	25.804			737.59	22.073			737.59	26.61
737.78	29.327			737.78	31.042			737.78	22.92			737.78	25.714			737.78	22.133			737.78	26.65
737.97	29.299			737.97	31.09			737.97	23			737.97	25.62			737.97	22.15			737.97	26.666
738.17	29.299			738.17	31.181			738.17	23.077			738.17	25.546			738.17	22.161			738.17	26.716
738.36	29.359			738.36	31.266			738.36	23.163			738.36	25.485			738.36	22.142			738.36	26.754
738.55	29.485			738.55	31.359			738.55	23.215			738.55	25.435			738.55	22.086			738.55	26.756
738.74	29.65			738.74	31.438			738.74	23.221			738.74	25.416			738.74	22			738.74	26.756
738.94	29.759			738.94	31.43			738.94	23.226			738.94	25.479			738.94	21.929			738.94	26.742
739.13	29.879			739.13	31.447			739.13	23.185			739.13	25.537			739.13	21.857			739.13	26.699
739.32	30.007			739.32	31.436			739.32	23.139			739.32	25.636			739.32	21.833			739.32	26.699
739.51	30.041			739.51	31.36			739.51	23.052			739.51	25.752			739.51	21.806			739.51	26.684
739.71	29.986			739.71	31.264			739.71	22.951			739.71	25.857			739.71	21.797			739.71	26.604
739.9	29.924			739.9	31.167			739.9	22.857			739.9	25.932			739.9	21.821			739.9	26.616
740.09	29.8			740.09	31.095			740.09	22.743			740.09	25.992			740.09	21.849			740.09	26.597
740.28	29.702			740.28	31.028			740.28	22.708			740.28	26.031			740.28	21.931			740.28	26.563
740.48	29.537			740.48	30.951			740.48	22.67			740.48	26.02			740.48	21.984			740.48	26.567
740.67	29.437			740.67	30.926			740.67	22.703			740.67	25.971			740.67	22.048			740.67	26.586
740.86	29.29			740.86	30.935			740.86	22.737			740.86	25.909			740.86	22.12			740.86	26.625
741.05	29.216			741.05	30.937			741.05	22.804			741.05	25.817			741.05	22.157			741.05	26.647
741.25	29.203			741.25	30.986			741.25	22.903			741.25	25.737			741.25	22.188			741.25	26.677
741.44	29.264			741.44	31.113			741.44	22.991			741.44	25.651			741.44	22.188			741.44	26.722
741.63	29.358			741.63	31.224			741.63	23.085			741.63	25.607			741.63	22.166			741.63	26.786
741.82	29.492			741.82	31.334			741.82	23.138			741.82	25.585			741.82	22.094			741.82	26.812
742.02	29.609			742.02	31.4			742.02	23.164			742.02	25.562			742.02	22.014			742.02	26.779
742.21	29.747			742.21	31.46			742.21	23.161			742.21	25.571			742.21	21.943			742.21	26.796
742.4	29.864			742.4	31.487			742.4	23.124			742.4	25.649			742.4	21.862			742.4	26.784
742.59	29.934			742.59	31.446			742.59	23.077			742.59	25.707			742.59	21.804			742.59	26.74
742.79	29.99			742.79	31.404			742.79	22.999			742.79	25.789			742.79	21.742			742.79	26.744
742.98	29.982			742.98	31.368			742.98	22.931			742.98	25.89			742.98	21.718			742.98	26.732
743.17	29.891			743.17	31.242			743.17	22.839			743.17	25.971			743.17	21.714			743.17	26.679
743.36	29.848			743.36	31.176			743.36	22.806			743.36	26.033			743.36	21.743			743.36	26.681
743.56	29.744			743.56	31.164			743.56	22.803			743.56	26.073			743.56	21.784			743.56	26.708
743.75	29.614			743.75	31.131			743.75	22.815			743.75	26.079			743.75	21.872			743.75	26.752
743.94	29.511			743.94	31.099			743.94	22.867			743.94	26.06			743.94	21.965			743.94	26.796
744.13	29.396			744.13	31.115			744.13	22.926			744.13	25.998			744.13	22.028			744.13	26.829
744.33	29.334			744.33	31.154			744.33	23.001			744.33	25.916			744.33	22.089			744.33	26.841
744.52	29.356			744.52	31.247			744.52	23.08			744.52	25.856			744.52	22.095			744.52	26.908
744.71	29.411			744.71	31.343			744.71	23.143			744.71	25.773			744.71	22.078			744.71	26.926
744.9	29.466			744.9	31.384			744.9	23.208			744.9	25.677			744.9	22.021			744.9	26.93
745.09	29.573			745.09	31.446			745.09	23.24			745.09	25.635			745.09	21.952			745.09	26.947
745.29	29.676			745.29	31.495			745.29	23.249			745.29	25.621			745.29	21.892			745.29	26.936
745.48	29.816			745.48	31.498			745.48	23.234			745.48	25.638			745.48	21.83			745.48	26.924
745.67	29.936			745.67	31.531			745.67	23.199			745.67	25.649			745.67	21.773			745.67	26.919
745.86	30.005			745.86	31.501			745.86	23.085			745.86	25.705			745.86	21.713			745.86	26.855
746.05	30.038			746.05	31.374			746.05	22.969			746.05	25.742			746.05	21.708			746.05	26.782
746.25	30.051			746.25	31.304			746.25	22.875			746.25	25.811			746.25	21.695			746.25	26.733
746.44	29.98			746.44	31.198			746.44	22.776			746.44	25.855			746.44	21.701			746.44	26.694
746.63	29.882			746.63	31.101			746.63	22.679			746.63	25.882			746.63	21.719			746.63	26.632
746.82	29.748			746.82	31.009			746.82	22.621			746.82	25.898			746.82	21.739			746.82	26.627
747.01	29.63			747.01	30.921			747.01	22.635			747.01	25.89			747.01	21.838			747.01	26.629
747.21	29.508			747.21	30.871			747.21	22.655			747.21	25.862			747.21	21.88			747.21	26.622
747.4	29.418			747.4	30.891			747.4	22.69			747.4	25.823			747.4	21.952			747.4	26.633
747.59	29.346			747.59	30.954			747.59	22.782			747.59	25.779			747.59	22.011			747.59	26.674
747.78	29.326			747.78	31.032			747.78	22.87			747.78	25.692			747.78	22.02			747.78	26.69
747.97	29.362			747.97	31.104			747.97	22.976			747.97	25.592			747.97	22.02			747.97	26.707
748.17	29.452			748.17	31.159			748.17	23.029			748.17	25.555			748.17	21.972			748.17	26.699
748.36	29.596			748.36	31.242			748.36	23.125			748.36	25.525			748.36	21.936			748.36	26.732
748.55	29.757			748.55	31.33			748.55	23.192			748.55	25.544			748.55	21.866			748.55	26.759
748.74	29.867			748.74	31.359			748.74	23.156			748.74	25.549			748.74	21.779			748.74	26.768
748.93	30.003			748.93	31.39			748.93	23.115			748.93	25.587			748.93	21.686			748.93	26.728
749.13	30.092			749.13	31.39			749.13	23.106			749.13	25.641			749.13	21.662			749.13	26.711
749.32	30.124			749.32	31.349			749.32	23.047			749.32	25.712			749.32	21.645			749.32	26.683
749.51	30.139			749.51	31.304			749.51	22.969			749.51	25.783			749.51	21.61			749.51	26.663
749.7	30.105			749.7	31.256			749.7	22.923			749.7	25.867			749.7	21.652			749.7	26.662
749.89	30.005			749.89	31.165			749.89	22.883			749.89	25.907			749.89	21.688			749.89	26.658
750.09	29.925			750.09	31.071			750.09	22.819			750.09	25.925			750.09	21.736			750.09	26.649
750.28	29.804			750.28	31.03			750.28	22.809			750.28	25.943			750.28	21.797			750.28	26.65
750.47	29.67			750.47	30.997			750.47	22.822			750.47	25.943			750.47	21.844			750.47	26.648
750.66	29.551			750.66	31.025			750.66	22.876			750.66	25.917			750.66	21.944			750.66	26.684
750.85	29.419			750.85	31.018			750.85	22.93			750.85	25.85			750.85	21.993			750.85	26.681
751.04	29.374			751.04	31.072			751.04	23.007			751.04	25.812			751.04	22.029			751.04	26.704
751.24	29.378			751.24	31.141			751.24	23.106			751.24	25.766			751.24	22.025			751.24	26.709
751.43	29.373			751.43	31.211			751.43	23.173			751.43	25.707			751.43	22.03			751.43	26.744
751.62	29.463			751.62	31.301			751.62	23.213			751.62	25.696			751.62	21.967			751.62	26.781
751.81	29.582			751.81	31.408			751.81	23.271			751.81	25.683			751.81	21.913			751.81	26.781
752	29.68			752	31.473			752	23.291			752	25.7			752	21.87			752	26.798
752.19	29.8			752.19	31.49			752.19	23.285			752.19	25.707			752.19	21.811			752.19	26.803
752.39	29.933			752.39	31.546			752.39	23.273			752.39	25.761			752.39	21.772			752.39	26.843
752.58	30.002			752.58	31.563			752.58	23.25			752.58	25.809			752.58	21.761			752.58	26.84
752.77	30.05			752.77	31.53			752.77	23.179			752.77	25.894			752.77	21.756			752.77	26.855
752.96	30.039			752.96	31.51			752.96	23.094			752.96	25.947			752.96	21.812			752.96	26.862
753.15	29.995			753.15	31.444			753.15	23.034			753.15	26.002			753.15	21.824			753.15	26.872
753.34	29.925			753.34	31.399			753.34	22.981			753.34	26.055			753.34	21.852			753.34	26.884
753.54	29.793			753.54	31.366			753.54	22.941			753.54	26.082			753.54	21.896			753.54	26.88
753.73	29.657			753.73	31.305			753.73	22.953			753.73	26.079			753.73	21.961			753.73	26.891
753.92	29.59			753.92	31.314			753.92	22.976			753.92	26.06			753.92	22.009			753.92	26.913
754.11	29.526			754.11	31.334			754.11	23.027			754.11	26.042			754.11	22.05			754.11	26.936
754.3	29.496			754.3	31.339			754.3	23.084			754.3	25.991			754.3	22.063			754.3	26.961
754.49	29.481			754.49	31.387			754.49	23.129			754.49	25.915			754.49	22.018			754.49	26.936
754.68	29.503			754.68	31.426			754.68	23.194			754.68	25.867			754.68	21.977			754.68	26.901
754.88	29.588			754.88	31.483			754.88	23.24			754.88	25.826			754.88	21.907			754.88	26.845
755.07	29.656			755.07	31.519			755.07	23.262			755.07	25.789			755.07	21.796			755.07	26.787
755.26	29.798			755.26	31.543			755.26	23.307			755.26	25.729			755.26	21.692			755.26	26.717
[truncated: 1,650 more rows]
