# Supplementary material for: Scalable production of structurally colored composite films by shearing supramolecular composites of polymers and colloids
Source: Nat Commun. 2024 Feb 29;15:1874. doi: 10.1038/s41467-024-46237-4 (PMC10904808; doi:10.1038/s41467-024-46237-4)
Supplement: Supplementary file 3 — Source Data [file 41467_2024_46237_MOESM3_ESM.zip › Source of Data/Supplementary Fig.7d.xls]

## Sheet: Sheet1
D=1.7 mm								D=3 mm								D=5 mm								D=8 mm								D=10 mm								D=12 mm
Number of shearing passes	Reflection peak intensity (%)	Reflection peak intensity (%)	Reflection peak intensity (%)	Mean	Standard Deviation			Number of shearing passes	Reflection peak intensity (%)	Reflection peak intensity (%)	Reflection peak intensity (%)	Mean	Standard Deviation			Number of shearing passes	Reflection peak intensity (%)	Reflection peak intensity (%)	Reflection peak intensity (%)	Mean	Standard Deviation			Number of shearing passes	Reflection peak intensity (%)	Reflection peak intensity (%)	Reflection peak intensity (%)	Mean	Standard Deviation			Number of shearing passes	Reflection peak intensity (%)	Reflection peak intensity (%)	Reflection peak intensity (%)	Mean	Standard Deviation			Number of shearing passes	Reflection peak intensity (%)	Reflection peak intensity (%)	Reflection peak intensity (%)	Mean	Standard Deviation
10	5.752	12.12	10.4576	9.4432	3.30297			10	4.05	4.17694	5.15	4.45898	0.6018			20	8.183	6.8111	5.32	6.77137	1.43191			40	4.0915	4.413	4.3	4.26817	0.1631			240	2.5149	2.4	2.1	2.3383	0.21422			200	0.99096	0.99	0.99	0.99032	0.000552582
20	12.2719	13.7614	14.2402	13.4245	1.02649			30	14.6	15.4808	14.8908	14.9905	0.44879			40	11.5	12.533	12	12.011	0.51659			80	8.9619	9.329	11.49	9.92697	1.36601			360	4.4267	4.6188	3.45	4.16517	0.62676			400	1.78713	1.5	1.2	1.49571	0.29359
30	17	19.2713	18	18.0904	1.13835			50	24.899	25.6401	26.3599	25.633	0.73048			60	17.9	18.1828	23.02	19.7009	2.87787			120	17.2934	18.7864	17.5	17.86	0.80895			480	8.6483	7.0039	8.91	8.1874	1.03326			600	3.05377	2.97	2.5	2.84126	0.29849
40	26.22	24.4	20	23.54	3.19794			70	35	35.7286	37.6283	36.119	1.35694			80	26.0566	26.9979	28.8144	27.2896	1.40185			160	23.165	23.6342	23.53	23.4431	0.24638			600	13.6781	10.9	15.437	13.3384	2.2875
50	31.21	30	35	32.07	2.60858			90	45.9986	48.0236	46.1475	46.7232	1.12862			100	33.4867	36.8367	36.2057	35.5097	1.78015			200	28.7894	35.91	29.78	31.4931	3.85704			720	17.35	17.37	15.5018	16.7406	1.0729
60	38.96	36.2186	41.996	39.0582	2.88995			110	58.01	54.68	58	56.8967	1.9197			120	40.46	37	44.982	40.814	4.00276			240	39.5438	44.4	39.569	41.1709	2.79649			840	22.429	24.308	20.8867	22.5412	1.71341
70	48.9383	51.374	48.034	49.4488	1.72752											140	46.2189	45.3042	43.5	45.0077	1.38347			280	50.7554	50.9534	57.442	53.0503	3.80463
80	51.0645	50.904	51.9916	51.32	0.5871											160	51.5465	53.66	50.2132	51.8066	1.73805
90	54.63	53.648	55.7983	54.6921	1.07649											180	57.43	62.44	64	61.29	3.43265
