# Supplementary material for: Scalable production of structurally colored composite films by shearing supramolecular composites of polymers and colloids
Source: Nat Commun. 2024 Feb 29;15:1874. doi: 10.1038/s41467-024-46237-4 (PMC10904808; doi:10.1038/s41467-024-46237-4)
Supplement: Supplementary file 3 — Source Data [file 41467_2024_46237_MOESM3_ESM.zip › Source of Data/Supplementary Fig.9a.xls]

## Sheet: Sheet1
G=2N				G=5N				G=10N
Wavelength (nm)	Reflectance (%)			Wavelength (nm)	Reflectance (%)			Wavelength (nm)	Reflectance (%)
344.93	129.514			344.93	115.876			344.93	44.839
345.15	129.514			345.15	115.876			345.15	44.839
345.37	129.514			345.37	115.876			345.37	44.839
345.59	227.32			345.59	-817.32			345.59	-277.914
345.81	257.182			345.81	50.418			345.81	44.833
346.03	14.635			346.03	96.9			346.03	3.745
346.24	178.669			346.24	222.555			346.24	247.401
346.46	157.465			346.46	525.331			346.46	463.425
346.68	178.171			346.68	431.044			346.68	137.398
346.9	623.535			346.9	156.363			346.9	113.859
347.12	445.463			347.12	80.251			347.12	69.639
347.34	1185.56			347.34	63.865			347.34	68.539
347.56	106.578			347.56	71.352			347.56	114.14
347.77	72.365			347.77	-191.394			347.77	-260.234
347.99	62.64			347.99	69.57			347.99	-0.566
348.21	54.062			348.21	43.898			348.21	0.825
348.43	44.929			348.43	31.952			348.43	27.447
348.65	47.88			348.65	37.852			348.65	27.268
348.87	45.777			348.87	31.14			348.87	26.933
349.08	41.263			349.08	41.353			349.08	35.301
349.3	39.632			349.3	34.789			349.3	32.031
349.52	37.939			349.52	39.396			349.52	34.182
349.74	35.466			349.74	41.158			349.74	37.558
349.96	34.318			349.96	39.917			349.96	32.879
350.18	35.225			350.18	36.17			350.18	33.85
350.39	33.809			350.39	35.25			350.39	29.025
350.61	35.94			350.61	32.523			350.61	31.653
350.83	34.864			350.83	23.08			350.83	30.343
351.05	34.949			351.05	25.978			351.05	33.423
351.27	32.994			351.27	25.936			351.27	29.075
351.49	29.835			351.49	29.377			351.49	33.522
351.7	31.214			351.7	31.184			351.7	38.088
351.92	31.188			351.92	31.514			351.92	35.161
352.14	30.591			352.14	32.063			352.14	28.323
352.36	28.743			352.36	26.512			352.36	22.524
352.58	29.22			352.58	25.941			352.58	26.592
352.8	27.841			352.8	30.452			352.8	33.2
353.01	27.568			353.01	36.014			353.01	34.508
353.23	27.617			353.23	33.972			353.23	38.827
353.45	25.525			353.45	37.689			353.45	42.35
353.67	25.062			353.67	34.433			353.67	40.834
353.89	24.866			353.89	38.369			353.89	38.936
354.1	24.992			354.1	44.898			354.1	39.935
354.32	26.569			354.32	45.945			354.32	33.924
354.54	24.89			354.54	42.664			354.54	27.123
354.76	24.681			354.76	37.857			354.76	27.449
354.98	22.753			354.98	42.298			354.98	35.387
355.19	21.979			355.19	43.417			355.19	30.522
355.41	22.079			355.41	42.982			355.41	28.89
355.63	23.448			355.63	39.135			355.63	25.327
355.85	23.549			355.85	35.361			355.85	25.151
356.07	24.473			356.07	33.882			356.07	27.489
356.28	23.764			356.28	35.99			356.28	28.543
356.5	23.498			356.5	41.341			356.5	27.462
356.72	23.955			356.72	36.782			356.72	27.556
356.94	24.293			356.94	34.582			356.94	31.919
357.16	24.097			357.16	32.847			357.16	33.562
357.37	24.157			357.37	35.01			357.37	32.012
357.59	25.114			357.59	36.046			357.59	33.449
357.81	25.799			357.81	32.232			357.81	31.713
358.03	25.453			358.03	31.002			358.03	37.326
358.25	24.649			358.25	28.35			358.25	35.498
358.46	24.01			358.46	34.085			358.46	39.937
358.68	23.834			358.68	32.308			358.68	37.179
358.9	23.425			358.9	32.631			358.9	32.952
359.12	22.702			359.12	31.079			359.12	35.678
359.33	22.898			359.33	28.572			359.33	39.185
359.55	21.471			359.55	27.637			359.55	42.545
359.77	20.882			359.77	26.295			359.77	39.201
359.99	21.212			359.99	26.291			359.99	39.411
360.21	21.064			360.21	26.904			360.21	41.946
360.42	22.117			360.42	31.092			360.42	45.063
360.64	22.778			360.64	29.549			360.64	45.352
360.86	23.87			360.86	33.328			360.86	44.949
361.08	22.43			361.08	35.946			361.08	45.612
361.29	22.586			361.29	31.926			361.29	45.185
361.51	19.812			361.51	33.845			361.51	47.106
361.73	19.293			361.73	34.793			361.73	49.179
361.95	20.107			361.95	33.984			361.95	45.674
362.17	19.598			362.17	35.852			362.17	44.069
362.38	20.049			362.38	36.616			362.38	47.931
362.6	20.284			362.6	36.81			362.6	46.906
362.82	19.389			362.82	38.865			362.82	44.432
363.04	19.923			363.04	39.606			363.04	44.373
363.25	17.734			363.25	36.888			363.25	41.821
363.47	18.344			363.47	34.889			363.47	41.231
363.69	20.338			363.69	33.117			363.69	44.446
363.91	22.001			363.91	33.019			363.91	45.318
364.12	22.517			364.12	33.099			364.12	42.533
364.34	23.814			364.34	32.478			364.34	40.222
364.56	24.011			364.56	33.918			364.56	39.501
364.78	22.475			364.78	31.869			364.78	37.725
364.99	23.712			364.99	31.475			364.99	35.89
365.21	24.154			365.21	30.612			365.21	32.896
365.43	24.722			365.43	32.226			365.43	34.458
365.65	26.076			365.65	32.142			365.65	35.841
365.86	25.12			365.86	33.321			365.86	38.252
366.08	24.728			366.08	33.88			366.08	38.569
366.3	23.878			366.3	36.056			366.3	37.605
366.52	21.655			366.52	35.985			366.52	33.103
366.73	22.752			366.73	31.727			366.73	31.075
366.95	22.214			366.95	31.215			366.95	31.546
367.17	21.485			367.17	28.342			367.17	34.21
367.39	21.985			367.39	27.241			367.39	34.244
367.6	22.734			367.6	27.208			367.6	34.251
367.82	22.752			367.82	26.495			367.82	34.257
368.04	21.53			368.04	27.004			368.04	33.657
368.25	21.882			368.25	26.85			368.25	34.68
368.47	21.02			368.47	24.866			368.47	36.457
368.69	21.893			368.69	24.037			368.69	37.558
368.91	23.729			368.91	22.897			368.91	35.319
369.12	23.114			369.12	22.45			369.12	35.839
369.34	23.219			369.34	20.916			369.34	36.711
369.56	21.833			369.56	23.34			369.56	39.172
369.78	21.113			369.78	24.216			369.78	39.17
369.99	21.994			369.99	26.721			369.99	36.618
370.21	22.277			370.21	25.29			370.21	37.111
370.43	22.486			370.43	27.863			370.43	35.667
370.64	20.358			370.64	26.47			370.64	37.07
370.86	21.4			370.86	25.847			370.86	34.829
371.08	19.489			371.08	25.384			371.08	32.272
371.3	19.593			371.3	29.233			371.3	30.373
371.51	19.246			371.51	25.64			371.51	28.563
371.73	17.446			371.73	25.593			371.73	29.018
371.95	18.24			371.95	24.932			371.95	27.679
372.16	17.277			372.16	27.321			372.16	29.01
372.38	17.085			372.38	25.867			372.38	25.865
372.6	17.815			372.6	25.216			372.6	26.731
372.81	18.236			372.81	26.295			372.81	26.582
373.03	17.963			373.03	27.836			373.03	26.112
373.25	18.506			373.25	29.634			373.25	27.152
373.47	19.254			373.47	26.839			373.47	26.018
373.68	19.861			373.68	29.91			373.68	28.887
373.9	20.763			373.9	29.087			373.9	25.774
374.12	21.023			374.12	24.946			374.12	24.732
374.33	20.332			374.33	26.38			374.33	25.164
374.55	20.598			374.55	25.56			374.55	21.792
374.77	20.476			374.77	25.819			374.77	22.702
374.98	21.201			374.98	24.582			374.98	22.679
375.2	20.194			375.2	25.515			375.2	23.638
375.42	20.721			375.42	25.945			375.42	24.676
375.64	20.59			375.64	25.722			375.64	25.231
375.85	20.491			375.85	25.818			375.85	25.318
376.07	20.02			376.07	24.041			376.07	26.516
376.29	20.245			376.29	26.951			376.29	26.97
376.5	19.653			376.5	23.837			376.5	25.772
376.72	19.947			376.72	24.566			376.72	27.919
376.94	19.321			376.94	26.062			376.94	29.702
377.15	19.472			377.15	26.882			377.15	26.982
377.37	21.213			377.37	27.785			377.37	28.664
377.59	21.195			377.59	27.225			377.59	29.105
377.8	20.502			377.8	26.048			377.8	29.435
378.02	21.134			378.02	24.982			378.02	28.538
378.24	20.573			378.24	25.146			378.24	27.758
378.45	21.224			378.45	24.962			378.45	28.939
378.67	20.9			378.67	24.803			378.67	29.162
378.89	20.568			378.89	23.124			378.89	27.809
379.1	20.586			379.1	23.987			379.1	28.562
379.32	21.087			379.32	24.086			379.32	28.456
379.54	21.226			379.54	26.552			379.54	29.568
379.75	22.64			379.75	22.536			379.75	26.222
379.97	22.818			379.97	21.658			379.97	25.491
380.19	21.751			380.19	21.382			380.19	27.115
380.4	21.227			380.4	21.819			380.4	27.295
380.62	21.207			380.62	21.384			380.62	24.608
380.84	21.588			380.84	23.156			380.84	25.324
381.05	21.203			381.05	22.626			381.05	25.238
381.27	20.512			381.27	22.288			381.27	25.935
381.49	19.926			381.49	21.02			381.49	25.009
381.7	20.73			381.7	20.677			381.7	23.812
381.92	21.215			381.92	19.591			381.92	22.217
382.14	20.182			382.14	19.927			382.14	23.095
382.35	20.098			382.35	18.627			382.35	22.646
382.57	18.242			382.57	19.852			382.57	21.994
382.79	17.826			382.79	21.513			382.79	25.086
383	18.288			383	21.585			383	24.016
383.22	18.216			383.22	21.577			383.22	24.516
383.43	18.121			383.43	22.811			383.43	27.721
383.65	17.593			383.65	23.1			383.65	27.175
383.87	17.451			383.87	22.903			383.87	24.901
384.08	17.605			384.08	21.627			384.08	23.64
384.3	18.424			384.3	20.43			384.3	21.05
384.52	17.981			384.52	20.459			384.52	22.376
384.73	17.811			384.73	22.112			384.73	25.59
384.95	17.586			384.95	22.844			384.95	24.445
385.17	17.402			385.17	24.017			385.17	25.608
385.38	18.927			385.38	24.561			385.38	28.701
385.6	20.168			385.6	22.624			385.6	27.587
385.81	18.983			385.81	22.15			385.81	27.066
386.03	19.685			386.03	22.422			386.03	26.775
386.25	20.46			386.25	23.307			386.25	25.826
386.46	20.699			386.46	24.396			386.46	27.784
386.68	20.327			386.68	25.173			386.68	28.902
386.9	19.798			386.9	27.384			386.9	28.705
387.11	19.521			387.11	29.243			387.11	31.501
387.33	19.609			387.33	30.642			387.33	30.684
387.54	19.227			387.54	30.336			387.54	28.617
387.76	20.104			387.76	29.852			387.76	28.99
387.98	20.336			387.98	27.719			387.98	28.252
388.19	19.838			388.19	27.869			388.19	27.602
388.41	18.579			388.41	28.268			388.41	27.583
388.63	19.215			388.63	29.666			388.63	28.468
388.84	18.784			388.84	28.488			388.84	26.755
389.06	18.013			389.06	29.221			389.06	25.881
389.27	18.913			389.27	27.52			389.27	23.886
389.49	19.639			389.49	26.159			389.49	24.465
389.71	20.225			389.71	24.575			389.71	23.594
389.92	20.485			389.92	25.023			389.92	24.3
390.14	20.096			390.14	24.916			390.14	25.269
390.35	19.754			390.35	23.742			390.35	23.918
390.57	19.047			390.57	23.56			390.57	23.597
390.79	19.59			390.79	24.457			390.79	22.894
391	19.277			391	24.202			391	23.077
391.22	19.968			391.22	24.169			391.22	22.268
391.43	20.188			391.43	22.851			391.43	22.402
391.65	19.74			391.65	23.42			391.65	22.653
391.87	19.923			391.87	23.2			391.87	22.878
392.08	18.966			392.08	24.104			392.08	24.992
392.3	18.952			392.3	24.055			392.3	24.802
392.51	18.396			392.51	23.891			392.51	25.232
392.73	18.139			392.73	23.985			392.73	23.997
392.95	18.68			392.95	24.372			392.95	24.739
393.16	19.234			393.16	23.02			393.16	26.05
393.38	19.866			393.38	22.897			393.38	27.05
393.59	19.182			393.59	21.779			393.59	27.609
393.81	19.332			393.81	21.739			393.81	26.568
394.02	18.955			394.02	22.73			394.02	27.208
394.24	18.207			394.24	22.828			394.24	26.88
394.46	19.055			394.46	23.755			394.46	27.632
394.67	19.474			394.67	22.742			394.67	26.714
394.89	20.075			394.89	21.282			394.89	25.029
395.1	20.015			395.1	20.693			395.1	25.368
395.32	20.538			395.32	22.219			395.32	24.484
395.54	20.417			395.54	21.835			395.54	26.015
395.75	20.248			395.75	20.701			395.75	25.162
395.97	19.944			395.97	22.198			395.97	25.979
396.18	18.622			396.18	22.398			396.18	25.379
396.4	18.524			396.4	23.152			396.4	25.712
396.61	18.523			396.61	23.18			396.61	26.415
396.83	18.242			396.83	23.618			396.83	26.632
397.05	18.815			397.05	24.313			397.05	27.615
397.26	18.405			397.26	23.776			397.26	27.022
397.48	18.09			397.48	23.9			397.48	27.319
397.69	17.989			397.69	24.072			397.69	28.287
397.91	17.934			397.91	25.184			397.91	27.888
398.12	17.595			398.12	24.003			398.12	29.295
398.34	17.788			398.34	23.276			398.34	28.273
398.55	17.997			398.55	23.473			398.55	28.161
398.77	18.197			398.77	23.465			398.77	26.962
398.99	18.968			398.99	22.554			398.99	27.374
399.2	18.628			399.2	20.99			399.2	26.233
399.42	18.187			399.42	22.338			399.42	26.359
399.63	18.353			399.63	21.265			399.63	26.678
399.85	18.493			399.85	20.187			399.85	25.355
400.06	18.308			400.06	20.538			400.06	26.124
400.28	18.505			400.28	21.165			400.28	27.223
400.49	18.081			400.49	21.717			400.49	27.328
400.71	18.272			400.71	21.806			400.71	28.431
400.92	18.308			400.92	21.852			400.92	28.507
401.14	17.947			401.14	22.483			401.14	28.111
401.36	17.485			401.36	22.88			401.36	27.9
401.57	17.54			401.57	23.02			401.57	27.689
401.79	17.214			401.79	24.241			401.79	27.369
402	18.018			402	24.698			402	28.297
402.22	18.638			402.22	25.223			402.22	28.689
402.43	18.605			402.43	25.656			402.43	28.885
402.65	18.319			402.65	26.106			402.65	29.521
402.86	18.386			402.86	25.791			402.86	29.283
403.08	18.213			403.08	24.874			403.08	28.151
403.29	18.098			403.29	24.766			403.29	27.9
403.51	17.695			403.51	25.395			403.51	27.358
403.72	18.093			403.72	25.254			403.72	26.832
403.94	18.076			403.94	25.573			403.94	28.111
404.15	18.413			404.15	25.528			404.15	28.738
404.37	18.356			404.37	24.881			404.37	28.903
404.58	18.432			404.58	24.58			404.58	29.072
404.8	17.727			404.8	24.928			404.8	28.473
405.02	17.576			405.02	23.486			405.02	28.877
405.23	17.502			405.23	22.36			405.23	28.255
405.45	17.572			405.45	22.938			405.45	29.324
405.66	17.609			405.66	23.387			405.66	29.907
405.88	17.974			405.88	23.444			405.88	29.69
406.09	17.857			406.09	23.403			406.09	29.959
406.31	18.209			406.31	23.16			406.31	29.868
406.52	17.907			406.52	24.04			406.52	29.57
406.74	18.154			406.74	23.369			406.74	29.11
406.95	18.06			406.95	22.995			406.95	28.186
407.17	17.822			407.17	22.733			407.17	29.189
407.38	17.996			407.38	22.886			407.38	28.965
407.6	18.506			407.6	23.374			407.6	28.999
407.81	18.189			407.81	23.889			407.81	28.528
408.03	18.208			408.03	24.009			408.03	28.618
408.24	18.172			408.24	23.419			408.24	27.557
408.46	18.228			408.46	22.119			408.46	27.169
408.67	17.989			408.67	21.792			408.67	27.629
408.89	18.179			408.89	21.688			408.89	27.367
409.1	18.284			409.1	21.098			409.1	27.474
409.32	18.279			409.32	20.952			409.32	28.369
409.53	18.255			409.53	20.63			409.53	27.651
409.75	17.96			409.75	20.525			409.75	28.228
409.96	18.225			409.96	21.168			409.96	27.905
410.18	18.068			410.18	22.311			410.18	28.072
410.39	17.893			410.39	21.902			410.39	28.037
410.61	17.8			410.61	20.99			410.61	27.403
410.82	17.941			410.82	21.057			410.82	27.51
411.04	17.634			411.04	21.686			411.04	27.787
411.25	17.846			411.25	22.315			411.25	27.466
411.46	18.039			411.46	22.706			411.46	26.853
411.68	18.278			411.68	22.583			411.68	25.754
411.89	17.814			411.89	23.139			411.89	25.956
412.11	17.737			412.11	23.339			412.11	25.576
412.32	17.763			412.32	24.245			412.32	25.728
412.54	17.927			412.54	24.734			412.54	25.757
412.75	17.488			412.75	25.169			412.75	25.243
412.97	17.761			412.97	23.756			412.97	25.61
413.18	17.61			413.18	24.053			413.18	25.936
413.4	18.07			413.4	23.969			413.4	25.744
413.61	17.85			413.61	24.326			413.61	25.125
413.83	18.077			413.83	23.832			413.83	24.731
414.04	17.921			414.04	23.735			414.04	25.135
414.26	17.882			414.26	23.839			414.26	25.771
414.47	17.689			414.47	23.855			414.47	26.494
414.69	17.661			414.69	23.894			414.69	26.146
414.9	17.386			414.9	23.191			414.9	26.345
415.11	17.563			415.11	22.661			415.11	26.466
415.33	17.704			415.33	21.942			415.33	26.316
415.54	17.875			415.54	22.014			415.54	26.613
415.76	17.555			415.76	22.323			415.76	26.064
415.97	17.77			415.97	21.507			415.97	25.472
416.19	17.437			416.19	22.255			416.19	26.064
416.4	17.383			416.4	22.262			416.4	26.426
416.62	17.481			416.62	21.716			416.62	26.53
416.83	17.267			416.83	22.015			416.83	26.49
417.05	16.978			417.05	21.887			417.05	26.43
417.26	17.003			417.26	22.152			417.26	26.238
417.47	16.979			417.47	21.792			417.47	25.68
417.69	17.22			417.69	22.87			417.69	25.054
417.9	16.866			417.9	22.64			417.9	25.066
418.12	16.594			418.12	23.189			418.12	25.478
418.33	16.653			418.33	23.147			418.33	25.362
418.55	16.904			418.55	22.639			418.55	25.285
418.76	16.891			418.76	23.179			418.76	25.429
418.97	17.023			418.97	22.667			418.97	25.063
419.19	17.407			419.19	22.559			419.19	25.127
419.4	17.345			419.4	22.697			419.4	24.738
419.62	17.307			419.62	22.871			419.62	24.708
419.83	17.254			419.83	22.65			419.83	24.745
420.05	17.444			420.05	22.315			420.05	25.349
420.26	17.776			420.26	22.585			420.26	26.064
420.48	17.917			420.48	21.828			420.48	26.52
420.69	18.079			420.69	22.427			420.69	26.81
420.9	18.198			420.9	21.866			420.9	26.146
421.12	18.176			421.12	21.558			421.12	26.009
421.33	18.24			421.33	21.969			421.33	25.617
421.55	17.838			421.55	22.043			421.55	25.764
421.76	17.895			421.76	22.574			421.76	25.956
421.97	17.849			421.97	23.01			421.97	25.959
422.19	17.797			422.19	23.388			422.19	26.591
422.4	17.767			422.4	23.4			422.4	26.708
422.62	17.825			422.62	23.263			422.62	26.102
422.83	17.727			422.83	23.73			422.83	26.386
423.05	17.542			423.05	23.494			423.05	26.297
423.26	17.556			423.26	24.238			423.26	26.463
423.47	17.534			423.47	23.33			423.47	25.741
423.69	17.648			423.69	23.567			423.69	26.035
423.9	17.773			423.9	23.462			423.9	26.309
424.12	17.572			424.12	23.62			424.12	26.898
424.33	18			424.33	23.508			424.33	27.207
424.54	17.986			424.54	23.426			424.54	27.193
424.76	17.881			424.76	23.068			424.76	27.259
424.97	17.92			424.97	23.161			424.97	26.855
425.19	18.267			425.19	22.726			425.19	26.438
425.4	18.484			425.4	22.906			425.4	26.998
425.61	18.461			425.61	22.799			425.61	26.718
425.83	18.601			425.83	22.561			425.83	26.616
426.04	18.526			426.04	22.136			426.04	26.107
426.26	18.472			426.26	22.775			426.26	26.516
426.47	18.418			426.47	22.801			426.47	26.384
426.68	18.527			426.68	23.004			426.68	26.115
426.9	18.594			426.9	22.849			426.9	26.053
427.11	18.363			427.11	22.847			427.11	25.571
427.33	18.286			427.33	23.045			427.33	25.877
427.54	18.253			427.54	23.193			427.54	25.637
427.75	18.021			427.75	23.351			427.75	25.946
427.97	17.778			427.97	23.853			427.97	26.139
428.18	17.765			428.18	23.861			428.18	26.031
428.39	17.767			428.39	23.712			428.39	25.649
428.61	17.736			428.61	24.317			428.61	25.718
428.82	17.615			428.82	24.426			428.82	26.169
429.04	17.816			429.04	24.366			429.04	26.342
429.25	17.848			429.25	24.855			429.25	26.553
429.46	17.574			429.46	24.907			429.46	26.74
429.68	17.421			429.68	24.423			429.68	26.38
429.89	17.629			429.89	24.24			429.89	26.173
430.1	17.68			430.1	23.703			430.1	26.16
430.32	17.707			430.32	23.612			430.32	26.25
430.53	17.923			430.53	23.627			430.53	26.358
430.75	18.038			430.75	23.809			430.75	26.186
430.96	18.018			430.96	23.789			430.96	26.418
431.17	18.063			431.17	24.007			431.17	26.306
431.39	17.974			431.39	23.569			431.39	26.082
431.6	18.045			431.6	23.094			431.6	25.928
431.81	17.908			431.81	23.096			431.81	25.802
432.03	17.753			432.03	22.726			432.03	25.605
432.24	17.88			432.24	22.299			432.24	25.283
432.45	17.944			432.45	22.825			432.45	25.477
432.67	17.799			432.67	23.132			432.67	26.056
432.88	17.892			432.88	23.119			432.88	25.54
433.09	17.835			433.09	23.477			433.09	25.753
433.31	17.71			433.31	23.39			433.31	25.964
433.52	17.562			433.52	22.972			433.52	26.112
433.73	17.557			433.73	23.259			433.73	25.847
433.95	17.413			433.95	22.824			433.95	25.755
434.16	17.461			434.16	22.65			434.16	25.693
434.38	17.418			434.38	22.771			434.38	25.589
434.59	17.415			434.59	22.337			434.59	25.672
434.8	17.448			434.8	22.349			434.8	25.791
435.02	17.528			435.02	22.473			435.02	25.755
435.23	17.606			435.23	22.074			435.23	25.662
435.44	17.722			435.44	21.999			435.44	25.31
435.66	17.582			435.66	22.157			435.66	25.561
435.87	17.744			435.87	21.635			435.87	25.462
436.08	17.865			436.08	21.346			436.08	25.239
436.3	17.922			436.3	21.427			436.3	25.68
436.51	18.035			436.51	21.27			436.51	26.038
436.72	17.983			436.72	21.649			436.72	26.664
436.94	17.89			436.94	21.576			436.94	26.932
437.15	17.933			437.15	21.499			437.15	26.823
437.36	18.061			437.36	21.882			437.36	26.656
437.58	18.026			437.58	21.627			437.58	26.462
437.79	18.002			437.79	21.337			437.79	26.582
438	17.927			438	21.381			438	26.631
438.22	17.844			438.22	21.163			438.22	26.671
438.43	17.892			438.43	20.967			438.43	26.775
438.64	17.953			438.64	21.28			438.64	26.812
438.85	17.882			438.85	21.588			438.85	26.82
439.07	17.844			439.07	21.52			439.07	26.338
439.28	17.685			439.28	21.804			439.28	26.361
439.49	17.701			439.49	21.813			439.49	26.19
439.71	17.714			439.71	22.271			439.71	26.075
439.92	17.775			439.92	22.545			439.92	26.334
440.13	17.674			440.13	22.534			440.13	26.297
440.35	17.694			440.35	23.211			440.35	26.7
440.56	17.678			440.56	23.487			440.56	26.881
440.77	17.764			440.77	23.926			440.77	26.978
440.99	17.834			440.99	24.032			440.99	27.325
441.2	17.719			441.2	24.245			441.2	27.148
441.41	17.543			441.41	24.057			441.41	26.995
441.62	17.637			441.62	23.832			441.62	26.853
441.84	17.681			441.84	23.786			441.84	27.121
442.05	17.689			442.05	23.351			442.05	26.628
442.26	17.687			442.26	23.364			442.26	26.667
442.48	17.821			442.48	23.131			442.48	26.665
442.69	17.772			442.69	22.917			442.69	26.56
442.9	17.828			442.9	23.191			442.9	26.655
443.12	17.893			443.12	22.589			443.12	26.352
443.33	17.885			443.33	22.624			443.33	26.143
443.54	17.897			443.54	22.422			443.54	26.036
443.75	17.852			443.75	22.557			443.75	25.96
443.97	18.06			443.97	22.41			443.97	25.92
444.18	18.121			444.18	22.582			444.18	26.144
444.39	18.131			444.39	22.912			444.39	26.437
444.61	18.204			444.61	22.786			444.61	26.167
444.82	18.236			444.82	23.135			444.82	26.376
445.03	18.386			445.03	23.101			445.03	26.081
445.24	18.278			445.24	23.044			445.24	26.067
445.46	18.327			445.46	23.006			445.46	26.076
445.67	18.292			445.67	22.812			445.67	25.973
445.88	18.318			445.88	23.213			445.88	25.942
446.09	18.226			446.09	23.328			446.09	26.222
446.31	18.281			446.31	23.42			446.31	26.435
446.52	18.348			446.52	23.388			446.52	26.381
446.73	18.214			446.73	23.449			446.73	26.4
446.95	18.228			446.95	23.351			446.95	26.325
447.16	18.248			447.16	23.099			447.16	25.977
447.37	18.223			447.37	23.425			447.37	25.969
447.58	18.248			447.58	23.329			447.58	25.923
447.8	18.204			447.8	23.308			447.8	26.041
448.01	18.3			448.01	23.514			448.01	26.181
448.22	18.32			448.22	23.63			448.22	26.176
448.43	18.333			448.43	23.579			448.43	26.173
448.65	18.357			448.65	23.568			448.65	26.297
448.86	18.559			448.86	23.482			448.86	26.133
449.07	18.556			449.07	23.291			449.07	25.872
449.28	18.467			449.28	23.057			449.28	25.636
449.5	18.513			449.5	23.227			449.5	25.922
449.71	18.491			449.71	23.085			449.71	25.735
449.92	18.564			449.92	23.156			449.92	25.908
450.13	18.546			450.13	23.345			450.13	26.224
450.35	18.564			450.35	23.405			450.35	26.282
450.56	18.671			450.56	23.486			450.56	26.328
450.77	18.609			450.77	23.46			450.77	26.218
450.98	18.591			450.98	23.452			450.98	26.279
451.2	18.593			451.2	23.422			451.2	26.187
451.41	18.549			451.41	23.323			451.41	25.986
451.62	18.527			451.62	23.553			451.62	25.966
451.83	18.599			451.83	23.521			451.83	26.058
452.05	18.716			452.05	24.151			452.05	26.496
452.26	18.679			452.26	24.028			452.26	26.171
452.47	18.685			452.47	24.083			452.47	26.128
452.68	18.588			452.68	24.119			452.68	26.287
452.9	18.637			452.9	23.979			452.9	26.104
453.11	18.66			453.11	24.126			453.11	26.24
453.32	18.567			453.32	24.053			453.32	26.191
453.53	18.69			453.53	24.161			453.53	26.423
453.74	18.728			453.74	24.176			453.74	26.551
453.96	18.737			453.96	24.084			453.96	26.635
454.17	18.77			454.17	24.258			454.17	26.909
454.38	18.644			454.38	24.356			454.38	27.118
454.59	18.538			454.59	24.753			454.59	27.304
454.81	18.453			454.81	24.493			454.81	27.234
455.02	18.487			455.02	24.707			455.02	27.446
455.23	18.456			455.23	25.143			455.23	27.854
455.44	18.476			455.44	25.175			455.44	27.652
455.65	18.45			455.65	25.229			455.65	27.703
455.87	18.392			455.87	25.108			455.87	27.545
456.08	18.338			456.08	25.167			456.08	27.805
456.29	18.318			456.29	25.174			456.29	27.713
456.5	18.368			456.5	25.275			456.5	27.663
456.72	18.331			456.72	25.538			456.72	27.866
456.93	18.351			456.93	25.483			456.93	27.803
457.14	18.407			457.14	25.482			457.14	27.952
457.35	18.471			457.35	25.439			457.35	27.922
457.56	18.533			457.56	25.363			457.56	27.738
457.78	18.556			457.78	25.245			457.78	27.701
457.99	18.67			457.99	25.188			457.99	27.624
458.2	18.717			458.2	25.368			458.2	27.638
458.41	18.762			458.41	25.374			458.41	27.814
458.62	18.832			458.62	25.487			458.62	27.895
458.84	18.872			458.84	25.511			458.84	27.749
459.05	18.881			459.05	25.568			459.05	27.818
459.26	18.869			459.26	25.604			459.26	27.784
459.47	18.934			459.47	25.491			459.47	27.673
459.68	18.905			459.68	25.44			459.68	27.638
459.89	18.96			459.89	25.281			459.89	27.383
460.11	18.953			460.11	25.192			460.11	27.218
460.32	18.99			460.32	25.386			460.32	27.308
460.53	19.038			460.53	25.447			460.53	27.096
460.74	18.961			460.74	25.341			460.74	26.908
460.95	18.978			460.95	25.313			460.95	27.058
461.17	19			461.17	25.352			461.17	26.94
461.38	18.946			461.38	25.433			461.38	27.052
461.59	19.02			461.59	25.575			461.59	27.178
461.8	19.04			461.8	25.52			461.8	27.148
462.01	19.002			462.01	25.616			462.01	27.134
462.22	18.955			462.22	25.869			462.22	27.228
462.44	19.032			462.44	25.992			462.44	27.328
462.65	19.069			462.65	26.068			462.65	27.392
462.86	19.112			462.86	26.174			462.86	27.567
463.07	19.057			463.07	25.875			463.07	27.563
463.28	19.048			463.28	26.046			463.28	27.971
463.5	19.146			463.5	26.14			463.5	28.137
463.71	19.081			463.71	26.113			463.71	28.052
463.92	19.083			463.92	26.152			463.92	28.015
464.13	19.177			464.13	26.22			464.13	28.138
464.34	19.151			464.34	26.199			464.34	28.042
464.55	19.149			464.55	26.098			464.55	27.955
464.76	19.174			464.76	26.077			464.76	28.101
464.98	19.263			464.98	26.163			464.98	28.272
465.19	19.244			465.19	25.973			465.19	28.226
465.4	19.22			465.4	26.105			465.4	28.297
465.61	19.214			465.61	26.129			465.61	28.416
465.82	19.266			465.82	26.505			465.82	28.646
466.03	19.329			466.03	26.506			466.03	28.616
466.25	19.344			466.25	26.406			466.25	28.694
466.46	19.397			466.46	26.607			466.46	28.794
466.67	19.449			466.67	26.69			466.67	28.965
466.88	19.466			466.88	26.68			466.88	28.89
467.09	19.56			467.09	26.851			467.09	28.955
467.3	19.61			467.3	27.192			467.3	29.277
467.51	19.621			467.51	27.162			467.51	29.309
467.73	19.621			467.73	27.056			467.73	29.316
467.94	19.658			467.94	27.328			467.94	29.58
468.15	19.689			468.15	27.426			468.15	29.652
468.36	19.677			468.36	27.526			468.36	29.821
468.57	19.757			468.57	27.538			468.57	29.751
468.78	19.744			468.78	27.603			468.78	29.658
468.99	19.769			468.99	27.834			468.99	29.688
469.21	19.863			469.21	27.949			469.21	29.85
469.42	19.911			469.42	28.01			469.42	29.888
469.63	19.94			469.63	28.224			469.63	30.144
469.84	19.979			469.84	28.15			469.84	30.187
470.05	19.955			470.05	28.234			470.05	30.15
470.26	19.98			470.26	28.529			470.26	30.351
470.47	20.054			470.47	28.543			470.47	30.4
470.68	20.125			470.68	28.555			470.68	30.379
470.9	20.195			470.9	28.562			470.9	30.419
471.11	20.286			471.11	28.629			471.11	30.329
471.32	20.287			471.32	28.782			471.32	30.457
471.53	20.379			471.53	28.93			471.53	30.656
471.74	20.419			471.74	28.994			471.74	30.728
471.95	20.411			471.95	29.023			471.95	30.744
472.16	20.427			472.16	29.083			472.16	30.833
472.37	20.441			472.37	29.117			472.37	30.687
472.58	20.404			472.58	29.358			472.58	30.876
472.8	20.474			472.8	29.407			472.8	31.007
473.01	20.549			473.01	29.334			473.01	31.011
473.22	20.6			473.22	29.535			473.22	31.066
473.43	20.599			473.43	29.732			473.43	31.235
473.64	20.643			473.64	29.926			473.64	31.439
473.85	20.654			473.85	30.145			473.85	31.634
474.06	20.685			474.06	30.228			474.06	31.763
474.27	20.687			474.27	30.293			474.27	31.804
474.48	20.78			474.48	30.415			474.48	32.003
474.7	20.851			474.7	30.599			474.7	32.228
474.91	20.925			474.91	30.798			474.91	32.457
475.12	20.951			475.12	30.933			475.12	32.727
475.33	21.029			475.33	30.979			475.33	32.838
475.54	21.102			475.54	31.161			475.54	33.042
475.75	21.11			475.75	31.482			475.75	33.306
475.96	21.124			475.96	31.709			475.96	33.514
476.17	21.177			476.17	31.859			476.17	33.565
476.38	21.167			476.38	32.02			476.38	33.647
476.59	21.215			476.59	32.031			476.59	33.897
476.8	21.262			476.8	32.249			476.8	34.018
477.02	21.309			477.02	32.429			477.02	34.255
477.23	21.343			477.23	32.543			477.23	34.451
477.44	21.399			477.44	32.637			477.44	34.506
477.65	21.438			477.65	32.818			477.65	34.639
477.86	21.509			477.86	33.049			477.86	34.849
478.07	21.587			478.07	33.32			478.07	35.066
478.28	21.644			478.28	33.501			478.28	35.195
478.49	21.75			478.49	33.656			478.49	35.314
478.7	21.809			478.7	33.912			478.7	35.48
478.91	21.888			478.91	34.043			478.91	35.705
479.12	22.007			479.12	34.264			479.12	36.019
479.33	22.098			479.33	34.616			479.33	36.181
479.54	22.21			479.54	34.844			479.54	36.453
479.75	22.345			479.75	35.051			479.75	36.7
479.97	22.412			479.97	35.318			479.97	36.999
480.18	22.46			480.18	35.57			480.18	37.351
480.39	22.52			480.39	35.807			480.39	37.61
480.6	22.615			480.6	35.921			480.6	37.927
480.81	22.721			480.81	36.119			480.81	38.213
481.02	22.782			481.02	36.317			481.02	38.607
481.23	22.835			481.23	36.53			481.23	38.891
481.44	22.919			481.44	36.708			481.44	39.279
481.65	23.021			481.65	36.98			481.65	39.609
481.86	23.082			481.86	37.169			481.86	39.771
482.07	23.162			482.07	37.291			482.07	39.992
482.28	23.217			482.28	37.511			482.28	40.313
482.49	23.297			482.49	37.773			482.49	40.6
482.7	23.378			482.7	37.978			482.7	40.812
482.91	23.474			482.91	38.24			482.91	41.034
483.12	23.609			483.12	38.433			483.12	41.343
483.33	23.689			483.33	38.702			483.33	41.606
483.54	23.765			483.54	38.932			483.54	41.871
483.76	23.893			483.76	39.203			483.76	42.035
483.97	23.971			483.97	39.472			483.97	42.365
484.18	24.079			484.18	39.659			484.18	42.642
484.39	24.148			484.39	39.963			484.39	43.043
484.6	24.269			484.6	40.253			484.6	43.441
484.81	24.393			484.81	40.561			484.81	43.768
485.02	24.51			485.02	40.741			485.02	44.11
485.23	24.586			485.23	40.968			485.23	44.527
485.44	24.673			485.44	41.246			485.44	44.885
485.65	24.783			485.65	41.49			485.65	45.349
485.86	24.919			485.86	41.793			485.86	45.693
486.07	25.037			486.07	42.05			486.07	46.052
486.28	25.176			486.28	42.326			486.28	46.539
486.49	25.28			486.49	42.549			486.49	46.949
486.7	25.417			486.7	42.763			486.7	47.282
486.91	25.528			486.91	43.004			486.91	47.65
487.12	25.628			487.12	43.298			487.12	48.107
487.33	25.738			487.33	43.56			487.33	48.59
487.54	25.848			487.54	43.767			487.54	49.058
487.75	25.937			487.75	44.055			487.75	49.467
487.96	26.04			487.96	44.37			487.96	49.853
488.17	26.179			488.17	44.744			488.17	50.314
488.38	26.288			488.38	45.108			488.38	50.801
488.59	26.37			488.59	45.369			488.59	51.3
488.8	26.469			488.8	45.648			488.8	51.707
489.01	26.529			489.01	45.931			489.01	52.147
489.22	26.604			489.22	46.285			489.22	52.667
489.43	26.713			489.43	46.545			489.43	53.119
489.64	26.807			489.64	46.824			489.64	53.553
489.85	26.924			489.85	47.077			489.85	53.885
490.06	27.014			490.06	47.353			490.06	54.261
490.27	27.116			490.27	47.694			490.27	54.722
490.48	27.263			490.48	47.988			490.48	55.181
490.69	27.365			490.69	48.272			490.69	55.663
490.9	27.46			490.9	48.505			490.9	56.006
491.11	27.566			491.11	48.705			491.11	56.399
491.32	27.665			491.32	49.054			491.32	56.835
491.53	27.827			491.53	49.285			491.53	57.315
491.74	27.943			491.74	49.586			491.74	57.757
491.95	28.055			491.95	49.803			491.95	58.066
492.16	28.19			492.16	50.174			492.16	58.542
492.37	28.3			492.37	50.563			492.37	59.013
492.58	28.376			492.58	50.93			492.58	59.519
492.79	28.545			492.79	51.292			492.79	59.979
493	28.647			493	51.634			493	60.41
493.21	28.723			493.21	51.912			493.21	60.824
493.42	28.827			493.42	52.21			493.42	61.235
493.63	28.923			493.63	52.538			493.63	61.773
493.84	29.035			493.84	52.801			493.84	62.197
494.05	29.123			494.05	53.001			494.05	62.588
494.26	29.221			494.26	53.349			494.26	63.025
494.47	29.362			494.47	53.609			494.47	63.344
494.68	29.506			494.68	53.864			494.68	63.821
494.89	29.598			494.89	54.097			494.89	64.201
495.1	29.75			495.1	54.291			495.1	64.633
495.31	29.922			495.31	54.528			495.31	64.995
495.52	30.027			495.52	54.752			495.52	65.394
495.73	30.125			495.73	55.014			495.73	65.853
495.94	30.265			495.94	55.308			495.94	66.26
496.15	30.397			496.15	55.5			496.15	66.668
496.36	30.53			496.36	55.688			496.36	67.017
496.57	30.637			496.57	55.969			496.57	67.405
496.78	30.767			496.78	56.312			496.78	67.772
496.99	30.848			496.99	56.584			496.99	68.132
497.19	30.93			497.19	56.828			497.19	68.542
497.4	31.022			497.4	57.069			497.4	68.931
497.61	31.136			497.61	57.389			497.61	69.309
497.82	31.218			497.82	57.658			497.82	69.674
498.03	31.333			498.03	57.839			498.03	70.059
498.24	31.433			498.24	58.11			498.24	70.489
498.45	31.55			498.45	58.345			498.45	70.785
498.66	31.649			498.66	58.544			498.66	71.166
498.87	31.757			498.87	58.85			498.87	71.565
499.08	31.863			499.08	59.089			499.08	71.869
499.29	31.965			499.29	59.363			499.29	72.212
499.5	32.046			499.5	59.529			499.5	72.562
499.71	32.118			499.71	59.715			499.71	72.901
499.92	32.189			499.92	59.941			499.92	73.252
500.13	32.269			500.13	60.203			500.13	73.514
500.34	32.351			500.34	60.302			500.34	73.767
500.55	32.425			500.55	60.451			500.55	74.017
500.76	32.532			500.76	60.684			500.76	74.353
500.96	32.596			500.96	60.825			500.96	74.63
501.17	32.694			501.17	61.005			501.17	74.87
501.38	32.753			501.38	61.197			501.38	75.161
501.59	32.824			501.59	61.346			501.59	75.424
501.8	32.902			501.8	61.493			501.8	75.675
502.01	32.986			502.01	61.604			502.01	75.904
502.22	33.043			502.22	61.793			502.22	76.144
502.43	33.148			502.43	61.974			502.43	76.363
502.64	33.245			502.64	62.129			502.64	76.549
502.85	33.315			502.85	62.306			502.85	76.809
503.06	33.393			503.06	62.424			503.06	77.042
503.27	33.465			503.27	62.623			503.27	77.239
503.48	33.504			503.48	62.796			503.48	77.405
503.68	33.544			503.68	62.976			503.68	77.53
503.89	33.573			503.89	63.086			503.89	77.703
504.1	33.637			504.1	63.26			504.1	77.788
504.31	33.694			504.31	63.362			504.31	77.824
504.52	33.715			504.52	63.508			504.52	77.978
504.73	33.783			504.73	63.643			504.73	78.12
504.94	33.86			504.94	63.76			504.94	78.179
505.15	33.896			505.15	63.808			505.15	78.214
505.36	33.928			505.36	63.879			505.36	78.278
505.57	33.982			505.57	63.987			505.57	78.404
505.78	34.028			505.78	64.149			505.78	78.591
505.98	34.089			505.98	64.254			505.98	78.632
506.19	34.128			506.19	64.309			506.19	78.702
506.4	34.181			506.4	64.319			506.4	78.687
506.61	34.237			506.61	64.42			506.61	78.744
506.82	34.28			506.82	64.465			506.82	78.839
507.03	34.32			507.03	64.541			507.03	78.921
507.24	34.372			507.24	64.598			507.24	78.951
507.45	34.378			507.45	64.594			507.45	78.875
507.66	34.406			507.66	64.642			507.66	78.936
507.87	34.429			507.87	64.713			507.87	78.909
508.07	34.451			508.07	64.768			508.07	78.848
508.28	34.472			508.28	64.869			508.28	78.84
508.49	34.52			508.49	64.908			508.49	78.703
508.7	34.529			508.7	64.944			508.7	78.606
508.91	34.533			508.91	64.923			508.91	78.538
509.12	34.573			509.12	64.939			509.12	78.522
509.33	34.605			509.33	64.892			509.33	78.405
509.54	34.613			509.54	64.87			509.54	78.324
509.75	34.614			509.75	64.912			509.75	78.209
509.95	34.642			509.95	64.96			509.95	78.144
510.16	34.665			510.16	64.983			510.16	78.05
510.37	34.705			510.37	64.954			510.37	77.944
510.58	34.774			510.58	64.94			510.58	77.888
510.79	34.83			510.79	64.896			510.79	77.806
511	34.848			511	64.796			511	77.623
511.21	34.811			511.21	64.737			511.21	77.438
511.41	34.81			511.41	64.688			511.41	77.316
511.62	34.847			511.62	64.672			511.62	77.121
511.83	34.856			511.83	64.664			511.83	76.946
512.04	34.886			512.04	64.692			512.04	76.854
512.25	34.912			512.25	64.65			512.25	76.583
512.46	34.961			512.46	64.559			512.46	76.342
512.67	34.936			512.67	64.529			512.67	76.113
512.88	34.909			512.88	64.539			512.88	75.919
513.08	34.855			513.08	64.476			513.08	75.633
513.29	34.803			513.29	64.446			513.29	75.381
513.5	34.781			513.5	64.421			513.5	75.127
513.71	34.757			513.71	64.322			513.71	74.819
513.92	34.741			513.92	64.255			513.92	74.602
514.13	34.746			514.13	64.183			514.13	74.332
514.33	34.665			514.33	64.135			514.33	74
514.54	34.624			514.54	64.075			514.54	73.766
514.75	34.592			514.75	63.965			514.75	73.477
514.96	34.576			514.96	63.915			514.96	73.253
515.17	34.537			515.17	63.788			515.17	73.046
515.38	34.527			515.38	63.569			515.38	72.72
515.59	34.55			515.59	63.409			515.59	72.38
515.79	34.517			515.79	63.227			515.79	72.095
516	34.486			516	63.123			516	71.831
516.21	34.442			516.21	62.959			516.21	71.555
516.42	34.451			516.42	62.836			516.42	71.262
516.63	34.462			516.63	62.739			516.63	70.959
516.84	34.42			516.84	62.519			516.84	70.728
517.04	34.436			517.04	62.291			517.04	70.415
517.25	34.393			517.25	62.122			517.25	70.051
517.46	34.321			517.46	61.986			517.46	69.657
517.67	34.263			517.67	61.784			517.67	69.307
517.88	34.208			517.88	61.656			517.88	68.927
518.09	34.205			518.09	61.528			518.09	68.561
518.29	34.166			518.29	61.382			518.29	68.273
518.5	34.162			518.5	61.234			518.5	67.899
518.71	34.108			518.71	60.991			518.71	67.439
518.92	34.055			518.92	60.872			518.92	67.068
519.13	33.958			519.13	60.771			519.13	66.721
519.33	33.897			519.33	60.566			519.33	66.352
519.54	33.9			519.54	60.439			519.54	65.98
519.75	33.851			519.75	60.281			519.75	65.592
519.96	33.823			519.96	60.036			519.96	65.163
520.17	33.805			520.17	59.812			520.17	64.785
520.38	33.778			520.38	59.697			520.38	64.458
520.58	33.716			520.58	59.515			520.58	64.1
520.79	33.62			520.79	59.31			520.79	63.787
521	33.551			521	59.042			521	63.361
521.21	33.489			521.21	58.797			521.21	62.948
521.42	33.43			521.42	58.623			521.42	62.635
521.62	33.387			521.62	58.385			521.62	62.229
521.83	33.357			521.83	58.135			521.83	61.838
522.04	33.293			522.04	57.932			522.04	61.457
522.25	33.194			522.25	57.691			522.25	61.027
522.46	33.142			522.46	57.441			522.46	60.677
522.66	33.089			522.66	57.253			522.66	60.38
522.87	33.031			522.87	57.01			522.87	59.939
523.08	32.966			523.08	56.721			523.08	59.516
523.29	32.905			523.29	56.459			523.29	59.113
523.49	32.822			523.49	56.247			523.49	58.707
523.7	32.73			523.7	56.05			523.7	58.313
523.91	32.647			523.91	55.913			523.91	57.98
524.12	32.617			524.12	55.656			524.12	57.615
524.33	32.558			524.33	55.419			524.33	57.252
524.53	32.491			524.53	55.083			524.53	56.857
524.74	32.426			524.74	54.835			524.74	56.467
524.95	32.347			524.95	54.689			524.95	56.076
525.16	32.268			525.16	54.492			525.16	55.708
525.37	32.18			525.37	54.283			525.37	55.306
525.57	32.107			525.57	54.078			525.57	55.036
525.78	32.041			525.78	53.874			525.78	54.666
525.99	31.965			525.99	53.705			525.99	54.319
526.2	31.924			526.2	53.482			526.2	53.927
526.4	31.873			526.4	53.288			526.4	53.551
526.61	31.806			526.61	53.02			526.61	53.152
526.82	31.721			526.82	52.853			526.82	52.765
527.03	31.641			527.03	52.664			527.03	52.42
527.23	31.595			527.23	52.497			527.23	52.108
527.44	31.54			527.44	52.239			527.44	51.761
527.65	31.479			527.65	51.931			527.65	51.452
527.86	31.402			527.86	51.667			527.86	51.088
528.07	31.322			528.07	51.398			528.07	50.709
528.27	31.239			528.27	51.192			528.27	50.358
528.48	31.152			528.48	50.883			528.48	50.02
528.69	31.1			528.69	50.619			528.69	49.703
528.9	31.059			528.9	50.357			528.9	49.424
529.1	31			529.1	50.099			529.1	49.162
529.31	30.937			529.31	49.852			529.31	48.855
529.52	30.876			529.52	49.561			529.52	48.521
529.73	30.803			529.73	49.306			529.73	48.278
529.93	30.704			529.93	49.116			529.93	47.993
530.14	30.605			530.14	48.849			530.14	47.671
530.35	30.536			530.35	48.59			530.35	47.353
530.56	30.466			530.56	48.378			530.56	47.077
530.76	30.403			530.76	48.157			530.76	46.809
530.97	30.335			530.97	47.885			530.97	46.545
531.18	30.263			531.18	47.707			531.18	46.265
531.39	30.19			531.39	47.481			531.39	45.926
531.59	30.089			531.59	47.291			531.59	45.638
531.8	30.013			531.8	47.08			531.8	45.326
532.01	29.939			532.01	46.814			532.01	45.109
532.21	29.872			532.21	46.543			532.21	44.857
532.42	29.804			532.42	46.277			532.42	44.521
532.63	29.763			532.63	46.023			532.63	44.224
532.84	29.716			532.84	45.798			532.84	44.012
533.04	29.642			533.04	45.605			533.04	43.767
533.25	29.569			533.25	45.413			533.25	43.521
533.46	29.514			533.46	45.235			533.46	43.287
533.67	29.485			533.67	44.994			533.67	43.002
533.87	29.415			533.87	44.778			533.87	42.796
534.08	29.334			534.08	44.488			534.08	42.566
534.29	29.265			534.29	44.225			534.29	42.304
534.49	29.21			534.49	43.986			534.49	42.101
534.7	29.15			534.7	43.843			534.7	41.874
534.91	29.091			534.91	43.668			534.91	41.686
535.12	29.03			535.12	43.497			535.12	41.511
535.32	28.946			535.32	43.275			535.32	41.326
535.53	28.883			535.53	43.087			535.53	41.119
535.74	28.813			535.74	42.885			535.74	40.925
535.94	28.736			535.94	42.654			535.94	40.725
536.15	28.646			536.15	42.375			536.15	40.486
536.36	28.522			536.36	42.209			536.36	40.359
536.57	28.457			536.57	42			536.57	40.154
536.77	28.411			536.77	41.887			536.77	40.012
536.98	28.356			536.98	41.703			536.98	39.864
537.19	28.293			537.19	41.461			537.19	39.652
537.39	28.223			537.39	41.248			537.39	39.478
537.6	28.16			537.6	41.08			537.6	39.328
537.81	28.101			537.81	40.912			537.81	39.184
538.01	28.044			538.01	40.713			538.01	39.011
538.22	27.976			538.22	40.584			538.22	38.837
538.43	27.914			538.43	40.4			538.43	38.686
538.64	27.871			538.64	40.155			538.64	38.497
538.84	27.825			538.84	40.014			538.84	38.396
539.05	27.798			539.05	39.768			539.05	38.171
539.26	27.761			539.26	39.583			539.26	38.024
539.46	27.693			539.46	39.356			539.46	37.841
539.67	27.651			539.67	39.224			539.67	37.706
539.88	27.575			539.88	39.129			539.88	37.6
540.08	27.529			540.08	38.958			540.08	37.453
540.29	27.472			540.29	38.74			540.29	37.275
540.5	27.413			540.5	38.506			540.5	37.145
540.7	27.357			540.7	38.339			540.7	36.994
540.91	27.284			540.91	38.151			540.91	36.859
541.12	27.242			541.12	37.999			541.12	36.736
541.32	27.201			541.32	37.892			541.32	36.645
541.53	27.152			541.53	37.724			541.53	36.555
541.74	27.105			541.74	37.615			541.74	36.46
541.94	27.026			541.94	37.483			541.94	36.361
542.15	26.962			542.15	37.358			542.15	36.262
542.36	26.897			542.36	37.137			542.36	36.135
542.56	26.86			542.56	36.967			542.56	36.04
542.77	26.813			542.77	36.806			542.77	35.931
542.98	26.756			542.98	36.683			542.98	35.826
543.18	26.711			543.18	36.573			543.18	35.694
543.39	26.669			543.39	36.442			543.39	35.596
543.6	26.631			543.6	36.239			543.6	35.513
543.8	26.562			543.8	36.109			543.8	35.424
544.01	26.51			544.01	35.987			544.01	35.371
544.22	26.47			544.22	35.857			544.22	35.257
544.42	26.413			544.42	35.705			544.42	35.21
544.63	26.391			544.63	35.587			544.63	35.088
544.84	26.368			544.84	35.468			544.84	35.014
545.04	26.308			545.04	35.391			545.04	34.928
545.25	26.266			545.25	35.203			545.25	34.82
545.46	26.208			545.46	35.051			545.46	34.723
545.66	26.159			545.66	34.889			545.66	34.639
545.87	26.122			545.87	34.74			545.87	34.547
546.08	26.076			546.08	34.581			546.08	34.487
546.28	26.035			546.28	34.512			546.28	34.402
546.49	26.024			546.49	34.372			546.49	34.308
546.69	25.994			546.69	34.28			546.69	34.214
546.9	25.943			546.9	34.143			546.9	34.113
547.11	25.887			547.11	34.028			547.11	33.968
547.31	25.827			547.31	33.865			547.31	33.881
547.52	25.778			547.52	33.73			547.52	33.793
547.73	25.755			547.73	33.6			547.73	33.715
547.93	25.703			547.93	33.558			547.93	33.681
548.14	25.7			548.14	33.482			548.14	33.603
548.35	25.662			548.35	33.418			548.35	33.525
548.55	25.627			548.55	33.357			548.55	33.476
548.76	25.584			548.76	33.283			548.76	33.405
548.96	25.526			548.96	33.192			548.96	33.315
549.17	25.484			549.17	33.102			549.17	33.234
549.38	25.433			549.38	32.988			549.38	33.148
549.58	25.413			549.58	32.886			549.58	33.127
549.79	25.415			549.79	32.808			549.79	33.095
549.99	25.402			549.99	32.684			549.99	33.063
550.2	25.372			550.2	32.559			550.2	33.021
550.41	25.324			550.41	32.467			550.41	32.978
550.61	25.284			550.61	32.32			550.61	32.891
550.82	25.223			550.82	32.238			550.82	32.843
551.03	25.209			551.03	32.176			551.03	32.804
551.23	25.19			551.23	32.055			551.23	32.739
551.44	25.175			551.44	31.966			551.44	32.694
551.64	25.187			551.64	31.882			551.64	32.709
551.85	25.165			551.85	31.772			551.85	32.68
552.06	25.138			552.06	31.677			552.06	32.666
552.26	25.092			552.26	31.609			552.26	32.613
552.47	25.026			552.47	31.535			552.47	32.556
552.67	24.977			552.67	31.525			552.67	32.516
552.88	24.953			552.88	31.472			552.88	32.451
553.09	24.964			553.09	31.406			553.09	32.411
553.29	24.975			553.29	31.34			553.29	32.413
553.5	24.977			553.5	31.231			553.5	32.384
553.7	24.931			553.7	31.146			553.7	32.377
553.91	24.866			553.91	31.062			553.91	32.346
554.12	24.813			554.12	30.988			554.12	32.333
554.32	24.758			554.32	30.916			554.32	32.225
554.53	24.712			554.53	30.88			554.53	32.188
554.73	24.683			554.73	30.844			554.73	32.152
554.94	24.689			554.94	30.766			554.94	32.119
555.14	24.697			555.14	30.68			555.14	32.096
555.35	24.714			555.35	30.571			555.35	32.048
555.56	24.676			555.56	30.527			555.56	32.048
555.76	24.615			555.76	30.457			555.76	32.002
555.97	24.573			555.97	30.434			555.97	31.953
556.17	24.521			556.17	30.431			556.17	31.924
556.38	24.501			556.38	30.378			556.38	31.882
556.59	24.5			556.59	30.376			556.59	31.862
556.79	24.515			556.79	30.335			556.79	31.822
557	24.523			557	30.258			557	31.832
557.2	24.519			557.2	30.162			557.2	31.806
557.41	24.487			557.41	30.084			557.41	31.761
557.61	24.428			557.61	30.059			557.61	31.695
557.82	24.377			557.82	30.045			557.82	31.712
558.02	24.323			558.02	30.033			558.02	31.693
558.23	24.327			558.23	29.997			558.23	31.679
558.44	24.333			558.44	29.935			558.44	31.678
558.64	24.331			558.64	29.864			558.64	31.686
558.85	24.346			558.85	29.761			558.85	31.692
559.05	24.343			559.05	29.675			559.05	31.634
559.26	24.326			559.26	29.613			559.26	31.606
559.46	24.279			559.46	29.595			559.46	31.597
559.67	24.248			559.67	29.609			559.67	31.575
559.88	24.226			559.88	29.623			559.88	31.531
560.08	24.256			560.08	29.586			560.08	31.547
560.29	24.301			560.29	29.522			560.29	31.568
560.49	24.341			560.49	29.448			560.49	31.554
560.7	24.37			560.7	29.371			560.7	31.534
560.9	24.36			560.9	29.305			560.9	31.512
561.11	24.338			561.11	29.28			561.11	31.477
561.31	24.306			561.31	29.262			561.31	31.433
561.52	24.276			561.52	29.283			561.52	31.382
561.72	24.269			561.72	29.298			561.72	31.402
561.93	24.284			561.93	29.255			561.93	31.386
562.13	24.321			562.13	29.184			562.13	31.357
562.34	24.345			562.34	29.107			562.34	31.35
562.55	24.357			562.55	29.015			562.55	31.357
562.75	24.342			562.75	28.989			562.75	31.308
562.96	24.279			562.96	28.962			562.96	31.258
563.16	24.222			563.16	28.97			563.16	31.212
563.37	24.183			563.37	29.031			563.37	31.214
563.57	24.183			563.57	29.067			563.57	31.184
563.78	24.2			563.78	29.078			563.78	31.191
563.98	24.236			563.98	29.039			563.98	31.192
564.19	24.265			564.19	28.976			564.19	31.191
564.39	24.273			564.39	28.874			564.39	31.15
564.6	24.223			564.6	28.83			564.6	31.155
564.8	24.161			564.8	28.803			564.8	31.141
565.01	24.101			565.01	28.792			565.01	31.113
565.21	24.052			565.21	28.837			565.21	31.079
565.42	24.035			565.42	28.857			565.42	31.116
565.62	24.067			565.62	28.862			565.62	31.147
565.83	24.104			565.83	28.781			565.83	31.17
566.03	24.134			566.03	28.685			566.03	31.21
566.24	24.119			566.24	28.56			566.24	31.197
566.44	24.102			566.44	28.47			566.44	31.189
566.65	24.054			566.65	28.482			566.65	31.158
566.85	23.994			566.85	28.523			566.85	31.149
567.06	23.936			567.06	28.582			567.06	31.153
567.26	23.938			567.26	28.635			567.26	31.144
567.47	23.969			567.47	28.645			567.47	31.158
567.67	24.015			567.67	28.617			567.67	31.183
567.88	24.072			567.88	28.538			567.88	31.217
568.08	24.062			568.08	28.433			568.08	31.195
568.29	24.042			568.29	28.369			568.29	31.168
568.49	23.993			568.49	28.429			568.49	31.136
568.7	23.945			568.7	28.454			568.7	31.052
568.9	23.922			568.9	28.549			568.9	31.04
569.11	23.9			569.11	28.601			569.11	31.042
569.31	23.921			569.31	28.566			569.31	31.062
569.52	23.965			569.52	28.486			569.52	31.067
569.72	24.021			569.72	28.426			569.72	31.102
569.93	24.038			569.93	28.319			569.93	31.108
570.13	24.02			570.13	28.272			570.13	31.071
570.34	23.983			570.34	28.248			570.34	31.051
570.54	23.918			570.54	28.284			570.54	31.018
570.75	23.899			570.75	28.345			570.75	30.969
570.95	23.893			570.95	28.394			570.95	31.008
571.16	23.913			571.16	28.39			571.16	30.996
571.36	23.946			571.36	28.313			571.36	31.048
571.57	23.986			571.57	28.23			571.57	31.085
571.77	24.022			571.77	28.155			571.77	31.103
571.98	23.999			571.98	28.11			571.98	31.112
572.18	23.952			572.18	28.117			572.18	31.11
572.39	23.903			572.39	28.176			572.39	31.068
572.59	23.884			572.59	28.278			572.59	31.012
572.8	23.87			572.8	28.335			572.8	31.045
573	23.882			573	28.354			573	31.023
573.2	23.939			573.2	28.331			573.2	31.074
573.41	23.979			573.41	28.235			573.41	31.117
573.61	24.005			573.61	28.162			573.61	31.105
573.82	24.003			573.82	28.073			573.82	31.111
574.02	23.965			574.02	28.094			574.02	31.087
574.23	23.906			574.23	28.088			574.23	31.06
574.43	23.86			574.43	28.132			574.43	31.001
574.64	23.862			574.64	28.187			574.64	30.946
574.84	23.882			574.84	28.22			574.84	30.952
575.05	23.923			575.05	28.141			575.05	30.963
575.25	23.963			575.25	28.009			575.25	31.019
575.45	24.001			575.45	27.924			575.45	31.025
575.66	24.012			575.66	27.889			575.66	31.044
575.86	23.972			575.86	27.859			575.86	30.989
576.07	23.937			576.07	27.9			576.07	30.94
576.27	23.891			576.27	27.976			576.27	30.919
576.48	23.878			576.48	28.025			576.48	30.865
576.68	23.893			576.68	28.077			576.68	30.843
576.89	23.911			576.89	28.088			576.89	30.825
577.09	23.944			577.09	28.026			577.09	30.871
577.29	23.967			577.29	27.931			577.29	30.905
577.5	23.98			577.5	27.854			577.5	30.904
577.7	23.963			577.7	27.846			577.7	30.897
577.91	23.909			577.91	27.884			577.91	30.859
578.11	23.867			578.11	27.932			578.11	30.822
578.32	23.835			578.32	27.985			578.32	30.785
578.52	23.826			578.52	28.037			578.52	30.821
578.72	23.851			578.72	28.036			578.72	30.848
578.93	23.881			578.93	27.974			578.93	30.845
579.13	23.905			579.13	27.924			579.13	30.918
579.34	23.916			579.34	27.811			579.34	30.953
579.54	23.93			579.54	27.759			579.54	30.976
579.75	23.907			579.75	27.779			579.75	30.953
579.95	23.862			579.95	27.809			579.95	30.908
580.15	23.821			580.15	27.869			580.15	30.859
580.36	23.812			580.36	27.949			580.36	30.842
580.56	23.846			580.56	28.008			580.56	30.846
580.77	23.892			580.77	28.002			580.77	30.9
580.97	23.933			580.97	27.938			580.97	30.952
581.17	23.98			581.17	27.885			581.17	30.954
581.38	23.978			581.38	27.849			581.38	30.966
581.58	23.953			581.58	27.819			581.58	30.966
581.79	23.933			581.79	27.801			581.79	30.919
581.99	23.904			581.99	27.865			581.99	30.883
582.19	23.896			582.19	27.936			582.19	30.845
582.4	23.895			582.4	28.004			582.4	30.833
582.6	23.912			582.6	28.053			582.6	30.842
582.81	23.945			582.81	28.035			582.81	30.857
583.01	23.97			583.01	27.973			583.01	30.895
583.21	23.982			583.21	27.873			583.21	30.897
583.42	23.955			583.42	27.791			583.42	30.832
583.62	23.936			583.62	27.786			583.62	30.773
583.83	23.912			583.83	27.769			583.83	30.715
584.03	23.884			584.03	27.813			584.03	30.685
584.23	23.889			584.23	27.895			584.23	30.653
584.44	23.906			584.44	27.959			584.44	30.645
584.64	23.937			584.64	27.976			584.64	30.658
584.85	23.968			584.85	27.943			584.85	30.716
585.05	23.986			585.05	27.884			585.05	30.754
585.25	24.002			585.25	27.832			585.25	30.787
585.46	23.991			585.46	27.759			585.46	30.829
585.66	23.976			585.66	27.742			585.66	30.824
585.86	23.951			585.86	27.801			585.86	30.833
586.07	23.953			586.07	27.881			586.07	30.851
586.27	23.958			586.27	27.934			586.27	30.848
586.48	23.967			586.48	27.984			586.48	30.903
586.68	24.005			586.68	27.995			586.68	30.938
586.88	24.036			586.88	27.938			586.88	30.98
587.09	24.04			587.09	27.877			587.09	31.041
587.29	24.042			587.29	27.799			587.29	31.077
587.49	24.025			587.49	27.776			587.49	31.034
587.7	24.009			587.7	27.773			587.7	31.03
587.9	24.001			587.9	27.821			587.9	31.038
588.1	24.001			588.1	27.889			588.1	31.009
588.31	23.998			588.31	27.922			588.31	30.984
588.51	24.04			588.51	27.94			588.51	30.986
588.72	24.062			588.72	27.916			588.72	30.983
588.92	24.071			588.92	27.898			588.92	31.033
589.12	24.069			589.12	27.836			589.12	31.034
589.33	24.057			589.33	27.79			589.33	31.03
589.53	24.027			589.53	27.779			589.53	31.038
589.73	24.019			589.73	27.777			589.73	30.958
589.94	24.006			589.94	27.823			589.94	30.897
590.14	23.994			590.14	27.874			590.14	30.884
590.34	23.999			590.34	27.883			590.34	30.857
590.55	24.018			590.55	27.876			590.55	30.854
590.75	24.039			590.75	27.891			590.75	30.871
590.95	24.062			590.95	27.868			590.95	30.895
591.16	24.035			591.16	27.814			591.16	30.948
591.36	24.011			591.36	27.801			591.36	30.971
591.56	23.993			591.56	27.759			591.56	30.944
591.77	23.986			591.77	27.777			591.77	30.896
591.97	23.988			591.97	27.789			591.97	30.873
592.17	23.996			592.17	27.811			592.17	30.83
592.38	24.02			592.38	27.89			592.38	30.887
592.58	24.053			592.58	27.917			592.58	30.928
592.78	24.075			592.78	27.895			592.78	30.995
592.99	24.104			592.99	27.891			592.99	31.019
593.19	24.078			593.19	27.865			593.19	31.031
593.39	24.07			593.39	27.82			593.39	31.04
593.6	24.047			593.6	27.802			593.6	31.032
593.8	24.038			593.8	27.812			593.8	30.992
594	24.066			594	27.829			594	30.942
594.21	24.078			594.21	27.853			594.21	30.932
594.41	24.096			594.41	27.878			594.41	30.978
594.61	24.111			594.61	27.91			594.61	30.978
594.82	24.147			594.82	27.901			594.82	30.994
595.02	24.129			595.02	27.857			595.02	31.001
595.22	24.108			595.22	27.847			595.22	31.02
595.43	24.097			595.43	27.838			595.43	30.992
595.63	24.091			595.63	27.817			595.63	30.978
595.83	24.106			595.83	27.81			595.83	30.938
596.04	24.117			596.04	27.803			596.04	30.925
596.24	24.129			596.24	27.852			596.24	30.907
596.44	24.162			596.44	27.884			596.44	30.887
596.64	24.19			596.64	27.884			596.64	30.915
596.85	24.208			596.85	27.89			596.85	30.94
597.05	24.205			597.05	27.892			597.05	30.946
597.25	24.187			597.25	27.86			597.25	30.974
597.46	24.161			597.46	27.858			597.46	30.981
597.66	24.145			597.66	27.855			597.66	30.972
597.86	24.147			597.86	27.862			597.86	30.948
598.07	24.175			598.07	27.887			598.07	30.944
598.27	24.189			598.27	27.905			598.27	30.943
598.47	24.223			598.47	27.934			598.47	30.944
598.67	24.244			598.67	27.961			598.67	30.93
598.88	24.263			598.88	27.961			598.88	30.963
599.08	24.27			599.08	27.968			599.08	30.981
599.28	24.228			599.28	27.981			599.28	30.998
599.49	24.2			599.49	28.006			599.49	31.029
599.69	24.179			599.69	28.019			599.69	31.006
599.89	24.175			599.89	28.035			599.89	31.002
600.09	24.19			600.09	28.076			600.09	31.032
600.3	24.228			600.3	28.104			600.3	31.055
600.5	24.262			600.5	28.091			600.5	31.047
600.7	24.27			600.7	28.063			600.7	31.058
600.9	24.278			600.9	28.064			600.9	31.1
601.11	24.267			601.11	28.056			601.11	31.123
601.31	24.245			601.31	28.051			601.31	31.165
601.51	24.214			601.51	28.063			601.51	31.186
601.72	24.175			601.72	28.071			601.72	31.188
601.92	24.165			601.92	28.068			601.92	31.178
602.12	24.183			602.12	28.009			602.12	31.155
602.32	24.216			602.32	27.983			602.32	31.175
602.53	24.262			602.53	27.966			602.53	31.15
602.73	24.297			602.73	27.923			602.73	31.131
602.93	24.324			602.93	27.906			602.93	31.145
603.13	24.324			603.13	27.885			603.13	31.167
603.34	24.307			603.34	27.939			603.34	31.204
603.54	24.274			603.54	27.988			603.54	31.2
603.74	24.236			603.74	28.012			603.74	31.232
603.94	24.224			603.94	28.044			603.94	31.23
604.15	24.233			604.15	28.03			604.15	31.188
604.35	24.271			604.35	28.033			604.35	31.187
604.55	24.316			604.55	28.043			604.55	31.167
604.75	24.36			604.75	28.096			604.75	31.185
604.96	24.401			604.96	28.085			604.96	31.184
605.16	24.412			605.16	28.082			605.16	31.206
605.36	24.384			605.36	28.103			605.36	31.209
605.56	24.348			605.56	28.115			605.56	31.169
605.77	24.3			605.77	28.156			605.77	31.168
605.97	24.288			605.97	28.146			605.97	31.148
606.17	24.26			606.17	28.166			606.17	31.141
606.37	24.286			606.37	28.149			606.37	31.103
606.58	24.323			606.58	28.161			606.58	31.082
606.78	24.373			606.78	28.168			606.78	31.098
606.98	24.414			606.98	28.119			606.98	31.104
607.18	24.421			607.18	28.101			607.18	31.14
607.39	24.409			607.39	28.079			607.39	31.14
607.59	24.367			607.59	28.084			607.59	31.15
607.79	24.324			607.79	28.093			607.79	31.149
607.99	24.29			607.99	28.145			607.99	31.151
608.19	24.255			608.19	28.168			608.19	31.145
608.4	24.256			608.4	28.186			608.4	31.144
608.6	24.269			608.6	28.176			608.6	31.113
608.8	24.343			608.8	28.133			608.8	31.1
609	24.391			609	28.117			609	31.098
609.21	24.436			609.21	28.043			609.21	31.124
609.41	24.444			609.41	28.021			609.41	31.141
609.61	24.418			609.61	28.018			609.61	31.173
609.81	24.396			609.81	28.024			609.81	31.188
610.01	24.363			610.01	28.049			610.01	31.169
610.22	24.34			610.22	28.091			610.22	31.164
610.42	24.314			610.42	28.137			610.42	31.17
610.62	24.349			610.62	28.137			610.62	31.163
610.82	24.403			610.82	28.129			610.82	31.148
611.02	24.478			611.02	28.099			611.02	31.128
611.23	24.536			611.23	28.05			611.23	31.144
611.43	24.574			611.43	28.033			611.43	31.162
611.63	24.602			611.63	28.007			611.63	31.2
611.83	24.569			611.83	28.033			611.83	31.201
612.03	24.545			612.03	28.049			612.03	31.205
612.24	24.51			612.24	28.105			612.24	31.183
612.44	24.473			612.44	28.134			612.44	31.166
612.64	24.469			612.64	28.178			612.64	31.199
612.84	24.494			612.84	28.189			612.84	31.154
613.04	24.575			613.04	28.205			613.04	31.153
613.25	24.617			613.25	28.159			613.25	31.176
613.45	24.662			613.45	28.145			613.45	31.239
613.65	24.684			613.65	28.118			613.65	31.305
613.85	24.686			613.85	28.132			613.85	31.331
614.05	24.663			614.05	28.123			614.05	31.363
614.25	24.602			614.25	28.161			614.25	31.381
614.46	24.553			614.46	28.202			614.46	31.378
614.66	24.512			614.66	28.267			614.66	31.359
614.86	24.521			614.86	28.275			614.86	31.362
615.06	24.564			615.06	28.325			615.06	31.366
615.26	24.612			615.26	28.296			615.26	31.317
615.47	24.656			615.47	28.262			615.47	31.373
615.67	24.691			615.67	28.209			615.67	31.376
615.87	24.706			615.87	28.166			615.87	31.366
616.07	24.706			616.07	28.114			616.07	31.394
616.27	24.675			616.27	28.145			616.27	31.398
616.47	24.622			616.47	28.185			616.47	31.42
616.68	24.554			616.68	28.235			616.68	31.414
616.88	24.521			616.88	28.326			616.88	31.39
617.08	24.528			617.08	28.358			617.08	31.376
617.28	24.558			617.28	28.321			617.28	31.361
617.48	24.581			617.48	28.323			617.48	31.345
617.68	24.644			617.68	28.263			617.68	31.333
617.89	24.681			617.89	28.226			617.89	31.416
618.09	24.712			618.09	28.192			618.09	31.455
618.29	24.698			618.29	28.156			618.29	31.486
618.49	24.663			618.49	28.199			618.49	31.535
618.69	24.605			618.69	28.236			618.69	31.502
618.89	24.539			618.89	28.276			618.89	31.489
619.09	24.503			619.09	28.323			619.09	31.47
619.3	24.513			619.3	28.381			619.3	31.427
619.5	24.546			619.5	28.364			619.5	31.416
619.7	24.6			619.7	28.34			619.7	31.408
619.9	24.647			619.9	28.328			619.9	31.457
620.1	24.715			620.1	28.265			620.1	31.485
620.3	24.732			620.3	28.231			620.3	31.552
620.5	24.734			620.5	28.198			620.5	31.531
620.71	24.701			620.71	28.228			620.71	31.522
620.91	24.655			620.91	28.269			620.91	31.517
621.11	24.633			621.11	28.299			621.11	31.49
621.31	24.621			621.31	28.371			621.31	31.482
621.51	24.631			621.51	28.406			621.51	31.448
621.71	24.663			621.71	28.4			621.71	31.419
621.91	24.705			621.91	28.357			621.91	31.415
622.11	24.76			622.11	28.334			622.11	31.423
622.32	24.812			622.32	28.317			622.32	31.47
622.52	24.853			622.52	28.28			622.52	31.474
622.72	24.856			622.72	28.262			622.72	31.48
622.92	24.828			622.92	28.235			622.92	31.492
623.12	24.796			623.12	28.247			623.12	31.491
623.32	24.753			623.32	28.264			623.32	31.463
623.52	24.717			623.52	28.327			623.52	31.438
623.72	24.692			623.72	28.369			623.72	31.419
623.93	24.705			623.93	28.399			623.93	31.412
624.13	24.748			624.13	28.367			624.13	31.39
624.33	24.809			624.33	28.346			624.33	31.401
624.53	24.875			624.53	28.316			624.53	31.422
624.73	24.908			624.73	28.238			624.73	31.43
624.93	24.913			624.93	28.223			624.93	31.466
625.13	24.895			625.13	28.215			625.13	31.49
625.33	24.84			625.33	28.227			625.33	31.496
625.53	24.8			625.53	28.308			625.53	31.468
625.74	24.761			625.74	28.383			625.74	31.457
625.94	24.742			625.94	28.442			625.94	31.427
626.14	24.766			626.14	28.463			626.14	31.395
626.34	24.81			626.34	28.49			626.34	31.407
626.54	24.853			626.54	28.442			626.54	31.373
626.74	24.897			626.74	28.425			626.74	31.423
626.94	24.938			626.94	28.362			626.94	31.421
627.14	24.963			627.14	28.302			627.14	31.452
627.34	24.976			627.34	28.294			627.34	31.481
627.54	24.958			627.54	28.262			627.54	31.495
627.74	24.925			627.74	28.301			627.74	31.497
627.95	24.901			627.95	28.375			627.95	31.483
628.15	24.875			628.15	28.424			628.15	31.467
628.35	24.862			628.35	28.461			628.35	31.457
628.55	24.88			628.55	28.498			628.55	31.455
628.75	24.915			628.75	28.465			628.75	31.488
628.95	24.942			628.95	28.423			628.95	31.492
629.15	24.995			629.15	28.392			629.15	31.542
629.35	25.034			629.35	28.353			629.35	31.574
629.55	25.038			629.55	28.36			629.55	31.627
629.75	24.999			629.75	28.349			629.75	31.635
629.95	24.953			629.95	28.365			629.95	31.648
630.15	24.927			630.15	28.447			630.15	31.614
630.35	24.878			630.35	28.511			630.35	31.579
630.56	24.854			630.56	28.56			630.56	31.56
630.76	24.864			630.76	28.57			630.76	31.519
630.96	24.9			630.96	28.572			630.96	31.498
631.16	24.954			631.16	28.553			631.16	31.525
631.36	25.005			631.36	28.524			631.36	31.529
631.56	25.069			631.56	28.474			631.56	31.559
631.76	25.097			631.76	28.439			631.76	31.597
631.96	25.105			631.96	28.395			631.96	31.609
632.16	25.088			632.16	28.368			632.16	31.614
632.36	25.078			632.36	28.424			632.36	31.637
632.56	25.038			632.56	28.481			632.56	31.609
632.76	24.991			632.76	28.508			632.76	31.566
632.96	25.003			632.96	28.555			632.96	31.549
633.16	25.045			633.16	28.594			633.16	31.552
633.36	25.072			633.36	28.606			633.36	31.57
633.56	25.102			633.56	28.586			633.56	31.595
633.76	25.136			633.76	28.54			633.76	31.604
633.96	25.151			633.96	28.536			633.96	31.649
634.17	25.144			634.17	28.496			634.17	31.675
634.37	25.114			634.37	28.467			634.37	31.696
634.57	25.078			634.57	28.493			634.57	31.709
634.77	25.024			634.77	28.564			634.77	31.702
634.97	24.978			634.97	28.618			634.97	31.682
635.17	24.972			635.17	28.683			635.17	31.711
635.37	24.979			635.37	28.719			635.37	31.715
635.57	24.995			635.57	28.732			635.57	31.71
635.77	25.016			635.77	28.711			635.77	31.689
635.97	25.056			635.97	28.684			635.97	31.706
636.17	25.089			636.17	28.67			636.17	31.743
636.37	25.114			636.37	28.649			636.37	31.778
636.57	25.123			636.57	28.616			636.57	31.788
636.77	25.116			636.77	28.62			636.77	31.778
636.97	25.098			636.97	28.644			636.97	31.772
637.17	25.081			637.17	28.672			637.17	31.725
637.37	25.074			637.37	28.694			637.37	31.71
637.57	25.072			637.57	28.722			637.57	31.7
637.77	25.067			637.77	28.711			637.77	31.639
637.97	25.091			637.97	28.691			637.97	31.61
638.17	25.124			638.17	28.629			638.17	31.647
638.37	25.142			638.37	28.569			638.37	31.676
638.57	25.192			638.57	28.517			638.57	31.696
638.77	25.227			638.77	28.468			638.77	31.699
638.97	25.239			638.97	28.429			638.97	31.734
639.17	25.239			639.17	28.42			639.17	31.757
639.37	25.236			639.37	28.434			639.37	31.79
639.57	25.221			639.57	28.515			639.57	31.799
639.77	25.202			639.77	28.583			639.77	31.805
639.97	25.192			639.97	28.642			639.97	31.819
640.17	25.192			640.17	28.701			640.17	31.833
640.37	25.224			640.37	28.745			640.37	31.859
640.57	25.256			640.57	28.769			640.57	31.902
640.77	25.296			640.77	28.785			640.77	31.88
640.97	25.343			640.97	28.738			640.97	31.887
641.17	25.353			641.17	28.719			641.17	31.916
641.37	25.357			641.37	28.722			641.37	31.974
641.57	25.349			641.57	28.711			641.57	31.964
641.77	25.338			641.77	28.717			641.77	31.97
641.97	25.311			641.97	28.757			641.97	31.932
642.17	25.299			642.17	28.744			642.17	31.923
642.37	25.293			642.37	28.774			642.37	31.931
642.57	25.296			642.57	28.783			642.57	31.899
642.77	25.343			642.77	28.769			642.77	31.879
642.97	25.381			642.97	28.752			642.97	31.878
643.17	25.39			643.17	28.701			643.17	31.885
643.37	25.416			643.37	28.667			643.37	31.906
643.57	25.428			643.57	28.672			643.57	31.917
643.77	25.423			643.77	28.671			643.77	31.918
643.97	25.418			643.97	28.682			643.97	31.91
644.17	25.401			644.17	28.72			644.17	31.915
644.37	25.369			644.37	28.745			644.37	31.891
644.57	25.362			644.57	28.775			644.57	31.903
644.77	25.359			644.77	28.822			644.77	31.894
644.97	25.358			644.97	28.847			644.97	31.883
645.17	25.381			645.17	28.863			645.17	31.89
645.37	25.385			645.37	28.86			645.37	31.873
645.57	25.389			645.57	28.852			645.57	31.868
645.77	25.423			645.77	28.842			645.77	31.858
645.97	25.411			645.97	28.814			645.97	31.88
646.16	25.391			646.16	28.809			646.16	31.917
646.36	25.377			646.36	28.82			646.36	31.955
646.56	25.349			646.56	28.84			646.56	31.947
646.76	25.336			646.76	28.872			646.76	31.941
646.96	25.325			646.96	28.912			646.96	31.936
647.16	25.307			647.16	28.935			647.16	31.904
647.36	25.288			647.36	28.977			647.36	31.878
647.56	25.296			647.56	28.971			647.56	31.86
647.76	25.302			647.76	28.989			647.76	31.858
647.96	25.32			647.96	28.973			647.96	31.866
648.16	25.327			648.16	28.94			648.16	31.898
648.36	25.332			648.36	28.934			648.36	31.929
648.56	25.341			648.56	28.916			648.56	31.944
648.76	25.347			648.76	28.912			648.76	31.942
648.96	25.327			648.96	28.916			648.96	31.935
649.16	25.323			649.16	28.921			649.16	31.943
649.36	25.323			649.36	28.945			649.36	31.956
649.56	25.32			649.56	28.958			649.56	31.99
649.75	25.333			649.75	28.977			649.75	32.025
649.95	25.374			649.95	28.961			649.95	32.017
650.15	25.395			650.15	28.968			650.15	32.002
650.35	25.431			650.35	28.925			650.35	31.991
650.55	25.444			650.55	28.904			650.55	31.994
650.75	25.462			650.75	28.897			650.75	31.982
650.95	25.471			650.95	28.887			650.95	32.019
651.15	25.467			651.15	28.9			651.15	32.038
651.35	25.469			651.35	28.918			651.35	32.053
651.55	25.483			651.55	28.875			651.55	32.029
651.75	25.482			651.75	28.877			651.75	32.041
651.95	25.47			651.95	28.869			651.95	32.028
652.15	25.473			652.15	28.891			652.15	32.008
652.34	25.494			652.34	28.906			652.34	32.009
652.54	25.5			652.54	28.912			652.54	32.016
652.74	25.533			652.74	28.937			652.74	32.059
652.94	25.563			652.94	28.948			652.94	32.075
653.14	25.597			653.14	28.926			653.14	32.095
653.34	25.621			653.34	28.926			653.34	32.1
653.54	25.639			653.54	28.926			653.54	32.086
653.74	25.662			653.74	28.938			653.74	32.097
653.94	25.659			653.94	28.953			653.94	32.112
654.14	25.666			654.14	29			654.14	32.144
654.33	25.658			654.33	29.037			654.33	32.118
654.53	25.662			654.53	29.063			654.53	32.129
654.73	25.67			654.73	29.089			654.73	32.116
654.93	25.657			654.93	29.095			654.93	32.084
655.13	25.68			655.13	29.099			655.13	32.091
655.33	25.686			655.33	29.076			655.33	32.064
655.53	25.67			655.53	29.079			655.53	32.064
655.73	25.649			655.73	29.096			655.73	32.07
655.93	25.641			655.93	29.095			655.93	32.115
656.12	25.629			656.12	29.117			656.12	32.118
656.32	25.597			656.32	29.129			656.32	32.094
656.52	25.592			656.52	29.114			656.52	32.083
656.72	25.572			656.72	29.103			656.72	32.048
656.92	25.575			656.92	29.074			656.92	32.026
657.12	25.584			657.12	29.069			657.12	32.015
657.32	25.594			657.32	29.066			657.32	32.025
657.52	25.63			657.52	29.044			657.52	32.013
657.72	25.64			657.72	29.03			657.72	32.03
657.91	25.65			657.91	29.036			657.91	32.047
658.11	25.663			658.11	29.016			658.11	32.07
658.31	25.681			658.31	29.011			658.31	32.067
658.51	25.676			658.51	28.987			658.51	32.042
658.71	25.67			658.71	28.963			658.71	32.039
658.91	25.675			658.91	28.952			658.91	32.041
659.11	25.662			659.11	28.978			659.11	32.048
659.3	25.656			659.3	29.004			659.3	32.07
659.5	25.669			659.5	29.023			659.5	32.083
659.7	25.678			659.7	29.039			659.7	32.089
659.9	25.717			659.9	29.019			659.9	32.081
660.1	25.73			660.1	29.027			660.1	32.1
660.3	25.744			660.3	29.021			660.3	32.096
660.5	25.764			660.5	29.002			660.5	32.112
660.69	25.761			660.69	29.021			660.69	32.123
660.89	25.768			660.89	29.027			660.89	32.142
661.09	25.786			661.09	29.039			661.09	32.141
661.29	25.778			661.29	29.07			661.29	32.172
661.49	25.768			661.49	29.074			661.49	32.187
661.69	25.775			661.69	29.112			661.69	32.211
661.89	25.784			661.89	29.139			661.89	32.224
662.08	25.789			662.08	29.153			662.08	32.246
662.28	25.783			662.28	29.178			662.28	32.255
662.48	25.771			662.48	29.172			662.48	32.267
662.68	25.782			662.68	29.184			662.68	32.267
662.88	25.79			662.88	29.196			662.88	32.255
663.08	25.79			663.08	29.207			663.08	32.245
663.27	25.827			663.27	29.173			663.27	32.216
663.47	25.816			663.47	29.158			663.47	32.195
663.67	25.806			663.67	29.15			663.67	32.203
663.87	25.802			663.87	29.136			663.87	32.177
664.07	25.803			664.07	29.151			664.07	32.181
664.27	25.794			664.27	29.138			664.27	32.173
664.46	25.791			664.46	29.122			664.46	32.165
664.66	25.774			664.66	29.118			664.66	32.158
664.86	25.773			664.86	29.093			664.86	32.117
665.06	25.786			665.06	29.094			665.06	32.096
665.26	25.786			665.26	29.101			665.26	32.107
665.45	25.783			665.45	29.123			665.45	32.133
665.65	25.79			665.65	29.123			665.65	32.181
665.85	25.779			665.85	29.137			665.85	32.19
666.05	25.788			666.05	29.159			666.05	32.26
666.25	25.796			666.25	29.186			666.25	32.276
666.45	25.806			666.45	29.193			666.45	32.305
666.64	25.803			666.64	29.219			666.64	32.338
666.84	25.786			666.84	29.229			666.84	32.345
667.04	25.773			667.04	29.253			667.04	32.37
667.24	25.769			667.24	29.285			667.24	32.371
667.44	25.777			667.44	29.264			667.44	32.398
667.63	25.756			667.63	29.28			667.63	32.384
667.83	25.753			667.83	29.244			667.83	32.364
668.03	25.764			668.03	29.213			668.03	32.346
668.23	25.76			668.23	29.191			668.23	32.305
668.43	25.764			668.43	29.17			668.43	32.328
668.62	25.779			668.62	29.153			668.62	32.291
668.82	25.761			668.82	29.148			668.82	32.288
669.02	25.739			669.02	29.174			669.02	32.296
669.22	25.732			669.22	29.173			669.22	32.285
669.42	25.744			669.42	29.168			669.42	32.273
669.61	25.75			669.61	29.186			669.61	32.257
669.81	25.749			669.81	29.206			669.81	32.274
670.01	25.745			670.01	29.219			670.01	32.281
670.21	25.768			670.21	29.195			670.21	32.288
670.4	25.778			670.4	29.193			670.4	32.299
670.6	25.791			670.6	29.214			670.6	32.321
670.8	25.827			670.8	29.197			670.8	32.339
671	25.849			671	29.187			671	32.334
671.2	25.853			671.2	29.193			671.2	32.314
671.39	25.886			671.39	29.192			671.39	32.302
671.59	25.922			671.59	29.185			671.59	32.283
671.79	25.953			671.79	29.189			671.79	32.291
671.99	25.953			671.99	29.221			671.99	32.286
672.18	25.952			672.18	29.221			672.18	32.285
672.38	25.957			672.38	29.205			672.38	32.276
672.58	25.969			672.58	29.252			672.58	32.3
672.78	25.969			672.78	29.249			672.78	32.329
672.98	25.975			672.98	29.269			672.98	32.35
673.17	25.99			673.17	29.237			673.17	32.34
673.37	25.99			673.37	29.255			673.37	32.362
673.57	26.009			673.57	29.281			673.57	32.377
673.77	26.034			673.77	29.292			673.77	32.41
673.96	26.071			673.96	29.32			673.96	32.43
674.16	26.084			674.16	29.353			674.16	32.427
674.36	26.081			674.36	29.365			674.36	32.423
674.56	26.099			674.56	29.384			674.56	32.456
674.75	26.111			674.75	29.396			674.75	32.476
674.95	26.118			674.95	29.394			674.95	32.483
675.15	26.111			675.15	29.397			675.15	32.491
675.35	26.1			675.35	29.46			675.35	32.504
675.54	26.109			675.54	29.454			675.54	32.497
675.74	26.095			675.74	29.452			675.74	32.499
675.94	26.089			675.94	29.445			675.94	32.469
676.14	26.084			676.14	29.402			676.14	32.449
676.33	26.093			676.33	29.399			676.33	32.449
676.53	26.085			676.53	29.378			676.53	32.443
676.73	26.103			676.73	29.344			676.73	32.463
676.92	26.125			676.92	29.322			676.92	32.463
677.12	26.121			677.12	29.306			677.12	32.441
677.32	26.107			677.32	29.335			677.32	32.448
677.52	26.085			677.52	29.36			677.52	32.469
677.71	26.059			677.71	29.322			677.71	32.472
677.91	26.033			677.91	29.306			677.91	32.497
678.11	25.985			678.11	29.303			678.11	32.507
678.31	25.959			678.31	29.323			678.31	32.506
678.5	25.933			678.5	29.337			678.5	32.525
678.7	25.931			678.7	29.37			678.7	32.535
678.9	25.938			678.9	29.341			678.9	32.507
679.09	25.948			679.09	29.353			679.09	32.508
679.29	25.949			679.29	29.364			679.29	32.494
679.49	25.963			679.49	29.377			679.49	32.482
679.69	25.967			679.69	29.378			679.69	32.477
679.88	25.984			679.88	29.358			679.88	32.479
680.08	25.996			680.08	29.307			680.08	32.463
680.28	25.997			680.28	29.324			680.28	32.463
680.47	25.981			680.47	29.323			680.47	32.456
680.67	25.963			680.67	29.331			680.67	32.443
680.87	25.941			680.87	29.315			680.87	32.445
681.07	25.933			681.07	29.31			681.07	32.417
681.26	25.921			681.26	29.298			681.26	32.404
681.46	25.914			681.46	29.281			681.46	32.378
681.66	25.925			681.66	29.23			681.66	32.331
681.85	25.958			681.85	29.199			681.85	32.307
682.05	25.988			682.05	29.177			682.05	32.279
682.25	26.047			682.25	29.12			682.25	32.282
682.44	26.083			682.44	29.106			682.44	32.284
682.64	26.108			682.64	29.146			682.64	32.318
682.84	26.124			682.84	29.178			682.84	32.33
683.03	26.109			683.03	29.201			683.03	32.354
683.23	26.11			683.23	29.258			683.23	32.415
683.43	26.089			683.43	29.291			683.43	32.438
683.63	26.063			683.63	29.293			683.63	32.459
683.82	26.04			683.82	29.326			683.82	32.463
684.02	26.03			684.02	29.36			684.02	32.483
684.22	26.039			684.22	29.404			684.22	32.483
684.41	26.051			684.41	29.427			684.41	32.494
684.61	26.101			684.61	29.431			684.61	32.503
684.81	26.157			684.81	29.459			684.81	32.514
685	26.208			685	29.456			685	32.489
685.2	26.25			685.2	29.448			685.2	32.501
685.4	26.28			685.4	29.423			685.4	32.528
685.59	26.326			685.59	29.448			685.59	32.56
685.79	26.314			685.79	29.435			685.79	32.577
685.99	26.305			685.99	29.464			685.99	32.597
686.18	26.282			686.18	29.491			686.18	32.635
686.38	26.25			686.38	29.533			686.38	32.664
686.58	26.217			686.58	29.581			686.58	32.695
686.77	26.187			686.77	29.58			686.77	32.71
686.97	26.178			686.97	29.582			686.97	32.697
687.17	26.171			687.17	29.583			687.17	32.702
687.36	26.179			687.36	29.57			687.36	32.689
687.56	26.213			687.56	29.537			687.56	32.663
687.76	26.243			687.76	29.508			687.76	32.628
687.95	26.278			687.95	29.492			687.95	32.619
688.15	26.289			688.15	29.448			688.15	32.606
688.35	26.324			688.35	29.428			688.35	32.614
688.54	26.32			688.54	29.434			688.54	32.653
688.74	26.298			688.74	29.478			688.74	32.66
688.93	26.244			688.93	29.477			688.93	32.666
689.13	26.197			689.13	29.506			689.13	32.66
689.33	26.135			689.33	29.577			689.33	32.672
689.52	26.104			689.52	29.622			689.52	32.661
689.72	26.081			689.72	29.643			689.72	32.62
689.92	26.067			689.92	29.655			689.92	32.561
690.11	26.098			690.11	29.639			690.11	32.57
690.31	26.144			690.31	29.643			690.31	32.534
690.51	26.197			690.51	29.608			690.51	32.524
690.7	26.278			690.7	29.591			690.7	32.52
690.9	26.304			690.9	29.598			690.9	32.526
691.09	26.342			691.09	29.575			691.09	32.556
691.29	26.352			691.29	29.588			691.29	32.59
691.49	26.359			691.49	29.636			691.49	32.619
691.68	26.329			691.68	29.644			691.68	32.635
691.88	26.296			691.88	29.663			691.88	32.643
692.08	26.254			692.08	29.711			692.08	32.68
692.27	26.209			692.27	29.764			692.27	32.72
692.47	26.182			692.47	29.779			692.47	32.718
692.66	26.155			692.66	29.807			692.66	32.708
692.86	26.183			692.86	29.793			692.86	32.717
693.06	26.216			693.06	29.786			693.06	32.694
693.25	26.259			693.25	29.758			693.25	32.654
693.45	26.342			693.45	29.73			693.45	32.666
693.65	26.408			693.65	29.702			693.65	32.653
693.84	26.462			693.84	29.649			693.84	32.658
694.04	26.484			694.04	29.627			694.04	32.714
694.23	26.488			694.23	29.648			694.23	32.763
694.43	26.459			694.43	29.654			694.43	32.824
694.63	26.397			694.63	29.639			694.63	32.839
694.82	26.327			694.82	29.674			694.82	32.837
695.02	26.261			695.02	29.738			695.02	32.855
695.21	26.197			695.21	29.799			695.21	32.842
695.41	26.151			695.41	29.825			695.41	32.804
695.61	26.151			695.61	29.829			695.61	32.779
695.8	26.164			695.8	29.807			695.8	32.766
696	26.201			696	29.76			696	32.718
696.19	26.243			696.19	29.719			696.19	32.709
696.39	26.32			696.39	29.665			696.39	32.711
696.59	26.404			696.59	29.628			696.59	32.69
696.78	26.458			696.78	29.586			696.78	32.692
696.98	26.484			696.98	29.568			696.98	32.703
697.17	26.471			697.17	29.594			697.17	32.722
697.37	26.438			697.37	29.618			697.37	32.754
697.56	26.402			697.56	29.611			697.56	32.78
697.76	26.353			697.76	29.641			697.76	32.79
697.96	26.292			697.96	29.661			697.96	32.792
698.15	26.248			698.15	29.698			698.15	32.762
698.35	26.231			698.35	29.693			698.35	32.713
698.54	26.238			698.54	29.671			698.54	32.658
698.74	26.28			698.74	29.649			698.74	32.601
698.93	26.328			698.93	29.641			698.93	32.561
699.13	26.392			699.13	29.563			699.13	32.527
699.33	26.462			699.33	29.511			699.33	32.502
699.52	26.533			699.52	29.49			699.52	32.525
699.72	26.573			699.72	29.458			699.72	32.549
699.91	26.601			699.91	29.458			699.91	32.595
700.11	26.567			700.11	29.521			700.11	32.65
700.3	26.505			700.3	29.562			700.3	32.689
700.5	26.437			700.5	29.644			700.5	32.739
700.7	26.324			700.7	29.721			700.7	32.776
700.89	26.23			700.89	29.808			700.89	32.792
701.09	26.161			701.09	29.872			701.09	32.8
701.28	26.13			701.28	29.893			701.28	32.744
701.48	26.133			701.48	29.878			701.48	32.691
701.67	26.163			701.67	29.869			701.67	32.668
701.87	26.214			701.87	29.833			701.87	32.66
702.06	26.296			702.06	29.771			702.06	32.642
702.26	26.392			702.26	29.718			702.26	32.645
702.46	26.437			702.46	29.638			702.46	32.628
702.65	26.488			702.65	29.594			702.65	32.648
702.85	26.49			702.85	29.575			702.85	32.685
703.04	26.478			703.04	29.59			703.04	32.728
703.24	26.435			703.24	29.598			703.24	32.783
703.43	26.364			703.43	29.67			703.43	32.852
703.63	26.287			703.63	29.749			703.63	32.858
703.82	26.207			703.82	29.798			703.82	32.849
704.02	26.154			704.02	29.844			704.02	32.815
704.21	26.131			704.21	29.853			704.21	32.752
704.41	26.143			704.41	29.84			704.41	32.674
704.6	26.178			704.6	29.793			704.6	32.601
704.8	26.227			704.8	29.739			704.8	32.568
704.99	26.322			704.99	29.676			704.99	32.55
705.19	26.406			705.19	29.595			705.19	32.537
705.38	26.503			705.38	29.522			705.38	32.571
705.58	26.556			705.58	29.47			705.58	32.599
705.78	26.591			705.78	29.475			705.78	32.631
705.97	26.581			705.97	29.495			705.97	32.66
706.17	26.529			706.17	29.548			706.17	32.71
706.36	26.454			706.36	29.617			706.36	32.771
706.56	26.369			706.56	29.691			706.56	32.809
706.75	26.284			706.75	29.793			706.75	32.864
706.95	26.214			706.95	29.846			706.95	32.89
707.14	26.179			707.14	29.927			707.14	32.851
707.34	26.205			707.34	29.924			707.34	32.789
707.53	26.241			707.53	29.917			707.53	32.732
707.73	26.328			707.73	29.871			707.73	32.708
707.92	26.444			707.92	29.805			707.92	32.668
708.12	26.556			708.12	29.721			708.12	32.662
708.31	26.661			708.31	29.652			708.31	32.645
708.51	26.723			708.51	29.572			708.51	32.674
708.7	26.756			708.7	29.54			708.7	32.768
708.9	26.765			708.9	29.575			708.9	32.823
709.09	26.707			709.09	29.617			709.09	32.904
709.29	26.629			709.29	29.68			709.29	32.938
709.48	26.549			709.48	29.791			709.48	32.966
709.68	26.463			709.68	29.867			709.68	32.992
709.87	26.385			709.87	29.944			709.87	32.988
710.07	26.35			710.07	29.985			710.07	33.005
710.26	26.337			710.26	30.025			710.26	32.95
710.46	26.35			710.46	30.047			710.46	32.885
710.65	26.407			710.65	29.993			710.65	32.829
710.85	26.492			710.85	29.907			710.85	32.816
711.04	26.616			711.04	29.842			711.04	32.791
711.23	26.732			711.23	29.733			711.23	32.717
711.43	26.812			711.43	29.634			711.43	32.773
711.62	26.859			711.62	29.579			711.62	32.824
711.82	26.888			711.82	29.575			711.82	32.852
712.01	26.861			712.01	29.597			712.01	32.937
712.21	26.785			712.21	29.658			712.21	32.994
712.4	26.687			712.4	29.766			712.4	33.06
712.6	26.587			712.6	29.864			712.6	33.069
712.79	26.513			712.79	29.938			712.79	33.056
712.99	26.459			712.99	30.004			712.99	33.084
713.18	26.419			713.18	30.069			713.18	33.033
713.38	26.435			713.38	30.108			713.38	32.992
713.57	26.48			713.57	30.067			713.57	32.943
713.77	26.559			713.77	30.015			713.77	32.932
713.96	26.662			713.96	29.956			713.96	32.899
714.15	26.794			714.15	29.903			714.15	32.889
714.35	26.878			714.35	29.817			714.35	32.954
714.54	26.928			714.54	29.759			714.54	32.982
714.74	26.947			714.74	29.735			714.74	33.044
714.93	26.928			714.93	29.745			714.93	33.099
715.13	26.882			715.13	29.794			715.13	33.158
715.32	26.771			715.32	29.855			715.32	33.247
715.52	26.641			715.52	29.936			715.52	33.232
715.71	26.53			715.71	30.044			715.71	33.255
715.91	26.427			715.91	30.116			715.91	33.224
716.1	26.345			716.1	30.188			716.1	33.187
716.29	26.3			716.29	30.22			716.29	33.111
716.49	26.329			716.49	30.2			716.49	33.001
716.68	26.378			716.68	30.117			716.68	32.892
716.88	26.452			716.88	30.005			716.88	32.812
717.07	26.557			717.07	29.914			717.07	32.771
717.27	26.676			717.27	29.784			717.27	32.776
717.46	26.769			717.46	29.682			717.46	32.787
717.65	26.811			717.65	29.608			717.65	32.798
717.85	26.825			717.85	29.618			717.85	32.842
718.04	26.816			718.04	29.612			718.04	32.915
718.24	26.76			718.24	29.658			718.24	32.981
718.43	26.656			718.43	29.747			718.43	33.04
718.63	26.56			718.63	29.858			718.63	33.095
718.82	26.47			718.82	29.999			718.82	33.131
719.01	26.374			719.01	30.094			719.01	33.131
719.21	26.313			719.21	30.19			719.21	33.136
719.4	26.301			719.4	30.239			719.4	33.11
719.6	26.338			719.6	30.207			719.6	33.027
719.79	26.41			719.79	30.132			719.79	32.951
719.98	26.524			719.98	30.069			719.98	32.902
720.18	26.635			720.18	29.997			720.18	32.9
720.37	26.741			720.37	29.87			720.37	32.901
720.57	26.835			720.57	29.793			720.57	32.919
720.76	26.888			720.76	29.731			720.76	32.966
720.96	26.922			720.96	29.689			720.96	33.023
721.15	26.9			721.15	29.737			721.15	33.08
721.34	26.832			721.34	29.755			721.34	33.171
721.54	26.714			721.54	29.84			721.54	33.243
721.73	26.617			721.73	29.948			721.73	33.254
721.93	26.528			721.93	30.07			721.93	33.193
722.12	26.455			722.12	30.189			722.12	33.191
722.31	26.416			722.31	30.312			722.31	33.147
722.51	26.405			722.51	30.334			722.51	33.07
722.7	26.461			722.7	30.28			722.7	32.973
722.89	26.549			722.89	30.251			722.89	32.898
723.09	26.631			723.09	30.176			723.09	32.853
723.28	26.742			723.28	30.07			723.28	32.824
723.48	26.854			723.48	29.987			723.48	32.796
723.67	26.941			723.67	29.846			723.67	32.751
723.86	27.012			723.86	29.799			723.86	32.776
724.06	27.02			724.06	29.802			724.06	32.864
724.25	26.987			724.25	29.798			724.25	32.934
724.45	26.918			724.45	29.862			724.45	33.042
724.64	26.802			724.64	29.97			724.64	33.1
724.83	26.68			724.83	30.085			724.83	33.186
725.03	26.566			725.03	30.202			725.03	33.231
725.22	26.469			725.22	30.328			725.22	33.261
725.41	26.419			725.41	30.383			725.41	33.211
725.61	26.42			725.61	30.387			725.61	33.158
725.8	26.47			725.8	30.382			725.8	33.055
726	26.536			726	30.288			726	32.996
726.19	26.649			726.19	30.219			726.19	32.977
726.38	26.761			726.38	30.117			726.38	32.945
726.58	26.9			726.58	29.987			726.58	32.899
726.77	26.989			726.77	29.915			726.77	32.95
726.96	27.049			726.96	29.828			726.96	33.003
727.16	27.079			727.16	29.782			727.16	33.08
727.35	27.065			727.35	29.757			727.35	33.071
727.54	27.01			727.54	29.788			727.54	33.139
727.74	26.921			727.74	29.876			727.74	33.162
727.93	26.801			727.93	29.992			727.93	33.231
728.12	26.701			728.12	30.142			728.12	33.233
728.32	26.592			728.32	30.232			728.32	33.217
728.51	26.532			728.51	30.345			728.51	33.181
728.7	26.493			728.7	30.364			728.7	33.121
728.9	26.495			728.9	30.362			728.9	33.018
729.09	26.543			729.09	30.323			729.09	32.951
729.29	26.618			729.29	30.22			729.29	32.881
729.48	26.724			729.48	30.145			729.48	32.808
729.67	26.847			729.67	30.003			729.67	32.802
729.87	26.93			729.87	29.888			729.87	32.799
730.06	26.981			730.06	29.809			730.06	32.835
730.25	26.997			730.25	29.691			730.25	32.878
730.45	26.993			730.45	29.641			730.45	32.89
730.64	26.943			730.64	29.66			730.64	32.943
730.83	26.874			730.83	29.727			730.83	33.054
731.03	26.772			731.03	29.815			731.03	33.109
731.22	26.675			731.22	29.964			731.22	33.169
731.41	26.585			731.41	30.053			731.41	33.174
731.6	26.506			731.6	30.136			731.6	33.147
731.8	26.466			731.8	30.211			731.8	33.065
731.99	26.457			731.99	30.221			731.99	33.014
732.18	26.485			732.18	30.217			732.18	32.921
732.38	26.559			732.38	30.154			732.38	32.883
732.57	26.663			732.57	30.057			732.57	32.811
732.76	26.781			732.76	30.013			732.76	32.815
732.96	26.872			732.96	29.927			732.96	32.83
733.15	26.925			733.15	29.823			733.15	32.867
733.34	26.961			733.34	29.749			733.34	32.911
733.54	26.974			733.54	29.706			733.54	32.938
733.73	26.944			733.73	29.71			733.73	32.996
733.92	26.888			733.92	29.779			733.92	33.074
734.12	26.811			734.12	29.88			734.12	33.128
734.31	26.72			734.31	29.973			734.31	33.169
734.5	26.64			734.5	30.086			734.5	33.166
734.69	26.568			734.69	30.176			734.69	33.122
734.89	26.5			734.89	30.28			734.89	33.092
735.08	26.489			735.08	30.355			735.08	33.03
735.27	26.525			735.27	30.337			735.27	32.915
735.47	26.6			735.47	30.31			735.47	32.863
735.66	26.723			735.66	30.258			735.66	32.812
735.85	26.835			735.85	30.191			735.85	32.775
736.05	26.929			736.05	30.112			736.05	32.811
736.24	27.021			736.24	30.011			736.24	32.817
736.43	27.092			736.43	29.947			736.43	32.877
736.62	27.13			736.62	29.877			736.62	32.946
736.82	27.158			736.82	29.876			736.82	33.024
737.01	27.114			737.01	29.899			737.01	33.093
737.2	27.043			737.2	29.95			737.2	33.197
737.39	26.967			737.39	30.017			737.39	33.278
737.59	26.878			737.59	30.09			737.59	33.313
737.78	26.769			737.78	30.233			737.78	33.362
737.97	26.689			737.97	30.345			737.97	33.329
738.17	26.635			738.17	30.423			738.17	33.278
738.36	26.629			738.36	30.454			738.36	33.185
738.55	26.658			738.55	30.458			738.55	33.118
738.74	26.721			738.74	30.425			738.74	33.061
738.94	26.806			738.94	30.328			738.94	32.968
739.13	26.906			739.13	30.216			739.13	32.926
739.32	26.98			739.32	30.102			739.32	32.894
739.51	27.056			739.51	29.982			739.51	32.919
739.71	27.107			739.71	29.907			739.71	32.953
739.9	27.152			739.9	29.866			739.9	32.993
740.09	27.141			740.09	29.887			740.09	33.096
740.28	27.113			740.28	29.921			740.28	33.164
740.48	27.056			740.48	29.96			740.48	33.239
740.67	26.98			740.67	30.034			740.67	33.266
740.86	26.896			740.86	30.124			740.86	33.291
741.05	26.836			741.05	30.229			741.05	33.264
741.25	26.775			741.25	30.294			741.25	33.217
741.44	26.737			741.44	30.369			741.44	33.178
741.63	26.735			741.63	30.425			741.63	33.117
741.82	26.765			741.82	30.424			741.82	33.086
742.02	26.825			742.02	30.401			742.02	33.03
742.21	26.91			742.21	30.33			742.21	32.973
742.4	26.993			742.4	30.228			742.4	32.931
742.59	27.085			742.59	30.098			742.59	32.897
742.79	27.152			742.79	29.97			742.79	32.93
742.98	27.197			742.98	29.913			742.98	32.984
743.17	27.217			743.17	29.841			743.17	33.056
743.36	27.199			743.36	29.821			743.36	33.093
743.56	27.16			743.56	29.815			743.56	33.156
743.75	27.085			743.75	29.859			743.75	33.214
743.94	27.008			743.94	29.903			743.94	33.245
744.13	26.918			744.13	29.999			744.13	33.265
744.33	26.828			744.33	30.102			744.33	33.264
744.52	26.771			744.52	30.188			744.52	33.232
744.71	26.737			744.71	30.258			744.71	33.181
744.9	26.733			744.9	30.327			744.9	33.126
745.09	26.758			745.09	30.307			745.09	33.033
745.29	26.817			745.29	30.316			745.29	32.944
745.48	26.884			745.48	30.217			745.48	32.863
745.67	26.958			745.67	30.125			745.67	32.834
745.86	27.045			745.86	30.064			745.86	32.89
746.05	27.109			746.05	29.99			746.05	32.926
746.25	27.185			746.25	29.947			746.25	32.956
746.44	27.2			746.44	29.926			746.44	33.022
746.63	27.21			746.63	29.88			746.63	33.089
746.82	27.196			746.82	29.917			746.82	33.125
747.01	27.154			747.01	29.98			747.01	33.171
747.21	27.094			747.21	30.086			747.21	33.229
747.4	27.005			747.4	30.163			747.4	33.228
747.59	26.928			747.59	30.304			747.59	33.277
747.78	26.88			747.78	30.372			747.78	33.261
747.97	26.849			747.97	30.485			747.97	33.251
748.17	26.847			748.17	30.575			748.17	33.216
748.36	26.847			748.36	30.581			748.36	33.141
748.55	26.875			748.55	30.569			748.55	33.071
748.74	26.899			748.74	30.484			748.74	33.025
748.93	26.983			748.93	30.393			748.93	32.981
749.13	27.033			749.13	30.288			749.13	32.939
749.32	27.083			749.32	30.164			749.32	32.954
749.51	27.126			749.51	30.045			749.51	32.988
749.7	27.148			749.7	29.954			749.7	33.013
749.89	27.173			749.89	29.914			749.89	33.096
750.09	27.165			750.09	29.866			750.09	33.151
750.28	27.119			750.28	29.879			750.28	33.193
750.47	27.075			750.47	29.904			750.47	33.217
750.66	27.03			750.66	29.949			750.66	33.202
750.85	26.999			750.85	30.012			750.85	33.201
751.04	26.958			751.04	30.091			751.04	33.188
751.24	26.959			751.24	30.186			751.24	33.144
751.43	26.963			751.43	30.253			751.43	33.094
751.62	26.991			751.62	30.322			751.62	33.048
751.81	27.025			751.81	30.334			751.81	32.991
752	27.064			752	30.351			752	32.946
752.19	27.126			752.19	30.306			752.19	32.919
752.39	27.19			752.39	30.24			752.39	32.887
752.58	27.237			752.58	30.194			752.58	32.91
752.77	27.283			752.77	30.159			752.77	32.998
752.96	27.3			752.96	30.143			752.96	33.058
753.15	27.292			753.15	30.124			753.15	33.139
753.34	27.283			753.34	30.14			753.34	33.226
753.54	27.262			753.54	30.159			753.54	33.277
753.73	27.213			753.73	30.224			753.73	33.324
753.92	27.152			753.92	30.302			753.92	33.377
754.11	27.114			754.11	30.389			754.11	33.384
754.3	27.08			754.3	30.487			754.3	33.385
754.49	27.061			754.49	30.523			754.49	33.368
754.68	27.03			754.68	30.553			754.68	33.309
754.88	27.034			754.88	30.578			754.88	33.238
755.07	27.067			755.07	30.592			755.07	33.14
755.26	27.098			755.26	30.543			755.26	33.058
[truncated: 1,650 more rows]
