# Supplementary material for: Scalable production of structurally colored composite films by shearing supramolecular composites of polymers and colloids
Source: Nat Commun. 2024 Feb 29;15:1874. doi: 10.1038/s41467-024-46237-4 (PMC10904808; doi:10.1038/s41467-024-46237-4)
Supplement: Supplementary file 3 — Source Data [file 41467_2024_46237_MOESM3_ESM.zip › Source of Data/Supplementary Fig.9b.xls]

## Sheet: Sheet1
G=2N
0 shearing passes			10 shearing passes			20 shearing passes			30 shearing passes			40 shearing passes			50 shearing passes			60 shearing passes			70 shearing passes			80 shearing passes
Wavelength（nm）	Reflectance (%)		Wavelength（nm）	Reflectance (%)		Wavelength（nm）	Reflectance (%)		Wavelength（nm）	Reflectance (%)		Wavelength（nm）	Reflectance (%)		Wavelength（nm）	Reflectance (%)		Wavelength（nm）	Reflectance (%)		Wavelength（nm）	Reflectance (%)		Wavelength（nm）	Reflectance (%)
344.93	-172.647		344.93	12.157		344.93	81.565		344.93	23.342		344.93	82.628		344.93	56.702		344.93	118.252		344.93	-101.092		344.93	-72.773
345.15	-172.647		345.15	12.157		345.15	81.565		345.15	23.342		345.15	82.628		345.15	56.702		345.15	118.252		345.15	-101.092		345.15	-72.773
345.37	-172.647		345.37	12.157		345.37	81.565		345.37	23.342		345.37	82.628		345.37	56.702		345.37	118.252		345.37	-101.092		345.37	-72.773
345.59	-288.194		345.59	102.775		345.59	-11.892		345.59	123.145		345.59	97.036		345.59	92.926		345.59	103.381		345.59	69.19		345.59	51.217
345.81	-25.529		345.81	30.504		345.81	80.7		345.81	85.113		345.81	65.642		345.81	79.951		345.81	36.663		345.81	36.878		345.81	94.143
346.03	169.432		346.03	-113.205		346.03	15.649		346.03	-309.83		346.03	-463.891		346.03	-166.531		346.03	-79.032		346.03	-205.869		346.03	-24.316
346.24	668.61		346.24	104.047		346.24	-12.568		346.24	-55.033		346.24	77.992		346.24	52.554		346.24	155.413		346.24	-137.866		346.24	3.242
346.46	1539.22		346.46	3671.37		346.46	-3501.47		346.46	-3504.34		346.46	-172.583		346.46	399.304		346.46	2903.21		346.46	-2998.86		346.46	1166.44
346.68	452.508		346.68	1122.54		346.68	-1133.87		346.68	-1092.84		346.68	-300.125		346.68	-724.949		346.68	744.211		346.68	407.816		346.68	836.576
346.9	146.246		346.9	3306.17		346.9	-2097.94		346.9	-1758.31		346.9	268.361		346.9	-42.554		346.9	1549.49		346.9	2508.52		346.9	2863.24
347.12	96.322		347.12	206.595		347.12	-86.309		347.12	30.012		347.12	73.628		347.12	66.678		347.12	147.856		347.12	135.568		347.12	126.422
347.34	50.402		347.34	133.204		347.34	-17.324		347.34	62.933		347.34	91.438		347.34	62.347		347.34	113.449		347.34	88.829		347.34	122.373
347.56	70.361		347.56	88.166		347.56	9.394		347.56	60.723		347.56	80.351		347.56	69.723		347.56	78.244		347.56	81.41		347.56	83.837
347.77	-333.675		347.77	54.785		347.77	3.961		347.77	46.604		347.77	51.271		347.77	53.45		347.77	50.727		347.77	57.167		347.77	65.936
347.99	-31.743		347.99	36.708		347.99	-3.671		347.99	38.935		347.99	44.856		347.99	44.094		347.99	33.887		347.99	54.893		347.99	55.03
348.21	-2.42998		348.21	34.147		348.21	4.757		348.21	39.153		348.21	38.637		348.21	33.894		348.21	37.136		348.21	46.555		348.21	48.865
348.43	11.153		348.43	26.416		348.43	11.159		348.43	40.26		348.43	34.126		348.43	38.123		348.43	39.072		348.43	45.222		348.43	45.58
348.65	11.644		348.65	23.014		348.65	19.113		348.65	38.541		348.65	32.396		348.65	37.773		348.65	39.235		348.65	45.615		348.65	44.474
348.87	16.661		348.87	16.669		348.87	16.613		348.87	29.812		348.87	24.766		348.87	34.057		348.87	34.178		348.87	43.935		348.87	38.49
349.08	19.805		349.08	14.892		349.08	18.576		349.08	29.613		349.08	24.71		349.08	33.843		349.08	35.105		349.08	43.446		349.08	38.986
349.3	12.106		349.3	12.248		349.3	17.453		349.3	26.594		349.3	24.173		349.3	30.869		349.3	32.717		349.3	41.723		349.3	35.195
349.52	18.255		349.52	13.815		349.52	16.857		349.52	24.083		349.52	24.441		349.52	32.354		349.52	31.472		349.52	38.594		349.52	34.88
349.74	25.505		349.74	10.428		349.74	14.854		349.74	22.316		349.74	22.306		349.74	30.384		349.74	30.312		349.74	34.972		349.74	32.56
349.96	27.967		349.96	10.614		349.96	14.404		349.96	21.604		349.96	21.308		349.96	28.634		349.96	28.28		349.96	33.789		349.96	32.388
350.18	26.843		350.18	10.237		350.18	15.524		350.18	20.524		350.18	18.989		350.18	27.976		350.18	28.244		350.18	34.314		350.18	31.296
350.39	25.801		350.39	8.785		350.39	15.122		350.39	20.508		350.39	18.062		350.39	24.883		350.39	27.585		350.39	31.9		350.39	29.355
350.61	23.849		350.61	9.467		350.61	15.53		350.61	19.76		350.61	18.868		350.61	24.174		350.61	27.151		350.61	32.264		350.61	28.871
350.83	22.411		350.83	11.142		350.83	17.223		350.83	21.468		350.83	19.687		350.83	25.548		350.83	28.29		350.83	33.011		350.83	29.094
351.05	22.044		351.05	9.544		351.05	15.857		351.05	19.554		351.05	18.368		351.05	25.101		351.05	27.518		351.05	32.275		351.05	27.026
351.27	16.498		351.27	9.322		351.27	13.941		351.27	19.118		351.27	16.558		351.27	22.016		351.27	25.023		351.27	30.929		351.27	26.694
351.49	22.893		351.49	6.585		351.49	11.484		351.49	16.79		351.49	15.531		351.49	21.241		351.49	23.925		351.49	28.941		351.49	24.276
351.7	22.653		351.7	9.047		351.7	12.594		351.7	19.516		351.7	18.226		351.7	22.817		351.7	26.392		351.7	27.477		351.7	25.683
351.92	20.306		351.92	8.908		351.92	12.19		351.92	18.532		351.92	17.842		351.92	23.062		351.92	25.135		351.92	26.589		351.92	24.517
352.14	15.233		352.14	11.755		352.14	14.742		352.14	20.891		352.14	19.556		352.14	24.295		352.14	26.376		352.14	25.998		352.14	27.431
352.36	10.524		352.36	9.907		352.36	12.662		352.36	21.542		352.36	18.704		352.36	23.96		352.36	26.653		352.36	25.533		352.36	25.579
352.58	13.059		352.58	11.467		352.58	14.021		352.58	22.568		352.58	19.297		352.58	21.127		352.58	24.575		352.58	25.641		352.58	26.446
352.8	16.401		352.8	11.694		352.8	15.799		352.8	23.223		352.8	21.561		352.8	22.914		352.8	26.68		352.8	28.057		352.8	28.028
353.01	18.286		353.01	11.041		353.01	14.7		353.01	23.552		353.01	22.063		353.01	23.7		353.01	26.013		353.01	27.84		353.01	26.98
353.23	17.405		353.23	11.187		353.23	14.554		353.23	22.438		353.23	20.552		353.23	24.012		353.23	25.995		353.23	29.239		353.23	26.822
353.45	21.539		353.45	11.531		353.45	16.479		353.45	23.814		353.45	22.207		353.45	26.497		353.45	27.686		353.45	31.177		353.45	28.963
353.67	18.949		353.67	10.505		353.67	17.208		353.67	23.125		353.67	21.286		353.67	25.955		353.67	28.45		353.67	30.781		353.67	30.015
353.89	21.129		353.89	10.354		353.89	17.587		353.89	20.698		353.89	21.619		353.89	26.213		353.89	26.406		353.89	30.728		353.89	31.009
354.1	22.127		354.1	10.837		354.1	19.098		354.1	20.135		354.1	21.366		354.1	25.739		354.1	26.59		354.1	31.216		354.1	30.208
354.32	18.663		354.32	11.788		354.32	19.138		354.32	20.927		354.32	22.175		354.32	27.426		354.32	27.455		354.32	31.713		354.32	31.418
354.54	11.232		354.54	11.4		354.54	18.73		354.54	20.064		354.54	21.418		354.54	25.998		354.54	26.472		354.54	31.782		354.54	31.171
354.76	8.58602		354.76	11.343		354.76	18.914		354.76	19.823		354.76	21.908		354.76	25.215		354.76	26.466		354.76	31.098		354.76	30.759
354.98	12.188		354.98	11.404		354.98	18.73		354.98	20.843		354.98	22.683		354.98	26.838		354.98	28.138		354.98	31.751		354.98	30.159
355.19	10.127		355.19	12.346		355.19	19.446		355.19	20.401		355.19	23.026		355.19	25.924		355.19	28.374		355.19	32.039		355.19	31.333
355.41	4.85702		355.41	13.389		355.41	20.305		355.41	21.688		355.41	23.592		355.41	27.676		355.41	29.421		355.41	33.716		355.41	31.704
355.63	-0.42198		355.63	13.866		355.63	19.494		355.63	20.864		355.63	23.009		355.63	26.877		355.63	28.903		355.63	31.205		355.63	31.244
355.85	-3.86898		355.85	14.227		355.85	18.277		355.85	20.21		355.85	22.784		355.85	26.393		355.85	27.823		355.85	31.388		355.85	30.972
356.07	-0.00298		356.07	13.145		356.07	17.367		356.07	18.683		356.07	23.318		356.07	25.868		356.07	26.777		356.07	29.921		356.07	32.339
356.28	2.14802		356.28	13.947		356.28	16.3		356.28	17.772		356.28	22.694		356.28	24.351		356.28	26.32		356.28	27.996		356.28	31.973
356.5	0.44002		356.5	13.834		356.5	16.575		356.5	18.286		356.5	22.375		356.5	22.633		356.5	26.819		356.5	27.452		356.5	31.46
356.72	2.14702		356.72	16.307		356.72	17.587		356.72	20.053		356.72	23.416		356.72	24.184		356.72	27.404		356.72	28.004		356.72	32.765
356.94	5.42902		356.94	16.978		356.94	16.742		356.94	20.885		356.94	24.758		356.94	24.537		356.94	27.753		356.94	27.953		356.94	33.944
357.16	9.81302		357.16	16.75		357.16	15.594		357.16	19.709		357.16	22.031		357.16	22.718		357.16	26.141		357.16	27.362		357.16	33.911
357.37	9.85502		357.37	16.47		357.37	15.575		357.37	20.365		357.37	22.355		357.37	22.435		357.37	25.306		357.37	27.491		357.37	34.23
357.59	13.957		357.59	17.071		357.59	15.777		357.59	20.26		357.59	21.802		357.59	21.489		357.59	26.838		357.59	28.64		357.59	33.811
357.81	16.044		357.81	15.069		357.81	16.05		357.81	18.831		357.81	20.883		357.81	20.252		357.81	26.301		357.81	28.067		357.81	33.405
358.03	14.197		358.03	14.132		358.03	15.547		358.03	18.077		358.03	21.237		358.03	19.589		358.03	25.276		358.03	27.132		358.03	32.934
358.25	15.741		358.25	11.531		358.25	14.123		358.25	16.443		358.25	20.289		358.25	20.115		358.25	23.943		358.25	26.213		358.25	30.322
358.46	18.719		358.46	10.623		358.46	13.689		358.46	16.091		358.46	20.207		358.46	20.225		358.46	23.367		358.46	27.593		358.46	30.049
358.68	14.417		358.68	10.993		358.68	15.401		358.68	17.24		358.68	21.27		358.68	19.968		358.68	24.945		358.68	27.166		358.68	30.176
358.9	13.704		358.9	12.919		358.9	15.593		358.9	18.625		358.9	22.575		358.9	19.734		358.9	26.35		358.9	27.111		358.9	29.634
359.12	12.424		359.12	12.743		359.12	15.572		359.12	18.751		359.12	22.631		359.12	19.317		359.12	25.425		359.12	26.194		359.12	28.39
359.33	13.681		359.33	12.368		359.33	15.007		359.33	16.929		359.33	20.671		359.33	19.439		359.33	23.088		359.33	26.023		359.33	28.035
359.55	8.63802		359.55	10.678		359.55	15.503		359.55	16.635		359.55	19.928		359.55	18.258		359.55	24.694		359.55	26.947		359.55	26.129
359.77	8.74602		359.77	9.438		359.77	15.101		359.77	14.776		359.77	18.622		359.77	18.589		359.77	24.525		359.77	26.507		359.77	24.887
359.99	1.41502		359.99	10.518		359.99	16.87		359.99	16.953		359.99	21.092		359.99	20.713		359.99	25.578		359.99	27.638		359.99	25.099
360.21	4.91502		360.21	9.559		360.21	15.057		360.21	15.808		360.21	21.406		360.21	19.615		360.21	25.076		360.21	26.749		360.21	23.025
360.42	7.04602		360.42	8.339		360.42	14.531		360.42	14.554		360.42	22		360.42	19.087		360.42	23.209		360.42	24.947		360.42	23.234
360.64	7.26502		360.64	8.246		360.64	13.59		360.64	14.445		360.64	21.432		360.64	19.049		360.64	22.474		360.64	24.631		360.64	23.028
360.86	12.188		360.86	9.112		360.86	13.759		360.86	15.844		360.86	20.898		360.86	19.314		360.86	22.692		360.86	24.741		360.86	23.865
361.08	10.068		361.08	8.922		361.08	13.525		361.08	16.262		361.08	19.669		361.08	17.949		361.08	22.609		361.08	24.076		361.08	25.009
361.29	8.05002		361.29	9.259		361.29	13.231		361.29	15.73		361.29	18.212		361.29	17.534		361.29	21.331		361.29	24.074		361.29	24.074
361.51	13.472		361.51	8.989		361.51	13.206		361.51	14.188		361.51	16.253		361.51	17.405		361.51	20.239		361.51	23.258		361.51	24.313
361.73	14.612		361.73	7.994		361.73	14.938		361.73	14.392		361.73	15.834		361.73	18.134		361.73	19.664		361.73	23.696		361.73	24.056
361.95	15.085		361.95	7.496		361.95	14.219		361.95	13.59		361.95	15.045		361.95	17.537		361.95	20.299		361.95	24.943		361.95	22.741
362.17	18.709		362.17	8.241		362.17	14.509		362.17	14.681		362.17	16.284		362.17	18.76		362.17	21.692		362.17	25.83		362.17	21.773
362.38	19.095		362.38	7.653		362.38	12.379		362.38	14.001		362.38	15.619		362.38	17.63		362.38	21.294		362.38	24.755		362.38	21.362
362.6	18.737		362.6	9.753		362.6	13.497		362.6	15.854		362.6	16.822		362.6	18.41		362.6	22.053		362.6	26.47		362.6	21.522
362.82	18.998		362.82	10.588		362.82	12.334		362.82	16.001		362.82	15.547		362.82	17.385		362.82	21.702		362.82	26.107		362.82	21.255
363.04	23.81		363.04	11.556		363.04	14.404		363.04	16.559		363.04	14.878		363.04	19.402		363.04	22.478		363.04	26.516		363.04	22.829
363.25	20.03		363.25	11.459		363.25	13.753		363.25	17.757		363.25	14.667		363.25	19.544		363.25	22.672		363.25	27.416		363.25	23.047
363.47	19.753		363.47	12.775		363.47	14.276		363.47	18.059		363.47	14.854		363.47	19.29		363.47	23.107		363.47	28.112		363.47	23.521
363.69	19.034		363.69	12.753		363.69	15.218		363.69	18.858		363.69	15.158		363.69	20.527		363.69	23.815		363.69	28.88		363.69	23.408
363.91	19.859		363.91	13.804		363.91	16.045		363.91	18.37		363.91	15.941		363.91	21.744		363.91	25.369		363.91	29.793		363.91	23.378
364.12	18.255		364.12	14.003		364.12	17.068		364.12	19.913		364.12	17.613		364.12	21.048		364.12	27.769		364.12	29.521		364.12	24.317
364.34	19.186		364.34	13.538		364.34	17.032		364.34	20.063		364.34	18.949		364.34	20.636		364.34	27.265		364.34	29.721		364.34	24.244
364.56	19.426		364.56	14.069		364.56	15.914		364.56	21.063		364.56	18.946		364.56	20.475		364.56	27.273		364.56	29.044		364.56	24.183
364.78	21.436		364.78	13.538		364.78	15.611		364.78	21.69		364.78	19.838		364.78	20.076		364.78	26.361		364.78	28.166		364.78	24.78
364.99	19.433		364.99	14.127		364.99	16.108		364.99	21.947		364.99	20.891		364.99	20.755		364.99	26.454		364.99	28.773		364.99	26.335
365.21	21.143		365.21	15.091		365.21	17.551		365.21	22.587		365.21	21.842		365.21	21.826		365.21	26.324		365.21	29.441		365.21	27.603
365.43	19.35		365.43	14.354		365.43	17.42		365.43	22.241		365.43	21.017		365.43	21.231		365.43	26.133		365.43	28.108		365.43	27.271
365.65	21.325		365.65	13.709		365.65	17.341		365.65	20.94		365.65	22.217		365.65	20.85		365.65	25.426		365.65	27.339		365.65	26.028
365.86	18.806		365.86	12.914		365.86	16.186		365.86	21.209		365.86	21.479		365.86	19.306		365.86	24.98		365.86	27.856		365.86	25.759
366.08	19.625		366.08	13.704		366.08	16.898		366.08	21.643		366.08	21.686		366.08	20.982		366.08	26.31		366.08	27.445		366.08	25.699
366.3	20.47		366.3	12.231		366.3	15.925		366.3	20.589		366.3	20.825		366.3	20.665		366.3	25.369		366.3	27.2		366.3	24.906
366.52	18.887		366.52	12.167		366.52	15.91		366.52	20.213		366.52	20.455		366.52	20.535		366.52	25.315		366.52	27.513		366.52	25.105
366.73	18.056		366.73	11.255		366.73	15.77		366.73	19.301		366.73	20.466		366.73	18.232		366.73	23.596		366.73	24.917		366.73	23.851
366.95	20.272		366.95	11.327		366.95	15.704		366.95	18.775		366.95	19.17		366.95	19.825		366.95	21.948		366.95	25.13		366.95	24.052
367.17	17.72		367.17	11.899		367.17	14.515		367.17	18.841		367.17	19.133		367.17	20.514		367.17	22.049		367.17	25.091		367.17	23.333
367.39	13.749		367.39	11.102		367.39	13.59		367.39	17.874		367.39	18.796		367.39	20.683		367.39	21.425		367.39	25.849		367.39	23.447
367.6	10.567		367.6	11.222		367.6	13.725		367.6	17.156		367.6	17.546		367.6	21.128		367.6	21.239		367.6	25.617		367.6	23.235
367.82	10.624		367.82	9.84		367.82	12.299		367.82	15.609		367.82	16.741		367.82	19.248		367.82	20.689		367.82	23.155		367.82	21.67
368.04	11.316		368.04	9.234		368.04	11.801		368.04	15.913		368.04	15.762		368.04	18.923		368.04	19.997		368.04	21.98		368.04	20.661
368.25	11.754		368.25	9.728		368.25	11.014		368.25	15.9		368.25	15.365		368.25	19.043		368.25	19.178		368.25	23.067		368.25	21.388
368.47	11.922		368.47	9.22		368.47	11.664		368.47	16.485		368.47	14.495		368.47	20.263		368.47	19.751		368.47	23.602		368.47	22.517
368.69	14.182		368.69	9.621		368.69	12.384		368.69	16.446		368.69	16.004		368.69	21.157		368.69	19.812		368.69	23.5		368.69	23.046
368.91	14.565		368.91	9.02		368.91	12.289		368.91	15.591		368.91	14.92		368.91	20.287		368.91	19.559		368.91	23.962		368.91	22.596
369.12	14.235		369.12	9.9		369.12	11.928		369.12	15.113		369.12	14.895		369.12	20.509		369.12	19.261		369.12	22.552		369.12	22.022
369.34	15.908		369.34	9.67		369.34	11.865		369.34	14.1		369.34	15.065		369.34	20.293		369.34	19.061		369.34	22.206		369.34	21.062
369.56	17.555		369.56	10.187		369.56	11.495		369.56	15.432		369.56	15.737		369.56	22.507		369.56	20.727		369.56	24.243		369.56	22.24
369.78	16.092		369.78	10.583		369.78	11.698		369.78	16.518		369.78	17.116		369.78	22.934		369.78	21.668		369.78	24.804		369.78	22.127
369.99	20.304		369.99	10.613		369.99	12.701		369.99	16.647		369.99	17.318		369.99	22.366		369.99	21.952		369.99	25.433		369.99	22.493
370.21	22.637		370.21	9.873		370.21	12.543		370.21	15.474		370.21	16.166		370.21	21.743		370.21	21.404		370.21	23.765		370.21	21.65
370.43	22.32		370.43	10.582		370.43	13.605		370.43	15.49		370.43	17.431		370.43	22.623		370.43	22.683		370.43	24.722		370.43	22.368
370.64	21.592		370.64	11.652		370.64	14.336		370.64	16.62		370.64	17.766		370.64	23.1		370.64	22.508		370.64	25.96		370.64	24.023
370.86	18.107		370.86	10.77		370.86	13.709		370.86	15.236		370.86	18.481		370.86	22.679		370.86	22.164		370.86	26.207		370.86	23.684
371.08	20.816		371.08	9.959		371.08	14.126		371.08	14.243		371.08	18.31		371.08	21.65		371.08	22.58		371.08	24.666		371.08	23.155
371.3	19.602		371.3	10.619		371.3	14.943		371.3	14.237		371.3	18.962		371.3	20.226		371.3	22.441		371.3	25.344		371.3	22.4
371.51	15.399		371.51	11.363		371.51	15.498		371.51	14.409		371.51	18.89		371.51	19.516		371.51	22.676		371.51	25.672		371.51	21.546
371.73	12.629		371.73	11.381		371.73	14.89		371.73	13.446		371.73	18.891		371.73	18.657		371.73	21.451		371.73	24.548		371.73	21.918
371.95	14.004		371.95	11.492		371.95	14.901		371.95	14.56		371.95	18.845		371.95	18.047		371.95	21.883		371.95	25.468		371.95	22.426
372.16	15.072		372.16	11.525		372.16	15.266		372.16	14.839		372.16	18.413		372.16	18.127		372.16	21.296		372.16	25.533		372.16	22.944
372.38	12.994		372.38	11.552		372.38	16.065		372.38	15.4		372.38	17.743		372.38	17.793		372.38	20.954		372.38	25.078		372.38	22.787
372.6	14.134		372.6	10.116		372.6	15.253		372.6	13.765		372.6	16.72		372.6	16.297		372.6	20.186		372.6	24.616		372.6	22.626
372.81	8.82402		372.81	9.157		372.81	15.112		372.81	13.691		372.81	16.362		372.81	16.417		372.81	19.463		372.81	24.305		372.81	22.477
373.03	9.51402		373.03	10.636		373.03	15.907		373.03	14.346		373.03	17.382		373.03	16.803		373.03	19.468		373.03	26.283		373.03	22.795
373.25	12.65		373.25	10.881		373.25	16.168		373.25	15.021		373.25	17		373.25	16.541		373.25	19.274		373.25	25.814		373.25	22.339
373.47	12.007		373.47	10.177		373.47	16.034		373.47	14.394		373.47	17.274		373.47	16.332		373.47	19.281		373.47	25.314		373.47	20.834
373.68	16.121		373.68	11.869		373.68	16.711		373.68	14.869		373.68	17.055		373.68	17.092		373.68	19.547		373.68	25.544		373.68	21.695
373.9	14.29		373.9	11.816		373.9	16.985		373.9	15.601		373.9	17.146		373.9	18.023		373.9	19.695		373.9	26.246		373.9	21.629
374.12	13.499		374.12	11.383		374.12	15.323		374.12	14.862		374.12	16.009		374.12	17.406		374.12	19.058		374.12	24.808		374.12	21.63
374.33	14.94		374.33	10.107		374.33	14.635		374.33	14.101		374.33	15.144		374.33	17.51		374.33	19.029		374.33	23.645		374.33	21.822
374.55	15.382		374.55	10.451		374.55	14.563		374.55	15.283		374.55	15.252		374.55	17.821		374.55	19.159		374.55	23.784		374.55	21.417
374.77	13.006		374.77	10.611		374.77	14.572		374.77	14.957		374.77	16.075		374.77	18.571		374.77	18.055		374.77	23.673		374.77	21.016
374.98	11.173		374.98	9.817		374.98	14.441		374.98	15.16		374.98	15.965		374.98	18.154		374.98	17.587		374.98	23.564		374.98	20.32
375.2	12.276		375.2	9.825		375.2	13.567		375.2	14.472		375.2	15.795		375.2	17.45		375.2	17.312		375.2	24.315		375.2	20.327
375.42	13.461		375.42	10.2		375.42	13.592		375.42	14.687		375.42	15.578		375.42	17.626		375.42	17.203		375.42	24.469		375.42	20.414
375.64	17.355		375.64	11.127		375.64	13.395		375.64	14.267		375.64	15.051		375.64	17.798		375.64	17.024		375.64	24.625		375.64	21.184
375.85	16.929		375.85	10.696		375.85	13.025		375.85	14.217		375.85	14.66		375.85	17.502		375.85	17.75		375.85	23.25		375.85	21.256
376.07	14.436		376.07	11.121		376.07	12.342		376.07	13.42		376.07	14.354		376.07	17.065		376.07	17.453		376.07	22.621		376.07	21.522
376.29	14.778		376.29	11.104		376.29	11.928		376.29	13.491		376.29	13.382		376.29	18.459		376.29	16.756		376.29	23.239		376.29	21.963
376.5	12.311		376.5	9.745		376.5	10.984		376.5	13.353		376.5	12.209		376.5	17.043		376.5	16.183		376.5	22.188		376.5	21.245
376.72	12.566		376.72	9.537		376.72	11.119		376.72	13.235		376.72	13.183		376.72	16.807		376.72	15.749		376.72	21.596		376.72	21.686
376.94	14.43		376.94	9.392		376.94	11.291		376.94	14.096		376.94	13.265		376.94	17.573		376.94	15.811		376.94	22.33		376.94	21.792
377.15	14.209		377.15	10.41		377.15	10.879		377.15	14.061		377.15	13.624		377.15	17.777		377.15	15.936		377.15	23.056		377.15	21.728
377.37	16.691		377.37	9.987		377.37	10.787		377.37	13.501		377.37	13.81		377.37	17.16		377.37	15.683		377.37	23.487		377.37	21.618
377.59	18.716		377.59	9.699		377.59	11.867		377.59	14.216		377.59	13.71		377.59	16.584		377.59	16.689		377.59	23.972		377.59	21.91
377.8	19.145		377.8	10.934		377.8	11.921		377.8	14.989		377.8	14.121		377.8	17.089		377.8	17.954		377.8	23.34		377.8	22.463
378.02	19.608		378.02	10.721		378.02	12.213		378.02	15.336		378.02	13.656		378.02	17.171		378.02	17.286		378.02	21.88		378.02	22.232
378.24	18.487		378.24	11.12		378.24	11.777		378.24	15.704		378.24	14.179		378.24	17.262		378.24	17.53		378.24	21.036		378.24	21.998
378.45	15.355		378.45	10.998		378.45	11.378		378.45	16.504		378.45	14.809		378.45	17.621		378.45	18.776		378.45	20.796		378.45	21.952
378.67	16.307		378.67	10.834		378.67	11.2		378.67	16.724		378.67	14.833		378.67	18.038		378.67	18.975		378.67	21.177		378.67	21.895
378.89	16.139		378.89	10.86		378.89	12.018		378.89	17.714		378.89	14.782		378.89	18.679		378.89	19.317		378.89	21.272		378.89	22.072
379.1	16.898		379.1	11.395		379.1	12.368		379.1	17.488		379.1	14.796		379.1	17.755		379.1	19.894		379.1	20.211		379.1	21.697
379.32	16.095		379.32	11.637		379.32	12.912		379.32	17.202		379.32	15.09		379.32	18.871		379.32	20.639		379.32	20.273		379.32	21.645
379.54	16.725		379.54	12.111		379.54	12.425		379.54	16.801		379.54	14.373		379.54	18.739		379.54	20.151		379.54	19.985		379.54	20.372
379.75	14.909		379.75	12.218		379.75	12.685		379.75	16.642		379.75	15.026		379.75	18.628		379.75	20.683		379.75	19.586		379.75	20.138
379.97	15.091		379.97	12.149		379.97	13.13		379.97	16.829		379.97	15.129		379.97	17.97		379.97	20.502		379.97	19.516		379.97	19.853
380.19	14.095		380.19	12.09		380.19	13.237		380.19	16.665		380.19	14.524		380.19	17.722		380.19	19.908		380.19	18.755		380.19	19.496
380.4	11.171		380.4	12.434		380.4	13.068		380.4	16.607		380.4	14.663		380.4	18.605		380.4	20.235		380.4	18.814		380.4	19.483
380.62	9.29102		380.62	11.919		380.62	12.75		380.62	15.481		380.62	13.937		380.62	18.337		380.62	18.776		380.62	18.71		380.62	18.847
380.84	10.046		380.84	11.96		380.84	11.784		380.84	15.057		380.84	14.204		380.84	18.087		380.84	19.025		380.84	19.478		380.84	18.494
381.05	9.73602		381.05	12.243		381.05	12.749		381.05	15.42		381.05	14.842		381.05	18.102		381.05	19.229		381.05	19.926		381.05	18.637
381.27	12.549		381.27	12.614		381.27	13.568		381.27	15.27		381.27	15.307		381.27	17.543		381.27	18.057		381.27	19.396		381.27	18.45
381.49	9.20302		381.49	12.611		381.49	13.865		381.49	14.809		381.49	14.846		381.49	17.615		381.49	17.849		381.49	18.998		381.49	18.156
381.7	10.151		381.7	12.047		381.7	13.287		381.7	14.6		381.7	14.995		381.7	17.504		381.7	17.407		381.7	19.067		381.7	18.391
381.92	9.62602		381.92	11.835		381.92	14		381.92	15.361		381.92	15.521		381.92	17.89		381.92	17.602		381.92	19.918		381.92	19.478
382.14	10.069		382.14	11.789		382.14	14.383		382.14	15.754		382.14	16.462		382.14	17.763		382.14	18.047		382.14	20.495		382.14	19.84
382.35	9.91002		382.35	12.205		382.35	14.044		382.35	16.599		382.35	17.085		382.35	18.315		382.35	18.699		382.35	21.2		382.35	20.828
382.57	8.64002		382.57	12.301		382.57	14.423		382.57	16.889		382.57	16.53		382.57	18.297		382.57	18.352		382.57	21.372		382.57	20.544
382.79	8.77002		382.79	12.055		382.79	14.446		382.79	16.466		382.79	16.68		382.79	18.975		382.79	18.399		382.79	21.126		382.79	20.48
383	8.68502		383	12.906		383	14.328		383	16.98		383	17.454		383	19.782		383	19.895		383	21.352		383	21.026
383.22	9.25802		383.22	12.294		383.22	13.991		383.22	16.922		383.22	17.004		383.22	18.733		383.22	19.41		383.22	20.498		383.22	20.53
383.43	10.586		383.43	11.891		383.43	14.001		383.43	17.104		383.43	17.427		383.43	18.596		383.43	19.953		383.43	20.736		383.43	20.884
383.65	10.212		383.65	12.668		383.65	15.141		383.65	17.192		383.65	17.703		383.65	18.78		383.65	20.343		383.65	21.47		383.65	21.164
383.87	10.452		383.87	12.534		383.87	15.187		383.87	16.769		383.87	16.983		383.87	18.495		383.87	20.274		383.87	21.173		383.87	20.956
384.08	8.75202		384.08	11.886		384.08	14.906		384.08	16.402		384.08	15.95		384.08	18.117		384.08	20.482		384.08	21.345		384.08	20.784
384.3	10.836		384.3	11.953		384.3	14.979		384.3	16.843		384.3	16.794		384.3	17.774		384.3	19.963		384.3	21.553		384.3	21.189
384.52	10.734		384.52	11.994		384.52	14.148		384.52	15.856		384.52	16.761		384.52	17.469		384.52	20.035		384.52	21.9		384.52	20.423
384.73	13.215		384.73	12.779		384.73	14.457		384.73	15.473		384.73	16.538		384.73	17.557		384.73	20.562		384.73	21.599		384.73	19.933
384.95	14.357		384.95	13.626		384.95	14.561		384.95	14.948		384.95	15.99		384.95	17.591		384.95	19.579		384.95	21.833		384.95	19.892
385.17	14.991		385.17	13.022		385.17	14.378		385.17	14.152		385.17	15.273		385.17	16.65		385.17	19.083		385.17	21.235		385.17	18.948
385.38	16.062		385.38	12.32		385.38	13.806		385.38	13.671		385.38	15.82		385.38	16.455		385.38	18.707		385.38	21.531		385.38	19.17
385.6	16.279		385.6	13.094		385.6	14.327		385.6	14.342		385.6	15.576		385.6	16.604		385.6	18.733		385.6	21.897		385.6	19.921
385.81	15.871		385.81	13.031		385.81	14.775		385.81	14.346		385.81	15.57		385.81	16.756		385.81	18.475		385.81	22.028		385.81	19.95
386.03	16.793		386.03	13.074		386.03	14.396		386.03	13.641		386.03	15.114		386.03	16.659		386.03	17.825		386.03	21.783		386.03	19.901
386.25	15.892		386.25	13.362		386.25	14.677		386.25	13.974		386.25	15.209		386.25	16.863		386.25	18.301		386.25	22.127		386.25	20.174
386.46	16.903		386.46	12.81		386.46	14.567		386.46	13.774		386.46	14.597		386.46	16.786		386.46	18.618		386.46	21.1		386.46	20.232
386.68	16.344		386.68	12.842		386.68	13.873		386.68	14.075		386.68	14.501		386.68	17.284		386.68	18.512		386.68	20.864		386.68	20.036
386.9	17.138		386.9	12.692		386.9	14.026		386.9	14.115		386.9	14.769		386.9	17.405		386.9	18.457		386.9	20.888		386.9	19.903
387.11	16.625		387.11	12.412		387.11	14.018		387.11	14.433		387.11	14.527		387.11	17.08		387.11	18.809		387.11	20.921		387.11	19.723
387.33	17.702		387.33	12.052		387.33	14.374		387.33	14.923		387.33	14.238		387.33	16.965		387.33	18.64		387.33	20.6		387.33	19.923
387.54	15.528		387.54	11.355		387.54	13.679		387.54	14.838		387.54	14.179		387.54	16.649		387.54	17.786		387.54	20.843		387.54	19.643
387.76	15.012		387.76	10.781		387.76	13.435		387.76	14.863		387.76	14.041		387.76	16.404		387.76	17.892		387.76	20.104		387.76	19.424
387.98	15.112		387.98	11.34		387.98	14.382		387.98	15.226		387.98	14.41		387.98	16.879		387.98	18.015		387.98	20.052		387.98	19.827
388.19	14.852		388.19	11.914		388.19	14.703		388.19	14.952		388.19	14.468		388.19	17.249		388.19	18.426		388.19	19.726		388.19	20.325
388.41	15.883		388.41	11.439		388.41	14.599		388.41	15.163		388.41	14.688		388.41	17.328		388.41	18.033		388.41	19.332		388.41	20.426
388.63	16.003		388.63	10.564		388.63	14.236		388.63	14.765		388.63	14.176		388.63	17.079		388.63	17.127		388.63	19.489		388.63	20.037
388.84	13.669		388.84	11.22		388.84	15.053		388.84	15.309		388.84	14.385		388.84	17.615		388.84	18.002		388.84	20.405		388.84	20.753
389.06	13.891		389.06	11.115		389.06	14.914		389.06	15.116		389.06	13.964		389.06	17.759		389.06	17.346		389.06	20.162		389.06	20.584
389.27	13.012		389.27	10.997		389.27	14.487		389.27	15.061		389.27	14.102		389.27	17.739		389.27	16.636		389.27	19.541		389.27	20.412
389.49	13.611		389.49	10.793		389.49	15.029		389.49	14.717		389.49	14.272		389.49	17.405		389.49	16.728		389.49	20.153		389.49	20.66
389.71	13.056		389.71	11.135		389.71	14.717		389.71	14.553		389.71	14.168		389.71	17.545		389.71	16.923		389.71	20.26		389.71	20.886
389.92	14.934		389.92	11.165		389.92	14.422		389.92	14.225		389.92	13.867		389.92	17.828		389.92	16.819		389.92	20.188		389.92	20.745
390.14	13.674		390.14	10.893		390.14	14.222		390.14	14.246		390.14	13.703		390.14	17.802		390.14	16.671		390.14	20.148		390.14	20.856
390.35	12.522		390.35	10.692		390.35	13.731		390.35	14.127		390.35	13.691		390.35	17.359		390.35	16.925		390.35	19.641		390.35	20.815
390.57	12.215		390.57	11.368		390.57	14.115		390.57	15.126		390.57	14.174		390.57	17.368		390.57	17.479		390.57	20.221		390.57	20.999
390.79	12.334		390.79	11.293		390.79	14.125		390.79	15.299		390.79	14.374		390.79	17.91		390.79	17.962		390.79	20.777		390.79	21.602
391	12.631		391	11.242		391	14.191		391	15.737		391	14.111		391	17.444		391	18.288		391	20.678		391	21.227
391.22	11.307		391.22	11.367		391.22	14.35		391.22	15.853		391.22	14.109		391.22	17.284		391.22	18.843		391.22	20.727		391.22	20.942
391.43	10.816		391.43	11.754		391.43	14.374		391.43	16.327		391.43	14.583		391.43	17.149		391.43	19.42		391.43	20.925		391.43	21.094
391.65	12.523		391.65	11.157		391.65	13.959		391.65	16.088		391.65	15.033		391.65	17.078		391.65	18.823		391.65	20.594		391.65	20.405
391.87	13.387		391.87	11.229		391.87	13.23		391.87	15.955		391.87	15.08		391.87	17.132		391.87	18.808		391.87	20.533		391.87	20.591
392.08	13.553		392.08	11.874		392.08	13.85		392.08	16.532		392.08	16.093		392.08	17.918		392.08	18.898		392.08	21.808		392.08	20.987
392.3	13.022		392.3	11.896		392.3	13.428		392.3	16.293		392.3	15.905		392.3	18.088		392.3	18.648		392.3	21.57		392.3	20.757
392.51	12.083		392.51	11.337		392.51	13.334		392.51	16.203		392.51	16.276		392.51	18.207		392.51	18.731		392.51	21.15		392.51	20.754
392.73	9.65702		392.73	11.726		392.73	13.698		392.73	16.228		392.73	16.407		392.73	18.494		392.73	18.739		392.73	21.183		392.73	21.224
392.95	10.507		392.95	12.037		392.95	14.044		392.95	16.108		392.95	16.502		392.95	18.744		392.95	18.66		392.95	21.351		392.95	20.973
393.16	12.052		393.16	12.543		393.16	14.561		393.16	16.139		393.16	16.685		393.16	19.523		393.16	18.631		393.16	21.768		393.16	20.902
393.38	12.234		393.38	11.839		393.38	14.123		393.38	15.285		393.38	15.997		393.38	19.303		393.38	18.019		393.38	21.464		393.38	20.522
393.59	10.509		393.59	11.677		393.59	13.664		393.59	15.067		393.59	15.598		393.59	18.597		393.59	17.888		393.59	21.213		393.59	20.134
393.81	11.173		393.81	11.856		393.81	13.606		393.81	15.148		393.81	15.614		393.81	18.639		393.81	17.401		393.81	21.228		393.81	19.721
394.02	11.265		394.02	11.705		394.02	13.033		394.02	14.694		394.02	14.802		394.02	18.122		394.02	16.938		394.02	21.121		394.02	19.286
394.24	12.386		394.24	11.576		394.24	13.224		394.24	14.51		394.24	14.71		394.24	18.034		394.24	16.645		394.24	20.953		394.24	18.886
394.46	13.27		394.46	11.699		394.46	12.822		394.46	14.43		394.46	14.439		394.46	18.121		394.46	16.942		394.46	20.89		394.46	19.451
394.67	12.624		394.67	11.748		394.67	13.337		394.67	14.473		394.67	14.745		394.67	17.668		394.67	17.065		394.67	20.786		394.67	19.089
394.89	11.724		394.89	11.3		394.89	13.056		394.89	13.922		394.89	13.752		394.89	17.052		394.89	16.776		394.89	19.998		394.89	19.021
395.1	11.631		395.1	10.878		395.1	12.827		395.1	13.959		395.1	13.697		395.1	16.446		395.1	16.832		395.1	19.805		395.1	19.27
395.32	13.693		395.32	11.575		395.32	12.982		395.32	14.271		395.32	13.565		395.32	16.497		395.32	16.709		395.32	20.162		395.32	19.345
395.54	15.293		395.54	11.628		395.54	13.121		395.54	14.177		395.54	13.82		395.54	16.277		395.54	16.636		395.54	20.425		395.54	19.341
395.75	14.942		395.75	11.512		395.75	12.99		395.75	14.049		395.75	13.959		395.75	15.861		395.75	16.575		395.75	20.158		395.75	19.043
395.97	14.562		395.97	11.118		395.97	12.785		395.97	14.011		395.97	14.152		395.97	15.588		395.97	16.343		395.97	20.041		395.97	19.464
396.18	13.993		396.18	11.46		396.18	12.448		396.18	14.283		396.18	14.562		396.18	15.848		396.18	16.196		396.18	20.101		396.18	19.597
396.4	15.187		396.4	11.238		396.4	12.379		396.4	14.101		396.4	14.509		396.4	15.634		396.4	16.007		396.4	19.925		396.4	19.623
396.61	14.856		396.61	10.817		396.61	11.816		396.61	13.61		396.61	14.056		396.61	15.233		396.61	15.721		396.61	19.576		396.61	19.597
396.83	15.497		396.83	10.845		396.83	11.944		396.83	13.785		396.83	14.971		396.83	15.951		396.83	16.15		396.83	19.504		396.83	19.962
397.05	15.799		397.05	10.906		397.05	11.848		397.05	13.673		397.05	14.738		397.05	16.191		397.05	16.386		397.05	19.53		397.05	20.288
397.26	15.416		397.26	11.05		397.26	12.221		397.26	14.116		397.26	14.637		397.26	16.577		397.26	16.273		397.26	19.734		397.26	20.048
397.48	15.303		397.48	11.205		397.48	12.258		397.48	14.296		397.48	14.56		397.48	16.755		397.48	16.412		397.48	19.845		397.48	20.496
397.69	15.941		397.69	11.385		397.69	12.09		397.69	14.497		397.69	15.142		397.69	16.901		397.69	16.655		397.69	20.192		397.69	20.538
397.91	15.796		397.91	11.446		397.91	12.101		397.91	14.575		397.91	14.668		397.91	17.338		397.91	16.566		397.91	20.316		397.91	19.948
398.12	14.101		398.12	11.189		398.12	12.108		398.12	14.621		398.12	14.541		398.12	17.544		398.12	16.601		398.12	20.144		398.12	19.828
398.34	12.745		398.34	11.106		398.34	12.164		398.34	14.849		398.34	14.738		398.34	17.782		398.34	16.886		398.34	20.096		398.34	19.624
398.55	12.609		398.55	11.088		398.55	11.996		398.55	14.694		398.55	14.411		398.55	18.076		398.55	17.317		398.55	19.94		398.55	19.637
398.77	13.537		398.77	11.36		398.77	12.191		398.77	14.652		398.77	14.11		398.77	18.061		398.77	17.415		398.77	20.232		398.77	19.29
398.99	13.061		398.99	11.045		398.99	12.329		398.99	14.668		398.99	13.921		398.99	17.836		398.99	17.426		398.99	20.141		398.99	19.22
399.2	13.088		399.2	11.57		399.2	12.617		399.2	14.735		399.2	14.272		399.2	18.201		399.2	17.591		399.2	20.336		399.2	19.248
399.42	13.744		399.42	11.565		399.42	13.14		399.42	15.014		399.42	14.482		399.42	18.591		399.42	17.686		399.42	20.346		399.42	19.728
399.63	13.489		399.63	11.809		399.63	13.233		399.63	15.094		399.63	14.485		399.63	18.293		399.63	17.557		399.63	20.562		399.63	19.905
399.85	12.724		399.85	11.951		399.85	12.98		399.85	14.768		399.85	14.275		399.85	17.642		399.85	17.35		399.85	20.158		399.85	19.571
400.06	11.73		400.06	12.018		400.06	13.075		400.06	14.741		400.06	14.211		400.06	17.17		400.06	17.505		400.06	19.879		400.06	19.535
400.28	11.997		400.28	11.933		400.28	12.827		400.28	14.291		400.28	13.811		400.28	17.299		400.28	17.036		400.28	19.923		400.28	19.007
400.49	12.839		400.49	12.028		400.49	13.115		400.49	14.571		400.49	13.614		400.49	17.225		400.49	17.33		400.49	19.858		400.49	18.925
400.71	13.626		400.71	12.493		400.71	13.554		400.71	14.774		400.71	14.024		400.71	17.259		400.71	17.558		400.71	19.841		400.71	19.448
400.92	13.544		400.92	12.626		400.92	13.47		400.92	14.552		400.92	14.026		400.92	17.091		400.92	17.433		400.92	19.649		400.92	19.333
401.14	13.238		401.14	12.248		401.14	13.021		401.14	14.169		401.14	13.228		401.14	16.913		401.14	17.064		401.14	19.344		401.14	18.942
401.36	13.148		401.36	12.725		401.36	13.247		401.36	14.373		401.36	13.55		401.36	16.651		401.36	16.834		401.36	19.381		401.36	19.168
401.57	12.577		401.57	12.688		401.57	13.15		401.57	14.374		401.57	13.81		401.57	16.664		401.57	17.054		401.57	19.305		401.57	19.322
401.79	14.373		401.79	12.844		401.79	13.247		401.79	14.195		401.79	13.821		401.79	16.888		401.79	16.977		401.79	19.35		401.79	19.361
402	14.389		402	12.497		402	12.975		402	14.439		402	13.692		402	16.912		402	16.501		402	19.15		402	19.215
402.22	14.003		402.22	12.818		402.22	12.912		402.22	14.434		402.22	14.204		402.22	17.101		402.22	16.633		402.22	19.319		402.22	19.175
402.43	13.998		402.43	12.394		402.43	12.635		402.43	14.121		402.43	13.783		402.43	16.866		402.43	16.247		402.43	19.187		402.43	18.883
402.65	13.225		402.65	11.985		402.65	12.723		402.65	14.53		402.65	13.817		402.65	16.905		402.65	16.017		402.65	19.18		402.65	18.774
402.86	13.154		402.86	11.909		402.86	12.715		402.86	14.472		402.86	14.289		402.86	16.855		402.86	16.211		402.86	19.345		402.86	18.8
403.08	12.715		403.08	12.23		403.08	12.893		403.08	14.784		403.08	14.592		403.08	16.819		403.08	16.368		403.08	19.197		403.08	19.055
403.29	12.289		403.29	11.995		403.29	12.807		403.29	14.442		403.29	14.282		403.29	17.003		403.29	16.398		403.29	19.207		403.29	19.115
403.51	12.418		403.51	11.544		403.51	12.434		403.51	14.32		403.51	13.96		403.51	16.807		403.51	16.167		403.51	18.974		403.51	18.603
403.72	12.335		403.72	11.62		403.72	12.556		403.72	14.405		403.72	14.047		403.72	16.969		403.72	16.26		403.72	19.256		403.72	18.62
403.94	13.452		403.94	11.865		403.94	12.346		403.94	14.394		403.94	14.385		403.94	17.082		403.94	16.316		403.94	19.354		403.94	18.915
404.15	13.35		404.15	11.776		404.15	12.372		404.15	14.68		404.15	14.166		404.15	17.328		404.15	16.171		404.15	19.598		404.15	19.101
404.37	12.431		404.37	11.914		404.37	12.322		404.37	14.65		404.37	14.201		404.37	17.205		404.37	15.96		404.37	19.365		404.37	18.98
404.58	12.206		404.58	11.967		404.58	12.116		404.58	14.553		404.58	14.238		404.58	17.203		404.58	16.253		404.58	19.552		404.58	19.081
404.8	11.933		404.8	11.882		404.8	11.972		404.8	13.967		404.8	14.111		404.8	17.117		404.8	16.344		404.8	19.499		404.8	18.995
405.02	11.303		405.02	12.026		405.02	11.759		405.02	13.957		405.02	13.823		405.02	16.987		405.02	16.225		405.02	19.66		405.02	18.881
405.23	10.371		405.23	12.209		405.23	12.153		405.23	14.368		405.23	14.024		405.23	17.218		405.23	16.67		405.23	19.685		405.23	19.107
405.45	11.903		405.45	12.414		405.45	12.083		405.45	14.133		405.45	14.281		405.45	17.511		405.45	16.787		405.45	19.876		405.45	19.433
405.66	12.989		405.66	12.35		405.66	11.839		405.66	13.985		405.66	14.036		405.66	17.449		405.66	16.5		405.66	19.367		405.66	19.264
405.88	12.311		405.88	12.26		405.88	11.76		405.88	13.828		405.88	14.086		405.88	17.363		405.88	16.611		405.88	19.452		405.88	19.06
406.09	11.944		406.09	12.405		406.09	11.766		406.09	13.998		406.09	14.148		406.09	16.955		406.09	16.488		406.09	19.194		406.09	18.967
406.31	11.198		406.31	12.711		406.31	12.1		406.31	14.146		406.31	14.634		406.31	17.154		406.31	16.655		406.31	19.691		406.31	19.36
406.52	11.601		406.52	12.673		406.52	11.755		406.52	14.047		406.52	14.31		406.52	16.72		406.52	16.427		406.52	19.373		406.52	19.189
406.74	11.213		406.74	12.582		406.74	12.138		406.74	14.035		406.74	14.35		406.74	16.644		406.74	16.58		406.74	19.483		406.74	19.223
406.95	11.394		406.95	12.305		406.95	12.002		406.95	13.654		406.95	14.503		406.95	16.447		406.95	16.93		406.95	19.149		406.95	18.904
407.17	12.529		407.17	11.963		407.17	11.909		407.17	13.572		407.17	14.196		407.17	16.347		407.17	16.875		407.17	19.021		407.17	18.811
407.38	12.175		407.38	12.069		407.38	12.234		407.38	13.869		407.38	14.308		407.38	16.311		407.38	17.068		407.38	19.052		407.38	18.9
407.6	11.473		407.6	12.187		407.6	12.573		407.6	14.419		407.6	14.15		407.6	16.32		407.6	17.138		407.6	19.093		407.6	19.013
407.81	12.251		407.81	11.938		407.81	12.633		407.81	14.426		407.81	14.103		407.81	16.388		407.81	17.128		407.81	19.22		407.81	18.954
408.03	13.202		408.03	11.944		408.03	12.378		408.03	13.92		408.03	14.105		408.03	16.294		408.03	16.913		408.03	19.287		408.03	18.482
408.24	12.809		408.24	12.203		408.24	12.809		408.24	14.104		408.24	14.317		408.24	16.501		408.24	17.17		408.24	19.262		408.24	18.465
408.46	11.938		408.46	12.223		408.46	12.861		408.46	13.964		408.46	14.203		408.46	16.565		408.46	17.029		408.46	19.353		408.46	18.5
408.67	12.211		408.67	12.124		408.67	12.803		408.67	14.195		408.67	14.35		408.67	16.344		408.67	17.212		408.67	19.34		408.67	18.75
408.89	11.658		408.89	12.223		408.89	12.656		408.89	14.224		408.89	14.544		408.89	16.648		408.89	17.27		408.89	19.588		408.89	18.681
409.1	11.207		409.1	11.981		409.1	12.383		409.1	13.774		409.1	14.172		409.1	16.584		409.1	17.023		409.1	19.154		409.1	18.429
409.32	11.491		409.32	12.116		409.32	12.668		409.32	13.901		409.32	14.452		409.32	16.809		409.32	17.278		409.32	19.353		409.32	18.507
409.53	11.642		409.53	12.204		409.53	12.761		409.53	14.103		409.53	14.4		409.53	17.008		409.53	17.217		409.53	19.363		409.53	18.373
409.75	11.444		409.75	12.435		409.75	12.965		409.75	14.363		409.75	14.436		409.75	17.168		409.75	17.084		409.75	19.796		409.75	18.566
409.96	11.078		409.96	12.451		409.96	13.342		409.96	14.6		409.96	14.658		409.96	17.524		409.96	17.352		409.96	19.963		409.96	18.868
410.18	10.994		410.18	12.293		410.18	13.299		410.18	14.605		410.18	14.779		410.18	17.65		410.18	17.274		410.18	19.725		410.18	18.91
410.39	11.469		410.39	12.195		410.39	13.281		410.39	14.293		410.39	14.743		410.39	17.42		410.39	17.283		410.39	19.532		410.39	18.903
410.61	11.063		410.61	12.336		410.61	13.516		410.61	14.569		410.61	15.072		410.61	17.68		410.61	17.644		410.61	19.432		410.61	19.096
410.82	10.575		410.82	12.385		410.82	13.745		410.82	14.856		410.82	15.055		410.82	17.774		410.82	17.527		410.82	19.438		410.82	19.377
411.04	10.416		411.04	12.312		411.04	13.603		411.04	14.483		411.04	14.764		411.04	17.785		411.04	17.415		411.04	19.407		411.04	19.362
411.25	10.851		411.25	12.201		411.25	13.5		411.25	14.37		411.25	14.695		411.25	17.64		411.25	17.481		411.25	19.358		411.25	19.364
411.46	11.012		411.46	12.118		411.46	13.462		411.46	14.064		411.46	14.356		411.46	17.633		411.46	17.155		411.46	19.22		411.46	19.215
411.68	11.208		411.68	11.987		411.68	13.725		411.68	13.943		411.68	14.287		411.68	17.426		411.68	17.054		411.68	19.187		411.68	19.13
411.89	12.032		411.89	12.198		411.89	13.724		411.89	14.278		411.89	14.626		411.89	17.403		411.89	17.047		411.89	19.256		411.89	19.213
412.11	11.883		412.11	12.098		412.11	13.665		412.11	14.144		412.11	14.541		412.11	17.471		412.11	16.823		412.11	19.095		412.11	19.09
412.32	12.09		412.32	12.014		412.32	13.457		412.32	14.147		412.32	14.57		412.32	17.198		412.32	16.817		412.32	18.877		412.32	19.138
412.54	12.221		412.54	12.167		412.54	13.386		412.54	14.386		412.54	14.681		412.54	17.101		412.54	16.848		412.54	18.726		412.54	19.099
412.75	12.205		412.75	12.267		412.75	13.206		412.75	14.285		412.75	14.607		412.75	17.042		412.75	16.78		412.75	18.71		412.75	18.781
412.97	11.823		412.97	12.293		412.97	13.081		412.97	14.321		412.97	14.335		412.97	16.847		412.97	16.707		412.97	18.59		412.97	18.561
413.18	12.033		413.18	12.236		413.18	12.846		413.18	14.347		413.18	14.555		413.18	16.902		413.18	16.678		413.18	18.691		413.18	18.557
413.4	11.808		413.4	12.425		413.4	12.703		413.4	14.238		413.4	14.464		413.4	16.676		413.4	16.513		413.4	18.692		413.4	18.472
413.61	12.01		413.61	12.243		413.61	12.477		413.61	14.148		413.61	14.427		413.61	16.485		413.61	16.58		413.61	18.513		413.61	18.341
413.83	11.799		413.83	12.157		413.83	12.444		413.83	14.57		413.83	14.443		413.83	16.425		413.83	16.619		413.83	18.486		413.83	18.298
414.04	11.464		414.04	12.399		414.04	12.637		414.04	14.641		414.04	14.487		414.04	16.538		414.04	16.693		414.04	18.587		414.04	18.26
414.26	11.775		414.26	12.48		414.26	12.76		414.26	14.821		414.26	14.863		414.26	16.768		414.26	16.859		414.26	18.646		414.26	18.343
414.47	12.468		414.47	12.239		414.47	12.529		414.47	14.823		414.47	14.748		414.47	16.748		414.47	16.693		414.47	18.335		414.47	18.332
414.69	12.8		414.69	12.311		414.69	12.559		414.69	14.916		414.69	14.604		414.69	16.838		414.69	16.819		414.69	18.513		414.69	18.518
414.9	13.09		414.9	12.211		414.9	12.617		414.9	14.939		414.9	14.748		414.9	16.915		414.9	16.967		414.9	18.606		414.9	18.463
415.11	12.883		415.11	12.182		415.11	12.526		415.11	14.748		415.11	14.726		415.11	16.908		415.11	16.875		415.11	18.637		415.11	18.41
415.33	12.872		415.33	11.966		415.33	12.426		415.33	14.422		415.33	14.598		415.33	16.921		415.33	16.748		415.33	18.494		415.33	18.271
415.54	13.046		415.54	11.874		415.54	12.304		415.54	14.4		415.54	14.557		415.54	16.703		415.54	16.698		415.54	18.393		415.54	18.403
415.76	13.266		415.76	11.877		415.76	12.284		415.76	14.281		415.76	14.696		415.76	16.823		415.76	16.555		415.76	18.357		415.76	18.465
415.97	13.039		415.97	12.057		415.97	12.37		415.97	14.194		415.97	14.646		415.97	16.895		415.97	16.52		415.97	18.361		415.97	18.47
416.19	13.584		416.19	12.022		416.19	12.502		416.19	14.14		416.19	14.591		416.19	17.055		416.19	16.522		416.19	18.421		416.19	18.583
416.4	13.258		416.4	12.175		416.4	12.655		416.4	14.206		416.4	14.787		416.4	17.215		416.4	16.633		416.4	18.392		416.4	18.702
416.62	13.673		416.62	12.315		416.62	12.559		416.62	13.971		416.62	14.679		416.62	17.23		416.62	16.616		416.62	18.491		416.62	18.606
416.83	13.499		416.83	12.245		416.83	12.469		416.83	13.961		416.83	14.644		416.83	17.263		416.83	16.591		416.83	18.643		416.83	18.669
417.05	13.783		417.05	12.399		417.05	12.638		417.05	13.999		417.05	14.537		417.05	17.46		417.05	16.659		417.05	18.929		417.05	18.613
417.26	13.675		417.26	12.558		417.26	12.667		417.26	13.949		417.26	14.65		417.26	17.663		417.26	16.851		417.26	19.271		417.26	18.691
417.47	12.918		417.47	12.592		417.47	12.844		417.47	13.733		417.47	14.832		417.47	17.732		417.47	17.038		417.47	19.212		417.47	18.671
417.69	12.768		417.69	12.532		417.69	12.72		417.69	13.691		417.69	14.523		417.69	17.499		417.69	16.899		417.69	19.115		417.69	18.762
417.9	12.256		417.9	12.531		417.9	12.869		417.9	13.715		417.9	14.439		417.9	17.564		417.9	16.971		417.9	19.117		417.9	18.759
418.12	12.186		418.12	12.562		418.12	12.728		418.12	13.428		418.12	14.322		418.12	17.527		418.12	16.931		418.12	19.124		418.12	18.676
418.33	12.32		418.33	12.703		418.33	12.871		418.33	13.542		418.33	14.294		418.33	17.443		418.33	16.896		418.33	19.051		418.33	18.606
418.55	12.43		418.55	12.624		418.55	12.992		418.55	13.522		418.55	14.283		418.55	17.268		418.55	17.098		418.55	19.336		418.55	18.49
418.76	12.6		418.76	12.489		418.76	13.127		418.76	13.81		418.76	14.271		418.76	17.443		418.76	17.202		418.76	19.482		418.76	18.528
418.97	12.119		418.97	12.266		418.97	13.145		418.97	13.536		418.97	14.109		418.97	17.211		418.97	17.081		418.97	19.272		418.97	18.435
419.19	12.758		419.19	12.288		419.19	13.129		419.19	13.498		419.19	13.964		419.19	17.161		419.19	16.966		419.19	19.473		419.19	18.532
419.4	12.288		419.4	12.215		419.4	13.137		419.4	13.661		419.4	14.103		419.4	17.11		419.4	17.058		419.4	19.421		419.4	18.706
419.62	12.882		419.62	12.342		419.62	13.216		419.62	13.843		419.62	14.197		419.62	17.328		419.62	17.082		419.62	19.352		419.62	18.894
419.83	12.831		419.83	12.081		419.83	13.209		419.83	13.935		419.83	14.156		419.83	17.212		419.83	17.05		419.83	19.135		419.83	18.866
420.05	13.087		420.05	12.099		420.05	13.319		420.05	13.981		420.05	14.119		420.05	17.157		420.05	16.987		420.05	18.879		420.05	18.891
420.26	13.512		420.26	11.921		420.26	13.281		420.26	14.074		420.26	13.844		420.26	17.115		420.26	16.742		420.26	18.833		420.26	18.716
420.48	13.155		420.48	11.948		420.48	13.386		420.48	14.115		420.48	13.971		420.48	17.268		420.48	16.808		420.48	19.022		420.48	18.79
420.69	13.81		420.69	12.03		420.69	13.277		420.69	14.202		420.69	14.206		420.69	17.393		420.69	16.905		420.69	18.977		420.69	18.853
420.9	14.028		420.9	12.095		420.9	13.41		420.9	14.622		420.9	14.315		420.9	17.403		420.9	17.125		420.9	19.061		420.9	19.127
421.12	14.012		421.12	12.113		421.12	13.384		421.12	14.511		421.12	14.323		421.12	17.676		421.12	17.263		421.12	19.185		421.12	19.228
421.33	14.268		421.33	12.34		421.33	13.252		421.33	14.647		421.33	14.324		421.33	17.812		421.33	17.153		421.33	18.921		421.33	19.417
421.55	14.538		421.55	12.292		421.55	13		421.55	14.464		421.55	14.256		421.55	17.696		421.55	17.137		421.55	18.822		421.55	19.365
421.76	14.41		421.76	12.287		421.76	12.873		421.76	14.518		421.76	14.288		421.76	17.64		421.76	17.139		421.76	18.809		421.76	19.24
421.97	14.358		421.97	12.243		421.97	12.781		421.97	14.587		421.97	14.217		421.97	17.796		421.97	17.252		421.97	18.819		421.97	19.15
422.19	14.119		422.19	12.21		422.19	12.83		422.19	14.437		422.19	14.143		422.19	17.841		422.19	17.29		422.19	18.928		422.19	19.226
422.4	14.289		422.4	12.178		422.4	12.797		422.4	14.226		422.4	13.897		422.4	17.765		422.4	17.272		422.4	18.954		422.4	19.124
422.62	13.623		422.62	12.237		422.62	12.728		422.62	14.11		422.62	13.654		422.62	17.598		422.62	17.228		422.62	18.864		422.62	19.082
422.83	13.354		422.83	12.405		422.83	12.846		422.83	14.061		422.83	13.845		422.83	17.712		422.83	17.261		422.83	19.117		422.83	19.102
423.05	13.594		423.05	12.583		423.05	12.858		423.05	14.153		423.05	14.039		423.05	17.757		423.05	17.356		423.05	19.102		423.05	19.186
423.26	14.317		423.26	12.625		423.26	12.809		423.26	14.123		423.26	13.922		423.26	17.681		423.26	17.367		423.26	19.003		423.26	19.105
423.47	13.96		423.47	12.684		423.47	12.957		423.47	13.928		423.47	13.742		423.47	17.534		423.47	17.211		423.47	19.118		423.47	18.902
423.69	14.089		423.69	12.426		423.69	12.927		423.69	13.74		423.69	13.686		423.69	17.558		423.69	16.893		423.69	19.012		423.69	18.766
423.9	13.691		423.9	12.385		423.9	12.979		423.9	13.777		423.9	13.704		423.9	17.451		423.9	16.857		423.9	19.007		423.9	18.832
424.12	13.693		424.12	12.14		424.12	13.115		424.12	13.489		424.12	13.696		424.12	17.381		424.12	16.786		424.12	18.99		424.12	18.709
424.33	13.563		424.33	12.328		424.33	13.328		424.33	13.768		424.33	13.991		424.33	17.402		424.33	16.757		424.33	19.164		424.33	18.781
424.54	13.943		424.54	12.368		424.54	13.362		424.54	13.764		424.54	13.958		424.54	17.422		424.54	16.881		424.54	19.204		424.54	18.771
424.76	13.851		424.76	12.276		424.76	13.324		424.76	13.652		424.76	13.887		424.76	17.206		424.76	16.815		424.76	19.024		424.76	18.749
424.97	14.171		424.97	12.301		424.97	13.379		424.97	13.813		424.97	14.058		424.97	17.135		424.97	16.905		424.97	18.998		424.97	18.642
425.19	13.668		425.19	12.126		425.19	13.367		425.19	13.948		425.19	14.357		425.19	16.973		425.19	16.854		425.19	18.948		425.19	18.558
425.4	13.837		425.4	12.185		425.4	13.371		425.4	13.919		425.4	14.536		425.4	16.958		425.4	16.847		425.4	18.979		425.4	18.53
425.61	13.658		425.61	12.019		425.61	13.122		425.61	13.842		425.61	14.22		425.61	16.764		425.61	16.769		425.61	18.751		425.61	18.425
425.83	13.471		425.83	12.114		425.83	13.175		425.83	13.829		425.83	14.266		425.83	16.727		425.83	16.972		425.83	18.816		425.83	18.472
426.04	13.116		426.04	12.236		426.04	13.455		426.04	14.038		426.04	14.534		426.04	16.831		426.04	17.017		426.04	18.777		426.04	18.59
426.26	13.722		426.26	12.321		426.26	13.437		426.26	14.264		426.26	14.598		426.26	16.958		426.26	17.099		426.26	18.718		426.26	18.718
426.47	13.31		426.47	12.522		426.47	13.526		426.47	14.415		426.47	14.546		426.47	16.906		426.47	17.361		426.47	18.809		426.47	18.739
426.68	13.355		426.68	12.48		426.68	13.459		426.68	14.449		426.68	14.555		426.68	16.868		426.68	17.323		426.68	18.717		426.68	18.706
426.9	13.155		426.9	12.713		426.9	13.526		426.9	14.633		426.9	14.625		426.9	16.834		426.9	17.351		426.9	18.844		426.9	18.747
427.11	12.826		427.11	12.684		427.11	13.594		427.11	14.55		427.11	14.465		427.11	16.887		427.11	17.502		427.11	18.769		427.11	18.779
427.33	13.118		427.33	12.628		427.33	13.583		427.33	14.636		427.33	14.487		427.33	16.881		427.33	17.37		427.33	18.76		427.33	18.835
427.54	12.832		427.54	12.567		427.54	13.67		427.54	14.604		427.54	14.549		427.54	16.993		427.54	17.382		427.54	18.774		427.54	18.784
427.75	13.207		427.75	12.57		427.75	13.526		427.75	14.594		427.75	14.432		427.75	17.051		427.75	17.264		427.75	18.709		427.75	18.818
427.97	13.414		427.97	12.6		427.97	13.484		427.97	14.561		427.97	14.331		427.97	17.11		427.97	17.365		427.97	18.71		427.97	18.807
428.18	13.024		428.18	12.631		428.18	13.399		428.18	14.54		428.18	14.352		428.18	17.127		428.18	17.465		428.18	18.644		428.18	18.924
428.39	12.645		428.39	12.645		428.39	13.506		428.39	14.564		428.39	14.378		428.39	17.21		428.39	17.351		428.39	18.68		428.39	18.91
428.61	12.781		428.61	12.472		428.61	13.365		428.61	14.395		428.61	14.264		428.61	17.189		428.61	17.051		428.61	18.644		428.61	18.647
428.82	12.929		428.82	12.396		428.82	13.123		428.82	14.173		428.82	14.139		428.82	17.19		428.82	17.031		428.82	18.668		428.82	18.583
429.04	12.695		429.04	12.454		429.04	13.217		429.04	14.126		429.04	14.235		429.04	17.172		429.04	17.135		429.04	18.638		429.04	18.621
429.25	12.985		429.25	12.618		429.25	13.286		429.25	14.228		429.25	14.455		429.25	17.198		429.25	17.157		429.25	18.49		429.25	18.644
429.46	13.042		429.46	12.632		429.46	13.123		429.46	14.121		429.46	14.408		429.46	17.144		429.46	16.974		429.46	18.444		429.46	18.655
429.68	12.884		429.68	12.579		429.68	13.038		429.68	14.164		429.68	14.332		429.68	17.255		429.68	17.121		429.68	18.438		429.68	18.651
429.89	12.651		429.89	12.625		429.89	12.986		429.89	14.065		429.89	14.348		429.89	17.249		429.89	16.994		429.89	18.498		429.89	18.563
430.1	12.269		430.1	12.648		430.1	13.034		430.1	14.061		430.1	14.489		430.1	17.248		430.1	17.154		430.1	18.575		430.1	18.649
430.32	12.268		430.32	12.762		430.32	12.974		430.32	14.14		430.32	14.401		430.32	17.264		430.32	17.18		430.32	18.608		430.32	18.657
430.53	11.958		430.53	12.602		430.53	12.864		430.53	14.063		430.53	14.433		430.53	17.129		430.53	17.149		430.53	18.485		430.53	18.454
430.75	12.144		430.75	12.675		430.75	13.02		430.75	14.166		430.75	14.357		430.75	17.045		430.75	17.023		430.75	18.404		430.75	18.399
430.96	12.405		430.96	12.632		430.96	13.098		430.96	14.168		430.96	14.385		430.96	17.037		430.96	17.035		430.96	18.317		430.96	18.223
431.17	12.775		431.17	12.686		431.17	13.144		431.17	14.295		431.17	14.556		431.17	17.123		431.17	17.147		431.17	18.314		431.17	18.427
431.39	12.771		431.39	12.653		431.39	13.127		431.39	14.368		431.39	14.475		431.39	17.062		431.39	17.264		431.39	18.29		431.39	18.626
431.6	12.518		431.6	12.614		431.6	13.124		431.6	14.477		431.6	14.398		431.6	16.867		431.6	17.236		431.6	18.216		431.6	18.531
431.81	12.646		431.81	12.41		431.81	12.966		431.81	14.491		431.81	14.206		431.81	16.82		431.81	17.098		431.81	18.281		431.81	18.55
432.03	12.633		432.03	12.242		432.03	12.847		432.03	14.163		432.03	14.122		432.03	16.777		432.03	16.94		432.03	18.329		432.03	18.488
432.24	12.716		432.24	12.356		432.24	13.038		432.24	14.483		432.24	14.182		432.24	16.99		432.24	17.158		432.24	18.371		432.24	18.492
432.45	13.003		432.45	12.332		432.45	13.057		432.45	14.445		432.45	14.083		432.45	16.993		432.45	17.13		432.45	18.413		432.45	18.476
432.67	13.424		432.67	12.302		432.67	13.012		432.67	14.539		432.67	14.118		432.67	16.978		432.67	17.228		432.67	18.338		432.67	18.478
432.88	13.083		432.88	12.299		432.88	12.977		432.88	14.576		432.88	13.97		432.88	16.994		432.88	17.227		432.88	18.309		432.88	18.435
433.09	13.363		433.09	12.373		433.09	13.069		433.09	14.598		433.09	14.046		433.09	17.004		433.09	17.201		433.09	18.367		433.09	18.551
433.31	13.466		433.31	12.566		433.31	13.258		433.31	14.697		433.31	14.069		433.31	17.163		433.31	17.209		433.31	18.498		433.31	18.845
433.52	13.22		433.52	12.564		433.52	13.238		433.52	14.717		433.52	14.219		433.52	17.268		433.52	17.366		433.52	18.624		433.52	18.929
433.73	13.536		433.73	12.426		433.73	13.191		433.73	14.608		433.73	14.111		433.73	17.343		433.73	17.207		433.73	18.655		433.73	19.051
433.95	13.346		433.95	12.401		433.95	13.106		433.95	14.677		433.95	14.121		433.95	17.334		433.95	17.185		433.95	18.625		433.95	18.947
434.16	13.022		434.16	12.393		434.16	13.211		434.16	14.696		434.16	14.291		434.16	17.413		434.16	17.156		434.16	18.608		434.16	18.937
434.38	13.051		434.38	12.39		434.38	13.149		434.38	14.624		434.38	14.379		434.38	17.472		434.38	17.164		434.38	18.768		434.38	19.058
434.59	12.916		434.59	12.485		434.59	13.265		434.59	14.703		434.59	14.495		434.59	17.555		434.59	17.208		434.59	18.748		434.59	19.063
434.8	12.892		434.8	12.542		434.8	13.336		434.8	14.842		434.8	14.525		434.8	17.724		434.8	17.328		434.8	18.724		434.8	19.154
435.02	12.533		435.02	12.531		435.02	13.255		435.02	14.629		435.02	14.485		435.02	17.595		435.02	17.385		435.02	18.734		435.02	19.129
435.23	12.314		435.23	12.491		435.23	13.307		435.23	14.581		435.23	14.616		435.23	17.621		435.23	17.327		435.23	18.618		435.23	19.146
435.44	12.167		435.44	12.469		435.44	13.292		435.44	14.6		435.44	14.626		435.44	17.671		435.44	17.226		435.44	18.653		435.44	19.181
435.66	12.601		435.66	12.482		435.66	13.281		435.66	14.589		435.66	14.644		435.66	17.702		435.66	17.129		435.66	18.589		435.66	19.129
435.87	12.287		435.87	12.346		435.87	13.106		435.87	14.515		435.87	14.69		435.87	17.596		435.87	17.104		435.87	18.445		435.87	18.949
436.08	12.253		436.08	12.326		436.08	13.122		436.08	14.504		436.08	14.735		436.08	17.644		436.08	17.166		436.08	18.422		436.08	18.871
436.3	12.223		436.3	12.252		436.3	13.056		436.3	14.467		436.3	14.602		436.3	17.649		436.3	17.156		436.3	18.381		436.3	18.882
436.51	12.182		436.51	12.361		436.51	13.164		436.51	14.7		436.51	14.69		436.51	17.72		436.51	17.367		436.51	18.483		436.51	18.898
436.72	12.654		436.72	12.287		436.72	13.18		436.72	14.559		436.72	14.687		436.72	17.655		436.72	17.428		436.72	18.451		436.72	18.94
436.94	12.694		436.94	12.284		436.94	13.04		436.94	14.529		436.94	14.536		436.94	17.609		436.94	17.424		436.94	18.342		436.94	18.866
437.15	12.522		437.15	12.262		437.15	13.116		437.15	14.59		437.15	14.44		437.15	17.597		437.15	17.419		437.15	18.248		437.15	18.771
437.36	12.565		437.36	12.149		437.36	13.062		437.36	14.494		437.36	14.34		437.36	17.51		437.36	17.336		437.36	18.232		437.36	18.704
437.58	12.522		437.58	12.055		437.58	13.074		437.58	14.562		437.58	14.277		437.58	17.37		437.58	17.288		437.58	18.231		437.58	18.631
437.79	12.762		437.79	11.976		437.79	13.072		437.79	14.568		437.79	14.308		437.79	17.409		437.79	17.159		437.79	18.301		437.79	18.603
438	12.756		438	12.077		438	13.005		438	14.64		438	14.359		438	17.431		438	17.253		438	18.426		438	18.627
438.22	12.734		438.22	12.118		438.22	13.104		438.22	14.615		438.22	14.427		438.22	17.453		438.22	17.345		438.22	18.49		438.22	18.568
438.43	12.659		438.43	12.083		438.43	13.057		438.43	14.718		438.43	14.348		438.43	17.44		438.43	17.376		438.43	18.556		438.43	18.575
438.64	12.593		438.64	12.127		438.64	13.259		438.64	14.757		438.64	14.276		438.64	17.529		438.64	17.453		438.64	18.618		438.64	18.755
438.85	12.705		438.85	12.187		438.85	13.35		438.85	14.776		438.85	14.244		438.85	17.618		438.85	17.486		438.85	18.631		438.85	18.851
439.07	12.786		439.07	12.246		439.07	13.327		439.07	14.743		439.07	14.328		439.07	17.583		439.07	17.436		439.07	18.619		439.07	18.856
439.28	13.075		439.28	12.179		439.28	13.283		439.28	14.662		439.28	14.344		439.28	17.466		439.28	17.318		439.28	18.624		439.28	18.852
439.49	12.791		439.49	12.158		439.49	13.285		439.49	14.599		439.49	14.231		439.49	17.45		439.49	17.278		439.49	18.698		439.49	18.789
439.71	12.855		439.71	12.291		439.71	13.409		439.71	14.743		439.71	14.271		439.71	17.522		439.71	17.33		439.71	18.843		439.71	18.983
439.92	13.066		439.92	12.34		439.92	13.367		439.92	14.726		439.92	14.428		439.92	17.601		439.92	17.384		439.92	18.857		439.92	19.031
440.13	12.974		440.13	12.412		440.13	13.296		440.13	14.77		440.13	14.473		440.13	17.6		440.13	17.46		440.13	18.84		440.13	19.086
440.35	13.189		440.35	12.485		440.35	13.243		440.35	14.72		440.35	14.506		440.35	17.737		440.35	17.484		440.35	18.938		440.35	19.167
440.56	13.242		440.56	12.462		440.56	13.2		440.56	14.767		440.56	14.436		440.56	17.734		440.56	17.341		440.56	18.898		440.56	19.098
440.77	13.314		440.77	12.28		440.77	13.207		440.77	14.702		440.77	14.221		440.77	17.653		440.77	17.231		440.77	18.809		440.77	18.977
440.99	13.368		440.99	12.254		440.99	13.114		440.99	14.665		440.99	14.126		440.99	17.606		440.99	17.167		440.99	18.652		440.99	18.945
441.2	13.227		441.2	12.371		441.2	13.211		441.2	14.55		441.2	14.195		441.2	17.547		441.2	17.183		441.2	18.614		441.2	19.058
441.41	13.488		441.41	12.437		441.41	13.234		441.41	14.624		441.41	14.29		441.41	17.58		441.41	17.154		441.41	18.693		441.41	19.03
441.62	13.384		441.62	12.43		441.62	13.15		441.62	14.658		441.62	14.339		441.62	17.524		441.62	17.17		441.62	18.74		441.62	18.984
441.84	13.459		441.84	12.464		441.84	13.275		441.84	14.783		441.84	14.386		441.84	17.628		441.84	17.212		441.84	18.769		441.84	18.955
442.05	13.019		442.05	12.59		442.05	13.291		442.05	14.809		442.05	14.32		442.05	17.629		442.05	17.283		442.05	18.789		442.05	19.072
442.26	13.033		442.26	12.668		442.26	13.185		442.26	14.9		442.26	14.372		442.26	17.623		442.26	17.249		442.26	18.729		442.26	19.065
442.48	13.092		442.48	12.615		442.48	13.248		442.48	14.824		442.48	14.451		442.48	17.629		442.48	17.218		442.48	18.736		442.48	19.038
442.69	13.001		442.69	12.555		442.69	13.326		442.69	14.846		442.69	14.333		442.69	17.574		442.69	17.225		442.69	18.664		442.69	18.999
442.9	13.019		442.9	12.454		442.9	13.355		442.9	14.741		442.9	14.349		442.9	17.542		442.9	17.171		442.9	18.589		442.9	18.981
443.12	12.523		443.12	12.416		443.12	13.289		443.12	14.834		443.12	14.385		443.12	17.411		443.12	17.084		443.12	18.593		443.12	18.947
443.33	12.643		443.33	12.416		443.33	13.336		443.33	14.759		443.33	14.456		443.33	17.445		443.33	17.228		443.33	18.585		443.33	19.051
443.54	12.496		443.54	12.53		443.54	13.358		443.54	14.817		443.54	14.598		443.54	17.54		443.54	17.233		443.54	18.692		443.54	19.117
443.75	12.706		443.75	12.561		443.75	13.497		443.75	14.852		443.75	14.674		443.75	17.562		443.75	17.364		443.75	18.778		443.75	19.175
443.97	12.959		443.97	12.58		443.97	13.454		443.97	14.83		443.97	14.712		443.97	17.653		443.97	17.387		443.97	18.76		443.97	19.115
444.18	12.981		444.18	12.518		444.18	13.341		444.18	14.796		444.18	14.708		444.18	17.632		444.18	17.409		444.18	18.698		444.18	19.064
444.39	13.005		444.39	12.478		444.39	13.35		444.39	14.801		444.39	14.721		444.39	17.645		444.39	17.397		444.39	18.707		444.39	19.116
444.61	12.971		444.61	12.412		444.61	13.263		444.61	14.676		444.61	14.726		444.61	17.597		444.61	17.453		444.61	18.692		444.61	19.126
444.82	13.169		444.82	12.432		444.82	13.295		444.82	14.701		444.82	14.804		444.82	17.723		444.82	17.465		444.82	18.706		444.82	19.151
445.03	13.07		445.03	12.416		445.03	13.466		445.03	14.734		445.03	14.798		445.03	17.778		445.03	17.531		445.03	18.716		445.03	19.181
445.24	13.081		445.24	12.419		445.24	13.413		445.24	14.682		445.24	14.722		445.24	17.676		445.24	17.472		445.24	18.726		445.24	19.079
445.46	13.043		445.46	12.523		445.46	13.448		445.46	14.804		445.46	14.798		445.46	17.766		445.46	17.542		445.46	18.895		445.46	19.27
445.67	13.167		445.67	12.698		445.67	13.457		445.67	14.916		445.67	14.857		445.67	17.882		445.67	17.606		445.67	19.105		445.67	19.338
445.88	13.382		445.88	12.779		445.88	13.594		445.88	14.786		445.88	14.811		445.88	17.939		445.88	17.704		445.88	19.145		445.88	19.329
446.09	13.373		446.09	12.88		446.09	13.652		446.09	14.832		446.09	14.874		446.09	17.993		446.09	17.66		446.09	19.288		446.09	19.326
446.31	13.4		446.31	12.837		446.31	13.565		446.31	14.856		446.31	14.835		446.31	17.911		446.31	17.71		446.31	19.249		446.31	19.295
446.52	13.154		446.52	12.824		446.52	13.48		446.52	14.879		446.52	14.746		446.52	17.902		446.52	17.685		446.52	19.328		446.52	19.32
446.73	13.089		446.73	12.79		446.73	13.49		446.73	14.939		446.73	14.754		446.73	17.913		446.73	17.713		446.73	19.31		446.73	19.316
446.95	12.817		446.95	12.797		446.95	13.493		446.95	14.92		446.95	14.773		446.95	17.888		446.95	17.706		446.95	19.348		446.95	19.345
447.16	12.753		447.16	12.864		447.16	13.529		447.16	14.983		447.16	14.703		447.16	17.934		447.16	17.742		447.16	19.351		447.16	19.332
447.37	12.778		447.37	12.874		447.37	13.593		447.37	15.032		447.37	14.657		447.37	17.983		447.37	17.722		447.37	19.318		447.37	19.431
447.58	12.632		447.58	12.865		447.58	13.53		447.58	15.089		447.58	14.659		447.58	17.994		447.58	17.709		447.58	19.291		447.58	19.38
447.8	12.652		447.8	12.961		447.8	13.492		447.8	15.129		447.8	14.729		447.8	18.031		447.8	17.713		447.8	19.373		447.8	19.41
448.01	12.716		448.01	12.976		448.01	13.479		448.01	15.241		448.01	14.764		448.01	18.123		448.01	17.817		448.01	19.373		448.01	19.51
448.22	12.791		448.22	13.06		448.22	13.489		448.22	15.247		448.22	14.851		448.22	18.205		448.22	17.866		448.22	19.383		448.22	19.463
448.43	12.721		448.43	12.979		448.43	13.612		448.43	15.296		448.43	14.87		448.43	18.268		448.43	17.905		448.43	19.279		448.43	19.445
448.65	12.937		448.65	12.941		448.65	13.629		448.65	15.393		448.65	14.953		448.65	18.296		448.65	17.861		448.65	19.183		448.65	19.472
448.86	12.961		448.86	12.917		448.86	13.538		448.86	15.376		448.86	14.868		448.86	18.174		448.86	17.974		448.86	19.009		448.86	19.482
449.07	13.114		449.07	12.969		449.07	13.625		449.07	15.316		449.07	14.914		449.07	18.254		449.07	18.012		449.07	18.973		449.07	19.56
449.28	13.185		449.28	12.882		449.28	13.584		449.28	15.233		449.28	14.887		449.28	18.203		449.28	17.996		449.28	18.909		449.28	19.463
449.5	13.195		449.5	12.907		449.5	13.707		449.5	15.263		449.5	14.918		449.5	18.278		449.5	17.999		449.5	19.001		449.5	19.588
449.71	13.269		449.71	12.924		449.71	13.818		449.71	15.404		449.71	14.956		449.71	18.327		449.71	18.059		449.71	19.054		449.71	19.636
449.92	13.275		449.92	12.845		449.92	13.808		449.92	15.336		449.92	14.981		449.92	18.231		449.92	18.043		449.92	19.064		449.92	19.548
450.13	13.191		450.13	12.867		450.13	13.698		450.13	15.243		450.13	14.914		450.13	18.117		450.13	17.945		450.13	19.095		450.13	19.419
450.35	13.313		450.35	12.858		450.35	13.678		450.35	15.152		450.35	14.825		450.35	18.141		450.35	17.912		450.35	19.094		450.35	19.402
450.56	13.56		450.56	12.816		450.56	13.737		450.56	15.102		450.56	14.842		450.56	18.184		450.56	18		450.56	19.12		450.56	19.443
450.77	13.337		450.77	12.871		450.77	13.78		450.77	15.122		450.77	14.867		450.77	18.263		450.77	18.049		450.77	19.119		450.77	19.421
450.98	13.261		450.98	12.734		450.98	13.722		450.98	15.059		450.98	14.768		450.98	18.157		450.98	17.989		450.98	19.074		450.98	19.416
451.2	13.065		451.2	12.868		451.2	13.703		451.2	15.111		451.2	14.85		451.2	18.199		451.2	18.022		451.2	19.165		451.2	19.46
451.41	12.891		451.41	12.921		451.41	13.705		451.41	15.109		451.41	14.806		451.41	18.239		451.41	18.1		451.41	19.209		451.41	19.552
451.62	12.797		451.62	12.959		451.62	13.816		451.62	15.198		451.62	14.891		451.62	18.341		451.62	18.103		451.62	19.379		451.62	19.567
451.83	12.779		451.83	13.021		451.83	13.896		451.83	15.328		451.83	14.981		451.83	18.426		451.83	18.143		451.83	19.522		451.83	19.629
452.05	13.065		452.05	13.06		452.05	13.968		452.05	15.414		452.05	15.083		452.05	18.476		452.05	18.144		452.05	19.532		452.05	19.751
452.26	12.822		452.26	13.122		452.26	13.982		452.26	15.528		452.26	15.118		452.26	18.517		452.26	18.256		452.26	19.55		452.26	19.734
452.47	12.729		452.47	13.15		452.47	13.923		452.47	15.426		452.47	15.12		452.47	18.534		452.47	18.201		452.47	19.491		452.47	19.66
452.68	12.898		452.68	13.218		452.68	13.978		452.68	15.503		452.68	15.23		452.68	18.661		452.68	18.259		452.68	19.501		452.68	19.741
452.9	12.819		452.9	13.237		452.9	14.008		452.9	15.605		452.9	15.349		452.9	18.821		452.9	18.407		452.9	19.572		452.9	19.837
453.11	12.955		453.11	13.214		453.11	14.093		453.11	15.629		453.11	15.419		453.11	18.82		453.11	18.422		453.11	19.608		453.11	19.836
453.32	12.766		453.32	13.164		453.32	14.036		453.32	15.651		453.32	15.397		453.32	18.803		453.32	18.425		453.32	19.561		453.32	19.812
453.53	12.811		453.53	13.101		453.53	14.127		453.53	15.626		453.53	15.452		453.53	18.787		453.53	18.388		453.53	19.588		453.53	19.837
453.74	12.987		453.74	13.131		453.74	14.204		453.74	15.663		453.74	15.475		453.74	18.854		453.74	18.442		453.74	19.562		453.74	19.843
453.96	12.986		453.96	13.004		453.96	14.164		453.96	15.651		453.96	15.467		453.96	18.825		453.96	18.338		453.96	19.557		453.96	19.841
454.17	13.217		454.17	13.052		454.17	14.21		454.17	15.774		454.17	15.514		454.17	18.855		454.17	18.414		454.17	19.656		454.17	19.807
454.38	13.424		454.38	13.05		454.38	14.181		454.38	15.768		454.38	15.51		454.38	18.861		454.38	18.436		454.38	19.647		454.38	19.822
454.59	13.533		454.59	13.016		454.59	14.152		454.59	15.789		454.59	15.449		454.59	18.87		454.59	18.426		454.59	19.63		454.59	19.917
454.81	13.291		454.81	13.05		454.81	14.096		454.81	15.756		454.81	15.483		454.81	18.902		454.81	18.447		454.81	19.568		454.81	19.845
455.02	13.513		455.02	12.956		455.02	14.046		455.02	15.746		455.02	15.467		455.02	18.841		455.02	18.365		455.02	19.574		455.02	19.858
455.23	13.857		455.23	12.991		455.23	14.042		455.23	15.802		455.23	15.47		455.23	18.905		455.23	18.458		455.23	19.639		455.23	19.99
455.44	13.641		455.44	13.039		455.44	14.068		455.44	15.867		455.44	15.421		455.44	18.911		455.44	18.456		455.44	19.649		455.44	20.064
455.65	13.902		455.65	13.077		455.65	14.155		455.65	15.987		455.65	15.385		455.65	18.888		455.65	18.465		455.65	19.733		455.65	20.131
455.87	13.727		455.87	13.128		455.87	14.163		455.87	16.032		455.87	15.456		455.87	18.956		455.87	18.506		455.87	19.834		455.87	20.209
456.08	13.752		456.08	13.194		456.08	14.23		456.08	16.119		456.08	15.48		456.08	18.982		456.08	18.554		456.08	19.892		456.08	20.224
456.29	13.923		456.29	13.262		456.29	14.25		456.29	16.195		456.29	15.437		456.29	18.981		456.29	18.673		456.29	19.968		456.29	20.336
456.5	13.768		456.5	13.302		456.5	14.198		456.5	16.197		456.5	15.422		456.5	19.022		456.5	18.67		456.5	19.966		456.5	20.309
456.72	13.912		456.72	13.328		456.72	14.231		456.72	16.201		456.72	15.361		456.72	18.987		456.72	18.76		456.72	19.9		456.72	20.289
456.93	13.732		456.93	13.294		456.93	14.228		456.93	16.164		456.93	15.376		456.93	19.02		456.93	18.728		456.93	19.856		456.93	20.354
457.14	13.609		457.14	13.282		457.14	14.237		457.14	16.154		457.14	15.434		457.14	19.068		457.14	18.725		457.14	19.848		457.14	20.416
457.35	13.524		457.35	13.267		457.35	14.286		457.35	16.136		457.35	15.488		457.35	19.024		457.35	18.767		457.35	19.792		457.35	20.331
457.56	13.383		457.56	13.311		457.56	14.389		457.56	16.204		457.56	15.511		457.56	19.077		457.56	18.79		457.56	19.89		457.56	20.446
457.78	13.347		457.78	13.361		457.78	14.387		457.78	16.196		457.78	15.518		457.78	19.183		457.78	18.817		457.78	19.843		457.78	20.487
457.99	13.168		457.99	13.38		457.99	14.48		457.99	16.258		457.99	15.512		457.99	19.139		457.99	18.808		457.99	19.866		457.99	20.465
458.2	13.24		458.2	13.311		458.2	14.422		458.2	16.16		458.2	15.518		458.2	19.072		458.2	18.802		458.2	19.899		458.2	20.436
458.41	13.208		458.41	13.358		458.41	14.499		458.41	16.2		458.41	15.574		458.41	19.124		458.41	18.773		458.41	19.917		458.41	20.449
458.62	13.32		458.62	13.374		458.62	14.487		458.62	16.212		458.62	15.519		458.62	19.078		458.62	18.828		458.62	19.829		458.62	20.397
458.84	13.311		458.84	13.362		458.84	14.48		458.84	16.195		458.84	15.555		458.84	19.07		458.84	18.815		458.84	19.834		458.84	20.433
459.05	13.255		459.05	13.308		459.05	14.375		459.05	16.123		459.05	15.622		459.05	19.034		459.05	18.767		459.05	19.79		459.05	20.355
459.26	13.404		459.26	13.336		459.26	14.407		459.26	16.164		459.26	15.629		459.26	18.993		459.26	18.772		459.26	19.877		459.26	20.462
459.47	13.303		459.47	13.447		459.47	14.432		459.47	16.169		459.47	15.64		459.47	19.067		459.47	18.834		459.47	19.985		459.47	20.517
459.68	13.294		459.68	13.409		459.68	14.459		459.68	16.145		459.68	15.664		459.68	19.099		459.68	18.832		459.68	20.017		459.68	20.483
459.89	13.154		459.89	13.483		459.89	14.51		459.89	16.183		459.89	15.674		459.89	19.117		459.89	18.895		459.89	20.06		459.89	20.536
460.11	13.102		460.11	13.439		460.11	14.425		460.11	16.154		460.11	15.604		460.11	19.113		460.11	18.851		460.11	20.095		460.11	20.553
460.32	13.31		460.32	13.42		460.32	14.407		460.32	16.142		460.32	15.634		460.32	19.136		460.32	18.869		460.32	20.054		460.32	20.515
460.53	13.21		460.53	13.4		460.53	14.424		460.53	16.112		460.53	15.604		460.53	19.034		460.53	18.862		460.53	20.067		460.53	20.466
460.74	13.055		460.74	13.451		460.74	14.431		460.74	16.118		460.74	15.569		460.74	19.116		460.74	18.917		460.74	20.096		460.74	20.454
460.95	13.02		460.95	13.486		460.95	14.477		460.95	16.189		460.95	15.592		460.95	19.13		460.95	18.919		460.95	20.071		460.95	20.481
461.17	13.01		461.17	13.489		461.17	14.428		461.17	16.123		461.17	15.594		461.17	19.167		461.17	18.947		461.17	20.045		461.17	20.473
461.38	12.99		461.38	13.483		461.38	14.469		461.38	16.165		461.38	15.659		461.38	19.224		461.38	18.937		461.38	20.1		461.38	20.564
461.59	13.056		461.59	13.544		461.59	14.509		461.59	16.241		461.59	15.721		461.59	19.315		461.59	18.996		461.59	20.164		461.59	20.615
461.8	12.972		461.8	13.597		461.8	14.598		461.8	16.349		461.8	15.713		461.8	19.423		461.8	19.111		461.8	20.238		461.8	20.669
462.01	12.836		462.01	13.599		462.01	14.623		462.01	16.332		462.01	15.79		462.01	19.481		462.01	19.148		462.01	20.278		462.01	20.676
462.22	12.944		462.22	13.588		462.22	14.677		462.22	16.403		462.22	15.83		462.22	19.493		462.22	19.193		462.22	20.298		462.22	20.733
462.44	13.018		462.44	13.615		462.44	14.637		462.44	16.47		462.44	15.827		462.44	19.525		462.44	19.261		462.44	20.346		462.44	20.805
462.65	13.116		462.65	13.584		462.65	14.624		462.65	16.499		462.65	15.741		462.65	19.579		462.65	19.327		462.65	20.385		462.65	20.762
462.86	13.15		462.86	13.679		462.86	14.731		462.86	16.584		462.86	15.879		462.86	19.694		462.86	19.4		462.86	20.453		462.86	20.83
463.07	13.023		463.07	13.748		463.07	14.725		463.07	16.644		463.07	15.818		463.07	19.747		463.07	19.488		463.07	20.552		463.07	20.895
463.28	13.158		463.28	13.732		463.28	14.765		463.28	16.705		463.28	15.88		463.28	19.816		463.28	19.567		463.28	20.615		463.28	20.952
463.5	13.392		463.5	13.706		463.5	14.734		463.5	16.747		463.5	15.973		463.5	19.829		463.5	19.605		463.5	20.713		463.5	21.01
463.71	13.401		463.71	13.703		463.71	14.743		463.71	16.715		463.71	15.993		463.71	19.926		463.71	19.632		463.71	20.758		463.71	21.04
463.92	13.33		463.92	13.658		463.92	14.743		463.92	16.771		463.92	16.072		463.92	19.946		463.92	19.689		463.92	20.767		463.92	21.135
464.13	13.38		464.13	13.698		464.13	14.729		464.13	16.82		464.13	16.095		464.13	19.972		464.13	19.788		464.13	20.825		464.13	21.146
464.34	13.422		464.34	13.709		464.34	14.807		464.34	16.852		464.34	16.139		464.34	20.027		464.34	19.872		464.34	20.886		464.34	21.217
464.55	13.389		464.55	13.729		464.55	14.75		464.55	16.823		464.55	16.168		464.55	20.011		464.55	19.835		464.55	20.878		464.55	21.321
464.76	13.303		464.76	13.728		464.76	14.823		464.76	16.923		464.76	16.23		464.76	20.102		464.76	19.862		464.76	20.858		464.76	21.402
464.98	13.256		464.98	13.646		464.98	14.759		464.98	16.92		464.98	16.212		464.98	20.088		464.98	19.864		464.98	20.815		464.98	21.424
465.19	13.028		465.19	13.716		465.19	14.835		465.19	16.946		465.19	16.298		465.19	20.114		465.19	19.931		465.19	20.798		465.19	21.469
465.4	13.031		465.4	13.764		465.4	14.939		465.4	17.037		465.4	16.44		465.4	20.18		465.4	19.93		465.4	20.805		465.4	21.532
465.61	13.109		465.61	13.773		465.61	14.949		465.61	17.057		465.61	16.406		465.61	20.171		465.61	20.013		465.61	20.898		465.61	21.534
465.82	13.307		465.82	13.784		465.82	14.985		465.82	17.082		465.82	16.48		465.82	20.198		465.82	20.051		465.82	20.92		465.82	21.57
466.03	13.253		466.03	13.876		466.03	15.027		466.03	17.107		466.03	16.498		466.03	20.222		466.03	20.125		466.03	20.975		466.03	21.581
466.25	13.116		466.25	13.879		466.25	15.082		466.25	17.125		466.25	16.534		466.25	20.304		466.25	20.203		466.25	20.989		466.25	21.582
466.46	13.143		466.46	13.878		466.46	15.098		466.46	17.185		466.46	16.545		466.46	20.344		466.46	20.251		466.46	21.113		466.46	21.605
466.67	13.239		466.67	13.933		466.67	15.177		466.67	17.211		466.67	16.586		466.67	20.392		466.67	20.326		466.67	21.145		466.67	21.648
466.88	13.086		466.88	13.959		466.88	15.257		466.88	17.285		466.88	16.623		466.88	20.47		466.88	20.385		466.88	21.175		466.88	21.714
467.09	13.097		467.09	13.977		467.09	15.268		467.09	17.311		467.09	16.593		467.09	20.448		467.09	20.371		467.09	21.25		467.09	21.71
467.3	13.219		467.3	13.982		467.3	15.36		467.3	17.36		467.3	16.68		467.3	20.5		467.3	20.41		467.3	21.336		467.3	21.685
467.51	13.375		467.51	14.02		467.51	15.383		467.51	17.369		467.51	16.726		467.51	20.539		467.51	20.467		467.51	21.378		467.51	21.664
467.73	13.349		467.73	14.096		467.73	15.432		467.73	17.399		467.73	16.808		467.73	20.661		467.73	20.484		467.73	21.516		467.73	21.713
467.94	13.593		467.94	14.077		467.94	15.456		467.94	17.466		467.94	16.875		467.94	20.753		467.94	20.514		467.94	21.635		467.94	21.761
468.15	13.698		468.15	14.047		468.15	15.457		468.15	17.459		468.15	16.902		468.15	20.775		468.15	20.585		468.15	21.66		468.15	21.841
468.36	13.67		468.36	14.054		468.36	15.476		468.36	17.511		468.36	16.931		468.36	20.861		468.36	20.643		468.36	21.671		468.36	21.913
468.57	13.648		468.57	14.096		468.57	15.568		468.57	17.635		468.57	16.984		468.57	20.957		468.57	20.697		468.57	21.738		468.57	22.032
468.78	13.675		468.78	14.091		468.78	15.575		468.78	17.705		468.78	17.034		468.78	21.03		468.78	20.757		468.78	21.838		468.78	22.138
468.99	13.73		468.99	14.093		468.99	15.612		468.99	17.743		468.99	17.082		468.99	21.022		468.99	20.751		468.99	21.866		468.99	22.227
469.21	13.772		469.21	14.147		469.21	15.624		469.21	17.772		469.21	17.125		469.21	21.062		469.21	20.825		469.21	21.827		469.21	22.32
469.42	13.718		469.42	14.162		469.42	15.626		469.42	17.851		469.42	17.127		469.42	21.125		469.42	20.884		469.42	21.921		469.42	22.344
469.63	13.852		469.63	14.178		469.63	15.633		469.63	17.859		469.63	17.155		469.63	21.187		469.63	20.922		469.63	21.964		469.63	22.405
469.84	13.859		469.84	14.209		469.84	15.669		469.84	17.924		469.84	17.212		469.84	21.274		469.84	20.958		469.84	21.945		469.84	22.472
470.05	13.889		470.05	14.259		470.05	15.727		470.05	17.986		470.05	17.239		470.05	21.389		470.05	21.051		470.05	21.969		470.05	22.572
470.26	13.948		470.26	14.28		470.26	15.725		470.26	18.044		470.26	17.261		470.26	21.479		470.26	21.156		470.26	22.061		470.26	22.703
470.47	13.918		470.47	14.36		470.47	15.795		470.47	18.144		470.47	17.32		470.47	21.549		470.47	21.245		470.47	22.15		470.47	22.758
470.68	13.884		470.68	14.425		470.68	15.836		470.68	18.215		470.68	17.293		470.68	21.605		470.68	21.303		470.68	22.212		470.68	22.836
470.9	13.868		470.9	14.488		470.9	15.847		470.9	18.316		470.9	17.315		470.9	21.653		470.9	21.385		470.9	22.322		470.9	22.889
471.11	13.829		471.11	14.515		471.11	15.903		471.11	18.387		471.11	17.378		471.11	21.708		471.11	21.42		471.11	22.369		471.11	22.942
471.32	13.707		471.32	14.47		471.32	15.866		471.32	18.38		471.32	17.408		471.32	21.753		471.32	21.49		471.32	22.462		471.32	22.977
471.53	13.791		471.53	14.513		471.53	15.915		471.53	18.453		471.53	17.508		471.53	21.885		471.53	21.564		471.53	22.531		471.53	23.06
471.74	13.824		471.74	14.545		471.74	15.967		471.74	18.532		471.74	17.59		471.74	22.014		471.74	21.666		471.74	22.651		471.74	23.152
471.95	13.792		471.95	14.549		471.95	16.036		471.95	18.604		471.95	17.662		471.95	22.142		471.95	21.719		471.95	22.77		471.95	23.211
472.16	13.774		472.16	14.56		472.16	16.072		472.16	18.634		472.16	17.717		472.16	22.195		472.16	21.785		472.16	22.888		472.16	23.29
472.37	13.728		472.37	14.6		472.37	16.128		472.37	18.721		472.37	17.814		472.37	22.283		472.37	21.883		472.37	22.992		472.37	23.356
472.58	13.801		472.58	14.634		472.58	16.197		472.58	18.749		472.58	17.928		472.58	22.413		472.58	22.033		472.58	23.138		472.58	23.473
472.8	13.714		472.8	14.631		472.8	16.156		472.8	18.794		472.8	17.979		472.8	22.508		472.8	22.097		472.8	23.217		472.8	23.525
473.01	13.588		473.01	14.631		473.01	16.212		473.01	18.825		473.01	18.011		473.01	22.593		473.01	22.121		473.01	23.324		473.01	23.572
473.22	13.581		473.22	14.581		473.22	16.235		473.22	18.839		473.22	18.087		473.22	22.667		473.22	22.21		473.22	23.364		473.22	23.697
473.43	13.564		473.43	14.56		473.43	16.264		473.43	18.855		473.43	18.136		473.43	22.742		473.43	22.287		473.43	23.412		473.43	23.8
473.64	13.516		473.64	14.559		473.64	16.296		473.64	18.877		473.64	18.22		473.64	22.81		473.64	22.355		473.64	23.478		473.64	23.926
473.85	13.544		473.85	14.595		473.85	16.315		473.85	18.94		473.85	18.321		473.85	22.952		473.85	22.463		473.85	23.582		473.85	24.11
474.06	13.542		474.06	14.641		474.06	16.363		474.06	19		474.06	18.384		474.06	23.08		474.06	22.574		474.06	23.636		474.06	24.261
474.27	13.475		474.27	14.646		474.27	16.407		474.27	19.021		474.27	18.431		474.27	23.128		474.27	22.653		474.27	23.724		474.27	24.368
474.48	13.48		474.48	14.685		474.48	16.39		474.48	19.081		474.48	18.443		474.48	23.203		474.48	22.725		474.48	23.758		474.48	24.483
474.7	13.595		474.7	14.725		474.7	16.418		474.7	19.154		474.7	18.514		474.7	23.252		474.7	22.849		474.7	23.854		474.7	24.584
474.91	13.633		474.91	14.75		474.91	16.457		474.91	19.216		474.91	18.584		474.91	23.342		474.91	22.912		474.91	23.896		474.91	24.701
475.12	13.616		475.12	14.739		475.12	16.478		475.12	19.27		475.12	18.682		475.12	23.427		475.12	23.003		475.12	24.029		475.12	24.815
475.33	13.519		475.33	14.703		475.33	16.453		475.33	19.352		475.33	18.743		475.33	23.503		475.33	23.069		475.33	24.135		475.33	24.931
475.54	13.602		475.54	14.748		475.54	16.546		475.54	19.442		475.54	18.824		475.54	23.589		475.54	23.205		475.54	24.274		475.54	25.089
475.75	13.637		475.75	14.761		475.75	16.595		475.75	19.512		475.75	18.923		475.75	23.632		475.75	23.323		475.75	24.395		475.75	25.243
475.96	13.671		475.96	14.799		475.96	16.625		475.96	19.6		475.96	18.986		475.96	23.712		475.96	23.461		475.96	24.512		475.96	25.371
476.17	13.628		476.17	14.847		476.17	16.644		476.17	19.648		476.17	19.086		476.17	23.786		476.17	23.572		476.17	24.649		476.17	25.503
476.38	13.605		476.38	14.864		476.38	16.706		476.38	19.716		476.38	19.179		476.38	23.957		476.38	23.7		476.38	24.792		476.38	25.655
476.59	13.63		476.59	14.874		476.59	16.785		476.59	19.753		476.59	19.239		476.59	24.019		476.59	23.805		476.59	24.922		476.59	25.748
476.8	13.609		476.8	14.919		476.8	16.839		476.8	19.811		476.8	19.355		476.8	24.08		476.8	23.893		476.8	25.074		476.8	25.873
477.02	13.581		477.02	14.93		477.02	16.853		477.02	19.887		477.02	19.423		477.02	24.186		477.02	24.013		477.02	25.181		477.02	26.028
477.23	13.575		477.23	14.946		477.23	16.908		477.23	19.923		477.23	19.511		477.23	24.305		477.23	24.157		477.23	25.343		477.23	26.201
477.44	13.507		477.44	14.967		477.44	16.977		477.44	19.979		477.44	19.584		477.44	24.402		477.44	24.313		477.44	25.505		477.44	26.409
477.65	13.506		477.65	15.008		477.65	17.049		477.65	20.05		477.65	19.675		477.65	24.568		477.65	24.491		477.65	25.676		477.65	26.568
477.86	13.508		477.86	15.041		477.86	17.1		477.86	20.122		477.86	19.761		477.86	24.659		477.86	24.583		477.86	25.774		477.86	26.724
478.07	13.486		478.07	15.08		478.07	17.15		478.07	20.193		478.07	19.831		478.07	24.784		478.07	24.714		478.07	25.876		478.07	26.86
478.28	13.516		478.28	15.067		478.28	17.195		478.28	20.244		478.28	19.92		478.28	24.904		478.28	24.81		478.28	26.013		478.28	27.018
478.49	13.58		478.49	15.133		478.49	17.228		478.49	20.327		478.49	20.006		478.49	25.075		478.49	25.016		478.49	26.14		478.49	27.168
478.7	13.61		478.7	15.144		478.7	17.264		478.7	20.386		478.7	20.117		478.7	25.221		478.7	25.151		478.7	26.266		478.7	27.343
478.91	13.616		478.91	15.178		478.91	17.366		478.91	20.497		478.91	20.255		478.91	25.431		478.91	25.319		478.91	26.474		478.91	27.557
479.12	13.653		479.12	15.224		479.12	17.448		479.12	20.598		479.12	20.351		479.12	25.581		479.12	25.487		479.12	26.65		479.12	27.737
479.33	13.636		479.33	15.272		479.33	17.474		479.33	20.689		479.33	20.46		479.33	25.752		479.33	25.637		479.33	26.818		479.33	27.903
479.54	13.765		479.54	15.308		479.54	17.532		479.54	20.811		479.54	20.55		479.54	25.926		479.54	25.831		479.54	26.967		479.54	28.098
479.75	13.766		479.75	15.332		479.75	17.598		479.75	20.894		479.75	20.684		479.75	26.102		479.75	25.986		479.75	27.165		479.75	28.34
479.97	13.827		479.97	15.391		479.97	17.682		479.97	21.003		479.97	20.85		479.97	26.275		479.97	26.173		479.97	27.347		479.97	28.513
480.18	13.808		480.18	15.429		480.18	17.721		480.18	21.133		480.18	21.025		480.18	26.48		480.18	26.35		480.18	27.523		480.18	28.71
480.39	13.797		480.39	15.456		480.39	17.744		480.39	21.232		480.39	21.158		480.39	26.628		480.39	26.509		480.39	27.682		480.39	28.923
480.6	13.827		480.6	15.504		480.6	17.791		480.6	21.316		480.6	21.243		480.6	26.8		480.6	26.675		480.6	27.865		480.6	29.166
480.81	13.907		480.81	15.564		480.81	17.796		480.81	21.379		480.81	21.353		480.81	26.929		480.81	26.817		480.81	28.038		480.81	29.398
481.02	13.847		481.02	15.617		481.02	17.843		481.02	21.458		481.02	21.456		481.02	27.086		481.02	27.04		481.02	28.226		481.02	29.643
481.23	13.888		481.23	15.633		481.23	17.898		481.23	21.565		481.23	21.636		481.23	27.231		481.23	27.204		481.23	28.429		481.23	29.897
481.44	13.917		481.44	15.682		481.44	17.976		481.44	21.666		481.44	21.795		481.44	27.395		481.44	27.385		481.44	28.68		481.44	30.119
481.65	13.977		481.65	15.714		481.65	17.991		481.65	21.766		481.65	21.904		481.65	27.506		481.65	27.599		481.65	28.831		481.65	30.336
481.86	13.952		481.86	15.75		481.86	18.001		481.86	21.841		481.86	22.056		481.86	27.661		481.86	27.77		481.86	29.027		481.86	30.556
482.07	13.911		482.07	15.777		482.07	18.026		482.07	21.924		482.07	22.185		482.07	27.784		482.07	27.993		482.07	29.189		482.07	30.821
482.28	13.88		482.28	15.775		482.28	18.051		482.28	21.957		482.28	22.314		482.28	27.908		482.28	28.175		482.28	29.382		482.28	31.041
482.49	13.961		482.49	15.797		482.49	18.118		482.49	22.033		482.49	22.433		482.49	28.054		482.49	28.37		482.49	29.591		482.49	31.271
482.7	13.884		482.7	15.808		482.7	18.171		482.7	22.125		482.7	22.554		482.7	28.226		482.7	28.57		482.7	29.784		482.7	31.554
482.91	13.917		482.91	15.813		482.91	18.221		482.91	22.175		482.91	22.648		482.91	28.406		482.91	28.719		482.91	29.966		482.91	31.8
483.12	13.871		483.12	15.863		483.12	18.29		483.12	22.267		483.12	22.791		483.12	28.604		483.12	28.915		483.12	30.214		483.12	32.072
483.33	13.858		483.33	15.875		483.33	18.368		483.33	22.368		483.33	22.909		483.33	28.805		483.33	29.182		483.33	30.432		483.33	32.334
483.54	13.843		483.54	15.892		483.54	18.466		483.54	22.439		483.54	23.051		483.54	28.956		483.54	29.397		483.54	30.646		483.54	32.585
483.76	13.822		483.76	15.917		483.76	18.529		483.76	22.556		483.76	23.184		483.76	29.127		483.76	29.57		483.76	30.87		483.76	32.816
483.97	13.806		483.97	15.961		483.97	18.581		483.97	22.641		483.97	23.311		483.97	29.302		483.97	29.779		483.97	31.075		483.97	33.072
484.18	13.811		484.18	16.015		484.18	18.638		484.18	22.782		484.18	23.44		484.18	29.529		484.18	30.038		484.18	31.307		484.18	33.35
484.39	13.749		484.39	16.044		484.39	18.714		484.39	22.867		484.39	23.609		484.39	29.711		484.39	30.223		484.39	31.547		484.39	33.64
484.6	13.781		484.6	16.076		484.6	18.786		484.6	22.973		484.6	23.732		484.6	29.882		484.6	30.448		484.6	31.774		484.6	33.919
484.81	13.812		484.81	16.104		484.81	18.872		484.81	23.077		484.81	23.883		484.81	30.12		484.81	30.656		484.81	32.046		484.81	34.218
485.02	13.776		485.02	16.161		485.02	18.976		485.02	23.198		485.02	24.054		485.02	30.356		485.02	30.932		485.02	32.331		485.02	34.551
485.23	13.755		485.23	16.193		485.23	19.015		485.23	23.307		485.23	24.217		485.23	30.557		485.23	31.198		485.23	32.558		485.23	34.827
485.44	13.782		485.44	16.221		485.44	19.071		485.44	23.417		485.44	24.373		485.44	30.782		485.44	31.423		485.44	32.836		485.44	35.139
485.65	13.714		485.65	16.291		485.65	19.162		485.65	23.523		485.65	24.558		485.65	30.929		485.65	31.666		485.65	33.1		485.65	35.455
485.86	13.694		485.86	16.332		485.86	19.232		485.86	23.63		485.86	24.738		485.86	31.1		485.86	31.933		485.86	33.369		485.86	35.827
486.07	13.721		486.07	16.368		486.07	19.307		486.07	23.717		486.07	24.934		486.07	31.3		486.07	32.171		486.07	33.644		486.07	36.145
486.28	13.735		486.28	16.402		486.28	19.397		486.28	23.843		486.28	25.111		486.28	31.534		486.28	32.457		486.28	33.92		486.28	36.51
486.49	13.851		486.49	16.427		486.49	19.473		486.49	23.942		486.49	25.3		486.49	31.782		486.49	32.751		486.49	34.194		486.49	36.907
486.7	13.844		486.7	16.465		486.7	19.566		486.7	24.044		486.7	25.434		486.7	32.037		486.7	33.014		486.7	34.465		486.7	37.238
486.91	13.835		486.91	16.47		486.91	19.617		486.91	24.115		486.91	25.599		486.91	32.199		486.91	33.281		486.91	34.711		486.91	37.582
487.12	13.845		487.12	16.48		487.12	19.647		487.12	24.207		487.12	25.738		487.12	32.407		487.12	33.538		487.12	34.957		487.12	37.857
487.33	13.844		487.33	16.501		487.33	19.687		487.33	24.282		487.33	25.924		487.33	32.6		487.33	33.764		487.33	35.2		487.33	38.193
487.54	13.889		487.54	16.521		487.54	19.736		487.54	24.368		487.54	26.098		487.54	32.789		487.54	34.044		487.54	35.522		487.54	38.539
487.75	13.879		487.75	16.546		487.75	19.749		487.75	24.494		487.75	26.258		487.75	32.991		487.75	34.247		487.75	35.772		487.75	38.894
487.96	13.919		487.96	16.6		487.96	19.822		487.96	24.604		487.96	26.442		487.96	33.219		487.96	34.514		487.96	36.065		487.96	39.225
488.17	13.932		488.17	16.646		488.17	19.894		488.17	24.697		488.17	26.621		488.17	33.407		488.17	34.778		488.17	36.363		488.17	39.557
488.38	14.038		488.38	16.653		488.38	19.919		488.38	24.81		488.38	26.799		488.38	33.654		488.38	35.051		488.38	36.683		488.38	39.913
488.59	14.107		488.59	16.679		488.59	19.961		488.59	24.895		488.59	26.954		488.59	33.834		488.59	35.269		488.59	36.954		488.59	40.21
488.8	14.101		488.8	16.745		488.8	19.979		488.8	24.987		488.8	27.118		488.8	34.016		488.8	35.553		488.8	37.245		488.8	40.555
489.01	14.049		489.01	16.783		489.01	20.03		489.01	25.094		489.01	27.294		489.01	34.209		489.01	35.834		489.01	37.566		489.01	40.918
489.22	14.006		489.22	16.817		489.22	20.054		489.22	25.198		489.22	27.507		489.22	34.409		489.22	36.123		489.22	37.85		489.22	41.234
489.43	14.01		489.43	16.841		489.43	20.104		489.43	25.295		489.43	27.723		489.43	34.569		489.43	36.405		489.43	38.184		489.43	41.594
489.64	13.979		489.64	16.868		489.64	20.163		489.64	25.36		489.64	27.888		489.64	34.786		489.64	36.621		489.64	38.463		489.64	41.934
489.85	14.039		489.85	16.918		489.85	20.256		489.85	25.459		489.85	28.079		489.85	35.024		489.85	36.927		489.85	38.825		489.85	42.364
490.06	14.046		490.06	16.966		490.06	20.328		490.06	25.56		490.06	28.255		490.06	35.253		490.06	37.272		490.06	39.187		490.06	42.77
490.27	14.026		490.27	16.994		490.27	20.413		490.27	25.673		490.27	28.484		490.27	35.472		490.27	37.583		490.27	39.484		490.27	43.133
490.48	14.102		490.48	17.027		490.48	20.516		490.48	25.753		490.48	28.675		490.48	35.66		490.48	37.951		490.48	39.811		490.48	43.494
490.69	14.039		490.69	17.044		490.69	20.56		490.69	25.854		490.69	28.84		490.69	35.892		490.69	38.248		490.69	40.101		490.69	43.876
490.9	14.014		490.9	17.069		490.9	20.611		490.9	25.949		490.9	29.024		490.9	36.115		490.9	38.559		490.9	40.417		490.9	44.296
491.11	13.947		491.11	17.098		491.11	20.678		491.11	26.019		491.11	29.178		491.11	36.336		491.11	38.879		491.11	40.734		491.11	44.695
491.32	13.941		491.32	17.116		491.32	20.744		491.32	26.102		491.32	29.377		491.32	36.572		491.32	39.25		491.32	41.102		491.32	45.104
491.53	13.95		491.53	17.119		491.53	20.815		491.53	26.204		491.53	29.567		491.53	36.765		491.53	39.529		491.53	41.437		491.53	45.465
491.74	13.954		491.74	17.122		491.74	20.85		491.74	26.286		491.74	29.761		491.74	37.009		491.74	39.813		491.74	41.789		491.74	45.847
491.95	13.957		491.95	17.115		491.95	20.923		491.95	26.352		491.95	29.919		491.95	37.224		491.95	40.061		491.95	42.146		491.95	46.232
492.16	13.964		492.16	17.111		492.16	20.957		492.16	26.451		492.16	30.104		492.16	37.463		492.16	40.382		492.16	42.465		492.16	46.65
492.37	13.973		492.37	17.148		492.37	21.021		492.37	26.567		492.37	30.294		492.37	37.697		492.37	40.715		492.37	42.87		492.37	47.057
492.58	13.96		492.58	17.151		492.58	21.061		492.58	26.688		492.58	30.486		492.58	37.947		492.58	41.015		492.58	43.203		492.58	47.456
492.79	13.981		492.79	17.171		492.79	21.13		492.79	26.817		492.79	30.7		492.79	38.205		492.79	41.328		492.79	43.541		492.79	47.875
493	13.975		493	17.209		493	21.158		493	26.91		493	30.847		493	38.427		493	41.618		493	43.878		493	48.28
493.21	13.919		493.21	17.239		493.21	21.207		493.21	26.994		493.21	31.065		493.21	38.708		493.21	41.906		493.21	44.267		493.21	48.72
493.42	13.966		493.42	17.267		493.42	21.266		493.42	27.075		493.42	31.283		493.42	38.93		493.42	42.208		493.42	44.665		493.42	49.158
493.63	13.986		493.63	17.279		493.63	21.309		493.63	27.178		493.63	31.488		493.63	39.15		493.63	42.507		493.63	45.048		493.63	49.576
493.84	14.028		493.84	17.315		493.84	21.367		493.84	27.321		493.84	31.753		493.84	39.384		493.84	42.821		493.84	45.413		493.84	50.008
494.05	14.004		494.05	17.33		494.05	21.41		494.05	27.437		494.05	31.925		494.05	39.59		494.05	43.09		494.05	45.714		494.05	50.426
494.26	14.009		494.26	17.318		494.26	21.443		494.26	27.538		494.26	32.105		494.26	39.83		494.26	43.379		494.26	46.067		494.26	50.877
494.47	14.058		494.47	17.371		494.47	21.509		494.47	27.639		494.47	32.307		494.47	40.072		494.47	43.738		494.47	46.431		494.47	51.322
494.68	14.041		494.68	17.436		494.68	21.573		494.68	27.782		494.68	32.546		494.68	40.304		494.68	44.114		494.68	46.841		494.68	51.8
494.89	14.066		494.89	17.502		494.89	21.634		494.89	27.902		494.89	32.762		494.89	40.543		494.89	44.417		494.89	47.222		494.89	52.253
495.1	14.072		495.1	17.498		495.1	21.655		495.1	27.975		495.1	32.959		495.1	40.757		495.1	44.699		495.1	47.57		495.1	52.671
495.31	14.045		495.31	17.532		495.31	21.694		495.31	28.068		495.31	33.184		495.31	40.943		495.31	45.029		495.31	47.941		495.31	53.082
495.52	14.053		495.52	17.535		495.52	21.729		495.52	28.165		495.52	33.376		495.52	41.161		495.52	45.332		495.52	48.345		495.52	53.512
495.73	14.083		495.73	17.553		495.73	21.78		495.73	28.274		495.73	33.601		495.73	41.391		495.73	45.628		495.73	48.701		495.73	53.963
495.94	14.138		495.94	17.562		495.94	21.797		495.94	28.361		495.94	33.812		495.94	41.596		495.94	45.929		495.94	49.037		495.94	54.395
496.15	14.108		496.15	17.595		496.15	21.824		496.15	28.464		496.15	34.021		496.15	41.806		496.15	46.212		496.15	49.409		496.15	54.84
496.36	14.176		496.36	17.631		496.36	21.864		496.36	28.54		496.36	34.21		496.36	42.032		496.36	46.507		496.36	49.779		496.36	55.278
496.57	14.177		496.57	17.639		496.57	21.899		496.57	28.595		496.57	34.372		496.57	42.24		496.57	46.802		496.57	50.138		496.57	55.661
496.78	14.216		496.78	17.656		496.78	21.965		496.78	28.682		496.78	34.597		496.78	42.493		496.78	47.153		496.78	50.542		496.78	56.111
496.99	14.168		496.99	17.741		496.99	22.032		496.99	28.772		496.99	34.846		496.99	42.742		496.99	47.484		496.99	50.953		496.99	56.579
497.19	14.083		497.19	17.749		497.19	22.08		497.19	28.841		497.19	35.048		497.19	42.956		497.19	47.771		497.19	51.285		497.19	56.984
497.4	14.123		497.4	17.761		497.4	22.109		497.4	28.891		497.4	35.232		497.4	43.171		497.4	48.062		497.4	51.6		497.4	57.372
497.61	14.091		497.61	17.768		497.61	22.15		497.61	28.919		497.61	35.39		497.61	43.376		497.61	48.341		497.61	51.96		497.61	57.763
497.82	14.111		497.82	17.819		497.82	22.221		497.82	29.022		497.82	35.589		497.82	43.597		497.82	48.697		497.82	52.318		497.82	58.263
498.03	14.161		498.03	17.856		498.03	22.294		498.03	29.09		498.03	35.8		498.03	43.872		498.03	49.024		498.03	52.708		498.03	58.763
498.24	14.174		498.24	17.89		498.24	22.356		498.24	29.177		498.24	36.007		498.24	44.092		498.24	49.32		498.24	53.064		498.24	59.224
498.45	14.14		498.45	17.923		498.45	22.425		498.45	29.239		498.45	36.215		498.45	44.323		498.45	49.635		498.45	53.475		498.45	59.642
498.66	14.138		498.66	17.951		498.66	22.497		498.66	29.336		498.66	36.387		498.66	44.562		498.66	49.941		498.66	53.898		498.66	60.066
498.87	14.175		498.87	17.957		498.87	22.552		498.87	29.412		498.87	36.579		498.87	44.759		498.87	50.274		498.87	54.273		498.87	60.495
499.08	14.134		499.08	17.996		499.08	22.626		499.08	29.52		499.08	36.804		499.08	44.981		499.08	50.615		499.08	54.65		499.08	60.921
499.29	14.175		499.29	18.028		499.29	22.653		499.29	29.607		499.29	36.998		499.29	45.203		499.29	50.942		499.29	55.04		499.29	61.394
499.5	14.221		499.5	18.043		499.5	22.7		499.5	29.673		499.5	37.203		499.5	45.424		499.5	51.263		499.5	55.402		499.5	61.818
499.71	14.313		499.71	18.043		499.71	22.761		499.71	29.769		499.71	37.417		499.71	45.641		499.71	51.62		499.71	55.745		499.71	62.261
499.92	14.385		499.92	18.06		499.92	22.779		499.92	29.877		499.92	37.615		499.92	45.878		499.92	51.931		499.92	56.184		499.92	62.72
500.13	14.36		500.13	18.073		500.13	22.819		500.13	29.962		500.13	37.789		500.13	46.085		500.13	52.202		500.13	56.577		500.13	63.157
500.34	14.387		500.34	18.085		500.34	22.864		500.34	30.077		500.34	37.988		500.34	46.316		500.34	52.524		500.34	56.934		500.34	63.584
500.55	14.414		500.55	18.09		500.55	22.902		500.55	30.15		500.55	38.176		500.55	46.52		500.55	52.835		500.55	57.31		500.55	63.947
500.76	14.373		500.76	18.087		500.76	22.914		500.76	30.212		500.76	38.343		500.76	46.678		500.76	53.094		500.76	57.639		500.76	64.317
500.96	14.36		500.96	18.083		500.96	22.95		500.96	30.274		500.96	38.514		500.96	46.865		500.96	53.422		500.96	58.025		500.96	64.694
501.17	14.358		501.17	18.096		501.17	22.991		501.17	30.387		501.17	38.701		501.17	47.109		501.17	53.757		501.17	58.41		501.17	65.12
501.38	14.35		501.38	18.1		501.38	23.004		501.38	30.459		501.38	38.912		501.38	47.343		501.38	54.052		501.38	58.781		501.38	65.539
501.59	14.393		501.59	18.13		501.59	23.054		501.59	30.539		501.59	39.093		501.59	47.624		501.59	54.343		501.59	59.189		501.59	65.935
501.8	14.403		501.8	18.117		501.8	23.055		501.8	30.589		501.8	39.269		501.8	47.838		501.8	54.603		501.8	59.553		501.8	66.309
502.01	14.379		502.01	18.125		502.01	23.101		502.01	30.643		502.01	39.458		502.01	48.09		502.01	54.907		502.01	59.944		502.01	66.691
502.22	14.35		502.22	18.148		502.22	23.118		502.22	30.705		502.22	39.621		502.22	48.284		502.22	55.14		502.22	60.326		502.22	67.101
502.43	14.312		502.43	18.153		502.43	23.113		502.43	30.761		502.43	39.79		502.43	48.518		502.43	55.367		502.43	60.714		502.43	67.456
502.64	14.304		502.64	18.174		502.64	23.159		502.64	30.824		502.64	39.981		502.64	48.745		502.64	55.646		502.64	61.048		502.64	67.833
502.85	14.325		502.85	18.207		502.85	23.202		502.85	30.916		502.85	40.187		502.85	49.044		502.85	55.936		502.85	61.434		502.85	68.249
503.06	14.304		503.06	18.212		503.06	23.213		503.06	30.969		503.06	40.382		503.06	49.282		503.06	56.187		503.06	61.813		503.06	68.678
503.27	14.312		503.27	18.229		503.27	23.227		503.27	31.051		503.27	40.603		503.27	49.465		503.27	56.411		503.27	62.136		503.27	69.107
503.48	14.36		503.48	18.224		503.48	23.268		503.48	31.145		503.48	40.79		503.48	49.688		503.48	56.678		503.48	62.493		503.48	69.512
503.68	14.377		503.68	18.249		503.68	23.289		503.68	31.201		503.68	40.983		503.68	49.912		503.68	56.946		503.68	62.785		503.68	69.941
503.89	14.424		503.89	18.266		503.89	23.304		503.89	31.251		503.89	41.155		503.89	50.098		503.89	57.191		503.89	63.13		503.89	70.373
504.1	14.422		504.1	18.283		504.1	23.363		504.1	31.341		504.1	41.342		504.1	50.31		504.1	57.436		504.1	63.43		504.1	70.772
504.31	14.322		504.31	18.29		504.31	23.394		504.31	31.409		504.31	41.52		504.31	50.497		504.31	57.666		504.31	63.749		504.31	71.168
504.52	14.318		504.52	18.315		504.52	23.428		504.52	31.449		504.52	41.668		504.52	50.67		504.52	57.884		504.52	64.059		504.52	71.547
504.73	14.36		504.73	18.34		504.73	23.472		504.73	31.521		504.73	41.825		504.73	50.844		504.73	58.097		504.73	64.351		504.73	71.936
504.94	14.376		504.94	18.347		504.94	23.475		504.94	31.586		504.94	41.972		504.94	51.014		504.94	58.325		504.94	64.604		504.94	72.287
505.15	14.404		505.15	18.363		505.15	23.513		505.15	31.62		505.15	42.126		505.15	51.169		505.15	58.584		505.15	64.9		505.15	72.666
505.36	14.439		505.36	18.363		505.36	23.523		505.36	31.692		505.36	42.29		505.36	51.342		505.36	58.809		505.36	65.202		505.36	73.024
505.57	14.421		505.57	18.354		505.57	23.515		505.57	31.75		505.57	42.431		505.57	51.475		505.57	59.051		505.57	65.438		505.57	73.326
505.78	14.456		505.78	18.377		505.78	23.56		505.78	31.809		505.78	42.592		505.78	51.644		505.78	59.251		505.78	65.681		505.78	73.646
505.98	14.437		505.98	18.379		505.98	23.587		505.98	31.836		505.98	42.733		505.98	51.88		505.98	59.47		505.98	65.96		505.98	73.922
506.19	14.456		506.19	18.413		506.19	23.584		506.19	31.842		506.19	42.85		506.19	52.038		506.19	59.671		506.19	66.26		506.19	74.217
506.4	14.44		506.4	18.414		506.4	23.581		506.4	31.877		506.4	42.973		506.4	52.195		506.4	59.869		506.4	66.557		506.4	74.493
506.61	14.462		506.61	18.399		506.61	23.601		506.61	31.915		506.61	43.112		506.61	52.344		506.61	60.093		506.61	66.799		506.61	74.8
506.82	14.525		506.82	18.419		506.82	23.589		506.82	31.94		506.82	43.224		506.82	52.485		506.82	60.308		506.82	67.092		506.82	75.078
507.03	14.574		507.03	18.425		507.03	23.592		507.03	31.96		507.03	43.356		507.03	52.63		507.03	60.524		507.03	67.351		507.03	75.386
507.24	14.585		507.24	18.427		507.24	23.588		507.24	32.019		507.24	43.455		507.24	52.813		507.24	60.723		507.24	67.599		507.24	75.655
507.45	14.497		507.45	18.428		507.45	23.575		507.45	32.049		507.45	43.554		507.45	52.941		507.45	60.887		507.45	67.855		507.45	75.902
507.66	14.511		507.66	18.423		507.66	23.594		507.66	32.079		507.66	43.688		507.66	53.122		507.66	61.07		507.66	68.158		507.66	76.172
507.87	14.515		507.87	18.415		507.87	23.59		507.87	32.119		507.87	43.772		507.87	53.267		507.87	61.239		507.87	68.382		507.87	76.413
508.07	14.51		508.07	18.417		508.07	23.611		508.07	32.131		508.07	43.863		508.07	53.411		508.07	61.396		508.07	68.664		508.07	76.689
508.28	14.565		508.28	18.445		508.28	23.654		508.28	32.157		508.28	43.97		508.28	53.566		508.28	61.557		508.28	68.955		508.28	77.001
508.49	14.584		508.49	18.441		508.49	23.641		508.49	32.206		508.49	44.08		508.49	53.737		508.49	61.712		508.49	69.267		508.49	77.239
508.7	14.609		508.7	18.459		508.7	23.644		508.7	32.265		508.7	44.179		508.7	53.885		508.7	61.856		508.7	69.578		508.7	77.507
508.91	14.593		508.91	18.461		508.91	23.66		508.91	32.301		508.91	44.301		508.91	54.01		508.91	62.034		508.91	69.808		508.91	77.695
509.12	14.609		509.12	18.487		509.12	23.689		509.12	32.329		509.12	44.408		509.12	54.177		509.12	62.166		509.12	70.054		509.12	77.943
509.33	14.573		509.33	18.497		509.33	23.655		509.33	32.293		509.33	44.466		509.33	54.271		509.33	62.29		509.33	70.246		509.33	78.088
509.54	14.551		509.54	18.477		509.54	23.671		509.54	32.298		509.54	44.534		509.54	54.392		509.54	62.434		509.54	70.477		509.54	78.333
509.75	14.598		509.75	18.479		509.75	23.694		509.75	32.362		509.75	44.652		509.75	54.566		509.75	62.624		509.75	70.719		509.75	78.509
509.95	14.587		509.95	18.481		509.95	23.723		509.95	32.4		509.95	44.796		509.95	54.723		509.95	62.794		509.95	70.945		509.95	78.745
510.16	14.629		510.16	18.492		510.16	23.739		510.16	32.412		510.16	44.938		510.16	54.884		510.16	62.907		510.16	71.152		510.16	78.963
510.37	14.63		510.37	18.508		510.37	23.749		510.37	32.429		510.37	45.032		510.37	55.006		510.37	63.017		510.37	71.332		510.37	79.128
510.58	14.632		510.58	18.517		510.58	23.754		510.58	32.442		510.58	45.14		510.58	55.137		510.58	63.126		510.58	71.549		510.58	79.301
510.79	14.648		510.79	18.501		510.79	23.755		510.79	32.454		510.79	45.2		510.79	55.247		510.79	63.272		510.79	71.708		510.79	79.468
511	14.633		511	18.461		511	23.744		511	32.445		511	45.298		511	55.342		511	63.419		511	71.914		511	79.646
511.21	14.597		511.21	18.451		511.21	23.757		511.21	32.448		511.21	45.372		511.21	55.421		511.21	63.601		511.21	72.086		511.21	79.847
511.41	14.614		511.41	18.448		511.41	23.752		511.41	32.46		511.41	45.428		511.41	55.525		511.41	63.731		511.41	72.248		511.41	79.997
511.62	14.624		511.62	18.443		511.62	23.751		511.62	32.492		511.62	45.531		511.62	55.693		511.62	63.859		511.62	72.449		511.62	80.205
511.83	14.62		511.83	18.429		511.83	23.744		511.83	32.515		511.83	45.586		511.83	55.758		511.83	63.925		511.83	72.58		511.83	80.292
512.04	14.682		512.04	18.42		512.04	23.758		512.04	32.553		512.04	45.648		512.04	55.88		512.04	63.979		512.04	72.785		512.04	80.48
512.25	14.666		512.25	18.415		512.25	23.745		512.25	32.553		512.25	45.727		512.25	55.965		512.25	64.044		512.25	72.921		512.25	80.607
512.46	14.649		512.46	18.408		512.46	23.738		512.46	32.516		512.46	45.755		512.46	56.025		512.46	64.109		512.46	73.084		512.46	80.796
512.67	14.685		512.67	18.404		512.67	23.73		512.67	32.499		512.67	45.78		512.67	56.078		512.67	64.185		512.67	73.257		512.67	80.942
512.88	14.69		512.88	18.401		512.88	23.734		512.88	32.531		512.88	45.792		512.88	56.167		512.88	64.305		512.88	73.429		512.88	81.082
513.08	14.676		513.08	18.408		513.08	23.718		513.08	32.549		513.08	45.821		513.08	56.273		513.08	64.36		513.08	73.593		513.08	81.236
513.29	14.698		513.29	18.398		513.29	23.707		513.29	32.584		513.29	45.872		513.29	56.387		513.29	64.399		513.29	73.771		513.29	81.415
513.5	14.707		513.5	18.429		513.5	23.671		513.5	32.578		513.5	45.895		513.5	56.446		513.5	64.417		513.5	73.895		513.5	81.512
513.71	14.695		513.71	18.444		513.71	23.631		513.71	32.575		513.71	45.864		513.71	56.462		513.71	64.415		513.71	73.976		513.71	81.604
513.92	14.725		513.92	18.437		513.92	23.601		513.92	32.545		513.92	45.828		513.92	56.466		513.92	64.404		513.92	74.047		513.92	81.667
514.13	14.703		514.13	18.417		514.13	23.599		514.13	32.531		514.13	45.834		514.13	56.528		514.13	64.448		514.13	74.131		514.13	81.797
514.33	14.668		514.33	18.403		514.33	23.594		514.33	32.536		514.33	45.815		514.33	56.574		514.33	64.414		514.33	74.209		514.33	81.837
514.54	14.645		514.54	18.41		514.54	23.586		514.54	32.566		514.54	45.828		514.54	56.674		514.54	64.441		514.54	74.36		514.54	81.955
514.75	14.606		514.75	18.426		514.75	23.576		514.75	32.597		514.75	45.842		514.75	56.749		514.75	64.406		514.75	74.392		514.75	82.002
514.96	14.643		514.96	18.422		514.96	23.549		514.96	32.605		514.96	45.822		514.96	56.805		514.96	64.368		514.96	74.462		514.96	82.063
515.17	14.653		515.17	18.405		515.17	23.518		515.17	32.607		515.17	45.81		515.17	56.824		515.17	64.34		515.17	74.492		515.17	82.06
515.38	14.696		515.38	18.397		515.38	23.501		515.38	32.593		515.38	45.799		515.38	56.845		515.38	64.333		515.38	74.506		515.38	82.104
515.59	14.724		515.59	18.374		515.59	23.472		515.59	32.577		515.59	45.796		515.59	56.858		515.59	64.319		515.59	74.552		515.59	82.181
515.79	14.741		515.79	18.355		515.79	23.452		515.79	32.577		515.79	45.818		515.79	56.867		515.79	64.317		515.79	74.578		515.79	82.244
516	14.759		516	18.352		516	23.461		516	32.54		516	45.807		516	56.866		516	64.294		516	74.581		516	82.24
516.21	14.765		516.21	18.341		516.21	23.446		516.21	32.554		516.21	45.806		516.21	56.877		516.21	64.205		516.21	74.558		516.21	82.231
516.42	14.78		516.42	18.336		516.42	23.439		516.42	32.537		516.42	45.83		516.42	56.938		516.42	64.147		516.42	74.585		516.42	82.246
516.63	14.781		516.63	18.354		516.63	23.428		516.63	32.55		516.63	45.838		516.63	56.958		516.63	64.081		516.63	74.62		516.63	82.3
516.84	14.837		516.84	18.349		516.84	23.399		516.84	32.516		516.84	45.819		516.84	56.907		516.84	64.025		516.84	74.605		516.84	82.324
517.04	14.892		517.04	18.344		517.04	23.388		517.04	32.511		517.04	45.798		517.04	56.88		517.04	64.017		517.04	74.6		517.04	82.442
517.25	14.921		517.25	18.348		517.25	23.376		517.25	32.479		517.25	45.782		517.25	56.849		517.25	63.984		517.25	74.602		517.25	82.524
517.46	14.946		517.46	18.333		517.46	23.379		517.46	32.475		517.46	45.783		517.46	56.875		517.46	63.988		517.46	74.678		517.46	82.616
517.67	14.944		517.67	18.354		517.67	23.383		517.67	32.483		517.67	45.795		517.67	56.904		517.67	63.983		517.67	74.716		517.67	82.637
517.88	14.935		517.88	18.356		517.88	23.353		517.88	32.462		517.88	45.765		517.88	56.907		517.88	63.905		517.88	74.715		517.88	82.65
518.09	14.934		518.09	18.343		518.09	23.331		518.09	32.464		518.09	45.755		518.09	56.89		518.09	63.847		518.09	74.712		518.09	82.651
518.29	14.982		518.29	18.335		518.29	23.314		518.29	32.437		518.29	45.708		518.29	56.878		518.29	63.78		518.29	74.701		518.29	82.622
518.5	15.03		518.5	18.326		518.5	23.331		518.5	32.411		518.5	45.65		518.5	56.859		518.5	63.735		518.5	74.712		518.5	82.588
518.71	15.037		518.71	18.317		518.71	23.287		518.71	32.398		518.71	45.571		518.71	56.801		518.71	63.641		518.71	74.708		518.71	82.54
518.92	15.055		518.92	18.305		518.92	23.292		518.92	32.383		518.92	45.547		518.92	56.8		518.92	63.615		518.92	74.771		518.92	82.552
519.13	15.06		519.13	18.308		519.13	23.291		519.13	32.376		519.13	45.479		519.13	56.765		519.13	63.491		519.13	74.749		519.13	82.511
519.33	15.065		519.33	18.287		519.33	23.258		519.33	32.318		519.33	45.404		519.33	56.752		519.33	63.334		519.33	74.724		519.33	82.404
519.54	15.069		519.54	18.283		519.54	23.249		519.54	32.285		519.54	45.338		519.54	56.732		519.54	63.179		519.54	74.721		519.54	82.31
519.75	15.068		519.75	18.293		519.75	23.217		519.75	32.245		519.75	45.261		519.75	56.663		519.75	63.034		519.75	74.715		519.75	82.202
519.96	15.108		519.96	18.268		519.96	23.183		519.96	32.185		519.96	45.196		519.96	56.606		519.96	62.9		519.96	74.667		519.96	82.117
520.17	15.143		520.17	18.263		520.17	23.15		520.17	32.142		520.17	45.113		520.17	56.498		520.17	62.774		520.17	74.584		520.17	82.014
520.38	15.147		520.38	18.26		520.38	23.131		520.38	32.106		520.38	45.034		520.38	56.423		520.38	62.626		520.38	74.517		520.38	81.913
520.58	15.136		520.58	18.269		520.58	23.094		520.58	32.088		520.58	44.943		520.58	56.354		520.58	62.426		520.58	74.404		520.58	81.786
520.79	15.137		520.79	18.283		520.79	23.074		520.79	32.051		520.79	44.854		520.79	56.261		520.79	62.252		520.79	74.355		520.79	81.679
521	15.123		521	18.29		521	23.03		521	32.029		521	44.787		521	56.139		521	62.034		521	74.256		521	81.591
521.21	15.097		521.21	18.283		521.21	22.997		521.21	31.994		521.21	44.675		521.21	56.023		521.21	61.832		521.21	74.148		521.21	81.464
521.42	15.155		521.42	18.275		521.42	22.98		521.42	31.928		521.42	44.567		521.42	55.92		521.42	61.66		521.42	74.047		521.42	81.412
521.62	15.182		521.62	18.251		521.62	22.963		521.62	31.858		521.62	44.433		521.62	55.808		521.62	61.469		521.62	73.943		521.62	81.298
521.83	15.197		521.83	18.235		521.83	22.947		521.83	31.809		521.83	44.344		521.83	55.697		521.83	61.328		521.83	73.838		521.83	81.17
522.04	15.167		522.04	18.239		522.04	22.945		522.04	31.808		522.04	44.277		522.04	55.634		522.04	61.208		522.04	73.749		522.04	81.119
522.25	15.102		522.25	18.24		522.25	22.919		522.25	31.788		522.25	44.181		522.25	55.545		522.25	61.036		522.25	73.649		522.25	80.999
522.46	15.137		522.46	18.227		522.46	22.883		522.46	31.721		522.46	44.058		522.46	55.459		522.46	60.824		522.46	73.519		522.46	80.881
522.66	15.136		522.66	18.212		522.66	22.832		522.66	31.664		522.66	43.899		522.66	55.341		522.66	60.596		522.66	73.354		522.66	80.702
522.87	15.133		522.87	18.186		522.87	22.807		522.87	31.578		522.87	43.777		522.87	55.221		522.87	60.357		522.87	73.225		522.87	80.541
523.08	15.128		523.08	18.153		523.08	22.791		523.08	31.507		523.08	43.658		523.08	55.052		523.08	60.163		523.08	73.096		523.08	80.443
523.29	15.15		523.29	18.118		523.29	22.792		523.29	31.457		523.29	43.54		523.29	54.912		523.29	59.986		523.29	73.002		523.29	80.376
523.49	15.092		523.49	18.098		523.49	22.771		523.49	31.387		523.49	43.4		523.49	54.811		523.49	59.743		523.49	72.867		523.49	80.224
523.7	15.071		523.7	18.093		523.7	22.757		523.7	31.314		523.7	43.272		523.7	54.717		523.7	59.52		523.7	72.738		523.7	80.042
523.91	15.088		523.91	18.089		523.91	22.703		523.91	31.248		523.91	43.177		523.91	54.587		523.91	59.293		523.91	72.593		523.91	79.88
524.12	15.055		524.12	18.079		524.12	22.67		524.12	31.201		524.12	43.059		524.12	54.448		524.12	59.062		524.12	72.418		524.12	79.684
524.33	15.039		524.33	18.067		524.33	22.627		524.33	31.138		524.33	42.926		524.33	54.264		524.33	58.823		524.33	72.208		524.33	79.521
524.53	15.112		524.53	18.047		524.53	22.578		524.53	31.074		524.53	42.775		524.53	54.074		524.53	58.584		524.53	72.033		524.53	79.362
524.74	15.185		524.74	18.018		524.74	22.542		524.74	30.99		524.74	42.627		524.74	53.901		524.74	58.362		524.74	71.883		524.74	79.183
524.95	15.254		524.95	17.999		524.95	22.519		524.95	30.924		524.95	42.487		524.95	53.714		524.95	58.15		524.95	71.69		524.95	78.996
525.16	15.203		525.16	17.981		525.16	22.51		525.16	30.887		525.16	42.368		525.16	53.552		525.16	57.888		525.16	71.491		525.16	78.806
525.37	15.186		525.37	17.968		525.37	22.488		525.37	30.85		525.37	42.245		525.37	53.363		525.37	57.642		525.37	71.343		525.37	78.623
525.57	15.226		525.57	17.988		525.57	22.436		525.57	30.828		525.57	42.105		525.57	53.199		525.57	57.394		525.57	71.174		525.57	78.439
525.78	15.266		525.78	17.986		525.78	22.372		525.78	30.752		525.78	41.928		525.78	52.999		525.78	57.096		525.78	70.952		525.78	78.2
525.99	15.325		525.99	17.987		525.99	22.323		525.99	30.658		525.99	41.761		525.99	52.772		525.99	56.829		525.99	70.764		525.99	77.966
526.2	15.395		526.2	17.957		526.2	22.284		526.2	30.593		526.2	41.597		526.2	52.562		526.2	56.565		526.2	70.55		526.2	77.784
526.4	15.405		526.4	17.936		526.4	22.264		526.4	30.546		526.4	41.42		526.4	52.335		526.4	56.337		526.4	70.354		526.4	77.589
526.61	15.372		526.61	17.928		526.61	22.231		526.61	30.497		526.61	41.229		526.61	52.143		526.61	56.043		526.61	70.156		526.61	77.409
526.82	15.361		526.82	17.91		526.82	22.204		526.82	30.444		526.82	41.081		526.82	51.949		526.82	55.74		526.82	69.971		526.82	77.162
527.03	15.383		527.03	17.914		527.03	22.152		527.03	30.377		527.03	40.938		527.03	51.748		527.03	55.401		527.03	69.781		527.03	76.901
527.23	15.366		527.23	17.921		527.23	22.087		527.23	30.314		527.23	40.782		527.23	51.537		527.23	55.082		527.23	69.613		527.23	76.614
527.44	15.378		527.44	17.92		527.44	22.039		527.44	30.241		527.44	40.611		527.44	51.279		527.44	54.741		527.44	69.402		527.44	76.342
527.65	15.404		527.65	17.904		527.65	21.996		527.65	30.171		527.65	40.438		527.65	51.051		527.65	54.406		527.65	69.223		527.65	76.105
527.86	15.465		527.86	17.885		527.86	21.957		527.86	30.088		527.86	40.267		527.86	50.815		527.86	54.122		527.86	69.027		527.86	75.825
528.07	15.487		528.07	17.877		528.07	21.921		528.07	29.989		528.07	40.111		528.07	50.59		528.07	53.767		528.07	68.804		528.07	75.531
528.27	15.449		528.27	17.846		528.27	21.907		528.27	29.908		528.27	39.948		528.27	50.353		528.27	53.41		528.27	68.576		528.27	75.229
528.48	15.44		528.48	17.834		528.48	21.886		528.48	29.856		528.48	39.809		528.48	50.157		528.48	53.089		528.48	68.4		528.48	74.935
528.69	15.466		528.69	17.836		528.69	21.843		528.69	29.808		528.69	39.652		528.69	49.953		528.69	52.721		528.69	68.14		528.69	74.604
528.9	15.515		528.9	17.829		528.9	21.784		528.9	29.736		528.9	39.487		528.9	49.702		528.9	52.39		528.9	67.866		528.9	74.246
529.1	15.539		529.1	17.809		529.1	21.734		529.1	29.637		529.1	39.32		529.1	49.469		529.1	52		529.1	67.588		529.1	73.889
529.31	15.603		529.31	17.793		529.31	21.702		529.31	29.517		529.31	39.161		529.31	49.227		529.31	51.675		529.31	67.328		529.31	73.517
529.52	15.605		529.52	17.777		529.52	21.653		529.52	29.443		529.52	38.981		529.52	48.998		529.52	51.34		529.52	67.033		529.52	73.225
529.73	15.61		529.73	17.752		529.73	21.63		529.73	29.373		529.73	38.808		529.73	48.786		529.73	51.034		529.73	66.786		529.73	72.918
529.93	15.61		529.93	17.741		529.93	21.636		529.93	29.313		529.93	38.644		529.93	48.593		529.93	50.715		529.93	66.498		529.93	72.605
530.14	15.59		530.14	17.73		530.14	21.613		530.14	29.257		530.14	38.496		530.14	48.384		530.14	50.39		530.14	66.221		530.14	72.268
530.35	15.561		530.35	17.713		530.35	21.568		530.35	29.185		530.35	38.332		530.35	48.146		530.35	50.037		530.35	65.902		530.35	71.884
530.56	15.565		530.56	17.703		530.56	21.526		530.56	29.115		530.56	38.138		530.56	47.922		530.56	49.692		530.56	65.578		530.56	71.549
530.76	15.587		530.76	17.701		530.76	21.473		530.76	29.059		530.76	37.962		530.76	47.674		530.76	49.385		530.76	65.261		530.76	71.186
530.97	15.626		530.97	17.68		530.97	21.419		530.97	28.962		530.97	37.742		530.97	47.407		530.97	49.088		530.97	64.949		530.97	70.776
531.18	15.63		531.18	17.676		531.18	21.387		531.18	28.881		531.18	37.536		531.18	47.172		531.18	48.753		531.18	64.612		531.18	70.422
531.39	15.598		531.39	17.648		531.39	21.381		531.39	28.801		531.39	37.375		531.39	46.947		531.39	48.438		531.39	64.339		531.39	70.089
531.59	15.583		531.59	17.651		531.59	21.356		531.59	28.732		531.59	37.203		531.59	46.719		531.59	48.103		531.59	64.072		531.59	69.72
531.8	15.556		531.8	17.634		531.8	21.312		531.8	28.65		531.8	37.019		531.8	46.478		531.8	47.78		531.8	63.776		531.8	69.339
532.01	15.536		532.01	17.625		532.01	21.281		532.01	28.622		532.01	36.847		532.01	46.266		532.01	47.466		532.01	63.501		532.01	68.991
532.21	15.543		532.21	17.612		532.21	21.251		532.21	28.541		532.21	36.669		532.21	46.03		532.21	47.132		532.21	63.206		532.21	68.61
532.42	15.55		532.42	17.601		532.42	21.213		532.42	28.454		532.42	36.48		532.42	45.788		532.42	46.839		532.42	62.873		532.42	68.241
532.63	15.548		532.63	17.569		532.63	21.151		532.63	28.374		532.63	36.282		532.63	45.523		532.63	46.493		532.63	62.553		532.63	67.86
532.84	15.573		532.84	17.538		532.84	21.11		532.84	28.291		532.84	36.077		532.84	45.271		532.84	46.141		532.84	62.225		532.84	67.449
533.04	15.601		533.04	17.539		533.04	21.118		533.04	28.229		533.04	35.899		533.04	45.048		533.04	45.82		533.04	61.916		533.04	67.089
533.25	15.6		533.25	17.538		533.25	21.086		533.25	28.157		533.25	35.726		533.25	44.785		533.25	45.449		533.25	61.59		533.25	66.661
533.46	15.585		533.46	17.519		533.46	21.061		533.46	28.077		533.46	35.535		533.46	44.545		533.46	45.093		533.46	61.237		533.46	66.25
533.67	15.605		533.67	17.509		533.67	21.029		533.67	27.999		533.67	35.385		533.67	44.314		533.67	44.731		533.67	60.891		533.67	65.875
533.87	15.616		533.87	17.473		533.87	20.985		533.87	27.902		533.87	35.221		533.87	44.029		533.87	44.379		533.87	60.549		533.87	65.458
534.08	15.598		534.08	17.47		534.08	20.935		534.08	27.807		534.08	35.025		534.08	43.743		534.08	44.023		534.08	60.147		534.08	65.021
534.29	15.59		534.29	17.448		534.29	20.909		534.29	27.716		534.29	34.831		534.29	43.478		534.29	43.681		534.29	59.786		534.29	64.603
534.49	15.616		534.49	17.435		534.49	20.878		534.49	27.653		534.49	34.681		534.49	43.248		534.49	43.361		534.49	59.436		534.49	64.189
534.7	15.635		534.7	17.403		534.7	20.843		534.7	27.562		534.7	34.485		534.7	42.948		534.7	43.007		534.7	59.062		534.7	63.722
534.91	15.69		534.91	17.399		534.91	20.807		534.91	27.471		534.91	34.305		534.91	42.672		534.91	42.668		534.91	58.722		534.91	63.244
535.12	15.708		535.12	17.403		535.12	20.776		535.12	27.41		535.12	34.117		535.12	42.387		535.12	42.292		535.12	58.365		535.12	62.764
535.32	15.711		535.32	17.42		535.32	20.744		535.32	27.334		535.32	33.947		535.32	42.119		535.32	41.941		535.32	57.99		535.32	62.328
535.53	15.711		535.53	17.416		535.53	20.7		535.53	27.256		535.53	33.768		535.53	41.834		535.53	41.624		535.53	57.613		535.53	61.858
535.74	15.721		535.74	17.403		535.74	20.636		535.74	27.158		535.74	33.592		535.74	41.559		535.74	41.299		535.74	57.269		535.74	61.41
535.94	15.734		535.94	17.409		535.94	20.589		535.94	27.068		535.94	33.435		535.94	41.312		535.94	40.993		535.94	56.936		535.94	60.989
536.15	15.762		536.15	17.387		536.15	20.556		536.15	26.983		536.15	33.258		536.15	41.043		536.15	40.66		536.15	56.573		536.15	60.546
536.36	15.735		536.36	17.37		536.36	20.519		536.36	26.911		536.36	33.068		536.36	40.769		536.36	40.334		536.36	56.228		536.36	60.078
536.57	15.74		536.57	17.365		536.57	20.48		536.57	26.858		536.57	32.884		536.57	40.506		536.57	40.017		536.57	55.856		536.57	59.633
536.77	15.783		536.77	17.351		536.77	20.443		536.77	26.812		536.77	32.732		536.77	40.268		536.77	39.723		536.77	55.541		536.77	59.187
536.98	15.786		536.98	17.344		536.98	20.401		536.98	26.732		536.98	32.576		536.98	40.034		536.98	39.408		536.98	55.201		536.98	58.743
537.19	15.792		537.19	17.336		537.19	20.354		537.19	26.648		537.19	32.385		537.19	39.779		537.19	39.096		537.19	54.841		537.19	58.28
537.39	15.816		537.39	17.326		537.39	20.312		537.39	26.57		537.39	32.231		537.39	39.549		537.39	38.796		537.39	54.476		537.39	57.853
537.6	15.817		537.6	17.314		537.6	20.291		537.6	26.518		537.6	32.072		537.6	39.318		537.6	38.536		537.6	54.099		537.6	57.426
537.81	15.861		537.81	17.28		537.81	20.236		537.81	26.423		537.81	31.913		537.81	39.079		537.81	38.244		537.81	53.733		537.81	56.947
538.01	15.892		538.01	17.235		538.01	20.194		538.01	26.311		538.01	31.726		538.01	38.814		538.01	37.955		538.01	53.358		538.01	56.445
538.22	15.873		538.22	17.225		538.22	20.162		538.22	26.208		538.22	31.548		538.22	38.572		538.22	37.678		538.22	52.979		538.22	56.002
538.43	15.874		538.43	17.2		538.43	20.1		538.43	26.11		538.43	31.364		538.43	38.342		538.43	37.386		538.43	52.607		538.43	55.56
538.64	15.86		538.64	17.179		538.64	20.067		538.64	26.016		538.64	31.158		538.64	38.11		538.64	37.128		538.64	52.221		538.64	55.08
538.84	15.875		538.84	17.188		538.84	20.04		538.84	25.949		538.84	31.001		538.84	37.886		538.84	36.887		538.84	51.898		538.84	54.651
539.05	15.893		539.05	17.185		539.05	19.997		539.05	25.886		539.05	30.844		539.05	37.687		539.05	36.643		539.05	51.496		539.05	54.209
539.26	15.895		539.26	17.195		539.26	19.961		539.26	25.815		539.26	30.697		539.26	37.498		539.26	36.389		539.26	51.167		539.26	53.759
539.46	15.878		539.46	17.175		539.46	19.924		539.46	25.725		539.46	30.504		539.46	37.279		539.46	36.141		539.46	50.795		539.46	53.317
539.67	15.887		539.67	17.148		539.67	19.887		539.67	25.646		539.67	30.35		539.67	37.06		539.67	35.902		539.67	50.421		539.67	52.878
539.88	15.927		539.88	17.133		539.88	19.877		539.88	25.57		539.88	30.182		539.88	36.799		539.88	35.646		539.88	50.051		539.88	52.45
540.08	15.927		540.08	17.135		540.08	19.838		540.08	25.49		540.08	30.009		540.08	36.583		540.08	35.397		540.08	49.679		540.08	52.011
540.29	15.882		540.29	17.108		540.29	19.804		540.29	25.398		540.29	29.847		540.29	36.364		540.29	35.162		540.29	49.348		540.29	51.58
540.5	15.844		540.5	17.109		540.5	19.792		540.5	25.349		540.5	29.688		540.5	36.157		540.5	34.937		540.5	48.961		540.5	51.195
540.7	15.819		540.7	17.115		540.7	19.778		540.7	25.306		540.7	29.56		540.7	35.965		540.7	34.736		540.7	48.614		540.7	50.803
540.91	15.861		540.91	17.106		540.91	19.745		540.91	25.269		540.91	29.41		540.91	35.758		540.91	34.497		540.91	48.267		540.91	50.387
541.12	15.885		541.12	17.081		541.12	19.711		541.12	25.231		541.12	29.272		541.12	35.528		541.12	34.26		541.12	47.891		541.12	49.921
541.32	15.915		541.32	17.043		541.32	19.682		541.32	25.161		541.32	29.134		541.32	35.279		541.32	34.012		541.32	47.529		541.32	49.503
541.53	15.933		541.53	17.004		541.53	19.638		541.53	25.07		541.53	28.977		541.53	35.068		541.53	33.777		541.53	47.151		541.53	49.068
541.74	15.936		541.74	16.973		541.74	19.617		541.74	24.982		541.74	28.82		541.74	34.831		541.74	33.55		541.74	46.825		541.74	48.665
541.94	15.963		541.94	16.933		541.94	19.596		541.94	24.9		541.94	28.648		541.94	34.61		541.94	33.333		541.94	46.448		541.94	48.251
542.15	15.978		542.15	16.924		542.15	19.57		542.15	24.833		542.15	28.529		542.15	34.402		542.15	33.113		542.15	46.125		542.15	47.866
542.36	15.992		542.36	16.923		542.36	19.551		542.36	24.78		542.36	28.372		542.36	34.197		542.36	32.883		542.36	45.785		542.36	47.453
542.56	15.967		542.56	16.923		542.56	19.508		542.56	24.737		542.56	28.241		542.56	34.039		542.56	32.681		542.56	45.454		542.56	47.048
542.77	15.969		542.77	16.909		542.77	19.479		542.77	24.67		542.77	28.1		542.77	33.832		542.77	32.469		542.77	45.13		542.77	46.647
542.98	15.998		542.98	16.904		542.98	19.431		542.98	24.586		542.98	27.955		542.98	33.634		542.98	32.243		542.98	44.779		542.98	46.257
543.18	16.005		543.18	16.892		543.18	19.386		543.18	24.492		543.18	27.815		543.18	33.42		543.18	32.044		543.18	44.489		543.18	45.858
543.39	16.012		543.39	16.865		543.39	19.361		543.39	24.422		543.39	27.665		543.39	33.249		543.39	31.858		543.39	44.194		543.39	45.469
543.6	16.004		543.6	16.843		543.6	19.332		543.6	24.33		543.6	27.528		543.6	33.077		543.6	31.677		543.6	43.902		543.6	45.106
543.8	15.981		543.8	16.86		543.8	19.306		543.8	24.243		543.8	27.379		543.8	32.9		543.8	31.504		543.8	43.578		543.8	44.763
544.01	15.994		544.01	16.88		544.01	19.286		544.01	24.207		544.01	27.258		544.01	32.733		544.01	31.339		544.01	43.293		544.01	44.397
544.22	15.984		544.22	16.883		544.22	19.268		544.22	24.161		544.22	27.127		544.22	32.554		544.22	31.157		544.22	43.013		544.22	44.026
544.42	15.992		544.42	16.887		544.42	19.232		544.42	24.112		544.42	27.003		544.42	32.413		544.42	30.963		544.42	42.74		544.42	43.664
544.63	15.999		544.63	16.901		544.63	19.21		544.63	24.038		544.63	26.876		544.63	32.246		544.63	30.794		544.63	42.46		544.63	43.297
544.84	16.046		544.84	16.895		544.84	19.155		544.84	23.959		544.84	26.736		544.84	32.068		544.84	30.627		544.84	42.15		544.84	42.921
545.04	16.046		545.04	16.876		545.04	19.121		545.04	23.887		545.04	26.6		545.04	31.901		545.04	30.456		545.04	41.86		545.04	42.579
545.25	16.081		545.25	16.847		545.25	19.076		545.25	23.794		545.25	26.462		545.25	31.716		545.25	30.292		545.25	41.569		545.25	42.237
545.46	16.098		545.46	16.837		545.46	19.055		545.46	23.735		545.46	26.336		545.46	31.574		545.46	30.138		545.46	41.306		545.46	41.906
545.66	16.088		545.66	16.834		545.66	19.051		545.66	23.709		545.66	26.222		545.66	31.427		545.66	29.973		545.66	41.033		545.66	41.571
545.87	16.084		545.87	16.84		545.87	19.031		545.87	23.675		545.87	26.123		545.87	31.304		545.87	29.796		545.87	40.758		545.87	41.24
546.08	16.105		546.08	16.851		546.08	18.996		546.08	23.625		546.08	26.008		546.08	31.142		546.08	29.604		546.08	40.454		546.08	40.916
546.28	16.104		546.28	16.852		546.28	18.961		546.28	23.556		546.28	25.892		546.28	30.994		546.28	29.439		546.28	40.139		546.28	40.578
546.49	16.14		546.49	16.824		546.49	18.944		546.49	23.486		546.49	25.758		546.49	30.828		546.49	29.269		546.49	39.855		546.49	40.229
546.69	16.151		546.69	16.804		546.69	18.906		546.69	23.388		546.69	25.629		546.69	30.687		546.69	29.119		546.69	39.569		546.69	39.93
546.9	16.156		546.9	16.78		546.9	18.872		546.9	23.327		546.9	25.509		546.9	30.548		546.9	28.983		546.9	39.298		546.9	39.66
547.11	16.142		547.11	16.755		547.11	18.845		547.11	23.259		547.11	25.402		547.11	30.366		547.11	28.864		547.11	38.995		547.11	39.371
547.31	16.109		547.31	16.734		547.31	18.806		547.31	23.233		547.31	25.305		547.31	30.234		547.31	28.702		547.31	38.713		547.31	39.103
547.52	16.078		547.52	16.719		547.52	18.794		547.52	23.2		547.52	25.199		547.52	30.113		547.52	28.556		547.52	38.43		547.52	38.824
547.73	16.065		547.73	16.719		547.73	18.756		547.73	23.148		547.73	25.1		547.73	29.981		547.73	28.402		547.73	38.144		547.73	38.52
547.93	16.076		547.93	16.742		547.93	18.739		547.93	23.107		547.93	25.003		547.93	29.858		547.93	28.26		547.93	37.867		547.93	38.25
548.14	16.106		548.14	16.727		548.14	18.696		548.14	23.021		548.14	24.884		548.14	29.695		548.14	28.119		548.14	37.576		548.14	37.958
548.35	16.149		548.35	16.71		548.35	18.653		548.35	22.925		548.35	24.746		548.35	29.551		548.35	27.993		548.35	37.305		548.35	37.676
548.55	16.136		548.55	16.687		548.55	18.632		548.55	22.847		548.55	24.621		548.55	29.407		548.55	27.894		548.55	37.058		548.55	37.434
548.76	16.12		548.76	16.664		548.76	18.608		548.76	22.762		548.76	24.498		548.76	29.282		548.76	27.781		548.76	36.821		548.76	37.169
548.96	16.114		548.96	16.646		548.96	18.591		548.96	22.731		548.96	24.391		548.96	29.163		548.96	27.652		548.96	36.597		548.96	36.928
549.17	16.129		549.17	16.655		549.17	18.577		549.17	22.716		549.17	24.32		549.17	29.083		549.17	27.538		549.17	36.382		549.17	36.682
549.38	16.128		549.38	16.64		549.38	18.551		549.38	22.691		549.38	24.239		549.38	28.963		549.38	27.392		549.38	36.149		549.38	36.398
549.58	16.163		549.58	16.658		549.58	18.526		549.58	22.627		549.58	24.157		549.58	28.851		549.58	27.249		549.58	35.894		549.58	36.108
549.79	16.197		549.79	16.66		549.79	18.505		549.79	22.559		549.79	24.05		549.79	28.75		549.79	27.114		549.79	35.672		549.79	35.836
549.99	16.239		549.99	16.651		549.99	18.463		549.99	22.464		549.99	23.95		549.99	28.605		549.99	27.017		549.99	35.456		549.99	35.573
550.2	16.273		550.2	16.651		550.2	18.454		550.2	22.377		550.2	23.837		550.2	28.463		550.2	26.905		550.2	35.254		550.2	35.319
550.41	16.286		550.41	16.636		550.41	18.437		550.41	22.302		550.41	23.721		550.41	28.33		550.41	26.818		550.41	35.06		550.41	35.105
550.61	16.236		550.61	16.592		550.61	18.421		550.61	22.246		550.61	23.623		550.61	28.214		550.61	26.732		550.61	34.863		550.61	34.862
550.82	16.206		550.82	16.585		550.82	18.424		550.82	22.235		550.82	23.564		550.82	28.137		550.82	26.648		550.82	34.688		550.82	34.669
551.03	16.189		551.03	16.585		551.03	18.404		551.03	22.213		551.03	23.525		551.03	28.055		551.03	26.544		551.03	34.489		551.03	34.435
551.23	16.239		551.23	16.58		551.23	18.366		551.23	22.186		551.23	23.463		551.23	27.959		551.23	26.408		551.23	34.268		551.23	34.191
551.44	16.298		551.44	16.57		551.44	18.33		551.44	22.148		551.44	23.394		551.44	27.86		551.44	26.298		551.44	34.062		551.44	33.964
551.64	16.358		551.64	16.564		551.64	18.281		551.64	22.071		551.64	23.308		551.64	27.726		551.64	26.202		551.64	33.841		551.64	33.727
551.85	16.367		551.85	16.531		551.85	18.231		551.85	21.974		551.85	23.222		551.85	27.603		551.85	26.104		551.85	33.652		551.85	33.541
552.06	16.369		552.06	16.511		552.06	18.204		552.06	21.895		552.06	23.113		552.06	27.478		552.06	26.03		552.06	33.451		552.06	33.362
552.26	16.358		552.26	16.486		552.26	18.197		552.26	21.84		552.26	23.027		552.26	27.377		552.26	25.975		552.26	33.293		552.26	33.211
552.47	16.313		552.47	16.475		552.47	18.191		552.47	21.829		552.47	22.951		552.47	27.299		552.47	25.899		552.47	33.125		552.47	33.036
552.67	16.322		552.67	16.462		552.67	18.19		552.67	21.814		552.67	22.888		552.67	27.233		552.67	25.812		552.67	32.953		552.67	32.863
552.88	16.309		552.88	16.445		552.88	18.16		552.88	21.789		552.88	22.837		552.88	27.182		552.88	25.724		552.88	32.771		552.88	32.693
553.09	16.34		553.09	16.445		553.09	18.125		553.09	21.772		553.09	22.786		553.09	27.117		553.09	25.627		553.09	32.581		553.09	32.492
553.29	16.399		553.29	16.458		553.29	18.08		553.29	21.712		553.29	22.708		553.29	27.025		553.29	25.524		553.29	32.389		553.29	32.316
553.5	16.424		553.5	16.442		553.5	18.03		553.5	21.634		553.5	22.608		553.5	26.925		553.5	25.433		553.5	32.186		553.5	32.115
553.7	16.451		553.7	16.42		553.7	18.004		553.7	21.559		553.7	22.499		553.7	26.827		553.7	25.364		553.7	32.037		553.7	31.967
553.91	16.413		553.91	16.395		553.91	17.987		553.91	21.489		553.91	22.397		553.91	26.732		553.91	25.304		553.91	31.881		553.91	31.815
554.12	16.389		554.12	16.377		554.12	17.988		554.12	21.444		554.12	22.336		554.12	26.649		554.12	25.249		554.12	31.743		554.12	31.698
554.32	16.369		554.32	16.377		554.32	18.011		554.32	21.443		554.32	22.275		554.32	26.614		554.32	25.196		554.32	31.617		554.32	31.572
554.53	16.342		554.53	16.375		554.53	18.01		554.53	21.437		554.53	22.202		554.53	26.565		554.53	25.132		554.53	31.445		554.53	31.408
554.73	16.372		554.73	16.377		554.73	17.991		554.73	21.43		554.73	22.142		554.73	26.527		554.73	25.039		554.73	31.3		554.73	31.247
554.94	16.383		554.94	16.365		554.94	17.942		554.94	21.392		554.94	22.068		554.94	26.465		554.94	24.936		554.94	31.119		554.94	31.049
555.14	16.456		555.14	16.36		555.14	17.885		555.14	21.324		555.14	21.989		555.14	26.372		555.14	24.849		555.14	30.954		555.14	30.88
555.35	16.485		555.35	16.35		555.35	17.84		555.35	21.254		555.35	21.89		555.35	26.289		555.35	24.787		555.35	30.794		555.35	30.72
555.56	16.524		555.56	16.337		555.56	17.825		555.56	21.197		555.56	21.802		555.56	26.187		555.56	24.75		555.56	30.641		555.56	30.558
555.76	16.482		555.76	16.305		555.76	17.822		555.76	21.137		555.76	21.721		555.76	26.094		555.76	24.714		555.76	30.521		555.76	30.426
555.97	16.48		555.97	16.275		555.97	17.823		555.97	21.119		555.97	21.659		555.97	26.044		555.97	24.663		555.97	30.407		555.97	30.303
556.17	16.452		556.17	16.27		556.17	17.811		556.17	21.109		556.17	21.608		556.17	25.983		556.17	24.583		556.17	30.287		556.17	30.166
556.38	16.437		556.38	16.272		556.38	17.792		556.38	21.115		556.38	21.565		556.38	25.928		556.38	24.505		556.38	30.133		556.38	30.039
556.59	16.485		556.59	16.288		556.59	17.776		556.59	21.095		556.59	21.538		556.59	25.883		556.59	24.44		556.59	30.011		556.59	29.891
556.79	16.523		556.79	16.302		556.79	17.727		556.79	21.056		556.79	21.487		556.79	25.809		556.79	24.37		556.79	29.868		556.79	29.729
557	16.569		557	16.295		557	17.69		557	20.988		557	21.427		557	25.732		557	24.316		557	29.732		557	29.585
557.2	16.588		557.2	16.287		557.2	17.664		557.2	20.912		557.2	21.359		557.2	25.619		557.2	24.26		557.2	29.61		557.2	29.467
557.41	16.566		557.41	16.272		557.41	17.64		557.41	20.846		557.41	21.306		557.41	25.532		557.41	24.24		557.41	29.495		557.41	29.36
557.61	16.57		557.61	16.267		557.61	17.654		557.61	20.824		557.61	21.259		557.61	25.472		557.61	24.224		557.61	29.421		557.61	29.287
557.82	16.509		557.82	16.259		557.82	17.667		557.82	20.822		557.82	21.236		557.82	25.431		557.82	24.197		557.82	29.315		557.82	29.209
558.02	16.474		558.02	16.269		558.02	17.689		558.02	20.821		558.02	21.226		558.02	25.412		558.02	24.133		558.02	29.231		558.02	29.108
558.23	16.443		558.23	16.284		558.23	17.676		558.23	20.829		558.23	21.204		558.23	25.39		558.23	24.063		558.23	29.162		558.23	29.019
558.44	16.502		558.44	16.304		558.44	17.645		558.44	20.816		558.44	21.172		558.44	25.367		558.44	23.984		558.44	29.039		558.44	28.891
558.64	16.529		558.64	16.314		558.64	17.628		558.64	20.767		558.64	21.132		558.64	25.293		558.64	23.93		558.64	28.933		558.64	28.771
558.85	16.571		558.85	16.305		558.85	17.599		558.85	20.683		558.85	21.065		558.85	25.211		558.85	23.893		558.85	28.803		558.85	28.663
559.05	16.577		559.05	16.283		559.05	17.577		559.05	20.61		559.05	20.987		559.05	25.137		559.05	23.862		559.05	28.701		559.05	28.55
559.26	16.575		559.26	16.24		559.26	17.57		559.26	20.566		559.26	20.916		559.26	25.06		559.26	23.827		559.26	28.602		559.26	28.483
559.46	16.548		559.46	16.228		559.46	17.575		559.46	20.531		559.46	20.856		559.46	25.008		559.46	23.799		559.46	28.513		559.46	28.408
559.67	16.511		559.67	16.212		559.67	17.576		559.67	20.526		559.67	20.831		559.67	24.967		559.67	23.759		559.67	28.421		559.67	28.344
559.88	16.5		559.88	16.233		559.88	17.575		559.88	20.542		559.88	20.836		559.88	24.974		559.88	23.712		559.88	28.34		559.88	28.263
560.08	16.514		560.08	16.239		560.08	17.574		560.08	20.548		560.08	20.815		560.08	24.974		560.08	23.654		560.08	28.238		560.08	28.156
560.29	16.513		560.29	16.238		560.29	17.535		560.29	20.525		560.29	20.783		560.29	24.926		560.29	23.592		560.29	28.102		560.29	28.03
560.49	16.582		560.49	16.24		560.49	17.507		560.49	20.47		560.49	20.729		560.49	24.883		560.49	23.54		560.49	28.009		560.49	27.91
560.7	16.57		560.7	16.215		560.7	17.475		560.7	20.409		560.7	20.671		560.7	24.799		560.7	23.51		560.7	27.89		560.7	27.802
560.9	16.595		560.9	16.187		560.9	17.465		560.9	20.333		560.9	20.603		560.9	24.735		560.9	23.483		560.9	27.778		560.9	27.725
561.11	16.579		561.11	16.161		561.11	17.47		561.11	20.29		561.11	20.552		561.11	24.677		561.11	23.465		561.11	27.695		561.11	27.694
561.31	16.547		561.31	16.15		561.31	17.475		561.31	20.277		561.31	20.516		561.31	24.643		561.31	23.44		561.31	27.619		561.31	27.635
561.52	16.524		561.52	16.157		561.52	17.497		561.52	20.314		561.52	20.521		561.52	24.655		561.52	23.433		561.52	27.578		561.52	27.591
561.72	16.531		561.72	16.178		561.72	17.497		561.72	20.339		561.72	20.526		561.72	24.63		561.72	23.391		561.72	27.508		561.72	27.522
561.93	16.507		561.93	16.211		561.93	17.489		561.93	20.346		561.93	20.501		561.93	24.627		561.93	23.336		561.93	27.428		561.93	27.427
562.13	16.534		562.13	16.209		562.13	17.462		562.13	20.333		562.13	20.474		562.13	24.6		562.13	23.274		562.13	27.306		562.13	27.335
562.34	16.573		562.34	16.2		562.34	17.425		562.34	20.289		562.34	20.408		562.34	24.549		562.34	23.215		562.34	27.209		562.34	27.223
562.55	16.609		562.55	16.188		562.55	17.401		562.55	20.243		562.55	20.337		562.55	24.486		562.55	23.195		562.55	27.126		562.55	27.144
562.75	16.625		562.75	16.171		562.75	17.382		562.75	20.175		562.75	20.28		562.75	24.404		562.75	23.175		562.75	27.061		562.75	27.103
562.96	16.581		562.96	16.162		562.96	17.394		562.96	20.138		562.96	20.221		562.96	24.356		562.96	23.174		562.96	27.01		562.96	27.078
563.16	16.537		563.16	16.147		563.16	17.401		563.16	20.125		563.16	20.189		563.16	24.317		563.16	23.171		563.16	26.96		563.16	27.044
563.37	16.569		563.37	16.163		563.37	17.404		563.37	20.142		563.37	20.164		563.37	24.299		563.37	23.149		563.37	26.906		563.37	27.012
563.57	16.53		563.57	16.178		563.57	17.395		563.57	20.158		563.57	20.164		563.57	24.289		563.57	23.118		563.57	26.845		563.57	26.943
563.78	16.562		563.78	16.211		563.78	17.378		563.78	20.169		563.78	20.155		563.78	24.29		563.78	23.078		563.78	26.78		563.78	26.867
563.98	16.623		563.98	16.217		563.98	17.357		563.98	20.142		563.98	20.129		563.98	24.269		563.98	23.046		563.98	26.688		563.98	26.784
564.19	16.679		564.19	16.217		564.19	17.327		564.19	20.09		564.19	20.073		564.19	24.22		564.19	23		564.19	26.601		564.19	26.706
564.39	16.69		564.39	16.195		564.39	17.306		564.39	20.026		564.39	20.024		564.39	24.185		564.39	22.99		564.39	26.529		564.39	26.654
564.6	16.704		564.6	16.16		564.6	17.283		564.6	19.965		564.6	19.973		564.6	24.131		564.6	22.992		564.6	26.453		564.6	26.618
564.8	16.679		564.8	16.139		564.8	17.3		564.8	19.924		564.8	19.94		564.8	24.094		564.8	22.997		564.8	26.426		564.8	26.576
565.01	16.629		565.01	16.142		565.01	17.312		565.01	19.915		565.01	19.94		565.01	24.058		565.01	23.004		565.01	26.396		565.01	26.558
565.21	16.606		565.21	16.12		565.21	17.319		565.21	19.909		565.21	19.93		565.21	24.054		565.21	22.972		565.21	26.352		565.21	26.504
565.42	16.599		565.42	16.136		565.42	17.323		565.42	19.931		565.42	19.93		565.42	24.069		565.42	22.941		565.42	26.315		565.42	26.44
565.62	16.664		565.62	16.155		565.62	17.304		565.62	19.94		565.62	19.931		565.62	24.068		565.62	22.908		565.62	26.246		565.62	26.36
565.83	16.741		565.83	16.163		565.83	17.267		565.83	19.916		565.83	19.915		565.83	24.049		565.83	22.854		565.83	26.141		565.83	26.273
566.03	16.783		566.03	16.153		566.03	17.244		566.03	19.86		566.03	19.888		566.03	24.012		566.03	22.825		566.03	26.067		566.03	26.189
566.24	16.812		566.24	16.14		566.24	17.226		566.24	19.806		566.24	19.845		566.24	23.962		566.24	22.804		566.24	25.994		566.24	26.141
566.44	16.782		566.44	16.108		566.44	17.226		566.44	19.752		566.44	19.797		566.44	23.899		566.44	22.806		566.44	25.943		566.44	26.1
566.65	16.732		566.65	16.094		566.65	17.219		566.65	19.736		566.65	19.762		566.65	23.853		566.65	22.788		566.65	25.915		566.65	26.067
566.85	16.681		566.85	16.071		566.85	17.228		566.85	19.738		566.85	19.752		566.85	23.821		566.85	22.781		566.85	25.869		566.85	26.041
567.06	16.661		567.06	16.093		567.06	17.243		567.06	19.757		567.06	19.757		567.06	23.824		567.06	22.777		567.06	25.835		567.06	25.995
567.26	16.672		567.26	16.124		567.26	17.25		567.26	19.786		567.26	19.768		567.26	23.825		567.26	22.748		567.26	25.799		567.26	25.952
567.47	16.679		567.47	16.154		567.47	17.242		567.47	19.814		567.47	19.771		567.47	23.841		567.47	22.726		567.47	25.758		567.47	25.916
567.67	16.733		567.67	16.177		567.67	17.225		567.67	19.79		567.67	19.746		567.67	23.839		567.67	22.696		567.67	25.688		567.67	25.855
567.88	16.757		567.88	16.194		567.88	17.205		567.88	19.763		567.88	19.719		567.88	23.809		567.88	22.687		567.88	25.636		567.88	25.816
568.08	16.77		568.08	16.178		568.08	17.184		568.08	19.709		568.08	19.673		568.08	23.77		568.08	22.679		568.08	25.589		568.08	25.773
568.29	16.744		568.29	16.145		568.29	17.17		568.29	19.654		568.29	19.636		568.29	23.721		568.29	22.666		568.29	25.538		568.29	25.745
568.49	16.71		568.49	16.129		568.49	17.194		568.49	19.635		568.49	19.602		568.49	23.695		568.49	22.684		568.49	25.524		568.49	25.743
568.7	16.658		568.7	16.126		568.7	17.214		568.7	19.644		568.7	19.587		568.7	23.674		568.7	22.698		568.7	25.493		568.7	25.744
568.9	16.648		568.9	16.132		568.9	17.218		568.9	19.654		568.9	19.598		568.9	23.681		568.9	22.69		568.9	25.476		568.9	25.718
569.11	16.669		569.11	16.137		569.11	17.21		569.11	19.674		569.11	19.602		569.11	23.677		569.11	22.673		569.11	25.437		569.11	25.682
569.31	16.686		569.31	16.146		569.31	17.215		569.31	19.683		569.31	19.604		569.31	23.688		569.31	22.656		569.31	25.391		569.31	25.653
569.52	16.731		569.52	16.166		569.52	17.2		569.52	19.65		569.52	19.589		569.52	23.68		569.52	22.624		569.52	25.332		569.52	25.602
569.72	16.796		569.72	16.156		569.72	17.18		569.72	19.615		569.72	19.557		569.72	23.665		569.72	22.592		569.72	25.287		569.72	25.575
569.93	16.825		569.93	16.144		569.93	17.16		569.93	19.55		569.93	19.523		569.93	23.629		569.93	22.583		569.93	25.238		569.93	25.526
570.13	16.824		570.13	16.115		570.13	17.138		570.13	19.49		570.13	19.466		570.13	23.578		570.13	22.577		570.13	25.187		570.13	25.507
570.34	16.803		570.34	16.088		570.34	17.145		570.34	19.472		570.34	19.456		570.34	23.544		570.34	22.579		570.34	25.161		570.34	25.504
570.54	16.81		570.54	16.08		570.54	17.155		570.54	19.463		570.54	19.442		570.54	23.517		570.54	22.58		570.54	25.118		570.54	25.503
570.75	16.786		570.75	16.077		570.75	17.178		570.75	19.481		570.75	19.435		570.75	23.507		570.75	22.556		570.75	25.07		570.75	25.495
570.95	16.806		570.95	16.096		570.95	17.19		570.95	19.494		570.95	19.433		570.95	23.525		570.95	22.529		570.95	25.047		570.95	25.469
571.16	16.824		571.16	16.114		571.16	17.184		571.16	19.49		571.16	19.432		571.16	23.523		571.16	22.502		571.16	25.013		571.16	25.425
571.36	16.857		571.36	16.13		571.36	17.165		571.36	19.47		571.36	19.421		571.36	23.542		571.36	22.469		571.36	24.985		571.36	25.386
571.57	16.935		571.57	16.129		571.57	17.15		571.57	19.439		571.57	19.38		571.57	23.512		571.57	22.435		571.57	24.929		571.57	25.334
571.77	16.959		571.77	16.131		571.77	17.133		571.77	19.404		571.77	19.355		571.77	23.487		571.77	22.407		571.77	24.889		571.77	25.303
571.98	16.984		571.98	16.127		571.98	17.107		571.98	19.361		571.98	19.329		571.98	23.467		571.98	22.411		571.98	24.853		571.98	25.29
572.18	16.982		572.18	16.117		572.18	17.089		572.18	19.355		572.18	19.3		572.18	23.44		572.18	22.413		572.18	24.845		572.18	25.279
572.39	16.916		572.39	16.106		572.39	17.084		572.39	19.334		572.39	19.275		572.39	23.396		572.39	22.418		572.39	24.811		572.39	25.25
572.59	16.87		572.59	16.105		572.59	17.102		572.59	19.358		572.59	19.271		572.59	23.388		572.59	22.413		572.59	24.786		572.59	25.231
572.8	16.878		572.8	16.111		572.8	17.118		572.8	19.374		572.8	19.285		572.8	23.4		572.8	22.391		572.8	24.757		572.8	25.184
573	16.89		573	16.123		573	17.098		573	19.389		573	19.276		573	23.419		573	22.365		573	24.73		573	25.126
573.2	16.917		573.2	16.136		573.2	17.085		573.2	19.396		573.2	19.271		573.2	23.427		573.2	22.337		573.2	24.716		573.2	25.083
573.41	16.96		573.41	16.143		573.41	17.053		573.41	19.377		573.41	19.27		573.41	23.417		573.41	22.335		573.41	24.686		573.41	25.045
573.61	16.994		573.61	16.146		573.61	17.041		573.61	19.356		573.61	19.259		573.61	23.403		573.61	22.338		573.61	24.651		573.61	25.028
573.82	16.986		573.82	16.128		573.82	17.014		573.82	19.328		573.82	19.238		573.82	23.381		573.82	22.326		573.82	24.623		573.82	25.021
574.02	16.998		574.02	16.092		574.02	16.993		574.02	19.305		574.02	19.201		574.02	23.336		574.02	22.329		574.02	24.576		574.02	25.01
574.23	16.922		574.23	16.073		574.23	16.986		574.23	19.301		574.23	19.19		574.23	23.318		574.23	22.339		574.23	24.553		574.23	25.016
574.43	16.893		574.43	16.066		574.43	16.993		574.43	19.294		574.43	19.183		574.43	23.317		574.43	22.345		574.43	24.523		574.43	24.998
574.64	16.871		574.64	16.065		574.64	17.012		574.64	19.315		574.64	19.181		574.64	23.323		574.64	22.336		574.64	24.504		574.64	24.978
574.84	16.9		574.84	16.075		574.84	17.035		574.84	19.313		574.84	19.188		574.84	23.318		574.84	22.309		574.84	24.462		574.84	24.952
575.05	16.93		575.05	16.09		575.05	17.044		575.05	19.335		575.05	19.191		575.05	23.334		575.05	22.276		575.05	24.428		575.05	24.922
575.25	16.973		575.25	16.097		575.25	17.021		575.25	19.321		575.25	19.179		575.25	23.334		575.25	22.255		575.25	24.385		575.25	24.907
575.45	17.005		575.45	16.115		575.45	16.996		575.45	19.3		575.45	19.162		575.45	23.32		575.45	22.256		575.45	24.354		575.45	24.884
575.66	17.027		575.66	16.101		575.66	17.001		575.66	19.245		575.66	19.129		575.66	23.275		575.66	22.239		575.66	24.306		575.66	24.868
575.86	16.988		575.86	16.069		575.86	16.993		575.86	19.196		575.86	19.09		575.86	23.244		575.86	22.236		575.86	24.275		575.86	24.856
576.07	16.988		576.07	16.056		576.07	17.002		576.07	19.18		576.07	19.073		576.07	23.222		576.07	22.247		576.07	24.254		576.07	24.838
576.27	16.971		576.27	16.04		576.27	17.001		576.27	19.169		576.27	19.061		576.27	23.192		576.27	22.239		576.27	24.235		576.27	24.822
576.48	16.973		576.48	16.042		576.48	17.01		576.48	19.185		576.48	19.065		576.48	23.187		576.48	22.252		576.48	24.224		576.48	24.797
576.68	16.973		576.68	16.07		576.68	17.038		576.68	19.211		576.68	19.077		576.68	23.207		576.68	22.232		576.68	24.23		576.68	24.776
576.89	17.006		576.89	16.08		576.89	17.05		576.89	19.222		576.89	19.089		576.89	23.223		576.89	22.227		576.89	24.209		576.89	24.747
577.09	17.038		577.09	16.083		577.09	17.042		577.09	19.214		577.09	19.081		577.09	23.229		577.09	22.221		577.09	24.196		577.09	24.721
577.29	17.075		577.29	16.079		577.29	17.02		577.29	19.188		577.29	19.067		577.29	23.2		577.29	22.198		577.29	24.168		577.29	24.682
577.5	17.077		577.5	16.079		577.5	17.002		577.5	19.166		577.5	19.047		577.5	23.192		577.5	22.205		577.5	24.152		577.5	24.657
577.7	17.101		577.7	16.061		577.7	16.989		577.7	19.126		577.7	19.034		577.7	23.17		577.7	22.216		577.7	24.143		577.7	24.646
577.91	17.109		577.91	16.042		577.91	16.987		577.91	19.095		577.91	19.012		577.91	23.145		577.91	22.223		577.91	24.138		577.91	24.614
578.11	17.083		578.11	16.029		578.11	16.991		578.11	19.093		578.11	18.994		578.11	23.126		578.11	22.207		578.11	24.135		578.11	24.623
578.32	17.085		578.32	16.03		578.32	16.991		578.32	19.124		578.32	19.011		578.32	23.144		578.32	22.217		578.32	24.14		578.32	24.631
578.52	17.087		578.52	16.037		578.52	16.989		578.52	19.145		578.52	19.019		578.52	23.152		578.52	22.205		578.52	24.106		578.52	24.606
578.72	17.105		578.72	16.059		578.72	16.987		578.72	19.155		578.72	19.007		578.72	23.157		578.72	22.186		578.72	24.079		578.72	24.583
578.93	17.108		578.93	16.067		578.93	16.995		578.93	19.16		578.93	19.006		578.93	23.164		578.93	22.171		578.93	24.06		578.93	24.545
579.13	17.155		579.13	16.061		579.13	16.989		579.13	19.137		579.13	18.988		579.13	23.157		579.13	22.144		579.13	24.022		579.13	24.539
579.34	17.15		579.34	16.04		579.34	16.961		579.34	19.106		579.34	18.965		579.34	23.143		579.34	22.134		579.34	23.974		579.34	24.513
579.54	17.154		579.54	16.044		579.54	16.946		579.54	19.075		579.54	18.94		579.54	23.122		579.54	22.127		579.54	23.96		579.54	24.499
579.75	17.143		579.75	16.038		579.75	16.938		579.75	19.063		579.75	18.932		579.75	23.109		579.75	22.126		579.75	23.924		579.75	24.495
579.95	17.105		579.95	16.037		579.95	16.939		579.95	19.059		579.95	18.919		579.95	23.115		579.95	22.12		579.95	23.905		579.95	24.488
580.15	17.047		580.15	16.02		580.15	16.949		580.15	19.067		580.15	18.911		580.15	23.117		580.15	22.124		580.15	23.88		580.15	24.473
580.36	17.065		580.36	16.021		580.36	16.947		580.36	19.075		580.36	18.893		580.36	23.106		580.36	22.106		580.36	23.852		580.36	24.455
580.56	17.064		580.56	16.026		580.56	16.952		580.56	19.098		580.56	18.885		580.56	23.11		580.56	22.095		580.56	23.822		580.56	24.464
580.77	17.1		580.77	16.033		580.77	16.957		580.77	19.109		580.77	18.899		580.77	23.126		580.77	22.113		580.77	23.8		580.77	24.447
580.97	17.08		580.97	16.037		580.97	16.961		580.97	19.1		580.97	18.886		580.97	23.14		580.97	22.099		580.97	23.775		580.97	24.42
581.17	17.125		581.17	16.052		581.17	16.969		581.17	19.083		581.17	18.877		581.17	23.143		581.17	22.1		581.17	23.758		581.17	24.411
581.38	17.117		581.38	16.044		581.38	16.959		581.38	19.069		581.38	18.859		581.38	23.139		581.38	22.092		581.38	23.738		581.38	24.417
581.58	17.16		581.58	16.038		581.58	16.939		581.58	19.062		581.58	18.846		581.58	23.116		581.58	22.088		581.58	23.717		581.58	24.415
581.79	17.128		581.79	16.046		581.79	16.942		581.79	19.057		581.79	18.838		581.79	23.111		581.79	22.092		581.79	23.703		581.79	24.413
581.99	17.147		581.99	16.044		581.99	16.942		581.99	19.057		581.99	18.837		581.99	23.095		581.99	22.087		581.99	23.698		581.99	24.402
582.19	17.135		582.19	16.038		582.19	16.942		582.19	19.067		582.19	18.834		582.19	23.101		582.19	22.079		582.19	23.681		582.19	24.396
582.4	17.172		582.4	16.041		582.4	16.95		582.4	19.065		582.4	18.82		582.4	23.096		582.4	22.072		582.4	23.682		582.4	24.376
582.6	17.188		582.6	16.041		582.6	16.966		582.6	19.063		582.6	18.808		582.6	23.081		582.6	22.075		582.6	23.657		582.6	24.36
582.81	17.191		582.81	16.055		582.81	16.957		582.81	19.056		582.81	18.812		582.81	23.092		582.81	22.064		582.81	23.648		582.81	24.37
583.01	17.188		583.01	16.064		583.01	16.953		583.01	19.041		583.01	18.807		583.01	23.101		583.01	22.057		583.01	23.642		583.01	24.373
583.21	17.187		583.21	16.064		583.21	16.945		583.21	19.021		583.21	18.806		583.21	23.09		583.21	22.043		583.21	23.65		583.21	24.371
583.42	17.164		583.42	16.053		583.42	16.939		583.42	18.998		583.42	18.795		583.42	23.062		583.42	22.034		583.42	23.627		583.42	24.367
583.62	17.17		583.62	16.049		583.62	16.921		583.62	18.994		583.62	18.792		583.62	23.04		583.62	22.048		583.62	23.613		583.62	24.391
583.83	17.121		583.83	16.045		583.83	16.917		583.83	19.008		583.83	18.799		583.83	23.023		583.83	22.054		583.83	23.616		583.83	24.401
584.03	17.111		584.03	16.035		584.03	16.922		584.03	19.008		584.03	18.799		584.03	23.018		584.03	22.061		584.03	23.585		584.03	24.375
584.23	17.073		584.23	16.03		584.23	16.929		584.23	19.001		584.23	18.796		584.23	23.023		584.23	22.064		584.23	23.586		584.23	24.375
584.44	17.05		584.44	16.021		584.44	16.92		584.44	18.984		584.44	18.795		584.44	23.024		584.44	22.059		584.44	23.559		584.44	24.338
584.64	17.065		584.64	16.028		584.64	16.914		584.64	18.976		584.64	18.786		584.64	23.022		584.64	22.062		584.64	23.547		584.64	24.325
584.85	17.118		584.85	16.032		584.85	16.92		584.85	18.972		584.85	18.788		584.85	23.012		584.85	22.058		584.85	23.537		584.85	24.311
585.05	17.107		585.05	16.036		585.05	16.928		585.05	18.973		585.05	18.789		585.05	23.016		585.05	22.068		585.05	23.529		585.05	24.319
585.25	17.126		585.25	16.051		585.25	16.917		585.25	18.966		585.25	18.802		585.25	23.028		585.25	22.079		585.25	23.528		585.25	24.325
585.46	17.204		585.46	16.037		585.46	16.919		585.46	18.958		585.46	18.794		585.46	23.004		585.46	22.087		585.46	23.525		585.46	24.311
585.66	17.194		585.66	16.027		585.66	16.914		585.66	18.967		585.66	18.81		585.66	22.997		585.66	22.107		585.66	23.517		585.66	24.307
585.86	17.222		585.86	16.028		585.86	16.917		585.86	18.974		585.86	18.806		585.86	23		585.86	22.121		585.86	23.492		585.86	24.293
586.07	17.238		586.07	16.026		586.07	16.915		586.07	18.976		586.07	18.794		586.07	23		586.07	22.104		586.07	23.485		586.07	24.271
586.27	17.258		586.27	16.031		586.27	16.927		586.27	18.972		586.27	18.795		586.27	22.999		586.27	22.097		586.27	23.472		586.27	24.227
586.48	17.295		586.48	16.038		586.48	16.926		586.48	18.953		586.48	18.789		586.48	22.997		586.48	22.086		586.48	23.444		586.48	24.19
586.68	17.329		586.68	16.041		586.68	16.929		586.68	18.946		586.68	18.791		586.68	22.985		586.68	22.081		586.68	23.455		586.68	24.192
586.88	17.341		586.88	16.051		586.88	16.926		586.88	18.933		586.88	18.775		586.88	22.998		586.88	22.072		586.88	23.441		586.88	24.178
587.09	17.404		587.09	16.053		587.09	16.928		587.09	18.949		587.09	18.765		587.09	22.99		587.09	22.075		587.09	23.439		587.09	24.191
587.29	17.406		587.29	16.054		587.29	16.941		587.29	18.957		587.29	18.771		587.29	23.006		587.29	22.09		587.29	23.439		587.29	24.224
587.49	17.377		587.49	16.05		587.49	16.937		587.49	18.95		587.49	18.762		587.49	22.996		587.49	22.093		587.49	23.433		587.49	24.227
587.7	17.404		587.7	16.046		587.7	16.928		587.7	18.959		587.7	18.764		587.7	22.988		587.7	22.089		587.7	23.411		587.7	24.226
587.9	17.429		587.9	16.026		587.9	16.924		587.9	18.953		587.9	18.748		587.9	22.961		587.9	22.068		587.9	23.4		587.9	24.229
588.1	17.399		588.1	16.022		588.1	16.921		588.1	18.959		588.1	18.742		588.1	22.962		588.1	22.052		588.1	23.367		588.1	24.203
588.31	17.423		588.31	16.023		588.31	16.929		588.31	18.955		588.31	18.738		588.31	22.962		588.31	22.047		588.31	23.349		588.31	24.189
588.51	17.418		588.51	16.026		588.51	16.924		588.51	18.949		588.51	18.744		588.51	22.978		588.51	22.044		588.51	23.331		588.51	24.18
588.72	17.422		588.72	16.027		588.72	16.916		588.72	18.939		588.72	18.743		588.72	22.988		588.72	22.035		588.72	23.32		588.72	24.171
588.92	17.446		588.92	16.021		588.92	16.906		588.92	18.929		588.92	18.726		588.92	22.985		588.92	22.037		588.92	23.317		588.92	24.177
589.12	17.441		589.12	15.999		589.12	16.901		589.12	18.928		589.12	18.707		589.12	22.98		589.12	22.035		589.12	23.314		589.12	24.198
589.33	17.43		589.33	16.004		589.33	16.895		589.33	18.925		589.33	18.719		589.33	22.977		589.33	22.037		589.33	23.317		589.33	24.211
589.53	17.424		589.53	16.016		589.53	16.909		589.53	18.95		589.53	18.737		589.53	22.975		589.53	22.053		589.53	23.323		589.53	24.243
589.73	17.37		589.73	16.027		589.73	16.911		589.73	18.966		589.73	18.762		589.73	22.983		589.73	22.058		589.73	23.338		589.73	24.239
589.94	17.361		589.94	16.032		589.94	16.906		589.94	18.967		589.94	18.766		589.94	22.97		589.94	22.049		589.94	23.326		589.94	24.213
590.14	17.409		590.14	16.034		590.14	16.895		590.14	18.983		590.14	18.763		590.14	22.991		590.14	22.044		590.14	23.31		590.14	24.201
590.34	17.408		590.34	16.032		590.34	16.882		590.34	18.979		590.34	18.769		590.34	22.984		590.34	22.033		590.34	23.303		590.34	24.179
590.55	17.421		590.55	16.031		590.55	16.879		590.55	18.977		590.55	18.774		590.55	22.997		590.55	22.045		590.55	23.3		590.55	24.159
590.75	17.419		590.75	16.038		590.75	16.872		590.75	18.963		590.75	18.765		590.75	23.007		590.75	22.064		590.75	23.305		590.75	24.165
590.95	17.413		590.95	16.041		590.95	16.867		590.95	18.948		590.95	18.744		590.95	22.995		590.95	22.057		590.95	23.311		590.95	24.163
591.16	17.423		591.16	16.043		591.16	16.879		591.16	18.944		591.16	18.742		591.16	22.982		591.16	22.073		591.16	23.324		591.16	24.173
591.36	17.435		591.36	16.058		591.36	16.884		591.36	18.942		591.36	18.738		591.36	22.985		591.36	22.103		591.36	23.334		591.36	24.197
591.56	17.409		591.56	16.059		591.56	16.889		591.56	18.955		591.56	18.753		591.56	22.991		591.56	22.103		591.56	23.331		591.56	24.203
591.77	17.405		591.77	16.072		591.77	16.894		591.77	18.959		591.77	18.778		591.77	23.007		591.77	22.108		591.77	23.335		591.77	24.202
591.97	17.379		591.97	16.075		591.97	16.89		591.97	18.965		591.97	18.765		591.97	23.011		591.97	22.095		591.97	23.331		591.97	24.178
592.17	17.42		592.17	16.065		592.17	16.885		592.17	18.962		592.17	18.755		592.17	23.013		592.17	22.076		592.17	23.296		592.17	24.137
592.38	17.476		592.38	16.061		592.38	16.881		592.38	18.956		592.38	18.733		592.38	23.013		592.38	22.064		592.38	23.269		592.38	24.125
592.58	17.474		592.58	16.057		592.58	16.876		592.58	18.934		592.58	18.721		592.58	23.019		592.58	22.041		592.58	23.247		592.58	24.104
592.78	17.433		592.78	16.053		592.78	16.888		592.78	18.899		592.78	18.703		592.78	22.995		592.78	22.037		592.78	23.237		592.78	24.1
592.99	17.4		592.99	16.049		592.99	16.898		592.99	18.872		592.99	18.67		592.99	22.994		592.99	22.038		592.99	23.222		592.99	24.1
593.19	17.377		593.19	16.055		593.19	16.899		593.19	18.873		593.19	18.657		593.19	22.985		593.19	22.03		593.19	23.202		593.19	24.118
593.39	17.372		593.39	16.054		593.39	16.918		593.39	18.881		593.39	18.653		593.39	22.964		593.39	22.033		593.39	23.204		593.39	24.131
593.6	17.367		593.6	16.06		593.6	16.921		593.6	18.904		593.6	18.665		593.6	22.987		593.6	22.053		593.6	23.204		593.6	24.137
593.8	17.361		593.8	16.055		593.8	16.922		593.8	18.913		593.8	18.678		593.8	23.001		593.8	22.051		593.8	23.204		593.8	24.144
594	17.387		594	16.053		594	16.931		594	18.936		594	18.697		594	23.011		594	22.039		594	23.186		594	24.136
594.21	17.403		594.21	16.066		594.21	16.928		594.21	18.923		594.21	18.686		594.21	23.015		594.21	22.014		594.21	23.168		594.21	24.111
594.41	17.433		594.41	16.073		594.41	16.914		594.41	18.92		594.41	18.669		594.41	23.009		594.41	22.013		594.41	23.152		594.41	24.086
594.61	17.458		594.61	16.065		594.61	16.904		594.61	18.894		594.61	18.653		594.61	23.003		594.61	22.011		594.61	23.113		594.61	24.082
594.82	17.437		594.82	16.062		594.82	16.904		594.82	18.876		594.82	18.641		594.82	22.995		594.82	22.022		594.82	23.125		594.82	24.08
595.02	17.427		595.02	16.062		595.02	16.914		595.02	18.845		595.02	18.625		595.02	22.986		595.02	22.04		595.02	23.121		595.02	24.085
595.22	17.443		595.22	16.059		595.22	16.919		595.22	18.844		595.22	18.608		595.22	22.971		595.22	22.069		595.22	23.134		595.22	24.106
595.43	17.457		595.43	16.054		595.43	16.924		595.43	18.872		595.43	18.621		595.43	22.993		595.43	22.09		595.43	23.144		595.43	24.133
595.63	17.487		595.63	16.069		595.63	16.932		595.63	18.893		595.63	18.652		595.63	23.001		595.63	22.103		595.63	23.164		595.63	24.165
595.83	17.478		595.83	16.075		595.83	16.929		595.83	18.927		595.83	18.669		595.83	23.028		595.83	22.118		595.83	23.18		595.83	24.169
596.04	17.515		596.04	16.089		596.04	16.925		596.04	18.937		596.04	18.698		596.04	23.047		596.04	22.109		596.04	23.179		596.04	24.171
596.24	17.527		596.24	16.106		596.24	16.93		596.24	18.957		596.24	18.72		596.24	23.062		596.24	22.104		596.24	23.163		596.24	24.159
596.44	17.565		596.44	16.124		596.44	16.92		596.44	18.952		596.44	18.717		596.44	23.061		596.44	22.091		596.44	23.155		596.44	24.129
596.64	17.572		596.64	16.106		596.64	16.908		596.64	18.939		596.64	18.696		596.64	23.053		596.64	22.079		596.64	23.143		596.64	24.102
596.85	17.597		596.85	16.083		596.85	16.897		596.85	18.913		596.85	18.682		596.85	23.026		596.85	22.092		596.85	23.123		596.85	24.101
597.05	17.572		597.05	16.068		597.05	16.899		597.05	18.891		597.05	18.661		597.05	23.023		597.05	22.088		597.05	23.111		597.05	24.088
597.25	17.549		597.25	16.057		597.25	16.909		597.25	18.896		597.25	18.663		597.25	23.013		597.25	22.096		597.25	23.112		597.25	24.099
597.46	17.559		597.46	16.056		597.46	16.909		597.46	18.897		597.46	18.669		597.46	23.007		597.46	22.101		597.46	23.106		597.46	24.126
597.66	17.543		597.66	16.061		597.66	16.913		597.66	18.93		597.66	18.685		597.66	23.01		597.66	22.099		597.66	23.124		597.66	24.138
597.86	17.55		597.86	16.07		597.86	16.914		597.86	18.971		597.86	18.706		597.86	23.032		597.86	22.092		597.86	23.122		597.86	24.146
598.07	17.565		598.07	16.088		598.07	16.905		598.07	18.979		598.07	18.727		598.07	23.037		598.07	22.091		598.07	23.115		598.07	24.131
598.27	17.584		598.27	16.091		598.27	16.901		598.27	18.984		598.27	18.726		598.27	23.046		598.27	22.069		598.27	23.098		598.27	24.085
598.47	17.618		598.47	16.097		598.47	16.905		598.47	18.963		598.47	18.719		598.47	23.039		598.47	22.051		598.47	23.077		598.47	24.046
598.67	17.598		598.67	16.091		598.67	16.893		598.67	18.952		598.67	18.709		598.67	23.042		598.67	22.046		598.67	23.062		598.67	24.022
598.88	17.59		598.88	16.078		598.88	16.878		598.88	18.905		598.88	18.684		598.88	23.009		598.88	22.02		598.88	23.04		598.88	24.008
599.08	17.548		599.08	16.062		599.08	16.873		599.08	18.869		599.08	18.645		599.08	22.982		599.08	22.016		599.08	23.016		599.08	24.009
599.28	17.531		599.28	16.068		599.28	16.878		599.28	18.847		599.28	18.639		599.28	22.96		599.28	22.035		599.28	23.015		599.28	24.043
599.49	17.503		599.49	16.074		599.49	16.897		599.49	18.854		599.49	18.635		599.49	22.962		599.49	22.045		599.49	23.032		599.49	24.065
599.69	17.54		599.69	16.083		599.69	16.915		599.69	18.88		599.69	18.661		599.69	22.966		599.69	22.067		599.69	23.05		599.69	24.106
599.89	17.586		599.89	16.107		599.89	16.919		599.89	18.919		599.89	18.674		599.89	23.002		599.89	22.099		599.89	23.074		599.89	24.131
600.09	17.614		600.09	16.116		600.09	16.916		600.09	18.943		600.09	18.698		600.09	23.018		600.09	22.114		600.09	23.07		600.09	24.115
600.3	17.649		600.3	16.122		600.3	16.923		600.3	18.958		600.3	18.703		600.3	23.038		600.3	22.113		600.3	23.061		600.3	24.1
600.5	17.676		600.5	16.134		600.5	16.923		600.5	18.955		600.5	18.717		600.5	23.045		600.5	22.099		600.5	23.032		600.5	24.087
600.7	17.714		600.7	16.135		600.7	16.909		600.7	18.946		600.7	18.685		600.7	23.03		600.7	22.084		600.7	23.012		600.7	24.063
600.9	17.729		600.9	16.121		600.9	16.9		600.9	18.915		600.9	18.666		600.9	23.014		600.9	22.08		600.9	22.989		600.9	24.05
601.11	17.715		601.11	16.106		601.11	16.893		601.11	18.886		601.11	18.646		601.11	22.996		601.11	22.086		601.11	22.986		601.11	24.079
601.31	17.71		601.31	16.1		601.31	16.889		601.31	18.856		601.31	18.615		601.31	22.978		601.31	22.095		601.31	22.988		601.31	24.102
601.51	17.699		601.51	16.083		601.51	16.897		601.51	18.858		601.51	18.608		601.51	22.978		601.51	22.131		601.51	23.004		601.51	24.14
601.72	17.703		601.72	16.079		601.72	16.908		601.72	18.886		601.72	18.635		601.72	22.992		601.72	22.174		601.72	23.024		601.72	24.167
601.92	17.704		601.92	16.089		601.92	16.918		601.92	18.93		601.92	18.646		601.92	23.021		601.92	22.191		601.92	23.038		601.92	24.18
602.12	17.725		602.12	16.108		602.12	16.934		602.12	18.977		602.12	18.674		602.12	23.06		602.12	22.218		602.12	23.06		602.12	24.19
602.32	17.743		602.32	16.122		602.32	16.931		602.32	19.002		602.32	18.687		602.32	23.079		602.32	22.209		602.32	23.057		602.32	24.174
602.53	17.764		602.53	16.126		602.53	16.932		602.53	18.995		602.53	18.707		602.53	23.093		602.53	22.183		602.53	23.051		602.53	24.135
602.73	17.777		602.73	16.133		602.73	16.931		602.73	18.987		602.73	18.708		602.73	23.097		602.73	22.146		602.73	23.041		602.73	24.118
602.93	17.798		602.93	16.133		602.93	16.904		602.93	18.95		602.93	18.702		602.93	23.083		602.93	22.115		602.93	23.008		602.93	24.103
603.13	17.788		603.13	16.106		603.13	16.891		603.13	18.893		603.13	18.668		603.13	23.057		603.13	22.115		603.13	23.003		603.13	24.089
603.34	17.765		603.34	16.094		603.34	16.904		603.34	18.855		603.34	18.67		603.34	23.052		603.34	22.123		603.34	23.003		603.34	24.079
603.54	17.714		603.54	16.091		603.54	16.917		603.54	18.869		603.54	18.65		603.54	23.049		603.54	22.146		603.54	23.02		603.54	24.127
603.74	17.706		603.74	16.082		603.74	16.93		603.74	18.875		603.74	18.658		603.74	23.056		603.74	22.168		603.74	23.025		603.74	24.143
603.94	17.723		603.94	16.077		603.94	16.947		603.94	18.898		603.94	18.683		603.94	23.07		603.94	22.186		603.94	23.052		603.94	24.152
604.15	17.761		604.15	16.097		604.15	16.982		604.15	18.937		604.15	18.707		604.15	23.089		604.15	22.186		604.15	23.068		604.15	24.155
604.35	17.777		604.35	16.123		604.35	17.007		604.35	18.98		604.35	18.747		604.35	23.122		604.35	22.182		604.35	23.075		604.35	24.167
604.55	17.82		604.55	16.134		604.55	17.002		604.55	18.985		604.55	18.771		604.55	23.131		604.55	22.173		604.55	23.065		604.55	24.14
604.75	17.865		604.75	16.151		604.75	16.989		604.75	18.979		604.75	18.789		604.75	23.141		604.75	22.146		604.75	23.041		604.75	24.116
604.96	17.868		604.96	16.157		604.96	16.981		604.96	18.955		604.96	18.781		604.96	23.134		604.96	22.13		604.96	23.025		604.96	24.1
605.16	17.838		605.16	16.151		605.16	16.969		605.16	18.917		605.16	18.758		605.16	23.116		605.16	22.123		605.16	23.002		605.16	24.089
605.36	17.796		605.36	16.147		605.36	16.954		605.36	18.879		605.36	18.716		605.36	23.107		605.36	22.139		605.36	22.994		605.36	24.096
605.56	17.754		605.56	16.131		605.56	16.97		605.56	18.857		605.56	18.697		605.56	23.096		605.56	22.156		605.56	22.998		605.56	24.117
605.77	17.732		605.77	16.134		605.77	16.995		605.77	18.867		605.77	18.694		605.77	23.088		605.77	22.166		605.77	23.008		605.77	24.137
605.97	17.727		605.97	16.128		605.97	16.999		605.97	18.888		605.97	18.681		605.97	23.091		605.97	22.184		605.97	23.005		605.97	24.175
606.17	17.765		606.17	16.134		606.17	17.012		606.17	18.912		606.17	18.707		606.17	23.096		606.17	22.202		606.17	23.015		606.17	24.177
606.37	17.808		606.37	16.165		606.37	17.026		606.37	18.96		606.37	18.737		606.37	23.128		606.37	22.203		606.37	23.039		606.37	24.179
606.58	17.835		606.58	16.195		606.58	17.036		606.58	18.994		606.58	18.759		606.58	23.15		606.58	22.186		606.58	23.024		606.58	24.177
606.78	17.869		606.78	16.217		606.78	17.013		606.78	19.003		606.78	18.775		606.78	23.183		606.78	22.163		606.78	23		606.78	24.15
606.98	17.889		606.98	16.218		606.98	16.994		606.98	18.993		606.98	18.756		606.98	23.187		606.98	22.133		606.98	22.976		606.98	24.114
607.18	17.878		607.18	16.222		607.18	16.99		607.18	18.976		607.18	18.743		607.18	23.177		607.18	22.118		607.18	22.962		607.18	24.096
607.39	17.814		607.39	16.199		607.39	16.986		607.39	18.945		607.39	18.707		607.39	23.145		607.39	22.103		607.39	22.947		607.39	24.097
607.59	17.78		607.59	16.167		607.59	16.982		607.59	18.916		607.59	18.686		607.59	23.135		607.59	22.101		607.59	22.929		607.59	24.103
607.79	17.765		607.79	16.157		607.79	16.989		607.79	18.911		607.79	18.663		607.79	23.126		607.79	22.113		607.79	22.928		607.79	24.127
607.99	17.766		607.99	16.141		607.99	17.007		607.99	18.92		607.99	18.671		607.99	23.118		607.99	22.133		607.99	22.939		607.99	24.144
608.19	17.773		608.19	16.142		608.19	17.018		608.19	18.956		608.19	18.68		608.19	23.121		608.19	22.16		608.19	22.964		608.19	24.165
608.4	17.784		608.4	16.158		608.4	17.021		608.4	19.007		608.4	18.716		608.4	23.14		608.4	22.192		608.4	22.987		608.4	24.181
608.6	17.789		608.6	16.191		608.6	17.045		608.6	19.059		608.6	18.768		608.6	23.175		608.6	22.209		608.6	23.011		608.6	24.195
608.8	17.803		608.8	16.221		608.8	17.052		608.8	19.086		608.8	18.801		608.8	23.217		608.8	22.206		608.8	23.014		608.8	24.195
609	17.84		609	16.24		609	17.047		609	19.09		609	18.805		609	23.226		609	22.195		609	22.996		609	24.174
609.21	17.838		609.21	16.24		609.21	17.033		609.21	19.088		609.21	18.791		609.21	23.239		609.21	22.193		609.21	22.971		609.21	24.153
609.41	17.813		609.41	16.223		609.41	17.014		609.41	19.062		609.41	18.768		609.41	23.215		609.41	22.178		609.41	22.959		609.41	24.139
609.61	17.825		609.61	16.218		609.61	16.991		609.61	19.015		609.61	18.731		609.61	23.191		609.61	22.189		609.61	22.934		609.61	24.129
609.81	17.773		609.81	16.197		609.81	16.983		609.81	18.971		609.81	18.708		609.81	23.179		609.81	22.199		609.81	22.922		609.81	24.141
610.01	17.749		610.01	16.185		610.01	16.985		610.01	18.96		610.01	18.7		610.01	23.17		610.01	22.232		610.01	22.924		610.01	24.144
610.22	17.735		610.22	16.188		610.22	17.006		610.22	18.976		610.22	18.703		610.22	23.152		610.22	22.255		610.22	22.947		610.22	24.168
610.42	17.741		610.42	16.192		610.42	17.031		610.42	19.024		610.42	18.738		610.42	23.161		610.42	22.289		610.42	22.973		610.42	24.19
610.62	17.77		610.62	16.211		610.62	17.05		610.62	19.051		610.62	18.764		610.62	23.188		610.62	22.298		610.62	22.985		610.62	24.204
610.82	17.792		610.82	16.236		610.82	17.061		610.82	19.085		610.82	18.796		610.82	23.233		610.82	22.295		610.82	22.983		610.82	24.209
611.02	17.797		611.02	16.245		611.02	17.055		611.02	19.093		611.02	18.816		611.02	23.281		611.02	22.293		611.02	22.972		611.02	24.203
611.23	17.828		611.23	16.255		611.23	17.039		611.23	19.071		611.23	18.812		611.23	23.293		611.23	22.268		611.23	22.95		611.23	24.177
611.43	17.853		611.43	16.244		611.43	17.015		611.43	19.047		611.43	18.79		611.43	23.295		611.43	22.253		611.43	22.919		611.43	24.147
611.63	17.817		611.63	16.226		611.63	16.997		611.63	19.006		611.63	18.759		611.63	23.273		611.63	22.241		611.63	22.894		611.63	24.134
611.83	17.783		611.83	16.217		611.83	16.987		611.83	18.964		611.83	18.749		611.83	23.245		611.83	22.238		611.83	22.889		611.83	24.121
612.03	17.737		612.03	16.199		612.03	16.995		612.03	18.931		612.03	18.718		612.03	23.217		612.03	22.253		612.03	22.877		612.03	24.143
612.24	17.688		612.24	16.184		612.24	17		612.24	18.918		612.24	18.702		612.24	23.189		612.24	22.242		612.24	22.893		612.24	24.159
612.44	17.69		612.44	16.176		612.44	17.019		612.44	18.94		612.44	18.693		612.44	23.179		612.44	22.25		612.44	22.915		612.44	24.176
612.64	17.738		612.64	16.191		612.64	17.047		612.64	18.978		612.64	18.705		612.64	23.19		612.64	22.265		612.64	22.936		612.64	24.196
612.84	17.797		612.84	16.21		612.84	17.054		612.84	19.016		612.84	18.732		612.84	23.221		612.84	22.289		612.84	22.949		612.84	24.209
613.04	17.85		613.04	16.236		613.04	17.06		613.04	19.035		613.04	18.765		613.04	23.249		613.04	22.281		613.04	22.952		613.04	24.208
613.25	17.862		613.25	16.255		613.25	17.061		613.25	19.075		613.25	18.793		613.25	23.282		613.25	22.285		613.25	22.945		613.25	24.2
613.45	17.905		613.45	16.273		613.45	17.054		613.45	19.082		613.45	18.808		613.45	23.302		613.45	22.285		613.45	22.939		613.45	24.173
613.65	17.938		613.65	16.294		613.65	17.052		613.65	19.066		613.65	18.8		613.65	23.304		613.65	22.257		613.65	22.935		613.65	24.147
613.85	17.915		613.85	16.278		613.85	17.037		613.85	19.039		613.85	18.776		613.85	23.277		613.85	22.239		613.85	22.913		613.85	24.133
614.05	17.856		614.05	16.272		614.05	17.044		614.05	19.005		614.05	18.762		614.05	23.253		614.05	22.23		614.05	22.918		614.05	24.134
614.25	17.844		614.25	16.248		614.25	17.047		614.25	18.983		614.25	18.748		614.25	23.237		614.25	22.247		614.25	22.914		614.25	24.148
614.46	17.846		614.46	16.234		614.46	17.048		614.46	18.986		614.46	18.722		614.46	23.225		614.46	22.261		614.46	22.921		614.46	24.172
614.66	17.875		614.66	16.228		614.66	17.057		614.66	19.01		614.66	18.735		614.66	23.234		614.66	22.289		614.66	22.939		614.66	24.183
614.86	17.909		614.86	16.236		614.86	17.089		614.86	19.064		614.86	18.787		614.86	23.274		614.86	22.326		614.86	22.949		614.86	24.205
615.06	17.968		615.06	16.264		615.06	17.114		615.06	19.103		615.06	18.829		615.06	23.305		615.06	22.345		615.06	22.968		615.06	24.225
615.26	17.987		615.26	16.289		615.26	17.124		615.26	19.134		615.26	18.884		615.26	23.341		615.26	22.351		615.26	22.983		615.26	24.244
615.47	18.007		615.47	16.305		615.47	17.119		615.47	19.154		615.47	18.914		615.47	23.377		615.47	22.346		615.47	22.985		615.47	24.226
615.67	18.021		615.67	16.313		615.67	17.105		615.67	19.148		615.67	18.905		615.67	23.404		615.67	22.326		615.67	22.968		615.67	24.213
615.87	17.999		615.87	16.326		615.87	17.095		615.87	19.127		615.87	18.901		615.87	23.403		615.87	22.309		615.87	22.943		615.87	24.194
616.07	17.968		616.07	16.318		616.07	17.086		616.07	19.078		616.07	18.892		616.07	23.377		616.07	22.298		616.07	22.927		616.07	24.195
616.27	17.95		616.27	16.283		616.27	17.071		616.27	19.037		616.27	18.859		616.27	23.346		616.27	22.292		616.27	22.917		616.27	24.203
616.47	17.956		616.47	16.264		616.47	17.079		616.47	19.03		616.47	18.84		616.47	23.337		616.47	22.308		616.47	22.922		616.47	24.23
616.68	17.95		616.68	16.239		616.68	17.079		616.68	19.032		616.68	18.828		616.68	23.311		616.68	22.32		616.68	22.92		616.68	24.253
616.88	17.945		616.88	16.241		616.88	17.098		616.88	19.045		616.88	18.836		616.88	23.304		616.88	22.344		616.88	22.939		616.88	24.272
617.08	17.975		617.08	16.238		617.08	17.131		617.08	19.071		617.08	18.859		617.08	23.319		617.08	22.36		617.08	22.955		617.08	24.301
617.28	17.989		617.28	16.26		617.28	17.144		617.28	19.098		617.28	18.882		617.28	23.334		617.28	22.371		617.28	22.972		617.28	24.321
617.48	18.023		617.48	16.279		617.48	17.164		617.48	19.125		617.48	18.898		617.48	23.363		617.48	22.378		617.48	22.999		617.48	24.344
617.68	18.03		617.68	16.287		617.68	17.164		617.68	19.135		617.68	18.915		617.68	23.394		617.68	22.369		617.68	22.989		617.68	24.336
617.89	18.077		617.89	16.302		617.89	17.146		617.89	19.139		617.89	18.907		617.89	23.412		617.89	22.345		617.89	22.98		617.89	24.298
618.09	18.075		618.09	16.324		618.09	17.145		618.09	19.12		618.09	18.888		618.09	23.404		618.09	22.328		618.09	22.971		618.09	24.283
618.29	18.06		618.29	16.31		618.29	17.14		618.29	19.094		618.29	18.863		618.29	23.374		618.29	22.32		618.29	22.954		618.29	24.27
618.49	18.067		618.49	16.278		618.49	17.118		618.49	19.055		618.49	18.813		618.49	23.326		618.49	22.302		618.49	22.946		618.49	24.258
618.69	18.051		618.69	16.261		618.69	17.105		618.69	19.04		618.69	18.767		618.69	23.286		618.69	22.297		618.69	22.927		618.69	24.244
618.89	18.029		618.89	16.243		618.89	17.116		618.89	19.029		618.89	18.759		618.89	23.262		618.89	22.322		618.89	22.919		618.89	24.251
619.09	18.019		619.09	16.236		619.09	17.123		619.09	19.034		619.09	18.772		619.09	23.264		619.09	22.36		619.09	22.953		619.09	24.269
619.3	18.052		619.3	16.243		619.3	17.125		619.3	19.047		619.3	18.787		619.3	23.268		619.3	22.379		619.3	22.948		619.3	24.276
619.5	18.079		619.5	16.262		619.5	17.142		619.5	19.095		619.5	18.82		619.5	23.284		619.5	22.381		619.5	22.964		619.5	24.289
619.7	18.101		619.7	16.284		619.7	17.152		619.7	19.133		619.7	18.851		619.7	23.316		619.7	22.377		619.7	22.97		619.7	24.274
619.9	18.166		619.9	16.312		619.9	17.159		619.9	19.164		619.9	18.868		619.9	23.359		619.9	22.369		619.9	22.974		619.9	24.252
620.1	18.177		620.1	16.33		620.1	17.153		620.1	19.16		620.1	18.882		620.1	23.363		620.1	22.355		620.1	22.966		620.1	24.224
620.3	18.212		620.3	16.338		620.3	17.121		620.3	19.162		620.3	18.864		620.3	23.365		620.3	22.347		620.3	22.943		620.3	24.207
620.5	18.194		620.5	16.322		620.5	17.105		620.5	19.124		620.5	18.838		620.5	23.361		620.5	22.338		620.5	22.919		620.5	24.214
620.71	18.18		620.71	16.297		620.71	17.084		620.71	19.084		620.71	18.82		620.71	23.339		620.71	22.341		620.71	22.901		620.71	24.218
620.91	18.134		620.91	16.289		620.91	17.073		620.91	19.05		620.91	18.804		620.91	23.317		620.91	22.358		620.91	22.911		620.91	24.22
621.11	18.111		621.11	16.286		621.11	17.084		621.11	19.032		621.11	18.8		621.11	23.304		621.11	22.386		621.11	22.921		621.11	24.249
621.31	18.109		621.31	16.27		621.31	17.098		621.31	19.033		621.31	18.811		621.31	23.29		621.31	22.401		621.31	22.949		621.31	24.275
621.51	18.114		621.51	16.284		621.51	17.118		621.51	19.06		621.51	18.819		621.51	23.306		621.51	22.421		621.51	22.972		621.51	24.301
621.71	18.135		621.71	16.296		621.71	17.137		621.71	19.082		621.71	18.827		621.71	23.317		621.71	22.414		621.71	22.956		621.71	24.302
621.91	18.156		621.91	16.323		621.91	17.156		621.91	19.121		621.91	18.866		621.91	23.36		621.91	22.424		621.91	22.991		621.91	24.315
622.11	18.2		622.11	16.347		622.11	17.155		622.11	19.126		622.11	18.883		622.11	23.389		622.11	22.424		622.11	22.976		622.11	24.321
622.32	18.218		622.32	16.369		622.32	17.156		622.32	19.138		622.32	18.902		622.32	23.419		622.32	22.434		622.32	22.976		622.32	24.324
622.52	18.205		622.52	16.383		622.52	17.152		622.52	19.126		622.52	18.911		622.52	23.423		622.52	22.418		622.52	22.959		622.52	24.317
622.72	18.198		622.72	16.367		622.72	17.124		622.72	19.106		622.72	18.884		622.72	23.422		622.72	22.406		622.72	22.938		622.72	24.305
622.92	18.154		622.92	16.352		622.92	17.122		622.92	19.07		622.92	18.869		622.92	23.407		622.92	22.402		622.92	22.937		622.92	24.291
623.12	18.101		623.12	16.337		623.12	17.105		623.12	19.043		623.12	18.833		623.12	23.37		623.12	22.409		623.12	22.923		623.12	24.27
623.32	18.051		623.32	16.319		623.32	17.11		623.32	19.028		623.32	18.807		623.32	23.336		623.32	22.416		623.32	22.922		623.32	24.267
623.52	18.052		623.52	16.308		623.52	17.12		623.52	19.044		623.52	18.796		623.52	23.321		623.52	22.419		623.52	22.907		623.52	24.278
623.72	18.06		623.72	16.312		623.72	17.143		623.72	19.077		623.72	18.807		623.72	23.33		623.72	22.436		623.72	22.92		623.72	24.305
623.93	18.085		623.93	16.323		623.93	17.166		623.93	19.122		623.93	18.823		623.93	23.367		623.93	22.46		623.93	22.94		623.93	24.333
624.13	18.128		624.13	16.341		624.13	17.17		624.13	19.16		624.13	18.859		624.13	23.382		624.13	22.463		624.13	22.944		624.13	24.333
624.33	18.131		624.33	16.364		624.33	17.176		624.33	19.203		624.33	18.891		624.33	23.423		624.33	22.462		624.33	22.963		624.33	24.33
624.53	18.145		624.53	16.379		624.53	17.172		624.53	19.22		624.53	18.901		624.53	23.436		624.53	22.457		624.53	22.946		624.53	24.328
624.73	18.124		624.73	16.379		624.73	17.165		624.73	19.227		624.73	18.907		624.73	23.465		624.73	22.451		624.73	22.962		624.73	24.305
624.93	18.115		624.93	16.377		624.93	17.139		624.93	19.201		624.93	18.895		624.93	23.45		624.93	22.429		624.93	22.95		624.93	24.296
625.13	18.081		625.13	16.36		625.13	17.117		625.13	19.161		625.13	18.87		625.13	23.431		625.13	22.42		625.13	22.932		625.13	24.295
625.33	18.052		625.33	16.349		625.33	17.111		625.33	19.137		625.33	18.863		625.33	23.411		625.33	22.428		625.33	22.927		625.33	24.294
625.53	18.021		625.53	16.33		625.53	17.112		625.53	19.119		625.53	18.848		625.53	23.383		625.53	22.427		625.53	22.93		625.53	24.308
625.74	18.028		625.74	16.319		625.74	17.135		625.74	19.119		625.74	18.857		625.74	23.373		625.74	22.445		625.74	22.942		625.74	24.335
625.94	18.051		625.94	16.311		625.94	17.162		625.94	19.135		625.94	18.863		625.94	23.373		625.94	22.456		625.94	22.951		625.94	24.359
626.14	18.07		626.14	16.312		626.14	17.186		626.14	19.147		626.14	18.872		626.14	23.383		626.14	22.468		626.14	22.965		626.14	24.368
626.34	18.118		626.34	16.316		626.34	17.196		626.34	19.17		626.34	18.891		626.34	23.402		626.34	22.472		626.34	22.992		626.34	24.359
626.54	18.121		626.54	16.338		626.54	17.205		626.54	19.197		626.54	18.911		626.54	23.431		626.54	22.477		626.54	22.992		626.54	24.359
626.74	18.148		626.74	16.358		626.74	17.21		626.74	19.219		626.74	18.925		626.74	23.466		626.74	22.472		626.74	22.995		626.74	24.367
626.94	18.171		626.94	16.37		626.94	17.209		626.94	19.208		626.94	18.937		626.94	23.461		626.94	22.466		626.94	22.98		626.94	24.36
627.14	18.168		627.14	16.388		627.14	17.203		627.14	19.203		627.14	18.937		627.14	23.476		627.14	22.459		627.14	22.994		627.14	24.342
627.34	18.161		627.34	16.387		627.34	17.196		627.34	19.184		627.34	18.912		627.34	23.469		627.34	22.446		627.34	22.976		627.34	24.339
627.54	18.149		627.54	16.377		627.54	17.188		627.54	19.156		627.54	18.875		627.54	23.455		627.54	22.448		627.54	22.95		627.54	24.324
627.74	18.157		627.74	16.361		627.74	17.195		627.74	19.159		627.74	18.858		627.74	23.439		627.74	22.459		627.74	22.962		627.74	24.317
627.95	18.147		627.95	16.359		627.95	17.206		627.95	19.151		627.95	18.827		627.95	23.42		627.95	22.46		627.95	22.952		627.95	24.322
628.15	18.174		628.15	16.353		628.15	17.221		628.15	19.157		628.15	18.811		628.15	23.414		628.15	22.478		628.15	22.954		628.15	24.32
628.35	18.202		628.35	16.353		628.35	17.226		628.35	19.18		628.35	18.82		628.35	23.415		628.35	22.487		628.35	22.964		628.35	24.341
628.55	18.217		628.55	16.363		628.55	17.227		628.55	19.207		628.55	18.834		628.55	23.428		628.55	22.485		628.55	22.966		628.55	24.343
628.75	18.246		628.75	16.382		628.75	17.242		628.75	19.235		628.75	18.87		628.75	23.456		628.75	22.499		628.75	22.98		628.75	24.371
628.95	18.266		628.95	16.411		628.95	17.249		628.95	19.269		628.95	18.888		628.95	23.491		628.95	22.506		628.95	22.964		628.95	24.377
629.15	18.297		629.15	16.429		629.15	17.251		629.15	19.283		629.15	18.913		629.15	23.522		629.15	22.503		629.15	22.975		629.15	24.367
629.35	18.274		629.35	16.43		629.35	17.253		629.35	19.287		629.35	18.91		629.35	23.534		629.35	22.498		629.35	22.972		629.35	24.357
629.55	18.272		629.55	16.448		629.55	17.249		629.55	19.281		629.55	18.91		629.55	23.544		629.55	22.487		629.55	22.979		629.55	24.357
629.75	18.256		629.75	16.436		629.75	17.243		629.75	19.256		629.75	18.883		629.75	23.532		629.75	22.475		629.75	22.96		629.75	24.357
629.95	18.234		629.95	16.428		629.95	17.226		629.95	19.242		629.95	18.869		629.95	23.511		629.95	22.464		629.95	22.95		629.95	24.348
630.15	18.233		630.15	16.411		630.15	17.217		630.15	19.221		630.15	18.86		630.15	23.492		630.15	22.461		630.15	22.963		630.15	24.351
630.35	18.212		630.35	16.403		630.35	17.219		630.35	19.202		630.35	18.858		630.35	23.465		630.35	22.467		630.35	22.957		630.35	24.369
630.56	18.224		630.56	16.388		630.56	17.219		630.56	19.208		630.56	18.868		630.56	23.456		630.56	22.472		630.56	22.975		630.56	24.375
630.76	18.224		630.76	16.394		630.76	17.236		630.76	19.225		630.76	18.897		630.76	23.468		630.76	22.473		630.76	22.987		630.76	24.401
630.96	18.224		630.96	16.403		630.96	17.251		630.96	19.243		630.96	18.913		630.96	23.469		630.96	22.476		630.96	22.998		630.96	24.396
631.16	18.25		631.16	16.417		631.16	17.27		631.16	19.265		631.16	18.942		631.16	23.494		631.16	22.489		631.16	23.007		631.16	24.403
631.36	18.275		631.36	16.427		631.36	17.264		631.36	19.29		631.36	18.954		631.36	23.52		631.36	22.487		631.36	23.007		631.36	24.391
631.56	18.292		631.56	16.436		631.56	17.26		631.56	19.283		631.56	18.98		631.56	23.538		631.56	22.475		631.56	23.027		631.56	24.385
631.76	18.278		631.76	16.433		631.76	17.254		631.76	19.262		631.76	18.972		631.76	23.53		631.76	22.454		631.76	23.012		631.76	24.377
631.96	18.286		631.96	16.437		631.96	17.233		631.96	19.233		631.96	18.957		631.96	23.513		631.96	22.447		631.96	23.013		631.96	24.355
632.16	18.261		632.16	16.428		632.16	17.22		632.16	19.219		632.16	18.944		632.16	23.506		632.16	22.45		632.16	23.006		632.16	24.346
632.36	18.244		632.36	16.414		632.36	17.217		632.36	19.185		632.36	18.935		632.36	23.479		632.36	22.457		632.36	23.019		632.36	24.349
632.56	18.235		632.56	16.415		632.56	17.219		632.56	19.171		632.56	18.932		632.56	23.47		632.56	22.484		632.56	23.02		632.56	24.364
632.76	18.211		632.76	16.41		632.76	17.241		632.76	19.178		632.76	18.929		632.76	23.459		632.76	22.51		632.76	23.025		632.76	24.379
632.96	18.239		632.96	16.414		632.96	17.262		632.96	19.204		632.96	18.932		632.96	23.468		632.96	22.532		632.96	23.032		632.96	24.404
633.16	18.271		633.16	16.424		633.16	17.28		633.16	19.229		633.16	18.947		633.16	23.484		633.16	22.548		633.16	23.046		633.16	24.424
633.36	18.288		633.36	16.446		633.36	17.281		633.36	19.253		633.36	18.957		633.36	23.498		633.36	22.559		633.36	23.058		633.36	24.429
633.56	18.317		633.56	16.473		633.56	17.299		633.56	19.284		633.56	18.97		633.56	23.54		633.56	22.565		633.56	23.062		633.56	24.44
633.76	18.338		633.76	16.498		633.76	17.297		633.76	19.299		633.76	18.987		633.76	23.578		633.76	22.552		633.76	23.069		633.76	24.444
633.96	18.361		633.96	16.516		633.96	17.304		633.96	19.3		633.96	19.014		633.96	23.603		633.96	22.561		633.96	23.083		633.96	24.445
634.17	18.33		634.17	16.517		634.17	17.294		634.17	19.293		634.17	19.004		634.17	23.612		634.17	22.572		634.17	23.063		634.17	24.444
634.37	18.337		634.37	16.519		634.37	17.275		634.37	19.271		634.37	19.001		634.37	23.616		634.37	22.579		634.37	23.07		634.37	24.449
634.57	18.304		634.57	16.511		634.57	17.268		634.57	19.269		634.57	18.999		634.57	23.612		634.57	22.576		634.57	23.066		634.57	24.459
634.77	18.316		634.77	16.496		634.77	17.268		634.77	19.255		634.77	18.985		634.77	23.593		634.77	22.576		634.77	23.065		634.77	24.472
634.97	18.329		634.97	16.489		634.97	17.265		634.97	19.258		634.97	18.976		634.97	23.577		634.97	22.582		634.97	23.054		634.97	24.471
635.17	18.36		635.17	16.469		635.17	17.274		635.17	19.249		635.17	18.972		635.17	23.55		635.17	22.578		635.17	23.046		635.17	24.463
635.37	18.364		635.37	16.476		635.37	17.276		635.37	19.267		635.37	18.982		635.37	23.558		635.37	22.577		635.37	23.046		635.37	24.475
635.57	18.396		635.57	16.473		635.57	17.278		635.57	19.27		635.57	18.999		635.57	23.576		635.57	22.57		635.57	23.048		635.57	24.457
635.77	18.419		635.77	16.483		635.77	17.277		635.77	19.273		635.77	19.003		635.77	23.583		635.77	22.572		635.77	23.029		635.77	24.461
635.97	18.454		635.97	16.484		635.97	17.29		635.97	19.285		635.97	19.024		635.97	23.6		635.97	22.58		635.97	23.033		635.97	24.469
636.17	18.485		636.17	16.492		636.17	17.288		636.17	19.286		636.17	19.044		636.17	23.619		636.17	22.583		636.17	23.026		636.17	24.47
636.37	18.464		636.37	16.504		636.37	17.281		636.37	19.289		636.37	19.05		636.37	23.636		636.37	22.602		636.37	23.036		636.37	24.485
636.57	18.447		636.57	16.507		636.57	17.265		636.57	19.285		636.57	19.043		636.57	23.635		636.57	22.592		636.57	23.03		636.57	24.491
636.77	18.441		636.77	16.494		636.77	17.259		636.77	19.275		636.77	19.035		636.77	23.616		636.77	22.579		636.77	23.031		636.77	24.501
636.97	18.418		636.97	16.496		636.97	17.263		636.97	19.277		636.97	19.025		636.97	23.595		636.97	22.58		636.97	23.023		636.97	24.498
637.17	18.414		637.17	16.496		637.17	17.269		637.17	19.268		637.17	19.009		637.17	23.583		637.17	22.591		637.17	23.008		637.17	24.504
637.37	18.406		637.37	16.475		637.37	17.259		637.37	19.259		637.37	18.994		637.37	23.56		637.37	22.607		637.37	23.008		637.37	24.502
637.57	18.412		637.57	16.477		637.57	17.277		637.57	19.272		637.57	18.998		637.57	23.571		637.57	22.617		637.57	23.011		637.57	24.506
637.77	18.414		637.77	16.485		637.77	17.305		637.77	19.292		637.77	19.008		637.77	23.594		637.77	22.64		637.77	23.029		637.77	24.521
637.97	18.445		637.97	16.506		637.97	17.326		637.97	19.317		637.97	19.028		637.97	23.597		637.97	22.653		637.97	23.045		637.97	24.533
638.17	18.437		638.17	16.527		638.17	17.342		638.17	19.338		638.17	19.043		638.17	23.622		638.17	22.676		638.17	23.066		638.17	24.556
638.37	18.428		638.37	16.551		638.37	17.369		638.37	19.369		638.37	19.077		638.37	23.675		638.37	22.685		638.37	23.115		638.37	24.58
638.57	18.427		638.57	16.571		638.57	17.38		638.57	19.373		638.57	19.094		638.57	23.695		638.57	22.684		638.57	23.12		638.57	24.58
638.77	18.417		638.77	16.575		638.77	17.36		638.77	19.372		638.77	19.098		638.77	23.692		638.77	22.681		638.77	23.112		638.77	24.573
638.97	18.439		638.97	16.569		638.97	17.365		638.97	19.364		638.97	19.098		638.97	23.685		638.97	22.67		638.97	23.093		638.97	24.558
639.17	18.439		639.17	16.567		639.17	17.361		639.17	19.354		639.17	19.085		639.17	23.676		639.17	22.665		639.17	23.072		639.17	24.542
639.37	18.452		639.37	16.58		639.37	17.372		639.37	19.341		639.37	19.083		639.37	23.671		639.37	22.67		639.37	23.066		639.37	24.536
639.57	18.485		639.57	16.561		639.57	17.369		639.57	19.325		639.57	19.079		639.57	23.651		639.57	22.684		639.57	23.049		639.57	24.529
639.77	18.5		639.77	16.547		639.77	17.375		639.77	19.324		639.77	19.086		639.77	23.643		639.77	22.686		639.77	23.06		639.77	24.522
639.97	18.532		639.97	16.557		639.97	17.38		639.97	19.332		639.97	19.087		639.97	23.652		639.97	22.701		639.97	23.053		639.97	24.514
640.17	18.562		640.17	16.556		640.17	17.385		640.17	19.346		640.17	19.111		640.17	23.644		640.17	22.704		640.17	23.057		640.17	24.524
640.37	18.573		640.37	16.554		640.37	17.376		640.37	19.359		640.37	19.128		640.37	23.648		640.37	22.697		640.37	23.058		640.37	24.514
640.57	18.593		640.57	16.555		640.57	17.383		640.57	19.366		640.57	19.149		640.57	23.671		640.57	22.705		640.57	23.056		640.57	24.508
640.77	18.613		640.77	16.563		640.77	17.383		640.77	19.384		640.77	19.176		640.77	23.676		640.77	22.691		640.77	23.047		640.77	24.505
640.97	18.631		640.97	16.57		640.97	17.365		640.97	19.392		640.97	19.171		640.97	23.673		640.97	22.69		640.97	23.015		640.97	24.494
641.17	18.633		641.17	16.576		641.17	17.359		641.17	19.399		641.17	19.172		641.17	23.684		641.17	22.683		641.17	23.001		641.17	24.495
641.37	18.625		641.37	16.582		641.37	17.371		641.37	19.409		641.37	19.186		641.37	23.696		641.37	22.678		641.37	23.016		641.37	24.505
641.57	18.594		641.57	16.59		641.57	17.355		641.57	19.402		641.57	19.176		641.57	23.69		641.57	22.677		641.57	23.021		641.57	24.518
641.77	18.576		641.77	16.581		641.77	17.351		641.77	19.398		641.77	19.163		641.77	23.667		641.77	22.675		641.77	23.025		641.77	24.538
641.97	18.562		641.97	16.565		641.97	17.334		641.97	19.405		641.97	19.154		641.97	23.66		641.97	22.682		641.97	23.032		641.97	24.539
642.17	18.553		642.17	16.569		642.17	17.331		642.17	19.409		642.17	19.14		642.17	23.663		642.17	22.688		642.17	23.042		642.17	24.551
642.37	18.577		642.37	16.574		642.37	17.34		642.37	19.417		642.37	19.139		642.37	23.671		642.37	22.699		642.37	23.048		642.37	24.575
642.57	18.572		642.57	16.575		642.57	17.356		642.57	19.433		642.57	19.14		642.57	23.679		642.57	22.697		642.57	23.071		642.57	24.591
642.77	18.589		642.77	16.57		642.77	17.374		642.77	19.448		642.77	19.124		642.77	23.703		642.77	22.706		642.77	23.058		642.77	24.597
642.97	18.605		642.97	16.584		642.97	17.392		642.97	19.467		642.97	19.131		642.97	23.716		642.97	22.707		642.97	23.065		642.97	24.617
643.17	18.606		643.17	16.59		643.17	17.392		643.17	19.475		643.17	19.138		643.17	23.733		643.17	22.699		643.17	23.074		643.17	24.625
643.37	18.591		643.37	16.59		643.37	17.399		643.37	19.473		643.37	19.136		643.37	23.753		643.37	22.7		643.37	23.081		643.37	24.637
643.57	18.585		643.57	16.59		643.57	17.41		643.57	19.462		643.57	19.147		643.57	23.754		643.57	22.698		643.57	23.084		643.57	24.631
643.77	18.575		643.77	16.586		643.77	17.395		643.77	19.442		643.77	19.136		643.77	23.742		643.77	22.696		643.77	23.091		643.77	24.64
643.97	18.575		643.97	16.579		643.97	17.397		643.97	19.421		643.97	19.119		643.97	23.755		643.97	22.701		643.97	23.098		643.97	24.649
644.17	18.599		644.17	16.569		644.17	17.403		644.17	19.413		644.17	19.112		644.17	23.755		644.17	22.704		644.17	23.104		644.17	24.641
644.37	18.578		644.37	16.566		644.37	17.411		644.37	19.397		644.37	19.117		644.37	23.762		644.37	22.703		644.37	23.125		644.37	24.629
644.57	18.573		644.57	16.57		644.57	17.416		644.57	19.395		644.57	19.123		644.57	23.755		644.57	22.706		644.57	23.125		644.57	24.631
644.77	18.586		644.77	16.564		644.77	17.425		644.77	19.398		644.77	19.125		644.77	23.754		644.77	22.7		644.77	23.119		644.77	24.623
644.97	18.584		644.97	16.553		644.97	17.433		644.97	19.398		644.97	19.128		644.97	23.745		644.97	22.693		644.97	23.108		644.97	24.618
645.17	18.595		645.17	16.561		645.17	17.448		645.17	19.402		645.17	19.156		645.17	23.753		645.17	22.679		645.17	23.094		645.17	24.608
645.37	18.574		645.37	16.59		645.37	17.442		645.37	19.417		645.37	19.168		645.37	23.765		645.37	22.691		645.37	23.111		645.37	24.621
645.57	18.573		645.57	16.595		645.57	17.446		645.57	19.422		645.57	19.182		645.57	23.787		645.57	22.685		645.57	23.105		645.57	24.631
645.77	18.594		645.77	16.608		645.77	17.453		645.77	19.432		645.77	19.178		645.77	23.791		645.77	22.697		645.77	23.1		645.77	24.642
645.97	18.609		645.97	16.624		645.97	17.448		645.97	19.421		645.97	19.178		645.97	23.793		645.97	22.71		645.97	23.106		645.97	24.645
646.16	18.61		646.16	16.621		646.16	17.449		646.16	19.426		646.16	19.167		646.16	23.8		646.16	22.717		646.16	23.108		646.16	24.65
646.36	18.615		646.36	16.627		646.36	17.446		646.36	19.436		646.36	19.175		646.36	23.81		646.36	22.719		646.36	23.114		646.36	24.642
646.56	18.594		646.56	16.625		646.56	17.427		646.56	19.442		646.56	19.171		646.56	23.795		646.56	22.728		646.56	23.105		646.56	24.63
646.76	18.586		646.76	16.623		646.76	17.427		646.76	19.441		646.76	19.177		646.76	23.774		646.76	22.734		646.76	23.104		646.76	24.625
646.96	18.59		646.96	16.616		646.96	17.431		646.96	19.455		646.96	19.166		646.96	23.768		646.96	22.755		646.96	23.093		646.96	24.636
647.16	18.61		647.16	16.594		647.16	17.438		647.16	19.446		647.16	19.158		647.16	23.766		647.16	22.747		647.16	23.085		647.16	24.637
647.36	18.603		647.36	16.591		647.36	17.456		647.36	19.469		647.36	19.165		647.36	23.763		647.36	22.744		647.36	23.093		647.36	24.653
647.56	18.602		647.56	16.61		647.56	17.467		647.56	19.484		647.56	19.172		647.56	23.773		647.56	22.781		647.56	23.1		647.56	24.661
647.76	18.608		647.76	16.613		647.76	17.477		647.76	19.49		647.76	19.17		647.76	23.781		647.76	22.8		647.76	23.117		647.76	24.675
647.96	18.604		647.96	16.606		647.96	17.484		647.96	19.487		647.96	19.169		647.96	23.794		647.96	22.803		647.96	23.122		647.96	24.663
648.16	18.59		648.16	16.627		648.16	17.482		648.16	19.484		648.16	19.173		648.16	23.802		648.16	22.81		648.16	23.134		648.16	24.662
648.36	18.602		648.36	16.632		648.36	17.479		648.36	19.485		648.36	19.18		648.36	23.82		648.36	22.807		648.36	23.136		648.36	24.662
648.56	18.592		648.56	16.636		648.56	17.482		648.56	19.506		648.56	19.184		648.56	23.816		648.56	22.803		648.56	23.137		648.56	24.656
648.76	18.551		648.76	16.647		648.76	17.48		648.76	19.503		648.76	19.197		648.76	23.82		648.76	22.809		648.76	23.142		648.76	24.664
648.96	18.538		648.96	16.643		648.96	17.487		648.96	19.505		648.96	19.197		648.96	23.836		648.96	22.826		648.96	23.134		648.96	24.668
649.16	18.549		649.16	16.653		649.16	17.502		649.16	19.502		649.16	19.193		649.16	23.823		649.16	22.831		649.16	23.147		649.16	24.672
649.36	18.574		649.36	16.656		649.36	17.511		649.36	19.506		649.36	19.185		649.36	23.832		649.36	22.847		649.36	23.138		649.36	24.686
649.56	18.592		649.56	16.657		649.56	17.515		649.56	19.509		649.56	19.197		649.56	23.832		649.56	22.845		649.56	23.151		649.56	24.698
649.75	18.593		649.75	16.684		649.75	17.518		649.75	19.524		649.75	19.196		649.75	23.843		649.75	22.865		649.75	23.16		649.75	24.701
649.95	18.608		649.95	16.692		649.95	17.516		649.95	19.524		649.95	19.212		649.95	23.86		649.95	22.88		649.95	23.154		649.95	24.706
650.15	18.633		650.15	16.699		650.15	17.528		650.15	19.536		650.15	19.232		650.15	23.877		650.15	22.859		650.15	23.172		650.15	24.712
650.35	18.643		650.35	16.706		650.35	17.527		650.35	19.556		650.35	19.235		650.35	23.878		650.35	22.858		650.35	23.172		650.35	24.719
650.55	18.648		650.55	16.711		650.55	17.521		650.55	19.566		650.55	19.248		650.55	23.873		650.55	22.86		650.55	23.178		650.55	24.729
650.75	18.669		650.75	16.706		650.75	17.521		650.75	19.567		650.75	19.246		650.75	23.866		650.75	22.868		650.75	23.186		650.75	24.732
650.95	18.638		650.95	16.707		650.95	17.537		650.95	19.557		650.95	19.25		650.95	23.855		650.95	22.859		650.95	23.196		650.95	24.732
651.15	18.644		651.15	16.706		651.15	17.535		651.15	19.542		651.15	19.241		651.15	23.877		651.15	22.859		651.15	23.196		651.15	24.734
651.35	18.677		651.35	16.705		651.35	17.538		651.35	19.541		651.35	19.24		651.35	23.881		651.35	22.86		651.35	23.197		651.35	24.741
651.55	18.682		651.55	16.711		651.55	17.546		651.55	19.545		651.55	19.252		651.55	23.874		651.55	22.867		651.55	23.204		651.55	24.764
651.75	18.692		651.75	16.703		651.75	17.556		651.75	19.542		651.75	19.248		651.75	23.889		651.75	22.864		651.75	23.21		651.75	24.783
651.95	18.658		651.95	16.714		651.95	17.558		651.95	19.558		651.95	19.251		651.95	23.904		651.95	22.857		651.95	23.214		651.95	24.789
652.15	18.679		652.15	16.719		652.15	17.552		652.15	19.562		652.15	19.252		652.15	23.912		652.15	22.856		652.15	23.201		652.15	24.776
652.34	18.704		652.34	16.722		652.34	17.567		652.34	19.573		652.34	19.26		652.34	23.914		652.34	22.848		652.34	23.207		652.34	24.785
652.54	18.708		652.54	16.739		652.54	17.583		652.54	19.588		652.54	19.274		652.54	23.94		652.54	22.849		652.54	23.233		652.54	24.793
652.74	18.717		652.74	16.748		652.74	17.583		652.74	19.603		652.74	19.267		652.74	23.944		652.74	22.859		652.74	23.231		652.74	24.797
652.94	18.748		652.94	16.763		652.94	17.578		652.94	19.599		652.94	19.279		652.94	23.965		652.94	22.878		652.94	23.233		652.94	24.805
653.14	18.754		653.14	16.774		653.14	17.595		653.14	19.592		653.14	19.288		653.14	23.983		653.14	22.869		653.14	23.225		653.14	24.8
653.34	18.744		653.34	16.775		653.34	17.607		653.34	19.592		653.34	19.287		653.34	23.988		653.34	22.867		653.34	23.226		653.34	24.796
653.54	18.719		653.54	16.783		653.54	17.608		653.54	19.595		653.54	19.288		653.54	23.998		653.54	22.87		653.54	23.223		653.54	24.786
653.74	18.71		653.74	16.779		653.74	17.604		653.74	19.595		653.74	19.278		653.74	23.981		653.74	22.874		653.74	23.209		653.74	24.776
653.94	18.711		653.94	16.782		653.94	17.599		653.94	19.59		653.94	19.272		653.94	23.957		653.94	22.863		653.94	23.205		653.94	24.775
654.14	18.711		654.14	16.77		654.14	17.596		654.14	19.586		654.14	19.244		654.14	23.94		654.14	22.853		654.14	23.208		654.14	24.771
654.33	18.705		654.33	16.771		654.33	17.583		654.33	19.598		654.33	19.259		654.33	23.927		654.33	22.857		654.33	23.196		654.33	24.773
654.53	18.753		654.53	16.759		654.53	17.583		654.53	19.589		654.53	19.266		654.53	23.918		654.53	22.871		654.53	23.207		654.53	24.777
654.73	18.757		654.73	16.766		654.73	17.592		654.73	19.591		654.73	19.269		654.73	23.916		654.73	22.878		654.73	23.213		654.73	24.776
654.93	18.755		654.93	16.769		654.93	17.591		654.93	19.593		654.93	19.288		654.93	23.923		654.93	22.889		654.93	23.208		654.93	24.774
655.13	18.767		655.13	16.769		655.13	17.594		655.13	19.606		655.13	19.301		655.13	23.926		655.13	22.895		655.13	23.204		655.13	24.784
655.33	18.759		655.33	16.763		655.33	17.589		655.33	19.602		655.33	19.31		655.33	23.931		655.33	22.89		655.33	23.193		655.33	24.783
655.53	18.741		655.53	16.757		655.53	17.593		655.53	19.608		655.53	19.321		655.53	23.952		655.53	22.873		655.53	23.19		655.53	24.776
655.73	18.744		655.73	16.754		655.73	17.597		655.73	19.61		655.73	19.32		655.73	23.953		655.73	22.873		655.73	23.203		655.73	24.797
655.93	18.743		655.93	16.761		655.93	17.589		655.93	19.618		655.93	19.332		655.93	23.965		655.93	22.884		655.93	23.19		655.93	24.817
656.12	18.787		656.12	16.748		656.12	17.568		656.12	19.601		656.12	19.313		656.12	23.955		656.12	22.881		656.12	23.173		656.12	24.803
656.32	18.777		656.32	16.741		656.32	17.57		656.32	19.601		656.32	19.313		656.32	23.952		656.32	22.875		656.32	23.181		656.32	24.795
656.52	18.772		656.52	16.726		656.52	17.574		656.52	19.597		656.52	19.318		656.52	23.952		656.52	22.892		656.52	23.173		656.52	24.803
656.72	18.779		656.72	16.725		656.72	17.571		656.72	19.593		656.72	19.34		656.72	23.954		656.72	22.898		656.72	23.176		656.72	24.798
656.92	18.769		656.92	16.721		656.92	17.579		656.92	19.578		656.92	19.334		656.92	23.96		656.92	22.913		656.92	23.18		656.92	24.804
657.12	18.775		657.12	16.726		657.12	17.582		657.12	19.585		657.12	19.336		657.12	23.969		657.12	22.915		657.12	23.176		657.12	24.812
657.32	18.793		657.32	16.728		657.32	17.593		657.32	19.604		657.32	19.353		657.32	23.989		657.32	22.92		657.32	23.188		657.32	24.834
657.52	18.788		657.52	16.734		657.52	17.605		657.52	19.616		657.52	19.348		657.52	23.999		657.52	22.918		657.52	23.196		657.52	24.85
657.72	18.758		657.72	16.739		657.72	17.603		657.72	19.612		657.72	19.344		657.72	23.997		657.72	22.92		657.72	23.192		657.72	24.854
657.91	18.764		657.91	16.746		657.91	17.613		657.91	19.607		657.91	19.345		657.91	24.012		657.91	22.923		657.91	23.204		657.91	24.854
658.11	18.717		658.11	16.76		658.11	17.622		658.11	19.598		658.11	19.333		658.11	24.005		658.11	22.926		658.11	23.19		658.11	24.85
658.31	18.748		658.31	16.765		658.31	17.612		658.31	19.605		658.31	19.336		658.31	24.016		658.31	22.932		658.31	23.188		658.31	24.827
658.51	18.746		658.51	16.761		658.51	17.614		658.51	19.594		658.51	19.322		658.51	24.021		658.51	22.928		658.51	23.189		658.51	24.815
658.71	18.746		658.71	16.746		658.71	17.617		658.71	19.587		658.71	19.325		658.71	24.027		658.71	22.937		658.71	23.206		658.71	24.84
658.91	18.779		658.91	16.74		658.91	17.629		658.91	19.582		658.91	19.311		658.91	24.039		658.91	22.955		658.91	23.208		658.91	24.861
659.11	18.788		659.11	16.743		659.11	17.628		659.11	19.591		659.11	19.301		659.11	24.039		659.11	22.954		659.11	23.217		659.11	24.847
659.3	18.786		659.3	16.745		659.3	17.647		659.3	19.592		659.3	19.291		659.3	24.056		659.3	22.959		659.3	23.223		659.3	24.846
659.5	18.819		659.5	16.762		659.5	17.662		659.5	19.615		659.5	19.307		659.5	24.071		659.5	22.955		659.5	23.237		659.5	24.861
659.7	18.796		659.7	16.772		659.7	17.682		659.7	19.628		659.7	19.312		659.7	24.069		659.7	22.957		659.7	23.256		659.7	24.87
659.9	18.783		659.9	16.779		659.9	17.7		659.9	19.642		659.9	19.318		659.9	24.074		659.9	22.98		659.9	23.267		659.9	24.89
660.1	18.795		660.1	16.77		660.1	17.694		660.1	19.655		660.1	19.325		660.1	24.088		660.1	22.985		660.1	23.272		660.1	24.897
660.3	18.824		660.3	16.773		660.3	17.694		660.3	19.674		660.3	19.319		660.3	24.092		660.3	23.001		660.3	23.273		660.3	24.899
660.5	18.836		660.5	16.779		660.5	17.67		660.5	19.681		660.5	19.32		660.5	24.105		660.5	23.008		660.5	23.257		660.5	24.894
660.69	18.866		660.69	16.781		660.69	17.671		660.69	19.694		660.69	19.329		660.69	24.112		660.69	23.027		660.69	23.267		660.69	24.923
660.89	18.849		660.89	16.78		660.89	17.681		660.89	19.692		660.89	19.337		660.89	24.11		660.89	23.027		660.89	23.25		660.89	24.937
661.09	18.848		661.09	16.768		661.09	17.674		661.09	19.701		661.09	19.34		661.09	24.104		661.09	23.026		661.09	23.244		661.09	24.94
661.29	18.826		661.29	16.785		661.29	17.68		661.29	19.723		661.29	19.355		661.29	24.1		661.29	23.04		661.29	23.236		661.29	24.941
661.49	18.812		661.49	16.797		661.49	17.667		661.49	19.729		661.49	19.378		661.49	24.084		661.49	23.037		661.49	23.247		661.49	24.955
661.69	18.822		661.69	16.806		661.69	17.679		661.69	19.719		661.69	19.384		661.69	24.098		661.69	23.043		661.69	23.259		661.69	24.971
661.89	18.834		661.89	16.809		661.89	17.673		661.89	19.721		661.89	19.393		661.89	24.093		661.89	23.054		661.89	23.254		661.89	24.984
662.08	18.839		662.08	16.814		662.08	17.674		662.08	19.736		662.08	19.406		662.08	24.101		662.08	23.073		662.08	23.265		662.08	24.99
662.28	18.875		662.28	16.821		662.28	17.675		662.28	19.753		662.28	19.416		662.28	24.115		662.28	23.093		662.28	23.257		662.28	25
662.48	18.892		662.48	16.827		662.48	17.671		662.48	19.757		662.48	19.421		662.48	24.106		662.48	23.071		662.48	23.261		662.48	24.997
662.68	18.928		662.68	16.849		662.68	17.685		662.68	19.765		662.68	19.438		662.68	24.111		662.68	23.078		662.68	23.281		662.68	25.005
662.88	18.932		662.88	16.863		662.88	17.686		662.88	19.77		662.88	19.452		662.88	24.109		662.88	23.065		662.88	23.291		662.88	25.017
663.08	18.956		663.08	16.879		663.08	17.703		663.08	19.79		663.08	19.47		663.08	24.115		663.08	23.075		663.08	23.307		663.08	25.039
663.27	18.951		663.27	16.887		663.27	17.702		663.27	19.803		663.27	19.474		663.27	24.115		663.27	23.062		663.27	23.322		663.27	25.025
663.47	18.94		663.47	16.893		663.47	17.701		663.47	19.806		663.47	19.476		663.47	24.118		663.47	23.063		663.47	23.332		663.47	25.026
663.67	18.924		663.67	16.911		663.67	17.701		663.67	19.791		663.67	19.482		663.67	24.124		663.67	23.062		663.67	23.35		663.67	25.023
663.87	18.927		663.87	16.914		663.87	17.704		663.87	19.782		663.87	19.472		663.87	24.127		663.87	23.049		663.87	23.366		663.87	25.013
664.07	18.929		664.07	16.916		664.07	17.714		664.07	19.778		664.07	19.469		664.07	24.148		664.07	23.059		664.07	23.366		664.07	25.011
664.27	18.927		664.27	16.909		664.27	17.709		664.27	19.784		664.27	19.463		664.27	24.145		664.27	23.05		664.27	23.359		664.27	25.008
664.46	18.925		664.46	16.919		664.46	17.719		664.46	19.782		664.46	19.454		664.46	24.146		664.46	23.038		664.46	23.37		664.46	25.006
664.66	18.918		664.66	16.897		664.66	17.728		664.66	19.767		664.66	19.439		664.66	24.133		664.66	23.04		664.66	23.367		664.66	24.997
664.86	18.921		664.86	16.896		664.86	17.746		664.86	19.769		664.86	19.445		664.86	24.13		664.86	23.045		664.86	23.387		664.86	25.007
665.06	18.924		665.06	16.905		665.06	17.764		665.06	19.779		665.06	19.467		665.06	24.159		665.06	23.075		665.06	23.408		665.06	25.029
665.26	18.908		665.26	16.914		665.26	17.77		665.26	19.785		665.26	19.48		665.26	24.173		665.26	23.098		665.26	23.42		665.26	25.041
665.45	18.939		665.45	16.924		665.45	17.789		665.45	19.787		665.45	19.497		665.45	24.199		665.45	23.109		665.45	23.43		665.45	25.045
665.65	18.939		665.65	16.937		665.65	17.808		665.65	19.788		665.65	19.517		665.65	24.201		665.65	23.111		665.65	23.441		665.65	25.058
665.85	18.947		665.85	16.939		665.85	17.814		665.85	19.796		665.85	19.519		665.85	24.218		665.85	23.119		665.85	23.43		665.85	25.052
666.05	18.993		666.05	16.946		666.05	17.824		666.05	19.812		666.05	19.503		666.05	24.23		666.05	23.128		666.05	23.431		666.05	25.07
666.25	19.01		666.25	16.964		666.25	17.844		666.25	19.844		666.25	19.511		666.25	24.248		666.25	23.143		666.25	23.43		666.25	25.097
666.45	19.004		666.45	16.981		666.45	17.847		666.45	19.835		666.45	19.507		666.45	24.251		666.45	23.149		666.45	23.417		666.45	25.109
666.64	18.991		666.64	16.975		666.64	17.844		666.64	19.834		666.64	19.504		666.64	24.236		666.64	23.161		666.64	23.413		666.64	25.116
666.84	19		666.84	16.986		666.84	17.84		666.84	19.824		666.84	19.5		666.84	24.231		666.84	23.168		666.84	23.413		666.84	25.106
667.04	18.993		667.04	16.976		667.04	17.834		667.04	19.822		667.04	19.507		667.04	24.226		667.04	23.188		667.04	23.413		667.04	25.117
667.24	19.011		667.24	16.985		667.24	17.824		667.24	19.815		667.24	19.501		667.24	24.221		667.24	23.18		667.24	23.408		667.24	25.115
667.44	18.999		667.44	16.983		667.44	17.826		667.44	19.819		667.44	19.507		667.44	24.239		667.44	23.169		667.44	23.415		667.44	25.115
667.63	18.994		667.63	16.995		667.63	17.843		667.63	19.823		667.63	19.511		667.63	24.247		667.63	23.179		667.63	23.426		667.63	25.134
667.83	18.991		667.83	16.988		667.83	17.834		667.83	19.819		667.83	19.503		667.83	24.243		667.83	23.168		667.83	23.412		667.83	25.127
668.03	18.975		668.03	16.99		668.03	17.84		668.03	19.834		668.03	19.509		668.03	24.25		668.03	23.186		668.03	23.426		668.03	25.131
668.23	18.964		668.23	16.979		668.23	17.845		668.23	19.838		668.23	19.513		668.23	24.251		668.23	23.19		668.23	23.417		668.23	25.129
668.43	18.979		668.43	16.99		668.43	17.841		668.43	19.84		668.43	19.527		668.43	24.252		668.43	23.185		668.43	23.431		668.43	25.141
668.62	18.96		668.62	16.998		668.62	17.827		668.62	19.838		668.62	19.562		668.62	24.254		668.62	23.181		668.62	23.448		668.62	25.134
668.82	18.952		668.82	16.991		668.82	17.816		668.82	19.831		668.82	19.565		668.82	24.257		668.82	23.169		668.82	23.44		668.82	25.114
669.02	18.972		669.02	16.965		669.02	17.802		669.02	19.84		669.02	19.569		669.02	24.257		669.02	23.167		669.02	23.429		669.02	25.092
669.22	18.98		669.22	16.971		669.22	17.808		669.22	19.842		669.22	19.571		669.22	24.275		669.22	23.165		669.22	23.426		669.22	25.096
669.42	18.976		669.42	16.957		669.42	17.822		669.42	19.841		669.42	19.566		669.42	24.285		669.42	23.175		669.42	23.427		669.42	25.111
669.61	18.972		669.61	16.975		669.61	17.849		669.61	19.858		669.61	19.559		669.61	24.309		669.61	23.186		669.61	23.443		669.61	25.137
669.81	18.985		669.81	16.966		669.81	17.846		669.81	19.85		669.81	19.556		669.81	24.318		669.81	23.182		669.81	23.435		669.81	25.146
670.01	18.985		670.01	16.961		670.01	17.857		670.01	19.855		670.01	19.552		670.01	24.317		670.01	23.214		670.01	23.431		670.01	25.154
670.21	19.013		670.21	16.945		670.21	17.837		670.21	19.844		670.21	19.531		670.21	24.293		670.21	23.195		670.21	23.407		670.21	25.137
670.4	19.028		670.4	16.959		670.4	17.863		670.4	19.876		670.4	19.546		670.4	24.31		670.4	23.216		670.4	23.431		670.4	25.175
670.6	19.052		670.6	16.958		670.6	17.875		670.6	19.89		670.6	19.572		670.6	24.331		670.6	23.221		670.6	23.433		670.6	25.211
670.8	19.039		670.8	16.973		670.8	17.872		670.8	19.917		670.8	19.573		670.8	24.366		670.8	23.222		670.8	23.451		670.8	25.216
671	19.053		671	16.982		671	17.885		671	19.929		671	19.589		671	24.377		671	23.236		671	23.472		671	25.228
671.2	19.034		671.2	16.994		671.2	17.899		671.2	19.957		671.2	19.61		671.2	24.406		671.2	23.255		671.2	23.487		671.2	25.247
671.39	19.043		671.39	16.996		671.39	17.898		671.39	19.966		671.39	19.617		671.39	24.417		671.39	23.258		671.39	23.508		671.39	25.256
671.59	19.031		671.59	17.03		671.59	17.911		671.59	19.975		671.59	19.634		671.59	24.442		671.59	23.279		671.59	23.523		671.59	25.293
671.79	19.024		671.79	17.021		671.79	17.896		671.79	19.962		671.79	19.63		671.79	24.433		671.79	23.254		671.79	23.505		671.79	25.279
671.99	18.985		671.99	17.034		671.99	17.879		671.99	19.954		671.99	19.632		671.99	24.417		671.99	23.234		671.99	23.494		671.99	25.272
672.18	19.012		672.18	17.006		672.18	17.847		672.18	19.926		672.18	19.607		672.18	24.377		672.18	23.201		672.18	23.451		672.18	25.232
672.38	18.986		672.38	16.995		672.38	17.841		672.38	19.913		672.38	19.594		672.38	24.355		672.38	23.202		672.38	23.434		672.38	25.215
672.58	19.011		672.58	16.991		672.58	17.824		672.58	19.88		672.58	19.563		672.58	24.336		672.58	23.181		672.58	23.422		672.58	25.213
672.78	18.998		672.78	16.987		672.78	17.822		672.78	19.878		672.78	19.551		672.78	24.34		672.78	23.198		672.78	23.406		672.78	25.21
672.98	19.013		672.98	16.976		672.98	17.831		672.98	19.86		672.98	19.544		672.98	24.318		672.98	23.209		672.98	23.395		672.98	25.201
673.17	19.02		673.17	16.982		673.17	17.819		673.17	19.856		673.17	19.527		673.17	24.3		673.17	23.224		673.17	23.395		673.17	25.196
673.37	19.029		673.37	16.971		673.37	17.832		673.37	19.852		673.37	19.534		673.37	24.297		673.37	23.243		673.37	23.397		673.37	25.211
673.57	19.022		673.57	16.967		673.57	17.84		673.57	19.874		673.57	19.542		673.57	24.306		673.57	23.253		673.57	23.386		673.57	25.237
673.77	19.027		673.77	16.964		673.77	17.831		673.77	19.858		673.77	19.522		673.77	24.294		673.77	23.255		673.77	23.357		673.77	25.231
673.96	19.042		673.96	16.981		673.96	17.844		673.96	19.872		673.96	19.539		673.96	24.301		673.96	23.272		673.96	23.347		673.96	25.237
674.16	19.049		674.16	16.976		674.16	17.846		674.16	19.884		674.16	19.556		674.16	24.309		674.16	23.261		674.16	23.343		674.16	25.233
674.36	19.05		674.36	17.007		674.36	17.851		674.36	19.906		674.36	19.568		674.36	24.323		674.36	23.259		674.36	23.351		674.36	25.226
674.56	19.088		674.56	16.998		674.56	17.851		674.56	19.908		674.56	19.567		674.56	24.339		674.56	23.259		674.56	23.346		674.56	25.214
674.75	19.071		674.75	17.01		674.75	17.851		674.75	19.902		674.75	19.573		674.75	24.341		674.75	23.262		674.75	23.35		674.75	25.217
674.95	19.068		674.95	17.024		674.95	17.866		674.95	19.92		674.95	19.578		674.95	24.358		674.95	23.258		674.95	23.358		674.95	25.228
675.15	19.056		675.15	17.023		675.15	17.875		675.15	19.915		675.15	19.584		675.15	24.362		675.15	23.257		675.15	23.345		675.15	25.212
675.35	19.07		675.35	17.018		675.35	17.887		675.35	19.902		675.35	19.582		675.35	24.35		675.35	23.253		675.35	23.363		675.35	25.207
675.54	19.058		675.54	17.011		675.54	17.87		675.54	19.891		675.54	19.568		675.54	24.361		675.54	23.231		675.54	23.363		675.54	25.196
675.74	19.041		675.74	16.998		675.74	17.874		675.74	19.876		675.74	19.553		675.74	24.356		675.74	23.218		675.74	23.357		675.74	25.184
675.94	19.072		675.94	16.996		675.94	17.887		675.94	19.886		675.94	19.559		675.94	24.339		675.94	23.214		675.94	23.371		675.94	25.193
676.14	19.072		676.14	16.998		676.14	17.892		676.14	19.882		676.14	19.566		676.14	24.351		676.14	23.218		676.14	23.387		676.14	25.199
676.33	19.118		676.33	17.004		676.33	17.907		676.33	19.913		676.33	19.58		676.33	24.35		676.33	23.215		676.33	23.422		676.33	25.214
676.53	19.129		676.53	17.01		676.53	17.909		676.53	19.93		676.53	19.594		676.53	24.351		676.53	23.213		676.53	23.443		676.53	25.222
676.73	19.125		676.73	17.017		676.73	17.909		676.73	19.938		676.73	19.593		676.73	24.346		676.73	23.214		676.73	23.442		676.73	25.218
676.92	19.136		676.92	17.012		676.92	17.908		676.92	19.938		676.92	19.598		676.92	24.357		676.92	23.223		676.92	23.438		676.92	25.223
677.12	19.127		677.12	17.024		677.12	17.917		677.12	19.956		677.12	19.613		677.12	24.357		677.12	23.225		677.12	23.434		677.12	25.216
677.32	19.137		677.32	17.019		677.32	17.908		677.32	19.951		677.32	19.619		677.32	24.368		677.32	23.216		677.32	23.418		677.32	25.199
677.52	19.123		677.52	17.012		677.52	17.889		677.52	19.911		677.52	19.606		677.52	24.363		677.52	23.194		677.52	23.394		677.52	25.165
677.71	19.093		677.71	16.997		677.71	17.867		677.71	19.882		677.71	19.58		677.71	24.341		677.71	23.182		677.71	23.382		677.71	25.149
677.91	19.089		677.91	16.985		677.91	17.849		677.91	19.852		677.91	19.551		677.91	24.332		677.91	23.172		677.91	23.365		677.91	25.144
678.11	19.077		678.11	16.968		678.11	17.845		678.11	19.836		678.11	19.525		678.11	24.307		678.11	23.175		678.11	23.351		678.11	25.151
678.31	19.088		678.31	16.963		678.31	17.853		678.31	19.823		678.31	19.516		678.31	24.299		678.31	23.181		678.31	23.349		678.31	25.161
678.5	19.084		678.5	16.96		678.5	17.846		678.5	19.809		678.5	19.499		678.5	24.299		678.5	23.205		678.5	23.349		678.5	25.17
678.7	19.093		678.7	16.972		678.7	17.853		678.7	19.826		678.7	19.504		678.7	24.291		678.7	23.227		678.7	23.36		678.7	25.189
678.9	19.11		678.9	16.984		678.9	17.86		678.9	19.836		678.9	19.518		678.9	24.311		678.9	23.245		678.9	23.37		678.9	25.212
679.09	19.13		679.09	16.984		679.09	17.873		679.09	19.859		679.09	19.536		679.09	24.335		679.09	23.262		679.09	23.381		679.09	25.237
679.29	19.165		679.29	16.99		679.29	17.881		679.29	19.889		679.29	19.566		679.29	24.35		679.29	23.276		679.29	23.406		679.29	25.25
679.49	19.178		679.49	17.002		679.49	17.892		679.49	19.922		679.49	19.585		679.49	24.364		679.49	23.288		679.49	23.425		679.49	25.273
679.69	19.194		679.69	17.013		679.69	17.896		679.69	19.935		679.69	19.599		679.69	24.392		679.69	23.287		679.69	23.437		679.69	25.29
679.88	19.161		679.88	17.024		679.88	17.887		679.88	19.95		679.88	19.598		679.88	24.409		679.88	23.273		679.88	23.434		679.88	25.287
680.08	19.157		680.08	17.027		680.08	17.887		680.08	19.966		680.08	19.605		680.08	24.412		680.08	23.278		680.08	23.432		680.08	25.302
680.28	19.162		680.28	17.031		680.28	17.875		680.28	19.968		680.28	19.613		680.28	24.415		680.28	23.272		680.28	23.415		680.28	25.289
680.47	19.141		680.47	17.01		680.47	17.869		680.47	19.954		680.47	19.605		680.47	24.399		680.47	23.254		680.47	23.392		680.47	25.27
680.67	19.123		680.67	16.993		680.67	17.873		680.67	19.932		680.67	19.61		680.67	24.388		680.67	23.242		680.67	23.384		680.67	25.253
680.87	19.088		680.87	16.979		680.87	17.869		680.87	19.921		680.87	19.599		680.87	24.375		680.87	23.24		680.87	23.372		680.87	25.259
681.07	19.068		681.07	16.971		681.07	17.873		681.07	19.906		681.07	19.575		681.07	24.347		681.07	23.224		681.07	23.361		681.07	25.249
681.26	19.058		681.26	16.943		681.26	17.882		681.26	19.885		681.26	19.549		681.26	24.321		681.26	23.229		681.26	23.358		681.26	25.237
681.46	19.023		681.46	16.945		681.46	17.89		681.46	19.888		681.46	19.558		681.46	24.33		681.46	23.25		681.46	23.366		681.46	25.244
681.66	19.011		681.66	16.954		681.66	17.893		681.66	19.896		681.66	19.546		681.66	24.313		681.66	23.248		681.66	23.346		681.66	25.239
681.85	19.021		681.85	16.962		681.85	17.905		681.85	19.911		681.85	19.547		681.85	24.339		681.85	23.26		681.85	23.351		681.85	25.245
682.05	19.025		682.05	16.968		682.05	17.908		682.05	19.935		682.05	19.571		682.05	24.357		682.05	23.266		682.05	23.362		682.05	25.256
682.25	19.01		682.25	16.984		682.25	17.908		682.25	19.951		682.25	19.595		682.25	24.377		682.25	23.267		682.25	23.367		682.25	25.245
682.44	19.013		682.44	17		682.44	17.932		682.44	19.965		682.44	19.626		682.44	24.4		682.44	23.28		682.44	23.381		682.44	25.242
682.64	19.02		682.64	17.008		682.64	17.916		682.64	19.981		682.64	19.623		682.64	24.411		682.64	23.273		682.64	23.382		682.64	25.222
682.84	19.009		682.84	17.012		682.84	17.914		682.84	19.97		682.84	19.628		682.84	24.422		682.84	23.258		682.84	23.389		682.84	25.208
683.03	18.988		683.03	17.017		683.03	17.892		683.03	19.963		683.03	19.623		683.03	24.426		683.03	23.251		683.03	23.371		683.03	25.196
683.23	19.009		683.23	17.019		683.23	17.865		683.23	19.947		683.23	19.587		683.23	24.415		683.23	23.233		683.23	23.352		683.23	25.179
683.43	19.011		683.43	17.024		683.43	17.854		683.43	19.924		683.43	19.565		683.43	24.395		683.43	23.221		683.43	23.332		683.43	25.157
683.63	19.004		683.63	17.017		683.63	17.842		683.63	19.913		683.63	19.544		683.63	24.387		683.63	23.217		683.63	23.315		683.63	25.151
683.82	19.047		683.82	17.013		683.82	17.838		683.82	19.906		683.82	19.543		683.82	24.368		683.82	23.214		683.82	23.291		683.82	25.148
684.02	19.081		684.02	16.996		684.02	17.847		684.02	19.889		684.02	19.519		684.02	24.336		684.02	23.217		684.02	23.272		684.02	25.14
684.22	19.1		684.22	16.978		684.22	17.862		684.22	19.879		684.22	19.52		684.22	24.343		684.22	23.239		684.22	23.3		684.22	25.157
684.41	19.14		684.41	16.996		684.41	17.888		684.41	19.899		684.41	19.531		684.41	24.339		684.41	23.263		684.41	23.313		684.41	25.186
684.61	19.167		684.61	17.014		684.61	17.906		684.61	19.912		684.61	19.548		684.61	24.353		684.61	23.282		684.61	23.317		684.61	25.198
684.81	19.191		684.81	17.037		684.81	17.924		684.81	19.944		684.81	19.563		684.81	24.367		684.81	23.315		684.81	23.342		684.81	25.241
685	19.208		685	17.059		685	17.932		685	19.984		685	19.586		685	24.39		685	23.336		685	23.362		685	25.272
685.2	19.229		685.2	17.084		685.2	17.953		685.2	19.998		685.2	19.626		685.2	24.42		685.2	23.349		685.2	23.38		685.2	25.284
685.4	19.231		685.4	17.098		685.4	17.956		685.4	20.026		685.4	19.628		685.4	24.431		685.4	23.35		685.4	23.377		685.4	25.292
685.59	19.229		685.59	17.131		685.59	17.964		685.59	20.035		685.59	19.651		685.59	24.45		685.59	23.353		685.59	23.382		685.59	25.294
685.79	19.254		685.79	17.136		685.79	17.965		685.79	20.037		685.79	19.667		685.79	24.462		685.79	23.356		685.79	23.365		685.79	25.274
685.99	19.247		685.99	17.114		685.99	17.949		685.99	20.002		685.99	19.639		685.99	24.447		685.99	23.339		685.99	23.36		685.99	25.245
686.18	19.233		686.18	17.097		686.18	17.935		686.18	19.949		686.18	19.623		686.18	24.425		686.18	23.323		686.18	23.348		686.18	25.237
686.38	19.212		686.38	17.073		686.38	17.928		686.38	19.912		686.38	19.588		686.38	24.398		686.38	23.314		686.38	23.345		686.38	25.222
686.58	19.224		686.58	17.04		686.58	17.927		686.58	19.886		686.58	19.565		686.58	24.383		686.58	23.309		686.58	23.35		686.58	25.242
686.77	19.26		686.77	17.028		686.77	17.934		686.77	19.879		686.77	19.55		686.77	24.352		686.77	23.312		686.77	23.354		686.77	25.263
686.97	19.243		686.97	16.994		686.97	17.942		686.97	19.876		686.97	19.541		686.97	24.346		686.97	23.32		686.97	23.367		686.97	25.291
687.17	19.26		687.17	16.999		687.17	17.973		687.17	19.888		687.17	19.55		687.17	24.348		687.17	23.338		687.17	23.396		687.17	25.317
687.36	19.295		687.36	16.994		687.36	17.996		687.36	19.911		687.36	19.569		687.36	24.364		687.36	23.34		687.36	23.408		687.36	25.334
687.56	19.345		687.56	17.016		687.56	18.017		687.56	19.956		687.56	19.608		687.56	24.386		687.56	23.372		687.56	23.444		687.56	25.371
687.76	19.371		687.76	17.047		687.76	18.042		687.76	20.014		687.76	19.638		687.76	24.421		687.76	23.393		687.76	23.484		687.76	25.412
687.95	19.404		687.95	17.084		687.95	18.047		687.95	20.031		687.95	19.686		687.95	24.455		687.95	23.414		687.95	23.495		687.95	25.433
688.15	19.406		688.15	17.084		688.15	18.051		688.15	20.05		688.15	19.7		688.15	24.482		688.15	23.411		688.15	23.496		688.15	25.424
688.35	19.37		688.35	17.096		688.35	18.042		688.35	20.045		688.35	19.701		688.35	24.488		688.35	23.395		688.35	23.496		688.35	25.409
688.54	19.354		688.54	17.105		688.54	18.014		688.54	20.043		688.54	19.701		688.54	24.498		688.54	23.379		688.54	23.477		688.54	25.398
688.74	19.351		688.74	17.098		688.74	18.007		688.74	20.044		688.74	19.688		688.74	24.494		688.74	23.368		688.74	23.467		688.74	25.379
688.93	19.334		688.93	17.077		688.93	17.979		688.93	20.002		688.93	19.658		688.93	24.484		688.93	23.338		688.93	23.434		688.93	25.36
689.13	19.318		689.13	17.065		689.13	17.963		689.13	19.968		689.13	19.626		689.13	24.446		689.13	23.306		689.13	23.402		689.13	25.326
689.33	19.305		689.33	17.037		689.33	17.948		689.33	19.929		689.33	19.589		689.33	24.424		689.33	23.295		689.33	23.38		689.33	25.283
689.52	19.322		689.52	17.035		689.52	17.948		689.52	19.91		689.52	19.567		689.52	24.394		689.52	23.278		689.52	23.369		689.52	25.27
689.72	19.33		689.72	17.007		689.72	17.947		689.72	19.909		689.72	19.546		689.72	24.366		689.72	23.29		689.72	23.37		689.72	25.28
689.92	19.366		689.92	17.013		689.92	17.95		689.92	19.919		689.92	19.555		689.92	24.372		689.92	23.313		689.92	23.385		689.92	25.298
690.11	19.374		690.11	17		690.11	17.976		690.11	19.928		690.11	19.545		690.11	24.374		690.11	23.323		690.11	23.395		690.11	25.302
690.31	19.4		690.31	17.003		690.31	17.982		690.31	19.942		690.31	19.57		690.31	24.375		690.31	23.326		690.31	23.393		690.31	25.32
690.51	19.412		690.51	17.019		690.51	17.994		690.51	19.994		690.51	19.601		690.51	24.402		690.51	23.337		690.51	23.431		690.51	25.347
690.7	19.446		690.7	17.053		690.7	17.997		690.7	20.038		690.7	19.643		690.7	24.443		690.7	23.359		690.7	23.462		690.7	25.368
690.9	19.453		690.9	17.084		690.9	18.008		690.9	20.064		690.9	19.685		690.9	24.484		690.9	23.377		690.9	23.478		690.9	25.391
691.09	19.472		691.09	17.105		691.09	18.009		691.09	20.076		691.09	19.718		691.09	24.504		691.09	23.365		691.09	23.478		691.09	25.376
691.29	19.481		691.29	17.117		691.29	17.983		691.29	20.067		691.29	19.724		691.29	24.521		691.29	23.351		691.29	23.459		691.29	25.358
691.49	19.488		691.49	17.13		691.49	17.971		691.49	20.05		691.49	19.714		691.49	24.514		691.49	23.328		691.49	23.454		691.49	25.332
691.68	19.464		691.68	17.128		691.68	17.947		691.68	20.016		691.68	19.69		691.68	24.502		691.68	23.322		691.68	23.435		691.68	25.311
691.88	19.459		691.88	17.126		691.88	17.923		691.88	19.987		691.88	19.663		691.88	24.483		691.88	23.3		691.88	23.415		691.88	25.305
692.08	19.465		692.08	17.091		692.08	17.902		692.08	19.936		692.08	19.63		692.08	24.442		692.08	23.289		692.08	23.412		692.08	25.282
692.27	19.488		692.27	17.077		692.27	17.898		692.27	19.894		692.27	19.592		692.27	24.42		692.27	23.279		692.27	23.392		692.27	25.278
692.47	19.464		692.47	17.048		692.47	17.911		692.47	19.87		692.47	19.562		692.47	24.382		692.47	23.298		692.47	23.396		692.47	25.303
692.66	19.484		692.66	17.051		692.66	17.915		692.66	19.87		692.66	19.564		692.66	24.37		692.66	23.317		692.66	23.385		692.66	25.333
692.86	19.483		692.86	17.056		692.86	17.94		692.86	19.891		692.86	19.571		692.86	24.388		692.86	23.353		692.86	23.404		692.86	25.36
693.06	19.508		693.06	17.057		693.06	17.978		693.06	19.917		693.06	19.594		693.06	24.405		693.06	23.378		693.06	23.435		693.06	25.393
693.25	19.525		693.25	17.084		693.25	18.028		693.25	19.969		693.25	19.638		693.25	24.446		693.25	23.408		693.25	23.474		693.25	25.436
693.45	19.534		693.45	17.105		693.45	18.055		693.45	20.027		693.45	19.676		693.45	24.488		693.45	23.438		693.45	23.505		693.45	25.466
693.65	19.537		693.65	17.131		693.65	18.075		693.65	20.081		693.65	19.721		693.65	24.55		693.65	23.471		693.65	23.548		693.65	25.51
693.84	19.537		693.84	17.151		693.84	18.074		693.84	20.116		693.84	19.764		693.84	24.589		693.84	23.478		693.84	23.566		693.84	25.519
694.04	19.543		694.04	17.171		694.04	18.065		694.04	20.135		694.04	19.792		694.04	24.626		694.04	23.474		694.04	23.579		694.04	25.533
694.23	19.52		694.23	17.167		694.23	18.052		694.23	20.127		694.23	19.796		694.23	24.639		694.23	23.455		694.23	23.565		694.23	25.506
694.43	19.493		694.43	17.153		694.43	18.043		694.43	20.101		694.43	19.781		694.43	24.629		694.43	23.439		694.43	23.549		694.43	25.48
694.63	19.429		694.63	17.142		694.63	18.023		694.63	20.065		694.63	19.749		694.63	24.608		694.63	23.418		694.63	23.494		694.63	25.454
694.82	19.429		694.82	17.115		694.82	17.998		694.82	20.01		694.82	19.716		694.82	24.559		694.82	23.384		694.82	23.466		694.82	25.414
695.02	19.455		695.02	17.075		695.02	17.981		695.02	19.967		695.02	19.675		695.02	24.509		695.02	23.356		695.02	23.428		695.02	25.38
695.21	19.46		695.21	17.038		695.21	17.975		695.21	19.925		695.21	19.638		695.21	24.478		695.21	23.336		695.21	23.419		695.21	25.366
695.41	19.489		695.41	17.015		695.41	17.982		695.41	19.9		695.41	19.62		695.41	24.441		695.41	23.34		695.41	23.405		695.41	25.348
695.61	19.495		695.61	17.021		695.61	17.99		695.61	19.909		695.61	19.608		695.61	24.426		695.61	23.346		695.61	23.399		695.61	25.347
695.8	19.543		695.8	17.02		695.8	17.99		695.8	19.929		695.8	19.61		695.8	24.412		695.8	23.363		695.8	23.404		695.8	25.365
696	19.557		696	17.034		696	18.009		696	19.958		696	19.628		696	24.426		696	23.383		696	23.43		696	25.409
696.19	19.557		696.19	17.064		696.19	18.046		696.19	20.016		696.19	19.678		696.19	24.461		696.19	23.42		696.19	23.456		696.19	25.443
696.39	19.565		696.39	17.111		696.39	18.088		696.39	20.068		696.39	19.727		696.39	24.523		696.39	23.457		696.39	23.498		696.39	25.466
696.59	19.53		696.59	17.143		696.59	18.111		696.59	20.114		696.59	19.779		696.59	24.579		696.59	23.483		696.59	23.519		696.59	25.468
696.78	19.535		696.78	17.187		696.78	18.125		696.78	20.155		696.78	19.808		696.78	24.64		696.78	23.489		696.78	23.552		696.78	25.489
696.98	19.489		696.98	17.213		696.98	18.104		696.98	20.169		696.98	19.832		696.98	24.675		696.98	23.483		696.98	23.538		696.98	25.48
697.17	19.5		697.17	17.224		697.17	18.07		697.17	20.152		697.17	19.831		697.17	24.686		697.17	23.451		697.17	23.547		697.17	25.46
697.37	19.456		697.37	17.213		697.37	18.04		697.37	20.127		697.37	19.808		697.37	24.674		697.37	23.434		697.37	23.522		697.37	25.425
697.56	19.422		697.56	17.218		697.56	18.016		697.56	20.086		697.56	19.78		697.56	24.651		697.56	23.403		697.56	23.495		697.56	25.391
697.76	19.396		697.76	17.188		697.76	17.986		697.76	20.032		697.76	19.728		697.76	24.606		697.76	23.376		697.76	23.474		697.76	25.361
697.96	19.37		697.96	17.146		697.96	17.962		697.96	19.976		697.96	19.664		697.96	24.559		697.96	23.365		697.96	23.47		697.96	25.355
698.15	19.389		698.15	17.098		698.15	17.955		698.15	19.939		698.15	19.62		698.15	24.522		698.15	23.373		698.15	23.454		698.15	25.344
698.35	19.367		698.35	17.078		698.35	17.975		698.35	19.91		698.35	19.592		698.35	24.486		698.35	23.38		698.35	23.452		698.35	25.354
698.54	19.403		698.54	17.072		698.54	17.983		698.54	19.909		698.54	19.591		698.54	24.468		698.54	23.388		698.54	23.473		698.54	25.37
698.74	19.429		698.74	17.067		698.74	18.009		698.74	19.925		698.74	19.592		698.74	24.459		698.74	23.406		698.74	23.488		698.74	25.388
698.93	19.431		698.93	17.079		698.93	18.039		698.93	19.974		698.93	19.619		698.93	24.473		698.93	23.417		698.93	23.51		698.93	25.425
699.13	19.425		699.13	17.106		699.13	18.058		699.13	20.021		699.13	19.668		699.13	24.516		699.13	23.438		699.13	23.534		699.13	25.465
699.33	19.428		699.33	17.133		699.33	18.067		699.33	20.072		699.33	19.73		699.33	24.544		699.33	23.457		699.33	23.554		699.33	25.476
699.52	19.441		699.52	17.168		699.52	18.082		699.52	20.117		699.52	19.767		699.52	24.58		699.52	23.469		699.52	23.579		699.52	25.48
699.72	19.413		699.72	17.197		699.72	18.097		699.72	20.151		699.72	19.803		699.72	24.635		699.72	23.484		699.72	23.579		699.72	25.484
699.91	19.38		699.91	17.2		699.91	18.082		699.91	20.163		699.91	19.821		699.91	24.677		699.91	23.476		699.91	23.578		699.91	25.47
700.11	19.355		700.11	17.189		700.11	18.068		700.11	20.152		700.11	19.818		700.11	24.685		700.11	23.46		700.11	23.571		700.11	25.439
700.3	19.361		700.3	17.189		700.3	18.043		700.3	20.135		700.3	19.805		700.3	24.663		700.3	23.432		700.3	23.552		700.3	25.411
700.5	19.372		700.5	17.161		700.5	18.027		700.5	20.107		700.5	19.777		700.5	24.621		700.5	23.414		700.5	23.508		700.5	25.38
700.7	19.35		700.7	17.145		700.7	18.014		700.7	20.061		700.7	19.737		700.7	24.577		700.7	23.376		700.7	23.479		700.7	25.362
700.89	19.353		700.89	17.102		700.89	17.998		700.89	20.001		700.89	19.686		700.89	24.529		700.89	23.358		700.89	23.454		700.89	25.341
701.09	19.347		701.09	17.07		701.09	18.02		701.09	19.97		701.09	19.65		701.09	24.496		701.09	23.355		701.09	23.434		701.09	25.328
701.28	19.38		701.28	17.056		701.28	18.026		701.28	19.959		701.28	19.624		701.28	24.472		701.28	23.366		701.28	23.43		701.28	25.357
701.48	19.424		701.48	17.044		701.48	18.057		701.48	19.962		701.48	19.619		701.48	24.463		701.48	23.39		701.48	23.446		701.48	25.38
701.67	19.492		701.67	17.065		701.67	18.114		701.67	20.006		701.67	19.64		701.67	24.477		701.67	23.448		701.67	23.49		701.67	25.428
701.87	19.525		701.87	17.08		701.87	18.154		701.87	20.062		701.87	19.68		701.87	24.527		701.87	23.495		701.87	23.517		701.87	25.485
702.06	19.551		702.06	17.118		702.06	18.199		702.06	20.118		702.06	19.745		702.06	24.585		702.06	23.54		702.06	23.566		702.06	25.552
702.26	19.562		702.26	17.162		702.26	18.233		702.26	20.179		702.26	19.811		702.26	24.621		702.26	23.566		702.26	23.608		702.26	25.58
702.46	19.565		702.46	17.209		702.46	18.254		702.46	20.24		702.46	19.875		702.46	24.681		702.46	23.596		702.46	23.63		702.46	25.624
702.65	19.545		702.65	17.237		702.65	18.256		702.65	20.272		702.65	19.9		702.65	24.725		702.65	23.591		702.65	23.627		702.65	25.627
702.85	19.507		702.85	17.266		702.85	18.253		702.85	20.279		702.85	19.917		702.85	24.77		702.85	23.595		702.85	23.616		702.85	25.616
703.04	19.469		703.04	17.29		703.04	18.223		703.04	20.258		703.04	19.906		703.04	24.776		703.04	23.552		703.04	23.6		703.04	25.582
703.24	19.442		703.24	17.271		703.24	18.192		703.24	20.214		703.24	19.882		703.24	24.765		703.24	23.536		703.24	23.57		703.24	25.556
703.43	19.44		703.43	17.257		703.43	18.158		703.43	20.183		703.43	19.851		703.43	24.748		703.43	23.503		703.43	23.537		703.43	25.524
703.63	19.43		703.63	17.221		703.63	18.131		703.63	20.122		703.63	19.806		703.63	24.7		703.63	23.477		703.63	23.499		703.63	25.485
703.82	19.418		703.82	17.184		703.82	18.111		703.82	20.058		703.82	19.761		703.82	24.64		703.82	23.452		703.82	23.461		703.82	25.445
704.02	19.411		704.02	17.152		704.02	18.087		704.02	19.997		704.02	19.719		704.02	24.585		704.02	23.443		704.02	23.425		704.02	25.448
704.21	19.413		704.21	17.113		704.21	18.063		704.21	19.962		704.21	19.676		704.21	24.535		704.21	23.44		704.21	23.395		704.21	25.429
704.41	19.393		704.41	17.106		704.41	18.09		704.41	19.965		704.41	19.657		704.41	24.511		704.41	23.461		704.41	23.403		704.41	25.448
704.6	19.446		704.6	17.119		704.6	18.124		704.6	19.99		704.6	19.666		704.6	24.522		704.6	23.49		704.6	23.436		704.6	25.492
704.8	19.495		704.8	17.132		704.8	18.172		704.8	20.047		704.8	19.688		704.8	24.579		704.8	23.552		704.8	23.472		704.8	25.544
704.99	19.516		704.99	17.179		704.99	18.22		704.99	20.106		704.99	19.735		704.99	24.621		704.99	23.582		704.99	23.515		704.99	25.583
705.19	19.506		705.19	17.236		705.19	18.25		705.19	20.18		705.19	19.795		705.19	24.692		705.19	23.62		705.19	23.567		705.19	25.634
705.38	19.5		705.38	17.278		705.38	18.275		705.38	20.249		705.38	19.872		705.38	24.757		705.38	23.659		705.38	23.614		705.38	25.676
705.58	19.481		705.58	17.314		705.58	18.282		705.58	20.294		705.58	19.929		705.58	24.827		705.58	23.678		705.58	23.641		705.58	25.693
705.78	19.443		705.78	17.349		705.78	18.275		705.78	20.329		705.78	19.963		705.78	24.866		705.78	23.664		705.78	23.654		705.78	25.681
705.97	19.405		705.97	17.37		705.97	18.257		705.97	20.33		705.97	19.971		705.97	24.877		705.97	23.664		705.97	23.65		705.97	25.666
706.17	19.38		706.17	17.363		706.17	18.208		706.17	20.307		706.17	19.944		706.17	24.864		706.17	23.634		706.17	23.631		706.17	25.65
706.36	19.365		706.36	17.339		706.36	18.16		706.36	20.264		706.36	19.906		706.36	24.844		706.36	23.606		706.36	23.608		706.36	25.61
706.56	19.344		706.56	17.3		706.56	18.138		706.56	20.225		706.56	19.846		706.56	24.799		706.56	23.577		706.56	23.578		706.56	25.56
706.75	19.356		706.75	17.252		706.75	18.107		706.75	20.172		706.75	19.787		706.75	24.729		706.75	23.527		706.75	23.544		706.75	25.541
706.95	19.401		706.95	17.208		706.95	18.101		706.95	20.122		706.95	19.749		706.95	24.656		706.95	23.511		706.95	23.522		706.95	25.523
707.14	19.416		707.14	17.157		707.14	18.095		707.14	20.093		707.14	19.708		707.14	24.592		707.14	23.502		707.14	23.475		707.14	25.521
707.34	19.444		707.34	17.136		707.34	18.095		707.34	20.08		707.34	19.694		707.34	24.554		707.34	23.499		707.34	23.472		707.34	25.553
707.53	19.483		707.53	17.119		707.53	18.119		707.53	20.111		707.53	19.711		707.53	24.551		707.53	23.534		707.53	23.49		707.53	25.585
707.73	19.537		707.73	17.126		707.73	18.154		707.73	20.153		707.73	19.747		707.73	24.568		707.73	23.573		707.73	23.533		707.73	25.622
707.92	19.572		707.92	17.145		707.92	18.181		707.92	20.201		707.92	19.786		707.92	24.592		707.92	23.586		707.92	23.563		707.92	25.659
708.12	19.581		708.12	17.182		708.12	18.22		708.12	20.262		708.12	19.857		708.12	24.645		708.12	23.619		708.12	23.604		708.12	25.708
708.31	19.571		708.31	17.226		708.31	18.242		708.31	20.307		708.31	19.914		708.31	24.703		708.31	23.656		708.31	23.633		708.31	25.736
708.51	19.569		708.51	17.259		708.51	18.233		708.51	20.349		708.51	19.962		708.51	24.747		708.51	23.656		708.51	23.652		708.51	25.735
708.7	19.571		708.7	17.294		708.7	18.232		708.7	20.375		708.7	19.998		708.7	24.796		708.7	23.657		708.7	23.65		708.7	25.72
708.9	19.547		708.9	17.301		708.9	18.221		708.9	20.38		708.9	19.997		708.9	24.797		708.9	23.626		708.9	23.635		708.9	25.691
709.09	19.562		709.09	17.303		709.09	18.184		709.09	20.347		709.09	19.996		709.09	24.781		709.09	23.597		709.09	23.617		709.09	25.643
709.29	19.548		709.29	17.295		709.29	18.163		709.29	20.293		709.29	19.972		709.29	24.769		709.29	23.566		709.29	23.596		709.29	25.597
709.48	19.551		709.48	17.268		709.48	18.119		709.48	20.234		709.48	19.911		709.48	24.724		709.48	23.521		709.48	23.551		709.48	25.56
709.68	19.555		709.68	17.247		709.68	18.101		709.68	20.166		709.68	19.858		709.68	24.666		709.68	23.485		709.68	23.532		709.68	25.527
709.87	19.569		709.87	17.215		709.87	18.088		709.87	20.112		709.87	19.804		709.87	24.608		709.87	23.447		709.87	23.493		709.87	25.486
710.07	19.594		710.07	17.187		710.07	18.07		710.07	20.046		710.07	19.747		710.07	24.553		710.07	23.428		710.07	23.464		710.07	25.47
710.26	19.638		710.26	17.164		710.26	18.074		710.26	20.006		710.26	19.725		710.26	24.516		710.26	23.437		710.26	23.449		710.26	25.478
710.46	19.687		710.46	17.161		710.46	18.106		710.46	20.011		710.46	19.723		710.46	24.52		710.46	23.474		710.46	23.465		710.46	25.506
710.65	19.744		710.65	17.183		710.65	18.153		710.65	20.064		710.65	19.751		710.65	24.537		710.65	23.531		710.65	23.498		710.65	25.556
710.85	19.803		710.85	17.209		710.85	18.185		710.85	20.121		710.85	19.805		710.85	24.587		710.85	23.583		710.85	23.547		710.85	25.622
711.04	19.788		711.04	17.229		711.04	18.249		711.04	20.192		711.04	19.868		711.04	24.659		711.04	23.624		711.04	23.601		711.04	25.69
711.23	19.748		711.23	17.292		711.23	18.293		711.23	20.276		711.23	19.949		711.23	24.736		711.23	23.687		711.23	23.66		711.23	25.748
711.43	19.752		711.43	17.35		711.43	18.322		711.43	20.326		711.43	20.017		711.43	24.82		711.43	23.719		711.43	23.702		711.43	25.789
711.62	19.714		711.62	17.402		711.62	18.323		711.62	20.37		711.62	20.04		711.62	24.885		711.62	23.731		711.62	23.725		711.62	25.817
711.82	19.687		711.82	17.422		711.82	18.316		711.82	20.4		711.82	20.06		711.82	24.911		711.82	23.74		711.82	23.735		711.82	25.811
712.01	19.686		712.01	17.423		712.01	18.29		712.01	20.384		712.01	20.049		712.01	24.92		712.01	23.71		712.01	23.729		712.01	25.78
712.21	19.668		712.21	17.398		712.21	18.247		712.21	20.347		712.21	20.017		712.21	24.917		712.21	23.69		712.21	23.713		712.21	25.717
712.4	19.661		712.4	17.374		712.4	18.196		712.4	20.292		712.4	19.958		712.4	24.869		712.4	23.655		712.4	23.67		712.4	25.652
712.6	19.651		712.6	17.337		712.6	18.172		712.6	20.239		712.6	19.901		712.6	24.813		712.6	23.617		712.6	23.642		712.6	25.617
712.79	19.663		712.79	17.297		712.79	18.162		712.79	20.192		712.79	19.84		712.79	24.763		712.79	23.596		712.79	23.602		712.79	25.599
712.99	19.683		712.99	17.242		712.99	18.153		712.99	20.149		712.99	19.777		712.99	24.689		712.99	23.563		712.99	23.568		712.99	25.567
713.18	19.7		713.18	17.209		713.18	18.156		713.18	20.112		713.18	19.723		713.18	24.634		713.18	23.542		713.18	23.552		713.18	25.564
713.38	19.748		713.38	17.176		713.38	18.174		713.38	20.104		713.38	19.694		713.38	24.594		713.38	23.532		713.38	23.552		713.38	25.571
713.57	19.814		713.57	17.185		713.57	18.207		713.57	20.124		713.57	19.706		713.57	24.581		713.57	23.55		713.57	23.562		713.57	25.61
713.77	19.875		713.77	17.198		713.77	18.239		713.77	20.143		713.77	19.725		713.77	24.603		713.77	23.572		713.77	23.582		713.77	25.648
713.96	19.91		713.96	17.239		713.96	18.276		713.96	20.212		713.96	19.781		713.96	24.663		713.96	23.628		713.96	23.632		713.96	25.713
714.15	19.95		714.15	17.273		714.15	18.313		714.15	20.291		714.15	19.863		714.15	24.735		714.15	23.666		714.15	23.671		714.15	25.755
714.35	19.954		714.35	17.325		714.35	18.336		714.35	20.352		714.35	19.933		714.35	24.803		714.35	23.701		714.35	23.701		714.35	25.802
714.54	19.947		714.54	17.384		714.54	18.341		714.54	20.407		714.54	19.993		714.54	24.883		714.54	23.733		714.54	23.729		714.54	25.832
714.74	19.916		714.74	17.411		714.74	18.329		714.74	20.443		714.74	20.021		714.74	24.912		714.74	23.718		714.74	23.72		714.74	25.827
714.93	19.881		714.93	17.425		714.93	18.313		714.93	20.442		714.93	20.053		714.93	24.941		714.93	23.714		714.93	23.729		714.93	25.824
715.13	19.875		715.13	17.422		715.13	18.28		715.13	20.418		715.13	20.039		715.13	24.943		715.13	23.684		715.13	23.711		715.13	25.788
715.32	19.846		715.32	17.405		715.32	18.224		715.32	20.37		715.32	19.997		715.32	24.904		715.32	23.631		715.32	23.677		715.32	25.72
715.52	19.816		715.52	17.379		715.52	18.177		715.52	20.291		715.52	19.934		715.52	24.853		715.52	23.58		715.52	23.621		715.52	25.664
715.71	19.819		715.71	17.327		715.71	18.136		715.71	20.225		715.71	19.868		715.71	24.796		715.71	23.551		715.71	23.575		715.71	25.623
715.91	19.825		715.91	17.281		715.91	18.131		715.91	20.16		715.91	19.808		715.91	24.73		715.91	23.541		715.91	23.52		715.91	25.587
716.1	19.829		716.1	17.246		716.1	18.11		716.1	20.107		716.1	19.756		716.1	24.673		716.1	23.551		716.1	23.502		716.1	25.568
716.29	19.836		716.29	17.206		716.29	18.119		716.29	20.092		716.29	19.727		716.29	24.627		716.29	23.544		716.29	23.486		716.29	25.578
716.49	19.858		716.49	17.175		716.49	18.148		716.49	20.081		716.49	19.707		716.49	24.6		716.49	23.558		716.49	23.48		716.49	25.582
716.68	19.844		716.68	17.173		716.68	18.191		716.68	20.102		716.68	19.722		716.68	24.596		716.68	23.595		716.68	23.513		716.68	25.617
716.88	19.863		716.88	17.199		716.88	18.247		716.88	20.159		716.88	19.76		716.88	24.642		716.88	23.64		716.88	23.551		716.88	25.677
717.07	19.815		717.07	17.238		717.07	18.294		717.07	20.21		717.07	19.837		717.07	24.69		717.07	23.693		717.07	23.603		717.07	25.73
717.27	19.799		717.27	17.304		717.27	18.33		717.27	20.294		717.27	19.916		717.27	24.779		717.27	23.749		717.27	23.676		717.27	25.789
717.46	19.755		717.46	17.362		717.46	18.36		717.46	20.371		717.46	19.987		717.46	24.859		717.46	23.787		717.46	23.729		717.46	25.843
717.65	19.705		717.65	17.408		717.65	18.367		717.65	20.434		717.65	20.046		717.65	24.912		717.65	23.824		717.65	23.756		717.65	25.854
717.85	19.696		717.85	17.44		717.85	18.369		717.85	20.459		717.85	20.097		717.85	24.964		717.85	23.841		717.85	23.776		717.85	25.858
718.04	19.63		718.04	17.45		718.04	18.342		718.04	20.467		718.04	20.104		718.04	24.98		718.04	23.849		718.04	23.78		718.04	25.832
718.24	19.588		718.24	17.447		718.24	18.314		718.24	20.436		718.24	20.087		718.24	24.979		718.24	23.815		718.24	23.759		718.24	25.793
718.43	19.569		718.43	17.441		718.43	18.268		718.43	20.388		718.43	20.048		718.43	24.948		718.43	23.761		718.43	23.736		718.43	25.755
718.63	19.607		718.63	17.399		718.63	18.223		718.63	20.336		718.63	19.977		718.63	24.906		718.63	23.702		718.63	23.681		718.63	25.684
718.82	19.653		718.82	17.359		718.82	18.179		718.82	20.257		718.82	19.906		718.82	24.827		718.82	23.655		718.82	23.633		718.82	25.619
719.01	19.676		719.01	17.317		719.01	18.157		719.01	20.203		719.01	19.849		719.01	24.747		719.01	23.624		719.01	23.589		719.01	25.58
719.21	19.707		719.21	17.276		719.21	18.161		719.21	20.144		719.21	19.793		719.21	24.686		719.21	23.6		719.21	23.555		719.21	25.571
719.4	19.735		719.4	17.25		719.4	18.156		719.4	20.103		719.4	19.769		719.4	24.641		719.4	23.58		719.4	23.555		719.4	25.563
719.6	19.751		719.6	17.231		719.6	18.184		719.6	20.111		719.6	19.755		719.6	24.631		719.6	23.587		719.6	23.559		719.6	25.585
719.79	19.764		719.79	17.219		719.79	18.227		719.79	20.136		719.79	19.782		719.79	24.62		719.79	23.619		719.79	23.568		719.79	25.632
719.98	19.808		719.98	17.228		719.98	18.269		719.98	20.174		719.98	19.826		719.98	24.669		719.98	23.664		719.98	23.603		719.98	25.689
720.18	19.792		720.18	17.265		720.18	18.304		720.18	20.224		720.18	19.884		720.18	24.735		720.18	23.701		720.18	23.658		720.18	25.763
720.37	19.724		720.37	17.326		720.37	18.351		720.37	20.308		720.37	19.965		720.37	24.809		720.37	23.755		720.37	23.712		720.37	25.835
720.57	19.755		720.57	17.386		720.57	18.377		720.57	20.37		720.57	20.071		720.57	24.901		720.57	23.78		720.57	23.766		720.57	25.885
720.76	19.711		720.76	17.426		720.76	18.376		720.76	20.411		720.76	20.137		720.76	24.969		720.76	23.788		720.76	23.786		720.76	25.888
720.96	19.674		720.96	17.458		720.96	18.362		720.96	20.444		720.96	20.172		720.96	25.014		720.96	23.794		720.96	23.805		720.96	25.887
721.15	19.605		721.15	17.481		721.15	18.344		721.15	20.433		721.15	20.188		721.15	25.026		721.15	23.784		721.15	23.807		721.15	25.871
721.34	19.565		721.34	17.483		721.34	18.312		721.34	20.418		721.34	20.17		721.34	25.015		721.34	23.76		721.34	23.796		721.34	25.828
721.54	19.516		721.54	17.457		721.54	18.259		721.54	20.374		721.54	20.139		721.54	24.985		721.54	23.711		721.54	23.766		721.54	25.794
721.73	19.528		721.73	17.423		721.73	18.206		721.73	20.309		721.73	20.066		721.73	24.931		721.73	23.671		721.73	23.714		721.73	25.731
721.93	19.529		721.93	17.375		721.93	18.182		721.93	20.241		721.93	19.987		721.93	24.858		721.93	23.647		721.93	23.657		721.93	25.671
722.12	19.568		722.12	17.329		722.12	18.162		722.12	20.186		722.12	19.926		722.12	24.788		722.12	23.617		722.12	23.611		722.12	25.631
722.31	19.603		722.31	17.308		722.31	18.17		722.31	20.132		722.31	19.874		722.31	24.74		722.31	23.604		722.31	23.585		722.31	25.611
722.51	19.606		722.51	17.286		722.51	18.177		722.51	20.104		722.51	19.846		722.51	24.677		722.51	23.585		722.51	23.572		722.51	25.607
722.7	19.621		722.7	17.273		722.7	18.22		722.7	20.112		722.7	19.844		722.7	24.66		722.7	23.606		722.7	23.572		722.7	25.608
722.89	19.679		722.89	17.265		722.89	18.258		722.89	20.123		722.89	19.828		722.89	24.664		722.89	23.627		722.89	23.579		722.89	25.642
723.09	19.669		723.09	17.284		723.09	18.306		723.09	20.17		723.09	19.844		723.09	24.694		723.09	23.674		723.09	23.618		723.09	25.695
723.28	19.675		723.28	17.326		723.28	18.353		723.28	20.229		723.28	19.897		723.28	24.746		723.28	23.727		723.28	23.667		723.28	25.757
723.48	19.677		723.48	17.373		723.48	18.401		723.48	20.292		723.48	19.975		723.48	24.816		723.48	23.773		723.48	23.716		723.48	25.807
723.67	19.633		723.67	17.412		723.67	18.429		723.67	20.343		723.67	20.047		723.67	24.891		723.67	23.812		723.67	23.747		723.67	25.845
723.86	19.621		723.86	17.454		723.86	18.434		723.86	20.388		723.86	20.102		723.86	24.96		723.86	23.827		723.86	23.771		723.86	25.887
724.06	19.61		724.06	17.487		724.06	18.428		724.06	20.406		724.06	20.127		724.06	24.996		724.06	23.843		724.06	23.795		724.06	25.882
724.25	19.583		724.25	17.502		724.25	18.405		724.25	20.415		724.25	20.167		724.25	25.021		724.25	23.83		724.25	23.803		724.25	25.873
724.45	19.577		724.45	17.497		724.45	18.364		724.45	20.394		724.45	20.152		724.45	25.019		724.45	23.811		724.45	23.78		724.45	25.856
724.64	19.599		724.64	17.478		724.64	18.323		724.64	20.352		724.64	20.113		724.64	24.982		724.64	23.778		724.64	23.734		724.64	25.808
724.83	19.622		724.83	17.439		724.83	18.284		724.83	20.295		724.83	20.044		724.83	24.931		724.83	23.733		724.83	23.692		724.83	25.758
725.03	19.684		725.03	17.386		725.03	18.261		725.03	20.226		725.03	19.963		725.03	24.857		725.03	23.697		725.03	23.635		725.03	25.705
725.22	19.744		725.22	17.337		725.22	18.237		725.22	20.169		725.22	19.888		725.22	24.779		725.22	23.652		725.22	23.575		725.22	25.671
725.41	19.75		725.41	17.293		725.41	18.221		725.41	20.126		725.41	19.841		725.41	24.716		725.41	23.624		725.41	23.542		725.41	25.634
725.61	19.779		725.61	17.266		725.61	18.224		725.61	20.101		725.61	19.802		725.61	24.679		725.61	23.622		725.61	23.513		725.61	25.646
725.8	19.797		725.8	17.252		725.8	18.25		725.8	20.099		725.8	19.779		725.8	24.665		725.8	23.63		725.8	23.516		725.8	25.663
726	19.809		726	17.256		726	18.269		726	20.12		726	19.781		726	24.692		726	23.659		726	23.533		726	25.7
726.19	19.836		726.19	17.275		726.19	18.31		726.19	20.157		726.19	19.807		726.19	24.722		726.19	23.694		726.19	23.567		726.19	25.757
726.38	19.797		726.38	17.313		726.38	18.367		726.38	20.229		726.38	19.864		726.38	24.791		726.38	23.758		726.38	23.631		726.38	25.824
726.58	19.817		726.58	17.372		726.58	18.414		726.58	20.312		726.58	19.933		726.58	24.878		726.58	23.799		726.58	23.685		726.58	25.875
726.77	19.787		726.77	17.437		726.77	18.443		726.77	20.387		726.77	20.007		726.77	24.976		726.77	23.851		726.77	23.743		726.77	25.942
726.96	19.722		726.96	17.501		726.96	18.473		726.96	20.463		726.96	20.086		726.96	25.059		726.96	23.855		726.96	23.792		726.96	25.962
727.16	19.655		727.16	17.546		727.16	18.477		727.16	20.498		727.16	20.138		727.16	25.121		727.16	23.88		727.16	23.829		727.16	25.969
727.35	19.606		727.35	17.563		727.35	18.445		727.35	20.509		727.35	20.177		727.35	25.15		727.35	23.876		727.35	23.832		727.35	25.948
727.54	19.55		727.54	17.576		727.54	18.401		727.54	20.506		727.54	20.162		727.54	25.159		727.54	23.854		727.54	23.814		727.54	25.925
727.74	19.523		727.74	17.568		727.74	18.372		727.74	20.467		727.74	20.145		727.74	25.139		727.74	23.827		727.74	23.809		727.74	25.894
727.93	19.543		727.93	17.541		727.93	18.319		727.93	20.42		727.93	20.096		727.93	25.082		727.93	23.792		727.93	23.779		727.93	25.86
728.12	19.572		728.12	17.495		728.12	18.274		728.12	20.355		728.12	20.035		728.12	25.016		728.12	23.739		728.12	23.728		728.12	25.791
728.32	19.632		728.32	17.451		728.32	18.249		728.32	20.303		728.32	19.97		728.32	24.934		728.32	23.704		728.32	23.675		728.32	25.762
728.51	19.666		728.51	17.402		728.51	18.236		728.51	20.267		728.51	19.908		728.51	24.857		728.51	23.678		728.51	23.633		728.51	25.729
728.7	19.693		728.7	17.375		728.7	18.244		728.7	20.246		728.7	19.869		728.7	24.808		728.7	23.662		728.7	23.611		728.7	25.735
728.9	19.732		728.9	17.333		728.9	18.251		728.9	20.221		728.9	19.843		728.9	24.762		728.9	23.655		728.9	23.585		728.9	25.734
729.09	19.731		729.09	17.309		729.09	18.287		729.09	20.226		729.09	19.838		729.09	24.748		729.09	23.679		729.09	23.582		729.09	25.766
729.29	19.736		729.29	17.308		729.29	18.325		729.29	20.251		729.29	19.838		729.29	24.746		729.29	23.72		729.29	23.592		729.29	25.785
729.48	19.743		729.48	17.319		729.48	18.356		729.48	20.286		729.48	19.88		729.48	24.782		729.48	23.779		729.48	23.621		729.48	25.846
729.67	19.75		729.67	17.35		729.67	18.394		729.67	20.352		729.67	19.932		729.67	24.85		729.67	23.815		729.67	23.673		729.67	25.896
729.87	19.718		729.87	17.393		729.87	18.43		729.87	20.42		729.87	19.993		729.87	24.926		729.87	23.847		729.87	23.738		729.87	25.962
730.06	19.703		730.06	17.444		730.06	18.46		730.06	20.472		730.06	20.066		730.06	25.003		730.06	23.898		730.06	23.785		730.06	26.001
730.25	19.691		730.25	17.487		730.25	18.453		730.25	20.516		730.25	20.118		730.25	25.072		730.25	23.911		730.25	23.805		730.25	26.013
730.45	19.671		730.45	17.501		730.45	18.446		730.45	20.528		730.45	20.149		730.45	25.105		730.45	23.912		730.45	23.8		730.45	26
730.64	19.658		730.64	17.517		730.64	18.436		730.64	20.543		730.64	20.167		730.64	25.105		730.64	23.911		730.64	23.802		730.64	25.996
730.83	19.64		730.83	17.51		730.83	18.412		730.83	20.521		730.83	20.174		730.83	25.1		730.83	23.901		730.83	23.789		730.83	25.943
731.03	19.659		731.03	17.491		731.03	18.396		731.03	20.475		731.03	20.156		731.03	25.072		731.03	23.874		731.03	23.761		731.03	25.902
731.22	19.719		731.22	17.46		731.22	18.369		731.22	20.429		731.22	20.115		731.22	25.017		731.22	23.846		731.22	23.717		731.22	25.862
731.41	19.74		731.41	17.444		731.41	18.347		731.41	20.376		731.41	20.07		731.41	24.964		731.41	23.814		731.41	23.683		731.41	25.819
731.6	19.768		731.6	17.414		731.6	18.332		731.6	20.327		731.6	20.022		731.6	24.922		731.6	23.789		731.6	23.639		731.6	25.805
731.8	19.792		731.8	17.387		731.8	18.337		731.8	20.288		731.8	19.986		731.8	24.868		731.8	23.763		731.8	23.62		731.8	25.803
731.99	19.822		731.99	17.362		731.99	18.347		731.99	20.261		731.99	19.928		731.99	24.823		731.99	23.744		731.99	23.596		731.99	25.804
732.18	19.856		732.18	17.358		732.18	18.369		732.18	20.262		732.18	19.932		732.18	24.797		732.18	23.758		732.18	23.589		732.18	25.85
732.38	19.889		732.38	17.355		732.38	18.403		732.38	20.273		732.38	19.939		732.38	24.804		732.38	23.776		732.38	23.577		732.38	25.88
732.57	19.873		732.57	17.378		732.57	18.443		732.57	20.32		732.57	19.98		732.57	24.833		732.57	23.814		732.57	23.617		732.57	25.908
732.76	19.878		732.76	17.406		732.76	18.484		732.76	20.373		732.76	20.025		732.76	24.892		732.76	23.872		732.76	23.662		732.76	25.96
732.96	19.853		732.96	17.461		732.96	18.521		732.96	20.441		732.96	20.09		732.96	24.959		732.96	23.927		732.96	23.72		732.96	26.034
733.15	19.805		733.15	17.5		733.15	18.546		733.15	20.497		733.15	20.143		733.15	25.044		733.15	23.976		733.15	23.777		733.15	26.082
733.34	19.761		733.34	17.54		733.34	18.545		733.34	20.546		733.34	20.191		733.34	25.105		733.34	23.997		733.34	23.811		733.34	26.111
733.54	19.701		733.54	17.571		733.54	18.522		733.54	20.585		733.54	20.209		733.54	25.151		733.54	23.994		733.54	23.836		733.54	26.112
733.73	19.661		733.73	17.578		733.73	18.489		733.73	20.582		733.73	20.213		733.73	25.169		733.73	23.977		733.73	23.855		733.73	26.066
733.92	19.664		733.92	17.566		733.92	18.47		733.92	20.577		733.92	20.215		733.92	25.179		733.92	23.954		733.92	23.849		733.92	26.043
734.12	19.655		734.12	17.559		734.12	18.438		734.12	20.556		734.12	20.197		734.12	25.156		734.12	23.923		734.12	23.847		734.12	26.007
734.31	19.687		734.31	17.544		734.31	18.397		734.31	20.537		734.31	20.162		734.31	25.125		734.31	23.883		734.31	23.811		734.31	25.964
734.5	19.711		734.5	17.523		734.5	18.38		734.5	20.496		734.5	20.139		734.5	25.077		734.5	23.867		734.5	23.775		734.5	25.921
734.69	19.725		734.69	17.481		734.69	18.355		734.69	20.458		734.69	20.078		734.69	25.027		734.69	23.838		734.69	23.739		734.69	25.864
734.89	19.753		734.89	17.461		734.89	18.35		734.89	20.427		734.89	20.02		734.89	24.975		734.89	23.83		734.89	23.721		734.89	25.844
735.08	19.811		735.08	17.424		735.08	18.354		735.08	20.395		735.08	19.972		735.08	24.937		735.08	23.804		735.08	23.693		735.08	25.852
735.27	19.82		735.27	17.404		735.27	18.367		735.27	20.379		735.27	19.945		735.27	24.901		735.27	23.788		735.27	23.669		735.27	25.863
735.47	19.815		735.47	17.387		735.47	18.409		735.47	20.367		735.47	19.932		735.47	24.901		735.47	23.801		735.47	23.67		735.47	25.877
735.66	19.858		735.66	17.395		735.66	18.421		735.66	20.385		735.66	19.945		735.66	24.903		735.66	23.814		735.66	23.68		735.66	25.904
735.85	19.852		735.85	17.43		735.85	18.466		735.85	20.409		735.85	19.968		735.85	24.948		735.85	23.85		735.85	23.723		735.85	25.969
736.05	19.84		736.05	17.45		736.05	18.51		736.05	20.441		736.05	20.018		736.05	24.998		736.05	23.903		736.05	23.752		736.05	26.016
736.24	19.798		736.24	17.496		736.24	18.543		736.24	20.493		736.24	20.085		736.24	25.082		736.24	23.95		736.24	23.79		736.24	26.097
736.43	19.785		736.43	17.546		736.43	18.552		736.43	20.541		736.43	20.135		736.43	25.139		736.43	24.001		736.43	23.818		736.43	26.138
736.62	19.74		736.62	17.58		736.62	18.563		736.62	20.579		736.62	20.172		736.62	25.192		736.62	24.019		736.62	23.85		736.62	26.15
736.82	19.711		736.82	17.592		736.82	18.55		736.82	20.589		736.82	20.2		736.82	25.226		736.82	24.024		736.82	23.861		736.82	26.144
737.01	19.701		737.01	17.586		737.01	18.515		737.01	20.581		737.01	20.199		737.01	25.235		737.01	24.008		737.01	23.875		737.01	26.13
737.2	19.718		737.2	17.569		737.2	18.487		737.2	20.554		737.2	20.19		737.2	25.198		737.2	23.966		737.2	23.864		737.2	26.11
737.39	19.747		737.39	17.556		737.39	18.46		737.39	20.52		737.39	20.18		737.39	25.169		737.39	23.94		737.39	23.827		737.39	26.078
737.59	19.772		737.59	17.529		737.59	18.422		737.59	20.477		737.59	20.151		737.59	25.13		737.59	23.907		737.59	23.795		737.59	26.021
737.78	19.833		737.78	17.511		737.78	18.398		737.78	20.434		737.78	20.117		737.78	25.087		737.78	23.872		737.78	23.773		737.78	25.978
737.97	19.896		737.97	17.482		737.97	18.367		737.97	20.404		737.97	20.069		737.97	25.039		737.97	23.831		737.97	23.749		737.97	25.939
738.17	19.873		738.17	17.454		738.17	18.405		738.17	20.364		738.17	20.035		738.17	25.007		738.17	23.811		738.17	23.721		738.17	25.913
738.36	19.911		738.36	17.415		738.36	18.406		738.36	20.348		738.36	19.987		738.36	24.974		738.36	23.789		738.36	23.704		738.36	25.908
738.55	19.946		738.55	17.414		738.55	18.431		738.55	20.361		738.55	19.972		738.55	24.961		738.55	23.796		738.55	23.699		738.55	25.937
738.74	19.977		738.74	17.408		738.74	18.468		738.74	20.365		738.74	19.952		738.74	24.961		738.74	23.821		738.74	23.707		738.74	25.94
738.94	19.974		738.94	17.409		738.94	18.498		738.94	20.373		738.94	19.953		738.94	24.977		738.94	23.827		738.94	23.717		738.94	25.957
739.13	19.996		739.13	17.421		739.13	18.522		739.13	20.403		739.13	19.988		739.13	25.014		739.13	23.862		739.13	23.748		739.13	26.003
739.32	19.961		739.32	17.454		739.32	18.553		739.32	20.435		739.32	20.036		739.32	25.046		739.32	23.908		739.32	23.771		739.32	26.065
739.51	19.968		739.51	17.494		739.51	18.59		739.51	20.496		739.51	20.079		739.51	25.11		739.51	23.948		739.51	23.796		739.51	26.112
739.71	19.922		739.71	17.542		739.71	18.606		739.71	20.539		739.71	20.125		739.71	25.194		739.71	23.993		739.71	23.839		739.71	26.14
739.9	19.902		739.9	17.575		739.9	18.605		739.9	20.573		739.9	20.157		739.9	25.241		739.9	24.003		739.9	23.864		739.9	26.132
740.09	19.878		740.09	17.606		740.09	18.602		740.09	20.594		740.09	20.18		740.09	25.26		740.09	24.008		740.09	23.879		740.09	26.133
740.28	19.841		740.28	17.593		740.28	18.592		740.28	20.594		740.28	20.187		740.28	25.271		740.28	24.008		740.28	23.865		740.28	26.119
740.48	19.802		740.48	17.599		740.48	18.569		740.48	20.594		740.48	20.195		740.48	25.254		740.48	23.992		740.48	23.837		740.48	26.102
740.67	19.83		740.67	17.584		740.67	18.528		740.67	20.589		740.67	20.162		740.67	25.23		740.67	23.959		740.67	23.805		740.67	26.074
740.86	19.849		740.86	17.567		740.86	18.51		740.86	20.561		740.86	20.157		740.86	25.191		740.86	23.948		740.86	23.774		740.86	26.027
741.05	19.862		741.05	17.536		741.05	18.478		741.05	20.499		741.05	20.116		741.05	25.14		741.05	23.911		741.05	23.747		741.05	25.977
741.25	19.852		741.25	17.51		741.25	18.468		741.25	20.49		741.25	20.1		741.25	25.093		741.25	23.886		741.25	23.717		741.25	25.958
741.44	19.852		741.44	17.479		741.44	18.47		741.44	20.465		741.44	20.087		741.44	25.049		741.44	23.879		741.44	23.711		741.44	25.943
741.63	19.864		741.63	17.458		741.63	18.477		741.63	20.442		741.63	20.054		741.63	25.008		741.63	23.874		741.63	23.672		741.63	25.928
741.82	19.902		741.82	17.441		741.82	18.499		741.82	20.45		741.82	20.032		741.82	25.013		741.82	23.871		741.82	23.677		741.82	25.912
742.02	19.875		742.02	17.445		742.02	18.518		742.02	20.458		742.02	20.058		742.02	25.018		742.02	23.896		742.02	23.709		742.02	25.931
742.21	19.876		742.21	17.456		742.21	18.557		742.21	20.456		742.21	20.061		742.21	25.031		742.21	23.935		742.21	23.718		742.21	25.948
742.4	19.812		742.4	17.469		742.4	18.576		742.4	20.475		742.4	20.093		742.4	25.066		742.4	23.984		742.4	23.744		742.4	26.003
742.59	19.774		742.59	17.49		742.59	18.602		742.59	20.504		742.59	20.124		742.59	25.124		742.59	24.012		742.59	23.775		742.59	26.054
742.79	19.726		742.79	17.529		742.79	18.614		742.79	20.537		742.79	20.162		742.79	25.169		742.79	24.044		742.79	23.818		742.79	26.092
742.98	19.734		742.98	17.554		742.98	18.634		742.98	20.556		742.98	20.179		742.98	25.222		742.98	24.069		742.98	23.86		742.98	26.121
743.17	19.697		743.17	17.579		743.17	18.623		743.17	20.571		743.17	20.229		743.17	25.253		743.17	24.112		743.17	23.899		743.17	26.131
743.36	19.661		743.36	17.592		743.36	18.607		743.36	20.592		743.36	20.234		743.36	25.286		743.36	24.116		743.36	23.905		743.36	26.137
743.56	19.638		743.56	17.601		743.56	18.606		743.56	20.613		743.56	20.263		743.56	25.297		743.56	24.107		743.56	23.919		743.56	26.131
743.75	19.666		743.75	17.59		743.75	18.564		743.75	20.588		743.75	20.241		743.75	25.254		743.75	24.08		743.75	23.899		743.75	26.109
743.94	19.677		743.94	17.587		743.94	18.55		743.94	20.58		743.94	20.229		743.94	25.227		743.94	24.043		743.94	23.871		743.94	26.093
744.13	19.706		744.13	17.576		744.13	18.533		744.13	20.562		744.13	20.23		744.13	25.198		744.13	24.016		744.13	23.856		744.13	26.073
744.33	19.736		744.33	17.56		744.33	18.528		744.33	20.535		744.33	20.21		744.33	25.163		744.33	23.992		744.33	23.843		744.33	26.046
744.52	19.761		744.52	17.54		744.52	18.518		744.52	20.516		744.52	20.163		744.52	25.114		744.52	23.939		744.52	23.79		744.52	26.019
744.71	19.765		744.71	17.512		744.71	18.494		744.71	20.502		744.71	20.144		744.71	25.075		744.71	23.886		744.71	23.76		744.71	26.003
744.9	19.812		744.9	17.482		744.9	18.513		744.9	20.494		744.9	20.121		744.9	25.04		744.9	23.854		744.9	23.738		744.9	25.987
745.09	19.802		745.09	17.463		745.09	18.516		745.09	20.493		745.09	20.095		745.09	25.007		745.09	23.848		745.09	23.716		745.09	25.989
745.29	19.84		745.29	17.456		745.29	18.534		745.29	20.497		745.29	20.077		745.29	25.004		745.29	23.856		745.29	23.722		745.29	26.006
745.48	19.832		745.48	17.456		745.48	18.55		745.48	20.496		745.48	20.097		745.48	25.016		745.48	23.868		745.48	23.724		745.48	26.032
745.67	19.826		745.67	17.478		745.67	18.577		745.67	20.512		745.67	20.113		745.67	25.037		745.67	23.875		745.67	23.753		745.67	26.063
745.86	19.847		745.86	17.494		745.86	18.596		745.86	20.517		745.86	20.138		745.86	25.057		745.86	23.875		745.86	23.782		745.86	26.092
746.05	19.851		746.05	17.508		746.05	18.6		746.05	20.535		746.05	20.159		746.05	25.096		746.05	23.905		746.05	23.791		746.05	26.12
746.25	19.822		746.25	17.542		746.25	18.622		746.25	20.556		746.25	20.183		746.25	25.157		746.25	23.942		746.25	23.836		746.25	26.146
746.44	19.811		746.44	17.553		746.44	18.6		746.44	20.574		746.44	20.191		746.44	25.19		746.44	23.966		746.44	23.864		746.44	26.16
746.63	19.783		746.63	17.557		746.63	18.589		746.63	20.592		746.63	20.17		746.63	25.201		746.63	23.958		746.63	23.865		746.63	26.151
746.82	19.774		746.82	17.566		746.82	18.554		746.82	20.588		746.82	20.169		746.82	25.203		746.82	23.959		746.82	23.864		746.82	26.16
747.01	19.786		747.01	17.552		747.01	18.524		747.01	20.57		747.01	20.179		747.01	25.205		747.01	23.97		747.01	23.879		747.01	26.144
747.21	19.807		747.21	17.543		747.21	18.499		747.21	20.56		747.21	20.151		747.21	25.17		747.21	23.951		747.21	23.864		747.21	26.128
747.4	19.824		747.4	17.522		747.4	18.468		747.4	20.548		747.4	20.133		747.4	25.139		747.4	23.944		747.4	23.851		747.4	26.082
747.59	19.887		747.59	17.499		747.59	18.456		747.59	20.518		747.59	20.123		747.59	25.101		747.59	23.921		747.59	23.831		747.59	26.042
747.78	19.904		747.78	17.487		747.78	18.45		747.78	20.517		747.78	20.117		747.78	25.074		747.78	23.923		747.78	23.795		747.78	26.02
747.97	19.927		747.97	17.484		747.97	18.456		747.97	20.522		747.97	20.116		747.97	25.057		747.97	23.921		747.97	23.784		747.97	26.007
748.17	19.978		748.17	17.477		748.17	18.47		748.17	20.51		748.17	20.102		748.17	25.045		748.17	23.897		748.17	23.742		748.17	26.002
748.36	19.971		748.36	17.479		748.36	18.491		748.36	20.526		748.36	20.101		748.36	25.051		748.36	23.924		748.36	23.737		748.36	26.01
748.55	19.977		748.55	17.493		748.55	18.5		748.55	20.54		748.55	20.103		748.55	25.07		748.55	23.923		748.55	23.736		748.55	26.034
748.74	19.969		748.74	17.5		748.74	18.525		748.74	20.557		748.74	20.122		748.74	25.09		748.74	23.938		748.74	23.726		748.74	26.05
748.93	19.934		748.93	17.515		748.93	18.553		748.93	20.558		748.93	20.121		748.93	25.119		748.93	23.947		748.93	23.726		748.93	26.061
749.13	19.896		749.13	17.531		749.13	18.568		749.13	20.553		749.13	20.137		749.13	25.169		749.13	23.97		749.13	23.756		749.13	26.086
749.32	19.849		749.32	17.538		749.32	18.579		749.32	20.559		749.32	20.145		749.32	25.199		749.32	23.987		749.32	23.769		749.32	26.097
749.51	19.814		749.51	17.55		749.51	18.602		749.51	20.581		749.51	20.142		749.51	25.225		749.51	24.007		749.51	23.768		749.51	26.11
749.7	19.822		749.7	17.572		749.7	18.623		749.7	20.607		749.7	20.167		749.7	25.284		749.7	24.053		749.7	23.794		749.7	26.145
749.89	19.818		749.89	17.606		749.89	18.618		749.89	20.599		749.89	20.164		749.89	25.313		749.89	24.046		749.89	23.818		749.89	26.177
750.09	19.806		750.09	17.621		750.09	18.613		750.09	20.615		750.09	20.158		750.09	25.346		750.09	24.064		750.09	23.829		750.09	26.194
750.28	19.774		750.28	17.621		750.28	18.598		750.28	20.608		750.28	20.153		750.28	25.349		750.28	24.051		750.28	23.852		750.28	26.188
750.47	19.785		750.47	17.614		750.47	18.578		750.47	20.6		750.47	20.126		750.47	25.33		750.47	24.03		750.47	23.841		750.47	26.152
750.66	19.781		750.66	17.594		750.66	18.559		750.66	20.613		750.66	20.112		750.66	25.301		750.66	24.02		750.66	23.829		750.66	26.149
750.85	19.82		750.85	17.58		750.85	18.543		750.85	20.599		750.85	20.104		750.85	25.27		750.85	23.993		750.85	23.803		750.85	26.133
751.04	19.826		751.04	17.574		751.04	18.555		751.04	20.579		751.04	20.092		751.04	25.224		751.04	23.979		751.04	23.795		751.04	26.121
751.24	19.841		751.24	17.561		751.24	18.561		751.24	20.581		751.24	20.082		751.24	25.205		751.24	23.959		751.24	23.804		751.24	26.114
751.43	19.867		751.43	17.561		751.43	18.584		751.43	20.582		751.43	20.097		751.43	25.19		751.43	23.955		751.43	23.802		751.43	26.118
751.62	19.916		751.62	17.561		751.62	18.598		751.62	20.581		751.62	20.118		751.62	25.171		751.62	23.95		751.62	23.775		751.62	26.132
751.81	19.952		751.81	17.583		751.81	18.615		751.81	20.597		751.81	20.128		751.81	25.174		751.81	23.946		751.81	23.771		751.81	26.147
752	19.957		752	17.606		752	18.617		752	20.6		752	20.146		752	25.183		752	23.93		752	23.775		752	26.165
752.19	19.917		752.19	17.621		752.19	18.629		752.19	20.601		752.19	20.167		752.19	25.2		752.19	23.921		752.19	23.767		752.19	26.179
752.39	19.9		752.39	17.611		752.39	18.648		752.39	20.604		752.39	20.197		752.39	25.215		752.39	23.941		752.39	23.752		752.39	26.188
752.58	19.895		752.58	17.618		752.58	18.655		752.58	20.599		752.58	20.212		752.58	25.235		752.58	23.953		752.58	23.763		752.58	26.191
752.77	19.917		752.77	17.633		752.77	18.656		752.77	20.588		752.77	20.223		752.77	25.257		752.77	23.969		752.77	23.76		752.77	26.211
752.96	19.921		752.96	17.627		752.96	18.645		752.96	20.588		752.96	20.223		752.96	25.274		752.96	23.981		752.96	23.777		752.96	26.235
753.15	19.951		753.15	17.625		753.15	18.642		753.15	20.566		753.15	20.223		753.15	25.3		753.15	23.998		753.15	23.788		753.15	26.243
753.34	19.961		753.34	17.614		753.34	18.614		753.34	20.557		753.34	20.214		753.34	25.291		753.34	23.999		753.34	23.814		753.34	26.235
753.54	20.006		753.54	17.613		753.54	18.593		753.54	20.565		753.54	20.206		753.54	25.303		753.54	24.014		753.54	23.823		753.54	26.237
753.73	20.04		753.73	17.62		753.73	18.563		753.73	20.555		753.73	20.188		753.73	25.281		753.73	24.019		753.73	23.809		753.73	26.237
753.92	20.084		753.92	17.609		753.92	18.553		753.92	20.564		753.92	20.176		753.92	25.267		753.92	24.018		753.92	23.804		753.92	26.237
754.11	20.096		754.11	17.602		754.11	18.539		754.11	20.569		754.11	20.162		754.11	25.241		754.11	24.018		754.11	23.812		754.11	26.227
754.3	20.124		754.3	17.589		754.3	18.547		754.3	20.57		754.3	20.165		754.3	25.229		754.3	24.036		754.3	23.816		754.3	26.228
754.49	20.124		754.49	17.577		754.49	18.557		754.49	20.575		754.49	20.148		754.49	25.212		754.49	24.039		754.49	23.798		754.49	26.221
754.68	20.148		754.68	17.563		754.68	18.557		754.68	20.578		754.68	20.15		754.68	25.202		754.68	24.037		754.68	23.782		754.68	26.198
754.88	20.127		754.88	17.575		754.88	18.568		754.88	20.599		754.88	20.15		754.88	25.216		754.88	24.047		754.88	23.796		754.88	26.224
755.07	20.132		755.07	17.596		755.07	18.579		755.07	20.626		755.07	20.181		755.07	25.224		755.07	24.055		755.07	23.783		755.07	26.249
[truncated: 1,651 more rows]
