# Supplementary material for: Scalable production of structurally colored composite films by shearing supramolecular composites of polymers and colloids
Source: Nat Commun. 2024 Feb 29;15:1874. doi: 10.1038/s41467-024-46237-4 (PMC10904808; doi:10.1038/s41467-024-46237-4)
Supplement: Supplementary file 3 — Source Data [file 41467_2024_46237_MOESM3_ESM.zip › Source of Data/Supplementary Fig.9c.xls]

## Sheet: Sheet1
G=5N
0 shearing passes			6 shearing passes			12 shearing passes			18 shearing passes			24 shearing passes			30 shearing passes			36 shearing passes			42 shearing passes
Wavelength（nm）	Reflectance (%)		Wavelength（nm）	Reflectance (%)		Wavelength（nm）	Reflectance (%)		Wavelength（nm）	Reflectance (%)		Wavelength（nm）	Reflectance (%)		Wavelength（nm）	Reflectance (%)		Wavelength（nm）	Reflectance (%)		Wavelength（nm）	Reflectance (%)
344.93	-165.068		344.93	-98.082		344.93	90.859		344.93	246.667		344.93	-63.337		344.93	-21.43		344.93	-7.177		344.93	-50.707
345.15	-165.068		345.15	-98.082		345.15	90.859		345.15	246.667		345.15	-63.337		345.15	-21.43		345.15	-7.177		345.15	-50.707
345.37	-165.068		345.37	-98.082		345.37	90.859		345.37	246.667		345.37	-63.337		345.37	-21.43		345.37	-7.177		345.37	-50.707
345.59	-280.615		345.59	105.499		345.59	-957.811		345.59	-549.276		345.59	-795.658		345.59	-375.072		345.59	166.714		345.59	178.436
345.81	-17.95		345.81	128.316		345.81	79.246		345.81	4.627		345.81	94.195		345.81	66.285		345.81	77.141		345.81	58.211
346.03	177.011		346.03	260.869		346.03	-145.977		346.03	-220.948		346.03	12.103		346.03	-240.937		346.03	180.285		346.03	145.611
346.24	676.189		346.24	113.159		346.24	103.768		346.24	-186.278		346.24	749.196		346.24	16.866		346.24	1.024		346.24	166.83
346.46	1546.8		346.46	-454.415		346.46	-43.807		346.46	-140.996		346.46	2215.35		346.46	-81.603		346.46	-443.099		346.46	184.248
346.68	460.087		346.68	-487.578		346.68	-5.324		346.68	226.758		346.68	1103.27		346.68	-178.81		346.68	-472.262		346.68	53.734
346.9	153.825		346.9	-80.267		346.9	92.492		346.9	220.007		346.9	271.474		346.9	-1.748		346.9	-51.416		346.9	50.156
347.12	103.901		347.12	-22.852		347.12	37.498		347.12	135.358		347.12	145.761		347.12	18.546		347.12	16.393		347.12	88.221
347.34	57.981		347.34	46.751		347.34	62.185		347.34	84.114		347.34	117.48		347.34	33.855		347.34	52.3		347.34	78.672
347.56	77.94		347.56	29.286		347.56	121.413		347.56	251.827		347.56	318.945		347.56	43.957		347.56	87.574		347.56	137.97
347.77	-326.096		347.77	-160.403		347.77	-203.022		347.77	-649.435		347.77	-755.013		347.77	-69.76		347.77	-126.063		347.77	-145.701
347.99	-24.164		347.99	18.152		347.99	35.137		347.99	-32.523		347.99	-90.117		347.99	18.188		347.99	-23.081		347.99	47.382
348.21	5.149		348.21	19.292		348.21	21.382		348.21	-14.235		348.21	-61.979		348.21	26.524		348.21	-17.164		348.21	34.338
348.43	18.732		348.43	20.775		348.43	34.978		348.43	14.038		348.43	-10.474		348.43	28.03		348.43	6.398		348.43	34.396
348.65	19.223		348.65	26.144		348.65	34.476		348.65	21.15		348.65	-9.478		348.65	30.92		348.65	12.514		348.65	30.921
348.87	24.24		348.87	8.86		348.87	37.535		348.87	27.259		348.87	5.879		348.87	19.072		348.87	2.341		348.87	33.048
349.08	27.384		349.08	6.073		349.08	44.459		349.08	33.677		349.08	7.546		349.08	29.2		349.08	8.98		349.08	38.387
349.3	19.685		349.3	0.096		349.3	43.089		349.3	35.784		349.3	9.097		349.3	30.533		349.3	3.572		349.3	34.735
349.52	25.834		349.52	5.229		349.52	45.593		349.52	38.362		349.52	12.422		349.52	26.961		349.52	5.482		349.52	44.112
349.74	33.084		349.74	14.115		349.74	51.805		349.74	44.909		349.74	16.982		349.74	31.413		349.74	9.89		349.74	49.561
349.96	35.546		349.96	14.67		349.96	49.86		349.96	46.108		349.96	20.543		349.96	31.674		349.96	14.815		349.96	48.624
350.18	34.422		350.18	17.687		350.18	45.736		350.18	40.838		350.18	17.471		350.18	27.823		350.18	15.097		350.18	45.495
350.39	33.38		350.39	18.341		350.39	44.611		350.39	43.939		350.39	17.38		350.39	26.367		350.39	16.25		350.39	46.2
350.61	31.428		350.61	15.815		350.61	43.152		350.61	45.2		350.61	12.259		350.61	25.707		350.61	16.425		350.61	45.939
350.83	29.99		350.83	14.442		350.83	38.967		350.83	41.18		350.83	11.593		350.83	19.294		350.83	16.314		350.83	40.382
351.05	29.623		351.05	20.131		351.05	42.131		351.05	40.172		351.05	23.017		351.05	17.796		351.05	21.674		351.05	40.199
351.27	24.077		351.27	21.176		351.27	33.56		351.27	38.336		351.27	22.341		351.27	21.497		351.27	24.633		351.27	41.505
351.49	30.472		351.49	26.073		351.49	41.103		351.49	35.005		351.49	31.305		351.49	24.913		351.49	27.564		351.49	46.17
351.7	30.232		351.7	32.474		351.7	40.641		351.7	32.59		351.7	30.801		351.7	27.209		351.7	31.587		351.7	41.779
351.92	27.885		351.92	33.605		351.92	38.578		351.92	33.241		351.92	34.441		351.92	23.442		351.92	30.259		351.92	38.434
352.14	22.812		352.14	33.735		352.14	35.87		352.14	32.772		352.14	25.912		352.14	18.344		352.14	32.879		352.14	36.712
352.36	18.103		352.36	27.121		352.36	28.021		352.36	31.783		352.36	25.51		352.36	19.25		352.36	33.746		352.36	30.463
352.58	20.638		352.58	28.19		352.58	21.809		352.58	31.629		352.58	27.453		352.58	21.794		352.58	37.767		352.58	30.953
352.8	23.98		352.8	29.556		352.8	25.156		352.8	34.5		352.8	31.146		352.8	25.187		352.8	40.244		352.8	34.388
353.01	25.865		353.01	31.513		353.01	32.69		353.01	38.663		353.01	35.085		353.01	31.733		353.01	47.777		353.01	38.085
353.23	24.984		353.23	28.545		353.23	32.981		353.23	34.623		353.23	30.896		353.23	28.639		353.23	46.21		353.23	37.428
353.45	29.118		353.45	29.185		353.45	36.403		353.45	34.774		353.45	37.5		353.45	30.294		353.45	49.394		353.45	37.945
353.67	26.528		353.67	25.712		353.67	34.335		353.67	33.782		353.67	39.691		353.67	27.958		353.67	48.607		353.67	35.724
353.89	28.708		353.89	21.086		353.89	35.138		353.89	32.582		353.89	37.205		353.89	28.616		353.89	53.059		353.89	39.478
354.1	29.706		354.1	24.73		354.1	39.211		354.1	36.009		354.1	37.494		354.1	28.486		354.1	54.78		354.1	39.824
354.32	26.242		354.32	23.958		354.32	36.946		354.32	38.134		354.32	34.353		354.32	28.906		354.32	56.606		354.32	39.971
354.54	18.811		354.54	19.317		354.54	36.447		354.54	36.647		354.54	35.056		354.54	26.329		354.54	56.061		354.54	34.765
354.76	16.165		354.76	20.681		354.76	33.922		354.76	27.822		354.76	30.477		354.76	24.267		354.76	59.195		354.76	32.715
354.98	19.767		354.98	24.12		354.98	35.464		354.98	30.21		354.98	35.267		354.98	30.704		354.98	61.473		354.98	38.175
355.19	17.706		355.19	26.266		355.19	38.287		355.19	27.514		355.19	33.825		355.19	25.194		355.19	56.969		355.19	37.242
355.41	12.436		355.41	25.045		355.41	40.703		355.41	23.876		355.41	30.062		355.41	20.354		355.41	52.467		355.41	31.386
355.63	7.157		355.63	22.468		355.63	35.62		355.63	26.888		355.63	29.695		355.63	16.244		355.63	48.283		355.63	29.825
355.85	3.71		355.85	24.426		355.85	34.008		355.85	26.017		355.85	27.701		355.85	12.157		355.85	44.928		355.85	29.673
356.07	7.576		356.07	27.713		356.07	35.578		356.07	24.78		356.07	31.411		356.07	15.069		356.07	43.533		356.07	28.405
356.28	9.727		356.28	31.402		356.28	34.27		356.28	30.747		356.28	33.709		356.28	16.861		356.28	37.61		356.28	27.92
356.5	8.019		356.5	34.409		356.5	32.998		356.5	33.341		356.5	29.374		356.5	25.29		356.5	38.571		356.5	31.135
356.72	9.726		356.72	38.332		356.72	34.43		356.72	37.92		356.72	23.773		356.72	22.858		356.72	31.443		356.72	25.947
356.94	13.008		356.94	37.366		356.94	35.24		356.94	36.199		356.94	22.609		356.94	22.842		356.94	28.116		356.94	24.074
357.16	17.392		357.16	35.046		357.16	37.03		357.16	35.069		357.16	24.802		357.16	23.019		357.16	28.916		357.16	25.593
357.37	17.434		357.37	35.24		357.37	37.128		357.37	35.3		357.37	23.719		357.37	20.981		357.37	27.752		357.37	26.597
357.59	21.536		357.59	33.954		357.59	38.318		357.59	40.116		357.59	28.242		357.59	22.784		357.59	24.343		357.59	28.734
357.81	23.623		357.81	31.131		357.81	33.506		357.81	38.675		357.81	29.591		357.81	20.664		357.81	23.609		357.81	28.002
358.03	21.776		358.03	29.832		358.03	31.326		358.03	39.82		358.03	28.97		358.03	25.782		358.03	25.133		358.03	27.071
358.25	23.32		358.25	27.508		358.25	32.352		358.25	43.415		358.25	30.539		358.25	24.158		358.25	25.922		358.25	30.092
358.46	26.298		358.46	31.38		358.46	35.045		358.46	42.279		358.46	30.63		358.46	28.999		358.46	31.379		358.46	34.926
358.68	21.996		358.68	25.111		358.68	33.783		358.68	38.118		358.68	31.085		358.68	29.698		358.68	26.82		358.68	32.099
358.9	21.283		358.9	20.443		358.9	33.622		358.9	35.787		358.9	27.717		358.9	28.971		358.9	25.19		358.9	33.792
359.12	20.003		359.12	18.17		359.12	31.456		359.12	32.354		359.12	26.491		359.12	24.488		359.12	27.659		359.12	34.192
359.33	21.26		359.33	18.104		359.33	34.876		359.33	34.485		359.33	24.613		359.33	20.636		359.33	25.723		359.33	30.965
359.55	16.217		359.55	19.565		359.55	34.419		359.55	30.734		359.55	30.831		359.55	23.626		359.55	32.539		359.55	32.581
359.77	16.325		359.77	17.97		359.77	32.409		359.77	30		359.77	30.636		359.77	21.111		359.77	35.061		359.77	34.778
359.99	8.994		359.99	15.432		359.99	28.17		359.99	28.833		359.99	25.867		359.99	17.368		359.99	33.731		359.99	28.196
360.21	12.494		360.21	14.508		360.21	27.472		360.21	25.795		360.21	27.913		360.21	20.763		360.21	38.483		360.21	32.752
360.42	14.625		360.42	17.222		360.42	29.69		360.42	27.351		360.42	27.57		360.42	22.049		360.42	41.931		360.42	33.843
360.64	14.844		360.64	16.244		360.64	32.098		360.64	26.747		360.64	25.256		360.64	23.905		360.64	41.086		360.64	32.876
360.86	19.767		360.86	18.609		360.86	34.803		360.86	29.259		360.86	27.791		360.86	26.516		360.86	40.833		360.86	33.305
361.08	17.647		361.08	17.073		361.08	36.162		361.08	28.38		361.08	22.658		361.08	28.231		361.08	41.493		361.08	32.39
361.29	15.629		361.29	17.126		361.29	38.398		361.29	26.972		361.29	25.001		361.29	29.044		361.29	37.388		361.29	28.498
361.51	21.051		361.51	20.327		361.51	39.622		361.51	29.146		361.51	25.576		361.51	29.065		361.51	38.183		361.51	27.286
361.73	22.191		361.73	23.539		361.73	38.132		361.73	34.058		361.73	27.943		361.73	30.848		361.73	41.153		361.73	27.212
361.95	22.664		361.95	23.04		361.95	39.235		361.95	34.622		361.95	21.852		361.95	32.894		361.95	37.734		361.95	23.56
362.17	26.288		362.17	21.611		362.17	41.586		362.17	31.394		362.17	26.377		362.17	35.303		362.17	38.945		362.17	28.969
362.38	26.674		362.38	17.652		362.38	42.798		362.38	31.929		362.38	27.775		362.38	34.189		362.38	36.271		362.38	30.522
362.6	26.316		362.6	19.794		362.6	42.417		362.6	32.706		362.6	28.153		362.6	39.835		362.6	34.94		362.6	30.69
362.82	26.577		362.82	21.804		362.82	42.737		362.82	31.7		362.82	27.057		362.82	39.844		362.82	34.529		362.82	29.45
363.04	31.389		363.04	24.513		363.04	48.376		363.04	38.706		363.04	26.82		363.04	45.448		363.04	31.546		363.04	28.738
363.25	27.609		363.25	25.095		363.25	41.302		363.25	36.609		363.25	23.108		363.25	43.759		363.25	27.731		363.25	26.214
363.47	27.332		363.47	23.631		363.47	39.691		363.47	36.01		363.47	25.665		363.47	42.139		363.47	27.85		363.47	24.732
363.69	26.613		363.69	25.493		363.69	38.231		363.69	32.476		363.69	26.418		363.69	39.741		363.69	30.05		363.69	25.053
363.91	27.438		363.91	26.559		363.91	35.281		363.91	30.947		363.91	32.282		363.91	40.21		363.91	30.209		363.91	24.736
364.12	25.834		364.12	21.603		364.12	32.367		364.12	31.747		364.12	31.423		364.12	38.075		364.12	32.04		364.12	26.763
364.34	26.765		364.34	21.678		364.34	31.931		364.34	37.16		364.34	30.025		364.34	36.077		364.34	34.262		364.34	29.013
364.56	27.005		364.56	18.904		364.56	32.776		364.56	41.51		364.56	32.281		364.56	38.291		364.56	33.739		364.56	28.798
364.78	29.015		364.78	18.674		364.78	30.104		364.78	39.683		364.78	36.349		364.78	38.309		364.78	34.5		364.78	31.182
364.99	27.012		364.99	17.923		364.99	26.262		364.99	40.844		364.99	35.904		364.99	34.187		364.99	34.604		364.99	28.748
365.21	28.722		365.21	19.3		365.21	23.446		365.21	40.396		365.21	33.789		365.21	32.202		365.21	33.049		365.21	28.919
365.43	26.929		365.43	19.371		365.43	24.87		365.43	39.155		365.43	35.575		365.43	29.533		365.43	33.797		365.43	27.473
365.65	28.904		365.65	16.919		365.65	24.054		365.65	36.284		365.65	37.957		365.65	32.373		365.65	31.556		365.65	31.645
365.86	26.385		365.86	20.221		365.86	21.665		365.86	37.371		365.86	40.333		365.86	28.924		365.86	33.642		365.86	28.739
366.08	27.204		366.08	18.559		366.08	23.608		366.08	38.457		366.08	43.938		366.08	29.889		366.08	34.23		366.08	32.075
366.3	28.049		366.3	21.176		366.3	22.976		366.3	37.705		366.3	41.719		366.3	31.539		366.3	30.8		366.3	31.224
366.52	26.466		366.52	18.208		366.52	20.15		366.52	39.359		366.52	40.664		366.52	29.897		366.52	26.064		366.52	31.743
366.73	25.635		366.73	17.029		366.73	18.851		366.73	38.532		366.73	39.766		366.73	27.945		366.73	28.479		366.73	33.713
366.95	27.851		366.95	20.806		366.95	17.911		366.95	35.555		366.95	38.343		366.95	25.656		366.95	27.341		366.95	32.635
367.17	25.299		367.17	21.821		367.17	20.004		367.17	31.802		367.17	37.935		367.17	27.558		367.17	28.618		367.17	33.455
367.39	21.328		367.39	22.746		367.39	19.202		367.39	28.096		367.39	36.788		367.39	24.446		367.39	30.207		367.39	32.394
367.6	18.146		367.6	24.626		367.6	18.754		367.6	30.157		367.6	37.033		367.6	23.759		367.6	29.348		367.6	31.516
367.82	18.203		367.82	25.956		367.82	21.248		367.82	29.532		367.82	36.409		367.82	27.456		367.82	30.831		367.82	33.104
368.04	18.895		368.04	26.451		368.04	25.855		368.04	28.313		368.04	37.009		368.04	29.592		368.04	32.397		368.04	34.829
368.25	19.333		368.25	24.902		368.25	24.012		368.25	28.195		368.25	36.117		368.25	31.46		368.25	32.257		368.25	34.412
368.47	19.501		368.47	29.131		368.47	25.641		368.47	29.806		368.47	35.885		368.47	31.087		368.47	31.667		368.47	33.269
368.69	21.761		368.69	26.043		368.69	26.444		368.69	27.567		368.69	32.005		368.69	30.441		368.69	29.657		368.69	37.073
368.91	22.144		368.91	26.681		368.91	25		368.91	27.014		368.91	32.82		368.91	29.539		368.91	30.566		368.91	33.319
369.12	21.814		369.12	26.737		369.12	25.176		369.12	27.54		369.12	33.547		369.12	26.849		369.12	31.263		369.12	36.363
369.34	23.487		369.34	30.137		369.34	27.191		369.34	26.85		369.34	34.831		369.34	25.372		369.34	33.013		369.34	34.402
369.56	25.134		369.56	30.222		369.56	28.183		369.56	28.215		369.56	32.548		369.56	25.046		369.56	31.031		369.56	33.085
369.78	23.671		369.78	29.084		369.78	29.739		369.78	29.828		369.78	31.075		369.78	28.025		369.78	31.795		369.78	32.693
369.99	27.883		369.99	28.967		369.99	29.334		369.99	28.902		369.99	33.294		369.99	26.154		369.99	31.127		369.99	33.182
370.21	30.216		370.21	30.067		370.21	27.165		370.21	28.808		370.21	30.379		370.21	25.852		370.21	27.347		370.21	33.096
370.43	29.899		370.43	28.653		370.43	27.878		370.43	26.873		370.43	28.856		370.43	25.427		370.43	27.107		370.43	34.216
370.64	29.171		370.64	28.989		370.64	27.515		370.64	29.149		370.64	25.738		370.64	24.248		370.64	24.387		370.64	33.193
370.86	25.686		370.86	26.465		370.86	21.093		370.86	26.951		370.86	19.858		370.86	19.65		370.86	20.494		370.86	30.039
371.08	28.395		371.08	28.328		371.08	25.231		371.08	26.889		371.08	19.175		371.08	16.903		371.08	22.305		371.08	30.685
371.3	27.181		371.3	27.606		371.3	25.633		371.3	31.619		371.3	20.896		371.3	17.168		371.3	26.762		371.3	34.379
371.51	22.978		371.51	25.754		371.51	22.289		371.51	30.82		371.51	19.635		371.51	16.927		371.51	25.671		371.51	31.58
371.73	20.208		371.73	28.079		371.73	26.525		371.73	30.174		371.73	16.831		371.73	17.745		371.73	25.73		371.73	33.751
371.95	21.583		371.95	30.246		371.95	27.242		371.95	29.435		371.95	16.028		371.95	16.719		371.95	28.751		371.95	33.693
372.16	22.651		372.16	30.498		372.16	29.833		372.16	32.881		372.16	17.679		372.16	18.118		372.16	29.093		372.16	37.733
372.38	20.573		372.38	31.325		372.38	30.32		372.38	31.192		372.38	17		372.38	20.369		372.38	27.135		372.38	36.114
372.6	21.713		372.6	30.035		372.6	30.624		372.6	28.629		372.6	16.677		372.6	19.612		372.6	26.953		372.6	36.227
372.81	16.403		372.81	28.997		372.81	27.995		372.81	27.879		372.81	13.894		372.81	20.011		372.81	24.322		372.81	35.41
373.03	17.093		373.03	26.659		373.03	30.066		373.03	28.844		373.03	15.84		373.03	23.384		373.03	26.376		373.03	35.46
373.25	20.229		373.25	26.857		373.25	31.392		373.25	30.248		373.25	17.24		373.25	23.369		373.25	27.408		373.25	36.002
373.47	19.586		373.47	25.342		373.47	28.704		373.47	28.474		373.47	17.896		373.47	21.783		373.47	26.584		373.47	33.9
373.68	23.7		373.68	27.756		373.68	29.469		373.68	31.267		373.68	22.539		373.68	26.169		373.68	28.778		373.68	32.686
373.9	21.869		373.9	25.242		373.9	26.908		373.9	30.34		373.9	21.26		373.9	26.061		373.9	26.921		373.9	33.477
374.12	21.078		374.12	21.873		374.12	25.362		374.12	28.798		374.12	19.915		374.12	25.709		374.12	25.21		374.12	29.898
374.33	22.519		374.33	24.619		374.33	27.15		374.33	27.979		374.33	22.86		374.33	26.455		374.33	29.087		374.33	30.626
374.55	22.961		374.55	21.173		374.55	23.563		374.55	27.772		374.55	21.202		374.55	25.589		374.55	29.606		374.55	28.2
374.77	20.585		374.77	18.538		374.77	24.045		374.77	29.02		374.77	21.567		374.77	26.97		374.77	27.196		374.77	25.046
374.98	18.752		374.98	17.282		374.98	22.787		374.98	25.689		374.98	19.351		374.98	27		374.98	27.159		374.98	23.986
375.2	19.855		375.2	16.143		375.2	21.13		375.2	26.203		375.2	19.783		375.2	26.724		375.2	29.175		375.2	25.729
375.42	21.04		375.42	17.405		375.42	22.421		375.42	27.052		375.42	21.015		375.42	28.576		375.42	28.64		375.42	26.063
375.64	24.934		375.64	17.33		375.64	25.89		375.64	28.781		375.64	23.354		375.64	27.97		375.64	29.211		375.64	25.927
375.85	24.508		375.85	19.606		375.85	27.021		375.85	26.743		375.85	24.981		375.85	24.654		375.85	29.458		375.85	27.491
376.07	22.015		376.07	17.164		376.07	25.697		376.07	26.008		376.07	23.305		376.07	24.266		376.07	31.187		376.07	26.238
376.29	22.357		376.29	18.917		376.29	25.151		376.29	23.108		376.29	25.36		376.29	24.974		376.29	32.091		376.29	27.639
376.5	19.89		376.5	18.092		376.5	24.06		376.5	21.6		376.5	25.361		376.5	24.474		376.5	30.513		376.5	29.464
376.72	20.145		376.72	16.989		376.72	23.107		376.72	22.282		376.72	27.97		376.72	27.097		376.72	30.097		376.72	29.313
376.94	22.009		376.94	21.141		376.94	24.011		376.94	22.254		376.94	28.571		376.94	27.327		376.94	29.686		376.94	29.669
377.15	21.788		377.15	18.733		377.15	22.051		377.15	22.357		377.15	26.749		377.15	26.322		377.15	27.692		377.15	28.361
377.37	24.27		377.37	19.736		377.37	23.149		377.37	22.632		377.37	29.715		377.37	26.908		377.37	24.743		377.37	30.534
377.59	26.295		377.59	20.31		377.59	24.336		377.59	22.243		377.59	29.173		377.59	28.347		377.59	26.13		377.59	32.365
377.8	26.724		377.8	21.139		377.8	23.298		377.8	22.54		377.8	29.558		377.8	30.203		377.8	25.898		377.8	31.098
378.02	27.187		378.02	21.219		378.02	24.33		378.02	22.026		378.02	31.101		378.02	29.963		378.02	24.095		378.02	29.775
378.24	26.066		378.24	22.09		378.24	21.383		378.24	22.683		378.24	31.076		378.24	28.615		378.24	23.852		378.24	28.306
378.45	22.934		378.45	23.334		378.45	18.51		378.45	22.939		378.45	30.345		378.45	28.616		378.45	25.003		378.45	28.305
378.67	23.886		378.67	23.149		378.67	16.548		378.67	22.786		378.67	28.974		378.67	29.425		378.67	22.655		378.67	27.295
378.89	23.718		378.89	25.908		378.89	16.524		378.89	21.953		378.89	31.046		378.89	29.838		378.89	19.588		378.89	26.844
379.1	24.477		379.1	25.085		379.1	17.42		379.1	25.924		379.1	29.994		379.1	31.396		379.1	22.123		379.1	28.107
379.32	23.674		379.32	23.455		379.32	17.482		379.32	26.554		379.32	26.566		379.32	30.609		379.32	19.908		379.32	25.509
379.54	24.304		379.54	25.625		379.54	21.193		379.54	27.572		379.54	27.66		379.54	29.764		379.54	21.905		379.54	26.538
379.75	22.488		379.75	22.112		379.75	17.482		379.75	25.016		379.75	22.99		379.75	26.248		379.75	20.306		379.75	23.57
379.97	22.67		379.97	21.372		379.97	17.142		379.97	23.233		379.97	23.881		379.97	26.769		379.97	19.541		379.97	23.282
380.19	21.674		380.19	21.535		380.19	16.824		380.19	21.716		380.19	20.975		380.19	26.275		380.19	21.271		380.19	21.293
380.4	18.75		380.4	18.988		380.4	13.708		380.4	20.549		380.4	22.827		380.4	24.279		380.4	19.573		380.4	21.257
380.62	16.87		380.62	14.743		380.62	13.301		380.62	18.974		380.62	21.906		380.62	20.835		380.62	18.16		380.62	19.079
380.84	17.625		380.84	14.149		380.84	13.383		380.84	19.063		380.84	21.594		380.84	20.991		380.84	20.058		380.84	19.79
381.05	17.315		381.05	14.045		381.05	14.76		381.05	18.158		381.05	19.81		381.05	18.855		381.05	21.141		381.05	18.626
381.27	20.128		381.27	14.47		381.27	17.546		381.27	17.98		381.27	21.154		381.27	21.62		381.27	21.991		381.27	20.142
381.49	16.782		381.49	15.915		381.49	17.46		381.49	19.166		381.49	20.404		381.49	22.086		381.49	24.097		381.49	21.574
381.7	17.73		381.7	15.076		381.7	18.003		381.7	17.299		381.7	17.619		381.7	20.935		381.7	24.269		381.7	22.114
381.92	17.205		381.92	15.483		381.92	19.19		381.92	16.834		381.92	17.757		381.92	19.846		381.92	22.184		381.92	19.596
382.14	17.648		382.14	15.948		382.14	22.999		382.14	17.094		382.14	20.87		382.14	21.174		382.14	24.846		382.14	21.498
382.35	17.489		382.35	17.341		382.35	20.788		382.35	17.335		382.35	17.522		382.35	19.971		382.35	22.738		382.35	20.359
382.57	16.219		382.57	16.857		382.57	21.291		382.57	16.485		382.57	17.872		382.57	20.101		382.57	21.545		382.57	21.53
382.79	16.349		382.79	19.082		382.79	22.255		382.79	18.786		382.79	17.248		382.79	20.071		382.79	20.171		382.79	21.126
383	16.264		383	18.277		383	23.233		383	19.164		383	19.671		383	19.388		383	19.766		383	22.963
383.22	16.837		383.22	21.053		383.22	24.51		383.22	19.568		383.22	19.759		383.22	20.496		383.22	21.151		383.22	23.881
383.43	18.165		383.43	24.563		383.43	23.96		383.43	21.941		383.43	21.309		383.43	21.885		383.43	23.391		383.43	26.379
383.65	17.791		383.65	26.016		383.65	23.605		383.65	22.693		383.65	20.408		383.65	22.422		383.65	24.543		383.65	26.932
383.87	18.031		383.87	25.431		383.87	23.826		383.87	23.503		383.87	21.685		383.87	22.83		383.87	22.673		383.87	27.772
384.08	16.331		384.08	23.376		384.08	21.164		384.08	23.102		384.08	18.454		384.08	21.143		384.08	21.267		384.08	26.321
384.3	18.415		384.3	21.372		384.3	20.582		384.3	20.537		384.3	17.791		384.3	18.904		384.3	19.922		384.3	23.079
384.52	18.313		384.52	21.168		384.52	20.499		384.52	21.65		384.52	17.98		384.52	20.023		384.52	21.357		384.52	22.884
384.73	20.794		384.73	20.71		384.73	22.059		384.73	23.279		384.73	18.904		384.73	20.369		384.73	22.598		384.73	25.299
384.95	21.936		384.95	20.817		384.95	19.725		384.95	23.481		384.95	17.677		384.95	19.537		384.95	22.434		384.95	24.618
385.17	22.57		385.17	19.941		385.17	19.994		385.17	23.074		385.17	18.414		385.17	20.838		385.17	23.413		385.17	24.203
385.38	23.641		385.38	20.148		385.38	21.358		385.38	24.223		385.38	21.476		385.38	22.388		385.38	25.446		385.38	23.865
385.6	23.858		385.6	18.61		385.6	22.878		385.6	25.332		385.6	21.633		385.6	22.29		385.6	27.713		385.6	25.401
385.81	23.45		385.81	20.355		385.81	23.451		385.81	27.772		385.81	20.264		385.81	22.563		385.81	27.463		385.81	25.811
386.03	24.372		386.03	18.789		386.03	23.042		386.03	27.712		386.03	20.986		386.03	22.708		386.03	26.356		386.03	24.619
386.25	23.471		386.25	17.491		386.25	24.794		386.25	26.383		386.25	21.073		386.25	22.829		386.25	25.642		386.25	24.898
386.46	24.482		386.46	18.817		386.46	25.727		386.46	28.372		386.46	21.915		386.46	22.317		386.46	24.694		386.46	25.971
386.68	23.923		386.68	19.717		386.68	25.713		386.68	29.051		386.68	23.284		386.68	24.131		386.68	27.783		386.68	27.755
386.9	24.717		386.9	22.037		386.9	26.828		386.9	29.4		386.9	24.581		386.9	24.297		386.9	29.614		386.9	29.72
387.11	24.204		387.11	22.878		387.11	28.019		387.11	32.525		387.11	25.229		387.11	25.638		387.11	30.418		387.11	31.403
387.33	25.281		387.33	23.241		387.33	28.645		387.33	34.333		387.33	27.718		387.33	25.797		387.33	29.432		387.33	31.223
387.54	23.107		387.54	21.79		387.54	27.141		387.54	31.716		387.54	25.915		387.54	23.962		387.54	27.469		387.54	30.049
387.76	22.591		387.76	23.009		387.76	29.598		387.76	30.564		387.76	26.034		387.76	24.47		387.76	27.767		387.76	30.396
387.98	22.691		387.98	23.249		387.98	28.896		387.98	30.831		387.98	27.032		387.98	23.063		387.98	27.144		387.98	30.406
388.19	22.431		388.19	23.138		388.19	28.365		388.19	30.811		388.19	25.836		388.19	22.888		388.19	27.089		388.19	31.502
388.41	23.462		388.41	25.193		388.41	27.852		388.41	30.917		388.41	25.634		388.41	22.939		388.41	26.355		388.41	32.538
388.63	23.582		388.63	25.352		388.63	26.944		388.63	28.721		388.63	26.027		388.63	22.718		388.63	26.844		388.63	32.372
388.84	21.248		388.84	25.872		388.84	24.872		388.84	28.154		388.84	22.86		388.84	20.094		388.84	26.057		388.84	30.158
389.06	21.47		389.06	27.001		389.06	24.811		389.06	29.244		389.06	22.718		389.06	21.099		389.06	26.462		389.06	30.04
389.27	20.591		389.27	25.029		389.27	24.478		389.27	26.814		389.27	22.791		389.27	19.408		389.27	25.877		389.27	28.929
389.49	21.19		389.49	25.229		389.49	23.948		389.49	25.933		389.49	21.989		389.49	19.072		389.49	24.717		389.49	28.303
389.71	20.635		389.71	24.371		389.71	22.428		389.71	25.617		389.71	20.478		389.71	18.22		389.71	24.035		389.71	27.506
389.92	22.513		389.92	24.364		389.92	22.526		389.92	25.381		389.92	22.187		389.92	20.242		389.92	23.978		389.92	27.281
390.14	21.253		390.14	24.677		390.14	22.607		390.14	24.001		390.14	21.441		390.14	19.2		390.14	24.576		390.14	28.423
390.35	20.101		390.35	25.7		390.35	22.033		390.35	23.158		390.35	21.362		390.35	19.253		390.35	24.741		390.35	27.443
390.57	19.794		390.57	24.72		390.57	20.405		390.57	23.32		390.57	20.875		390.57	18.297		390.57	23.761		390.57	26.838
390.79	19.913		390.79	24.359		390.79	21.489		390.79	23.141		390.79	19.561		390.79	19.21		390.79	23.096		390.79	26.811
391	20.21		391	24.578		391	21.848		391	23.711		391	19.921		391	19.008		391	23.579		391	27.24
391.22	18.886		391.22	23.749		391.22	20.91		391.22	22.192		391.22	20.088		391.22	18.572		391.22	23.45		391.22	24.644
391.43	18.395		391.43	22.479		391.43	21.774		391.43	21.826		391.43	20.288		391.43	19.065		391.43	22.99		391.43	23.041
391.65	20.102		391.65	21.766		391.65	24.403		391.65	21.353		391.65	21.657		391.65	21.236		391.65	23.656		391.65	23.373
391.87	20.966		391.87	20.541		391.87	23.554		391.87	20.165		391.87	20.692		391.87	19.812		391.87	22.199		391.87	22.51
392.08	21.132		392.08	20.431		392.08	22.922		392.08	21.207		392.08	20.698		392.08	20.3		392.08	22.268		392.08	22.042
392.3	20.601		392.3	19.03		392.3	22.169		392.3	20.58		392.3	19.804		392.3	20.55		392.3	20.006		392.3	20.863
392.51	19.662		392.51	18.082		392.51	22.628		392.51	20.092		392.51	20.111		392.51	21.086		392.51	18.619		392.51	19.549
392.73	17.236		392.73	18.079		392.73	21.313		392.73	18.784		392.73	18.393		392.73	18.728		392.73	19.038		392.73	18.891
392.95	18.086		392.95	18.204		392.95	21.528		392.95	19.33		392.95	18.158		392.95	18.918		392.95	19.2		392.95	18.28
393.16	19.631		393.16	18.494		393.16	22.017		393.16	20.267		393.16	18.278		393.16	19.311		393.16	20.234		393.16	18.983
393.38	19.813		393.38	18.685		393.38	21.902		393.38	20.286		393.38	18.833		393.38	19.858		393.38	21.039		393.38	18.01
393.59	18.088		393.59	18.12		393.59	20.724		393.59	20.536		393.59	18.826		393.59	19.611		393.59	21.721		393.59	17.656
393.81	18.752		393.81	18.83		393.81	20.473		393.81	19.651		393.81	20		393.81	20.976		393.81	22.14		393.81	17.242
394.02	18.844		394.02	18.37		394.02	20.209		394.02	20.164		394.02	18.666		394.02	22.462		394.02	22.132		394.02	18.23
394.24	19.965		394.24	19.164		394.24	19.784		394.24	21.641		394.24	19.019		394.24	22.512		394.24	23.683		394.24	19.7
394.46	20.849		394.46	20.058		394.46	20.49		394.46	23.741		394.46	20.297		394.46	21.768		394.46	24.25		394.46	21.723
394.67	20.203		394.67	20.476		394.67	20.779		394.67	24.621		394.67	20.002		394.67	22.413		394.67	25.421		394.67	22.723
394.89	19.303		394.89	19.842		394.89	20.901		394.89	23.409		394.89	20.832		394.89	23.536		394.89	24.51		394.89	22.538
395.1	19.21		395.1	19.978		395.1	22.1		395.1	23.073		395.1	20.863		395.1	22.538		395.1	25.15		395.1	23.608
395.32	21.272		395.32	20.928		395.32	23.046		395.32	24.417		395.32	21.96		395.32	22.944		395.32	25.439		395.32	24.641
395.54	22.872		395.54	21.084		395.54	24.485		395.54	24.594		395.54	21.624		395.54	24.202		395.54	24.835		395.54	25.352
395.75	22.521		395.75	20.767		395.75	24.764		395.75	25.075		395.75	21.538		395.75	25.166		395.75	24.278		395.75	25.39
395.97	22.141		395.97	20.567		395.97	25.207		395.97	25.061		395.97	21.939		395.97	26.404		395.97	24.075		395.97	24.94
396.18	21.572		396.18	20.383		396.18	24.762		396.18	25.045		396.18	22.173		396.18	26.141		396.18	24.685		396.18	26.733
396.4	22.766		396.4	21.517		396.4	25.338		396.4	25.34		396.4	23.32		396.4	27.166		396.4	24.912		396.4	27.856
396.61	22.435		396.61	20.932		396.61	25.261		396.61	26.156		396.61	21.293		396.61	26.233		396.61	24.63		396.61	27.857
396.83	23.076		396.83	21.869		396.83	26.83		396.83	26.832		396.83	24.036		396.83	27.394		396.83	25.591		396.83	29.356
397.05	23.378		397.05	22.243		397.05	26.521		397.05	26.292		397.05	24.227		397.05	27.878		397.05	25.245		397.05	29.35
397.26	22.995		397.26	21.661		397.26	25.234		397.26	25.185		397.26	23.498		397.26	28.235		397.26	25.108		397.26	28.678
397.48	22.882		397.48	22.381		397.48	25.367		397.48	25.498		397.48	24.818		397.48	28.157		397.48	25.482		397.48	27.67
397.69	23.52		397.69	24.269		397.69	25.525		397.69	26.163		397.69	23.812		397.69	27.821		397.69	25.912		397.69	27.518
397.91	23.375		397.91	24.235		397.91	25.383		397.91	27.12		397.91	24.654		397.91	28.773		397.91	25.951		397.91	27.232
398.12	21.68		398.12	23.668		398.12	24.913		398.12	25.531		398.12	23.882		398.12	28.442		398.12	26.391		398.12	26.229
398.34	20.324		398.34	22.342		398.34	24.588		398.34	25.705		398.34	24.986		398.34	27.417		398.34	26.472		398.34	26.13
398.55	20.188		398.55	22.115		398.55	24.696		398.55	25.496		398.55	24.608		398.55	26.728		398.55	27.012		398.55	26.89
398.77	21.116		398.77	22.592		398.77	24.652		398.77	25.863		398.77	25.673		398.77	26.314		398.77	26.964		398.77	27.421
398.99	20.64		398.99	23.464		398.99	24.9		398.99	26.877		398.99	25.609		398.99	26.039		398.99	26.44		398.99	26.488
399.2	20.667		399.2	22.386		399.2	24.778		399.2	25.988		399.2	24.448		399.2	24.541		399.2	25.804		399.2	25.655
399.42	21.323		399.42	22.562		399.42	24.92		399.42	26.052		399.42	25.863		399.42	24.147		399.42	24.906		399.42	25.918
399.63	21.068		399.63	21.926		399.63	23.927		399.63	25.018		399.63	23.733		399.63	21.991		399.63	24.262		399.63	24.593
399.85	20.303		399.85	20.871		399.85	24.161		399.85	25.455		399.85	22.655		399.85	21.26		399.85	22.671		399.85	23.937
400.06	19.309		400.06	21.052		400.06	24.877		400.06	24.906		400.06	22.087		400.06	21.464		400.06	22.926		400.06	24.399
400.28	19.576		400.28	21.599		400.28	25.12		400.28	24.68		400.28	21.933		400.28	22.254		400.28	22.345		400.28	26.177
400.49	20.418		400.49	21.257		400.49	25.098		400.49	25.308		400.49	21.612		400.49	21.837		400.49	23.194		400.49	26.517
400.71	21.205		400.71	22.448		400.71	24.34		400.71	26.684		400.71	21.15		400.71	21.096		400.71	24.746		400.71	26.51
400.92	21.123		400.92	23.153		400.92	23.678		400.92	27.003		400.92	22.271		400.92	21.572		400.92	24.593		400.92	27.449
401.14	20.817		401.14	23.646		401.14	22.664		401.14	27.072		401.14	22.029		401.14	21.439		401.14	24.155		401.14	27.824
401.36	20.727		401.36	24.282		401.36	21.589		401.36	27.107		401.36	22.318		401.36	21.246		401.36	24.386		401.36	26.754
401.57	20.156		401.57	23.739		401.57	20.734		401.57	27.268		401.57	21.528		401.57	20.364		401.57	23.861		401.57	26.241
401.79	21.952		401.79	24.054		401.79	21.279		401.79	26.762		401.79	21.243		401.79	21.106		401.79	23.79		401.79	26.971
402	21.968		402	25.082		402	22.219		402	27.937		402	22.792		402	22.05		402	25.324		402	27.142
402.22	21.582		402.22	25.495		402.22	23.057		402.22	28.204		402.22	23.834		402.22	23.3		402.22	25.618		402.22	27.61
402.43	21.577		402.43	26.239		402.43	23.226		402.43	27.31		402.43	23.7		402.43	24.232		402.43	25.099		402.43	28.224
402.65	20.804		402.65	26.756		402.65	22.768		402.65	26.972		402.65	24.6		402.65	24.81		402.65	25.068		402.65	28.509
402.86	20.733		402.86	26.114		402.86	22.391		402.86	27.189		402.86	24.692		402.86	23.829		402.86	24.955		402.86	28.739
403.08	20.294		403.08	24.669		403.08	21.608		403.08	27.018		403.08	23.183		403.08	23.253		403.08	24.558		403.08	26.903
403.29	19.868		403.29	23.955		403.29	21.19		403.29	25.886		403.29	23.472		403.29	23.916		403.29	24.441		403.29	26.335
403.51	19.997		403.51	23.82		403.51	21.479		403.51	24.086		403.51	23.624		403.51	24.969		403.51	23.305		403.51	25.816
403.72	19.914		403.72	23.365		403.72	21.976		403.72	24.101		403.72	22.581		403.72	24.229		403.72	22.952		403.72	24.999
403.94	21.031		403.94	24.223		403.94	22.414		403.94	23.923		403.94	23.022		403.94	24.458		403.94	23.637		403.94	25.044
404.15	20.929		404.15	23.259		404.15	22.685		404.15	23.771		404.15	22.653		404.15	24.268		404.15	22.951		404.15	25.23
404.37	20.01		404.37	22.902		404.37	22.258		404.37	22.625		404.37	22.675		404.37	23.787		404.37	23.07		404.37	25.15
404.58	19.785		404.58	22.316		404.58	22.182		404.58	22.474		404.58	23.336		404.58	23.809		404.58	22.331		404.58	24.858
404.8	19.512		404.8	21.413		404.8	20.898		404.8	21.821		404.8	22.081		404.8	22.614		404.8	21.282		404.8	24.248
405.02	18.882		405.02	21.408		405.02	20		405.02	20.552		405.02	20.728		405.02	22.038		405.02	21.113		405.02	24.202
405.23	17.95		405.23	19.691		405.23	20.073		405.23	20.992		405.23	21.113		405.23	20.927		405.23	22.091		405.23	23.365
405.45	19.482		405.45	20.408		405.45	21.014		405.45	21.015		405.45	20.883		405.45	21.034		405.45	23.922		405.45	23.588
405.66	20.568		405.66	20.959		405.66	20.784		405.66	21.78		405.66	21.696		405.66	22.475		405.66	24.42		405.66	23.715
405.88	19.89		405.88	20.72		405.88	20.45		405.88	21.299		405.88	21.627		405.88	21.678		405.88	24.299		405.88	23.77
406.09	19.523		406.09	21.565		406.09	20.743		406.09	21.971		406.09	21.698		406.09	21.266		406.09	23.879		406.09	24.011
406.31	18.777		406.31	21.124		406.31	20.837		406.31	22.397		406.31	21.785		406.31	21.226		406.31	23.727		406.31	24.33
406.52	19.18		406.52	20.236		406.52	21.152		406.52	22.9		406.52	22.716		406.52	21.563		406.52	23.997		406.52	24.383
406.74	18.792		406.74	19.71		406.74	21.398		406.74	23.247		406.74	21.637		406.74	22.096		406.74	23.766		406.74	23.782
406.95	18.973		406.95	20.404		406.95	21.297		406.95	22.668		406.95	21.804		406.95	22.411		406.95	24.324		406.95	23.371
407.17	20.108		407.17	20.932		407.17	22.099		407.17	23.419		407.17	21.621		407.17	23.079		407.17	24.227		407.17	23.331
407.38	19.754		407.38	21.406		407.38	21.526		407.38	23.002		407.38	21.338		407.38	22.867		407.38	25.207		407.38	23.124
407.6	19.052		407.6	21.733		407.6	22.213		407.6	22.555		407.6	21.149		407.6	24.227		407.6	25.03		407.6	23.723
407.81	19.83		407.81	21.231		407.81	22.55		407.81	23.471		407.81	21.622		407.81	23.864		407.81	25.73		407.81	23.569
408.03	20.781		408.03	21.367		408.03	21.664		408.03	23.626		408.03	21.797		408.03	24.225		408.03	24.853		408.03	23.362
408.24	20.388		408.24	20.519		408.24	20.209		408.24	23.477		408.24	22.137		408.24	23.939		408.24	23.992		408.24	23.221
408.46	19.517		408.46	20.547		408.46	20.264		408.46	23.01		408.46	21.508		408.46	23.2		408.46	23.146		408.46	22.401
408.67	19.79		408.67	20.966		408.67	21.015		408.67	23.273		408.67	22.45		408.67	23.892		408.67	23.772		408.67	22.291
408.89	19.237		408.89	20.264		408.89	20.61		408.89	22.775		408.89	21.98		408.89	23.734		408.89	23.239		408.89	22.376
409.1	18.786		409.1	19.993		409.1	20.467		409.1	22.83		409.1	21.198		409.1	22.754		409.1	23.944		409.1	21.787
409.32	19.07		409.32	21.166		409.32	19.878		409.32	21.932		409.32	21.277		409.32	22.271		409.32	23.684		409.32	21.884
409.53	19.221		409.53	21.514		409.53	19.834		409.53	21.331		409.53	21.432		409.53	21.863		409.53	23.107		409.53	22.173
409.75	19.023		409.75	21.374		409.75	20.057		409.75	21.99		409.75	21.911		409.75	21.668		409.75	22.853		409.75	22.37
409.96	18.657		409.96	21.599		409.96	20.608		409.96	21.951		409.96	21.683		409.96	22.182		409.96	23.226		409.96	23.101
410.18	18.573		410.18	21.609		410.18	21.53		410.18	22.366		410.18	21.981		410.18	22.388		410.18	24.113		410.18	23.48
410.39	19.048		410.39	21.015		410.39	21.384		410.39	22.192		410.39	22.55		410.39	21.934		410.39	24.175		410.39	23.468
410.61	18.642		410.61	21.485		410.61	21.278		410.61	21.563		410.61	22.184		410.61	22.072		410.61	23.491		410.61	23.393
410.82	18.154		410.82	21.741		410.82	22.097		410.82	21.641		410.82	22.132		410.82	21.948		410.82	23.514		410.82	23.6
411.04	17.995		411.04	22.606		411.04	24.114		411.04	21.945		411.04	21.985		411.04	22.365		411.04	23.791		411.04	24.802
411.25	18.43		411.25	22.268		411.25	24.672		411.25	22.373		411.25	22.179		411.25	22.562		411.25	24.298		411.25	24.766
411.46	18.591		411.46	22.11		411.46	24.123		411.46	22.042		411.46	22.278		411.46	22.307		411.46	23.637		411.46	25.458
411.68	18.787		411.68	21.658		411.68	23.153		411.68	22.372		411.68	22.125		411.68	22.238		411.68	23.145		411.68	25.314
411.89	19.611		411.89	21.986		411.89	23.871		411.89	22.472		411.89	23.135		411.89	22.669		411.89	23.004		411.89	26.252
412.11	19.462		412.11	21.161		412.11	23.995		412.11	22.807		412.11	22.834		412.11	22.863		412.11	23.182		412.11	26.184
412.32	19.669		412.32	20.92		412.32	23.642		412.32	23.198		412.32	23.323		412.32	22.606		412.32	23.477		412.32	26.411
412.54	19.8		412.54	21.154		412.54	23.959		412.54	23.708		412.54	23.152		412.54	23.099		412.54	23.865		412.54	26.297
412.75	19.784		412.75	20.357		412.75	23.102		412.75	23.063		412.75	23.277		412.75	21.877		412.75	23.839		412.75	25.41
412.97	19.402		412.97	19.8		412.97	22.542		412.97	23.349		412.97	23.268		412.97	21.616		412.97	23.024		412.97	26.029
413.18	19.612		413.18	20.378		413.18	22.823		413.18	24.349		413.18	23.293		413.18	22.082		413.18	23.18		413.18	25.545
413.4	19.387		413.4	19.77		413.4	22.766		413.4	24.476		413.4	23.01		413.4	21.999		413.4	23.361		413.4	25.026
413.61	19.589		413.61	20.109		413.61	22.509		413.61	24.114		413.61	23.424		413.61	22.285		413.61	23.678		413.61	25.538
413.83	19.378		413.83	19.165		413.83	21.36		413.83	23.642		413.83	23.135		413.83	21.73		413.83	23.095		413.83	23.817
414.04	19.043		414.04	19.717		414.04	21.153		414.04	23.578		414.04	23.46		414.04	22.086		414.04	23.121		414.04	24.168
414.26	19.354		414.26	19.889		414.26	21.927		414.26	23.701		414.26	23.371		414.26	22.33		414.26	22.789		414.26	23.972
414.47	20.047		414.47	20.034		414.47	23.084		414.47	23.854		414.47	23.863		414.47	22.588		414.47	23.512		414.47	24.018
414.69	20.379		414.69	20.206		414.69	22.46		414.69	24.102		414.69	24.004		414.69	23.263		414.69	23.589		414.69	23.853
414.9	20.669		414.9	20.502		414.9	22.554		414.9	24.332		414.9	24.41		414.9	23.272		414.9	23.763		414.9	24.132
415.11	20.462		415.11	20.932		415.11	22.702		415.11	23.913		415.11	24.415		415.11	23.57		415.11	24.244		415.11	23.883
415.33	20.451		415.33	20.065		415.33	22.217		415.33	22.954		415.33	24.462		415.33	23.379		415.33	23.917		415.33	23.939
415.54	20.625		415.54	20.543		415.54	22.692		415.54	23.6		415.54	24.732		415.54	24.663		415.54	23.929		415.54	24.41
415.76	20.845		415.76	21.377		415.76	23.127		415.76	23.494		415.76	24.549		415.76	24.496		415.76	24.668		415.76	23.968
415.97	20.618		415.97	21.033		415.97	22.349		415.97	22.084		415.97	24.078		415.97	23.645		415.97	24.483		415.97	23.51
416.19	21.163		416.19	21.368		416.19	22.294		416.19	22.409		416.19	24.575		416.19	23.599		416.19	24.388		416.19	23.815
416.4	20.837		416.4	20.886		416.4	22.445		416.4	22.214		416.4	24.251		416.4	23.501		416.4	24.347		416.4	23.285
416.62	21.252		416.62	21.154		416.62	22.455		416.62	22.45		416.62	24.163		416.62	23.498		416.62	24.502		416.62	23.792
416.83	21.078		416.83	21.001		416.83	22.485		416.83	22.38		416.83	23.177		416.83	23.151		416.83	24.1		416.83	23.548
417.05	21.362		417.05	21.119		417.05	22.316		417.05	22.629		417.05	23.33		417.05	23.334		417.05	24.287		417.05	23.51
417.26	21.254		417.26	21.247		417.26	22.329		417.26	22.753		417.26	23.463		417.26	23.527		417.26	24.298		417.26	23.577
417.47	20.497		417.47	20.515		417.47	22.28		417.47	22.311		417.47	22.621		417.47	22.873		417.47	23.893		417.47	23.383
417.69	20.347		417.69	21.136		417.69	23.061		417.69	22.152		417.69	22.432		417.69	23.222		417.69	24.126		417.69	23.148
417.9	19.835		417.9	20.718		417.9	23.387		417.9	22.487		417.9	22.305		417.9	22.818		417.9	23.379		417.9	22.891
418.12	19.765		418.12	21.315		418.12	23.356		418.12	23.092		418.12	21.885		418.12	22.983		418.12	23.46		418.12	23.359
418.33	19.899		418.33	21.331		418.33	23.059		418.33	23.486		418.33	21.72		418.33	22.789		418.33	23.239		418.33	23.402
418.55	20.009		418.55	20.626		418.55	22.354		418.55	23.131		418.55	21.126		418.55	22.99		418.55	22.462		418.55	22.616
418.76	20.179		418.76	20.891		418.76	22.62		418.76	24.144		418.76	21.434		418.76	23.37		418.76	22.751		418.76	23.409
418.97	19.698		418.97	20.895		418.97	22.523		418.97	23.935		418.97	20.972		418.97	23.472		418.97	22.791		418.97	23.282
419.19	20.337		419.19	21.664		419.19	22.67		419.19	24.844		419.19	21.222		419.19	23.847		419.19	22.955		419.19	23.941
419.4	19.867		419.4	21.429		419.4	22.269		419.4	24.854		419.4	21.135		419.4	23.354		419.4	22.661		419.4	23.888
419.62	20.461		419.62	21.744		419.62	22.308		419.62	24.745		419.62	22.149		419.62	23.703		419.62	22.951		419.62	24.121
419.83	20.41		419.83	21.541		419.83	22.326		419.83	24.266		419.83	21.874		419.83	23.351		419.83	23.406		419.83	24.346
420.05	20.666		420.05	22.435		420.05	22.036		420.05	24.098		420.05	21.375		420.05	23.524		420.05	23.33		420.05	24.636
420.26	21.091		420.26	22.963		420.26	21.561		420.26	23.997		420.26	21.27		420.26	23.359		420.26	23.46		420.26	24.584
420.48	20.734		420.48	22.569		420.48	20.419		420.48	24.025		420.48	20.93		420.48	22.862		420.48	23.2		420.48	24.699
420.69	21.389		420.69	22.296		420.69	20.254		420.69	23.925		420.69	21.275		420.69	23.214		420.69	23.632		420.69	24.795
420.9	21.607		420.9	21.826		420.9	20.359		420.9	23.529		420.9	21.624		420.9	22.767		420.9	23.53		420.9	23.942
421.12	21.591		421.12	21.635		421.12	20.69		421.12	22.709		421.12	21.793		421.12	22.339		421.12	23.639		421.12	23.837
421.33	21.847		421.33	21.912		421.33	21.022		421.33	22.833		421.33	22.323		421.33	22.515		421.33	23.852		421.33	24.205
421.55	22.117		421.55	21.898		421.55	21.665		421.55	22.915		421.55	22.36		421.55	22.142		421.55	24.197		421.55	24.109
421.76	21.989		421.76	22.415		421.76	21.657		421.76	23.089		421.76	22.703		421.76	21.996		421.76	24.314		421.76	24.567
421.97	21.937		421.97	22.291		421.97	21.516		421.97	22.811		421.97	22.568		421.97	22.054		421.97	23.985		421.97	23.845
422.19	21.698		422.19	22.617		422.19	21.891		422.19	22.505		422.19	22.824		422.19	22.468		422.19	24.826		422.19	23.639
422.4	21.868		422.4	22.592		422.4	22.078		422.4	22.302		422.4	22.383		422.4	22.427		422.4	24.668		422.4	23.559
422.62	21.202		422.62	22.435		422.62	21.939		422.62	22.486		422.62	21.951		422.62	22.08		422.62	24.312		422.62	22.995
422.83	20.933		422.83	22.498		422.83	22.509		422.83	23.033		422.83	22.633		422.83	21.889		422.83	24.67		422.83	23.422
423.05	21.173		423.05	22.271		423.05	23.462		423.05	23.14		423.05	23.423		423.05	21.703		423.05	24.548		423.05	23.245
423.26	21.896		423.26	22.562		423.26	24.207		423.26	23.363		423.26	23.924		423.26	22.269		423.26	25.2		423.26	23.327
423.47	21.539		423.47	22.856		423.47	23.992		423.47	23.128		423.47	23.416		423.47	21.992		423.47	25.12		423.47	23.256
423.69	21.668		423.69	23.713		423.69	24.15		423.69	23.002		423.69	23.326		423.69	22.519		423.69	25.242		423.69	23.547
423.9	21.27		423.9	23.95		423.9	23.752		423.9	23.486		423.9	23.468		423.9	22.601		423.9	25.049		423.9	23.372
424.12	21.272		424.12	23.777		424.12	23.424		424.12	23.354		424.12	23.596		424.12	22.374		424.12	24.999		424.12	23.497
424.33	21.142		424.33	23.688		424.33	23.065		424.33	23.233		424.33	23.848		424.33	22.86		424.33	24.819		424.33	23.77
424.54	21.522		424.54	23.065		424.54	22.999		424.54	23.124		424.54	23.596		424.54	23.034		424.54	24.714		424.54	23.275
424.76	21.43		424.76	22.925		424.76	22.666		424.76	22.719		424.76	23.402		424.76	22.441		424.76	24.592		424.76	23.409
424.97	21.75		424.97	22.719		424.97	22.52		424.97	23.117		424.97	23.265		424.97	22.676		424.97	24.002		424.97	23.356
425.19	21.247		425.19	22.147		425.19	22.366		425.19	23.055		425.19	23.054		425.19	22.416		425.19	23.978		425.19	23.439
425.4	21.416		425.4	22.433		425.4	22.784		425.4	23.021		425.4	23.469		425.4	22.817		425.4	24.15		425.4	23.852
425.61	21.237		425.61	22.041		425.61	22.628		425.61	22.582		425.61	23.416		425.61	22.684		425.61	24.112		425.61	23.516
425.83	21.05		425.83	22.08		425.83	22.498		425.83	22.438		425.83	22.88		425.83	23.032		425.83	24.163		425.83	23.243
426.04	20.695		426.04	21.32		426.04	21.989		426.04	22.52		426.04	22.614		426.04	22.735		426.04	23.178		426.04	23.155
426.26	21.301		426.26	21.451		426.26	22.096		426.26	22.797		426.26	22.829		426.26	23.209		426.26	23.314		426.26	23.533
426.47	20.889		426.47	21.168		426.47	21.923		426.47	23.043		426.47	22.791		426.47	23.472		426.47	23.505		426.47	23.348
426.68	20.934		426.68	21.156		426.68	22.093		426.68	22.913		426.68	22.554		426.68	23.601		426.68	23.567		426.68	23.701
426.9	20.734		426.9	21.448		426.9	22.482		426.9	23.213		426.9	22.205		426.9	23.753		426.9	23.439		426.9	23.749
427.11	20.405		427.11	21.124		427.11	22.109		427.11	22.975		427.11	21.58		427.11	23.358		427.11	23.08		427.11	23.214
427.33	20.697		427.33	21.366		427.33	22.516		427.33	22.849		427.33	22.004		427.33	23.414		427.33	23.417		427.33	23.863
427.54	20.411		427.54	21.338		427.54	22.907		427.54	22.664		427.54	22.066		427.54	23.558		427.54	23.557		427.54	23.783
427.75	20.786		427.75	21.878		427.75	23.306		427.75	22.848		427.75	22.453		427.75	23.619		427.75	23.885		427.75	24.64
427.97	20.993		427.97	22.453		427.97	23.34		427.97	23.43		427.97	22.533		427.97	23.776		427.97	24.194		427.97	24.467
428.18	20.603		428.18	22.413		428.18	22.981		428.18	23.333		428.18	22.306		428.18	23.851		428.18	24.044		428.18	24.282
428.39	20.224		428.39	22.292		428.39	22.839		428.39	23.406		428.39	22.144		428.39	23.847		428.39	23.765		428.39	23.939
428.61	20.36		428.61	22.958		428.61	22.889		428.61	23.907		428.61	22.547		428.61	23.912		428.61	24.359		428.61	24.673
428.82	20.508		428.82	23.255		428.82	23.156		428.82	23.742		428.82	22.906		428.82	24.188		428.82	24.808		428.82	24.791
429.04	20.274		429.04	23.406		429.04	23.508		429.04	23.877		429.04	23.097		429.04	24.243		429.04	24.752		429.04	24.653
429.25	20.564		429.25	23.308		429.25	23.435		429.25	23.658		429.25	23.216		429.25	24.075		429.25	24.436		429.25	24.73
429.46	20.621		429.46	23.453		429.46	23.454		429.46	23.596		429.46	23.18		429.46	24.067		429.46	24.874		429.46	24.813
429.68	20.463		429.68	22.831		429.68	23.099		429.68	23.255		429.68	23.328		429.68	23.766		429.68	24.201		429.68	24.451
429.89	20.23		429.89	22.933		429.89	23.193		429.89	23.079		429.89	23.537		429.89	23.604		429.89	24.21		429.89	24.629
430.1	19.848		430.1	23.133		430.1	23.048		430.1	23.374		430.1	23.287		430.1	23.634		430.1	24.317		430.1	23.91
430.32	19.847		430.32	23.361		430.32	23.068		430.32	23.654		430.32	23.56		430.32	23.93		430.32	24.512		430.32	24.238
430.53	19.537		430.53	22.895		430.53	22.666		430.53	23.508		430.53	23.349		430.53	23.77		430.53	24.173		430.53	23.494
430.75	19.723		430.75	23.058		430.75	22.927		430.75	23.363		430.75	23.846		430.75	24.333		430.75	24.219		430.75	23.807
430.96	19.984		430.96	23.064		430.96	22.42		430.96	23.421		430.96	23.771		430.96	23.906		430.96	24.183		430.96	23.648
431.17	20.354		431.17	23.214		431.17	22.548		431.17	23.44		431.17	23.941		431.17	24.2		431.17	24.436		431.17	24.088
431.39	20.35		431.39	22.78		431.39	22.411		431.39	23.17		431.39	23.707		431.39	24.142		431.39	24.227		431.39	23.886
431.6	20.097		431.6	22.703		431.6	22.341		431.6	23.308		431.6	23.288		431.6	23.783		431.6	24.143		431.6	23.49
431.81	20.225		431.81	22.402		431.81	22.141		431.81	23.095		431.81	23.044		431.81	23.7		431.81	24.299		431.81	23.484
432.03	20.212		432.03	22.571		432.03	22.107		432.03	23.25		432.03	23.283		432.03	23.674		432.03	24.522		432.03	23.401
432.24	20.295		432.24	22.346		432.24	21.697		432.24	23.118		432.24	23.064		432.24	23.39		432.24	23.953		432.24	23.138
432.45	20.582		432.45	22.552		432.45	21.881		432.45	23.372		432.45	23.252		432.45	23.583		432.45	24.483		432.45	23.449
432.67	21.003		432.67	22.806		432.67	22.072		432.67	23.84		432.67	23.581		432.67	24.037		432.67	24.997		432.67	23.887
432.88	20.662		432.88	22.364		432.88	21.696		432.88	23.355		432.88	23.635		432.88	23.854		432.88	24.438		432.88	23.986
433.09	20.942		433.09	22.084		433.09	21.608		433.09	23.835		433.09	23.831		433.09	24.079		433.09	24.685		433.09	24.049
433.31	21.045		433.31	22.246		433.31	21.639		433.31	23.845		433.31	23.952		433.31	24.259		433.31	24.841		433.31	24.502
433.52	20.799		433.52	21.971		433.52	21.373		433.52	23.806		433.52	23.66		433.52	23.723		433.52	24.73		433.52	24.055
433.73	21.115		433.73	22.018		433.73	21.873		433.73	24.156		433.73	24.046		433.73	24.095		433.73	24.921		433.73	24.19
433.95	20.925		433.95	21.778		433.95	21.667		433.95	23.863		433.95	23.894		433.95	23.633		433.95	24.744		433.95	23.853
434.16	20.601		434.16	21.498		434.16	21.374		434.16	23.791		434.16	23.478		434.16	23.383		434.16	24.089		434.16	23.621
434.38	20.63		434.38	21.678		434.38	21.448		434.38	23.525		434.38	23.581		434.38	23.642		434.38	23.986		434.38	23.42
434.59	20.495		434.59	21.64		434.59	21.089		434.59	23.764		434.59	23.496		434.59	23.526		434.59	23.944		434.59	23.565
434.8	20.471		434.8	21.41		434.8	21.328		434.8	23.623		434.8	23.351		434.8	23.423		434.8	23.818		434.8	23.757
435.02	20.112		435.02	21.375		435.02	21.666		435.02	23.567		435.02	23.005		435.02	23.584		435.02	23.724		435.02	23.825
435.23	19.893		435.23	21.044		435.23	21.602		435.23	23.25		435.23	22.678		435.23	23.551		435.23	23.545		435.23	23.621
435.44	19.746		435.44	21.072		435.44	21.517		435.44	22.85		435.44	22.56		435.44	23.149		435.44	23.067		435.44	23.14
435.66	20.18		435.66	21.442		435.66	22.033		435.66	23.422		435.66	22.509		435.66	23.376		435.66	23.338		435.66	23.189
435.87	19.866		435.87	21.31		435.87	21.924		435.87	23.113		435.87	21.95		435.87	22.656		435.87	22.849		435.87	22.696
436.08	19.832		436.08	21.37		436.08	22.329		436.08	23.35		436.08	21.741		436.08	22.74		436.08	22.547		436.08	22.389
436.3	19.802		436.3	21.53		436.3	22.156		436.3	23.396		436.3	21.677		436.3	22.785		436.3	22.495		436.3	22.495
436.51	19.761		436.51	21.685		436.51	21.993		436.51	23.126		436.51	21.758		436.51	22.622		436.51	22.583		436.51	22.385
436.72	20.233		436.72	22		436.72	22.207		436.72	23.378		436.72	21.895		436.72	23.116		436.72	22.887		436.72	22.578
436.94	20.273		436.94	22.381		436.94	22.413		436.94	23.257		436.94	22.364		436.94	23.278		436.94	23.16		436.94	22.735
437.15	20.101		437.15	22.33		437.15	22.349		437.15	23.163		437.15	22.196		437.15	23.07		437.15	23.319		437.15	22.914
437.36	20.144		437.36	22.285		437.36	22.499		437.36	23.036		437.36	22.212		437.36	23.455		437.36	23.206		437.36	22.764
437.58	20.101		437.58	22.37		437.58	22.108		437.58	23.291		437.58	22.009		437.58	23.44		437.58	23.294		437.58	22.775
437.79	20.341		437.79	22.342		437.79	21.908		437.79	23.433		437.79	22.322		437.79	23.074		437.79	23.654		437.79	22.504
438	20.335		438	22.663		438	22.061		438	23.589		438	22.559		438	23.097		438	23.664		438	22.599
438.22	20.313		438.22	22.623		438.22	22.039		438.22	24.158		438.22	22.506		438.22	23.179		438.22	23.889		438.22	22.614
438.43	20.238		438.43	22.364		438.43	21.999		438.43	23.911		438.43	22.496		438.43	23.07		438.43	23.773		438.43	22.486
438.64	20.172		438.64	22.461		438.64	22.18		438.64	23.95		438.64	22.765		438.64	23.213		438.64	23.832		438.64	22.893
438.85	20.284		438.85	22.6		438.85	21.99		438.85	23.824		438.85	22.905		438.85	23.15		438.85	24.219		438.85	22.915
439.07	20.365		439.07	22.433		439.07	22.156		439.07	23.932		439.07	23.061		439.07	23.144		439.07	24.038		439.07	22.834
439.28	20.654		439.28	22.34		439.28	22.518		439.28	24.101		439.28	23.058		439.28	23.295		439.28	24.14		439.28	23.156
439.49	20.37		439.49	22.267		439.49	22.573		439.49	24.142		439.49	23.115		439.49	22.934		439.49	24.124		439.49	23
439.71	20.434		439.71	22.121		439.71	22.502		439.71	24.174		439.71	23.224		439.71	22.963		439.71	24.214		439.71	22.868
439.92	20.645		439.92	22.295		439.92	22.886		439.92	24.539		439.92	23.69		439.92	23.168		439.92	24.111		439.92	23.106
440.13	20.553		440.13	22.422		440.13	23.05		440.13	24.551		440.13	23.619		440.13	22.585		440.13	23.789		440.13	22.925
440.35	20.768		440.35	22.375		440.35	23.52		440.35	24.672		440.35	24.093		440.35	22.807		440.35	23.871		440.35	23.106
440.56	20.821		440.56	22.534		440.56	23.825		440.56	24.657		440.56	24.397		440.56	23.269		440.56	23.664		440.56	23.292
440.77	20.893		440.77	22.808		440.77	23.95		440.77	24.628		440.77	24.528		440.77	23.369		440.77	23.856		440.77	23.534
440.99	20.947		440.99	22.762		440.99	23.925		440.99	24.454		440.99	24.595		440.99	23.567		440.99	23.877		440.99	23.711
441.2	20.806		441.2	22.61		441.2	23.727		441.2	24.39		441.2	24.347		441.2	23.421		441.2	23.836		441.2	23.65
441.41	21.067		441.41	22.488		441.41	23.486		441.41	24.428		441.41	24.263		441.41	23.354		441.41	24.033		441.41	23.412
441.62	20.963		441.62	22		441.62	23.157		441.62	24.131		441.62	24.179		441.62	23.054		441.62	23.957		441.62	23.327
441.84	21.038		441.84	21.991		441.84	23.093		441.84	24.121		441.84	24.213		441.84	23.112		441.84	24.241		441.84	23.494
442.05	20.598		442.05	21.841		442.05	22.558		442.05	23.911		442.05	24.064		442.05	23.003		442.05	24.076		442.05	23.427
442.26	20.612		442.26	21.761		442.26	22.391		442.26	23.654		442.26	24.073		442.26	23.153		442.26	23.908		442.26	23.526
442.48	20.671		442.48	21.573		442.48	22.396		442.48	23.716		442.48	24.043		442.48	23.023		442.48	23.884		442.48	23.559
442.69	20.58		442.69	21.656		442.69	21.876		442.69	23.732		442.69	23.802		442.69	22.727		442.69	23.876		442.69	23.592
442.9	20.598		442.9	21.715		442.9	21.862		442.9	23.612		442.9	24.022		442.9	23.164		442.9	24.339		442.9	24.066
443.12	20.102		443.12	21.708		443.12	21.818		443.12	23.238		443.12	23.476		443.12	22.934		443.12	24.148		443.12	23.817
443.33	20.222		443.33	21.61		443.33	21.575		443.33	23.191		443.33	23.326		443.33	22.874		443.33	24.282		443.33	23.773
443.54	20.075		443.54	21.646		443.54	21.39		443.54	23.249		443.54	23.171		443.54	22.833		443.54	24.175		443.54	23.575
443.75	20.285		443.75	21.818		443.75	21.659		443.75	23.133		443.75	23.143		443.75	22.866		443.75	24.391		443.75	23.792
443.97	20.538		443.97	22.239		443.97	21.72		443.97	23.036		443.97	23.248		443.97	23.147		443.97	24.279		443.97	23.9
444.18	20.56		444.18	22.477		444.18	22.045		444.18	23.018		444.18	23.262		444.18	23.554		444.18	24.238		444.18	24.043
444.39	20.584		444.39	22.874		444.39	22.414		444.39	23.42		444.39	23.389		444.39	23.719		444.39	24.328		444.39	24.212
444.61	20.55		444.61	22.787		444.61	22.193		444.61	23.273		444.61	23.467		444.61	23.797		444.61	24.315		444.61	24.211
444.82	20.748		444.82	22.995		444.82	22.365		444.82	23.28		444.82	23.603		444.82	23.799		444.82	24.673		444.82	24.001
445.03	20.649		445.03	22.867		445.03	22.377		445.03	23.636		445.03	23.518		445.03	23.857		445.03	24.556		445.03	23.732
445.24	20.66		445.24	23.004		445.24	22.611		445.24	23.78		445.24	23.381		445.24	23.985		445.24	24.588		445.24	23.846
445.46	20.622		445.46	22.742		445.46	22.761		445.46	23.659		445.46	23.127		445.46	23.968		445.46	24.595		445.46	23.668
445.67	20.746		445.67	22.831		445.67	22.792		445.67	23.723		445.67	23.094		445.67	23.979		445.67	24.473		445.67	23.271
445.88	20.961		445.88	23.017		445.88	22.641		445.88	24.048		445.88	23.256		445.88	24		445.88	24.589		445.88	23.38
446.09	20.952		446.09	23.187		446.09	22.862		446.09	24.29		446.09	23.382		446.09	24.1		446.09	24.801		446.09	23.588
446.31	20.979		446.31	23.039		446.31	22.802		446.31	24.395		446.31	23.456		446.31	24.221		446.31	24.931		446.31	23.74
446.52	20.733		446.52	23.071		446.52	22.58		446.52	24.258		446.52	23.602		446.52	24.126		446.52	24.416		446.52	23.56
446.73	20.668		446.73	23.089		446.73	22.614		446.73	24.346		446.73	23.602		446.73	23.991		446.73	24.668		446.73	23.568
446.95	20.396		446.95	23.262		446.95	22.494		446.95	24.203		446.95	23.609		446.95	23.868		446.95	24.683		446.95	23.515
447.16	20.332		447.16	23.103		447.16	22.721		447.16	24.063		447.16	23.493		447.16	23.94		447.16	24.626		447.16	23.483
447.37	20.357		447.37	23.239		447.37	22.914		447.37	24.026		447.37	23.34		447.37	23.913		447.37	24.613		447.37	23.458
447.58	20.211		447.58	23.346		447.58	23.061		447.58	24.314		447.58	23.531		447.58	24.04		447.58	24.307		447.58	23.641
447.8	20.231		447.8	23.441		447.8	23.144		447.8	24.076		447.8	23.543		447.8	24.167		447.8	24.497		447.8	23.885
448.01	20.295		448.01	23.526		448.01	23.023		448.01	24.002		448.01	23.653		448.01	24.267		448.01	24.671		448.01	24.024
448.22	20.37		448.22	23.798		448.22	23.137		448.22	23.894		448.22	23.874		448.22	24.612		448.22	24.673		448.22	24.002
448.43	20.3		448.43	23.663		448.43	23.13		448.43	24.023		448.43	23.817		448.43	24.377		448.43	24.561		448.43	24.09
448.65	20.516		448.65	23.555		448.65	23.111		448.65	23.851		448.65	24.028		448.65	24.28		448.65	24.397		448.65	24.004
448.86	20.54		448.86	23.54		448.86	23.048		448.86	23.969		448.86	24.064		448.86	24.244		448.86	24.266		448.86	23.775
449.07	20.693		449.07	23.317		449.07	23.236		449.07	24.025		449.07	24.15		449.07	24.2		449.07	24.209		449.07	23.802
449.28	20.764		449.28	23.132		449.28	23.318		449.28	24.195		449.28	23.98		449.28	24.195		449.28	24.245		449.28	23.71
449.5	20.774		449.5	23.087		449.5	23.457		449.5	24.358		449.5	24.235		449.5	24.275		449.5	24.264		449.5	23.788
449.71	20.848		449.71	22.863		449.71	23.341		449.71	24.357		449.71	24.174		449.71	24.372		449.71	24.159		449.71	23.987
449.92	20.854		449.92	22.874		449.92	23.062		449.92	24.164		449.92	24.049		449.92	24.391		449.92	24.219		449.92	24.121
450.13	20.77		450.13	22.841		450.13	23.108		450.13	24.356		450.13	24.225		450.13	24.283		450.13	24.292		450.13	24.353
450.35	20.892		450.35	22.589		450.35	23.123		450.35	24.253		450.35	23.933		450.35	24.268		450.35	24.541		450.35	24.394
450.56	21.139		450.56	22.451		450.56	23.176		450.56	24.493		450.56	23.924		450.56	23.947		450.56	24.505		450.56	24.4
450.77	20.916		450.77	22.373		450.77	23.219		450.77	24.462		450.77	23.841		450.77	23.72		450.77	24.378		450.77	24.285
450.98	20.84		450.98	22.11		450.98	23.075		450.98	24.6		450.98	23.893		450.98	23.616		450.98	24.492		450.98	24.416
451.2	20.644		451.2	21.969		451.2	23.016		451.2	24.527		451.2	23.946		451.2	23.671		451.2	24.611		451.2	24.461
451.41	20.47		451.41	21.873		451.41	23.091		451.41	24.626		451.41	23.773		451.41	23.61		451.41	24.795		451.41	24.546
451.62	20.376		451.62	21.678		451.62	22.946		451.62	24.423		451.62	23.917		451.62	23.671		451.62	24.77		451.62	24.636
451.83	20.358		451.83	21.881		451.83	22.9		451.83	24.291		451.83	23.511		451.83	23.597		451.83	24.801		451.83	24.407
452.05	20.644		452.05	22.276		452.05	23.064		452.05	24.521		452.05	23.807		452.05	23.836		452.05	25.107		452.05	24.768
452.26	20.401		452.26	21.982		452.26	22.83		452.26	24.377		452.26	23.805		452.26	23.744		452.26	24.953		452.26	24.823
452.47	20.308		452.47	22.03		452.47	22.903		452.47	24.477		452.47	23.892		452.47	23.591		452.47	24.948		452.47	24.7
452.68	20.477		452.68	22.159		452.68	23.04		452.68	24.726		452.68	24.214		452.68	23.765		452.68	24.828		452.68	24.707
452.9	20.398		452.9	22.297		452.9	22.978		452.9	24.569		452.9	24.102		452.9	23.894		452.9	24.773		452.9	24.613
453.11	20.534		453.11	22.318		453.11	23.076		453.11	24.523		453.11	24.32		453.11	24.006		453.11	24.578		453.11	24.712
453.32	20.345		453.32	22.479		453.32	23.157		453.32	24.479		453.32	24.431		453.32	24.34		453.32	24.432		453.32	24.702
453.53	20.39		453.53	22.564		453.53	23.115		453.53	24.67		453.53	24.465		453.53	24.421		453.53	24.513		453.53	24.703
453.74	20.566		453.74	22.755		453.74	23.378		453.74	24.623		453.74	24.503		453.74	24.434		453.74	24.734		453.74	24.654
453.96	20.565		453.96	22.848		453.96	23.566		453.96	24.485		453.96	24.471		453.96	24.281		453.96	24.758		453.96	24.559
454.17	20.796		454.17	23.164		454.17	23.555		454.17	24.443		454.17	24.665		454.17	24.527		454.17	24.905		454.17	24.739
454.38	21.003		454.38	23.353		454.38	23.81		454.38	24.646		454.38	24.517		454.38	24.698		454.38	25.004		454.38	25.018
454.59	21.112		454.59	23.47		454.59	23.809		454.59	24.713		454.59	24.81		454.59	24.852		454.59	25.021		454.59	25.354
454.81	20.87		454.81	23.364		454.81	23.492		454.81	24.494		454.81	24.756		454.81	24.866		454.81	24.888		454.81	25.162
455.02	21.092		455.02	23.596		455.02	23.602		455.02	24.558		455.02	24.698		455.02	25.174		455.02	25.031		455.02	25.244
455.23	21.436		455.23	23.666		455.23	23.743		455.23	24.715		455.23	24.794		455.23	25.679		455.23	25.255		455.23	25.504
455.44	21.22		455.44	23.776		455.44	23.696		455.44	24.498		455.44	24.917		455.44	25.596		455.44	25.335		455.44	25.403
455.65	21.481		455.65	23.664		455.65	23.686		455.65	24.606		455.65	24.915		455.65	25.556		455.65	25.286		455.65	25.495
455.87	21.306		455.87	23.666		455.87	23.6		455.87	24.714		455.87	24.796		455.87	25.418		455.87	25.26		455.87	25.461
456.08	21.331		456.08	23.75		456.08	23.509		456.08	24.794		456.08	24.945		456.08	25.505		456.08	25.467		456.08	25.53
456.29	21.502		456.29	23.647		456.29	23.666		456.29	24.815		456.29	25.068		456.29	25.613		456.29	25.529		456.29	25.568
456.5	21.347		456.5	23.603		456.5	23.617		456.5	24.833		456.5	25.106		456.5	25.636		456.5	25.312		456.5	25.7
456.72	21.491		456.72	23.633		456.72	23.571		456.72	25.069		456.72	25.225		456.72	25.659		456.72	25.496		456.72	25.874
456.93	21.311		456.93	23.421		456.93	23.651		456.93	25.037		456.93	25.203		456.93	25.706		456.93	25.313		456.93	25.865
457.14	21.188		457.14	23.544		457.14	23.733		457.14	25.113		457.14	25.441		457.14	25.697		457.14	25.475		457.14	25.801
457.35	21.103		457.35	23.55		457.35	23.834		457.35	25.131		457.35	25.531		457.35	25.751		457.35	25.614		457.35	25.72
457.56	20.962		457.56	23.384		457.56	23.816		457.56	25.108		457.56	25.414		457.56	25.49		457.56	25.53		457.56	25.678
457.78	20.926		457.78	23.174		457.78	23.662		457.78	25.169		457.78	25.415		457.78	25.396		457.78	25.56		457.78	25.544
457.99	20.747		457.99	23.241		457.99	23.69		457.99	25.207		457.99	25.51		457.99	25.15		457.99	25.55		457.99	25.418
458.2	20.819		458.2	23.119		458.2	23.768		458.2	25.376		458.2	25.302		458.2	25.134		458.2	25.56		458.2	25.538
458.41	20.787		458.41	23.351		458.41	23.868		458.41	25.42		458.41	25.423		458.41	25.274		458.41	25.67		458.41	25.498
458.62	20.899		458.62	23.403		458.62	23.879		458.62	25.389		458.62	25.4		458.62	25.371		458.62	25.734		458.62	25.539
458.84	20.89		458.84	23.246		458.84	23.691		458.84	25.25		458.84	25.355		458.84	25.355		458.84	25.884		458.84	25.528
459.05	20.834		459.05	23.482		459.05	23.734		459.05	25.301		459.05	25.486		459.05	25.564		459.05	26.063		459.05	25.796
459.26	20.983		459.26	23.624		459.26	23.728		459.26	25.2		459.26	25.386		459.26	25.557		459.26	26.277		459.26	25.766
459.47	20.882		459.47	23.679		459.47	23.567		459.47	25.106		459.47	25.278		459.47	25.761		459.47	26.153		459.47	25.553
459.68	20.873		459.68	23.802		459.68	23.453		459.68	25.14		459.68	25.162		459.68	25.735		459.68	26.295		459.68	25.493
459.89	20.733		459.89	23.852		459.89	23.394		459.89	25.146		459.89	25.047		459.89	25.639		459.89	26.215		459.89	25.318
460.11	20.681		460.11	23.781		460.11	23.216		460.11	25.192		460.11	24.987		460.11	25.571		460.11	25.993		460.11	25.313
460.32	20.889		460.32	23.725		460.32	23.501		460.32	25.353		460.32	25.148		460.32	25.824		460.32	26.166		460.32	25.518
460.53	20.789		460.53	23.832		460.53	23.544		460.53	25.31		460.53	25.029		460.53	25.655		460.53	26.105		460.53	25.586
460.74	20.634		460.74	23.731		460.74	23.371		460.74	25.117		460.74	25.139		460.74	25.419		460.74	26.118		460.74	25.571
460.95	20.599		460.95	23.731		460.95	23.405		460.95	25.128		460.95	25.383		460.95	25.405		460.95	26.229		460.95	25.6
461.17	20.589		461.17	23.649		461.17	23.539		461.17	25.375		461.17	25.461		461.17	25.386		461.17	26.331		461.17	25.811
461.38	20.569		461.38	23.744		461.38	23.6		461.38	25.447		461.38	25.554		461.38	25.473		461.38	26.54		461.38	25.758
461.59	20.635		461.59	23.919		461.59	23.757		461.59	25.567		461.59	25.423		461.59	25.397		461.59	26.331		461.59	25.897
461.8	20.551		461.8	23.732		461.8	23.659		461.8	25.349		461.8	25.299		461.8	25.298		461.8	26.205		461.8	25.615
462.01	20.415		462.01	23.765		462.01	23.679		462.01	25.543		462.01	25.445		462.01	25.49		462.01	26.202		462.01	25.71
462.22	20.523		462.22	23.874		462.22	23.832		462.22	25.886		462.22	25.676		462.22	25.536		462.22	26.436		462.22	26.051
462.44	20.597		462.44	23.814		462.44	23.918		462.44	26.035		462.44	25.831		462.44	25.392		462.44	26.461		462.44	25.964
462.65	20.695		462.65	23.677		462.65	23.807		462.65	25.952		462.65	25.925		462.65	25.409		462.65	26.457		462.65	26.121
462.86	20.729		462.86	23.681		462.86	23.961		462.86	26.019		462.86	26.077		462.86	25.408		462.86	26.619		462.86	26.066
463.07	20.602		463.07	23.7		463.07	23.76		463.07	26.065		463.07	25.847		463.07	25.22		463.07	26.496		463.07	25.92
463.28	20.737		463.28	23.871		463.28	24.009		463.28	26.334		463.28	26.319		463.28	25.511		463.28	26.802		463.28	26.114
463.5	20.971		463.5	23.931		463.5	24.096		463.5	26.592		463.5	26.196		463.5	25.705		463.5	26.857		463.5	26.202
463.71	20.98		463.71	23.772		463.71	23.807		463.71	26.585		463.71	26.164		463.71	25.813		463.71	26.91		463.71	26.287
463.92	20.909		463.92	23.775		463.92	23.726		463.92	26.383		463.92	26.079		463.92	25.886		463.92	26.773		463.92	26.127
464.13	20.959		464.13	23.72		464.13	23.811		464.13	26.491		464.13	26.147		464.13	26.006		464.13	26.785		464.13	26.247
464.34	21.001		464.34	23.641		464.34	23.875		464.34	26.403		464.34	26.166		464.34	26.023		464.34	27.065		464.34	26.23
464.55	20.968		464.55	23.722		464.55	23.891		464.55	26.51		464.55	26.228		464.55	25.91		464.55	27.125		464.55	26.475
464.76	20.882		464.76	23.682		464.76	23.892		464.76	26.546		464.76	26.282		464.76	25.788		464.76	27.016		464.76	26.581
464.98	20.835		464.98	23.739		464.98	24.09		464.98	26.56		464.98	26.29		464.98	25.939		464.98	27.099		464.98	26.594
465.19	20.607		465.19	23.727		465.19	24.059		465.19	26.484		465.19	26.306		465.19	26.102		465.19	27.141		465.19	26.665
465.4	20.61		465.4	23.768		465.4	24.09		465.4	26.619		465.4	26.366		465.4	26.285		465.4	27.204		465.4	26.771
465.61	20.688		465.61	23.769		465.61	24.182		465.61	26.755		465.61	26.37		465.61	26.35		465.61	27.354		465.61	26.889
465.82	20.886		465.82	24.031		465.82	24.458		465.82	26.968		465.82	26.671		465.82	26.589		465.82	27.629		465.82	27.159
466.03	20.832		466.03	23.887		466.03	24.394		466.03	26.812		466.03	26.456		466.03	26.441		466.03	27.478		466.03	27.165
466.25	20.695		466.25	23.89		466.25	24.43		466.25	26.774		466.25	26.613		466.25	26.431		466.25	27.533		466.25	27.268
466.46	20.722		466.46	24.095		466.46	24.647		466.46	26.86		466.46	26.578		466.46	26.465		466.46	27.603		466.46	27.26
466.67	20.818		466.67	24.061		466.67	24.649		466.67	26.909		466.67	26.752		466.67	26.408		466.67	27.876		466.67	27.349
466.88	20.665		466.88	24.042		466.88	24.622		466.88	26.945		466.88	26.727		466.88	26.248		466.88	27.8		466.88	27.436
467.09	20.676		467.09	24.108		467.09	24.763		467.09	27.13		467.09	26.919		467.09	26.375		467.09	27.897		467.09	27.553
467.3	20.798		467.3	24.254		467.3	24.897		467.3	27.372		467.3	27.055		467.3	26.678		467.3	28.045		467.3	27.759
467.51	20.954		467.51	24.202		467.51	24.998		467.51	27.354		467.51	27.045		467.51	26.722		467.51	28.176		467.51	27.788
467.73	20.928		467.73	24.034		467.73	24.819		467.73	27.271		467.73	27.029		467.73	26.655		467.73	28.053		467.73	27.873
467.94	21.172		467.94	24.243		467.94	24.911		467.94	27.451		467.94	27.16		467.94	26.927		467.94	28.05		467.94	28.149
468.15	21.277		468.15	24.381		468.15	25.034		468.15	27.476		468.15	27.152		468.15	26.915		468.15	28.163		468.15	28.313
468.36	21.249		468.36	24.434		468.36	25.033		468.36	27.456		468.36	27.399		468.36	27.006		468.36	28.343		468.36	28.449
468.57	21.227		468.57	24.38		468.57	25.081		468.57	27.387		468.57	27.426		468.57	27.013		468.57	28.416		468.57	28.458
468.78	21.254		468.78	24.515		468.78	25.061		468.78	27.395		468.78	27.562		468.78	27.073		468.78	28.585		468.78	28.68
468.99	21.309		468.99	24.553		468.99	25.151		468.99	27.357		468.99	27.612		468.99	27.257		468.99	28.738		468.99	28.847
469.21	21.351		469.21	24.573		469.21	25.279		469.21	27.464		469.21	27.779		469.21	27.355		469.21	28.786		469.21	29.018
469.42	21.297		469.42	24.61		469.42	25.315		469.42	27.714		469.42	27.792		469.42	27.436		469.42	28.823		469.42	29.258
469.63	21.431		469.63	24.792		469.63	25.369		469.63	27.849		469.63	28.036		469.63	27.647		469.63	29.034		469.63	29.35
469.84	21.438		469.84	24.806		469.84	25.338		469.84	27.767		469.84	28.061		469.84	27.705		469.84	29.004		469.84	29.346
470.05	21.468		470.05	24.819		470.05	25.378		470.05	27.854		470.05	28.195		470.05	27.734		470.05	29.147		470.05	29.368
470.26	21.527		470.26	24.878		470.26	25.321		470.26	28.028		470.26	28.388		470.26	27.966		470.26	29.516		470.26	29.535
470.47	21.497		470.47	24.887		470.47	25.394		470.47	28.026		470.47	28.43		470.47	27.926		470.47	29.632		470.47	29.391
470.68	21.463		470.68	24.818		470.68	25.465		470.68	28.154		470.68	28.578		470.68	27.9		470.68	29.83		470.68	29.391
470.9	21.447		470.9	24.738		470.9	25.384		470.9	28.163		470.9	28.682		470.9	27.839		470.9	29.923		470.9	29.354
471.11	21.408		471.11	24.763		471.11	25.393		471.11	28.152		471.11	28.466		471.11	27.888		471.11	29.882		471.11	29.395
471.32	21.286		471.32	24.691		471.32	25.304		471.32	28.159		471.32	28.595		471.32	27.977		471.32	29.945		471.32	29.486
471.53	21.37		471.53	24.736		471.53	25.56		471.53	28.453		471.53	28.682		471.53	28.118		471.53	30.056		471.53	29.507
471.74	21.403		471.74	24.774		471.74	25.59		471.74	28.47		471.74	28.704		471.74	28.17		471.74	30.099		471.74	29.518
471.95	21.371		471.95	24.765		471.95	25.656		471.95	28.596		471.95	28.718		471.95	28.225		471.95	30.28		471.95	29.632
472.16	21.353		472.16	24.833		472.16	25.738		472.16	28.455		472.16	28.831		472.16	28.438		472.16	30.424		472.16	29.68
472.37	21.307		472.37	24.764		472.37	25.816		472.37	28.334		472.37	28.873		472.37	28.513		472.37	30.506		472.37	29.731
472.58	21.38		472.58	24.869		472.58	25.957		472.58	28.503		472.58	29.059		472.58	28.606		472.58	30.736		472.58	29.991
472.8	21.293		472.8	24.852		472.8	26.05		472.8	28.387		472.8	29.075		472.8	28.664		472.8	30.812		472.8	30.073
473.01	21.167		473.01	24.817		473.01	25.993		473.01	28.369		473.01	29.119		473.01	28.679		473.01	30.765		473.01	30.113
473.22	21.16		473.22	24.943		473.22	26.17		473.22	28.434		473.22	29.227		473.22	28.896		473.22	30.942		473.22	30.461
473.43	21.143		473.43	24.964		473.43	26.236		473.43	28.393		473.43	29.217		473.43	28.939		473.43	31.091		473.43	30.64
473.64	21.095		473.64	25.071		473.64	26.437		473.64	28.571		473.64	29.376		473.64	29.178		473.64	31.301		473.64	30.921
473.85	21.123		473.85	25.144		473.85	26.523		473.85	28.691		473.85	29.678		473.85	29.252		473.85	31.49		473.85	31.153
474.06	21.121		474.06	25.166		474.06	26.646		474.06	28.723		474.06	29.71		474.06	29.415		474.06	31.625		474.06	31.263
474.27	21.054		474.27	25.088		474.27	26.575		474.27	28.722		474.27	29.853		474.27	29.608		474.27	31.814		474.27	31.388
474.48	21.059		474.48	25.14		474.48	26.706		474.48	28.886		474.48	30.031		474.48	29.625		474.48	31.97		474.48	31.517
474.7	21.174		474.7	25.205		474.7	26.734		474.7	28.973		474.7	30.192		474.7	29.788		474.7	32.136		474.7	31.67
474.91	21.212		474.91	25.294		474.91	26.911		474.91	29.221		474.91	30.358		474.91	29.789		474.91	32.233		474.91	31.812
475.12	21.195		475.12	25.265		475.12	26.926		475.12	29.443		475.12	30.382		475.12	29.899		475.12	32.373		475.12	31.997
475.33	21.098		475.33	25.275		475.33	26.884		475.33	29.532		475.33	30.43		475.33	30.034		475.33	32.52		475.33	32.139
475.54	21.181		475.54	25.337		475.54	26.927		475.54	29.723		475.54	30.574		475.54	30.126		475.54	32.652		475.54	32.256
475.75	21.216		475.75	25.442		475.75	27.222		475.75	29.86		475.75	30.741		475.75	30.219		475.75	32.761		475.75	32.476
475.96	21.25		475.96	25.544		475.96	27.259		475.96	30.078		475.96	30.977		475.96	30.386		475.96	32.942		475.96	32.714
476.17	21.207		476.17	25.597		476.17	27.356		476.17	30.175		476.17	31.141		476.17	30.431		476.17	33.077		476.17	32.858
476.38	21.184		476.38	25.652		476.38	27.431		476.38	30.218		476.38	31.257		476.38	30.575		476.38	33.24		476.38	32.982
476.59	21.209		476.59	25.711		476.59	27.534		476.59	30.358		476.59	31.316		476.59	30.695		476.59	33.458		476.59	33.112
476.8	21.188		476.8	25.73		476.8	27.616		476.8	30.504		476.8	31.535		476.8	30.734		476.8	33.616		476.8	33.347
477.02	21.16		477.02	25.895		477.02	27.736		477.02	30.629		477.02	31.687		477.02	30.828		477.02	33.847		477.02	33.529
477.23	21.154		477.23	25.894		477.23	27.763		477.23	30.731		477.23	31.775		477.23	30.965		477.23	34.078		477.23	33.757
477.44	21.086		477.44	25.858		477.44	27.877		477.44	30.72		477.44	31.899		477.44	31		477.44	34.232		477.44	33.805
477.65	21.085		477.65	25.807		477.65	27.874		477.65	30.665		477.65	32		477.65	31.135		477.65	34.29		477.65	33.987
477.86	21.087		477.86	25.94		477.86	28.014		477.86	30.746		477.86	32.19		477.86	31.186		477.86	34.526		477.86	34.146
478.07	21.065		478.07	26.022		478.07	28.118		478.07	30.839		478.07	32.332		478.07	31.236		478.07	34.729		478.07	34.312
478.28	21.095		478.28	26.02		478.28	28.268		478.28	30.951		478.28	32.513		478.28	31.502		478.28	34.918		478.28	34.578
478.49	21.159		478.49	26.075		478.49	28.29		478.49	31.074		478.49	32.668		478.49	31.696		478.49	35.246		478.49	34.731
478.7	21.189		478.7	26.009		478.7	28.307		478.7	31.085		478.7	32.763		478.7	31.812		478.7	35.495		478.7	34.829
478.91	21.195		478.91	25.976		478.91	28.329		478.91	31.159		478.91	32.882		478.91	32.011		478.91	35.698		478.91	35.001
479.12	21.232		479.12	26.025		479.12	28.439		479.12	31.262		479.12	33.053		479.12	32.113		479.12	35.849		479.12	35.182
479.33	21.215		479.33	26.095		479.33	28.6		479.33	31.452		479.33	33.229		479.33	32.439		479.33	36.11		479.33	35.481
479.54	21.344		479.54	26.223		479.54	28.679		479.54	31.53		479.54	33.339		479.54	32.724		479.54	36.353		479.54	35.665
479.75	21.345		479.75	26.226		479.75	28.704		479.75	31.54		479.75	33.453		479.75	32.808		479.75	36.461		479.75	35.837
479.97	21.406		479.97	26.329		479.97	28.842		479.97	31.724		479.97	33.675		479.97	33.075		479.97	36.69		479.97	36.16
480.18	21.387		480.18	26.386		480.18	28.897		480.18	31.937		480.18	33.885		480.18	33.335		480.18	36.865		480.18	36.558
480.39	21.376		480.39	26.444		480.39	28.988		480.39	32.127		480.39	34.086		480.39	33.483		480.39	37.243		480.39	36.807
480.6	21.406		480.6	26.482		480.6	29.122		480.6	32.199		480.6	34.349		480.6	33.758		480.6	37.509		480.6	37.103
480.81	21.486		480.81	26.47		480.81	29.199		480.81	32.336		480.81	34.592		480.81	33.964		480.81	37.708		480.81	37.373
481.02	21.426		481.02	26.58		481.02	29.241		481.02	32.459		481.02	34.779		481.02	34.07		481.02	37.963		481.02	37.65
481.23	21.467		481.23	26.635		481.23	29.372		481.23	32.583		481.23	34.988		481.23	34.205		481.23	38.15		481.23	37.97
481.44	21.496		481.44	26.707		481.44	29.501		481.44	32.744		481.44	35.217		481.44	34.405		481.44	38.342		481.44	38.223
481.65	21.556		481.65	26.801		481.65	29.679		481.65	32.963		481.65	35.499		481.65	34.602		481.65	38.612		481.65	38.515
481.86	21.531		481.86	26.783		481.86	29.693		481.86	33.042		481.86	35.703		481.86	34.758		481.86	38.814		481.86	38.723
482.07	21.49		482.07	26.724		482.07	29.68		482.07	33.073		482.07	35.922		482.07	34.887		482.07	39.017		482.07	38.906
482.28	21.459		482.28	26.747		482.28	29.805		482.28	33.176		482.28	36.082		482.28	35.001		482.28	39.291		482.28	39.205
482.49	21.54		482.49	26.798		482.49	29.946		482.49	33.381		482.49	36.325		482.49	35.16		482.49	39.628		482.49	39.524
482.7	21.463		482.7	26.857		482.7	29.986		482.7	33.449		482.7	36.531		482.7	35.282		482.7	39.756		482.7	39.686
482.91	21.496		482.91	26.919		482.91	30.068		482.91	33.562		482.91	36.717		482.91	35.417		482.91	40.106		482.91	39.939
483.12	21.45		483.12	26.924		483.12	30.213		483.12	33.728		483.12	36.859		483.12	35.671		483.12	40.31		483.12	40.279
483.33	21.437		483.33	26.906		483.33	30.253		483.33	33.82		483.33	37.042		483.33	35.828		483.33	40.502		483.33	40.577
483.54	21.422		483.54	26.933		483.54	30.36		483.54	33.948		483.54	37.14		483.54	36.066		483.54	40.746		483.54	40.846
483.76	21.401		483.76	26.969		483.76	30.455		483.76	34.074		483.76	37.306		483.76	36.306		483.76	41.06		483.76	41.117
483.97	21.385		483.97	26.981		483.97	30.513		483.97	34.238		483.97	37.497		483.97	36.54		483.97	41.363		483.97	41.357
484.18	21.39		484.18	27.048		484.18	30.631		484.18	34.392		484.18	37.721		484.18	36.737		484.18	41.718		484.18	41.703
484.39	21.328		484.39	27.112		484.39	30.661		484.39	34.502		484.39	37.907		484.39	36.999		484.39	42.057		484.39	42.069
484.6	21.36		484.6	27.144		484.6	30.816		484.6	34.725		484.6	38.074		484.6	37.324		484.6	42.387		484.6	42.431
484.81	21.391		484.81	27.172		484.81	30.888		484.81	34.835		484.81	38.248		484.81	37.445		484.81	42.573		484.81	42.759
485.02	21.355		485.02	27.239		485.02	30.965		485.02	35.056		485.02	38.449		485.02	37.689		485.02	42.868		485.02	43.092
485.23	21.334		485.23	27.277		485.23	31.016		485.23	35.212		485.23	38.739		485.23	38.008		485.23	43.202		485.23	43.454
485.44	21.361		485.44	27.25		485.44	31.155		485.44	35.417		485.44	38.893		485.44	38.248		485.44	43.605		485.44	43.797
485.65	21.293		485.65	27.28		485.65	31.27		485.65	35.565		485.65	39.079		485.65	38.511		485.65	43.828		485.65	44.085
485.86	21.273		485.86	27.385		485.86	31.333		485.86	35.646		485.86	39.349		485.86	38.735		485.86	44.133		485.86	44.367
486.07	21.3		486.07	27.476		486.07	31.391		486.07	35.773		486.07	39.528		486.07	38.97		486.07	44.385		486.07	44.66
486.28	21.314		486.28	27.52		486.28	31.512		486.28	35.929		486.28	39.743		486.28	39.231		486.28	44.624		486.28	44.99
486.49	21.43		486.49	27.545		486.49	31.633		486.49	36.023		486.49	40.051		486.49	39.442		486.49	44.869		486.49	45.291
486.7	21.423		486.7	27.517		486.7	31.74		486.7	36.163		486.7	40.254		486.7	39.679		486.7	45.105		486.7	45.626
486.91	21.414		486.91	27.519		486.91	31.829		486.91	36.298		486.91	40.484		486.91	39.954		486.91	45.265		486.91	45.949
487.12	21.424		487.12	27.552		487.12	31.959		487.12	36.496		487.12	40.727		487.12	40.18		487.12	45.564		487.12	46.283
487.33	21.423		487.33	27.655		487.33	32.028		487.33	36.596		487.33	41.001		487.33	40.413		487.33	45.941		487.33	46.681
487.54	21.468		487.54	27.752		487.54	32.119		487.54	36.773		487.54	41.237		487.54	40.691		487.54	46.291		487.54	47.052
487.75	21.458		487.75	27.824		487.75	32.135		487.75	36.864		487.75	41.527		487.75	40.982		487.75	46.555		487.75	47.374
487.96	21.498		487.96	27.866		487.96	32.255		487.96	37.053		487.96	41.676		487.96	41.235		487.96	46.797		487.96	47.736
488.17	21.511		488.17	27.954		488.17	32.332		488.17	37.224		488.17	42.085		488.17	41.616		488.17	47.166		488.17	48.059
488.38	21.617		488.38	28.097		488.38	32.457		488.38	37.395		488.38	42.399		488.38	41.955		488.38	47.576		488.38	48.507
488.59	21.686		488.59	28.101		488.59	32.533		488.59	37.658		488.59	42.671		488.59	42.233		488.59	47.919		488.59	48.852
488.8	21.68		488.8	28.108		488.8	32.615		488.8	37.864		488.8	42.882		488.8	42.537		488.8	48.282		488.8	49.209
489.01	21.628		489.01	28.189		489.01	32.668		489.01	37.988		489.01	43.159		489.01	42.703		489.01	48.682		489.01	49.586
489.22	21.585		489.22	28.261		489.22	32.711		489.22	38.26		489.22	43.35		489.22	43.022		489.22	49.029		489.22	49.963
489.43	21.589		489.43	28.347		489.43	32.81		489.43	38.369		489.43	43.557		489.43	43.337		489.43	49.336		489.43	50.324
489.64	21.558		489.64	28.342		489.64	32.827		489.64	38.484		489.64	43.756		489.64	43.552		489.64	49.645		489.64	50.635
489.85	21.618		489.85	28.365		489.85	32.9		489.85	38.571		489.85	43.929		489.85	43.89		489.85	49.914		489.85	50.903
490.06	21.625		490.06	28.401		490.06	33.02		490.06	38.734		490.06	44.221		490.06	44.142		490.06	50.17		490.06	51.278
490.27	21.605		490.27	28.447		490.27	33.197		490.27	38.901		490.27	44.561		490.27	44.434		490.27	50.464		490.27	51.59
490.48	21.681		490.48	28.451		490.48	33.325		490.48	39.081		490.48	44.83		490.48	44.72		490.48	50.776		490.48	51.934
490.69	21.618		490.69	28.516		490.69	33.423		490.69	39.21		490.69	45.112		490.69	45.046		490.69	51.02		490.69	52.242
490.9	21.593		490.9	28.537		490.9	33.55		490.9	39.352		490.9	45.288		490.9	45.228		490.9	51.241		490.9	52.576
491.11	21.526		491.11	28.444		491.11	33.546		491.11	39.394		491.11	45.511		491.11	45.431		491.11	51.457		491.11	52.794
491.32	21.52		491.32	28.538		491.32	33.627		491.32	39.448		491.32	45.728		491.32	45.775		491.32	51.803		491.32	53.173
491.53	21.529		491.53	28.578		491.53	33.731		491.53	39.628		491.53	45.945		491.53	46.052		491.53	52.057		491.53	53.548
491.74	21.533		491.74	28.606		491.74	33.806		491.74	39.729		491.74	46.121		491.74	46.426		491.74	52.34		491.74	53.947
491.95	21.536		491.95	28.54		491.95	33.883		491.95	39.809		491.95	46.376		491.95	46.592		491.95	52.586		491.95	54.344
492.16	21.543		492.16	28.56		492.16	33.965		492.16	39.894		492.16	46.628		492.16	46.909		492.16	52.942		492.16	54.677
492.37	21.552		492.37	28.632		492.37	34.121		492.37	40.098		492.37	46.897		492.37	47.306		492.37	53.335		492.37	55.012
492.58	21.539		492.58	28.691		492.58	34.195		492.58	40.213		492.58	47.171		492.58	47.542		492.58	53.679		492.58	55.42
492.79	21.56		492.79	28.738		492.79	34.229		492.79	40.378		492.79	47.302		492.79	47.842		492.79	53.951		492.79	55.782
493	21.554		493	28.748		493	34.255		493	40.504		493	47.5		493	48.166		493	54.306		493	56.238
493.21	21.498		493.21	28.741		493.21	34.353		493.21	40.626		493.21	47.709		493.21	48.361		493.21	54.652		493.21	56.631
493.42	21.545		493.42	28.713		493.42	34.385		493.42	40.704		493.42	47.94		493.42	48.584		493.42	55.01		493.42	57.044
493.63	21.565		493.63	28.774		493.63	34.408		493.63	40.827		493.63	48.147		493.63	48.956		493.63	55.405		493.63	57.483
493.84	21.607		493.84	28.847		493.84	34.567		493.84	41.043		493.84	48.372		493.84	49.277		493.84	55.775		493.84	57.915
494.05	21.583		494.05	28.843		494.05	34.65		494.05	41.201		494.05	48.581		494.05	49.527		494.05	56.101		494.05	58.314
494.26	21.588		494.26	28.952		494.26	34.736		494.26	41.308		494.26	48.861		494.26	49.811		494.26	56.512		494.26	58.674
494.47	21.637		494.47	28.95		494.47	34.775		494.47	41.458		494.47	49.091		494.47	50.105		494.47	56.766		494.47	58.945
494.68	21.62		494.68	29.027		494.68	34.782		494.68	41.561		494.68	49.263		494.68	50.426		494.68	57.095		494.68	59.243
494.89	21.645		494.89	29.087		494.89	34.89		494.89	41.746		494.89	49.514		494.89	50.71		494.89	57.411		494.89	59.635
495.1	21.651		495.1	29.103		495.1	34.913		495.1	41.844		495.1	49.722		495.1	50.944		495.1	57.699		495.1	60.098
495.31	21.624		495.31	29.144		495.31	34.996		495.31	41.998		495.31	49.882		495.31	51.239		495.31	58.015		495.31	60.457
495.52	21.632		495.52	29.117		495.52	35.096		495.52	42.037		495.52	50.116		495.52	51.534		495.52	58.385		495.52	60.849
495.73	21.662		495.73	29.169		495.73	35.195		495.73	42.166		495.73	50.322		495.73	51.837		495.73	58.761		495.73	61.174
495.94	21.717		495.94	29.214		495.94	35.214		495.94	42.311		495.94	50.537		495.94	52.128		495.94	59.089		495.94	61.558
496.15	21.687		496.15	29.232		496.15	35.307		496.15	42.43		496.15	50.73		496.15	52.497		496.15	59.458		496.15	61.94
496.36	21.755		496.36	29.245		496.36	35.36		496.36	42.536		496.36	50.994		496.36	52.757		496.36	59.703		496.36	62.275
496.57	21.756		496.57	29.232		496.57	35.37		496.57	42.654		496.57	51.189		496.57	53.063		496.57	59.96		496.57	62.646
496.78	21.795		496.78	29.29		496.78	35.453		496.78	42.773		496.78	51.449		496.78	53.367		496.78	60.255		496.78	62.967
496.99	21.747		496.99	29.28		496.99	35.511		496.99	42.903		496.99	51.64		496.99	53.692		496.99	60.501		496.99	63.351
497.19	21.662		497.19	29.274		497.19	35.587		497.19	43.013		497.19	51.915		497.19	53.926		497.19	60.864		497.19	63.736
497.4	21.702		497.4	29.255		497.4	35.668		497.4	43.13		497.4	52.084		497.4	54.174		497.4	61.149		497.4	64.107
497.61	21.67		497.61	29.269		497.61	35.653		497.61	43.228		497.61	52.273		497.61	54.437		497.61	61.484		497.61	64.505
497.82	21.69		497.82	29.281		497.82	35.711		497.82	43.331		497.82	52.467		497.82	54.694		497.82	61.735		497.82	64.835
498.03	21.74		498.03	29.263		498.03	35.76		498.03	43.435		498.03	52.666		498.03	55.003		498.03	62.015		498.03	65.231
498.24	21.753		498.24	29.269		498.24	35.815		498.24	43.596		498.24	52.841		498.24	55.234		498.24	62.29		498.24	65.557
498.45	21.719		498.45	29.245		498.45	35.805		498.45	43.675		498.45	52.953		498.45	55.476		498.45	62.479		498.45	65.945
498.66	21.717		498.66	29.261		498.66	35.877		498.66	43.728		498.66	53.098		498.66	55.802		498.66	62.7		498.66	66.313
498.87	21.754		498.87	29.283		498.87	35.943		498.87	43.856		498.87	53.282		498.87	56.015		498.87	62.925		498.87	66.68
499.08	21.713		499.08	29.289		499.08	35.968		499.08	43.872		499.08	53.341		499.08	56.32		499.08	63.186		499.08	67.025
499.29	21.754		499.29	29.346		499.29	36.002		499.29	43.97		499.29	53.516		499.29	56.567		499.29	63.507		499.29	67.351
499.5	21.8		499.5	29.314		499.5	36.037		499.5	44.034		499.5	53.652		499.5	56.813		499.5	63.783		499.5	67.756
499.71	21.892		499.71	29.325		499.71	36.081		499.71	44.096		499.71	53.852		499.71	57.029		499.71	64.071		499.71	68.18
499.92	21.964		499.92	29.399		499.92	36.122		499.92	44.19		499.92	53.982		499.92	57.304		499.92	64.304		499.92	68.609
500.13	21.939		500.13	29.44		500.13	36.142		500.13	44.233		500.13	54.185		500.13	57.585		500.13	64.618		500.13	68.987
500.34	21.966		500.34	29.452		500.34	36.175		500.34	44.285		500.34	54.363		500.34	57.819		500.34	64.822		500.34	69.356
500.55	21.993		500.55	29.469		500.55	36.181		500.55	44.339		500.55	54.514		500.55	58.087		500.55	65.153		500.55	69.713
500.76	21.952		500.76	29.499		500.76	36.205		500.76	44.416		500.76	54.735		500.76	58.329		500.76	65.39		500.76	70.065
500.96	21.939		500.96	29.526		500.96	36.164		500.96	44.503		500.96	54.914		500.96	58.609		500.96	65.662		500.96	70.431
501.17	21.937		501.17	29.561		501.17	36.155		501.17	44.536		501.17	55.041		501.17	58.878		501.17	65.993		501.17	70.777
501.38	21.929		501.38	29.607		501.38	36.179		501.38	44.647		501.38	55.269		501.38	59.162		501.38	66.316		501.38	71.089
501.59	21.972		501.59	29.647		501.59	36.194		501.59	44.743		501.59	55.407		501.59	59.428		501.59	66.596		501.59	71.357
501.8	21.982		501.8	29.659		501.8	36.217		501.8	44.827		501.8	55.547		501.8	59.618		501.8	66.859		501.8	71.696
502.01	21.958		502.01	29.695		502.01	36.199		502.01	44.83		502.01	55.665		502.01	59.847		502.01	67.026		502.01	71.996
502.22	21.929		502.22	29.713		502.22	36.169		502.22	44.915		502.22	55.849		502.22	60.009		502.22	67.242		502.22	72.272
502.43	21.891		502.43	29.667		502.43	36.14		502.43	44.943		502.43	55.98		502.43	60.189		502.43	67.49		502.43	72.475
502.64	21.883		502.64	29.623		502.64	36.104		502.64	44.939		502.64	56.115		502.64	60.386		502.64	67.757		502.64	72.754
502.85	21.904		502.85	29.64		502.85	36.129		502.85	44.99		502.85	56.223		502.85	60.635		502.85	67.959		502.85	73.056
503.06	21.883		503.06	29.628		503.06	36.103		503.06	45.091		503.06	56.289		503.06	60.829		503.06	68.148		503.06	73.264
503.27	21.891		503.27	29.663		503.27	36.128		503.27	45.16		503.27	56.405		503.27	61.049		503.27	68.305		503.27	73.49
503.48	21.939		503.48	29.675		503.48	36.154		503.48	45.228		503.48	56.459		503.48	61.274		503.48	68.558		503.48	73.739
503.68	21.956		503.68	29.611		503.68	36.155		503.68	45.258		503.68	56.537		503.68	61.416		503.68	68.76		503.68	73.934
503.89	22.003		503.89	29.596		503.89	36.202		503.89	45.337		503.89	56.66		503.89	61.589		503.89	68.931		503.89	74.111
504.1	22.001		504.1	29.569		504.1	36.204		504.1	45.346		504.1	56.67		504.1	61.861		504.1	69.1		504.1	74.373
504.31	21.901		504.31	29.49		504.31	36.113		504.31	45.288		504.31	56.678		504.31	61.97		504.31	69.191		504.31	74.615
504.52	21.897		504.52	29.449		504.52	36.094		504.52	45.356		504.52	56.742		504.52	62.215		504.52	69.337		504.52	74.81
504.73	21.939		504.73	29.4		504.73	36.106		504.73	45.44		504.73	56.809		504.73	62.404		504.73	69.635		504.73	75.198
504.94	21.955		504.94	29.412		504.94	36.069		504.94	45.45		504.94	56.766		504.94	62.727		504.94	69.809		504.94	75.425
505.15	21.983		505.15	29.436		505.15	36.082		505.15	45.494		505.15	56.775		505.15	62.948		505.15	69.992		505.15	75.61
505.36	22.018		505.36	29.499		505.36	36.146		505.36	45.593		505.36	56.806		505.36	63.207		505.36	70.179		505.36	75.804
505.57	22		505.57	29.483		505.57	36.1		505.57	45.663		505.57	56.911		505.57	63.361		505.57	70.372		505.57	76.061
505.78	22.035		505.78	29.495		505.78	36.093		505.78	45.635		505.78	57.017		505.78	63.619		505.78	70.598		505.78	76.394
505.98	22.016		505.98	29.49		505.98	36.102		505.98	45.615		505.98	57.045		505.98	63.766		505.98	70.773		505.98	76.685
506.19	22.035		506.19	29.448		506.19	36.038		506.19	45.618		506.19	57.109		506.19	63.913		506.19	70.928		506.19	76.945
506.4	22.019		506.4	29.539		506.4	36.039		506.4	45.634		506.4	57.146		506.4	64.144		506.4	71.055		506.4	77.23
506.61	22.041		506.61	29.573		506.61	36.005		506.61	45.666		506.61	57.24		506.61	64.301		506.61	71.217		506.61	77.532
506.82	22.104		506.82	29.561		506.82	35.959		506.82	45.706		506.82	57.345		506.82	64.365		506.82	71.439		506.82	77.761
507.03	22.153		507.03	29.648		507.03	36.012		507.03	45.736		507.03	57.438		507.03	64.542		507.03	71.68		507.03	78
507.24	22.164		507.24	29.699		507.24	36.014		507.24	45.717		507.24	57.48		507.24	64.562		507.24	71.914		507.24	78.303
507.45	22.076		507.45	29.679		507.45	35.971		507.45	45.72		507.45	57.508		507.45	64.64		507.45	71.996		507.45	78.378
507.66	22.09		507.66	29.708		507.66	35.997		507.66	45.775		507.66	57.576		507.66	64.701		507.66	72.163		507.66	78.676
507.87	22.094		507.87	29.727		507.87	35.961		507.87	45.752		507.87	57.579		507.87	64.871		507.87	72.227		507.87	78.963
508.07	22.089		508.07	29.665		508.07	35.91		508.07	45.739		508.07	57.592		508.07	64.909		508.07	72.272		508.07	79.179
508.28	22.144		508.28	29.742		508.28	35.946		508.28	45.72		508.28	57.613		508.28	65.074		508.28	72.431		508.28	79.45
508.49	22.163		508.49	29.784		508.49	35.96		508.49	45.74		508.49	57.574		508.49	65.098		508.49	72.48		508.49	79.659
508.7	22.188		508.7	29.774		508.7	35.903		508.7	45.723		508.7	57.491		508.7	65.179		508.7	72.564		508.7	79.856
508.91	22.172		508.91	29.78		508.91	35.865		508.91	45.677		508.91	57.402		508.91	65.223		508.91	72.586		508.91	79.995
509.12	22.188		509.12	29.726		509.12	35.82		509.12	45.609		509.12	57.358		509.12	65.302		509.12	72.69		509.12	80.156
509.33	22.152		509.33	29.679		509.33	35.726		509.33	45.57		509.33	57.297		509.33	65.358		509.33	72.712		509.33	80.283
509.54	22.13		509.54	29.677		509.54	35.662		509.54	45.524		509.54	57.194		509.54	65.378		509.54	72.687		509.54	80.446
509.75	22.177		509.75	29.65		509.75	35.586		509.75	45.52		509.75	57.138		509.75	65.46		509.75	72.749		509.75	80.608
509.95	22.166		509.95	29.628		509.95	35.546		509.95	45.512		509.95	57.129		509.95	65.589		509.95	72.727		509.95	80.751
510.16	22.208		510.16	29.659		510.16	35.557		510.16	45.458		510.16	57.056		510.16	65.744		510.16	72.791		510.16	80.949
510.37	22.209		510.37	29.614		510.37	35.488		510.37	45.363		510.37	57.027		510.37	65.757		510.37	72.849		510.37	80.992
510.58	22.211		510.58	29.597		510.58	35.424		510.58	45.393		510.58	56.984		510.58	65.783		510.58	72.945		510.58	81.14
510.79	22.227		510.79	29.591		510.79	35.367		510.79	45.375		510.79	56.973		510.79	65.836		510.79	73.044		510.79	81.287
511	22.212		511	29.512		511	35.304		511	45.372		511	56.905		511	65.863		511	73.088		511	81.344
511.21	22.176		511.21	29.469		511.21	35.212		511.21	45.365		511.21	56.837		511.21	65.911		511.21	73.228		511.21	81.346
511.41	22.193		511.41	29.471		511.41	35.169		511.41	45.344		511.41	56.871		511.41	66.017		511.41	73.375		511.41	81.463
511.62	22.203		511.62	29.488		511.62	35.191		511.62	45.345		511.62	56.883		511.62	66.059		511.62	73.52		511.62	81.656
511.83	22.199		511.83	29.512		511.83	35.193		511.83	45.325		511.83	56.842		511.83	66.031		511.83	73.62		511.83	81.789
512.04	22.261		512.04	29.527		512.04	35.258		512.04	45.29		512.04	56.81		512.04	66.136		512.04	73.825		512.04	82.015
512.25	22.245		512.25	29.532		512.25	35.247		512.25	45.26		512.25	56.743		512.25	66.196		512.25	73.949		512.25	82.154
512.46	22.228		512.46	29.519		512.46	35.243		512.46	45.234		512.46	56.657		512.46	66.179		512.46	74.021		512.46	82.276
512.67	22.264		512.67	29.485		512.67	35.169		512.67	45.213		512.67	56.6		512.67	66.193		512.67	74.149		512.67	82.403
512.88	22.269		512.88	29.465		512.88	35.103		512.88	45.194		512.88	56.585		512.88	66.152		512.88	74.212		512.88	82.477
513.08	22.255		513.08	29.44		513.08	35.031		513.08	45.13		513.08	56.481		513.08	66.124		513.08	74.24		513.08	82.559
513.29	22.277		513.29	29.44		513.29	35.013		513.29	45.01		513.29	56.342		513.29	66.059		513.29	74.323		513.29	82.649
513.5	22.286		513.5	29.465		513.5	34.958		513.5	44.889		513.5	56.199		513.5	66.004		513.5	74.342		513.5	82.729
513.71	22.274		513.71	29.444		513.71	34.879		513.71	44.766		513.71	56.068		513.71	65.889		513.71	74.283		513.71	82.745
513.92	22.304		513.92	29.438		513.92	34.844		513.92	44.699		513.92	56.004		513.92	65.837		513.92	74.313		513.92	82.85
514.13	22.282		514.13	29.428		514.13	34.785		514.13	44.62		514.13	55.891		514.13	65.696		514.13	74.256		514.13	82.913
514.33	22.247		514.33	29.363		514.33	34.701		514.33	44.522		514.33	55.816		514.33	65.651		514.33	74.23		514.33	82.942
514.54	22.224		514.54	29.331		514.54	34.626		514.54	44.485		514.54	55.728		514.54	65.645		514.54	74.192		514.54	82.97
514.75	22.185		514.75	29.274		514.75	34.582		514.75	44.452		514.75	55.593		514.75	65.556		514.75	74.102		514.75	82.965
514.96	22.222		514.96	29.271		514.96	34.543		514.96	44.366		514.96	55.513		514.96	65.509		514.96	74.068		514.96	82.964
515.17	22.232		515.17	29.227		515.17	34.416		515.17	44.279		515.17	55.412		515.17	65.445		515.17	73.952		515.17	82.954
515.38	22.275		515.38	29.242		515.38	34.369		515.38	44.186		515.38	55.297		515.38	65.35		515.38	73.874		515.38	82.962
515.59	22.303		515.59	29.24		515.59	34.304		515.59	44.082		515.59	55.095		515.59	65.287		515.59	73.761		515.59	82.929
515.79	22.32		515.79	29.241		515.79	34.303		515.79	44.044		515.79	54.957		515.79	65.248		515.79	73.703		515.79	82.935
516	22.338		516	29.223		516	34.316		516	44.013		516	54.922		516	65.279		516	73.67		516	82.984
516.21	22.344		516.21	29.143		516.21	34.264		516.21	43.961		516.21	54.832		516.21	65.245		516.21	73.627		516.21	82.968
516.42	22.359		516.42	29.177		516.42	34.232		516.42	43.905		516.42	54.741		516.42	65.193		516.42	73.552		516.42	83.047
516.63	22.36		516.63	29.176		516.63	34.175		516.63	43.763		516.63	54.565		516.63	65.136		516.63	73.384		516.63	83.098
516.84	22.416		516.84	29.168		516.84	34.109		516.84	43.705		516.84	54.418		516.84	65.037		516.84	73.332		516.84	83.093
517.04	22.471		517.04	29.177		517.04	34.018		517.04	43.592		517.04	54.193		517.04	64.933		517.04	73.208		517.04	83.042
517.25	22.5		517.25	29.163		517.25	33.971		517.25	43.503		517.25	54.046		517.25	64.851		517.25	73.145		517.25	83.049
517.46	22.525		517.46	29.138		517.46	33.863		517.46	43.403		517.46	53.888		517.46	64.752		517.46	73.082		517.46	83
517.67	22.523		517.67	29.093		517.67	33.824		517.67	43.334		517.67	53.734		517.67	64.621		517.67	73.076		517.67	83.029
517.88	22.514		517.88	29.113		517.88	33.859		517.88	43.242		517.88	53.575		517.88	64.536		517.88	73.104		517.88	83.018
518.09	22.513		518.09	29.067		518.09	33.848		518.09	43.118		518.09	53.332		518.09	64.331		518.09	73.032		518.09	82.933
518.29	22.561		518.29	29.029		518.29	33.836		518.29	43.052		518.29	53.182		518.29	64.163		518.29	73.027		518.29	82.949
518.5	22.609		518.5	29.005		518.5	33.764		518.5	43		518.5	53.041		518.5	63.985		518.5	72.926		518.5	82.985
518.71	22.616		518.71	28.954		518.71	33.61		518.71	42.886		518.71	52.822		518.71	63.717		518.71	72.755		518.71	82.815
518.92	22.634		518.92	28.995		518.92	33.589		518.92	42.866		518.92	52.728		518.92	63.563		518.92	72.707		518.92	82.81
519.13	22.639		519.13	28.943		519.13	33.541		519.13	42.796		519.13	52.494		519.13	63.434		519.13	72.684		519.13	82.706
519.33	22.644		519.33	28.915		519.33	33.517		519.33	42.745		519.33	52.372		519.33	63.267		519.33	72.611		519.33	82.672
519.54	22.648		519.54	28.906		519.54	33.461		519.54	42.662		519.54	52.171		519.54	63.119		519.54	72.494		519.54	82.598
519.75	22.647		519.75	28.918		519.75	33.387		519.75	42.562		519.75	52.008		519.75	62.884		519.75	72.329		519.75	82.558
519.96	22.687		519.96	28.907		519.96	33.289		519.96	42.431		519.96	51.775		519.96	62.592		519.96	72.1		519.96	82.381
520.17	22.722		520.17	28.925		520.17	33.244		520.17	42.333		520.17	51.611		520.17	62.403		520.17	71.909		520.17	82.244
520.38	22.726		520.38	28.946		520.38	33.183		520.38	42.288		520.38	51.472		520.38	62.256		520.38	71.732		520.38	82.145
520.58	22.715		520.58	28.933		520.58	33.134		520.58	42.232		520.58	51.344		520.58	62.042		520.58	71.569		520.58	82.102
520.79	22.716		520.79	28.942		520.79	33.066		520.79	42.165		520.79	51.193		520.79	61.917		520.79	71.43		520.79	82.06
521	22.702		521	28.935		521	32.994		521	42.055		521	50.985		521	61.694		521	71.224		521	81.961
521.21	22.676		521.21	28.934		521.21	32.904		521.21	41.864		521.21	50.731		521.21	61.473		521.21	70.995		521.21	81.741
521.42	22.734		521.42	28.959		521.42	32.88		521.42	41.774		521.42	50.566		521.42	61.283		521.42	70.784		521.42	81.658
521.62	22.761		521.62	28.912		521.62	32.779		521.62	41.654		521.62	50.317		521.62	61.123		521.62	70.559		521.62	81.494
521.83	22.776		521.83	28.873		521.83	32.741		521.83	41.621		521.83	50.191		521.83	60.999		521.83	70.451		521.83	81.419
522.04	22.746		522.04	28.815		522.04	32.669		522.04	41.508		522.04	49.956		522.04	60.76		522.04	70.289		522.04	81.19
522.25	22.681		522.25	28.796		522.25	32.648		522.25	41.368		522.25	49.782		522.25	60.58		522.25	70.114		522.25	81.006
522.46	22.716		522.46	28.775		522.46	32.604		522.46	41.317		522.46	49.584		522.46	60.42		522.46	70.001		522.46	80.812
522.66	22.715		522.66	28.768		522.66	32.571		522.66	41.208		522.66	49.427		522.66	60.277		522.66	69.979		522.66	80.711
522.87	22.712		522.87	28.762		522.87	32.517		522.87	41.074		522.87	49.219		522.87	59.955		522.87	69.804		522.87	80.597
523.08	22.707		523.08	28.688		523.08	32.432		523.08	40.897		523.08	48.993		523.08	59.65		523.08	69.583		523.08	80.388
523.29	22.729		523.29	28.672		523.29	32.346		523.29	40.783		523.29	48.77		523.29	59.46		523.29	69.421		523.29	80.194
523.49	22.671		523.49	28.645		523.49	32.252		523.49	40.689		523.49	48.603		523.49	59.221		523.49	69.222		523.49	79.921
523.7	22.65		523.7	28.627		523.7	32.18		523.7	40.58		523.7	48.469		523.7	58.989		523.7	69.058		523.7	79.741
523.91	22.667		523.91	28.612		523.91	32.148		523.91	40.495		523.91	48.31		523.91	58.818		523.91	68.961		523.91	79.584
524.12	22.634		524.12	28.598		524.12	32.105		524.12	40.399		524.12	48.107		524.12	58.598		524.12	68.856		524.12	79.424
524.33	22.618		524.33	28.651		524.33	32.049		524.33	40.274		524.33	47.912		524.33	58.298		524.33	68.672		524.33	79.231
524.53	22.691		524.53	28.663		524.53	31.922		524.53	40.098		524.53	47.676		524.53	57.919		524.53	68.381		524.53	79.01
524.74	22.764		524.74	28.678		524.74	31.835		524.74	40.008		524.74	47.519		524.74	57.64		524.74	68.233		524.74	78.824
524.95	22.833		524.95	28.671		524.95	31.782		524.95	39.968		524.95	47.386		524.95	57.419		524.95	68.082		524.95	78.646
525.16	22.782		525.16	28.638		525.16	31.751		525.16	39.886		525.16	47.214		525.16	57.157		525.16	67.938		525.16	78.438
525.37	22.765		525.37	28.645		525.37	31.728		525.37	39.786		525.37	47.033		525.37	56.895		525.37	67.647		525.37	78.301
525.57	22.805		525.57	28.664		525.57	31.668		525.57	39.714		525.57	46.856		525.57	56.711		525.57	67.471		525.57	78.124
525.78	22.845		525.78	28.669		525.78	31.655		525.78	39.624		525.78	46.659		525.78	56.409		525.78	67.262		525.78	77.895
525.99	22.904		525.99	28.685		525.99	31.603		525.99	39.525		525.99	46.428		525.99	56.102		525.99	66.973		525.99	77.66
526.2	22.974		526.2	28.689		526.2	31.571		526.2	39.424		526.2	46.228		526.2	55.753		526.2	66.773		526.2	77.44
526.4	22.984		526.4	28.664		526.4	31.508		526.4	39.357		526.4	46.08		526.4	55.5		526.4	66.56		526.4	77.204
526.61	22.951		526.61	28.62		526.61	31.465		526.61	39.272		526.61	45.906		526.61	55.199		526.61	66.32		526.61	76.972
526.82	22.94		526.82	28.583		526.82	31.432		526.82	39.183		526.82	45.738		526.82	54.946		526.82	66.098		526.82	76.805
527.03	22.962		527.03	28.55		527.03	31.442		527.03	39.07		527.03	45.569		527.03	54.68		527.03	65.927		527.03	76.595
527.23	22.945		527.23	28.568		527.23	31.454		527.23	38.976		527.23	45.389		527.23	54.417		527.23	65.755		527.23	76.322
527.44	22.957		527.44	28.592		527.44	31.403		527.44	38.862		527.44	45.176		527.44	54.136		527.44	65.447		527.44	76.117
527.65	22.983		527.65	28.578		527.65	31.295		527.65	38.7		527.65	44.938		527.65	53.769		527.65	65.178		527.65	75.825
527.86	23.044		527.86	28.568		527.86	31.282		527.86	38.603		527.86	44.797		527.86	53.492		527.86	64.901		527.86	75.572
528.07	23.066		528.07	28.505		528.07	31.203		528.07	38.556		528.07	44.643		528.07	53.172		528.07	64.7		528.07	75.253
528.27	23.028		528.27	28.466		528.27	31.148		528.27	38.439		528.27	44.425		528.27	52.885		528.27	64.451		528.27	74.928
528.48	23.019		528.48	28.471		528.48	31.073		528.48	38.362		528.48	44.211		528.48	52.634		528.48	64.265		528.48	74.683
528.69	23.045		528.69	28.468		528.69	31.018		528.69	38.267		528.69	44.046		528.69	52.357		528.69	64.033		528.69	74.444
528.9	23.094		528.9	28.465		528.9	30.949		528.9	38.118		528.9	43.884		528.9	52.147		528.9	63.751		528.9	74.235
529.1	23.118		529.1	28.474		529.1	30.894		529.1	37.925		529.1	43.629		529.1	51.83		529.1	63.477		529.1	73.924
529.31	23.182		529.31	28.497		529.31	30.838		529.31	37.804		529.31	43.464		529.31	51.529		529.31	63.187		529.31	73.642
529.52	23.184		529.52	28.454		529.52	30.759		529.52	37.672		529.52	43.26		529.52	51.232		529.52	62.906		529.52	73.285
529.73	23.189		529.73	28.411		529.73	30.688		529.73	37.618		529.73	43.06		529.73	50.996		529.73	62.603		529.73	72.955
529.93	23.189		529.93	28.38		529.93	30.648		529.93	37.53		529.93	42.853		529.93	50.762		529.93	62.348		529.93	72.67
530.14	23.169		530.14	28.298		530.14	30.639		530.14	37.4		530.14	42.648		530.14	50.536		530.14	62.131		530.14	72.256
530.35	23.14		530.35	28.283		530.35	30.632		530.35	37.318		530.35	42.383		530.35	50.262		530.35	61.817		530.35	71.92
530.56	23.144		530.56	28.311		530.56	30.533		530.56	37.157		530.56	42.147		530.56	49.956		530.56	61.499		530.56	71.612
530.76	23.166		530.76	28.321		530.76	30.466		530.76	37.035		530.76	41.936		530.76	49.674		530.76	61.186		530.76	71.259
530.97	23.205		530.97	28.285		530.97	30.413		530.97	36.966		530.97	41.782		530.97	49.375		530.97	60.9		530.97	70.926
531.18	23.209		531.18	28.254		531.18	30.336		531.18	36.883		531.18	41.658		531.18	49.138		531.18	60.57		531.18	70.556
531.39	23.177		531.39	28.163		531.39	30.302		531.39	36.784		531.39	41.5		531.39	48.888		531.39	60.384		531.39	70.221
531.59	23.162		531.59	28.154		531.59	30.294		531.59	36.783		531.59	41.349		531.59	48.665		531.59	60.164		531.59	69.913
531.8	23.135		531.8	28.161		531.8	30.26		531.8	36.72		531.8	41.171		531.8	48.428		531.8	59.919		531.8	69.628
532.01	23.115		532.01	28.114		532.01	30.22		532.01	36.627		532.01	40.975		532.01	48.125		532.01	59.667		532.01	69.304
532.21	23.122		532.21	28.128		532.21	30.135		532.21	36.525		532.21	40.795		532.21	47.805		532.21	59.356		532.21	68.954
532.42	23.129		532.42	28.144		532.42	30.073		532.42	36.369		532.42	40.594		532.42	47.476		532.42	59.049		532.42	68.571
532.63	23.127		532.63	28.133		532.63	29.977		532.63	36.218		532.63	40.413		532.63	47.208		532.63	58.677		532.63	68.195
532.84	23.152		532.84	28.133		532.84	29.919		532.84	36.213		532.84	40.262		532.84	46.935		532.84	58.381		532.84	67.9
533.04	23.18		533.04	28.121		533.04	29.861		533.04	36.124		533.04	40.197		533.04	46.737		533.04	58.139		533.04	67.573
533.25	23.179		533.25	28.093		533.25	29.85		533.25	36.058		533.25	40.033		533.25	46.545		533.25	57.896		533.25	67.223
533.46	23.164		533.46	28.091		533.46	29.842		533.46	35.957		533.46	39.879		533.46	46.35		533.46	57.61		533.46	66.919
533.67	23.184		533.67	28.139		533.67	29.804		533.67	35.81		533.67	39.673		533.67	46.096		533.67	57.313		533.67	66.59
533.87	23.195		533.87	28.143		533.87	29.78		533.87	35.699		533.87	39.483		533.87	45.823		533.87	56.991		533.87	66.241
534.08	23.177		534.08	28.167		534.08	29.691		534.08	35.526		534.08	39.251		534.08	45.546		534.08	56.57		534.08	65.825
534.29	23.169		534.29	28.105		534.29	29.636		534.29	35.384		534.29	39.053		534.29	45.267		534.29	56.265		534.29	65.414
534.49	23.195		534.49	28.091		534.49	29.577		534.49	35.325		534.49	38.923		534.49	45.039		534.49	55.977		534.49	65.051
534.7	23.214		534.7	28.077		534.7	29.556		534.7	35.266		534.7	38.761		534.7	44.859		534.7	55.709		534.7	64.699
534.91	23.269		534.91	28.075		534.91	29.568		534.91	35.205		534.91	38.612		534.91	44.681		534.91	55.464		534.91	64.366
535.12	23.287		535.12	28.086		535.12	29.54		535.12	35.148		535.12	38.467		535.12	44.469		535.12	55.211		535.12	64.101
535.32	23.29		535.32	28.127		535.32	29.523		535.32	35.103		535.32	38.322		535.32	44.245		535.32	55.026		535.32	63.795
535.53	23.29		535.53	28.162		535.53	29.478		535.53	34.959		535.53	38.183		535.53	43.983		535.53	54.748		535.53	63.462
535.74	23.3		535.74	28.136		535.74	29.436		535.74	34.873		535.74	37.989		535.74	43.729		535.74	54.443		535.74	63.115
535.94	23.313		535.94	28.124		535.94	29.352		535.94	34.781		535.94	37.863		535.94	43.425		535.94	54.178		535.94	62.763
536.15	23.341		536.15	28.092		536.15	29.3		536.15	34.706		536.15	37.714		536.15	43.185		536.15	53.913		536.15	62.397
536.36	23.314		536.36	28.051		536.36	29.279		536.36	34.69		536.36	37.622		536.36	42.998		536.36	53.683		536.36	62.057
536.57	23.319		536.57	28.034		536.57	29.253		536.57	34.56		536.57	37.48		536.57	42.826		536.57	53.46		536.57	61.757
536.77	23.362		536.77	28.043		536.77	29.229		536.77	34.534		536.77	37.395		536.77	42.611		536.77	53.306		536.77	61.464
536.98	23.365		536.98	28.069		536.98	29.198		536.98	34.418		536.98	37.234		536.98	42.38		536.98	52.981		536.98	61.105
537.19	23.371		537.19	28.01		537.19	29.146		537.19	34.296		537.19	37.094		537.19	42.126		537.19	52.701		537.19	60.703
537.39	23.395		537.39	28.035		537.39	29.107		537.39	34.218		537.39	36.952		537.39	41.922		537.39	52.389		537.39	60.351
537.6	23.396		537.6	28.037		537.6	29.052		537.6	34.128		537.6	36.853		537.6	41.747		537.6	52.172		537.6	60.008
537.81	23.44		537.81	27.977		537.81	29.065		537.81	34.052		537.81	36.762		537.81	41.587		537.81	51.94		537.81	59.591
538.01	23.471		538.01	27.893		538.01	29.054		538.01	33.959		538.01	36.655		538.01	41.365		538.01	51.659		538.01	59.214
538.22	23.452		538.22	27.863		538.22	29.057		538.22	33.899		538.22	36.5		538.22	41.18		538.22	51.434		538.22	58.886
538.43	23.453		538.43	27.862		538.43	29.049		538.43	33.827		538.43	36.397		538.43	40.994		538.43	51.21		538.43	58.595
538.64	23.439		538.64	27.83		538.64	29.022		538.64	33.74		538.64	36.232		538.64	40.806		538.64	50.876		538.64	58.189
538.84	23.454		538.84	27.88		538.84	28.989		538.84	33.648		538.84	36.108		538.84	40.636		538.84	50.642		538.84	57.834
539.05	23.472		539.05	27.845		539.05	28.934		539.05	33.513		539.05	35.959		539.05	40.398		539.05	50.295		539.05	57.443
539.26	23.474		539.26	27.836		539.26	28.918		539.26	33.459		539.26	35.826		539.26	40.184		539.26	50.024		539.26	57.064
539.46	23.457		539.46	27.814		539.46	28.894		539.46	33.396		539.46	35.7		539.46	40.001		539.46	49.708		539.46	56.685
539.67	23.466		539.67	27.795		539.67	28.861		539.67	33.378		539.67	35.585		539.67	39.846		539.67	49.467		539.67	56.35
539.88	23.506		539.88	27.825		539.88	28.887		539.88	33.358		539.88	35.466		539.88	39.717		539.88	49.251		539.88	56.099
540.08	23.506		540.08	27.806		540.08	28.841		540.08	33.264		540.08	35.346		540.08	39.511		540.08	49		540.08	55.743
540.29	23.461		540.29	27.772		540.29	28.798		540.29	33.151		540.29	35.173		540.29	39.255		540.29	48.658		540.29	55.345
540.5	23.423		540.5	27.774		540.5	28.728		540.5	33.05		540.5	35.012		540.5	39.012		540.5	48.366		540.5	55.069
540.7	23.398		540.7	27.771		540.7	28.665		540.7	32.98		540.7	34.896		540.7	38.828		540.7	48.051		540.7	54.7
540.91	23.44		540.91	27.734		540.91	28.605		540.91	32.874		540.91	34.774		540.91	38.636		540.91	47.743		540.91	54.327
541.12	23.464		541.12	27.728		541.12	28.576		541.12	32.818		541.12	34.644		541.12	38.476		541.12	47.489		541.12	53.996
541.32	23.494		541.32	27.722		541.32	28.562		541.32	32.772		541.32	34.564		541.32	38.33		541.32	47.299		541.32	53.741
541.53	23.512		541.53	27.682		541.53	28.532		541.53	32.745		541.53	34.437		541.53	38.168		541.53	47.044		541.53	53.475
541.74	23.515		541.74	27.708		541.74	28.515		541.74	32.691		541.74	34.338		541.74	38.048		541.74	46.853		541.74	53.22
541.94	23.542		541.94	27.717		541.94	28.496		541.94	32.623		541.94	34.271		541.94	37.887		541.94	46.602		541.94	52.92
542.15	23.557		542.15	27.709		542.15	28.466		542.15	32.547		542.15	34.137		542.15	37.729		542.15	46.347		542.15	52.615
542.36	23.571		542.36	27.71		542.36	28.422		542.36	32.43		542.36	34.031		542.36	37.565		542.36	46.093		542.36	52.307
542.56	23.546		542.56	27.688		542.56	28.357		542.56	32.338		542.56	33.931		542.56	37.387		542.56	45.809		542.56	51.922
542.77	23.548		542.77	27.656		542.77	28.349		542.77	32.278		542.77	33.811		542.77	37.23		542.77	45.57		542.77	51.605
542.98	23.577		542.98	27.639		542.98	28.336		542.98	32.235		542.98	33.718		542.98	37.135		542.98	45.34		542.98	51.259
543.18	23.584		543.18	27.619		543.18	28.333		543.18	32.177		543.18	33.588		543.18	37.007		543.18	45.124		543.18	50.937
543.39	23.591		543.39	27.63		543.39	28.333		543.39	32.082		543.39	33.483		543.39	36.867		543.39	44.908		543.39	50.678
543.6	23.583		543.6	27.651		543.6	28.308		543.6	32.025		543.6	33.411		543.6	36.707		543.6	44.696		543.6	50.385
543.8	23.56		543.8	27.659		543.8	28.268		543.8	31.954		543.8	33.313		543.8	36.566		543.8	44.475		543.8	50.066
544.01	23.573		544.01	27.671		544.01	28.227		544.01	31.887		544.01	33.219		544.01	36.448		544.01	44.265		544.01	49.786
544.22	23.563		544.22	27.67		544.22	28.215		544.22	31.799		544.22	33.132		544.22	36.278		544.22	44.031		544.22	49.429
544.42	23.571		544.42	27.653		544.42	28.211		544.42	31.706		544.42	33.048		544.42	36.134		544.42	43.841		544.42	49.076
544.63	23.578		544.63	27.636		544.63	28.146		544.63	31.665		544.63	32.947		544.63	36.028		544.63	43.635		544.63	48.78
544.84	23.625		544.84	27.649		544.84	28.123		544.84	31.602		544.84	32.893		544.84	35.89		544.84	43.437		544.84	48.488
545.04	23.625		545.04	27.654		545.04	28.124		545.04	31.57		545.04	32.814		545.04	35.743		545.04	43.224		545.04	48.193
545.25	23.66		545.25	27.649		545.25	28.106		545.25	31.524		545.25	32.699		545.25	35.598		545.25	42.983		545.25	47.904
545.46	23.677		545.46	27.637		545.46	28.052		545.46	31.455		545.46	32.624		545.46	35.459		545.46	42.81		545.46	47.604
545.66	23.667		545.66	27.633		545.66	28.013		545.66	31.388		545.66	32.558		545.66	35.303		545.66	42.587		545.66	47.369
545.87	23.663		545.87	27.626		545.87	27.952		545.87	31.333		545.87	32.499		545.87	35.199		545.87	42.368		545.87	47.086
546.08	23.684		546.08	27.608		546.08	27.91		546.08	31.285		546.08	32.42		546.08	35.055		546.08	42.161		546.08	46.803
546.28	23.683		546.28	27.626		546.28	27.894		546.28	31.24		546.28	32.328		546.28	34.988		546.28	41.931		546.28	46.512
546.49	23.719		546.49	27.568		546.49	27.855		546.49	31.19		546.49	32.273		546.49	34.845		546.49	41.702		546.49	46.217
546.69	23.73		546.69	27.55		546.69	27.856		546.69	31.152		546.69	32.188		546.69	34.725		546.69	41.446		546.69	45.925
546.9	23.735		546.9	27.514		546.9	27.826		546.9	31.113		546.9	32.083		546.9	34.633		546.9	41.247		546.9	45.64
547.11	23.721		547.11	27.461		547.11	27.797		547.11	31.096		547.11	31.958		547.11	34.469		547.11	41.021		547.11	45.329
547.31	23.688		547.31	27.438		547.31	27.759		547.31	31.042		547.31	31.853		547.31	34.305		547.31	40.809		547.31	45.046
547.52	23.657		547.52	27.389		547.52	27.719		547.52	31.001		547.52	31.788		547.52	34.188		547.52	40.57		547.52	44.764
547.73	23.644		547.73	27.376		547.73	27.69		547.73	30.99		547.73	31.707		547.73	34.098		547.73	40.39		547.73	44.504
547.93	23.655		547.93	27.404		547.93	27.685		547.93	30.964		547.93	31.679		547.93	34.004		547.93	40.243		547.93	44.273
548.14	23.685		548.14	27.39		548.14	27.665		548.14	30.92		548.14	31.596		548.14	33.916		548.14	40.037		548.14	44.028
548.35	23.728		548.35	27.409		548.35	27.676		548.35	30.899		548.35	31.518		548.35	33.824		548.35	39.875		548.35	43.787
548.55	23.715		548.55	27.433		548.55	27.623		548.55	30.867		548.55	31.454		548.55	33.694		548.55	39.677		548.55	43.522
548.76	23.699		548.76	27.434		548.76	27.629		548.76	30.865		548.76	31.403		548.76	33.617		548.76	39.532		548.76	43.269
548.96	23.693		548.96	27.41		548.96	27.589		548.96	30.802		548.96	31.33		548.96	33.522		548.96	39.376		548.96	43.027
549.17	23.708		549.17	27.386		549.17	27.564		549.17	30.751		549.17	31.269		549.17	33.429		549.17	39.182		549.17	42.777
549.38	23.707		549.38	27.387		549.38	27.542		549.38	30.68		549.38	31.197		549.38	33.322		549.38	39.038		549.38	42.54
549.58	23.742		549.58	27.41		549.58	27.525		549.58	30.612		549.58	31.159		549.58	33.235		549.58	38.865		549.58	42.353
549.79	23.776		549.79	27.473		549.79	27.488		549.79	30.564		549.79	31.13		549.79	33.195		549.79	38.705		549.79	42.218
549.99	23.818		549.99	27.462		549.99	27.483		549.99	30.533		549.99	31.044		549.99	33.124		549.99	38.53		549.99	41.97
550.2	23.852		550.2	27.463		550.2	27.472		550.2	30.489		550.2	30.983		550.2	33.065		550.2	38.38		550.2	41.755
550.41	23.865		550.41	27.454		550.41	27.445		550.41	30.395		550.41	30.945		550.41	32.95		550.41	38.224		550.41	41.529
550.61	23.815		550.61	27.409		550.61	27.398		550.61	30.285		550.61	30.862		550.61	32.855		550.61	38.037		550.61	41.305
550.82	23.785		550.82	27.409		550.82	27.408		550.82	30.24		550.82	30.827		550.82	32.796		550.82	37.891		550.82	41.106
551.03	23.768		551.03	27.386		551.03	27.377		551.03	30.192		551.03	30.769		551.03	32.731		551.03	37.742		551.03	40.888
551.23	23.818		551.23	27.323		551.23	27.409		551.23	30.136		551.23	30.717		551.23	32.649		551.23	37.602		551.23	40.685
551.44	23.877		551.44	27.314		551.44	27.378		551.44	30.092		551.44	30.651		551.44	32.552		551.44	37.422		551.44	40.48
551.64	23.937		551.64	27.277		551.64	27.377		551.64	30.065		551.64	30.599		551.64	32.483		551.64	37.27		551.64	40.299
551.85	23.946		551.85	27.304		551.85	27.382		551.85	30.015		551.85	30.544		551.85	32.425		551.85	37.141		551.85	40.116
552.06	23.948		552.06	27.301		552.06	27.359		552.06	29.987		552.06	30.529		552.06	32.369		552.06	37.006		552.06	39.917
552.26	23.937		552.26	27.271		552.26	27.325		552.26	29.956		552.26	30.465		552.26	32.287		552.26	36.891		552.26	39.705
552.47	23.892		552.47	27.226		552.47	27.332		552.47	29.934		552.47	30.394		552.47	32.21		552.47	36.721		552.47	39.469
552.67	23.901		552.67	27.228		552.67	27.351		552.67	29.904		552.67	30.373		552.67	32.182		552.67	36.578		552.67	39.321
552.88	23.888		552.88	27.209		552.88	27.365		552.88	29.837		552.88	30.295		552.88	32.07		552.88	36.439		552.88	39.143
553.09	23.919		553.09	27.192		553.09	27.345		553.09	29.815		553.09	30.201		553.09	32.006		553.09	36.297		553.09	38.955
553.29	23.978		553.29	27.195		553.29	27.373		553.29	29.815		553.29	30.141		553.29	31.956		553.29	36.157		553.29	38.814
553.5	24.003		553.5	27.225		553.5	27.341		553.5	29.793		553.5	30.087		553.5	31.875		553.5	35.979		553.5	38.63
553.7	24.03		553.7	27.216		553.7	27.31		553.7	29.775		553.7	30.038		553.7	31.774		553.7	35.856		553.7	38.458
553.91	23.992		553.91	27.221		553.91	27.263		553.91	29.734		553.91	30.002		553.91	31.749		553.91	35.728		553.91	38.246
554.12	23.968		554.12	27.229		554.12	27.249		554.12	29.714		554.12	29.971		554.12	31.727		554.12	35.633		554.12	38.097
554.32	23.948		554.32	27.227		554.32	27.23		554.32	29.687		554.32	29.92		554.32	31.655		554.32	35.536		554.32	37.896
554.53	23.921		554.53	27.243		554.53	27.236		554.53	29.674		554.53	29.854		554.53	31.579		554.53	35.418		554.53	37.733
554.73	23.951		554.73	27.268		554.73	27.247		554.73	29.665		554.73	29.784		554.73	31.523		554.73	35.308		554.73	37.603
554.94	23.962		554.94	27.269		554.94	27.247		554.94	29.655		554.94	29.75		554.94	31.461		554.94	35.125		554.94	37.432
555.14	24.035		555.14	27.268		555.14	27.216		555.14	29.61		555.14	29.706		555.14	31.392		555.14	35.003		555.14	37.282
555.35	24.064		555.35	27.272		555.35	27.198		555.35	29.57		555.35	29.655		555.35	31.29		555.35	34.887		555.35	37.106
555.56	24.103		555.56	27.323		555.56	27.186		555.56	29.587		555.56	29.638		555.56	31.307		555.56	34.816		555.56	36.965
555.76	24.061		555.76	27.308		555.76	27.165		555.76	29.584		555.76	29.629		555.76	31.269		555.76	34.724		555.76	36.823
555.97	24.059		555.97	27.32		555.97	27.172		555.97	29.569		555.97	29.605		555.97	31.222		555.97	34.654		555.97	36.632
556.17	24.031		556.17	27.305		556.17	27.146		556.17	29.562		556.17	29.577		556.17	31.191		556.17	34.591		556.17	36.514
556.38	24.016		556.38	27.332		556.38	27.17		556.38	29.528		556.38	29.53		556.38	31.193		556.38	34.473		556.38	36.377
556.59	24.064		556.59	27.356		556.59	27.193		556.59	29.518		556.59	29.504		556.59	31.125		556.59	34.346		556.59	36.29
556.79	24.102		556.79	27.331		556.79	27.187		556.79	29.487		556.79	29.428		556.79	31.044		556.79	34.205		556.79	36.111
557	24.148		557	27.353		557	27.169		557	29.476		557	29.383		557	30.994		557	34.04		557	35.991
557.2	24.167		557.2	27.343		557.2	27.13		557.2	29.456		557.2	29.337		557.2	30.919		557.2	33.936		557.2	35.838
557.41	24.145		557.41	27.293		557.41	27.111		557.41	29.452		557.41	29.305		557.41	30.858		557.41	33.833		557.41	35.649
557.61	24.149		557.61	27.293		557.61	27.118		557.61	29.436		557.61	29.261		557.61	30.82		557.61	33.79		557.61	35.542
557.82	24.088		557.82	27.285		557.82	27.114		557.82	29.453		557.82	29.285		557.82	30.781		557.82	33.718		557.82	35.418
558.02	24.053		558.02	27.309		558.02	27.133		558.02	29.454		558.02	29.26		558.02	30.765		558.02	33.668		558.02	35.32
558.23	24.022		558.23	27.297		558.23	27.134		558.23	29.41		558.23	29.233		558.23	30.698		558.23	33.571		558.23	35.203
558.44	24.081		558.44	27.31		558.44	27.131		558.44	29.325		558.44	29.182		558.44	30.636		558.44	33.447		558.44	35.058
558.64	24.108		558.64	27.316		558.64	27.078		558.64	29.281		558.64	29.117		558.64	30.588		558.64	33.304		558.64	34.909
558.85	24.15		558.85	27.338		558.85	27.083		558.85	29.239		558.85	29.088		558.85	30.527		558.85	33.195		558.85	34.759
559.05	24.156		559.05	27.332		559.05	27.023		559.05	29.212		559.05	29.066		559.05	30.449		559.05	33.076		559.05	34.588
559.26	24.154		559.26	27.33		559.26	27.028		559.26	29.228		559.26	29.044		559.26	30.404		559.26	33.031		559.26	34.432
559.46	24.127		559.46	27.342		559.46	27.042		559.46	29.25		559.46	29.053		559.46	30.417		559.46	33.003		559.46	34.36
559.67	24.09		559.67	27.344		559.67	27.083		559.67	29.256		559.67	29.062		559.67	30.391		559.67	32.969		559.67	34.285
559.88	24.079		559.88	27.354		559.88	27.092		559.88	29.224		559.88	29.029		559.88	30.391		559.88	32.915		559.88	34.186
560.08	24.093		560.08	27.374		560.08	27.114		560.08	29.178		560.08	29.009		560.08	30.37		560.08	32.822		560.08	34.093
560.29	24.092		560.29	27.381		560.29	27.112		560.29	29.123		560.29	28.967		560.29	30.326		560.29	32.687		560.29	33.938
560.49	24.161		560.49	27.404		560.49	27.098		560.49	29.059		560.49	28.883		560.49	30.301		560.49	32.602		560.49	33.806
560.7	24.149		560.7	27.366		560.7	27.044		560.7	29.006		560.7	28.844		560.7	30.21		560.7	32.434		560.7	33.65
560.9	24.174		560.9	27.358		560.9	26.993		560.9	28.989		560.9	28.817		560.9	30.17		560.9	32.325		560.9	33.505
561.11	24.158		561.11	27.357		561.11	27.003		561.11	29.024		561.11	28.847		561.11	30.148		561.11	32.28		561.11	33.392
561.31	24.126		561.31	27.357		561.31	27.009		561.31	29.048		561.31	28.853		561.31	30.125		561.31	32.235		561.31	33.334
561.52	24.103		561.52	27.328		561.52	27.025		561.52	29.056		561.52	28.829		561.52	30.1		561.52	32.161		561.52	33.27
561.72	24.11		561.72	27.344		561.72	27.08		561.72	29.056		561.72	28.805		561.72	30.107		561.72	32.139		561.72	33.227
561.93	24.086		561.93	27.353		561.93	27.049		561.93	28.992		561.93	28.758		561.93	30.081		561.93	32.018		561.93	33.145
562.13	24.113		562.13	27.368		562.13	27.049		562.13	28.89		562.13	28.704		562.13	30.019		562.13	31.864		562.13	33.014
562.34	24.152		562.34	27.361		562.34	27.001		562.34	28.868		562.34	28.706		562.34	29.981		562.34	31.75		562.34	32.886
562.55	24.188		562.55	27.356		562.55	26.989		562.55	28.85		562.55	28.71		562.55	29.924		562.55	31.628		562.55	32.779
562.75	24.204		562.75	27.37		562.75	26.943		562.75	28.85		562.75	28.686		562.75	29.882		562.75	31.541		562.75	32.684
562.96	24.16		562.96	27.34		562.96	26.917		562.96	28.898		562.96	28.714		562.96	29.856		562.96	31.494		562.96	32.606
563.16	24.116		563.16	27.35		563.16	26.944		563.16	28.932		563.16	28.743		563.16	29.839		563.16	31.462		563.16	32.542
563.37	24.148		563.37	27.386		563.37	27.012		563.37	28.97		563.37	28.784		563.37	29.891		563.37	31.495		563.37	32.54
563.57	24.109		563.57	27.39		563.57	27.044		563.57	28.987		563.57	28.757		563.57	29.894		563.57	31.473		563.57	32.496
563.78	24.141		563.78	27.4		563.78	27.067		563.78	28.956		563.78	28.697		563.78	29.881		563.78	31.392		563.78	32.456
563.98	24.202		563.98	27.408		563.98	27.05		563.98	28.899		563.98	28.671		563.98	29.854		563.98	31.319		563.98	32.355
564.19	24.258		564.19	27.416		564.19	27.032		564.19	28.846		564.19	28.635		564.19	29.815		564.19	31.228		564.19	32.21
564.39	24.269		564.39	27.381		564.39	27.001		564.39	28.821		564.39	28.611		564.39	29.751		564.39	31.11		564.39	32.096
564.6	24.283		564.6	27.334		564.6	26.97		564.6	28.854		564.6	28.606		564.6	29.729		564.6	31.067		564.6	32.012
564.8	24.258		564.8	27.323		564.8	26.928		564.8	28.901		564.8	28.612		564.8	29.737		564.8	31.06		564.8	31.943
565.01	24.208		565.01	27.309		565.01	26.952		565.01	28.938		565.01	28.562		565.01	29.722		565.01	31.048		565.01	31.882
565.21	24.185		565.21	27.308		565.21	26.996		565.21	28.968		565.21	28.568		565.21	29.747		565.21	31.034		565.21	31.859
565.42	24.178		565.42	27.305		565.42	27.032		565.42	28.932		565.42	28.574		565.42	29.764		565.42	31.036		565.42	31.827
565.62	24.243		565.62	27.365		565.62	27.069		565.62	28.872		565.62	28.527		565.62	29.763		565.62	30.993		565.62	31.791
565.83	24.32		565.83	27.354		565.83	27.057		565.83	28.846		565.83	28.471		565.83	29.737		565.83	30.901		565.83	31.705
566.03	24.362		566.03	27.379		566.03	27.009		566.03	28.791		566.03	28.402		566.03	29.692		566.03	30.79		566.03	31.608
566.24	24.391		566.24	27.373		566.24	26.993		566.24	28.767		566.24	28.37		566.24	29.618		566.24	30.697		566.24	31.486
566.44	24.361		566.44	27.35		566.44	26.939		566.44	28.783		566.44	28.398		566.44	29.603		566.44	30.659		566.44	31.386
566.65	24.311		566.65	27.303		566.65	26.944		566.65	28.848		566.65	28.428		566.65	29.612		566.65	30.663		566.65	31.327
566.85	24.26		566.85	27.291		566.85	26.97		566.85	28.903		566.85	28.474		566.85	29.657		566.85	30.666		566.85	31.35
567.06	24.24		567.06	27.316		567.06	27.004		567.06	28.939		567.06	28.489		567.06	29.634		567.06	30.675		567.06	31.353
567.26	24.251		567.26	27.376		567.26	27.088		567.26	28.935		567.26	28.476		567.26	29.651		567.26	30.644		567.26	31.359
567.47	24.258		567.47	27.416		567.47	27.134		567.47	28.908		567.47	28.461		567.47	29.637		567.47	30.586		567.47	31.32
567.67	24.312		567.67	27.493		567.67	27.126		567.67	28.82		567.67	28.422		567.67	29.592		567.67	30.483		567.67	31.286
567.88	24.336		567.88	27.524		567.88	27.067		567.88	28.803		567.88	28.365		567.88	29.571		567.88	30.376		567.88	31.183
568.08	24.349		568.08	27.536		568.08	27.004		568.08	28.781		568.08	28.316		568.08	29.517		568.08	30.275		568.08	31.051
568.29	24.323		568.29	27.515		568.29	26.947		568.29	28.803		568.29	28.33		568.29	29.517		568.29	30.254		568.29	30.969
568.49	24.289		568.49	27.513		568.49	26.947		568.49	28.831		568.49	28.375		568.49	29.52		568.49	30.24		568.49	30.937
568.7	24.237		568.7	27.444		568.7	26.961		568.7	28.876		568.7	28.402		568.7	29.528		568.7	30.246		568.7	30.887
568.9	24.227		568.9	27.455		568.9	26.998		568.9	28.907		568.9	28.449		568.9	29.562		568.9	30.235		568.9	30.872
569.11	24.248		569.11	27.493		569.11	27.039		569.11	28.907		569.11	28.41		569.11	29.54		569.11	30.212		569.11	30.877
569.31	24.265		569.31	27.552		569.31	27.066		569.31	28.839		569.31	28.355		569.31	29.506		569.31	30.11		569.31	30.841
569.52	24.31		569.52	27.594		569.52	27.029		569.52	28.755		569.52	28.296		569.52	29.425		569.52	30.029		569.52	30.727
569.72	24.375		569.72	27.62		569.72	27.001		569.72	28.715		569.72	28.245		569.72	29.415		569.72	29.945		569.72	30.625
569.93	24.404		569.93	27.612		569.93	26.917		569.93	28.656		569.93	28.215		569.93	29.36		569.93	29.898		569.93	30.484
570.13	24.403		570.13	27.588		570.13	26.853		570.13	28.644		570.13	28.202		570.13	29.336		570.13	29.833		570.13	30.406
570.34	24.382		570.34	27.524		570.34	26.837		570.34	28.645		570.34	28.243		570.34	29.354		570.34	29.841		570.34	30.328
570.54	24.389		570.54	27.494		570.54	26.873		570.54	28.654		570.54	28.292		570.54	29.34		570.54	29.901		570.54	30.295
570.75	24.365		570.75	27.458		570.75	26.941		570.75	28.693		570.75	28.324		570.75	29.38		570.75	29.926		570.75	30.307
570.95	24.385		570.95	27.469		570.95	27.005		570.95	28.697		570.95	28.316		570.95	29.35		570.95	29.893		570.95	30.32
571.16	24.403		571.16	27.508		571.16	27.032		571.16	28.653		571.16	28.281		571.16	29.332		571.16	29.851		571.16	30.304
571.36	24.436		571.36	27.564		571.36	27.029		571.36	28.593		571.36	28.225		571.36	29.29		571.36	29.763		571.36	30.235
571.57	24.514		571.57	27.577		571.57	27.002		571.57	28.526		571.57	28.141		571.57	29.244		571.57	29.698		571.57	30.206
571.77	24.538		571.77	27.584		571.77	26.969		571.77	28.501		571.77	28.1		571.77	29.238		571.77	29.6		571.77	30.134
571.98	24.563		571.98	27.574		571.98	26.945		571.98	28.516		571.98	28.102		571.98	29.218		571.98	29.609		571.98	30.086
572.18	24.561		572.18	27.568		572.18	26.965		572.18	28.595		572.18	28.129		572.18	29.235		572.18	29.624		572.18	30.084
572.39	24.495		572.39	27.513		572.39	26.966		572.39	28.653		572.39	28.167		572.39	29.262		572.39	29.655		572.39	30.082
572.59	24.449		572.59	27.515		572.59	27.035		572.59	28.726		572.59	28.178		572.59	29.284		572.59	29.658		572.59	30.101
572.8	24.457		572.8	27.532		572.8	27.106		572.8	28.747		572.8	28.185		572.8	29.294		572.8	29.685		572.8	30.112
573	24.469		573	27.542		573	27.133		573	28.739		573	28.165		573	29.276		573	29.691		573	30.104
573.2	24.496		573.2	27.605		573.2	27.142		573.2	28.681		573.2	28.094		573.2	29.27		573.2	29.651		573.2	30.079
573.41	24.539		573.41	27.653		573.41	27.101		573.41	28.657		573.41	28.039		573.41	29.221		573.41	29.56		573.41	30.028
573.61	24.573		573.61	27.636		573.61	27.028		573.61	28.615		573.61	28.002		573.61	29.184		573.61	29.495		573.61	29.938
573.82	24.565		573.82	27.598		573.82	26.964		573.82	28.582		573.82	27.979		573.82	29.135		573.82	29.441		573.82	29.828
574.02	24.577		574.02	27.583		574.02	26.947		574.02	28.627		574.02	28.03		574.02	29.154		574.02	29.46		574.02	29.794
574.23	24.501		574.23	27.547		574.23	26.929		574.23	28.666		574.23	28.058		574.23	29.164		574.23	29.471		574.23	29.706
574.43	24.472		574.43	27.524		574.43	26.967		574.43	28.693		574.43	28.086		574.43	29.182		574.43	29.539		574.43	29.682
574.64	24.45		574.64	27.52		574.64	26.986		574.64	28.708		574.64	28.108		574.64	29.208		574.64	29.518		574.64	29.651
574.84	24.479		574.84	27.558		574.84	27.034		574.84	28.692		574.84	28.103		574.84	29.253		574.84	29.53		574.84	29.649
575.05	24.509		575.05	27.611		575.05	27.044		575.05	28.607		575.05	28.073		575.05	29.239		575.05	29.48		575.05	29.611
575.25	24.552		575.25	27.653		575.25	26.995		575.25	28.515		575.25	28.046		575.25	29.199		575.25	29.431		575.25	29.575
575.45	24.584		575.45	27.674		575.45	26.937		575.45	28.48		575.45	28.062		575.45	29.133		575.45	29.365		575.45	29.493
575.66	24.606		575.66	27.693		575.66	26.91		575.66	28.489		575.66	28.052		575.66	29.144		575.66	29.294		575.66	29.424
575.86	24.567		575.86	27.631		575.86	26.831		575.86	28.537		575.86	28.133		575.86	29.123		575.86	29.226		575.86	29.358
576.07	24.567		576.07	27.587		576.07	26.82		576.07	28.565		576.07	28.18		576.07	29.142		576.07	29.245		576.07	29.318
576.27	24.55		576.27	27.62		576.27	26.865		576.27	28.622		576.27	28.228		576.27	29.206		576.27	29.307		576.27	29.309
576.48	24.552		576.48	27.644		576.48	26.924		576.48	28.662		576.48	28.26		576.48	29.24		576.48	29.315		576.48	29.349
576.68	24.552		576.68	27.668		576.68	26.989		576.68	28.637		576.68	28.242		576.68	29.245		576.68	29.299		576.68	29.358
576.89	24.585		576.89	27.702		576.89	27.001		576.89	28.593		576.89	28.221		576.89	29.227		576.89	29.244		576.89	29.366
577.09	24.617		577.09	27.762		577.09	27.014		577.09	28.541		577.09	28.184		577.09	29.211		577.09	29.186		577.09	29.332
577.29	24.654		577.29	27.795		577.29	26.983		577.29	28.473		577.29	28.113		577.29	29.162		577.29	29.118		577.29	29.286
577.5	24.656		577.5	27.771		577.5	26.899		577.5	28.417		577.5	28.069		577.5	29.06		577.5	29.02		577.5	29.189
577.7	24.68		577.7	27.75		577.7	26.863		577.7	28.429		577.7	28.066		577.7	29.025		577.7	28.996		577.7	29.125
577.91	24.688		577.91	27.699		577.91	26.858		577.91	28.496		577.91	28.111		577.91	29.037		577.91	29.004		577.91	29.05
578.11	24.662		578.11	27.662		578.11	26.891		578.11	28.549		578.11	28.095		578.11	29.118		578.11	29.049		578.11	29.053
578.32	24.664		578.32	27.66		578.32	26.93		578.32	28.575		578.32	28.121		578.32	29.102		578.32	29.08		578.32	29.079
578.52	24.666		578.52	27.689		578.52	27.037		578.52	28.566		578.52	28.081		578.52	29.115		578.52	29.118		578.52	29.107
578.72	24.684		578.72	27.748		578.72	27.081		578.72	28.522		578.72	28.058		578.72	29.108		578.72	29.118		578.72	29.123
578.93	24.687		578.93	27.757		578.93	27.076		578.93	28.444		578.93	27.999		578.93	29.055		578.93	29.007		578.93	29.101
579.13	24.734		579.13	27.773		579.13	27.049		579.13	28.438		579.13	27.951		579.13	29.022		579.13	28.975		579.13	29.039
579.34	24.729		579.34	27.783		579.34	26.955		579.34	28.408		579.34	27.913		579.34	28.958		579.34	28.934		579.34	28.986
579.54	24.733		579.54	27.782		579.54	26.931		579.54	28.392		579.54	27.921		579.54	28.951		579.54	28.92		579.54	28.95
579.75	24.722		579.75	27.719		579.75	26.912		579.75	28.406		579.75	27.95		579.75	28.93		579.75	28.917		579.75	28.915
579.95	24.684		579.95	27.679		579.95	26.927		579.95	28.458		579.95	28.006		579.95	28.955		579.95	28.945		579.95	28.894
580.15	24.626		580.15	27.657		580.15	26.952		580.15	28.505		580.15	28.052		580.15	29.002		580.15	29.024		580.15	28.885
580.36	24.644		580.36	27.679		580.36	26.99		580.36	28.555		580.36	28.082		580.36	29.056		580.36	29.064		580.36	28.922
580.56	24.643		580.56	27.703		580.56	27.055		580.56	28.538		580.56	28.059		580.56	29.097		580.56	29.075		580.56	28.98
580.77	24.679		580.77	27.739		580.77	27.091		580.77	28.488		580.77	28.041		580.77	29.042		580.77	29.022		580.77	28.984
580.97	24.659		580.97	27.753		580.97	27.078		580.97	28.436		580.97	27.975		580.97	29.013		580.97	28.94		580.97	28.949
581.17	24.704		581.17	27.763		581.17	27.036		581.17	28.374		581.17	27.954		581.17	28.981		581.17	28.882		581.17	28.919
581.38	24.696		581.38	27.747		581.38	26.99		581.38	28.378		581.38	27.963		581.38	28.941		581.38	28.834		581.38	28.831
581.58	24.739		581.58	27.735		581.58	26.962		581.58	28.392		581.58	28.008		581.58	28.914		581.58	28.862		581.58	28.79
581.79	24.707		581.79	27.698		581.79	26.923		581.79	28.412		581.79	28.029		581.79	28.92		581.79	28.843		581.79	28.753
581.99	24.726		581.99	27.66		581.99	26.978		581.99	28.457		581.99	28.081		581.99	28.974		581.99	28.868		581.99	28.735
582.19	24.714		582.19	27.637		582.19	27.039		582.19	28.529		582.19	28.123		582.19	29.019		582.19	28.944		582.19	28.722
582.4	24.751		582.4	27.678		582.4	27.06		582.4	28.589		582.4	28.155		582.4	29.04		582.4	28.938		582.4	28.764
582.6	24.767		582.6	27.718		582.6	27.09		582.6	28.592		582.6	28.139		582.6	29.013		582.6	28.925		582.6	28.792
582.81	24.77		582.81	27.776		582.81	27.128		582.81	28.564		582.81	28.093		582.81	28.997		582.81	28.854		582.81	28.813
583.01	24.767		583.01	27.79		583.01	27.116		583.01	28.488		583.01	28.043		583.01	28.962		583.01	28.786		583.01	28.777
583.21	24.766		583.21	27.799		583.21	27.055		583.21	28.469		583.21	28.006		583.21	28.885		583.21	28.7		583.21	28.703
583.42	24.743		583.42	27.765		583.42	26.984		583.42	28.472		583.42	27.98		583.42	28.839		583.42	28.652		583.42	28.621
583.62	24.749		583.62	27.736		583.62	26.938		583.62	28.475		583.62	28.009		583.62	28.845		583.62	28.663		583.62	28.559
583.83	24.7		583.83	27.69		583.83	26.888		583.83	28.536		583.83	27.996		583.83	28.851		583.83	28.671		583.83	28.5
584.03	24.69		584.03	27.666		584.03	26.934		584.03	28.573		584.03	28.007		584.03	28.904		584.03	28.692		584.03	28.53
584.23	24.652		584.23	27.661		584.23	26.995		584.23	28.615		584.23	28.017		584.23	28.941		584.23	28.681		584.23	28.514
584.44	24.629		584.44	27.685		584.44	27.07		584.44	28.616		584.44	28.02		584.44	28.961		584.44	28.72		584.44	28.558
584.64	24.644		584.64	27.734		584.64	27.096		584.64	28.585		584.64	27.981		584.64	28.951		584.64	28.721		584.64	28.566
584.85	24.697		584.85	27.789		584.85	27.097		584.85	28.544		584.85	27.95		584.85	28.921		584.85	28.649		584.85	28.568
585.05	24.686		585.05	27.79		585.05	27.045		585.05	28.476		585.05	27.894		585.05	28.9		585.05	28.621		585.05	28.528
585.25	24.705		585.25	27.78		585.25	27.01		585.25	28.438		585.25	27.874		585.25	28.877		585.25	28.585		585.25	28.456
585.46	24.783		585.46	27.768		585.46	26.959		585.46	28.446		585.46	27.879		585.46	28.865		585.46	28.552		585.46	28.396
585.66	24.773		585.66	27.766		585.66	26.951		585.66	28.497		585.66	27.921		585.66	28.849		585.66	28.576		585.66	28.359
585.86	24.801		585.86	27.744		585.86	26.943		585.86	28.537		585.86	27.978		585.86	28.889		585.86	28.643		585.86	28.35
586.07	24.817		586.07	27.75		586.07	26.996		586.07	28.576		586.07	28.03		586.07	28.95		586.07	28.697		586.07	28.373
586.27	24.837		586.27	27.787		586.27	27.058		586.27	28.624		586.27	28.054		586.27	28.988		586.27	28.702		586.27	28.405
586.48	24.874		586.48	27.82		586.48	27.128		586.48	28.613		586.48	28.047		586.48	28.997		586.48	28.711		586.48	28.44
586.68	24.908		586.68	27.873		586.68	27.115		586.68	28.601		586.68	28.023		586.68	28.999		586.68	28.712		586.68	28.448
586.88	24.92		586.88	27.911		586.88	27.107		586.88	28.571		586.88	27.965		586.88	28.985		586.88	28.692		586.88	28.457
587.09	24.983		587.09	27.94		587.09	27.067		587.09	28.564		587.09	27.96		587.09	28.971		587.09	28.637		587.09	28.412
587.29	24.985		587.29	27.949		587.29	27.025		587.29	28.552		587.29	27.919		587.29	28.916		587.29	28.582		587.29	28.347
587.49	24.956		587.49	27.945		587.49	26.984		587.49	28.533		587.49	27.902		587.49	28.899		587.49	28.559		587.49	28.313
587.7	24.983		587.7	27.969		587.7	27.031		587.7	28.592		587.7	27.925		587.7	28.895		587.7	28.585		587.7	28.275
587.9	25.008		587.9	27.98		587.9	27.056		587.9	28.674		587.9	27.996		587.9	28.953		587.9	28.648		587.9	28.3
588.1	24.978		588.1	27.954		588.1	27.101		588.1	28.708		588.1	28.03		588.1	28.989		588.1	28.692		588.1	28.33
588.31	25.002		588.31	27.959		588.31	27.151		588.31	28.705		588.31	28.054		588.31	29.021		588.31	28.709		588.31	28.354
588.51	24.997		588.51	28.018		588.51	27.237		588.51	28.698		588.51	28.047		588.51	29.019		588.51	28.705		588.51	28.373
588.72	25.001		588.72	28.077		588.72	27.243		588.72	28.677		588.72	28.014		588.72	29		588.72	28.69		588.72	28.369
588.92	25.025		588.92	28.113		588.92	27.239		588.92	28.641		588.92	27.976		588.92	28.991		588.92	28.7		588.92	28.363
589.12	25.02		589.12	28.135		589.12	27.215		589.12	28.639		589.12	27.972		589.12	28.989		589.12	28.657		589.12	28.341
589.33	25.009		589.33	28.147		589.33	27.215		589.33	28.604		589.33	27.964		589.33	28.944		589.33	28.614		589.33	28.287
589.53	25.003		589.53	28.115		589.53	27.182		589.53	28.628		589.53	28.015		589.53	28.924		589.53	28.607		589.53	28.268
589.73	24.949		589.73	28.092		589.73	27.176		589.73	28.598		589.73	27.986		589.73	28.906		589.73	28.605		589.73	28.235
589.94	24.94		589.94	28.044		589.94	27.19		589.94	28.614		589.94	28.034		589.94	28.932		589.94	28.615		589.94	28.24
590.14	24.988		590.14	28.035		590.14	27.217		590.14	28.679		590.14	28.082		590.14	28.968		590.14	28.636		590.14	28.242
590.34	24.987		590.34	28.006		590.34	27.206		590.34	28.651		590.34	28.09		590.34	28.995		590.34	28.625		590.34	28.28
590.55	25		590.55	28.04		590.55	27.232		590.55	28.641		590.55	28.058		590.55	29.004		590.55	28.624		590.55	28.313
590.75	24.998		590.75	28.075		590.75	27.234		590.75	28.602		590.75	28.021		590.75	28.98		590.75	28.601		590.75	28.3
590.95	24.992		590.95	28.076		590.95	27.18		590.95	28.559		590.95	27.957		590.95	28.917		590.95	28.542		590.95	28.266
591.16	25.002		591.16	28.082		591.16	27.131		591.16	28.539		591.16	27.916		591.16	28.915		591.16	28.488		591.16	28.267
591.36	25.014		591.36	28.068		591.36	27.105		591.36	28.523		591.36	27.906		591.36	28.932		591.36	28.459		591.36	28.234
591.56	24.988		591.56	28.042		591.56	27.071		591.56	28.508		591.56	27.936		591.56	28.876		591.56	28.452		591.56	28.186
591.77	24.984		591.77	28.008		591.77	27.058		591.77	28.493		591.77	27.961		591.77	28.827		591.77	28.435		591.77	28.137
591.97	24.958		591.97	27.959		591.97	27.064		591.97	28.517		591.97	27.978		591.97	28.849		591.97	28.444		591.97	28.109
592.17	24.999		592.17	27.965		592.17	27.11		592.17	28.514		592.17	27.981		592.17	28.9		592.17	28.48		592.17	28.12
592.38	25.055		592.38	27.994		592.38	27.175		592.38	28.576		592.38	28.046		592.38	28.941		592.38	28.525		592.38	28.176
592.58	25.053		592.58	28.04		592.58	27.189		592.58	28.593		592.58	28.02		592.58	28.973		592.58	28.556		592.58	28.173
592.78	25.012		592.78	28.048		592.78	27.216		592.78	28.584		592.78	27.975		592.78	28.958		592.78	28.561		592.78	28.188
592.99	24.979		592.99	28.064		592.99	27.211		592.99	28.559		592.99	27.946		592.99	28.936		592.99	28.525		592.99	28.137
593.19	24.956		593.19	28.066		593.19	27.2		593.19	28.51		593.19	27.941		593.19	28.908		593.19	28.475		593.19	28.091
593.39	24.951		593.39	28.066		593.39	27.176		593.39	28.514		593.39	27.965		593.39	28.896		593.39	28.463		593.39	28.072
593.6	24.946		593.6	28.043		593.6	27.183		593.6	28.547		593.6	27.998		593.6	28.912		593.6	28.472		593.6	28.038
593.8	24.94		593.8	28.003		593.8	27.206		593.8	28.559		593.8	28.033		593.8	28.913		593.8	28.456		593.8	28.005
594	24.966		594	27.967		594	27.223		594	28.583		594	28.089		594	28.909		594	28.482		594	27.988
594.21	24.982		594.21	27.945		594.21	27.253		594.21	28.62		594.21	28.105		594.21	28.954		594.21	28.461		594.21	28.01
594.41	25.012		594.41	27.972		594.41	27.336		594.41	28.659		594.41	28.116		594.41	29.017		594.41	28.524		594.41	28.052
594.61	25.037		594.61	28.006		594.61	27.371		594.61	28.676		594.61	28.118		594.61	29.007		594.61	28.553		594.61	28.097
594.82	25.016		594.82	28.037		594.82	27.37		594.82	28.66		594.82	28.086		594.82	28.986		594.82	28.546		594.82	28.084
595.02	25.006		595.02	28.031		595.02	27.341		595.02	28.639		595.02	28.051		595.02	28.956		595.02	28.534		595.02	28.049
595.22	25.022		595.22	28.042		595.22	27.335		595.22	28.644		595.22	28.065		595.22	28.915		595.22	28.518		595.22	28.06
595.43	25.036		595.43	28.025		595.43	27.292		595.43	28.574		595.43	28.077		595.43	28.896		595.43	28.497		595.43	28.045
595.63	25.066		595.63	28.029		595.63	27.306		595.63	28.599		595.63	28.093		595.63	28.889		595.63	28.499		595.63	28.05
595.83	25.057		595.83	28.005		595.83	27.284		595.83	28.608		595.83	28.096		595.83	28.878		595.83	28.496		595.83	28.025
596.04	25.094		596.04	27.998		596.04	27.31		596.04	28.624		596.04	28.094		596.04	28.912		596.04	28.523		596.04	28.007
596.24	25.106		596.24	28.03		596.24	27.357		596.24	28.661		596.24	28.097		596.24	28.959		596.24	28.553		596.24	28.033
596.44	25.144		596.44	28.057		596.44	27.36		596.44	28.678		596.44	28.133		596.44	28.997		596.44	28.585		596.44	28.022
596.64	25.151		596.64	28.092		596.64	27.376		596.64	28.704		596.64	28.106		596.64	29.002		596.64	28.581		596.64	28.065
596.85	25.176		596.85	28.138		596.85	27.388		596.85	28.732		596.85	28.093		596.85	29.017		596.85	28.62		596.85	28.091
597.05	25.151		597.05	28.187		597.05	27.309		597.05	28.728		597.05	28.1		597.05	28.988		597.05	28.588		597.05	28.084
597.25	25.128		597.25	28.19		597.25	27.263		597.25	28.708		597.25	28.102		597.25	28.962		597.25	28.569		597.25	28.084
597.46	25.138		597.46	28.195		597.46	27.247		597.46	28.739		597.46	28.106		597.46	28.942		597.46	28.59		597.46	28.077
597.66	25.122		597.66	28.196		597.66	27.249		597.66	28.73		597.66	28.129		597.66	28.945		597.66	28.561		597.66	28.067
597.86	25.129		597.86	28.17		597.86	27.252		597.86	28.735		597.86	28.149		597.86	28.984		597.86	28.553		597.86	28.044
598.07	25.144		598.07	28.202		598.07	27.298		598.07	28.812		598.07	28.172		598.07	28.999		598.07	28.576		598.07	28.039
598.27	25.163		598.27	28.208		598.27	27.313		598.27	28.819		598.27	28.196		598.27	29.014		598.27	28.596		598.27	28.039
598.47	25.197		598.47	28.221		598.47	27.343		598.47	28.833		598.47	28.185		598.47	29.038		598.47	28.61		598.47	28.044
598.67	25.177		598.67	28.234		598.67	27.352		598.67	28.825		598.67	28.197		598.67	29.024		598.67	28.599		598.67	28.076
598.88	25.169		598.88	28.241		598.88	27.342		598.88	28.789		598.88	28.217		598.88	29.018		598.88	28.562		598.88	28.081
599.08	25.127		599.08	28.266		599.08	27.333		599.08	28.789		599.08	28.18		599.08	28.966		599.08	28.57		599.08	28.089
599.28	25.11		599.28	28.297		599.28	27.313		599.28	28.778		599.28	28.183		599.28	28.928		599.28	28.572		599.28	28.073
599.49	25.082		599.49	28.301		599.49	27.319		599.49	28.768		599.49	28.192		599.49	28.917		599.49	28.561		599.49	28.058
599.69	25.119		599.69	28.301		599.69	27.346		599.69	28.769		599.69	28.179		599.69	28.926		599.69	28.58		599.69	28.068
599.89	25.165		599.89	28.283		599.89	27.373		599.89	28.803		599.89	28.169		599.89	28.945		599.89	28.605		599.89	28.034
600.09	25.193		600.09	28.285		600.09	27.41		600.09	28.785		600.09	28.187		600.09	28.976		600.09	28.602		600.09	28.043
600.3	25.228		600.3	28.335		600.3	27.432		600.3	28.797		600.3	28.171		600.3	29.031		600.3	28.629		600.3	28.045
600.5	25.255		600.5	28.34		600.5	27.445		600.5	28.768		600.5	28.183		600.5	29.015		600.5	28.645		600.5	28.042
600.7	25.293		600.7	28.347		600.7	27.43		600.7	28.751		600.7	28.195		600.7	29.029		600.7	28.631		600.7	28.04
600.9	25.308		600.9	28.382		600.9	27.442		600.9	28.744		600.9	28.207		600.9	29.022		600.9	28.641		600.9	28.034
601.11	25.294		601.11	28.397		601.11	27.426		601.11	28.758		601.11	28.218		601.11	29.007		601.11	28.64		601.11	28.033
601.31	25.289		601.31	28.405		601.31	27.417		601.31	28.756		601.31	28.211		601.31	29.012		601.31	28.641		601.31	28.036
601.51	25.278		601.51	28.42		601.51	27.412		601.51	28.779		601.51	28.189		601.51	28.991		601.51	28.676		601.51	28.033
601.72	25.282		601.72	28.423		601.72	27.411		601.72	28.772		601.72	28.201		601.72	29.02		601.72	28.679		601.72	28.036
601.92	25.283		601.92	28.398		601.92	27.409		601.92	28.749		601.92	28.198		601.92	29.03		601.92	28.695		601.92	28.046
602.12	25.304		602.12	28.363		602.12	27.414		602.12	28.733		602.12	28.166		602.12	29.013		602.12	28.677		602.12	27.997
602.32	25.322		602.32	28.322		602.32	27.446		602.32	28.767		602.32	28.175		602.32	29.024		602.32	28.661		602.32	27.976
602.53	25.343		602.53	28.327		602.53	27.466		602.53	28.749		602.53	28.184		602.53	29.049		602.53	28.64		602.53	27.987
602.73	25.356		602.73	28.336		602.73	27.45		602.73	28.741		602.73	28.178		602.73	29.051		602.73	28.605		602.73	27.969
602.93	25.377		602.93	28.314		602.93	27.44		602.93	28.739		602.93	28.215		602.93	29.025		602.93	28.609		602.93	27.985
603.13	25.367		603.13	28.336		603.13	27.419		603.13	28.753		603.13	28.189		603.13	29.009		603.13	28.562		603.13	28
603.34	25.344		603.34	28.356		603.34	27.431		603.34	28.76		603.34	28.194		603.34	29.01		603.34	28.572		603.34	28.019
603.54	25.293		603.54	28.338		603.54	27.39		603.54	28.779		603.54	28.19		603.54	29.017		603.54	28.574		603.54	28.023
603.74	25.285		603.74	28.341		603.74	27.412		603.74	28.784		603.74	28.2		603.74	29.018		603.74	28.574		603.74	28.039
603.94	25.302		603.94	28.355		603.94	27.441		603.94	28.797		603.94	28.219		603.94	29.026		603.94	28.587		603.94	28.022
604.15	25.34		604.15	28.37		604.15	27.496		604.15	28.814		604.15	28.235		604.15	29.045		604.15	28.573		604.15	28.029
604.35	25.356		604.35	28.35		604.35	27.508		604.35	28.827		604.35	28.238		604.35	29.043		604.35	28.571		604.35	28.019
604.55	25.399		604.55	28.351		604.55	27.527		604.55	28.829		604.55	28.247		604.55	29.073		604.55	28.532		604.55	28.015
604.75	25.444		604.75	28.398		604.75	27.538		604.75	28.833		604.75	28.29		604.75	29.117		604.75	28.551		604.75	28.015
604.96	25.447		604.96	28.411		604.96	27.512		604.96	28.793		604.96	28.285		604.96	29.151		604.96	28.542		604.96	28.031
605.16	25.417		605.16	28.433		605.16	27.478		605.16	28.787		605.16	28.281		605.16	29.12		605.16	28.507		605.16	28.022
605.36	25.375		605.36	28.442		605.36	27.468		605.36	28.804		605.36	28.266		605.36	29.107		605.36	28.524		605.36	28.031
605.56	25.333		605.56	28.431		605.56	27.467		605.56	28.797		605.56	28.248		605.56	29.089		605.56	28.524		605.56	27.998
605.77	25.311		605.77	28.428		605.77	27.473		605.77	28.808		605.77	28.277		605.77	29.104		605.77	28.581		605.77	28.001
605.97	25.306		605.97	28.415		605.97	27.489		605.97	28.848		605.97	28.269		605.97	29.102		605.97	28.598		605.97	27.984
606.17	25.344		606.17	28.427		606.17	27.52		606.17	28.865		606.17	28.281		606.17	29.123		606.17	28.629		606.17	28
606.37	25.387		606.37	28.431		606.37	27.546		606.37	28.873		606.37	28.265		606.37	29.147		606.37	28.61		606.37	27.998
606.58	25.414		606.58	28.439		606.58	27.547		606.58	28.889		606.58	28.274		606.58	29.161		606.58	28.621		606.58	27.994
606.78	25.448		606.78	28.445		606.78	27.517		606.78	28.875		606.78	28.271		606.78	29.178		606.78	28.632		606.78	27.984
606.98	25.468		606.98	28.449		606.98	27.513		606.98	28.833		606.98	28.243		606.98	29.159		606.98	28.595		606.98	27.968
607.18	25.457		607.18	28.473		607.18	27.511		607.18	28.84		607.18	28.23		607.18	29.151		607.18	28.604		607.18	27.952
607.39	25.393		607.39	28.467		607.39	27.487		607.39	28.835		607.39	28.197		607.39	29.116		607.39	28.586		607.39	27.943
607.59	25.359		607.59	28.466		607.59	27.494		607.59	28.846		607.59	28.202		607.59	29.097		607.59	28.595		607.59	27.91
607.79	25.344		607.79	28.464		607.79	27.504		607.79	28.854		607.79	28.209		607.79	29.091		607.79	28.615		607.79	27.913
607.99	25.345		607.99	28.448		607.99	27.51		607.99	28.884		607.99	28.247		607.99	29.111		607.99	28.657		607.99	27.904
608.19	25.352		608.19	28.449		608.19	27.512		608.19	28.901		608.19	28.252		608.19	29.126		608.19	28.666		608.19	27.914
608.4	25.363		608.4	28.459		608.4	27.56		608.4	28.916		608.4	28.26		608.4	29.123		608.4	28.688		608.4	27.915
608.6	25.368		608.6	28.465		608.6	27.545		608.6	28.879		608.6	28.258		608.6	29.133		608.6	28.678		608.6	27.921
608.8	25.382		608.8	28.488		608.8	27.563		608.8	28.84		608.8	28.24		608.8	29.116		608.8	28.618		608.8	27.884
609	25.419		609	28.521		609	27.535		609	28.831		609	28.267		609	29.119		609	28.623		609	27.873
609.21	25.417		609.21	28.513		609.21	27.498		609.21	28.796		609.21	28.251		609.21	29.104		609.21	28.562		609.21	27.857
609.41	25.392		609.41	28.475		609.41	27.46		609.41	28.789		609.41	28.253		609.41	29.07		609.41	28.539		609.41	27.848
609.61	25.404		609.61	28.501		609.61	27.452		609.61	28.826		609.61	28.296		609.61	29.085		609.61	28.58		609.61	27.862
609.81	25.352		609.81	28.466		609.81	27.449		609.81	28.831		609.81	28.3		609.81	29.056		609.81	28.577		609.81	27.866
610.01	25.328		610.01	28.482		610.01	27.475		610.01	28.869		610.01	28.33		610.01	29.062		610.01	28.599		610.01	27.913
610.22	25.314		610.22	28.517		610.22	27.482		610.22	28.904		610.22	28.348		610.22	29.056		610.22	28.632		610.22	27.95
610.42	25.32		610.42	28.544		610.42	27.509		610.42	28.946		610.42	28.387		610.42	29.094		610.42	28.674		610.42	27.959
610.62	25.349		610.62	28.556		610.62	27.53		610.62	28.938		610.62	28.384		610.62	29.075		610.62	28.646		610.62	27.984
610.82	25.371		610.82	28.564		610.82	27.547		610.82	28.923		610.82	28.353		610.82	29.097		610.82	28.628		610.82	27.972
611.02	25.376		611.02	28.571		611.02	27.525		611.02	28.885		611.02	28.317		611.02	29.131		611.02	28.54		611.02	27.956
611.23	25.407		611.23	28.569		611.23	27.543		611.23	28.864		611.23	28.297		611.23	29.129		611.23	28.519		611.23	27.947
611.43	25.432		611.43	28.565		611.43	27.509		611.43	28.876		611.43	28.298		611.43	29.139		611.43	28.529		611.43	27.957
611.63	25.396		611.63	28.557		611.63	27.486		611.63	28.846		611.63	28.286		611.63	29.107		611.63	28.536		611.63	27.938
611.83	25.362		611.83	28.548		611.83	27.475		611.83	28.875		611.83	28.308		611.83	29.1		611.83	28.572		611.83	27.94
612.03	25.316		612.03	28.554		612.03	27.463		612.03	28.881		612.03	28.293		612.03	29.104		612.03	28.598		612.03	27.917
612.24	25.267		612.24	28.516		612.24	27.48		612.24	28.903		612.24	28.286		612.24	29.078		612.24	28.598		612.24	27.9
612.44	25.269		612.44	28.542		612.44	27.511		612.44	28.937		612.44	28.294		612.44	29.131		612.44	28.663		612.44	27.904
612.64	25.317		612.64	28.539		612.64	27.527		612.64	28.968		612.64	28.315		612.64	29.183		612.64	28.698		612.64	27.904
612.84	25.376		612.84	28.527		612.84	27.547		612.84	28.943		612.84	28.307		612.84	29.191		612.84	28.683		612.84	27.885
613.04	25.429		613.04	28.539		613.04	27.602		613.04	28.901		613.04	28.3		613.04	29.217		613.04	28.683		613.04	27.899
613.25	25.441		613.25	28.538		613.25	27.585		613.25	28.859		613.25	28.261		613.25	29.253		613.25	28.663		613.25	27.902
613.45	25.484		613.45	28.57		613.45	27.585		613.45	28.866		613.45	28.275		613.45	29.239		613.45	28.632		613.45	27.951
613.65	25.517		613.65	28.602		613.65	27.553		613.65	28.901		613.65	28.296		613.65	29.231		613.65	28.675		613.65	27.98
613.85	25.494		613.85	28.629		613.85	27.506		613.85	28.932		613.85	28.315		613.85	29.235		613.85	28.66		613.85	27.95
614.05	25.435		614.05	28.602		614.05	27.501		614.05	28.948		614.05	28.33		614.05	29.227		614.05	28.653		614.05	27.959
614.25	25.423		614.25	28.562		614.25	27.486		614.25	28.992		614.25	28.316		614.25	29.235		614.25	28.675		614.25	27.963
614.46	25.425		614.46	28.547		614.46	27.515		614.46	29.012		614.46	28.307		614.46	29.254		614.46	28.73		614.46	27.98
614.66	25.454		614.66	28.542		614.66	27.602		614.66	29.048		614.66	28.326		614.66	29.297		614.66	28.798		614.66	28.008
614.86	25.488		614.86	28.593		614.86	27.647		614.86	29.043		614.86	28.341		614.86	29.359		614.86	28.828		614.86	28.057
615.06	25.547		615.06	28.616		615.06	27.68		615.06	29.024		615.06	28.365		615.06	29.375		615.06	28.803		615.06	28.084
615.26	25.566		615.26	28.624		615.26	27.687		615.26	28.94		615.26	28.359		615.26	29.347		615.26	28.755		615.26	28.055
615.47	25.586		615.47	28.66		615.47	27.694		615.47	28.91		615.47	28.366		615.47	29.382		615.47	28.724		615.47	28.091
615.67	25.6		615.67	28.691		615.67	27.632		615.67	28.9		615.67	28.348		615.67	29.361		615.67	28.671		615.67	28.087
615.87	25.578		615.87	28.713		615.87	27.636		615.87	28.888		615.87	28.373		615.87	29.306		615.87	28.629		615.87	28.025
616.07	25.547		616.07	28.701		616.07	27.581		616.07	28.873		616.07	28.389		616.07	29.285		616.07	28.655		616.07	27.978
616.27	25.529		616.27	28.68		616.27	27.598		616.27	28.895		616.27	28.424		616.27	29.27		616.27	28.679		616.27	27.968
616.47	25.535		616.47	28.633		616.47	27.618		616.47	28.94		616.47	28.439		616.47	29.27		616.47	28.721		616.47	27.993
616.68	25.529		616.68	28.646		616.68	27.66		616.68	28.979		616.68	28.47		616.68	29.292		616.68	28.806		616.68	28.028
616.88	25.524		616.88	28.678		616.88	27.767		616.88	29.013		616.88	28.535		616.88	29.349		616.88	28.85		616.88	28.077
617.08	25.554		617.08	28.711		617.08	27.817		617.08	29.025		617.08	28.568		617.08	29.35		617.08	28.856		617.08	28.105
617.28	25.568		617.28	28.731		617.28	27.811		617.28	29.016		617.28	28.579		617.28	29.341		617.28	28.81		617.28	28.148
617.48	25.602		617.48	28.73		617.48	27.797		617.48	29		617.48	28.557		617.48	29.337		617.48	28.769		617.48	28.143
617.68	25.609		617.68	28.72		617.68	27.765		617.68	29.01		617.68	28.513		617.68	29.302		617.68	28.737		617.68	28.115
617.89	25.656		617.89	28.763		617.89	27.748		617.89	29.021		617.89	28.492		617.89	29.297		617.89	28.739		617.89	28.148
618.09	25.654		618.09	28.767		618.09	27.699		618.09	29.021		618.09	28.461		618.09	29.253		618.09	28.734		618.09	28.104
618.29	25.639		618.29	28.72		618.29	27.648		618.29	29.033		618.29	28.451		618.29	29.235		618.29	28.74		618.29	28.076
618.49	25.646		618.49	28.722		618.49	27.627		618.49	29.084		618.49	28.492		618.49	29.271		618.49	28.809		618.49	28.118
618.69	25.63		618.69	28.695		618.69	27.662		618.69	29.135		618.69	28.518		618.69	29.279		618.69	28.83		618.69	28.108
618.89	25.608		618.89	28.696		618.89	27.698		618.89	29.162		618.89	28.531		618.89	29.297		618.89	28.875		618.89	28.127
619.09	25.598		619.09	28.742		619.09	27.753		619.09	29.183		619.09	28.557		619.09	29.342		619.09	28.953		619.09	28.178
619.3	25.631		619.3	28.757		619.3	27.78		619.3	29.207		619.3	28.552		619.3	29.359		619.3	28.956		619.3	28.172
619.5	25.658		619.5	28.786		619.5	27.789		619.5	29.197		619.5	28.531		619.5	29.393		619.5	28.952		619.5	28.192
619.7	25.68		619.7	28.823		619.7	27.797		619.7	29.165		619.7	28.512		619.7	29.441		619.7	28.94		619.7	28.179
619.9	25.745		619.9	28.866		619.9	27.812		619.9	29.146		619.9	28.517		619.9	29.459		619.9	28.918		619.9	28.146
620.1	25.756		620.1	28.907		620.1	27.792		620.1	29.131		620.1	28.524		620.1	29.45		620.1	28.91		620.1	28.141
620.3	25.791		620.3	28.945		620.3	27.788		620.3	29.109		620.3	28.546		620.3	29.443		620.3	28.919		620.3	28.126
620.5	25.773		620.5	28.9		620.5	27.756		620.5	29.128		620.5	28.553		620.5	29.425		620.5	28.897		620.5	28.095
620.71	25.759		620.71	28.883		620.71	27.768		620.71	29.173		620.71	28.602		620.71	29.401		620.71	28.914		620.71	28.089
620.91	25.713		620.91	28.873		620.91	27.799		620.91	29.217		620.91	28.633		620.91	29.397		620.91	28.946		620.91	28.085
621.11	25.69		621.11	28.854		621.11	27.826		621.11	29.257		621.11	28.648		621.11	29.407		621.11	28.955		621.11	28.073
621.31	25.688		621.31	28.89		621.31	27.862		621.31	29.278		621.31	28.676		621.31	29.439		621.31	29.006		621.31	28.114
621.51	25.693		621.51	28.885		621.51	27.876		621.51	29.264		621.51	28.665		621.51	29.469		621.51	29		621.51	28.123
621.71	25.714		621.71	28.892		621.71	27.9		621.71	29.198		621.71	28.658		621.71	29.485		621.71	28.96		621.71	28.132
621.91	25.735		621.91	28.929		621.91	27.915		621.91	29.124		621.91	28.642		621.91	29.5		621.91	28.909		621.91	28.128
622.11	25.779		622.11	28.94		622.11	27.896		622.11	29.077		622.11	28.627		622.11	29.454		622.11	28.883		622.11	28.118
622.32	25.797		622.32	28.947		622.32	27.843		622.32	29.045		622.32	28.601		622.32	29.401		622.32	28.799		622.32	28.095
622.52	25.784		622.52	28.958		622.52	27.784		622.52	29.004		622.52	28.585		622.52	29.364		622.52	28.768		622.52	28.098
622.72	25.777		622.72	28.929		622.72	27.739		622.72	29.008		622.72	28.55		622.72	29.329		622.72	28.761		622.72	28.05
622.92	25.733		622.92	28.901		622.92	27.699		622.92	29.027		622.92	28.537		622.92	29.33		622.92	28.747		622.92	28.048
623.12	25.68		623.12	28.902		623.12	27.685		623.12	29.04		623.12	28.549		623.12	29.306		623.12	28.783		623.12	28.027
623.32	25.63		623.32	28.881		623.32	27.681		623.32	29.061		623.32	28.543		623.32	29.33		623.32	28.799		623.32	28.026
623.52	25.631		623.52	28.876		623.52	27.736		623.52	29.099		623.52	28.57		623.52	29.361		623.52	28.866		623.52	28.058
623.72	25.639		623.72	28.887		623.72	27.784		623.72	29.113		623.72	28.578		623.72	29.375		623.72	28.906		623.72	28.097
623.93	25.664		623.93	28.901		623.93	27.849		623.93	29.087		623.93	28.568		623.93	29.43		623.93	28.916		623.93	28.114
624.13	25.707		624.13	28.926		624.13	27.851		624.13	29.052		624.13	28.548		624.13	29.421		624.13	28.877		624.13	28.115
624.33	25.71		624.33	28.948		624.33	27.846		624.33	29.048		624.33	28.532		624.33	29.392		624.33	28.834		624.33	28.095
624.53	25.724		624.53	28.971		624.53	27.821		624.53	29.045		624.53	28.527		624.53	29.365		624.53	28.805		624.53	28.079
624.73	25.703		624.73	28.967		624.73	27.779		624.73	29.023		624.73	28.5		624.73	29.324		624.73	28.741		624.73	28.026
624.93	25.694		624.93	28.969		624.93	27.782		624.93	29.039		624.93	28.488		624.93	29.301		624.93	28.766		624.93	28.028
625.13	25.66		625.13	28.946		625.13	27.756		625.13	29.094		625.13	28.505		625.13	29.292		625.13	28.762		625.13	28.014
625.33	25.631		625.33	28.904		625.33	27.756		625.33	29.11		625.33	28.554		625.33	29.315		625.33	28.774		625.33	28.033
625.53	25.6		625.53	28.877		625.53	27.773		625.53	29.132		625.53	28.611		625.53	29.332		625.53	28.812		625.53	28.042
625.74	25.607		625.74	28.852		625.74	27.816		625.74	29.176		625.74	28.65		625.74	29.396		625.74	28.838		625.74	28.072
625.94	25.63		625.94	28.843		625.94	27.902		625.94	29.209		625.94	28.677		625.94	29.418		625.94	28.894		625.94	28.106
626.14	25.649		626.14	28.874		626.14	27.915		626.14	29.189		626.14	28.666		626.14	29.437		626.14	28.882		626.14	28.123
626.34	25.697		626.34	28.891		626.34	27.93		626.34	29.178		626.34	28.654		626.34	29.46		626.34	28.858		626.34	28.152
626.54	25.7		626.54	28.892		626.54	27.909		626.54	29.148		626.54	28.612		626.54	29.432		626.54	28.795		626.54	28.146
626.74	25.727		626.74	28.929		626.74	27.945		626.74	29.136		626.74	28.616		626.74	29.431		626.74	28.793		626.74	28.174
626.94	25.75		626.94	28.931		626.94	27.888		626.94	29.087		626.94	28.586		626.94	29.412		626.94	28.738		626.94	28.142
627.14	25.747		627.14	28.903		627.14	27.829		627.14	29.084		627.14	28.571		627.14	29.385		627.14	28.721		627.14	28.123
627.34	25.74		627.34	28.897		627.34	27.796		627.34	29.108		627.34	28.589		627.34	29.405		627.34	28.743		627.34	28.131
627.54	25.728		627.54	28.866		627.54	27.784		627.54	29.127		627.54	28.635		627.54	29.415		627.54	28.776		627.54	28.095
627.74	25.736		627.74	28.878		627.74	27.826		627.74	29.175		627.74	28.664		627.74	29.452		627.74	28.842		627.74	28.111
627.95	25.726		627.95	28.871		627.95	27.877		627.95	29.213		627.95	28.683		627.95	29.463		627.95	28.904		627.95	28.141
628.15	25.753		628.15	28.888		628.15	27.914		628.15	29.23		628.15	28.717		628.15	29.481		628.15	28.931		628.15	28.193
628.35	25.781		628.35	28.917		628.35	27.954		628.35	29.231		628.35	28.724		628.35	29.497		628.35	28.992		628.35	28.239
628.55	25.796		628.55	28.943		628.55	27.961		628.55	29.199		628.55	28.749		628.55	29.529		628.55	28.984		628.55	28.272
628.75	25.825		628.75	28.975		628.75	28.006		628.75	29.171		628.75	28.748		628.75	29.536		628.75	28.974		628.75	28.296
628.95	25.845		628.95	29.006		628.95	28.009		628.95	29.122		628.95	28.71		628.95	29.517		628.95	28.984		628.95	28.281
629.15	25.876		629.15	29.063		629.15	27.96		629.15	29.113		629.15	28.734		629.15	29.479		629.15	28.969		629.15	28.259
629.35	25.853		629.35	29.068		629.35	27.887		629.35	29.099		629.35	28.728		629.35	29.457		629.35	28.932		629.35	28.202
629.55	25.851		629.55	29.073		629.55	27.866		629.55	29.133		629.55	28.732		629.55	29.417		629.55	28.958		629.55	28.207
629.75	25.835		629.75	29.017		629.75	27.862		629.75	29.128		629.75	28.728		629.75	29.397		629.75	29		629.75	28.197
629.95	25.813		629.95	28.966		629.95	27.837		629.95	29.162		629.95	28.712		629.95	29.368		629.95	29.019		629.95	28.184
630.15	25.812		630.15	28.96		630.15	27.845		630.15	29.207		630.15	28.731		630.15	29.409		630.15	29.056		630.15	28.21
630.35	25.791		630.35	28.92		630.35	27.838		630.35	29.193		630.35	28.734		630.35	29.401		630.35	29.073		630.35	28.213
630.56	25.803		630.56	28.973		630.56	27.889		630.56	29.229		630.56	28.756		630.56	29.437		630.56	29.123		630.56	28.239
630.76	25.803		630.76	28.984		630.76	27.916		630.76	29.238		630.76	28.748		630.76	29.446		630.76	29.144		630.76	28.231
630.96	25.803		630.96	28.991		630.96	27.94		630.96	29.206		630.96	28.739		630.96	29.472		630.96	29.102		630.96	28.248
631.16	25.829		631.16	29.066		631.16	27.955		631.16	29.199		631.16	28.713		631.16	29.483		631.16	29.092		631.16	28.246
631.36	25.854		631.36	29.093		631.36	27.911		631.36	29.165		631.36	28.654		631.36	29.464		631.36	29.051		631.36	28.25
631.56	25.871		631.56	29.108		631.56	27.889		631.56	29.163		631.56	28.663		631.56	29.467		631.56	28.988		631.56	28.245
631.76	25.857		631.76	29.096		631.76	27.863		631.76	29.158		631.76	28.625		631.76	29.47		631.76	28.968		631.76	28.227
631.96	25.865		631.96	29.065		631.96	27.826		631.96	29.148		631.96	28.583		631.96	29.421		631.96	28.955		631.96	28.201
632.16	25.84		632.16	29.048		632.16	27.806		632.16	29.171		632.16	28.583		632.16	29.432		632.16	28.976		632.16	28.141
632.36	25.823		632.36	29.059		632.36	27.803		632.36	29.235		632.36	28.601		632.36	29.476		632.36	28.981		632.36	28.14
632.56	25.814		632.56	29.063		632.56	27.851		632.56	29.26		632.56	28.638		632.56	29.517		632.56	29.025		632.56	28.132
632.76	25.79		632.76	29.048		632.76	27.881		632.76	29.267		632.76	28.646		632.76	29.537		632.76	29.036		632.76	28.161
632.96	25.818		632.96	29.06		632.96	27.948		632.96	29.316		632.96	28.669		632.96	29.582		632.96	29.07		632.96	28.17
633.16	25.85		633.16	29.084		633.16	27.973		633.16	29.307		633.16	28.694		633.16	29.603		633.16	29.054		633.16	28.193
633.36	25.867		633.36	29.13		633.36	28.021		633.36	29.294		633.36	28.672		633.36	29.647		633.36	29.034		633.36	28.211
633.56	25.896		633.56	29.184		633.56	28.015		633.56	29.267		633.56	28.636		633.56	29.615		633.56	29.017		633.56	28.19
633.76	25.917		633.76	29.143		633.76	27.974		633.76	29.241		633.76	28.584		633.76	29.557		633.76	29.007		633.76	28.159
633.96	25.94		633.96	29.151		633.96	27.966		633.96	29.273		633.96	28.587		633.96	29.563		633.96	28.991		633.96	28.129
634.17	25.909		634.17	29.119		634.17	27.901		634.17	29.246		634.17	28.573		634.17	29.511		634.17	28.951		634.17	28.055
634.37	25.916		634.37	29.087		634.37	27.887		634.37	29.25		634.37	28.567		634.37	29.489		634.37	28.957		634.37	28.051
634.57	25.883		634.57	29.078		634.57	27.877		634.57	29.298		634.57	28.641		634.57	29.539		634.57	28.993		634.57	28.04
634.77	25.895		634.77	29.061		634.77	27.92		634.77	29.336		634.77	28.712		634.77	29.544		634.77	29.037		634.77	28.078
634.97	25.908		634.97	29.087		634.97	27.969		634.97	29.379		634.97	28.77		634.97	29.585		634.97	29.101		634.97	28.095
635.17	25.939		635.17	29.111		635.17	28.045		635.17	29.415		635.17	28.833		635.17	29.631		635.17	29.165		635.17	28.166
635.37	25.943		635.37	29.111		635.37	28.082		635.37	29.428		635.37	28.837		635.37	29.641		635.37	29.167		635.37	28.19
635.57	25.975		635.57	29.144		635.57	28.092		635.57	29.411		635.57	28.819		635.57	29.65		635.57	29.139		635.57	28.211
635.77	25.998		635.77	29.153		635.77	28.093		635.77	29.389		635.77	28.774		635.77	29.636		635.77	29.118		635.77	28.22
635.97	26.033		635.97	29.165		635.97	28.072		635.97	29.377		635.97	28.779		635.97	29.617		635.97	29.108		635.97	28.231
636.17	26.064		636.17	29.203		636.17	28.07		636.17	29.387		636.17	28.787		636.17	29.636		636.17	29.102		636.17	28.258
636.37	26.043		636.37	29.222		636.37	28.04		636.37	29.36		636.37	28.8		636.37	29.631		636.37	29.034		636.37	28.252
636.57	26.026		636.57	29.182		636.57	27.992		636.57	29.324		636.57	28.844		636.57	29.59		636.57	29.014		636.57	28.217
636.77	26.02		636.77	29.194		636.77	27.987		636.77	29.35		636.77	28.848		636.77	29.597		636.77	29.071		636.77	28.234
636.97	25.997		636.97	29.169		636.97	27.981		636.97	29.385		636.97	28.888		636.97	29.61		636.97	29.098		636.97	28.225
637.17	25.993		637.17	29.152		637.17	28.02		637.17	29.394		637.17	28.876		637.17	29.597		637.17	29.135		637.17	28.242
637.37	25.985		637.37	29.142		637.37	28.041		637.37	29.409		637.37	28.866		637.37	29.637		637.37	29.152		637.37	28.251
637.57	25.991		637.57	29.141		637.57	28.104		637.57	29.39		637.57	28.864		637.57	29.647		637.57	29.17		637.57	28.266
637.77	25.993		637.77	29.148		637.77	28.095		637.77	29.353		637.77	28.849		637.77	29.648		637.77	29.152		637.77	28.257
637.97	26.024		637.97	29.196		637.97	28.119		637.97	29.34		637.97	28.839		637.97	29.646		637.97	29.152		637.97	28.279
638.17	26.016		638.17	29.231		638.17	28.137		638.17	29.298		638.17	28.827		638.17	29.642		638.17	29.169		638.17	28.282
638.37	26.007		638.37	29.234		638.37	28.13		638.37	29.26		638.37	28.812		638.37	29.621		638.37	29.169		638.37	28.247
638.57	26.006		638.57	29.246		638.57	28.121		638.57	29.24		638.57	28.789		638.57	29.583		638.57	29.155		638.57	28.226
638.77	25.996		638.77	29.22		638.77	28.087		638.77	29.233		638.77	28.774		638.77	29.545		638.77	29.145		638.77	28.167
638.97	26.018		638.97	29.251		638.97	28.081		638.97	29.272		638.97	28.762		638.97	29.575		638.97	29.193		638.97	28.187
639.17	26.018		639.17	29.285		639.17	28.088		639.17	29.293		639.17	28.745		639.17	29.589		639.17	29.218		639.17	28.21
639.37	26.031		639.37	29.284		639.37	28.106		639.37	29.311		639.37	28.767		639.37	29.605		639.37	29.234		639.37	28.217
639.57	26.064		639.57	29.329		639.57	28.137		639.57	29.357		639.57	28.795		639.57	29.636		639.57	29.282		639.57	28.262
639.77	26.079		639.77	29.322		639.77	28.158		639.77	29.412		639.77	28.844		639.77	29.683		639.77	29.338		639.77	28.305
639.97	26.111		639.97	29.331		639.97	28.221		639.97	29.437		639.97	28.861		639.97	29.73		639.97	29.354		639.97	28.344
640.17	26.141		640.17	29.342		640.17	28.262		640.17	29.468		640.17	28.869		640.17	29.75		640.17	29.381		640.17	28.409
640.37	26.152		640.37	29.405		640.37	28.322		640.37	29.495		640.37	28.892		640.37	29.809		640.37	29.407		640.37	28.437
640.57	26.172		640.57	29.442		640.57	28.344		640.57	29.495		640.57	28.904		640.57	29.801		640.57	29.417		640.57	28.441
640.77	26.192		640.77	29.46		640.77	28.321		640.77	29.487		640.77	28.91		640.77	29.797		640.77	29.379		640.77	28.451
640.97	26.21		640.97	29.48		640.97	28.275		640.97	29.478		640.97	28.893		640.97	29.775		640.97	29.337		640.97	28.436
641.17	26.212		641.17	29.489		641.17	28.234		641.17	29.479		641.17	28.887		641.17	29.775		641.17	29.312		641.17	28.44
641.37	26.204		641.37	29.496		641.37	28.216		641.37	29.47		641.37	28.876		641.37	29.781		641.37	29.298		641.37	28.454
641.57	26.173		641.57	29.472		641.57	28.194		641.57	29.455		641.57	28.892		641.57	29.747		641.57	29.282		641.57	28.423
641.77	26.155		641.77	29.435		641.77	28.178		641.77	29.477		641.77	28.914		641.77	29.747		641.77	29.307		641.77	28.414
641.97	26.141		641.97	29.421		641.97	28.191		641.97	29.517		641.97	28.943		641.97	29.755		641.97	29.312		641.97	28.4
642.17	26.132		642.17	29.386		642.17	28.231		642.17	29.504		642.17	28.978		642.17	29.79		642.17	29.329		642.17	28.4
642.37	26.156		642.37	29.416		642.37	28.265		642.37	29.514		642.37	29.015		642.37	29.805		642.37	29.318		642.37	28.404
642.57	26.151		642.57	29.44		642.57	28.262		642.57	29.511		642.57	29.035		642.57	29.808		642.57	29.339		642.57	28.426
642.77	26.168		642.77	29.505		642.77	28.294		642.77	29.507		642.77	29.046		642.77	29.803		642.77	29.315		642.77	28.433
642.97	26.184		642.97	29.51		642.97	28.284		642.97	29.508		642.97	29.051		642.97	29.764		642.97	29.286		642.97	28.458
643.17	26.185		643.17	29.525		643.17	28.253		643.17	29.457		643.17	29.043		643.17	29.791		643.17	29.261		643.17	28.448
643.37	26.17		643.37	29.534		643.37	28.242		643.37	29.446		643.37	29.048		643.37	29.776		643.37	29.24		643.37	28.438
643.57	26.164		643.57	29.549		643.57	28.285		643.57	29.441		643.57	29.052		643.57	29.79		643.57	29.246		643.57	28.432
643.77	26.154		643.77	29.53		643.77	28.282		643.77	29.434		643.77	29.05		643.77	29.779		643.77	29.265		643.77	28.4
643.97	26.154		643.97	29.49		643.97	28.274		643.97	29.45		643.97	29.054		643.97	29.748		643.97	29.272		643.97	28.354
644.17	26.178		644.17	29.477		644.17	28.292		644.17	29.489		644.17	29.084		644.17	29.754		644.17	29.312		644.17	28.356
644.37	26.157		644.37	29.471		644.37	28.315		644.37	29.514		644.37	29.089		644.37	29.783		644.37	29.35		644.37	28.35
644.57	26.152		644.57	29.429		644.57	28.342		644.57	29.556		644.57	29.095		644.57	29.808		644.57	29.388		644.57	28.359
644.77	26.165		644.77	29.445		644.77	28.349		644.77	29.574		644.77	29.102		644.77	29.804		644.77	29.415		644.77	28.359
644.97	26.163		644.97	29.46		644.97	28.373		644.97	29.577		644.97	29.081		644.97	29.84		644.97	29.447		644.97	28.383
645.17	26.174		645.17	29.472		645.17	28.374		645.17	29.561		645.17	29.097		645.17	29.841		645.17	29.461		645.17	28.386
645.37	26.153		645.37	29.448		645.37	28.334		645.37	29.518		645.37	29.067		645.37	29.842		645.37	29.461		645.37	28.381
645.57	26.152		645.57	29.466		645.57	28.318		645.57	29.471		645.57	29.019		645.57	29.836		645.57	29.447		645.57	28.377
645.77	26.173		645.77	29.472		645.77	28.3		645.77	29.48		645.77	29.004		645.77	29.812		645.77	29.445		645.77	28.362
645.97	26.188		645.97	29.467		645.97	28.31		645.97	29.451		645.97	28.977		645.97	29.773		645.97	29.449		645.97	28.35
646.16	26.189		646.16	29.488		646.16	28.225		646.16	29.461		646.16	28.965		646.16	29.741		646.16	29.431		646.16	28.359
646.36	26.194		646.36	29.498		646.36	28.219		646.36	29.478		646.36	28.964		646.36	29.731		646.36	29.431		646.36	28.347
646.56	26.173		646.56	29.503		646.56	28.205		646.56	29.499		646.56	28.986		646.56	29.747		646.56	29.438		646.56	28.351
646.76	26.165		646.76	29.507		646.76	28.211		646.76	29.519		646.76	29		646.76	29.759		646.76	29.451		646.76	28.359
646.96	26.169		646.96	29.509		646.96	28.21		646.96	29.512		646.96	29.025		646.96	29.748		646.96	29.436		646.96	28.376
647.16	26.189		647.16	29.543		647.16	28.232		647.16	29.479		647.16	29.049		647.16	29.764		647.16	29.441		647.16	28.427
647.36	26.182		647.36	29.545		647.36	28.28		647.36	29.502		647.36	29.035		647.36	29.765		647.36	29.454		647.36	28.447
647.56	26.181		647.56	29.57		647.56	28.278		647.56	29.499		647.56	29.027		647.56	29.758		647.56	29.43		647.56	28.46
647.76	26.187		647.76	29.603		647.76	28.308		647.76	29.496		647.76	29.038		647.76	29.798		647.76	29.459		647.76	28.485
647.96	26.183		647.96	29.606		647.96	28.32		647.96	29.494		647.96	29.026		647.96	29.765		647.96	29.432		647.96	28.479
648.16	26.169		648.16	29.599		648.16	28.298		648.16	29.487		648.16	29.021		648.16	29.741		648.16	29.425		648.16	28.462
648.36	26.181		648.36	29.609		648.36	28.301		648.36	29.498		648.36	29.008		648.36	29.73		648.36	29.413		648.36	28.464
648.56	26.171		648.56	29.602		648.56	28.256		648.56	29.498		648.56	29.004		648.56	29.746		648.56	29.392		648.56	28.459
648.76	26.13		648.76	29.581		648.76	28.276		648.76	29.489		648.76	29.019		648.76	29.743		648.76	29.394		648.76	28.447
648.96	26.117		648.96	29.562		648.96	28.299		648.96	29.506		648.96	29.048		648.96	29.755		648.96	29.4		648.96	28.43
649.16	26.128		649.16	29.547		649.16	28.303		649.16	29.508		649.16	29.088		649.16	29.759		649.16	29.431		649.16	28.455
649.36	26.153		649.36	29.554		649.36	28.319		649.36	29.527		649.36	29.107		649.36	29.782		649.36	29.449		649.36	28.469
649.56	26.171		649.56	29.565		649.56	28.376		649.56	29.566		649.56	29.131		649.56	29.802		649.56	29.487		649.56	28.464
649.75	26.172		649.75	29.579		649.75	28.407		649.75	29.588		649.75	29.123		649.75	29.825		649.75	29.544		649.75	28.44
649.95	26.187		649.95	29.585		649.95	28.381		649.95	29.575		649.95	29.134		649.95	29.832		649.95	29.523		649.95	28.448
650.15	26.212		650.15	29.568		650.15	28.426		650.15	29.561		650.15	29.144		650.15	29.82		650.15	29.509		650.15	28.436
650.35	26.222		650.35	29.573		650.35	28.426		650.35	29.584		650.35	29.098		650.35	29.78		650.35	29.461		650.35	28.433
650.55	26.227		650.55	29.615		650.55	28.397		650.55	29.58		650.55	29.099		650.55	29.804		650.55	29.448		650.55	28.43
650.75	26.248		650.75	29.621		650.75	28.4		650.75	29.602		650.75	29.091		650.75	29.807		650.75	29.423		650.75	28.427
650.95	26.217		650.95	29.626		650.95	28.401		650.95	29.597		650.95	29.099		650.95	29.801		650.95	29.43		650.95	28.437
651.15	26.223		651.15	29.635		651.15	28.41		651.15	29.631		651.15	29.14		651.15	29.811		651.15	29.445		651.15	28.436
651.35	26.256		651.35	29.602		651.35	28.409		651.35	29.636		651.35	29.155		651.35	29.836		651.35	29.444		651.35	28.419
651.55	26.261		651.55	29.571		651.55	28.354		651.55	29.612		651.55	29.122		651.55	29.805		651.55	29.456		651.55	28.426
651.75	26.271		651.75	29.578		651.75	28.39		651.75	29.644		651.75	29.123		651.75	29.845		651.75	29.459		651.75	28.427
651.95	26.237		651.95	29.562		651.95	28.38		651.95	29.615		651.95	29.12		651.95	29.839		651.95	29.441		651.95	28.429
652.15	26.258		652.15	29.568		652.15	28.4		652.15	29.632		652.15	29.119		652.15	29.871		652.15	29.449		652.15	28.465
652.34	26.283		652.34	29.578		652.34	28.401		652.34	29.629		652.34	29.153		652.34	29.879		652.34	29.408		652.34	28.496
652.54	26.287		652.54	29.609		652.54	28.41		652.54	29.63		652.54	29.156		652.54	29.9		652.54	29.423		652.54	28.515
652.74	26.296		652.74	29.651		652.74	28.394		652.74	29.644		652.74	29.167		652.74	29.943		652.74	29.454		652.74	28.562
652.94	26.327		652.94	29.683		652.94	28.399		652.94	29.62		652.94	29.192		652.94	29.965		652.94	29.456		652.94	28.581
653.14	26.333		653.14	29.667		653.14	28.393		653.14	29.616		653.14	29.202		653.14	29.962		653.14	29.467		653.14	28.575
653.34	26.323		653.34	29.681		653.34	28.373		653.34	29.587		653.34	29.24		653.34	29.966		653.34	29.492		653.34	28.558
653.54	26.298		653.54	29.657		653.54	28.334		653.54	29.585		653.54	29.215		653.54	29.954		653.54	29.516		653.54	28.51
653.74	26.289		653.74	29.647		653.74	28.347		653.74	29.597		653.74	29.199		653.74	29.957		653.74	29.551		653.74	28.534
653.94	26.29		653.94	29.685		653.94	28.375		653.94	29.643		653.94	29.227		653.94	29.947		653.94	29.59		653.94	28.556
654.14	26.29		654.14	29.712		654.14	28.389		654.14	29.665		654.14	29.256		654.14	29.961		654.14	29.591		654.14	28.561
654.33	26.284		654.33	29.715		654.33	28.386		654.33	29.664		654.33	29.256		654.33	29.961		654.33	29.594		654.33	28.557
654.53	26.332		654.53	29.709		654.53	28.419		654.53	29.685		654.53	29.283		654.53	30.002		654.53	29.641		654.53	28.57
654.73	26.336		654.73	29.717		654.73	28.404		654.73	29.677		654.73	29.318		654.73	30.015		654.73	29.645		654.73	28.568
654.93	26.334		654.93	29.749		654.93	28.403		654.93	29.694		654.93	29.31		654.93	30.021		654.93	29.673		654.93	28.579
655.13	26.346		655.13	29.747		655.13	28.434		655.13	29.678		655.13	29.328		655.13	30.018		655.13	29.68		655.13	28.565
655.33	26.338		655.33	29.735		655.33	28.434		655.33	29.66		655.33	29.33		655.33	29.979		655.33	29.655		655.33	28.543
655.53	26.32		655.53	29.731		655.53	28.41		655.53	29.648		655.53	29.318		655.53	29.943		655.53	29.656		655.53	28.532
655.73	26.323		655.73	29.733		655.73	28.404		655.73	29.631		655.73	29.302		655.73	29.924		655.73	29.641		655.73	28.538
655.93	26.322		655.93	29.728		655.93	28.396		655.93	29.637		655.93	29.269		655.93	29.912		655.93	29.632		655.93	28.553
656.12	26.366		656.12	29.727		656.12	28.407		656.12	29.651		656.12	29.278		656.12	29.904		656.12	29.598		656.12	28.6
656.32	26.356		656.32	29.724		656.32	28.387		656.32	29.632		656.32	29.275		656.32	29.894		656.32	29.585		656.32	28.578
656.52	26.351		656.52	29.714		656.52	28.374		656.52	29.614		656.52	29.235		656.52	29.884		656.52	29.559		656.52	28.562
656.72	26.358		656.72	29.717		656.72	28.397		656.72	29.627		656.72	29.266		656.72	29.91		656.72	29.563		656.72	28.567
656.92	26.348		656.92	29.696		656.92	28.391		656.92	29.618		656.92	29.247		656.92	29.898		656.92	29.557		656.92	28.578
657.12	26.354		657.12	29.736		657.12	28.406		657.12	29.622		657.12	29.234		657.12	29.91		657.12	29.532		657.12	28.578
657.32	26.372		657.32	29.749		657.32	28.427		657.32	29.634		657.32	29.232		657.32	29.92		657.32	29.53		657.32	28.599
657.52	26.367		657.52	29.718		657.52	28.433		657.52	29.597		657.52	29.209		657.52	29.912		657.52	29.533		657.52	28.607
657.72	26.337		657.72	29.734		657.72	28.422		657.72	29.603		657.72	29.18		657.72	29.9		657.72	29.494		657.72	28.61
657.91	26.343		657.91	29.754		657.91	28.408		657.91	29.602		657.91	29.151		657.91	29.904		657.91	29.516		657.91	28.584
658.11	26.296		658.11	29.754		658.11	28.395		658.11	29.605		658.11	29.124		658.11	29.914		658.11	29.505		658.11	28.548
658.31	26.327		658.31	29.776		658.31	28.401		658.31	29.613		658.31	29.137		658.31	29.912		658.31	29.509		658.31	28.514
658.51	26.325		658.51	29.818		658.51	28.415		658.51	29.627		658.51	29.153		658.51	29.92		658.51	29.522		658.51	28.495
658.71	26.325		658.71	29.828		658.71	28.422		658.71	29.626		658.71	29.167		658.71	29.924		658.71	29.536		658.71	28.453
658.91	26.358		658.91	29.835		658.91	28.441		658.91	29.658		658.91	29.177		658.91	29.945		658.91	29.552		658.91	28.465
659.11	26.367		659.11	29.829		659.11	28.452		659.11	29.645		659.11	29.205		659.11	29.979		659.11	29.57		659.11	28.498
659.3	26.365		659.3	29.811		659.3	28.468		659.3	29.664		659.3	29.197		659.3	29.99		659.3	29.579		659.3	28.485
659.5	26.398		659.5	29.833		659.5	28.495		659.5	29.677		659.5	29.203		659.5	30.026		659.5	29.601		659.5	28.506
659.7	26.375		659.7	29.802		659.7	28.525		659.7	29.691		659.7	29.226		659.7	30.008		659.7	29.606		659.7	28.526
659.9	26.362		659.9	29.792		659.9	28.53		659.9	29.677		659.9	29.225		659.9	29.995		659.9	29.607		659.9	28.508
660.1	26.374		660.1	29.83		660.1	28.546		660.1	29.707		660.1	29.254		660.1	30.014		660.1	29.594		660.1	28.519
660.3	26.403		660.3	29.83		660.3	28.551		660.3	29.709		660.3	29.27		660.3	30.018		660.3	29.619		660.3	28.531
660.5	26.415		660.5	29.859		660.5	28.567		660.5	29.71		660.5	29.276		660.5	30.025		660.5	29.622		660.5	28.574
660.69	26.445		660.69	29.883		660.69	28.573		660.69	29.731		660.69	29.3		660.69	30.055		660.69	29.598		660.69	28.592
660.89	26.428		660.89	29.845		660.89	28.556		660.89	29.738		660.89	29.298		660.89	30.073		660.89	29.611		660.89	28.632
661.09	26.427		661.09	29.791		661.09	28.552		661.09	29.747		661.09	29.282		661.09	30.063		661.09	29.584		661.09	28.63
661.29	26.405		661.29	29.813		661.29	28.561		661.29	29.777		661.29	29.311		661.29	30.101		661.29	29.605		661.29	28.662
661.49	26.391		661.49	29.813		661.49	28.568		661.49	29.776		661.49	29.301		661.49	30.079		661.49	29.582		661.49	28.655
661.69	26.401		661.69	29.831		661.69	28.591		661.69	29.814		661.69	29.313		661.69	30.087		661.69	29.613		661.69	28.659
661.89	26.413		661.89	29.85		661.89	28.603		661.89	29.811		661.89	29.321		661.89	30.101		661.89	29.611		661.89	28.694
662.08	26.418		662.08	29.87		662.08	28.617		662.08	29.793		662.08	29.352		662.08	30.088		662.08	29.61		662.08	28.724
662.28	26.454		662.28	29.897		662.28	28.594		662.28	29.81		662.28	29.34		662.28	30.102		662.28	29.633		662.28	28.734
662.48	26.471		662.48	29.91		662.48	28.593		662.48	29.832		662.48	29.322		662.48	30.11		662.48	29.635		662.48	28.754
662.68	26.507		662.68	29.917		662.68	28.569		662.68	29.821		662.68	29.308		662.68	30.114		662.68	29.611		662.68	28.724
662.88	26.511		662.88	29.942		662.88	28.565		662.88	29.822		662.88	29.32		662.88	30.151		662.88	29.619		662.88	28.72
663.08	26.535		663.08	29.954		663.08	28.575		663.08	29.825		663.08	29.371		663.08	30.144		663.08	29.603		663.08	28.7
663.27	26.53		663.27	29.936		663.27	28.558		663.27	29.806		663.27	29.368		663.27	30.106		663.27	29.63		663.27	28.71
663.47	26.519		663.47	29.962		663.47	28.56		663.47	29.83		663.47	29.39		663.47	30.097		663.47	29.632		663.47	28.732
663.67	26.503		663.67	29.965		663.67	28.557		663.67	29.828		663.67	29.384		663.67	30.121		663.67	29.657		663.67	28.734
663.87	26.506		663.87	29.978		663.87	28.554		663.87	29.823		663.87	29.368		663.87	30.112		663.87	29.659		663.87	28.725
664.07	26.508		664.07	29.986		664.07	28.542		664.07	29.819		664.07	29.392		664.07	30.129		664.07	29.684		664.07	28.717
664.27	26.506		664.27	29.99		664.27	28.544		664.27	29.823		664.27	29.399		664.27	30.132		664.27	29.701		664.27	28.708
664.46	26.504		664.46	29.969		664.46	28.535		664.46	29.826		664.46	29.366		664.46	30.108		664.46	29.696		664.46	28.702
664.66	26.497		664.66	29.959		664.66	28.552		664.66	29.862		664.66	29.381		664.66	30.122		664.66	29.681		664.66	28.656
664.86	26.5		664.86	29.93		664.86	28.543		664.86	29.84		664.86	29.377		664.86	30.117		664.86	29.661		664.86	28.623
665.06	26.503		665.06	29.931		665.06	28.535		665.06	29.822		665.06	29.368		665.06	30.129		665.06	29.642		665.06	28.599
665.26	26.487		665.26	29.946		665.26	28.541		665.26	29.827		665.26	29.389		665.26	30.12		665.26	29.663		665.26	28.613
665.45	26.518		665.45	29.958		665.45	28.565		665.45	29.839		665.45	29.386		665.45	30.111		665.45	29.682		665.45	28.65
665.65	26.518		665.65	29.933		665.65	28.577		665.65	29.854		665.65	29.378		665.65	30.13		665.65	29.713		665.65	28.661
665.85	26.526		665.85	29.952		665.85	28.603		665.85	29.872		665.85	29.375		665.85	30.137		665.85	29.737		665.85	28.666
666.05	26.572		666.05	29.974		666.05	28.63		666.05	29.885		666.05	29.374		666.05	30.187		666.05	29.757		666.05	28.679
666.25	26.589		666.25	30.007		666.25	28.619		666.25	29.88		666.25	29.423		666.25	30.175		666.25	29.801		666.25	28.692
666.45	26.583		666.45	29.947		666.45	28.633		666.45	29.89		666.45	29.447		666.45	30.162		666.45	29.784		666.45	28.722
666.64	26.57		666.64	29.96		666.64	28.664		666.64	29.924		666.64	29.467		666.64	30.189		666.64	29.806		666.64	28.755
666.84	26.579		666.84	29.943		666.84	28.655		666.84	29.953		666.84	29.501		666.84	30.224		666.84	29.8		666.84	28.77
667.04	26.572		667.04	29.976		667.04	28.681		667.04	29.946		667.04	29.536		667.04	30.277		667.04	29.85		667.04	28.781
667.24	26.59		667.24	29.997		667.24	28.71		667.24	29.959		667.24	29.537		667.24	30.313		667.24	29.889		667.24	28.827
667.44	26.578		667.44	30.004		667.44	28.71		667.44	29.946		667.44	29.528		667.44	30.307		667.44	29.888		667.44	28.826
667.63	26.573		667.63	30.011		667.63	28.708		667.63	29.895		667.63	29.519		667.63	30.291		667.63	29.881		667.63	28.821
667.83	26.57		667.83	30.001		667.83	28.707		667.83	29.877		667.83	29.51		667.83	30.287		667.83	29.871		667.83	28.807
668.03	26.554		668.03	29.987		668.03	28.69		668.03	29.851		668.03	29.482		668.03	30.26		668.03	29.85		668.03	28.773
668.23	26.543		668.23	29.961		668.23	28.638		668.23	29.834		668.23	29.47		668.23	30.251		668.23	29.819		668.23	28.752
668.43	26.558		668.43	29.927		668.43	28.623		668.43	29.844		668.43	29.47		668.43	30.234		668.43	29.797		668.43	28.758
668.62	26.539		668.62	29.916		668.62	28.607		668.62	29.835		668.62	29.477		668.62	30.203		668.62	29.777		668.62	28.727
668.82	26.531		668.82	29.901		668.82	28.616		668.82	29.867		668.82	29.441		668.82	30.192		668.82	29.758		668.82	28.71
669.02	26.551		669.02	29.947		669.02	28.615		669.02	29.871		669.02	29.419		669.02	30.204		669.02	29.776		669.02	28.695
669.22	26.559		669.22	29.933		669.22	28.622		669.22	29.889		669.22	29.398		669.22	30.189		669.22	29.771		669.22	28.687
669.42	26.555		669.42	29.945		669.42	28.642		669.42	29.881		669.42	29.376		669.42	30.163		669.42	29.791		669.42	28.676
669.61	26.551		669.61	29.968		669.61	28.661		669.61	29.891		669.61	29.391		669.61	30.152		669.61	29.788		669.61	28.709
669.81	26.564		669.81	29.998		669.81	28.631		669.81	29.87		669.81	29.401		669.81	30.143		669.81	29.841		669.81	28.717
670.01	26.564		670.01	30.029		670.01	28.648		670.01	29.852		670.01	29.412		670.01	30.171		670.01	29.844		670.01	28.735
670.21	26.592		670.21	30.049		670.21	28.672		670.21	29.894		670.21	29.449		670.21	30.151		670.21	29.848		670.21	28.747
670.4	26.607		670.4	30.052		670.4	28.676		670.4	29.897		670.4	29.429		670.4	30.181		670.4	29.845		670.4	28.768
670.6	26.631		670.6	30.064		670.6	28.679		670.6	29.939		670.6	29.466		670.6	30.217		670.6	29.833		670.6	28.768
670.8	26.618		670.8	30.076		670.8	28.699		670.8	29.941		670.8	29.452		670.8	30.215		670.8	29.815		670.8	28.807
671	26.632		671	30.094		671	28.67		671	29.924		671	29.453		671	30.229		671	29.812		671	28.786
671.2	26.613		671.2	30.066		671.2	28.677		671.2	29.919		671.2	29.438		671.2	30.223		671.2	29.822		671.2	28.771
671.39	26.622		671.39	30.066		671.39	28.679		671.39	29.907		671.39	29.457		671.39	30.232		671.39	29.811		671.39	28.786
671.59	26.61		671.59	30.057		671.59	28.676		671.59	29.916		671.59	29.474		671.59	30.246		671.59	29.811		671.59	28.786
671.79	26.603		671.79	30.077		671.79	28.669		671.79	29.888		671.79	29.486		671.79	30.253		671.79	29.808		671.79	28.779
671.99	26.564		671.99	30.051		671.99	28.658		671.99	29.865		671.99	29.47		671.99	30.235		671.99	29.806		671.99	28.776
672.18	26.591		672.18	30.053		672.18	28.658		672.18	29.884		672.18	29.473		672.18	30.228		672.18	29.82		672.18	28.774
672.38	26.565		672.38	30.023		672.38	28.68		672.38	29.919		672.38	29.455		672.38	30.215		672.38	29.789		672.38	28.777
672.58	26.59		672.58	30.04		672.58	28.712		672.58	29.952		672.58	29.47		672.58	30.214		672.58	29.83		672.58	28.779
672.78	26.577		672.78	30.03		672.78	28.716		672.78	29.938		672.78	29.464		672.78	30.25		672.78	29.85		672.78	28.833
672.98	26.592		672.98	30.018		672.98	28.733		672.98	29.97		672.98	29.492		672.98	30.238		672.98	29.839		672.98	28.827
673.17	26.599		673.17	30.039		673.17	28.739		673.17	29.93		673.17	29.493		673.17	30.222		673.17	29.831		673.17	28.838
673.37	26.608		673.37	30.083		673.37	28.766		673.37	29.951		673.37	29.508		673.37	30.254		673.37	29.842		673.37	28.815
673.57	26.601		673.57	30.089		673.57	28.796		673.57	29.976		673.57	29.508		673.57	30.282		673.57	29.869		673.57	28.8
673.77	26.606		673.77	30.118		673.77	28.806		673.77	29.991		673.77	29.55		673.77	30.302		673.77	29.874		673.77	28.821
673.96	26.621		673.96	30.135		673.96	28.845		673.96	30.017		673.96	29.587		673.96	30.316		673.96	29.891		673.96	28.834
674.16	26.628		674.16	30.153		674.16	28.87		674.16	30.038		674.16	29.611		674.16	30.341		674.16	29.914		674.16	28.851
674.36	26.629		674.36	30.157		674.36	28.881		674.36	30.039		674.36	29.622		674.36	30.347		674.36	29.959		674.36	28.859
674.56	26.667		674.56	30.189		674.56	28.906		674.56	30.069		674.56	29.648		674.56	30.378		674.56	29.978		674.56	28.896
674.75	26.65		674.75	30.176		674.75	28.904		674.75	30.063		674.75	29.645		674.75	30.394		674.75	29.968		674.75	28.889
674.95	26.647		674.95	30.199		674.95	28.884		674.95	30.051		674.95	29.64		674.95	30.383		674.95	29.961		674.95	28.864
675.15	26.635		675.15	30.215		675.15	28.878		675.15	30.066		675.15	29.665		675.15	30.386		675.15	29.923		675.15	28.874
675.35	26.649		675.35	30.216		675.35	28.884		675.35	30.086		675.35	29.645		675.35	30.379		675.35	29.926		675.35	28.831
675.54	26.637		675.54	30.218		675.54	28.882		675.54	30.034		675.54	29.645		675.54	30.362		675.54	29.928		675.54	28.846
675.74	26.62		675.74	30.175		675.74	28.848		675.74	30.054		675.74	29.641		675.74	30.37		675.74	29.92		675.74	28.837
675.94	26.651		675.94	30.153		675.94	28.838		675.94	30.062		675.94	29.644		675.94	30.347		675.94	29.921		675.94	28.83
676.14	26.651		676.14	30.151		676.14	28.832		676.14	30.03		676.14	29.667		676.14	30.309		676.14	29.876		676.14	28.845
676.33	26.697		676.33	30.161		676.33	28.82		676.33	30.023		676.33	29.672		676.33	30.297		676.33	29.881		676.33	28.843
676.53	26.708		676.53	30.142		676.53	28.764		676.53	30.026		676.53	29.634		676.53	30.309		676.53	29.879		676.53	28.83
676.73	26.704		676.73	30.129		676.73	28.745		676.73	30.02		676.73	29.602		676.73	30.301		676.73	29.883		676.73	28.835
676.92	26.715		676.92	30.13		676.92	28.719		676.92	30.04		676.92	29.61		676.92	30.286		676.92	29.873		676.92	28.837
677.12	26.706		677.12	30.112		677.12	28.686		677.12	30.034		677.12	29.58		677.12	30.268		677.12	29.854		677.12	28.832
677.32	26.716		677.32	30.127		677.32	28.692		677.32	30.06		677.32	29.597		677.32	30.292		677.32	29.896		677.32	28.853
677.52	26.702		677.52	30.129		677.52	28.711		677.52	30.06		677.52	29.635		677.52	30.305		677.52	29.92		677.52	28.885
677.71	26.672		677.71	30.105		677.71	28.715		677.71	30.047		677.71	29.625		677.71	30.304		677.71	29.955		677.71	28.888
677.91	26.668		677.91	30.099		677.91	28.71		677.91	30.046		677.91	29.651		677.91	30.325		677.91	29.976		677.91	28.899
678.11	26.656		678.11	30.127		678.11	28.713		678.11	30.063		678.11	29.647		678.11	30.327		678.11	29.987		678.11	28.885
678.31	26.667		678.31	30.121		678.31	28.745		678.31	30.062		678.31	29.637		678.31	30.306		678.31	30.004		678.31	28.864
678.5	26.663		678.5	30.12		678.5	28.734		678.5	30.033		678.5	29.632		678.5	30.319		678.5	30.009		678.5	28.854
678.7	26.672		678.7	30.104		678.7	28.736		678.7	30.055		678.7	29.635		678.7	30.351		678.7	30.016		678.7	28.851
678.9	26.689		678.9	30.102		678.9	28.728		678.9	30.073		678.9	29.612		678.9	30.356		678.9	29.977		678.9	28.836
679.09	26.709		679.09	30.1		679.09	28.785		679.09	30.075		679.09	29.643		679.09	30.358		679.09	29.958		679.09	28.857
679.29	26.744		679.29	30.118		679.29	28.779		679.29	30.086		679.29	29.683		679.29	30.359		679.29	29.93		679.29	28.873
679.49	26.757		679.49	30.122		679.49	28.8		679.49	30.096		679.49	29.672		679.49	30.391		679.49	29.923		679.49	28.889
679.69	26.773		679.69	30.121		679.69	28.791		679.69	30.111		679.69	29.701		679.69	30.406		679.69	29.928		679.69	28.883
679.88	26.74		679.88	30.123		679.88	28.777		679.88	30.112		679.88	29.669		679.88	30.359		679.88	29.898		679.88	28.906
680.08	26.736		680.08	30.104		680.08	28.742		680.08	30.103		680.08	29.631		680.08	30.328		680.08	29.868		680.08	28.884
680.28	26.741		680.28	30.1		680.28	28.737		680.28	30.116		680.28	29.618		680.28	30.304		680.28	29.877		680.28	28.915
680.47	26.72		680.47	30.107		680.47	28.742		680.47	30.119		680.47	29.598		680.47	30.275		680.47	29.874		680.47	28.925
680.67	26.702		680.67	30.074		680.67	28.747		680.67	30.113		680.67	29.607		680.67	30.285		680.67	29.906		680.67	28.921
680.87	26.667		680.87	30.087		680.87	28.763		680.87	30.093		680.87	29.612		680.87	30.302		680.87	29.907		680.87	28.939
681.07	26.647		681.07	30.077		681.07	28.783		681.07	30.073		681.07	29.608		681.07	30.31		681.07	29.918		681.07	28.929
681.26	26.637		681.26	30.08		681.26	28.828		681.26	30.043		681.26	29.588		681.26	30.299		681.26	29.923		681.26	28.96
681.46	26.602		681.46	30.064		681.46	28.835		681.46	30.026		681.46	29.566		681.46	30.292		681.46	29.919		681.46	28.96
681.66	26.59		681.66	30.05		681.66	28.811		681.66	29.988		681.66	29.54		681.66	30.289		681.66	29.89		681.66	28.93
681.85	26.6		681.85	30.049		681.85	28.794		681.85	29.946		681.85	29.529		681.85	30.263		681.85	29.891		681.85	28.897
682.05	26.604		682.05	30.036		682.05	28.771		682.05	29.938		682.05	29.528		682.05	30.236		682.05	29.875		682.05	28.894
682.25	26.589		682.25	30.039		682.25	28.768		682.25	29.924		682.25	29.515		682.25	30.198		682.25	29.863		682.25	28.875
682.44	26.592		682.44	30.044		682.44	28.747		682.44	29.905		682.44	29.562		682.44	30.201		682.44	29.87		682.44	28.872
682.64	26.599		682.64	30.068		682.64	28.743		682.64	29.927		682.64	29.603		682.64	30.217		682.64	29.901		682.64	28.909
682.84	26.588		682.84	30.087		682.84	28.704		682.84	29.926		682.84	29.608		682.84	30.228		682.84	29.895		682.84	28.873
683.03	26.567		683.03	30.094		683.03	28.712		683.03	29.947		683.03	29.632		683.03	30.211		683.03	29.922		683.03	28.873
683.23	26.588		683.23	30.13		683.23	28.723		683.23	30.008		683.23	29.667		683.23	30.223		683.23	29.944		683.23	28.912
683.43	26.59		683.43	30.141		683.43	28.719		683.43	30.037		683.43	29.668		683.43	30.235		683.43	29.974		683.43	28.926
683.63	26.583		683.63	30.142		683.63	28.727		683.63	30.067		683.63	29.678		683.63	30.237		683.63	29.982		683.63	28.951
683.82	26.626		683.82	30.16		683.82	28.728		683.82	30.091		683.82	29.688		683.82	30.255		683.82	29.979		683.82	28.926
684.02	26.66		684.02	30.174		684.02	28.756		684.02	30.079		684.02	29.718		684.02	30.283		684.02	30.023		684.02	28.926
684.22	26.679		684.22	30.22		684.22	28.794		684.22	30.111		684.22	29.724		684.22	30.315		684.22	30.053		684.22	28.963
684.41	26.719		684.41	30.265		684.41	28.833		684.41	30.136		684.41	29.736		684.41	30.378		684.41	30.07		684.41	28.987
684.61	26.746		684.61	30.29		684.61	28.828		684.61	30.129		684.61	29.74		684.61	30.374		684.61	30.058		684.61	28.99
684.81	26.77		684.81	30.357		684.81	28.856		684.81	30.131		684.81	29.762		684.81	30.432		684.81	30.075		684.81	29.042
685	26.787		685	30.386		685	28.843		685	30.126		685	29.715		685	30.431		685	30.062		685	29.015
685.2	26.808		685.2	30.382		685.2	28.851		685.2	30.134		685.2	29.703		685.2	30.436		685.2	30.082		685.2	28.999
685.4	26.81		685.4	30.366		685.4	28.863		685.4	30.157		685.4	29.722		685.4	30.45		685.4	30.105		685.4	29.004
685.59	26.808		685.59	30.366		685.59	28.833		685.59	30.184		685.59	29.729		685.59	30.466		685.59	30.134		685.59	29.022
685.79	26.833		685.79	30.347		685.79	28.833		685.79	30.206		685.79	29.724		685.79	30.455		685.79	30.165		685.79	29.037
685.99	26.826		685.99	30.328		685.99	28.837		685.99	30.206		685.99	29.752		685.99	30.463		685.99	30.172		685.99	29.037
686.18	26.812		686.18	30.318		686.18	28.85		686.18	30.24		686.18	29.777		686.18	30.475		686.18	30.204		686.18	29.07
686.38	26.791		686.38	30.317		686.38	28.873		686.38	30.284		686.38	29.812		686.38	30.499		686.38	30.249		686.38	29.098
686.58	26.803		686.58	30.324		686.58	28.91		686.58	30.299		686.58	29.82		686.58	30.53		686.58	30.269		686.58	29.132
686.77	26.839		686.77	30.319		686.77	28.91		686.77	30.292		686.77	29.868		686.77	30.566		686.77	30.28		686.77	29.13
686.97	26.822		686.97	30.322		686.97	28.954		686.97	30.301		686.97	29.866		686.97	30.569		686.97	30.285		686.97	29.155
687.17	26.839		687.17	30.357		687.17	29.012		687.17	30.302		687.17	29.882		687.17	30.636		687.17	30.318		687.17	29.159
687.36	26.874		687.36	30.344		687.36	29.004		687.36	30.303		687.36	29.867		687.36	30.647		687.36	30.301		687.36	29.155
687.56	26.924		687.56	30.324		687.56	29.02		687.56	30.301		687.56	29.888		687.56	30.654		687.56	30.257		687.56	29.143
687.76	26.95		687.76	30.32		687.76	29.002		687.76	30.295		687.76	29.858		687.76	30.65		687.76	30.218		687.76	29.127
687.95	26.983		687.95	30.353		687.95	28.979		687.95	30.282		687.95	29.842		687.95	30.633		687.95	30.214		687.95	29.142
688.15	26.985		688.15	30.335		688.15	28.965		688.15	30.262		688.15	29.814		688.15	30.608		688.15	30.178		688.15	29.101
688.35	26.949		688.35	30.307		688.35	28.931		688.35	30.24		688.35	29.791		688.35	30.588		688.35	30.148		688.35	29.066
688.54	26.933		688.54	30.28		688.54	28.912		688.54	30.269		688.54	29.773		688.54	30.55		688.54	30.162		688.54	29.037
688.74	26.93		688.74	30.271		688.74	28.903		688.74	30.265		688.74	29.735		688.74	30.55		688.74	30.156		688.74	29.031
688.93	26.913		688.93	30.221		688.93	28.89		688.93	30.249		688.93	29.743		688.93	30.565		688.93	30.173		688.93	29.006
689.13	26.897		689.13	30.215		689.13	28.917		689.13	30.259		689.13	29.777		689.13	30.567		689.13	30.17		689.13	29.006
689.33	26.884		689.33	30.224		689.33	28.95		689.33	30.267		689.33	29.793		689.33	30.566		689.33	30.197		689.33	29.024
689.52	26.901		689.52	30.197		689.52	28.968		689.52	30.255		689.52	29.807		689.52	30.585		689.52	30.207		689.52	28.999
689.72	26.909		689.72	30.161		689.72	28.991		689.72	30.253		689.72	29.808		689.72	30.575		689.72	30.215		689.72	28.978
689.92	26.945		689.92	30.187		689.92	29.011		689.92	30.245		689.92	29.812		689.92	30.569		689.92	30.185		689.92	28.953
690.11	26.953		690.11	30.232		690.11	29.025		690.11	30.238		690.11	29.811		690.11	30.58		690.11	30.211		690.11	28.956
690.31	26.979		690.31	30.267		690.31	29.017		690.31	30.197		690.31	29.819		690.31	30.594		690.31	30.2		690.31	28.961
690.51	26.991		690.51	30.271		690.51	29.017		690.51	30.206		690.51	29.809		690.51	30.58		690.51	30.17		690.51	28.943
690.7	27.025		690.7	30.338		690.7	28.991		690.7	30.202		690.7	29.812		690.7	30.571		690.7	30.138		690.7	28.947
690.9	27.032		690.9	30.366		690.9	28.978		690.9	30.205		690.9	29.839		690.9	30.562		690.9	30.13		690.9	28.949
691.09	27.051		691.09	30.395		691.09	28.974		691.09	30.22		691.09	29.838		691.09	30.57		691.09	30.155		691.09	28.96
691.29	27.06		691.29	30.42		691.29	28.965		691.29	30.261		691.29	29.877		691.29	30.552		691.29	30.2		691.29	28.967
691.49	27.067		691.49	30.444		691.49	28.971		691.49	30.309		691.49	29.891		691.49	30.535		691.49	30.246		691.49	28.996
691.68	27.043		691.68	30.441		691.68	28.954		691.68	30.356		691.68	29.897		691.68	30.548		691.68	30.3		691.68	29.012
691.88	27.038		691.88	30.425		691.88	28.973		691.88	30.379		691.88	29.879		691.88	30.529		691.88	30.35		691.88	29.022
692.08	27.044		692.08	30.417		692.08	28.999		692.08	30.394		692.08	29.921		692.08	30.548		692.08	30.375		692.08	29.058
692.27	27.067		692.27	30.474		692.27	29.033		692.27	30.421		692.27	29.95		692.27	30.589		692.27	30.383		692.27	29.124
692.47	27.043		692.47	30.476		692.47	29.08		692.47	30.432		692.47	29.98		692.47	30.642		692.47	30.416		692.47	29.159
692.66	27.063		692.66	30.492		692.66	29.13		692.66	30.412		692.66	29.991		692.66	30.684		692.66	30.409		692.66	29.204
692.86	27.062		692.86	30.511		692.86	29.167		692.86	30.41		692.86	29.993		692.86	30.671		692.86	30.367		692.86	29.208
693.06	27.087		693.06	30.533		693.06	29.173		693.06	30.376		693.06	29.986		693.06	30.672		693.06	30.326		693.06	29.188
693.25	27.104		693.25	30.523		693.25	29.178		693.25	30.373		693.25	29.968		693.25	30.696		693.25	30.319		693.25	29.194
693.45	27.113		693.45	30.558		693.45	29.161		693.45	30.372		693.45	29.944		693.45	30.71		693.45	30.337		693.45	29.205
693.65	27.116		693.65	30.604		693.65	29.135		693.65	30.4		693.65	29.96		693.65	30.698		693.65	30.348		693.65	29.205
693.84	27.116		693.84	30.582		693.84	29.114		693.84	30.41		693.84	29.954		693.84	30.691		693.84	30.346		693.84	29.189
694.04	27.122		694.04	30.609		694.04	29.099		694.04	30.414		694.04	29.95		694.04	30.682		694.04	30.369		694.04	29.168
694.23	27.099		694.23	30.58		694.23	29.054		694.23	30.432		694.23	29.941		694.23	30.661		694.23	30.366		694.23	29.141
694.43	27.072		694.43	30.576		694.43	29.06		694.43	30.466		694.43	29.987		694.43	30.702		694.43	30.38		694.43	29.142
694.63	27.008		694.63	30.566		694.63	29.047		694.63	30.465		694.63	29.994		694.63	30.678		694.63	30.411		694.63	29.134
694.82	27.008		694.82	30.536		694.82	29.072		694.82	30.464		694.82	30.009		694.82	30.676		694.82	30.475		694.82	29.156
695.02	27.034		695.02	30.528		695.02	29.098		695.02	30.47		695.02	30.013		695.02	30.676		695.02	30.504		695.02	29.157
695.21	27.039		695.21	30.523		695.21	29.129		695.21	30.492		695.21	30.041		695.21	30.704		695.21	30.535		695.21	29.148
695.41	27.068		695.41	30.538		695.41	29.175		695.41	30.502		695.41	30.063		695.41	30.756		695.41	30.565		695.41	29.206
695.61	27.074		695.61	30.565		695.61	29.203		695.61	30.5		695.61	30.05		695.61	30.795		695.61	30.564		695.61	29.249
695.8	27.122		695.8	30.597		695.8	29.226		695.8	30.471		695.8	30.054		695.8	30.798		695.8	30.563		695.8	29.243
696	27.136		696	30.619		696	29.225		696	30.427		696	30.003		696	30.751		696	30.475		696	29.231
696.19	27.136		696.19	30.599		696.19	29.2		696.19	30.389		696.19	29.967		696.19	30.728		696.19	30.4		696.19	29.251
696.39	27.144		696.39	30.614		696.39	29.136		696.39	30.332		696.39	29.936		696.39	30.688		696.39	30.346		696.39	29.212
696.59	27.109		696.59	30.589		696.59	29.081		696.59	30.306		696.59	29.89		696.59	30.652		696.59	30.285		696.59	29.186
696.78	27.114		696.78	30.584		696.78	29.055		696.78	30.317		696.78	29.891		696.78	30.591		696.78	30.297		696.78	29.172
696.98	27.068		696.98	30.519		696.98	28.983		696.98	30.313		696.98	29.862		696.98	30.509		696.98	30.292		696.98	29.13
697.17	27.079		697.17	30.521		697.17	28.995		697.17	30.333		697.17	29.875		697.17	30.517		697.17	30.318		697.17	29.14
697.37	27.035		697.37	30.481		697.37	28.98		697.37	30.374		697.37	29.874		697.37	30.498		697.37	30.319		697.37	29.104
697.56	27.001		697.56	30.428		697.56	28.992		697.56	30.403		697.56	29.897		697.56	30.52		697.56	30.363		697.56	29.129
697.76	26.975		697.76	30.4		697.76	29.028		697.76	30.422		697.76	29.912		697.76	30.531		697.76	30.405		697.76	29.134
697.96	26.949		697.96	30.396		697.96	29.065		697.96	30.415		697.96	29.928		697.96	30.54		697.96	30.427		697.96	29.126
698.15	26.968		698.15	30.398		698.15	29.139		698.15	30.397		698.15	29.948		698.15	30.546		698.15	30.452		698.15	29.141
698.35	26.946		698.35	30.394		698.35	29.159		698.35	30.363		698.35	29.946		698.35	30.588		698.35	30.427		698.35	29.153
698.54	26.982		698.54	30.408		698.54	29.181		698.54	30.338		698.54	29.932		698.54	30.621		698.54	30.413		698.54	29.15
698.74	27.008		698.74	30.448		698.74	29.164		698.74	30.269		698.74	29.908		698.74	30.645		698.74	30.398		698.74	29.118
698.93	27.01		698.93	30.466		698.93	29.157		698.93	30.236		698.93	29.878		698.93	30.616		698.93	30.334		698.93	29.116
699.13	27.004		699.13	30.458		699.13	29.109		699.13	30.211		699.13	29.867		699.13	30.576		699.13	30.252		699.13	29.1
699.33	27.007		699.33	30.467		699.33	29.074		699.33	30.137		699.33	29.825		699.33	30.584		699.33	30.198		699.33	29.075
699.52	27.02		699.52	30.493		699.52	29.044		699.52	30.139		699.52	29.806		699.52	30.578		699.52	30.188		699.52	29.052
699.72	26.992		699.72	30.434		699.72	28.95		699.72	30.165		699.72	29.76		699.72	30.546		699.72	30.138		699.72	29.005
699.91	26.959		699.91	30.429		699.91	28.906		699.91	30.158		699.91	29.772		699.91	30.545		699.91	30.13		699.91	28.99
700.11	26.934		700.11	30.406		700.11	28.89		700.11	30.188		700.11	29.818		700.11	30.523		700.11	30.158		700.11	28.984
700.3	26.94		700.3	30.397		700.3	28.894		700.3	30.223		700.3	29.865		700.3	30.52		700.3	30.198		700.3	29.004
700.5	26.951		700.5	30.388		700.5	28.932		700.5	30.274		700.5	29.892		700.5	30.548		700.5	30.262		700.5	29.03
700.7	26.929		700.7	30.389		700.7	28.972		700.7	30.309		700.7	29.942		700.7	30.606		700.7	30.339		700.7	29.074
700.89	26.932		700.89	30.372		700.89	29.008		700.89	30.334		700.89	29.953		700.89	30.616		700.89	30.37		700.89	29.09
701.09	26.926		701.09	30.373		701.09	29.053		701.09	30.342		701.09	29.981		701.09	30.655		701.09	30.415		701.09	29.103
701.28	26.959		701.28	30.381		701.28	29.118		701.28	30.317		701.28	29.996		701.28	30.664		701.28	30.369		701.28	29.151
701.48	27.003		701.48	30.425		701.48	29.172		701.48	30.283		701.48	29.991		701.48	30.703		701.48	30.372		701.48	29.194
701.67	27.071		701.67	30.493		701.67	29.227		701.67	30.243		701.67	29.997		701.67	30.72		701.67	30.377		701.67	29.247
701.87	27.104		701.87	30.52		701.87	29.228		701.87	30.225		701.87	29.976		701.87	30.696		701.87	30.364		701.87	29.239
702.06	27.13		702.06	30.581		702.06	29.222		702.06	30.191		702.06	29.922		702.06	30.69		702.06	30.286		702.06	29.242
702.26	27.141		702.26	30.616		702.26	29.182		702.26	30.182		702.26	29.908		702.26	30.664		702.26	30.285		702.26	29.235
702.46	27.144		702.46	30.609		702.46	29.134		702.46	30.158		702.46	29.875		702.46	30.608		702.46	30.287		702.46	29.211
702.65	27.124		702.65	30.622		702.65	29.085		702.65	30.15		702.65	29.811		702.65	30.561		702.65	30.253		702.65	29.17
702.85	27.086		702.85	30.583		702.85	29.046		702.85	30.187		702.85	29.795		702.85	30.565		702.85	30.271		702.85	29.173
703.04	27.048		703.04	30.519		703.04	28.999		703.04	30.228		703.04	29.82		703.04	30.556		703.04	30.315		703.04	29.142
703.24	27.021		703.24	30.473		703.24	29.008		703.24	30.276		703.24	29.859		703.24	30.55		703.24	30.312		703.24	29.131
703.43	27.019		703.43	30.495		703.43	29.064		703.43	30.338		703.43	29.917		703.43	30.583		703.43	30.351		703.43	29.167
703.63	27.009		703.63	30.49		703.63	29.137		703.63	30.403		703.63	29.974		703.63	30.628		703.63	30.392		703.63	29.207
703.82	26.997		703.82	30.485		703.82	29.208		703.82	30.453		703.82	30.009		703.82	30.675		703.82	30.444		703.82	29.197
704.02	26.99		704.02	30.458		704.02	29.23		704.02	30.462		704.02	30.036		704.02	30.711		704.02	30.455		704.02	29.184
704.21	26.992		704.21	30.48		704.21	29.252		704.21	30.447		704.21	30.017		704.21	30.773		704.21	30.435		704.21	29.163
704.41	26.972		704.41	30.502		704.41	29.245		704.41	30.423		704.41	30.006		704.41	30.803		704.41	30.381		704.41	29.158
704.6	27.025		704.6	30.53		704.6	29.247		704.6	30.404		704.6	30.013		704.6	30.812		704.6	30.387		704.6	29.178
704.8	27.074		704.8	30.551		704.8	29.275		704.8	30.351		704.8	29.998		704.8	30.797		704.8	30.336		704.8	29.168
704.99	27.095		704.99	30.565		704.99	29.245		704.99	30.334		704.99	29.975		704.99	30.762		704.99	30.256		704.99	29.144
705.19	27.085		705.19	30.597		705.19	29.189		705.19	30.312		705.19	29.969		705.19	30.745		705.19	30.213		705.19	29.105
705.38	27.079		705.38	30.606		705.38	29.097		705.38	30.27		705.38	29.903		705.38	30.66		705.38	30.173		705.38	29.052
705.58	27.06		705.58	30.609		705.58	29.035		705.58	30.276		705.58	29.874		705.58	30.61		705.58	30.141		705.58	29.031
705.78	27.022		705.78	30.552		705.78	28.972		705.78	30.272		705.78	29.876		705.78	30.549		705.78	30.153		705.78	28.987
705.97	26.984		705.97	30.506		705.97	28.958		705.97	30.304		705.97	29.904		705.97	30.547		705.97	30.239		705.97	28.997
706.17	26.959		706.17	30.463		706.17	28.943		706.17	30.34		706.17	29.933		706.17	30.545		706.17	30.309		706.17	29.012
706.36	26.944		706.36	30.42		706.36	28.951		706.36	30.384		706.36	29.975		706.36	30.564		706.36	30.377		706.36	29.054
706.56	26.923		706.56	30.422		706.56	29.027		706.56	30.426		706.56	30.032		706.56	30.628		706.56	30.455		706.56	29.11
706.75	26.935		706.75	30.432		706.75	29.105		706.75	30.47		706.75	30.083		706.75	30.669		706.75	30.533		706.75	29.135
706.95	26.98		706.95	30.464		706.95	29.215		706.95	30.514		706.95	30.141		706.95	30.72		706.95	30.567		706.95	29.216
707.14	26.995		707.14	30.471		707.14	29.277		707.14	30.518		707.14	30.18		707.14	30.755		707.14	30.576		707.14	29.258
707.34	27.023		707.34	30.543		707.34	29.318		707.34	30.493		707.34	30.175		707.34	30.781		707.34	30.569		707.34	29.281
707.53	27.062		707.53	30.603		707.53	29.317		707.53	30.461		707.53	30.183		707.53	30.82		707.53	30.542		707.53	29.313
707.73	27.116		707.73	30.657		707.73	29.321		707.73	30.44		707.73	30.152		707.73	30.81		707.73	30.502		707.73	29.322
707.92	27.151		707.92	30.68		707.92	29.309		707.92	30.422		707.92	30.128		707.92	30.781		707.92	30.428		707.92	29.302
708.12	27.16		708.12	30.7		708.12	29.234		708.12	30.356		708.12	30.073		708.12	30.733		708.12	30.341		708.12	29.242
708.31	27.15		708.31	30.701		708.31	29.161		708.31	30.344		708.31	29.999		708.31	30.722		708.31	30.305		708.31	29.217
708.51	27.148		708.51	30.639		708.51	29.062		708.51	30.341		708.51	29.963		708.51	30.673		708.51	30.234		708.51	29.176
708.7	27.15		708.7	30.644		708.7	29.009		708.7	30.349		708.7	29.982		708.7	30.667		708.7	30.211		708.7	29.139
708.9	27.126		708.9	30.615		708.9	28.976		708.9	30.382		708.9	30.001		708.9	30.64		708.9	30.238		708.9	29.132
709.09	27.141		709.09	30.588		709.09	28.986		709.09	30.481		709.09	30.032		709.09	30.644		709.09	30.288		709.09	29.139
709.29	27.127		709.29	30.545		709.29	29.009		709.29	30.541		709.29	30.087		709.29	30.656		709.29	30.367		709.29	29.179
709.48	27.13		709.48	30.548		709.48	29.071		709.48	30.576		709.48	30.142		709.48	30.706		709.48	30.44		709.48	29.2
709.68	27.134		709.68	30.566		709.68	29.163		709.68	30.599		709.68	30.211		709.68	30.78		709.68	30.494		709.68	29.254
709.87	27.148		709.87	30.577		709.87	29.229		709.87	30.647		709.87	30.24		709.87	30.859		709.87	30.511		709.87	29.307
710.07	27.173		710.07	30.634		710.07	29.329		710.07	30.663		710.07	30.229		710.07	30.895		710.07	30.531		710.07	29.362
710.26	27.217		710.26	30.677		710.26	29.372		710.26	30.605		710.26	30.25		710.26	30.948		710.26	30.53		710.26	29.408
710.46	27.266		710.46	30.737		710.46	29.404		710.46	30.569		710.46	30.247		710.46	30.99		710.46	30.484		710.46	29.433
710.65	27.323		710.65	30.816		710.65	29.44		710.65	30.565		710.65	30.261		710.65	30.991		710.65	30.452		710.65	29.485
710.85	27.382		710.85	30.909		710.85	29.415		710.85	30.512		710.85	30.232		710.85	30.969		710.85	30.401		710.85	29.461
711.04	27.367		711.04	30.957		711.04	29.354		711.04	30.463		711.04	30.193		711.04	30.899		711.04	30.342		711.04	29.437
711.23	27.327		711.23	30.902		711.23	29.274		711.23	30.406		711.23	30.092		711.23	30.798		711.23	30.271		711.23	29.37
711.43	27.331		711.43	30.91		711.43	29.194		711.43	30.393		711.43	30.049		711.43	30.766		711.43	30.248		711.43	29.319
711.62	27.293		711.62	30.877		711.62	29.115		711.62	30.38		711.62	30.049		711.62	30.708		711.62	30.249		711.62	29.271
711.82	27.266		711.82	30.834		711.82	29.069		711.82	30.383		711.82	30.056		711.82	30.684		711.82	30.259		711.82	29.243
712.01	27.265		712.01	30.778		712.01	29.053		712.01	30.45		712.01	30.061		712.01	30.687		712.01	30.299		712.01	29.266
712.21	27.247		712.21	30.722		712.21	29.078		712.21	30.498		712.21	30.071		712.21	30.669		712.21	30.365		712.21	29.254
712.4	27.24		712.4	30.673		712.4	29.133		712.4	30.546		712.4	30.137		712.4	30.71		712.4	30.475		712.4	29.286
712.6	27.23		712.6	30.619		712.6	29.212		712.6	30.582		712.6	30.22		712.6	30.752		712.6	30.538		712.6	29.317
712.79	27.242		712.79	30.61		712.79	29.318		712.79	30.667		712.79	30.24		712.79	30.79		712.79	30.606		712.79	29.36
712.99	27.262		712.99	30.678		712.99	29.426		712.99	30.687		712.99	30.282		712.99	30.841		712.99	30.694		712.99	29.435
713.18	27.279		713.18	30.696		713.18	29.531		713.18	30.657		713.18	30.299		713.18	30.914		713.18	30.733		713.18	29.468
713.38	27.327		713.38	30.734		713.38	29.595		713.38	30.701		713.38	30.326		713.38	30.954		713.38	30.728		713.38	29.535
713.57	27.393		713.57	30.801		713.57	29.608		713.57	30.668		713.57	30.309		713.57	30.981		713.57	30.716		713.57	29.522
713.77	27.454		713.77	30.894		713.77	29.616		713.77	30.63		713.77	30.29		713.77	30.966		713.77	30.692		713.77	29.551
713.96	27.489		713.96	30.944		713.96	29.589		713.96	30.576		713.96	30.225		713.96	30.919		713.96	30.622		713.96	29.516
714.15	27.529		714.15	30.984		714.15	29.529		714.15	30.532		714.15	30.16		714.15	30.904		714.15	30.553		714.15	29.466
714.35	27.533		714.35	30.972		714.35	29.471		714.35	30.531		714.35	30.119		714.35	30.846		714.35	30.508		714.35	29.43
714.54	27.526		714.54	30.966		714.54	29.388		714.54	30.56		714.54	30.107		714.54	30.789		714.54	30.511		714.54	29.344
714.74	27.495		714.74	30.93		714.74	29.298		714.74	30.586		714.74	30.079		714.74	30.752		714.74	30.488		714.74	29.278
714.93	27.46		714.93	30.888		714.93	29.255		714.93	30.634		714.93	30.095		714.93	30.697		714.93	30.512		714.93	29.239
715.13	27.454		715.13	30.834		715.13	29.216		715.13	30.7		715.13	30.118		715.13	30.736		715.13	30.597		715.13	29.212
715.32	27.425		715.32	30.761		715.32	29.222		715.32	30.75		715.32	30.162		715.32	30.772		715.32	30.649		715.32	29.24
715.52	27.395		715.52	30.687		715.52	29.246		715.52	30.767		715.52	30.201		715.52	30.846		715.52	30.687		715.52	29.256
715.71	27.398		715.71	30.68		715.71	29.284		715.71	30.82		715.71	30.226		715.71	30.892		715.71	30.743		715.71	29.295
715.91	27.404		715.91	30.679		715.91	29.356		715.91	30.786		715.91	30.255		715.91	30.951		715.91	30.78		715.91	29.349
716.1	27.408		716.1	30.728		716.1	29.48		716.1	30.782		716.1	30.268		716.1	31.027		716.1	30.819		716.1	29.4
716.29	27.415		716.29	30.786		716.29	29.541		716.29	30.759		716.29	30.29		716.29	31.093		716.29	30.82		716.29	29.445
716.49	27.437		716.49	30.821		716.49	29.561		716.49	30.714		716.49	30.296		716.49	31.116		716.49	30.789		716.49	29.472
716.68	27.423		716.68	30.864		716.68	29.555		716.68	30.645		716.68	30.235		716.68	31.052		716.68	30.741		716.68	29.487
716.88	27.442		716.88	30.946		716.88	29.511		716.88	30.604		716.88	30.179		716.88	31.023		716.88	30.658		716.88	29.449
717.07	27.394		717.07	30.956		717.07	29.421		717.07	30.509		717.07	30.121		717.07	30.958		717.07	30.576		717.07	29.408
717.27	27.378		717.27	30.958		717.27	29.33		717.27	30.458		717.27	30.082		717.27	30.892		717.27	30.492		717.27	29.373
717.46	27.334		717.46	30.938		717.46	29.238		717.46	30.411		717.46	30.013		717.46	30.82		717.46	30.431		717.46	29.326
717.65	27.284		717.65	30.888		717.65	29.166		717.65	30.395		717.65	29.963		717.65	30.746		717.65	30.37		717.65	29.279
717.85	27.275		717.85	30.851		717.85	29.11		717.85	30.408		717.85	29.991		717.85	30.702		717.85	30.401		717.85	29.233
718.04	27.209		718.04	30.771		718.04	29.079		718.04	30.469		718.04	30.031		718.04	30.661		718.04	30.454		718.04	29.181
718.24	27.167		718.24	30.717		718.24	29.1		718.24	30.523		718.24	30.077		718.24	30.681		718.24	30.523		718.24	29.188
718.43	27.148		718.43	30.68		718.43	29.176		718.43	30.603		718.43	30.121		718.43	30.715		718.43	30.613		718.43	29.208
718.63	27.186		718.63	30.676		718.63	29.26		718.63	30.681		718.63	30.208		718.63	30.787		718.63	30.704		718.63	29.285
718.82	27.232		718.82	30.687		718.82	29.366		718.82	30.746		718.82	30.283		718.82	30.898		718.82	30.772		718.82	29.33
719.01	27.255		719.01	30.743		719.01	29.473		719.01	30.799		719.01	30.341		719.01	30.976		719.01	30.837		719.01	29.396
719.21	27.286		719.21	30.809		719.21	29.598		719.21	30.823		719.21	30.398		719.21	31.092		719.21	30.873		719.21	29.476
719.4	27.314		719.4	30.856		719.4	29.67		719.4	30.798		719.4	30.421		719.4	31.154		719.4	30.903		719.4	29.556
719.6	27.33		719.6	30.919		719.6	29.695		719.6	30.721		719.6	30.372		719.6	31.174		719.6	30.854		719.6	29.579
719.79	27.343		719.79	30.965		719.79	29.675		719.79	30.676		719.79	30.318		719.79	31.177		719.79	30.821		719.79	29.57
719.98	27.387		719.98	31.013		719.98	29.637		719.98	30.614		719.98	30.266		719.98	31.163		719.98	30.747		719.98	29.543
720.18	27.371		720.18	31.037		720.18	29.563		720.18	30.547		720.18	30.222		720.18	31.107		720.18	30.676		720.18	29.501
720.37	27.303		720.37	31.045		720.37	29.472		720.37	30.492		720.37	30.152		720.37	31.046		720.37	30.593		720.37	29.455
720.57	27.334		720.57	31.065		720.57	29.383		720.57	30.466		720.57	30.083		720.57	31.007		720.57	30.558		720.57	29.416
720.76	27.29		720.76	31.03		720.76	29.274		720.76	30.45		720.76	30.05		720.76	30.928		720.76	30.512		720.76	29.36
720.96	27.253		720.96	30.978		720.96	29.191		720.96	30.445		720.96	30.028		720.96	30.869		720.96	30.502		720.96	29.27
721.15	27.184		721.15	30.887		721.15	29.14		721.15	30.473		721.15	30.055		721.15	30.862		721.15	30.516		721.15	29.213
721.34	27.144		721.34	30.813		721.34	29.139		721.34	30.531		721.34	30.076		721.34	30.815		721.34	30.575		721.34	29.208
721.54	27.095		721.54	30.734		721.54	29.226		721.54	30.586		721.54	30.114		721.54	30.855		721.54	30.626		721.54	29.228
721.73	27.107		721.73	30.677		721.73	29.274		721.73	30.645		721.73	30.195		721.73	30.883		721.73	30.692		721.73	29.256
721.93	27.108		721.93	30.647		721.93	29.354		721.93	30.673		721.93	30.214		721.93	30.929		721.93	30.732		721.93	29.297
722.12	27.147		722.12	30.678		722.12	29.503		722.12	30.735		722.12	30.291		722.12	31.027		722.12	30.796		722.12	29.403
722.31	27.182		722.31	30.772		722.31	29.631		722.31	30.748		722.31	30.349		722.31	31.093		722.31	30.84		722.31	29.521
722.51	27.185		722.51	30.832		722.51	29.683		722.51	30.723		722.51	30.372		722.51	31.12		722.51	30.828		722.51	29.564
722.7	27.2		722.7	30.91		722.7	29.711		722.7	30.671		722.7	30.317		722.7	31.128		722.7	30.797		722.7	29.576
722.89	27.258		722.89	30.977		722.89	29.71		722.89	30.636		722.89	30.279		722.89	31.124		722.89	30.742		722.89	29.589
723.09	27.248		723.09	31.013		723.09	29.665		723.09	30.553		723.09	30.228		723.09	31.065		723.09	30.645		723.09	29.554
723.28	27.254		723.28	31.053		723.28	29.603		723.28	30.516		723.28	30.195		723.28	31.007		723.28	30.557		723.28	29.478
723.48	27.256		723.48	31.067		723.48	29.516		723.48	30.513		723.48	30.162		723.48	30.957		723.48	30.508		723.48	29.445
723.67	27.212		723.67	31.014		723.67	29.374		723.67	30.464		723.67	30.08		723.67	30.842		723.67	30.426		723.67	29.332
723.86	27.2		723.86	30.966		723.86	29.277		723.86	30.467		723.86	30.061		723.86	30.815		723.86	30.409		723.86	29.272
724.06	27.189		724.06	30.914		724.06	29.191		724.06	30.535		724.06	30.09		724.06	30.776		724.06	30.464		724.06	29.239
724.25	27.162		724.25	30.877		724.25	29.153		724.25	30.578		724.25	30.077		724.25	30.794		724.25	30.524		724.25	29.207
724.45	27.156		724.45	30.838		724.45	29.159		724.45	30.67		724.45	30.172		724.45	30.814		724.45	30.605		724.45	29.199
724.64	27.178		724.64	30.788		724.64	29.207		724.64	30.758		724.64	30.264		724.64	30.861		724.64	30.696		724.64	29.212
724.83	27.201		724.83	30.758		724.83	29.272		724.83	30.834		724.83	30.336		724.83	30.973		724.83	30.786		724.83	29.237
725.03	27.263		725.03	30.78		725.03	29.427		725.03	30.903		725.03	30.429		725.03	31.087		725.03	30.881		725.03	29.326
725.22	27.323		725.22	30.873		725.22	29.54		725.22	30.977		725.22	30.525		725.22	31.195		725.22	30.975		725.22	29.44
725.41	27.329		725.41	30.911		725.41	29.635		725.41	30.965		725.41	30.561		725.41	31.245		725.41	31		725.41	29.472
725.61	27.358		725.61	30.98		725.61	29.694		725.61	30.972		725.61	30.578		725.61	31.296		725.61	31.025		725.61	29.542
725.8	27.376		725.8	31.011		725.8	29.735		725.8	30.937		725.8	30.546		725.8	31.321		725.8	31.009		725.8	29.57
726	27.388		726	31.055		726	29.696		726	30.85		726	30.506		726	31.31		726	30.937		726	29.572
726.19	27.415		726.19	31.151		726.19	29.685		726.19	30.799		726.19	30.45		726.19	31.287		726.19	30.921		726.19	29.614
726.38	27.376		726.38	31.185		726.38	29.608		726.38	30.723		726.38	30.363		726.38	31.238		726.38	30.841		726.38	29.597
726.58	27.396		726.58	31.202		726.58	29.516		726.58	30.657		726.58	30.289		726.58	31.174		726.58	30.745		726.58	29.52
726.77	27.366		726.77	31.151		726.77	29.409		726.77	30.607		726.77	30.25		726.77	31.079		726.77	30.683		726.77	29.445
726.96	27.301		726.96	31.098		726.96	29.305		726.96	30.578		726.96	30.16		726.96	30.988		726.96	30.643		726.96	29.372
727.16	27.234		727.16	31.053		727.16	29.212		727.16	30.57		727.16	30.104		727.16	30.924		727.16	30.636		727.16	29.301
727.35	27.185		727.35	30.932		727.35	29.164		727.35	30.559		727.35	30.098		727.35	30.846		727.35	30.641		727.35	29.232
727.54	27.129		727.54	30.843		727.54	29.11		727.54	30.606		727.54	30.101		727.54	30.822		727.54	30.722		727.54	29.194
727.74	27.102		727.74	30.736		727.74	29.133		727.74	30.627		727.74	30.147		727.74	30.838		727.74	30.763		727.74	29.19
727.93	27.122		727.93	30.75		727.93	29.226		727.93	30.712		727.93	30.222		727.93	30.903		727.93	30.853		727.93	29.253
728.12	27.151		728.12	30.762		728.12	29.35		728.12	30.819		728.12	30.309		728.12	30.998		728.12	30.929		728.12	29.336
728.32	27.211		728.32	30.803		728.32	29.44		728.32	30.824		728.32	30.377		728.32	31.084		728.32	30.998		728.32	29.42
728.51	27.245		728.51	30.904		728.51	29.577		728.51	30.844		728.51	30.423		728.51	31.17		728.51	31.044		728.51	29.519
728.7	27.272		728.7	30.965		728.7	29.674		728.7	30.842		728.7	30.458		728.7	31.214		728.7	31.023		728.7	29.568
728.9	27.311		728.9	31.042		728.9	29.749		728.9	30.814		728.9	30.479		728.9	31.21		728.9	31.004		728.9	29.603
729.09	27.31		729.09	31.128		729.09	29.755		729.09	30.742		729.09	30.454		729.09	31.201		729.09	30.979		729.09	29.644
729.29	27.315		729.29	31.218		729.29	29.747		729.29	30.7		729.29	30.413		729.29	31.132		729.29	30.891		729.29	29.624
729.48	27.322		729.48	31.272		729.48	29.691		729.48	30.615		729.48	30.369		729.48	31.089		729.48	30.802		729.48	29.614
729.67	27.329		729.67	31.262		729.67	29.593		729.67	30.557		729.67	30.334		729.67	30.986		729.67	30.727		729.67	29.585
729.87	27.297		729.87	31.271		729.87	29.472		729.87	30.513		729.87	30.276		729.87	30.876		729.87	30.656		729.87	29.528
730.06	27.282		730.06	31.242		730.06	29.386		730.06	30.473		730.06	30.242		730.06	30.83		730.06	30.56		730.06	29.451
730.25	27.27		730.25	31.155		730.25	29.331		730.25	30.472		730.25	30.225		730.25	30.757		730.25	30.569		730.25	29.395
730.45	27.25		730.45	31.03		730.45	29.25		730.45	30.466		730.45	30.197		730.45	30.708		730.45	30.559		730.45	29.317
730.64	27.237		730.64	30.933		730.64	29.226		730.64	30.497		730.64	30.193		730.64	30.685		730.64	30.566		730.64	29.26
730.83	27.219		730.83	30.861		730.83	29.275		730.83	30.566		730.83	30.241		730.83	30.724		730.83	30.638		730.83	29.274
731.03	27.238		731.03	30.782		731.03	29.345		731.03	30.645		731.03	30.264		731.03	30.769		731.03	30.737		731.03	29.271
731.22	27.298		731.22	30.774		731.22	29.446		731.22	30.736		731.22	30.342		731.22	30.849		731.22	30.798		731.22	29.342
731.41	27.319		731.41	30.764		731.41	29.517		731.41	30.78		731.41	30.392		731.41	30.94		731.41	30.873		731.41	29.39
731.6	27.347		731.6	30.774		731.6	29.604		731.6	30.809		731.6	30.414		731.6	31.011		731.6	30.881		731.6	29.433
731.8	27.371		731.8	30.825		731.8	29.66		731.8	30.775		731.8	30.419		731.8	31.059		731.8	30.915		731.8	29.485
731.99	27.401		731.99	30.874		731.99	29.738		731.99	30.744		731.99	30.427		731.99	31.116		731.99	30.893		731.99	29.523
732.18	27.435		732.18	30.96		732.18	29.765		732.18	30.705		732.18	30.414		732.18	31.144		732.18	30.855		732.18	29.538
732.38	27.468		732.38	31.031		732.38	29.786		732.38	30.679		732.38	30.379		732.38	31.164		732.38	30.803		732.38	29.53
732.57	27.452		732.57	31.073		732.57	29.714		732.57	30.623		732.57	30.303		732.57	31.081		732.57	30.753		732.57	29.525
732.76	27.457		732.76	31.148		732.76	29.644		732.76	30.599		732.76	30.234		732.76	31.052		732.76	30.669		732.76	29.485
732.96	27.432		732.96	31.177		732.96	29.539		732.96	30.577		732.96	30.21		732.96	31.02		732.96	30.637		732.96	29.439
733.15	27.384		733.15	31.128		733.15	29.434		733.15	30.547		733.15	30.166		733.15	30.959		733.15	30.605		733.15	29.352
733.34	27.34		733.34	31.079		733.34	29.331		733.34	30.568		733.34	30.148		733.34	30.91		733.34	30.574		733.34	29.295
733.54	27.28		733.54	30.994		733.54	29.224		733.54	30.569		733.54	30.169		733.54	30.854		733.54	30.55		733.54	29.212
733.73	27.24		733.73	30.887		733.73	29.163		733.73	30.58		733.73	30.194		733.73	30.83		733.73	30.605		733.73	29.162
733.92	27.243		733.92	30.84		733.92	29.182		733.92	30.635		733.92	30.262		733.92	30.865		733.92	30.679		733.92	29.153
734.12	27.234		734.12	30.78		734.12	29.215		734.12	30.702		734.12	30.348		734.12	30.904		734.12	30.791		734.12	29.162
734.31	27.266		734.31	30.768		734.31	29.341		734.31	30.787		734.31	30.435		734.31	31.012		734.31	30.881		734.31	29.205
734.5	27.29		734.5	30.787		734.5	29.408		734.5	30.843		734.5	30.488		734.5	31.09		734.5	30.999		734.5	29.268
734.69	27.304		734.69	30.803		734.69	29.504		734.69	30.866		734.69	30.534		734.69	31.164		734.69	31.048		734.69	29.322
734.89	27.332		734.89	30.841		734.89	29.585		734.89	30.846		734.89	30.576		734.89	31.229		734.89	31.096		734.89	29.39
735.08	27.39		735.08	30.922		735.08	29.683		735.08	30.872		735.08	30.602		735.08	31.312		735.08	31.11		735.08	29.464
735.27	27.399		735.27	30.963		735.27	29.703		735.27	30.836		735.27	30.592		735.27	31.298		735.27	31.06		735.27	29.504
735.47	27.394		735.47	31.029		735.47	29.717		735.47	30.767		735.47	30.545		735.47	31.253		735.47	30.991		735.47	29.519
735.66	27.437		735.66	31.113		735.66	29.685		735.66	30.687		735.66	30.468		735.66	31.184		735.66	30.919		735.66	29.534
735.85	27.431		735.85	31.157		735.85	29.638		735.85	30.615		735.85	30.361		735.85	31.106		735.85	30.853		735.85	29.503
736.05	27.419		736.05	31.165		736.05	29.557		736.05	30.556		736.05	30.287		736.05	31.039		736.05	30.779		736.05	29.494
736.24	27.377		736.24	31.176		736.24	29.469		736.24	30.526		736.24	30.232		736.24	30.999		736.24	30.723		736.24	29.436
736.43	27.364		736.43	31.143		736.43	29.389		736.43	30.522		736.43	30.177		736.43	30.904		736.43	30.682		736.43	29.397
736.62	27.319		736.62	31.057		736.62	29.32		736.62	30.527		736.62	30.122		736.62	30.832		736.62	30.626		736.62	29.337
736.82	27.29		736.82	30.958		736.82	29.206		736.82	30.54		736.82	30.143		736.82	30.804		736.82	30.614		736.82	29.303
737.01	27.28		737.01	30.862		737.01	29.181		737.01	30.594		737.01	30.215		737.01	30.8		737.01	30.634		737.01	29.275
737.2	27.297		737.2	30.794		737.2	29.202		737.2	30.655		737.2	30.259		737.2	30.848		737.2	30.712		737.2	29.281
737.39	27.326		737.39	30.765		737.39	29.265		737.39	30.757		737.39	30.33		737.39	30.918		737.39	30.807		737.39	29.347
737.59	27.351		737.59	30.751		737.59	29.364		737.59	30.834		737.59	30.42		737.59	30.99		737.59	30.875		737.59	29.382
737.78	27.412		737.78	30.792		737.78	29.489		737.78	30.912		737.78	30.503		737.78	31.117		737.78	31.011		737.78	29.453
737.97	27.475		737.97	30.824		737.97	29.633		737.97	30.962		737.97	30.568		737.97	31.232		737.97	31.093		737.97	29.529
738.17	27.452		738.17	30.863		738.17	29.753		738.17	30.939		738.17	30.646		738.17	31.331		738.17	31.143		738.17	29.604
738.36	27.49		738.36	30.952		738.36	29.811		738.36	30.92		738.36	30.683		738.36	31.381		738.36	31.144		738.36	29.652
738.55	27.525		738.55	31.066		738.55	29.847		738.55	30.877		738.55	30.67		738.55	31.407		738.55	31.129		738.55	29.701
738.74	27.556		738.74	31.145		738.74	29.853		738.74	30.838		738.74	30.62		738.74	31.35		738.74	31.067		738.74	29.717
738.94	27.553		738.94	31.19		738.94	29.787		738.94	30.761		738.94	30.548		738.94	31.288		738.94	30.964		738.94	29.667
739.13	27.575		739.13	31.266		739.13	29.704		739.13	30.667		739.13	30.506		739.13	31.254		739.13	30.882		739.13	29.667
739.32	27.54		739.32	31.281		739.32	29.619		739.32	30.627		739.32	30.413		739.32	31.171		739.32	30.797		739.32	29.607
739.51	27.547		739.51	31.266		739.51	29.523		739.51	30.578		739.51	30.311		739.51	31.097		739.51	30.713		739.51	29.537
739.71	27.501		739.71	31.216		739.71	29.453		739.71	30.545		739.71	30.268		739.71	31.018		739.71	30.651		739.71	29.456
739.9	27.481		739.9	31.139		739.9	29.356		739.9	30.532		739.9	30.232		739.9	30.967		739.9	30.618		739.9	29.364
740.09	27.457		740.09	31.038		740.09	29.297		740.09	30.536		740.09	30.225		740.09	30.945		740.09	30.644		740.09	29.331
740.28	27.42		740.28	30.934		740.28	29.283		740.28	30.565		740.28	30.235		740.28	30.923		740.28	30.628		740.28	29.304
740.48	27.381		740.48	30.866		740.48	29.266		740.48	30.6		740.48	30.274		740.48	30.914		740.48	30.665		740.48	29.289
740.67	27.409		740.67	30.837		740.67	29.286		740.67	30.69		740.67	30.327		740.67	30.938		740.67	30.746		740.67	29.293
740.86	27.428		740.86	30.785		740.86	29.339		740.86	30.736		740.86	30.365		740.86	30.977		740.86	30.783		740.86	29.325
741.05	27.441		741.05	30.773		741.05	29.447		741.05	30.794		741.05	30.431		741.05	31.07		741.05	30.859		741.05	29.379
741.25	27.431		741.25	30.814		741.25	29.532		741.25	30.784		741.25	30.458		741.25	31.147		741.25	30.899		741.25	29.427
741.44	27.431		741.44	30.879		741.44	29.654		741.44	30.781		741.44	30.494		741.44	31.241		741.44	30.929		741.44	29.513
741.63	27.443		741.63	30.949		741.63	29.727		741.63	30.772		741.63	30.485		741.63	31.262		741.63	30.942		741.63	29.567
741.82	27.481		741.82	31.035		741.82	29.774		741.82	30.771		741.82	30.485		741.82	31.291		741.82	30.95		741.82	29.642
742.02	27.454		742.02	31.091		742.02	29.782		742.02	30.739		742.02	30.438		742.02	31.267		742.02	30.892		742.02	29.665
742.21	27.455		742.21	31.155		742.21	29.721		742.21	30.673		742.21	30.356		742.21	31.238		742.21	30.814		742.21	29.672
742.4	27.391		742.4	31.197		742.4	29.657		742.4	30.621		742.4	30.277		742.4	31.116		742.4	30.73		742.4	29.644
742.59	27.353		742.59	31.185		742.59	29.538		742.59	30.568		742.59	30.187		742.59	31.002		742.59	30.653		742.59	29.561
742.79	27.305		742.79	31.192		742.79	29.42		742.79	30.503		742.79	30.147		742.79	30.932		742.79	30.621		742.79	29.471
742.98	27.313		742.98	31.142		742.98	29.325		742.98	30.505		742.98	30.102		742.98	30.899		742.98	30.577		742.98	29.399
743.17	27.276		743.17	31.051		743.17	29.25		743.17	30.487		743.17	30.077		743.17	30.844		743.17	30.551		743.17	29.332
743.36	27.24		743.36	30.971		743.36	29.202		743.36	30.51		743.36	30.08		743.36	30.82		743.36	30.579		743.36	29.284
743.56	27.217		743.56	30.911		743.56	29.158		743.56	30.563		743.56	30.122		743.56	30.784		743.56	30.567		743.56	29.253
743.75	27.245		743.75	30.825		743.75	29.171		743.75	30.676		743.75	30.191		743.75	30.805		743.75	30.605		743.75	29.276
743.94	27.256		743.94	30.763		743.94	29.202		743.94	30.742		743.94	30.274		743.94	30.869		743.94	30.674		743.94	29.264
744.13	27.285		744.13	30.699		744.13	29.285		744.13	30.849		744.13	30.362		744.13	30.968		744.13	30.747		744.13	29.277
744.33	27.315		744.33	30.708		744.33	29.383		744.33	30.88		744.33	30.44		744.33	31.047		744.33	30.804		744.33	29.343
744.52	27.34		744.52	30.768		744.52	29.474		744.52	30.913		744.52	30.492		744.52	31.128		744.52	30.883		744.52	29.41
744.71	27.344		744.71	30.828		744.71	29.569		744.71	30.942		744.71	30.559		744.71	31.166		744.71	30.922		744.71	29.458
744.9	27.391		744.9	30.902		744.9	29.662		744.9	30.909		744.9	30.581		744.9	31.249		744.9	30.934		744.9	29.53
745.09	27.381		745.09	31.023		745.09	29.711		745.09	30.859		745.09	30.565		745.09	31.266		745.09	30.908		745.09	29.577
745.29	27.419		745.29	31.105		745.29	29.738		745.29	30.834		745.29	30.555		745.29	31.249		745.29	30.871		745.29	29.605
745.48	27.411		745.48	31.183		745.48	29.699		745.48	30.761		745.48	30.486		745.48	31.181		745.48	30.801		745.48	29.627
745.67	27.405		745.67	31.237		745.67	29.631		745.67	30.712		745.67	30.416		745.67	31.147		745.67	30.723		745.67	29.624
745.86	27.426		745.86	31.297		745.86	29.589		745.86	30.694		745.86	30.396		745.86	31.096		745.86	30.681		745.86	29.607
746.05	27.43		746.05	31.281		746.05	29.564		746.05	30.659		746.05	30.344		746.05	31.038		746.05	30.688		746.05	29.55
746.25	27.401		746.25	31.223		746.25	29.498		746.25	30.599		746.25	30.3		746.25	30.999		746.25	30.683		746.25	29.49
746.44	27.39		746.44	31.16		746.44	29.414		746.44	30.574		746.44	30.249		746.44	30.946		746.44	30.659		746.44	29.442
746.63	27.362		746.63	31.134		746.63	29.361		746.63	30.553		746.63	30.273		746.63	30.907		746.63	30.667		746.63	29.417
746.82	27.353		746.82	31.066		746.82	29.373		746.82	30.574		746.82	30.302		746.82	30.901		746.82	30.69		746.82	29.362
747.01	27.365		747.01	31.013		747.01	29.416		747.01	30.617		747.01	30.362		747.01	30.928		747.01	30.743		747.01	29.341
747.21	27.386		747.21	30.967		747.21	29.483		747.21	30.696		747.21	30.408		747.21	31.012		747.21	30.828		747.21	29.365
747.4	27.403		747.4	30.963		747.4	29.531		747.4	30.793		747.4	30.477		747.4	31.07		747.4	30.899		747.4	29.375
747.59	27.466		747.59	30.968		747.59	29.61		747.59	30.865		747.59	30.583		747.59	31.166		747.59	30.991		747.59	29.451
747.78	27.483		747.78	30.997		747.78	29.694		747.78	30.907		747.78	30.603		747.78	31.251		747.78	31.07		747.78	29.52
747.97	27.506		747.97	31.02		747.97	29.814		747.97	30.943		747.97	30.65		747.97	31.335		747.97	31.152		747.97	29.592
748.17	27.557		748.17	31.117		748.17	29.889		748.17	30.942		748.17	30.703		748.17	31.382		748.17	31.184		748.17	29.655
748.36	27.55		748.36	31.172		748.36	29.94		748.36	30.909		748.36	30.682		748.36	31.393		748.36	31.165		748.36	29.709
748.55	27.556		748.55	31.224		748.55	29.919		748.55	30.882		748.55	30.655		748.55	31.371		748.55	31.129		748.55	29.745
748.74	27.548		748.74	31.304		748.74	29.87		748.74	30.812		748.74	30.599		748.74	31.342		748.74	31.062		748.74	29.706
748.93	27.513		748.93	31.354		748.93	29.84		748.93	30.758		748.93	30.535		748.93	31.256		748.93	30.975		748.93	29.707
749.13	27.475		749.13	31.324		749.13	29.761		749.13	30.69		749.13	30.391		749.13	31.17		749.13	30.879		749.13	29.609
749.32	27.428		749.32	31.286		749.32	29.627		749.32	30.637		749.32	30.297		749.32	31.085		749.32	30.811		749.32	29.546
749.51	27.393		749.51	31.221		749.51	29.484		749.51	30.601		749.51	30.243		749.51	31.007		749.51	30.717		749.51	29.469
749.7	27.401		749.7	31.149		749.7	29.36		749.7	30.573		749.7	30.204		749.7	30.914		749.7	30.672		749.7	29.388
749.89	27.397		749.89	31.061		749.89	29.323		749.89	30.568		749.89	30.219		749.89	30.894		749.89	30.669		749.89	29.325
750.09	27.385		750.09	30.979		750.09	29.318		750.09	30.623		750.09	30.219		750.09	30.885		750.09	30.671		750.09	29.28
750.28	27.353		750.28	30.868		750.28	29.301		750.28	30.634		750.28	30.246		750.28	30.895		750.28	30.661		750.28	29.265
750.47	27.364		750.47	30.821		750.47	29.312		750.47	30.676		750.47	30.293		750.47	30.934		750.47	30.687		750.47	29.244
750.66	27.36		750.66	30.759		750.66	29.36		750.66	30.741		750.66	30.331		750.66	30.999		750.66	30.749		750.66	29.265
750.85	27.399		750.85	30.775		750.85	29.411		750.85	30.781		750.85	30.408		750.85	31.107		750.85	30.84		750.85	29.288
751.04	27.405		751.04	30.807		751.04	29.483		751.04	30.79		751.04	30.442		751.04	31.16		751.04	30.859		751.04	29.333
751.24	27.42		751.24	30.845		751.24	29.54		751.24	30.798		751.24	30.482		751.24	31.218		751.24	30.893		751.24	29.418
751.43	27.446		751.43	30.928		751.43	29.597		751.43	30.833		751.43	30.546		751.43	31.28		751.43	30.972		751.43	29.473
751.62	27.495		751.62	31.058		751.62	29.656		751.62	30.861		751.62	30.604		751.62	31.305		751.62	31.045		751.62	29.578
751.81	27.531		751.81	31.151		751.81	29.713		751.81	30.855		751.81	30.598		751.81	31.291		751.81	31.058		751.81	29.608
752	27.536		752	31.234		752	29.743		752	30.846		752	30.581		752	31.28		752	31.075		752	29.668
752.19	27.496		752.19	31.312		752.19	29.723		752.19	30.818		752.19	30.524		752.19	31.247		752.19	31.048		752.19	29.66
752.39	27.479		752.39	31.35		752.39	29.651		752.39	30.754		752.39	30.469		752.39	31.187		752.39	31		752.39	29.689
752.58	27.474		752.58	31.351		752.58	29.592		752.58	30.687		752.58	30.418		752.58	31.146		752.58	30.984		752.58	29.659
752.77	27.496		752.77	31.372		752.77	29.535		752.77	30.682		752.77	30.382		752.77	31.09		752.77	30.977		752.77	29.6
752.96	27.5		752.96	31.362		752.96	29.476		752.96	30.679		752.96	30.365		752.96	31.054		752.96	30.96		752.96	29.553
753.15	27.53		753.15	31.307		753.15	29.455		753.15	30.708		753.15	30.389		753.15	31.044		753.15	30.961		753.15	29.522
753.34	27.54		753.34	31.226		753.34	29.448		753.34	30.751		753.34	30.383		753.34	31.037		753.34	30.941		753.34	29.486
753.54	27.585		753.54	31.163		753.54	29.445		753.54	30.802		753.54	30.418		753.54	31.087		753.54	30.986		753.54	29.451
753.73	27.619		753.73	31.133		753.73	29.496		753.73	30.889		753.73	30.499		753.73	31.122		753.73	31.051		753.73	29.44
753.92	27.663		753.92	31.082		753.92	29.569		753.92	30.984		753.92	30.554		753.92	31.199		753.92	31.122		753.92	29.479
754.11	27.675		754.11	31.052		754.11	29.589		754.11	31.008		754.11	30.594		754.11	31.289		754.11	31.165		754.11	29.507
754.3	27.703		754.3	31.057		754.3	29.65		754.3	31.066		754.3	30.645		754.3	31.376		754.3	31.229		754.3	29.617
754.49	27.703		754.49	31.087		754.49	29.719		754.49	31.092		754.49	30.683		754.49	31.412		754.49	31.26		754.49	29.66
754.68	27.727		754.68	31.107		754.68	29.791		754.68	31.085		754.68	30.72		754.68	31.483		754.68	31.292		754.68	29.726
754.88	27.706		754.88	31.137		754.88	29.844		754.88	31.091		754.88	30.695		754.88	31.483		754.88	31.309		754.88	29.723
755.07	27.711		755.07	31.218		755.07	29.829		755.07	31.078		755.07	30.663		755.07	31.46		755.07	31.265		755.07	29.726
[truncated: 1,651 more rows]
