# Supplementary material for: Scalable production of structurally colored composite films by shearing supramolecular composites of polymers and colloids
Source: Nat Commun. 2024 Feb 29;15:1874. doi: 10.1038/s41467-024-46237-4 (PMC10904808; doi:10.1038/s41467-024-46237-4)
Supplement: Supplementary file 3 — Source Data [file 41467_2024_46237_MOESM3_ESM.zip › Source of Data/Supplementary Fig.9d.xls]

## Sheet: Sheet1
G=10N
0 shearing passes			4 shearing passes			8 shearing passes			12 shearing passes			16 shearing passes			20 shearing passes			24 shearing passes			28 shearing passes			32 shearing passes
Wavelength（nm）	Reflectance (%)		Wavelength（nm）	Reflectance (%)		Wavelength（nm）	Reflectance (%)		Wavelength（nm）	Reflectance (%)		Wavelength（nm）	Reflectance (%)		Wavelength（nm）	Reflectance (%)		Wavelength（nm）	Reflectance (%)		Wavelength（nm）	Reflectance (%)		Wavelength（nm）	Reflectance (%)
344.93	155.331		344.93	181.301		344.93	29.205		344.93	279.641		344.93	-65.359		344.93	-43.074		344.93	-229.549		344.93	47.174		344.93	44.839
345.15	155.331		345.15	181.301		345.15	29.205		345.15	279.641		345.15	-65.359		345.15	-43.074		345.15	-229.549		345.15	47.174		345.15	44.839
345.37	155.331		345.37	181.301		345.37	29.205		345.37	279.641		345.37	-65.359		345.37	-43.074		345.37	-229.549		345.37	47.174		345.37	44.839
345.59	-293.592		345.59	224.214		345.59	-314.963		345.59	-302.227		345.59	-213.463		345.59	-949.899		345.59	-172.7		345.59	167.775		345.59	-277.914
345.81	0.089		345.81	81.945		345.81	106.071		345.81	33.213		345.81	46.451		345.81	73.839		345.81	-0.538		345.81	44.056		345.81	44.833
346.03	-155.972		346.03	-21.155		346.03	-95.88		346.03	319.082		346.03	207.964		346.03	9.548		346.03	-83.083		346.03	376.179		346.03	3.745
346.24	120.138		346.24	-134.287		346.24	-37.274		346.24	-152.033		346.24	142.196		346.24	268.455		346.24	678.76		346.24	396.054		346.24	247.401
346.46	602.692		346.46	-284.164		346.46	-631.533		346.46	-364.452		346.46	-409.465		346.46	992.304		346.46	2507.54		346.46	1159.94		346.46	463.425
346.68	393.305		346.68	-77.165		346.68	-252.797		346.68	124.264		346.68	-325.529		346.68	325.489		346.68	860.317		346.68	682.444		346.68	137.398
346.9	185.691		346.9	50.327		346.9	20.484		346.9	184.319		346.9	10.559		346.9	88.223		346.9	199.802		346.9	224.247		346.9	113.859
347.12	113.872		347.12	78.772		347.12	41.589		347.12	84.203		347.12	28.473		347.12	21.024		347.12	118.849		347.12	159.154		347.12	69.639
347.34	100.849		347.34	105.131		347.34	77.53		347.34	56.05		347.34	42.745		347.34	30.473		347.34	80.56		347.34	130.243		347.34	68.539
347.56	230.399		347.56	280.361		347.56	182.145		347.56	8.234		347.56	9.042		347.56	15.018		347.56	188.096		347.56	280.493		347.56	114.14
347.77	-510.936		347.77	-688.718		347.77	-338.944		347.77	145.417		347.77	-46.366		347.77	66.323		347.77	-77.906		347.77	-600.403		347.77	-260.234
347.99	-50.106		347.99	-71.561		347.99	17.334		347.99	86.192		347.99	57.89		347.99	44.142		347.99	30.675		347.99	-47.537		347.99	-0.566
348.21	-52.375		348.21	-40.416		348.21	17.145		348.21	52.958		348.21	12.089		348.21	22.168		348.21	17.211		348.21	-19.219		348.21	0.825
348.43	-17.503		348.43	-3.269		348.43	17.953		348.43	45.365		348.43	27.913		348.43	33.654		348.43	30.389		348.43	14.489		348.43	27.447
348.65	-12.532		348.65	6.311		348.65	22.835		348.65	36.635		348.65	14.139		348.65	33.993		348.65	22.771		348.65	14.299		348.65	27.268
348.87	-12.818		348.87	-0.582		348.87	18.486		348.87	34.675		348.87	4.576		348.87	29.468		348.87	33.347		348.87	15.952		348.87	26.933
349.08	-3.176		349.08	2.619		349.08	18.572		349.08	41.371		349.08	14.879		349.08	39.324		349.08	43.553		349.08	18.835		349.08	35.301
349.3	0.181		349.3	1.899		349.3	11.925		349.3	37.849		349.3	0.895		349.3	38.158		349.3	47.16		349.3	19.854		349.3	32.031
349.52	3.018		349.52	8.081		349.52	18.587		349.52	41.951		349.52	6.375		349.52	42.285		349.52	41.921		349.52	26.872		349.52	34.182
349.74	4.309		349.74	8.116		349.74	27.599		349.74	51.329		349.74	17.313		349.74	43.24		349.74	46.451		349.74	28.993		349.74	37.558
349.96	8.963		349.96	11.05		349.96	25.479		349.96	45.935		349.96	19.752		349.96	36.668		349.96	44.984		349.96	28.186		349.96	32.879
350.18	13.97		350.18	13.685		350.18	28.149		350.18	41.768		350.18	17.189		350.18	30.06		350.18	43.155		350.18	29.213		350.18	33.85
350.39	9.163		350.39	9.684		350.39	23.896		350.39	36.136		350.39	14.26		350.39	26.087		350.39	41.169		350.39	24.209		350.39	29.025
350.61	12.359		350.61	12.344		350.61	23.422		350.61	35.031		350.61	12.708		350.61	21.795		350.61	37.862		350.61	23.291		350.61	31.653
350.83	5.478		350.83	7.995		350.83	17.817		350.83	25.294		350.83	-2.017		350.83	19.417		350.83	29.783		350.83	23.126		350.83	30.343
351.05	9.392		351.05	11.612		351.05	20.678		351.05	29.554		351.05	7.257		351.05	19.352		351.05	37.352		351.05	27.991		351.05	33.423
351.27	5.578		351.27	9.491		351.27	19.306		351.27	22.857		351.27	2.324		351.27	15.015		351.27	31.371		351.27	24.671		351.27	29.075
351.49	15.313		351.49	15.207		351.49	25.946		351.49	27.895		351.49	9.76		351.49	19.051		351.49	35.565		351.49	30.674		351.49	33.522
351.7	20.791		351.7	20.956		351.7	31.246		351.7	29.776		351.7	10.689		351.7	22.703		351.7	32.546		351.7	29.76		351.7	38.088
351.92	18.143		351.92	21.955		351.92	29.533		351.92	29.958		351.92	5.97		351.92	15.5		351.92	32.068		351.92	27.074		351.92	35.161
352.14	15.24		352.14	21.89		352.14	29.426		352.14	26.986		352.14	7.086		352.14	16.913		352.14	33.808		352.14	21.972		352.14	28.323
352.36	11.422		352.36	15.301		352.36	21.713		352.36	21.008		352.36	2.937		352.36	4.665		352.36	31.784		352.36	20.343		352.36	22.524
352.58	17.732		352.58	18.28		352.58	20.353		352.58	18.802		352.58	4.503		352.58	4.985		352.58	30.182		352.58	20.981		352.58	26.592
352.8	18.425		352.8	24.32		352.8	27.675		352.8	21.171		352.8	6.151		352.8	12.073		352.8	31.479		352.8	27.514		352.8	33.2
353.01	26.543		353.01	30.522		353.01	29.938		353.01	24.136		353.01	12.676		353.01	20.757		353.01	34.373		353.01	30.943		353.01	34.508
353.23	20.736		353.23	29.645		353.23	32.93		353.23	23.912		353.23	11.721		353.23	21.936		353.23	28.396		353.23	31.933		353.23	38.827
353.45	21.459		353.45	27.912		353.45	34.228		353.45	23.747		353.45	14.499		353.45	25.231		353.45	28.474		353.45	35.228		353.45	42.35
353.67	20.155		353.67	28.15		353.67	35.85		353.67	23.914		353.67	13.465		353.67	23.244		353.67	30.06		353.67	31.505		353.67	40.834
353.89	24.063		353.89	31.984		353.89	38.061		353.89	25.28		353.89	13.969		353.89	22.931		353.89	30.061		353.89	29.17		353.89	38.936
354.1	29.49		354.1	36.147		354.1	42.873		354.1	30.236		354.1	17.522		354.1	27.621		354.1	30.758		354.1	29.845		354.1	39.935
354.32	27.549		354.32	36.696		354.32	39.887		354.32	26.773		354.32	15.662		354.32	27.058		354.32	31.605		354.32	25.441		354.32	33.924
354.54	20.994		354.54	34.611		354.54	34.629		354.54	22.705		354.54	14.888		354.54	19.239		354.54	27.116		354.54	21.782		354.54	27.123
354.76	19.64		354.76	37.62		354.76	30.813		354.76	22.929		354.76	14.575		354.76	19.696		354.76	24.768		354.76	23.102		354.76	27.449
354.98	22.296		354.98	37.741		354.98	32.638		354.98	22.338		354.98	19.706		354.98	25.875		354.98	26.405		354.98	29.181		354.98	35.387
355.19	26.556		355.19	35.824		355.19	35.468		355.19	23.645		355.19	16.519		355.19	32.284		355.19	25.827		355.19	27.472		355.19	30.522
355.41	21.908		355.41	32.129		355.41	32.412		355.41	21.194		355.41	10.029		355.41	25.593		355.41	22.681		355.41	30.171		355.41	28.89
355.63	20.101		355.63	28.693		355.63	31.759		355.63	14.898		355.63	9.384		355.63	23.112		355.63	21.332		355.63	27.744		355.63	25.327
355.85	10.367		355.85	28.007		355.85	29.864		355.85	13.35		355.85	13.027		355.85	16.305		355.85	18.157		355.85	26.941		355.85	25.151
356.07	20.346		356.07	37.613		356.07	25.667		356.07	13.137		356.07	14.68		356.07	15.165		356.07	26.197		356.07	32.674		356.07	27.489
356.28	19.799		356.28	42.412		356.28	27.671		356.28	17.582		356.28	20.388		356.28	16.488		356.28	28.537		356.28	36.748		356.28	28.543
356.5	20.667		356.5	41.847		356.5	24.918		356.5	20.116		356.5	24.866		356.5	20.338		356.5	30.82		356.5	39.569		356.5	27.462
356.72	19.417		356.72	40.147		356.72	22.707		356.72	20.6		356.72	21.668		356.72	20.928		356.72	32.379		356.72	43.307		356.72	27.556
356.94	19.312		356.94	37.401		356.94	23.762		356.94	21.173		356.94	22.601		356.94	18.247		356.94	33.462		356.94	42.316		356.94	31.919
357.16	22.568		357.16	39.808		357.16	27.793		357.16	23.661		357.16	25.779		357.16	20.834		357.16	33.33		357.16	44.266		357.16	33.562
357.37	25.776		357.37	37.519		357.37	28.55		357.37	23.563		357.37	24.423		357.37	23.274		357.37	33.28		357.37	46.759		357.37	32.012
357.59	28.812		357.59	35.322		357.59	34.193		357.59	22.554		357.59	25.375		357.59	26.34		357.59	32.147		357.59	46.336		357.59	33.449
357.81	24.98		357.81	37.063		357.81	35.234		357.81	25.677		357.81	24.57		357.81	22.185		357.81	31.081		357.81	43.693		357.81	31.713
358.03	20.329		358.03	37.709		358.03	33.746		358.03	24.682		358.03	25.666		358.03	21.358		358.03	33.266		358.03	40.089		358.03	37.326
358.25	16.604		358.25	38.671		358.25	40.491		358.25	26.331		358.25	32.817		358.25	27.631		358.25	35.013		358.25	40.95		358.25	35.498
358.46	23.002		358.46	37.157		358.46	41.906		358.46	30.552		358.46	35.067		358.46	31.068		358.46	38.269		358.46	42.68		358.46	39.937
358.68	23.953		358.68	36.018		358.68	41.38		358.68	28.315		358.68	30.278		358.68	29.889		358.68	35.537		358.68	41.105		358.68	37.179
358.9	20.844		358.9	28.711		358.9	41.818		358.9	29.51		358.9	28.322		358.9	34.268		358.9	33.954		358.9	38.309		358.9	32.952
359.12	18.283		359.12	23.803		359.12	39.406		359.12	27.663		359.12	24.522		359.12	32.595		359.12	31.035		359.12	33.607		359.12	35.678
359.33	21.974		359.33	24.239		359.33	40.54		359.33	25.547		359.33	25.618		359.33	31.009		359.33	30.333		359.33	33.297		359.33	39.185
359.55	22.605		359.55	22.229		359.55	41.138		359.55	23.625		359.55	30.422		359.55	35.988		359.55	26.934		359.55	31.067		359.55	42.545
359.77	21.618		359.77	16.56		359.77	37.596		359.77	19.163		359.77	29.295		359.77	35.039		359.77	27.116		359.77	28.489		359.77	39.201
359.99	17.771		359.99	12.475		359.99	31.446		359.99	17.258		359.99	26.881		359.99	29.517		359.99	22.455		359.99	26.796		359.99	39.411
360.21	16.883		360.21	10.828		360.21	30.009		360.21	19.285		360.21	28.971		360.21	31.97		360.21	23.117		360.21	25.799		360.21	41.946
360.42	19.904		360.42	12.494		360.42	26.58		360.42	21.883		360.42	31		360.42	31.207		360.42	26.955		360.42	33.532		360.42	45.063
360.64	20.752		360.64	12.823		360.64	24.403		360.64	21.899		360.64	29.226		360.64	30.123		360.64	26.189		360.64	31.712		360.64	45.352
360.86	23.853		360.86	15.009		360.86	24.755		360.86	25.028		360.86	32.156		360.86	30.213		360.86	27.928		360.86	36.33		360.86	44.949
361.08	26.914		361.08	12.977		361.08	16.719		361.08	22.323		361.08	30.342		361.08	27.249		361.08	27.16		361.08	33.069		361.08	45.612
361.29	22.848		361.29	17.604		361.29	14.31		361.29	23.359		361.29	31.868		361.29	23.624		361.29	26.556		361.29	34.393		361.29	45.185
361.51	23.18		361.51	14.371		361.51	16.519		361.51	25.862		361.51	32.299		361.51	30.205		361.51	29.503		361.51	35.264		361.51	47.106
361.73	23.703		361.73	16.167		361.73	19.279		361.73	28.159		361.73	34.61		361.73	29.717		361.73	30.612		361.73	34.82		361.73	49.179
361.95	25.759		361.95	17.416		361.95	17.138		361.95	27.435		361.95	34.185		361.95	32.256		361.95	30.909		361.95	35.82		361.95	45.674
362.17	22.667		362.17	18.486		362.17	20.136		362.17	30.08		362.17	35.302		362.17	32.715		362.17	28.985		362.17	34.673		362.17	44.069
362.38	22.336		362.38	17.047		362.38	20.442		362.38	31.596		362.38	35.136		362.38	26.104		362.38	33.068		362.38	35.789		362.38	47.931
362.6	24.436		362.6	21.505		362.6	20.247		362.6	34.341		362.6	37.959		362.6	28.157		362.6	34.104		362.6	38.742		362.6	46.906
362.82	21.001		362.82	23.29		362.82	22.072		362.82	35.278		362.82	39.94		362.82	31.983		362.82	34.81		362.82	35.751		362.82	44.432
363.04	24.313		363.04	28.901		363.04	25.792		363.04	38.756		363.04	42.941		363.04	30.186		363.04	39.118		363.04	40.013		363.04	44.373
363.25	20.064		363.25	28.066		363.25	26.186		363.25	33.346		363.25	38.72		363.25	28.689		363.25	35.156		363.25	33.097		363.25	41.821
363.47	21.146		363.47	24.06		363.47	25.999		363.47	33.136		363.47	37.519		363.47	27.662		363.47	35.579		363.47	33.189		363.47	41.231
363.69	20.402		363.69	25.078		363.69	30.313		363.69	32.839		363.69	39.833		363.69	28.859		363.69	37.509		363.69	31.593		363.69	44.446
363.91	17.615		363.91	24.67		363.91	32.673		363.91	34.463		363.91	38.053		363.91	29.083		363.91	38.609		363.91	34.481		363.91	45.318
364.12	18.641		364.12	21.038		364.12	33.925		364.12	35.137		364.12	35.417		364.12	27.52		364.12	36.716		364.12	32.375		364.12	42.533
364.34	18.359		364.34	23.634		364.34	33.707		364.34	34.799		364.34	35.244		364.34	22.549		364.34	35.676		364.34	33.393		364.34	40.222
364.56	16.01		364.56	23.755		364.56	32.436		364.56	37.252		364.56	35.481		364.56	25.874		364.56	38.734		364.56	37.912		364.56	39.501
364.78	13.666		364.78	24.742		364.78	36.109		364.78	38.006		364.78	36.404		364.78	24.453		364.78	35.878		364.78	36.938		364.78	37.725
364.99	15.945		364.99	25.344		364.99	32.329		364.99	39.326		364.99	33.044		364.99	23.614		364.99	37.599		364.99	37.632		364.99	35.89
365.21	16.667		365.21	24.896		365.21	30.185		365.21	38.094		365.21	31.82		365.21	24.675		365.21	33.976		365.21	35.767		365.21	32.896
365.43	15.457		365.43	22.967		365.43	31.367		365.43	39.634		365.43	28.574		365.43	23.764		365.43	32.016		365.43	36.459		365.43	34.458
365.65	16.728		365.65	20.141		365.65	32.911		365.65	36.971		365.65	29.539		365.65	21.415		365.65	33.509		365.65	39.372		365.65	35.841
365.86	16.539		365.86	18.494		365.86	34.101		365.86	36.775		365.86	29.082		365.86	24.05		365.86	34.19		365.86	39.736		365.86	38.252
366.08	18.644		366.08	20.102		366.08	35.571		366.08	36.364		366.08	30.154		366.08	26.404		366.08	34.727		366.08	40.992		366.08	38.569
366.3	19.34		366.3	21.305		366.3	35.672		366.3	35.404		366.3	29.461		366.3	27.102		366.3	36.128		366.3	40.942		366.3	37.605
366.52	17.711		366.52	19.24		366.52	33.816		366.52	33.978		366.52	23.522		366.52	25.655		366.52	34.468		366.52	42.075		366.52	33.103
366.73	20.229		366.73	19.373		366.73	35.103		366.73	35.097		366.73	21.413		366.73	25.182		366.73	34.434		366.73	41.646		366.73	31.075
366.95	17.184		366.95	18.754		366.95	33.359		366.95	34.046		366.95	22.58		366.95	26.3		366.95	33.064		366.95	41.789		366.95	31.546
367.17	20.025		367.17	21.218		367.17	32.367		367.17	34.272		367.17	20.704		367.17	27.482		367.17	36.362		367.17	39.613		367.17	34.21
367.39	19.68		367.39	22.743		367.39	35.011		367.39	34.197		367.39	18.167		367.39	24.615		367.39	32.811		367.39	35.049		367.39	34.244
367.6	20.41		367.6	21.035		367.6	33.684		367.6	33.256		367.6	19.245		367.6	23.026		367.6	33.614		367.6	35.516		367.6	34.251
367.82	20.597		367.82	20.589		367.82	32.644		367.82	29.621		367.82	21.341		367.82	25.915		367.82	34.768		367.82	36.524		367.82	34.257
368.04	21.496		368.04	22.248		368.04	35.264		368.04	31.109		368.04	22.656		368.04	27.548		368.04	34.766		368.04	38.083		368.04	33.657
368.25	22.505		368.25	25.7		368.25	33.791		368.25	30.733		368.25	25.429		368.25	27.113		368.25	38.378		368.25	39.856		368.25	34.68
368.47	23.885		368.47	26.465		368.47	31.979		368.47	32.329		368.47	21.978		368.47	27.415		368.47	39.065		368.47	39.803		368.47	36.457
368.69	22.406		368.69	27.808		368.69	30.653		368.69	32.832		368.69	19.724		368.69	26.884		368.69	37.944		368.69	36.984		368.69	37.558
368.91	22.774		368.91	25.832		368.91	29.596		368.91	36.014		368.91	21.448		368.91	26.479		368.91	39.518		368.91	36.982		368.91	35.319
369.12	22.08		369.12	27.71		369.12	30.079		369.12	38.368		369.12	25.03		369.12	27.126		369.12	38.329		369.12	37.355		369.12	35.839
369.34	21.591		369.34	29.548		369.34	32.195		369.34	38.636		369.34	29.152		369.34	27.323		369.34	37.772		369.34	34.817		369.34	36.711
369.56	23.861		369.56	29.464		369.56	27.289		369.56	36.536		369.56	31.14		369.56	26.86		369.56	37.36		369.56	33.829		369.56	39.172
369.78	24.672		369.78	32.128		369.78	30.545		369.78	35.376		369.78	29.532		369.78	26.969		369.78	39.361		369.78	32.626		369.78	39.17
369.99	23.804		369.99	32.109		369.99	29.74		369.99	33.098		369.99	31.375		369.99	27.063		369.99	37.242		369.99	34.565		369.99	36.618
370.21	26.409		370.21	28.594		370.21	28.021		370.21	30.153		370.21	33.122		370.21	23.749		370.21	37.134		370.21	33.584		370.21	37.111
370.43	24.389		370.43	30.812		370.43	26.189		370.43	31.407		370.43	31.294		370.43	24.731		370.43	37.769		370.43	32.099		370.43	35.667
370.64	23.307		370.64	29.929		370.64	30.454		370.64	33.278		370.64	28.219		370.64	23.941		370.64	35.923		370.64	29.495		370.64	37.07
370.86	21.788		370.86	24.852		370.86	25.771		370.86	29.365		370.86	21.989		370.86	22.262		370.86	35.877		370.86	25.667		370.86	34.829
371.08	19.846		371.08	23.536		371.08	29.624		371.08	28.863		371.08	20.151		371.08	21.896		371.08	33.528		371.08	21.178		371.08	32.272
371.3	20.922		371.3	25.482		371.3	32.045		371.3	29.457		371.3	23.556		371.3	23.156		371.3	31.157		371.3	23.384		371.3	30.373
371.51	18.281		371.51	21.033		371.51	28.935		371.51	26.088		371.51	24.459		371.51	23.363		371.51	29.469		371.51	23.842		371.51	28.563
371.73	19.447		371.73	21.086		371.73	27.871		371.73	24.627		371.73	24.68		371.73	22.124		371.73	31.146		371.73	25.103		371.73	29.018
371.95	19.096		371.95	19.088		371.95	30.547		371.95	21.335		371.95	22.482		371.95	25.719		371.95	32.505		371.95	25.969		371.95	27.679
372.16	22.282		372.16	21.312		372.16	30.479		372.16	24.725		372.16	20.952		372.16	28.738		372.16	34.338		372.16	29.06		372.16	29.01
372.38	19.031		372.38	20.686		372.38	33.638		372.38	23.914		372.38	20.095		372.38	28.755		372.38	32.68		372.38	27.376		372.38	25.865
372.6	19.035		372.6	19.655		372.6	31.366		372.6	24.812		372.6	20.116		372.6	31.271		372.6	32.314		372.6	27.332		372.6	26.731
372.81	16.326		372.81	16.946		372.81	31.75		372.81	23.192		372.81	18.179		372.81	31.559		372.81	30.337		372.81	25.592		372.81	26.582
373.03	16.074		373.03	18.285		373.03	33.388		373.03	22.251		373.03	18.548		373.03	33.224		373.03	32.995		373.03	26.96		373.03	26.112
373.25	19.857		373.25	19.391		373.25	34.213		373.25	20.727		373.25	17.947		373.25	34.697		373.25	35.76		373.25	27.058		373.25	27.152
373.47	18.785		373.47	19.036		373.47	32.38		373.47	16.064		373.47	17.352		373.47	32.1		373.47	33.888		373.47	26.531		373.47	26.018
373.68	19.336		373.68	23.281		373.68	33.507		373.68	19.152		373.68	21.922		373.68	33.668		373.68	33.674		373.68	28.953		373.68	28.887
373.9	17.83		373.9	21.905		373.9	31.195		373.9	16.871		373.9	19.599		373.9	35.255		373.9	31.46		373.9	28.011		373.9	25.774
374.12	16.293		374.12	21.043		374.12	28.932		374.12	17.355		374.12	18.822		374.12	37.097		374.12	32.3		374.12	27.428		374.12	24.732
374.33	20.453		374.33	24.388		374.33	31.294		374.33	20.129		374.33	20.221		374.33	37.665		374.33	34.533		374.33	29.494		374.33	25.164
374.55	18.775		374.55	23.25		374.55	30.907		374.55	18.633		374.55	17.963		374.55	37.725		374.55	31.123		374.55	27.752		374.55	21.792
374.77	18.909		374.77	22.544		374.77	27.248		374.77	20.922		374.77	17.761		374.77	32.587		374.77	28.287		374.77	26.044		374.77	22.702
374.98	16.985		374.98	21.244		374.98	24.314		374.98	17.678		374.98	18.118		374.98	31.341		374.98	25.62		374.98	23.628		374.98	22.679
375.2	19.18		375.2	20.446		375.2	24.575		375.2	18.228		375.2	17.95		375.2	33.096		375.2	26.505		375.2	22.294		375.2	23.638
375.42	21.615		375.42	22.676		375.42	25.821		375.42	20.21		375.42	19.142		375.42	30.806		375.42	26.319		375.42	23.161		375.42	24.676
375.64	24.619		375.64	24.346		375.64	27.685		375.64	23.261		375.64	20.596		375.64	30.663		375.64	27.093		375.64	25.252		375.64	25.231
375.85	22.771		375.85	24.303		375.85	26.498		375.85	25.043		375.85	22.205		375.85	32.173		375.85	26.332		375.85	26.053		375.85	25.318
376.07	21.31		376.07	21.391		376.07	24.818		376.07	25.032		376.07	22.271		376.07	29.42		376.07	23.511		376.07	28.07		376.07	26.516
376.29	22.353		376.29	21.899		376.29	22.185		376.29	28.853		376.29	22.905		376.29	29.988		376.29	26.477		376.29	30.444		376.29	26.97
376.5	23.928		376.5	22.911		376.5	22.078		376.5	27.821		376.5	20.641		376.5	30.437		376.5	28.317		376.5	29.013		376.5	25.772
376.72	25.566		376.72	24.38		376.72	21.406		376.72	28.464		376.72	21.401		376.72	29.629		376.72	30.007		376.72	30.734		376.72	27.919
376.94	25.748		376.94	25.161		376.94	23.688		376.94	29.308		376.94	21.502		376.94	27.712		376.94	30.52		376.94	30.841		376.94	29.702
377.15	24.084		377.15	24.018		377.15	22.371		377.15	27.654		377.15	18.976		377.15	25.278		377.15	26.817		377.15	28.917		377.15	26.982
377.37	23.325		377.37	25.061		377.37	23.086		377.37	29.191		377.37	19.577		377.37	26.653		377.37	28.381		377.37	28.763		377.37	28.664
377.59	23.057		377.59	26.795		377.59	23.921		377.59	27.406		377.59	20.37		377.59	27.94		377.59	29.768		377.59	29.123		377.59	29.105
377.8	24.684		377.8	25.363		377.8	25.751		377.8	29.098		377.8	20.74		377.8	26.362		377.8	29.299		377.8	30.138		377.8	29.435
378.02	26.199		378.02	27.764		378.02	25.198		378.02	30.209		378.02	22.072		378.02	26.127		378.02	27.513		378.02	34.232		378.02	28.538
378.24	24.61		378.24	26.966		378.24	24.845		378.24	29.137		378.24	20.718		378.24	26.627		378.24	28.664		378.24	32.401		378.24	27.758
378.45	22.814		378.45	26.379		378.45	21.826		378.45	28.499		378.45	21.531		378.45	26.699		378.45	29.227		378.45	31.518		378.45	28.939
378.67	23.014		378.67	25.85		378.67	20.393		378.67	28.379		378.67	20.309		378.67	24.636		378.67	29.395		378.67	31.35		378.67	29.162
378.89	22.8		378.89	26.197		378.89	20.469		378.89	27.426		378.89	20.873		378.89	26.945		378.89	30.275		378.89	29.655		378.89	27.809
379.1	22.204		379.1	28.949		379.1	23.418		379.1	27.337		379.1	21.394		379.1	28.804		379.1	29.021		379.1	28.599		379.1	28.562
379.32	18.742		379.32	25.888		379.32	22.982		379.32	28.039		379.32	22.191		379.32	26.511		379.32	27.724		379.32	28.492		379.32	28.456
379.54	19.955		379.54	27.464		379.54	24.113		379.54	28.606		379.54	24.165		379.54	26.429		379.54	28.673		379.54	29.13		379.54	29.568
379.75	16.216		379.75	23.468		379.75	18.818		379.75	25.18		379.75	20.036		379.75	24.661		379.75	25.947		379.75	25.949		379.75	26.222
379.97	16.174		379.97	23.027		379.97	16.523		379.97	25.516		379.97	21.181		379.97	25.271		379.97	27.164		379.97	24.699		379.97	25.491
380.19	16.481		380.19	21.947		380.19	15.994		380.19	25.41		380.19	24.074		380.19	23.61		380.19	24.95		380.19	26.455		380.19	27.115
380.4	17.311		380.4	18.816		380.4	15.556		380.4	23.881		380.4	22.615		380.4	22.527		380.4	25.497		380.4	24.365		380.4	27.295
380.62	15.339		380.62	17.452		380.62	15.283		380.62	20.338		380.62	21.063		380.62	20.362		380.62	24.834		380.62	21.934		380.62	24.608
380.84	14.114		380.84	17.17		380.84	15.472		380.84	17.29		380.84	19.362		380.84	20.414		380.84	26.522		380.84	20.867		380.84	25.324
381.05	14.297		381.05	15.798		381.05	13.727		381.05	18.091		381.05	19.063		381.05	19.737		381.05	24.567		381.05	21.059		381.05	25.238
381.27	16.644		381.27	17.275		381.27	13.764		381.27	18.438		381.27	18.25		381.27	20.501		381.27	26.512		381.27	21.088		381.27	25.935
381.49	16.907		381.49	17.414		381.49	14.053		381.49	17.545		381.49	19.211		381.49	21.011		381.49	24.86		381.49	20.559		381.49	25.009
381.7	15.696		381.7	19.208		381.7	13.213		381.7	17.979		381.7	18.323		381.7	19.199		381.7	21.198		381.7	20.456		381.7	23.812
381.92	17.828		381.92	17.304		381.92	13.326		381.92	18.88		381.92	19.88		381.92	19.386		381.92	21.821		381.92	20.464		381.92	22.217
382.14	19.878		382.14	17.315		382.14	13.449		382.14	20.615		382.14	21.119		382.14	19.431		382.14	21.363		382.14	20.914		382.14	23.095
382.35	18.826		382.35	16.07		382.35	14.331		382.35	19.389		382.35	22.298		382.35	21.475		382.35	20.827		382.35	20.846		382.35	22.646
382.57	21.548		382.57	16.612		382.57	16.339		382.57	19.019		382.57	23.323		382.57	20.61		382.57	20.563		382.57	20.146		382.57	21.994
382.79	21.774		382.79	16.868		382.79	18.747		382.79	17.96		382.79	23.541		382.79	21.369		382.79	22.258		382.79	21.017		382.79	25.086
383	21.358		383	17.299		383	18.745		383	17.434		383	20.942		383	21.543		383	23.318		383	22.476		383	24.016
383.22	20.284		383.22	18.34		383.22	19.595		383.22	18.705		383.22	22.894		383.22	25.215		383.22	23.741		383.22	25.862		383.22	24.516
383.43	22.223		383.43	19.409		383.43	20.956		383.43	20.536		383.43	24.195		383.43	27.409		383.43	25.696		383.43	28.892		383.43	27.721
383.65	23.027		383.65	19.504		383.65	22.037		383.65	21.615		383.65	25.304		383.65	27.959		383.65	26.785		383.65	28.414		383.65	27.175
383.87	22.103		383.87	18.116		383.87	22.042		383.87	20.335		383.87	24.951		383.87	27.93		383.87	26.726		383.87	29.082		383.87	24.901
384.08	20.452		384.08	18.102		384.08	23.16		384.08	19.742		384.08	25.249		384.08	27.646		384.08	25.258		384.08	28.674		384.08	23.64
384.3	19.367		384.3	17.291		384.3	22.539		384.3	18.394		384.3	24.368		384.3	27.464		384.3	24.393		384.3	27.326		384.3	21.05
384.52	20.527		384.52	16.528		384.52	23.61		384.52	18.355		384.52	23.968		384.52	25.89		384.52	26.886		384.52	27.075		384.52	22.376
384.73	21.166		384.73	17.838		384.73	22.571		384.73	19.697		384.73	25.907		384.73	25.365		384.73	27.335		384.73	27.851		384.73	25.59
384.95	19.92		384.95	20.022		384.95	23.674		384.95	17.355		384.95	25.959		384.95	26.086		384.95	27.082		384.95	26.656		384.95	24.445
385.17	20.49		385.17	20.592		385.17	23.129		385.17	18.321		385.17	25.415		385.17	25.298		385.17	26.94		385.17	27.017		385.17	25.608
385.38	20.517		385.38	20.725		385.38	23.943		385.38	19.099		385.38	26.741		385.38	26.822		385.38	28.075		385.38	29.324		385.38	28.701
385.6	19.487		385.6	22.011		385.6	23.381		385.6	19.501		385.6	25.952		385.6	26.416		385.6	27.616		385.6	29.854		385.6	27.587
385.81	20.011		385.81	22.512		385.81	24.741		385.81	20.514		385.81	27.039		385.81	27.28		385.81	27.931		385.81	27.522		385.81	27.066
386.03	21.017		386.03	24.177		386.03	23.446		386.03	22.206		386.03	24.665		386.03	24.043		386.03	26.851		386.03	27.432		386.03	26.775
386.25	21.228		386.25	25.859		386.25	21.976		386.25	21.506		386.25	24.228		386.25	22.303		386.25	26.088		386.25	26.012		386.25	25.826
386.46	21.603		386.46	26.2		386.46	19.863		386.46	21.477		386.46	24.974		386.46	21.917		386.46	26.46		386.46	25.576		386.46	27.784
386.68	23.526		386.68	28.737		386.68	20.1		386.68	22.72		386.68	27.102		386.68	23.255		386.68	28.096		386.68	25.262		386.68	28.902
386.9	24.893		386.9	28.082		386.9	21.046		386.9	22.395		386.9	27.654		386.9	24.167		386.9	28.494		386.9	26.163		386.9	28.705
387.11	27.003		387.11	29.581		387.11	22.706		387.11	23.979		387.11	27.309		387.11	24.511		387.11	29.9		387.11	27.642		387.11	31.501
387.33	26.303		387.33	28.651		387.33	22.668		387.33	25.998		387.33	28.163		387.33	26.046		387.33	30.379		387.33	28.807		387.33	30.684
387.54	22.885		387.54	26.522		387.54	22.683		387.54	23.131		387.54	23.844		387.54	25.713		387.54	28.411		387.54	28.368		387.54	28.617
387.76	23.61		387.76	25.284		387.76	21.977		387.76	23.156		387.76	23.039		387.76	25.466		387.76	29.616		387.76	29.69		387.76	28.99
387.98	22.89		387.98	25.353		387.98	21.507		387.98	22.485		387.98	21.518		387.98	25.144		387.98	29.36		387.98	29.275		387.98	28.252
388.19	22.736		388.19	27.059		388.19	22.207		388.19	23.014		388.19	20.863		388.19	24.721		388.19	29.024		388.19	28.746		388.19	27.602
388.41	23.336		388.41	26.751		388.41	22.531		388.41	22.966		388.41	21.817		388.41	24.405		388.41	28.169		388.41	29.825		388.41	27.583
388.63	24.991		388.63	26.964		388.63	22.37		388.63	22.785		388.63	21.399		388.63	23.73		388.63	28.614		388.63	30.363		388.63	28.468
388.84	23.573		388.84	26.042		388.84	21.988		388.84	20.173		388.84	21.443		388.84	22.928		388.84	27.322		388.84	28.909		388.84	26.755
389.06	23.466		389.06	25.777		389.06	23.047		389.06	21.282		389.06	21.966		389.06	25.349		389.06	27.456		389.06	28.562		389.06	25.881
389.27	20.947		389.27	24.948		389.27	23.759		389.27	21.463		389.27	21.171		389.27	24.702		389.27	26.443		389.27	28.181		389.27	23.886
389.49	20.216		389.49	24.033		389.49	24.248		389.49	20.227		389.49	21.041		389.49	23.973		389.49	24.673		389.49	28.875		389.49	24.465
389.71	18.182		389.71	22.022		389.71	22.517		389.71	21.534		389.71	18.941		389.71	23.137		389.71	24.74		389.71	27.669		389.71	23.594
389.92	18.423		389.92	22.071		389.92	22.187		389.92	21.45		389.92	19.257		389.92	23.185		389.92	25.818		389.92	27.899		389.92	24.3
390.14	19.011		390.14	22.588		390.14	22.833		390.14	19.351		390.14	18.972		390.14	23.277		390.14	25.431		390.14	27.191		390.14	25.269
390.35	21.386		390.35	22.001		390.35	22.826		390.35	20.123		390.35	18.57		390.35	23.017		390.35	25.973		390.35	26.757		390.35	23.918
390.57	21.049		390.57	21.432		390.57	22.943		390.57	20.824		390.57	17.561		390.57	21.674		390.57	25.226		390.57	25.824		390.57	23.597
390.79	21.111		390.79	20.507		390.79	24.063		390.79	20.609		390.79	18.671		390.79	21.088		390.79	24.542		390.79	26.068		390.79	22.894
391	20.708		391	20.205		391	22.521		391	19.37		391	18.745		391	22.471		391	24.549		391	26.461		391	23.077
391.22	20.187		391.22	18.234		391.22	21.753		391.22	19.391		391.22	18.186		391.22	21.257		391.22	25.594		391.22	24.788		391.22	22.268
391.43	17.695		391.43	17.28		391.43	21.161		391.43	18.815		391.43	16.97		391.43	21.199		391.43	25.304		391.43	23.41		391.43	22.402
391.65	17.814		391.65	17.625		391.65	21.732		391.65	19.085		391.65	17.812		391.65	22.536		391.65	25.604		391.65	23.27		391.65	22.653
391.87	16.928		391.87	16.714		391.87	20.656		391.87	17.608		391.87	17.113		391.87	21.35		391.87	24.249		391.87	23.644		391.87	22.878
392.08	18.296		392.08	18.124		392.08	21.227		392.08	17.082		392.08	17.322		392.08	21.912		392.08	24.605		392.08	23.37		392.08	24.992
392.3	17.585		392.3	17.919		392.3	21.034		392.3	17.113		392.3	15.691		392.3	21.758		392.3	25.053		392.3	22.703		392.3	24.802
392.51	18.121		392.51	17.751		392.51	20.6		392.51	16.118		392.51	16.484		392.51	20.101		392.51	23.985		392.51	23.169		392.51	25.232
392.73	17.832		392.73	16.37		392.73	20.114		392.73	15.986		392.73	14.951		392.73	19.292		392.73	22.761		392.73	22.313		392.73	23.997
392.95	18.637		392.95	17.232		392.95	19.719		392.95	19.065		392.95	16.177		392.95	19.88		392.95	23.115		392.95	22.735		392.95	24.739
393.16	18.302		393.16	17.41		393.16	19.642		393.16	18.945		393.16	18.142		393.16	20.203		393.16	23.517		393.16	22.313		393.16	26.05
393.38	19.424		393.38	18.454		393.38	20.886		393.38	18.601		393.38	19.434		393.38	20.428		393.38	23.197		393.38	22.352		393.38	27.05
393.59	18.933		393.59	18.321		393.59	20.353		393.59	19.325		393.59	19.515		393.59	19.519		393.59	24.268		393.59	22.242		393.59	27.609
393.81	19.398		393.81	17.345		393.81	20.895		393.81	19.974		393.81	20.457		393.81	18.34		393.81	23.821		393.81	22.397		393.81	26.568
394.02	20.5		394.02	18.78		394.02	21.841		394.02	21.333		394.02	21.11		394.02	20.09		394.02	22.974		394.02	22.775		394.02	27.208
394.24	21.796		394.24	19.425		394.24	22.013		394.24	21.851		394.24	21.817		394.24	20.83		394.24	23.85		394.24	24.488		394.24	26.88
394.46	23.208		394.46	19.034		394.46	23.782		394.46	23.083		394.46	21.936		394.46	21.074		394.46	25.663		394.46	26.057		394.46	27.632
394.67	22.89		394.67	19.634		394.67	23.92		394.67	23.907		394.67	22.302		394.67	21.807		394.67	26.292		394.67	24.998		394.67	26.714
394.89	22.395		394.89	18.655		394.89	23.128		394.89	23.247		394.89	20.896		394.89	19.769		394.89	26.103		394.89	24.419		394.89	25.029
395.1	21.436		395.1	18.764		395.1	22.892		395.1	22.791		395.1	21.522		395.1	20.643		395.1	26.414		395.1	25.246		395.1	25.368
395.32	22.836		395.32	20.402		395.32	24.402		395.32	22.287		395.32	23.36		395.32	22.159		395.32	26.432		395.32	26.454		395.32	24.484
395.54	22.676		395.54	21.609		395.54	23.924		395.54	23.18		395.54	25.158		395.54	23.011		395.54	26.648		395.54	26.229		395.54	26.015
395.75	21.868		395.75	21.972		395.75	24.356		395.75	20.874		395.75	25.186		395.75	23.076		395.75	26.495		395.75	25.983		395.75	25.162
395.97	22.813		395.97	23.147		395.97	24.246		395.97	21.706		395.97	24.792		395.97	23.541		395.97	26.894		395.97	26.231		395.97	25.979
396.18	22.526		396.18	22.221		396.18	24.106		396.18	22.026		396.18	24.145		396.18	24.824		396.18	27.134		396.18	26.303		396.18	25.379
396.4	23.669		396.4	23.265		396.4	24.154		396.4	22.495		396.4	23.894		396.4	26.613		396.4	26.781		396.4	26.226		396.4	25.712
396.61	23.019		396.61	23.273		396.61	24.222		396.61	23.11		396.61	24.065		396.61	26.257		396.61	28.314		396.61	25.315		396.61	26.415
396.83	23.631		396.83	23.861		396.83	24.31		396.83	22.648		396.83	24.429		396.83	26.931		396.83	28.886		396.83	26.671		396.83	26.632
397.05	23.696		397.05	24.303		397.05	25.248		397.05	23.565		397.05	25.956		397.05	27.27		397.05	29.545		397.05	25.963		397.05	27.615
397.26	23.406		397.26	23.666		397.26	23.74		397.26	23.385		397.26	26.863		397.26	27.128		397.26	29.389		397.26	25.116		397.26	27.022
397.48	23.745		397.48	23.414		397.48	23.994		397.48	24.241		397.48	26.487		397.48	27.176		397.48	29.484		397.48	25.976		397.48	27.319
397.69	24.437		397.69	24.532		397.69	24.38		397.69	25.806		397.69	27.908		397.69	28.009		397.69	29.86		397.69	27.396		397.69	28.287
397.91	25.158		397.91	24.292		397.91	24.034		397.91	26.465		397.91	28.356		397.91	27.137		397.91	29.389		397.91	27.063		397.91	27.888
398.12	24.305		398.12	23.484		398.12	23.449		398.12	27.662		398.12	26.931		398.12	26.058		398.12	29.448		398.12	26.148		398.12	29.295
398.34	23.756		398.34	22.656		398.34	24.596		398.34	26.854		398.34	26.396		398.34	25.941		398.34	29.864		398.34	26.794		398.34	28.273
398.55	23.144		398.55	22.218		398.55	23.934		398.55	26.842		398.55	25.187		398.55	24.961		398.55	29.205		398.55	26.211		398.55	28.161
398.77	21.254		398.77	21.447		398.77	24.427		398.77	26.407		398.77	24.592		398.77	24.474		398.77	28.533		398.77	26.44		398.77	26.962
398.99	20.264		398.99	21.375		398.99	23.419		398.99	26.17		398.99	24.756		398.99	23.654		398.99	28.346		398.99	26.335		398.99	27.374
399.2	19.27		399.2	20.606		399.2	23.007		399.2	24.691		399.2	24.494		399.2	23.719		399.2	27.318		399.2	25.389		399.2	26.233
399.42	20.256		399.42	20.865		399.42	23.473		399.42	24.842		399.42	24.638		399.42	24.993		399.42	27.303		399.42	25.812		399.42	26.359
399.63	19.051		399.63	20.459		399.63	23.779		399.63	23.704		399.63	24.317		399.63	24.027		399.63	26.356		399.63	24.882		399.63	26.678
399.85	18.981		399.85	18.868		399.85	22.397		399.85	22.856		399.85	22.893		399.85	23.726		399.85	25.178		399.85	24.256		399.85	25.355
400.06	18.457		400.06	18.948		400.06	22.572		400.06	23.229		400.06	22.323		400.06	23.633		400.06	24.12		400.06	23.353		400.06	26.124
400.28	18.295		400.28	18.973		400.28	23.379		400.28	23.174		400.28	22.594		400.28	23.84		400.28	25.601		400.28	23.981		400.28	27.223
400.49	18.552		400.49	18.93		400.49	22.979		400.49	23.439		400.49	22.153		400.49	23.948		400.49	25.616		400.49	22.712		400.49	27.328
400.71	19.431		400.71	19.704		400.71	24.143		400.71	24.248		400.71	22.458		400.71	24.624		400.71	26.969		400.71	23.327		400.71	28.431
400.92	20.326		400.92	20.403		400.92	24.614		400.92	22.968		400.92	23.153		400.92	25.675		400.92	27.206		400.92	23.415		400.92	28.507
401.14	20.129		401.14	20.267		401.14	23.736		401.14	22.995		401.14	22.819		401.14	25.821		401.14	26.245		401.14	22.394		401.14	28.111
401.36	21.282		401.36	19.791		401.36	23.78		401.36	23.587		401.36	22.716		401.36	26.147		401.36	26.646		401.36	22.409		401.36	27.9
401.57	22.271		401.57	20.642		401.57	23.208		401.57	22.821		401.57	23.94		401.57	26.076		401.57	27.137		401.57	21.838		401.57	27.689
401.79	23.357		401.79	21.496		401.79	23.997		401.79	22.563		401.79	23.773		401.79	26.734		401.79	27.538		401.79	22.824		401.79	27.369
402	24.059		402	22.289		402	25.176		402	23.699		402	24.433		402	26.669		402	28.571		402	23.938		402	28.297
402.22	24.71		402.22	22.831		402.22	25.227		402.22	24.43		402.22	24.135		402.22	27.063		402.22	28.097		402.22	24.354		402.22	28.689
402.43	25.15		402.43	22.672		402.43	24.249		402.43	25.625		402.43	24.198		402.43	26.898		402.43	28.605		402.43	25.163		402.43	28.885
402.65	25.589		402.65	23.932		402.65	25.006		402.65	25.15		402.65	24.558		402.65	27.083		402.65	28.887		402.65	25.634		402.65	29.521
402.86	25.166		402.86	24.439		402.86	24.611		402.86	24.087		402.86	24.094		402.86	27.075		402.86	28.646		402.86	26.128		402.86	29.283
403.08	24.504		403.08	24.494		403.08	22.771		403.08	22.588		403.08	23.735		403.08	25.701		403.08	27.216		403.08	24.477		403.08	28.151
403.29	24.116		403.29	24.114		403.29	22.955		403.29	22.5		403.29	24.481		403.29	25.748		403.29	26.268		403.29	24.86		403.29	27.9
403.51	24.724		403.51	24.096		403.51	23.022		403.51	22.276		403.51	24.058		403.51	25.375		403.51	25.892		403.51	24.633		403.51	27.358
403.72	23.592		403.72	23.092		403.72	22.643		403.72	21.942		403.72	23.046		403.72	24.511		403.72	26.115		403.72	23.868		403.72	26.832
403.94	24.279		403.94	23.605		403.94	22.436		403.94	23.106		403.94	23.817		403.94	23.804		403.94	27.126		403.94	25.088		403.94	28.111
404.15	22.66		404.15	23.012		404.15	22.399		404.15	22.42		404.15	23.906		404.15	23.824		404.15	27.112		404.15	25.335		404.15	28.738
404.37	22.53		404.37	22.185		404.37	22.325		404.37	22.339		404.37	23.116		404.37	24.405		404.37	27.165		404.37	24.995		404.37	28.903
404.58	22.111		404.58	21.978		404.58	21.989		404.58	22.278		404.58	22.722		404.58	24.485		404.58	26.951		404.58	24.908		404.58	29.072
404.8	21.438		404.8	20.971		404.8	21.029		404.8	21.964		404.8	21.801		404.8	23.716		404.8	26.079		404.8	23.68		404.8	28.473
405.02	20.456		405.02	20.686		405.02	20.774		405.02	21.137		405.02	21.711		405.02	22.264		405.02	25.323		405.02	23.392		405.02	28.877
405.23	19.731		405.23	20.817		405.23	20.758		405.23	19.63		405.23	21.235		405.23	22.078		405.23	25.406		405.23	22.181		405.23	28.255
405.45	19.289		405.45	20.888		405.45	21.158		405.45	20.866		405.45	21.811		405.45	22.24		405.45	25.489		405.45	22.426		405.45	29.324
405.66	19.296		405.66	21.017		405.66	22.402		405.66	22.081		405.66	22.385		405.66	22.276		405.66	25.813		405.66	22.984		405.66	29.907
405.88	19.91		405.88	20.748		405.88	23.167		405.88	22.79		405.88	22.753		405.88	23.271		405.88	26.094		405.88	23.583		405.88	29.69
406.09	20.113		406.09	20.228		406.09	23.129		406.09	21.806		406.09	22.368		406.09	23.21		406.09	26.351		406.09	23.651		406.09	29.959
406.31	19.573		406.31	20.151		406.31	22.96		406.31	21.719		406.31	22.262		406.31	23.113		406.31	26.495		406.31	23.689		406.31	29.868
406.52	19.527		406.52	20.025		406.52	23.079		406.52	21.592		406.52	22.933		406.52	23.515		406.52	25.829		406.52	24.054		406.52	29.57
406.74	19.01		406.74	20.056		406.74	24.024		406.74	20.142		406.74	22.464		406.74	23.55		406.74	25.598		406.74	23.687		406.74	29.11
406.95	20.878		406.95	20.177		406.95	24.531		406.95	20.666		406.95	22.898		406.95	23.599		406.95	26.08		406.95	23.891		406.95	28.186
407.17	20.857		407.17	20.392		407.17	24.741		407.17	21.284		407.17	23.211		407.17	22.793		407.17	25.319		407.17	24.345		407.17	29.189
407.38	21.033		407.38	20.304		407.38	24.606		407.38	21.988		407.38	24.224		407.38	23.118		407.38	25.779		407.38	24.45		407.38	28.965
407.6	21.646		407.6	20.99		407.6	24.426		407.6	22.429		407.6	24.159		407.6	23.357		407.6	26.635		407.6	25.015		407.6	28.999
407.81	22.206		407.81	21.633		407.81	24.51		407.81	22.433		407.81	23.998		407.81	24.047		407.81	27.245		407.81	24.882		407.81	28.528
408.03	22.686		408.03	21.005		408.03	24.554		408.03	22.719		408.03	23.776		408.03	24.132		408.03	25.84		408.03	23.921		408.03	28.618
408.24	22.689		408.24	21.117		408.24	24.134		408.24	21.63		408.24	23.047		408.24	23.202		408.24	25.373		408.24	23.205		408.24	27.557
408.46	22.601		408.46	20.333		408.46	22.881		408.46	20.768		408.46	22.607		408.46	23.295		408.46	25.182		408.46	22.631		408.46	27.169
408.67	22.509		408.67	20.059		408.67	22.841		408.67	20.9		408.67	22.614		408.67	22.755		408.67	25.398		408.67	22.989		408.67	27.629
408.89	22.125		408.89	19.366		408.89	22.997		408.89	20.812		408.89	21.478		408.89	22.621		408.89	25.215		408.89	22.379		408.89	27.367
409.1	21.421		409.1	19.071		409.1	22.442		409.1	19.778		409.1	21.014		409.1	21.906		409.1	24.341		409.1	21.313		409.1	27.474
409.32	21.852		409.32	19.448		409.32	22.446		409.32	20.134		409.32	20.837		409.32	21.64		409.32	24.566		409.32	21.571		409.32	28.369
409.53	22.618		409.53	19.115		409.53	22.019		409.53	20.083		409.53	20.528		409.53	22.155		409.53	24.362		409.53	21.351		409.53	27.651
409.75	21.917		409.75	19.326		409.75	21.988		409.75	20.367		409.75	20.316		409.75	22.786		409.75	24.254		409.75	21.921		409.75	28.228
409.96	21.575		409.96	19.794		409.96	21.689		409.96	20.251		409.96	20.624		409.96	23.045		409.96	24.687		409.96	22.636		409.96	27.905
410.18	21.434		410.18	20.66		410.18	22.527		410.18	19.563		410.18	20.812		410.18	22.521		410.18	24.644		410.18	21.902		410.18	28.072
410.39	21.55		410.39	20.915		410.39	22.842		410.39	19.239		410.39	20.543		410.39	22.507		410.39	24.173		410.39	21.988		410.39	28.037
410.61	20.955		410.61	20.231		410.61	22.419		410.61	19.183		410.61	20.467		410.61	22.129		410.61	23.871		410.61	22.255		410.61	27.403
410.82	20.694		410.82	20.759		410.82	22.559		410.82	19.121		410.82	20.735		410.82	22.181		410.82	24.724		410.82	23.158		410.82	27.51
411.04	20.987		411.04	20.332		411.04	22.687		411.04	19.91		411.04	20.908		411.04	23.509		411.04	24.908		411.04	24.291		411.04	27.787
411.25	21.472		411.25	21.38		411.25	23.521		411.25	20.633		411.25	21.13		411.25	23.168		411.25	25.536		411.25	24.261		411.25	27.466
411.46	21.216		411.46	21.315		411.46	23.4		411.46	20.666		411.46	21.03		411.46	23.46		411.46	25.223		411.46	24.256		411.46	26.853
411.68	21.217		411.68	21.424		411.68	22.657		411.68	21.025		411.68	21.389		411.68	23.47		411.68	25.49		411.68	24.708		411.68	25.754
411.89	22.134		411.89	22.103		411.89	23.129		411.89	21.845		411.89	22.181		411.89	24.518		411.89	25.955		411.89	25.432		411.89	25.956
412.11	21.564		412.11	22.145		412.11	22.695		412.11	21.901		412.11	21.668		412.11	24.961		412.11	26.012		412.11	25.534		412.11	25.576
412.32	20.903		412.32	22.588		412.32	21.909		412.32	22.537		412.32	22.3		412.32	25.148		412.32	25.987		412.32	25.901		412.32	25.728
412.54	21.166		412.54	22.869		412.54	21.888		412.54	21.858		412.54	22.796		412.54	25.137		412.54	25.848		412.54	25.602		412.54	25.757
412.75	21.098		412.75	22.74		412.75	22.299		412.75	21.768		412.75	21.677		412.75	25.218		412.75	25.737		412.75	24.924		412.75	25.243
412.97	21.098		412.97	22.099		412.97	21.38		412.97	22.174		412.97	21.334		412.97	25.348		412.97	25.773		412.97	25.542		412.97	25.61
413.18	20.754		413.18	21.464		413.18	21.197		413.18	22.323		413.18	22.222		413.18	25.171		413.18	26.574		413.18	25.689		413.18	25.936
413.4	20.759		413.4	22.26		413.4	21.503		413.4	22.334		413.4	22.244		413.4	25.373		413.4	26.363		413.4	25.252		413.4	25.744
413.61	20.881		413.61	21.657		413.61	21.298		413.61	22.463		413.61	21.83		413.61	25.411		413.61	26.551		413.61	25.08		413.61	25.125
413.83	20.054		413.83	21.596		413.83	20.893		413.83	22.052		413.83	21.763		413.83	24.29		413.83	26.373		413.83	24.298		413.83	24.731
414.04	20.642		414.04	21.615		414.04	21.13		414.04	21.45		414.04	22.009		414.04	24.75		414.04	26.689		414.04	24.47		414.04	25.135
414.26	20.913		414.26	21.514		414.26	21.603		414.26	21.214		414.26	21.892		414.26	24.444		414.26	26.7		414.26	24.397		414.26	25.771
414.47	20.911		414.47	22.06		414.47	22.385		414.47	21.507		414.47	22.056		414.47	24.912		414.47	26.73		414.47	24.612		414.47	26.494
414.69	20.652		414.69	21.749		414.69	22.282		414.69	21.745		414.69	22.228		414.69	24.739		414.69	27.089		414.69	24.971		414.69	26.146
414.9	21.549		414.9	21.98		414.9	22.547		414.9	21.708		414.9	22.802		414.9	24.4		414.9	27.23		414.9	25.181		414.9	26.345
415.11	21.506		415.11	21.722		415.11	23.338		415.11	21.421		415.11	22.291		415.11	24.331		415.11	27.537		415.11	25.044		415.11	26.466
415.33	20.781		415.33	21.478		415.33	23.017		415.33	21.725		415.33	22.066		415.33	24.004		415.33	27.361		415.33	24.342		415.33	26.316
415.54	21.288		415.54	22.125		415.54	22.502		415.54	22.59		415.54	22.996		415.54	24.216		415.54	28.141		415.54	24.672		415.54	26.613
415.76	21.608		415.76	22.491		415.76	22.414		415.76	22.968		415.76	23.062		415.76	24.68		415.76	28.496		415.76	24.865		415.76	26.064
415.97	21.41		415.97	22.174		415.97	22.161		415.97	22.592		415.97	22.978		415.97	24.97		415.97	27.587		415.97	23.966		415.97	25.472
416.19	21.869		416.19	21.744		416.19	21.973		416.19	22.55		416.19	23.01		416.19	25.019		416.19	27.86		416.19	24.231		416.19	26.064
416.4	22.212		416.4	22.082		416.4	22.351		416.4	22.402		416.4	23.68		416.4	24.817		416.4	27.514		416.4	23.966		416.4	26.426
416.62	22.783		416.62	21.945		416.62	22.261		416.62	22.762		416.62	23.523		416.62	25.249		416.62	27.361		416.62	24.257		416.62	26.53
416.83	22.097		416.83	21.458		416.83	21.555		416.83	22.574		416.83	22.885		416.83	24.82		416.83	26.926		416.83	24.249		416.83	26.49
417.05	21.918		417.05	21.741		417.05	21.502		417.05	22.52		417.05	22.796		417.05	24.791		417.05	27.213		417.05	24.527		417.05	26.43
417.26	22.407		417.26	21.883		417.26	21.233		417.26	22.626		417.26	23.402		417.26	24.474		417.26	26.769		417.26	24.252		417.26	26.238
417.47	22.051		417.47	21.881		417.47	21.289		417.47	21.412		417.47	22.788		417.47	23.771		417.47	25.877		417.47	23.683		417.47	25.68
417.69	21.908		417.69	21.773		417.69	22.185		417.69	21.69		417.69	22.846		417.69	24.222		417.69	26.284		417.69	23.378		417.69	25.054
417.9	21.962		417.9	21.554		417.9	21.556		417.9	21.394		417.9	23.037		417.9	23.342		417.9	25.696		417.9	22.943		417.9	25.066
418.12	22.444		418.12	21.686		418.12	22.039		418.12	21.479		418.12	23.31		418.12	23.861		418.12	25.94		418.12	23.593		418.12	25.478
418.33	21.974		418.33	20.64		418.33	22.387		418.33	20.353		418.33	22.654		418.33	23.792		418.33	25.485		418.33	23.367		418.33	25.362
418.55	21.399		418.55	20.208		418.55	22.813		418.55	19.5		418.55	22.649		418.55	23.197		418.55	24.896		418.55	22.619		418.55	25.285
418.76	21.601		418.76	20.667		418.76	23.557		418.76	19.754		418.76	22.423		418.76	23.295		418.76	25.2		418.76	23.369		418.76	25.429
418.97	20.672		418.97	20.357		418.97	23.302		418.97	19.431		418.97	22.568		418.97	23.321		418.97	25.015		418.97	23.228		418.97	25.063
419.19	20.505		419.19	20.678		419.19	23.626		419.19	20.005		419.19	22.395		419.19	24.112		419.19	25.721		419.19	23.888		419.19	25.127
419.4	19.852		419.4	20.272		419.4	23.598		419.4	19.632		419.4	22.488		419.4	23.767		419.4	25.313		419.4	23.502		419.4	24.738
419.62	19.931		419.62	20.38		419.62	24.01		419.62	20.483		419.62	23.025		419.62	23.792		419.62	25.487		419.62	23.455		419.62	24.708
419.83	19.603		419.83	20.279		419.83	23.67		419.83	20.611		419.83	23.231		419.83	23.454		419.83	25.021		419.83	23.276		419.83	24.745
420.05	19.669		420.05	20.428		420.05	23.986		420.05	20.203		420.05	23.247		420.05	23.876		420.05	26.271		420.05	23.384		420.05	25.349
420.26	19.755		420.26	19.887		420.26	23.535		420.26	20.684		420.26	23.235		420.26	24.631		420.26	26.97		420.26	23.228		420.26	26.064
420.48	19.38		420.48	19.713		420.48	22.762		420.48	20.655		420.48	23.191		420.48	24.485		420.48	26.547		420.48	23.185		420.48	26.52
420.69	19.908		420.69	20.106		420.69	23.674		420.69	21.206		420.69	23.686		420.69	25.128		420.69	26.628		420.69	23.817		420.69	26.81
420.9	19.852		420.9	19.58		420.9	23.473		420.9	21.077		420.9	22.929		420.9	24.721		420.9	26.412		420.9	23.674		420.9	26.146
421.12	19.882		421.12	19.841		421.12	23.658		421.12	21.375		421.12	23.747		421.12	24.42		421.12	26.112		421.12	23.431		421.12	26.009
421.33	19.905		421.33	19.989		421.33	23.653		421.33	21.274		421.33	23.308		421.33	24.661		421.33	26.29		421.33	24.065		421.33	25.617
421.55	19.671		421.55	20.041		421.55	23.543		421.55	21.234		421.55	23.249		421.55	24.402		421.55	25.754		421.55	24.271		421.55	25.764
421.76	20.181		421.76	20.176		421.76	23.993		421.76	21.775		421.76	22.831		421.76	24.32		421.76	25.885		421.76	24.737		421.76	25.956
421.97	20.387		421.97	20.592		421.97	23.521		421.97	21.918		421.97	22.568		421.97	23.833		421.97	25.243		421.97	24.388		421.97	25.959
422.19	21.315		422.19	21.108		422.19	24.043		422.19	21.92		422.19	22.612		422.19	23.968		422.19	25.784		422.19	24.535		422.19	26.591
422.4	21.911		422.4	21.171		422.4	24.044		422.4	21.596		422.4	22.759		422.4	24.678		422.4	25.89		422.4	24.912		422.4	26.708
422.62	22.076		422.62	21.182		422.62	24.019		422.62	21.421		422.62	22.635		422.62	25.068		422.62	26.235		422.62	24.766		422.62	26.102
422.83	22.152		422.83	21.33		422.83	24.174		422.83	22.057		422.83	22.653		422.83	25.32		422.83	26.214		422.83	24.987		422.83	26.386
423.05	22.319		423.05	21.723		423.05	24.6		423.05	22.395		423.05	22.989		423.05	24.915		423.05	26.139		423.05	25.027		423.05	26.297
423.26	22.975		423.26	22.461		423.26	25.059		423.26	22.974		423.26	23.394		423.26	25.088		423.26	26.4		423.26	25.312		423.26	26.463
423.47	22.714		423.47	21.877		423.47	24.269		423.47	22.941		423.47	22.487		423.47	24.979		423.47	26.16		423.47	24.72		423.47	25.741
423.69	22.954		423.69	21.934		423.69	24.308		423.69	22.924		423.69	22.494		423.69	24.934		423.69	26.372		423.69	24.761		423.69	26.035
423.9	22.893		423.9	22.217		423.9	23.709		423.9	22.993		423.9	21.977		423.9	25.034		423.9	26.792		423.9	24.806		423.9	26.309
424.12	22.993		424.12	22.488		424.12	23.625		424.12	23.307		424.12	22.427		424.12	24.559		424.12	26.909		424.12	24.42		424.12	26.898
424.33	23.73		424.33	22.626		424.33	23.252		424.33	23.619		424.33	22.631		424.33	24.567		424.33	27.479		424.33	24.528		424.33	27.207
424.54	23.708		424.54	22.973		424.54	23.516		424.54	23.628		424.54	23.242		424.54	24.575		424.54	27.67		424.54	24.493		424.54	27.193
424.76	23.441		424.76	22.564		424.76	23.534		424.76	23.089		424.76	23.289		424.76	24.498		424.76	27.631		424.76	24.491		424.76	27.259
424.97	22.977		424.97	22.415		424.97	22.973		424.97	23.119		424.97	23		424.97	24.434		424.97	27.241		424.97	24.424		424.97	26.855
425.19	22.27		425.19	21.95		425.19	22.271		425.19	22.64		425.19	22.624		425.19	23.649		425.19	26.765		425.19	23.635		425.19	26.438
425.4	22.806		425.4	22.282		425.4	22.799		425.4	22.817		425.4	22.844		425.4	24.314		425.4	26.664		425.4	23.963		425.4	26.998
425.61	22.276		425.61	21.786		425.61	22.619		425.61	22.264		425.61	22.576		425.61	24.033		425.61	26.025		425.61	23.873		425.61	26.718
425.83	22.008		425.83	21.506		425.83	22.632		425.83	21.878		425.83	22.413		425.83	24.344		425.83	25.851		425.83	24.155		425.83	26.616
426.04	21.915		426.04	20.766		426.04	22.107		426.04	21.48		426.04	21.835		426.04	24.304		426.04	25.618		426.04	23.871		426.04	26.107
426.26	22.121		426.26	21.066		426.26	22.814		426.26	21.504		426.26	22.204		426.26	24.384		426.26	25.996		426.26	24.276		426.26	26.516
426.47	22.15		426.47	21.381		426.47	23.06		426.47	21.745		426.47	22.655		426.47	24.57		426.47	26.028		426.47	24.182		426.47	26.384
426.68	22.275		426.68	20.921		426.68	23.467		426.68	21.89		426.68	23.042		426.68	25.133		426.68	26.129		426.68	24.132		426.68	26.115
426.9	22.61		426.9	20.901		426.9	23.506		426.9	22.023		426.9	22.912		426.9	25.568		426.9	25.669		426.9	24.364		426.9	26.053
427.11	22.249		427.11	20.702		427.11	23.37		427.11	21.701		427.11	22.766		427.11	25.703		427.11	25.478		427.11	23.933		427.11	25.571
427.33	22.541		427.33	20.872		427.33	23.33		427.33	21.749		427.33	22.74		427.33	25.801		427.33	25.327		427.33	23.954		427.33	25.877
427.54	22.739		427.54	20.628		427.54	23.758		427.54	22.157		427.54	22.455		427.54	26.207		427.54	25.513		427.54	24.105		427.54	25.637
427.75	22.973		427.75	21.077		427.75	24.341		427.75	22.362		427.75	23.066		427.75	26.63		427.75	26.295		427.75	24.581		427.75	25.946
427.97	23.307		427.97	21.615		427.97	24.937		427.97	22.937		427.97	23.453		427.97	27.018		427.97	26.432		427.97	25.071		427.97	26.139
428.18	22.944		428.18	21.239		428.18	25.003		428.18	22.621		428.18	23.453		428.18	26.459		428.18	26.288		428.18	24.599		428.18	26.031
428.39	22.962		428.39	21.441		428.39	25.151		428.39	22.795		428.39	23.132		428.39	26.321		428.39	26.169		428.39	24.657		428.39	25.649
428.61	23.62		428.61	22.19		428.61	25.184		428.61	23.536		428.61	23.44		428.61	26.565		428.61	26.362		428.61	24.989		428.61	25.718
428.82	23.46		428.82	22.634		428.82	25.741		428.82	23.824		428.82	23.709		428.82	26.774		428.82	26.47		428.82	25.344		428.82	26.169
429.04	23.355		429.04	22.951		429.04	25.907		429.04	23.968		429.04	24.112		429.04	27.174		429.04	26.176		429.04	25.536		429.04	26.342
429.25	23.404		429.25	23.079		429.25	25.706		429.25	23.857		429.25	23.864		429.25	26.968		429.25	26.198		429.25	25.745		429.25	26.553
429.46	23.828		429.46	23.175		429.46	25.766		429.46	24.293		429.46	24.057		429.46	26.91		429.46	26.125		429.46	26.031		429.46	26.74
429.68	23.203		429.68	22.476		429.68	25.511		429.68	23.995		429.68	23.921		429.68	26.311		429.68	26.194		429.68	25.715		429.68	26.38
429.89	23.038		429.89	22.313		429.89	25.588		429.89	24.15		429.89	23.727		429.89	26.145		429.89	26.162		429.89	25.509		429.89	26.173
430.1	22.845		430.1	21.713		430.1	25.23		430.1	23.76		430.1	23.419		430.1	25.923		430.1	25.997		430.1	25.371		430.1	26.16
430.32	22.889		430.32	21.902		430.32	25.174		430.32	23.887		430.32	23.788		430.32	25.578		430.32	26.293		430.32	25.443		430.32	26.25
430.53	22.781		430.53	21.613		430.53	25.094		430.53	23.97		430.53	23.812		430.53	25.193		430.53	26.082		430.53	25.024		430.53	26.358
430.75	23.033		430.75	21.894		430.75	25.443		430.75	24.207		430.75	24.086		430.75	25.58		430.75	26.312		430.75	25.246		430.75	26.186
430.96	23.113		430.96	21.999		430.96	25.219		430.96	24.325		430.96	24.08		430.96	25.439		430.96	26.382		430.96	25.079		430.96	26.418
431.17	23.468		431.17	22.002		431.17	25.304		431.17	24.462		431.17	24.43		431.17	25.323		431.17	26.961		431.17	24.992		431.17	26.306
431.39	23.109		431.39	21.477		431.39	24.962		431.39	23.893		431.39	24.376		431.39	25.17		431.39	26.654		431.39	24.799		431.39	26.082
431.6	22.909		431.6	20.917		431.6	24.495		431.6	23.43		431.6	24.216		431.6	24.685		431.6	26.357		431.6	24.414		431.6	25.928
431.81	22.875		431.81	20.561		431.81	24.363		431.81	23.29		431.81	23.753		431.81	24.507		431.81	26.617		431.81	24.183		431.81	25.802
432.03	22.858		432.03	20.297		432.03	24.458		432.03	23.28		432.03	23.833		432.03	24.346		432.03	26.266		432.03	24.127		432.03	25.605
432.24	22.608		432.24	20.149		432.24	24.389		432.24	22.478		432.24	22.869		432.24	23.831		432.24	26.161		432.24	23.94		432.24	25.283
432.45	22.747		432.45	20.538		432.45	24.447		432.45	22.661		432.45	23.108		432.45	24.49		432.45	26.346		432.45	23.846		432.45	25.477
432.67	23.046		432.67	20.917		432.67	24.715		432.67	22.599		432.67	23.4		432.67	24.89		432.67	26.55		432.67	24.393		432.67	26.056
432.88	22.748		432.88	20.862		432.88	24.69		432.88	22.751		432.88	22.921		432.88	24.853		432.88	26.685		432.88	23.915		432.88	25.54
433.09	23.159		433.09	20.935		433.09	24.843		433.09	22.75		433.09	23.149		433.09	25.471		433.09	26.715		433.09	24.042		433.09	25.753
433.31	23.271		433.31	21.064		433.31	24.862		433.31	22.685		433.31	22.899		433.31	25.62		433.31	26.525		433.31	24.363		433.31	25.964
433.52	23.112		433.52	20.643		433.52	24.408		433.52	22.626		433.52	22.317		433.52	25.06		433.52	26.399		433.52	24.077		433.52	26.112
433.73	23.133		433.73	20.814		433.73	24.455		433.73	22.799		433.73	22.136		433.73	25.163		433.73	26.388		433.73	24.07		433.73	25.847
433.95	22.673		433.95	20.659		433.95	24.192		433.95	22.374		433.95	21.821		433.95	25.27		433.95	25.718		433.95	24.015		433.95	25.755
434.16	22.391		434.16	20.494		434.16	24.571		434.16	22.102		434.16	21.318		434.16	24.662		434.16	25.741		434.16	23.582		434.16	25.693
434.38	22.45		434.38	20.742		434.38	24.522		434.38	22.118		434.38	21.393		434.38	24.863		434.38	25.918		434.38	23.54		434.38	25.589
434.59	22.422		434.59	20.931		434.59	24.12		434.59	22.31		434.59	21.395		434.59	24.751		434.59	25.862		434.59	23.514		434.59	25.672
434.8	22.494		434.8	20.746		434.8	24.053		434.8	22.19		434.8	21.736		434.8	25.079		434.8	25.986		434.8	23.062		434.8	25.791
435.02	22.365		435.02	20.989		435.02	23.992		435.02	22.365		435.02	22.135		435.02	24.832		435.02	25.842		435.02	22.987		435.02	25.755
435.23	22.415		435.23	20.777		435.23	23.959		435.23	22.303		435.23	21.683		435.23	24.331		435.23	25.664		435.23	23.009		435.23	25.662
435.44	22.059		435.44	20.461		435.44	23.427		435.44	21.878		435.44	21.572		435.44	23.947		435.44	25.588		435.44	22.499		435.44	25.31
435.66	22.317		435.66	20.744		435.66	23.853		435.66	22.114		435.66	22.296		435.66	24.075		435.66	25.813		435.66	22.911		435.66	25.561
435.87	21.728		435.87	20.653		435.87	23.4		435.87	21.701		435.87	21.781		435.87	23.308		435.87	25.657		435.87	22.74		435.87	25.462
436.08	21.762		436.08	20.78		436.08	23.159		436.08	21.614		436.08	21.595		436.08	23.487		436.08	25.722		436.08	22.618		436.08	25.239
436.3	21.564		436.3	21.09		436.3	23.244		436.3	21.376		436.3	21.339		436.3	23.367		436.3	25.755		436.3	22.567		436.3	25.68
436.51	21.446		436.51	20.96		436.51	23.065		436.51	21.364		436.51	21.273		436.51	23.368		436.51	25.99		436.51	22.934		436.51	26.038
436.72	22.044		436.72	21.25		436.72	23.426		436.72	21.92		436.72	21.508		436.72	23.614		436.72	26.352		436.72	23.216		436.72	26.664
436.94	22.282		436.94	21.358		436.94	23.276		436.94	22.279		436.94	21.833		436.94	23.968		436.94	26.376		436.94	23.493		436.94	26.932
437.15	22.28		437.15	21.4		437.15	22.983		437.15	22.2		437.15	21.464		437.15	23.725		437.15	26.206		437.15	23.591		437.15	26.823
437.36	22.405		437.36	21.546		437.36	23.108		437.36	21.895		437.36	21.835		437.36	23.934		437.36	26.337		437.36	23.568		437.36	26.656
437.58	22.16		437.58	21.742		437.58	23.139		437.58	22.25		437.58	21.258		437.58	23.782		437.58	26.347		437.58	23.685		437.58	26.462
437.79	21.962		437.79	21.822		437.79	23.12		437.79	22.277		437.79	21.18		437.79	24.029		437.79	26.137		437.79	23.828		437.79	26.582
438	22.113		438	22.005		438	23.239		438	22.264		438	21.423		438	24.203		438	26.204		438	23.899		438	26.631
438.22	22.38		438.22	22.104		438.22	23.541		438.22	22.8		438.22	21.429		438.22	24.224		438.22	26.27		438.22	23.96		438.22	26.671
438.43	22.196		438.43	21.883		438.43	23.292		438.43	22.515		438.43	21.321		438.43	24.018		438.43	26.253		438.43	23.958		438.43	26.775
438.64	22.42		438.64	21.98		438.64	23.279		438.64	22.543		438.64	21.609		438.64	24.141		438.64	26.295		438.64	23.836		438.64	26.812
438.85	22.374		438.85	21.927		438.85	23.417		438.85	22.415		438.85	21.785		438.85	23.83		438.85	26.176		438.85	23.812		438.85	26.82
439.07	22.587		439.07	21.782		439.07	23.304		439.07	22.396		439.07	22.198		439.07	24.175		439.07	26.152		439.07	23.923		439.07	26.338
439.28	22.576		439.28	22.049		439.28	23.562		439.28	22.463		439.28	22.588		439.28	24.546		439.28	26.113		439.28	24.149		439.28	26.361
439.49	22.07		439.49	21.977		439.49	23.148		439.49	22.116		439.49	22.649		439.49	24.353		439.49	25.973		439.49	24.114		439.49	26.19
439.71	22.042		439.71	21.779		439.71	23.27		439.71	22.36		439.71	22.917		439.71	24.603		439.71	25.964		439.71	23.891		439.71	26.075
439.92	22.136		439.92	21.882		439.92	23.639		439.92	22.698		439.92	23.214		439.92	24.775		439.92	26.113		439.92	24.043		439.92	26.334
440.13	21.894		440.13	21.686		440.13	23.555		440.13	22.783		440.13	22.909		440.13	24.49		440.13	25.732		440.13	23.581		440.13	26.297
440.35	22.142		440.35	22.034		440.35	23.924		440.35	22.754		440.35	23.38		440.35	24.674		440.35	25.976		440.35	23.763		440.35	26.7
440.56	22.146		440.56	21.92		440.56	24.015		440.56	22.68		440.56	23.644		440.56	24.895		440.56	26.049		440.56	23.878		440.56	26.881
440.77	21.993		440.77	21.963		440.77	23.798		440.77	22.876		440.77	23.726		440.77	25		440.77	26.273		440.77	23.939		440.77	26.978
440.99	21.918		440.99	21.728		440.99	23.855		440.99	22.706		440.99	23.527		440.99	25.242		440.99	26.119		440.99	23.933		440.99	27.325
441.2	22.159		441.2	21.804		441.2	23.677		441.2	22.689		441.2	23.248		441.2	25.339		441.2	25.594		441.2	23.788		441.2	27.148
441.41	21.921		441.41	21.664		441.41	23.749		441.41	22.858		441.41	23.227		441.41	25.496		441.41	25.659		441.41	23.925		441.41	26.995
441.62	21.865		441.62	21.401		441.62	23.665		441.62	22.885		441.62	23.163		441.62	25.375		441.62	25.717		441.62	23.772		441.62	26.853
441.84	21.828		441.84	21.421		441.84	23.883		441.84	23.037		441.84	23.14		441.84	25.358		441.84	25.556		441.84	23.805		441.84	27.121
442.05	21.87		442.05	21.002		442.05	23.423		442.05	22.726		442.05	22.816		442.05	25.221		442.05	25.202		442.05	23.496		442.05	26.628
442.26	22.034		442.26	21.072		442.26	23.352		442.26	23.14		442.26	22.733		442.26	25.408		442.26	25.35		442.26	23.541		442.26	26.667
442.48	21.838		442.48	21.293		442.48	23.197		442.48	22.953		442.48	22.769		442.48	25.241		442.48	25.359		442.48	23.714		442.48	26.665
442.69	21.557		442.69	21.136		442.69	23.072		442.69	22.612		442.69	22.712		442.69	25.309		442.69	25.55		442.69	23.548		442.69	26.56
442.9	21.748		442.9	21.205		442.9	23.229		442.9	22.843		442.9	22.858		442.9	25.76		442.9	25.924		442.9	24.218		442.9	26.655
443.12	21.474		443.12	20.788		443.12	22.584		443.12	22.549		443.12	22.349		443.12	25.647		443.12	25.722		443.12	24.068		443.12	26.352
443.33	21.861		443.33	20.821		443.33	22.684		443.33	22.664		443.33	22.198		443.33	25.527		443.33	25.869		443.33	23.863		443.33	26.143
443.54	22.136		443.54	20.702		443.54	22.975		443.54	22.614		443.54	22.173		443.54	25.63		443.54	25.578		443.54	23.979		443.54	26.036
443.75	22.306		443.75	20.973		443.75	23.295		443.75	22.799		443.75	22.491		443.75	25.737		443.75	25.712		443.75	24.272		443.75	25.96
443.97	22.27		443.97	20.877		443.97	23.314		443.97	22.852		443.97	22.482		443.97	25.934		443.97	25.974		443.97	24.212		443.97	25.92
444.18	22.523		444.18	20.967		444.18	23.483		444.18	22.934		444.18	22.395		444.18	26.014		444.18	26.023		444.18	24.202		444.18	26.144
444.39	22.601		444.39	21.244		444.39	23.584		444.39	23.058		444.39	22.227		444.39	26.406		444.39	26.086		444.39	24.507		444.39	26.437
444.61	22.592		444.61	21.254		444.61	23.621		444.61	22.807		444.61	22.231		444.61	26.364		444.61	26.441		444.61	24.616		444.61	26.167
444.82	22.628		444.82	21.463		444.82	24.052		444.82	23.16		444.82	22.405		444.82	26.261		444.82	26.72		444.82	24.673		444.82	26.376
445.03	22.423		445.03	21.357		445.03	24.304		445.03	22.875		445.03	22.556		445.03	26.171		445.03	26.652		445.03	24.404		445.03	26.081
445.24	22.664		445.24	21.454		445.24	24.478		445.24	22.777		445.24	22.332		445.24	26.293		445.24	26.626		445.24	24.567		445.24	26.067
445.46	22.897		445.46	21.549		445.46	24.43		445.46	22.918		445.46	22.407		445.46	26.261		445.46	26.386		445.46	24.643		445.46	26.076
445.67	22.947		445.67	21.557		445.67	24.396		445.67	22.739		445.67	22.231		445.67	26.014		445.67	26.329		445.67	24.393		445.67	25.973
445.88	23.079		445.88	21.715		445.88	24.544		445.88	23.035		445.88	22.767		445.88	25.905		445.88	26.307		445.88	24.412		445.88	25.942
446.09	22.915		446.09	21.842		446.09	24.8		446.09	23.213		446.09	22.837		446.09	26.011		446.09	26.48		446.09	24.542		446.09	26.222
446.31	22.91		446.31	22.041		446.31	24.785		446.31	23.357		446.31	22.957		446.31	25.99		446.31	26.445		446.31	24.654		446.31	26.435
446.52	22.751		446.52	22.032		446.52	24.462		446.52	23.163		446.52	22.875		446.52	25.895		446.52	26.509		446.52	24.552		446.52	26.381
446.73	22.658		446.73	22.045		446.73	24.393		446.73	23.347		446.73	23.04		446.73	25.745		446.73	26.568		446.73	24.679		446.73	26.4
446.95	22.537		446.95	21.974		446.95	24.317		446.95	23.291		446.95	23.01		446.95	25.419		446.95	26.27		446.95	24.864		446.95	26.325
447.16	22.329		447.16	21.991		447.16	24.289		447.16	23.296		447.16	23.312		447.16	25.336		447.16	26.364		447.16	24.762		447.16	25.977
447.37	22.277		447.37	21.962		447.37	24.097		447.37	23.654		447.37	23.194		447.37	25.372		447.37	26.403		447.37	24.727		447.37	25.969
447.58	22.315		447.58	22.018		447.58	24		447.58	23.61		447.58	23.281		447.58	25.357		447.58	26.399		447.58	24.701		447.58	25.923
447.8	22.542		447.8	21.965		447.8	23.925		447.8	23.671		447.8	23.251		447.8	25.172		447.8	26.483		447.8	24.769		447.8	26.041
448.01	22.521		448.01	21.872		448.01	23.942		448.01	23.873		448.01	23.296		448.01	25.125		448.01	26.537		448.01	24.6		448.01	26.181
448.22	22.472		448.22	21.88		448.22	23.981		448.22	23.996		448.22	23.425		448.22	25.172		448.22	26.649		448.22	24.423		448.22	26.176
448.43	22.242		448.43	21.848		448.43	23.98		448.43	24.016		448.43	23.689		448.43	25.054		448.43	26.585		448.43	24.372		448.43	26.173
448.65	22.212		448.65	21.95		448.65	23.96		448.65	23.894		448.65	23.536		448.65	25.168		448.65	26.661		448.65	24.438		448.65	26.297
448.86	22.328		448.86	21.945		448.86	23.674		448.86	23.811		448.86	23.576		448.86	25.198		448.86	26.671		448.86	24.536		448.86	26.133
449.07	22.192		449.07	21.825		449.07	23.589		449.07	23.682		449.07	23.5		449.07	25.26		449.07	26.811		449.07	24.203		449.07	25.872
449.28	22.056		449.28	21.69		449.28	23.344		449.28	23.731		449.28	23.439		449.28	25.238		449.28	26.705		449.28	24.239		449.28	25.636
449.5	22.133		449.5	22.108		449.5	23.503		449.5	23.732		449.5	23.551		449.5	25.387		449.5	26.888		449.5	24.353		449.5	25.922
449.71	22.098		449.71	22.149		449.71	23.504		449.71	23.613		449.71	23.522		449.71	25.742		449.71	27.122		449.71	24.144		449.71	25.735
449.92	22.252		449.92	22.142		449.92	23.188		449.92	23.698		449.92	23.299		449.92	25.631		449.92	27.04		449.92	24.1		449.92	25.908
450.13	22.349		450.13	22.225		450.13	23.409		450.13	23.613		450.13	23.45		450.13	25.771		450.13	27.056		450.13	24.32		450.13	26.224
450.35	22.293		450.35	22.18		450.35	23.317		450.35	23.585		450.35	23.267		450.35	25.938		450.35	27.064		450.35	24.509		450.35	26.282
450.56	22.237		450.56	22.256		450.56	23.583		450.56	23.704		450.56	23.209		450.56	26.12		450.56	27.143		450.56	24.678		450.56	26.328
450.77	22.196		450.77	22.133		450.77	23.396		450.77	23.501		450.77	23.094		450.77	26.041		450.77	27.114		450.77	24.717		450.77	26.218
450.98	22.1		450.98	22.124		450.98	23.554		450.98	23.397		450.98	22.992		450.98	25.959		450.98	27.136		450.98	24.884		450.98	26.279
451.2	22.044		451.2	22.175		451.2	23.421		451.2	23.204		451.2	22.816		451.2	26.011		451.2	27.089		451.2	24.875		451.2	26.187
451.41	21.968		451.41	21.967		451.41	23.571		451.41	23.138		451.41	22.776		451.41	25.939		451.41	27.096		451.41	24.988		451.41	25.986
451.62	21.943		451.62	21.907		451.62	23.524		451.62	23.126		451.62	22.752		451.62	25.97		451.62	26.98		451.62	24.884		451.62	25.966
451.83	21.893		451.83	21.87		451.83	23.608		451.83	23.09		451.83	22.838		451.83	25.965		451.83	26.808		451.83	24.774		451.83	26.058
452.05	22.242		452.05	22.257		452.05	24.196		452.05	23.349		452.05	23.101		452.05	26.017		452.05	27.045		452.05	25.151		452.05	26.496
452.26	22.041		452.26	21.923		452.26	24.158		452.26	23.322		452.26	23.017		452.26	25.917		452.26	26.83		452.26	25.032		452.26	26.171
452.47	22.066		452.47	21.881		452.47	24.111		452.47	23.347		452.47	23.164		452.47	25.808		452.47	26.833		452.47	25.152		452.47	26.128
452.68	22.194		452.68	21.92		452.68	24.361		452.68	23.407		452.68	23.41		452.68	25.983		452.68	26.807		452.68	25.317		452.68	26.287
452.9	22.081		452.9	21.839		452.9	24.155		452.9	23.539		452.9	23.338		452.9	25.93		452.9	26.496		452.9	25.157		452.9	26.104
453.11	22.425		453.11	21.8		453.11	24.285		453.11	23.665		453.11	23.396		453.11	25.927		453.11	26.501		453.11	25.031		453.11	26.24
453.32	22.365		453.32	21.812		453.32	23.998		453.32	23.605		453.32	23.453		453.32	25.919		453.32	26.356		453.32	24.929		453.32	26.191
453.53	22.387		453.53	21.894		453.53	24.041		453.53	23.868		453.53	23.573		453.53	25.926		453.53	26.446		453.53	24.928		453.53	26.423
453.74	22.414		453.74	21.994		453.74	23.957		453.74	23.905		453.74	23.594		453.74	26.152		453.74	26.542		453.74	24.752		453.74	26.551
453.96	22.312		453.96	21.907		453.96	24.079		453.96	24.02		453.96	23.539		453.96	26.234		453.96	26.603		453.96	24.623		453.96	26.635
454.17	22.403		454.17	22.168		454.17	24.379		454.17	24.189		454.17	23.75		454.17	26.654		454.17	26.805		454.17	24.79		454.17	26.909
454.38	22.424		454.38	22.398		454.38	24.629		454.38	24.291		454.38	23.864		454.38	26.614		454.38	26.992		454.38	24.935		454.38	27.118
454.59	22.488		454.59	22.487		454.59	24.573		454.59	24.406		454.59	23.857		454.59	26.644		454.59	27.234		454.59	25.237		454.59	27.304
454.81	22.163		454.81	22.188		454.81	24.267		454.81	24.221		454.81	23.644		454.81	26.615		454.81	26.938		454.81	24.888		454.81	27.234
455.02	22.24		455.02	22.316		455.02	24.521		455.02	24.119		455.02	23.716		455.02	26.659		455.02	27.068		455.02	24.887		455.02	27.446
455.23	22.337		455.23	22.471		455.23	24.652		455.23	24.534		455.23	23.919		455.23	26.832		455.23	27.16		455.23	24.976		455.23	27.854
455.44	22.086		455.44	22.334		455.44	24.837		455.44	24.276		455.44	23.906		455.44	26.857		455.44	27.243		455.44	24.835		455.44	27.652
455.65	22.2		455.65	22.365		455.65	24.97		455.65	24.179		455.65	24.115		455.65	26.887		455.65	27.629		455.65	24.883		455.65	27.703
455.87	22.057		455.87	22.341		455.87	24.888		455.87	24.161		455.87	24.074		455.87	26.991		455.87	27.663		455.87	24.865		455.87	27.545
456.08	22.215		456.08	22.603		456.08	25.017		456.08	24.158		456.08	24.002		456.08	27.205		456.08	27.87		456.08	24.918		456.08	27.805
456.29	22.206		456.29	22.768		456.29	25.122		456.29	24.059		456.29	23.982		456.29	27.243		456.29	27.984		456.29	24.942		456.29	27.713
456.5	22.302		456.5	22.885		456.5	25.231		456.5	24.249		456.5	23.994		456.5	27.215		456.5	28.136		456.5	25.252		456.5	27.663
456.72	22.576		456.72	22.991		456.72	25.33		456.72	24.306		456.72	24.148		456.72	27.194		456.72	28.209		456.72	25.453		456.72	27.866
456.93	22.552		456.93	22.969		456.93	24.928		456.93	24.233		456.93	23.849		456.93	26.871		456.93	28.046		456.93	25.209		456.93	27.803
457.14	22.532		457.14	22.946		457.14	24.946		457.14	24.396		457.14	23.88		457.14	26.964		457.14	28.115		457.14	25.388		457.14	27.952
457.35	22.507		457.35	23.024		457.35	25.026		457.35	24.467		457.35	23.797		457.35	27.05		457.35	28.071		457.35	25.454		457.35	27.922
457.56	22.508		457.56	23.111		457.56	25.1		457.56	24.531		457.56	23.887		457.56	26.977		457.56	28.175		457.56	25.504		457.56	27.738
457.78	22.536		457.78	23.052		457.78	24.955		457.78	24.657		457.78	23.73		457.78	27.099		457.78	28.203		457.78	25.515		457.78	27.701
457.99	22.611		457.99	23.099		457.99	24.989		457.99	24.451		457.99	23.784		457.99	27.179		457.99	28.164		457.99	25.388		457.99	27.624
458.2	22.771		458.2	23.198		458.2	24.912		458.2	24.706		458.2	23.804		458.2	27.198		458.2	28.155		458.2	25.48		458.2	27.638
458.41	22.676		458.41	23.115		458.41	24.954		458.41	24.701		458.41	23.769		458.41	27.105		458.41	28.251		458.41	25.48		458.41	27.814
458.62	22.566		458.62	23.202		458.62	25.097		458.62	24.681		458.62	23.892		458.62	26.898		458.62	28.308		458.62	25.598		458.62	27.895
458.84	22.407		458.84	22.907		458.84	25.106		458.84	24.779		458.84	23.996		458.84	26.728		458.84	28.205		458.84	25.644		458.84	27.749
459.05	22.504		459.05	22.929		459.05	25.195		459.05	24.88		459.05	23.997		459.05	26.751		459.05	28.175		459.05	25.635		459.05	27.818
459.26	22.54		459.26	22.734		459.26	25.161		459.26	24.762		459.26	23.952		459.26	26.657		459.26	27.939		459.26	25.501		459.26	27.784
459.47	22.293		459.47	22.699		459.47	25.152		459.47	24.79		459.47	23.951		459.47	26.517		459.47	27.889		459.47	25.492		459.47	27.673
459.68	22.265		459.68	22.602		459.68	25.16		459.68	24.922		459.68	24.087		459.68	26.616		459.68	28.036		459.68	25.419		459.68	27.638
459.89	22.339		459.89	22.577		459.89	24.992		459.89	24.746		459.89	24.01		459.89	26.55		459.89	27.717		459.89	25.331		459.89	27.383
460.11	22.37		460.11	22.557		460.11	25.07		460.11	24.671		460.11	23.979		460.11	26.478		460.11	27.717		460.11	25.406		460.11	27.218
460.32	22.565		460.32	22.467		460.32	25.11		460.32	24.748		460.32	23.995		460.32	26.559		460.32	27.933		460.32	25.46		460.32	27.308
460.53	22.579		460.53	22.373		460.53	25.034		460.53	24.572		460.53	24.123		460.53	26.42		460.53	27.808		460.53	25.367		460.53	27.096
460.74	22.466		460.74	22.208		460.74	24.936		460.74	24.454		460.74	23.935		460.74	26.229		460.74	27.748		460.74	25.378		460.74	26.908
460.95	22.48		460.95	22.185		460.95	24.89		460.95	24.425		460.95	24.039		460.95	26.239		460.95	27.844		460.95	25.477		460.95	27.058
461.17	22.625		461.17	22.323		461.17	24.928		461.17	24.465		461.17	24.1		461.17	26.389		461.17	27.787		461.17	25.52		461.17	26.94
461.38	22.772		461.38	22.379		461.38	24.936		461.38	24.577		461.38	24.206		461.38	26.585		461.38	27.815		461.38	25.583		461.38	27.052
461.59	22.766		461.59	22.45		461.59	24.761		461.59	24.496		461.59	24.173		461.59	26.658		461.59	27.88		461.59	25.507		461.59	27.178
461.8	22.595		461.8	22.377		461.8	24.454		461.8	24.438		461.8	24.068		461.8	26.846		461.8	27.837		461.8	25.445		461.8	27.148
462.01	22.629		462.01	22.51		462.01	24.522		462.01	24.601		462.01	24.257		462.01	26.946		462.01	27.879		462.01	25.438		462.01	27.134
462.22	23.02		462.22	22.563		462.22	24.547		462.22	24.725		462.22	24.375		462.22	27.261		462.22	28.125		462.22	25.581		462.22	27.228
462.44	23.144		462.44	22.657		462.44	24.696		462.44	24.539		462.44	24.313		462.44	27.32		462.44	28.086		462.44	25.711		462.44	27.328
462.65	23.026		462.65	22.662		462.65	24.694		462.65	24.547		462.65	24.301		462.65	27.47		462.65	28.352		462.65	25.718		462.65	27.392
462.86	22.835		462.86	22.589		462.86	24.556		462.86	24.638		462.86	24.341		462.86	27.458		462.86	28.211		462.86	25.59		462.86	27.567
463.07	22.637		463.07	22.421		463.07	24.439		463.07	24.551		463.07	24.321		463.07	27.419		463.07	28.081		463.07	25.449		463.07	27.563
463.28	22.676		463.28	22.611		463.28	24.662		463.28	24.741		463.28	24.422		463.28	27.672		463.28	28.243		463.28	25.75		463.28	27.971
463.5	22.704		463.5	22.589		463.5	24.81		463.5	25.01		463.5	24.516		463.5	27.776		463.5	28.385		463.5	25.763		463.5	28.137
463.71	22.638		463.71	22.502		463.71	24.855		463.71	25.042		463.71	24.399		463.71	27.836		463.71	28.464		463.71	25.658		463.71	28.052
463.92	22.596		463.92	22.437		463.92	24.641		463.92	25.018		463.92	24.203		463.92	27.842		463.92	28.353		463.92	25.637		463.92	28.015
464.13	22.554		464.13	22.457		464.13	24.592		464.13	25.03		464.13	24.158		464.13	27.804		464.13	28.348		464.13	25.676		464.13	28.138
464.34	22.75		464.34	22.461		464.34	24.68		464.34	24.967		464.34	24.288		464.34	27.759		464.34	28.465		464.34	25.656		464.34	28.042
464.55	22.82		464.55	22.437		464.55	24.871		464.55	25.106		464.55	24.493		464.55	27.711		464.55	28.485		464.55	25.881		464.55	27.955
464.76	22.639		464.76	22.504		464.76	24.827		464.76	25.016		464.76	24.457		464.76	27.731		464.76	28.504		464.76	25.995		464.76	28.101
464.98	22.694		464.98	22.547		464.98	24.929		464.98	25.01		464.98	24.563		464.98	27.77		464.98	28.538		464.98	26.106		464.98	28.272
465.19	22.563		465.19	22.504		465.19	24.794		465.19	25.061		465.19	24.664		465.19	27.617		465.19	28.377		465.19	26.094		465.19	28.226
465.4	22.719		465.4	22.503		465.4	24.909		465.4	25.209		465.4	24.808		465.4	27.614		465.4	28.418		465.4	26.077		465.4	28.297
465.61	22.941		465.61	22.51		465.61	25.186		465.61	25.121		465.61	24.917		465.61	27.699		465.61	28.702		465.61	26.215		465.61	28.416
465.82	23.004		465.82	22.718		465.82	25.349		465.82	25.122		465.82	25.039		465.82	27.979		465.82	28.876		465.82	26.46		465.82	28.646
466.03	22.93		466.03	22.524		466.03	25.244		466.03	25.11		466.03	24.933		466.03	27.911		466.03	29.032		466.03	26.363		466.03	28.616
466.25	22.841		466.25	22.58		466.25	25.253		466.25	25.05		466.25	24.962		466.25	27.901		466.25	29.069		466.25	26.396		466.25	28.694
466.46	22.832		466.46	22.679		466.46	25.256		466.46	25.002		466.46	25.009		466.46	27.829		466.46	28.967		466.46	26.442		466.46	28.794
466.67	22.813		466.67	22.709		466.67	25.511		466.67	25.077		466.67	25.168		466.67	27.954		466.67	29.075		466.67	26.497		466.67	28.965
466.88	22.789		466.88	22.832		466.88	25.563		466.88	25.08		466.88	25.193		466.88	28.103		466.88	29.083		466.88	26.465		466.88	28.89
467.09	22.742		467.09	22.86		467.09	25.651		467.09	25.209		467.09	25.177		467.09	28.253		467.09	29.15		467.09	26.612		467.09	28.955
467.3	22.877		467.3	23.06		467.3	25.876		467.3	25.32		467.3	25.247		467.3	28.397		467.3	29.52		467.3	26.709		467.3	29.277
467.51	22.945		467.51	22.928		467.51	25.955		467.51	25.35		467.51	25.277		467.51	28.345		467.51	29.726		467.51	26.814		467.51	29.309
467.73	22.771		467.73	22.892		467.73	25.944		467.73	25.407		467.73	25.215		467.73	28.376		467.73	29.687		467.73	26.785		467.73	29.316
467.94	22.847		467.94	23.018		467.94	26.244		467.94	25.481		467.94	25.323		467.94	28.691		467.94	30.016		467.94	27.054		467.94	29.58
468.15	22.807		468.15	23.122		468.15	26.253		468.15	25.579		468.15	25.421		468.15	28.669		468.15	30.185		468.15	27.225		468.15	29.652
468.36	22.879		468.36	23.254		468.36	26.121		468.36	25.658		468.36	25.437		468.36	28.836		468.36	30.293		468.36	27.247		468.36	29.821
468.57	22.984		468.57	23.333		468.57	26.087		468.57	25.723		468.57	25.439		468.57	28.781		468.57	30.39		468.57	27.312		468.57	29.751
468.78	23.122		468.78	23.416		468.78	26.155		468.78	25.819		468.78	25.565		468.78	28.866		468.78	30.404		468.78	27.406		468.78	29.658
468.99	23.22		468.99	23.555		468.99	26.233		468.99	25.896		468.99	25.504		468.99	29.046		468.99	30.448		468.99	27.532		468.99	29.688
469.21	23.351		469.21	23.604		469.21	26.363		469.21	26.024		469.21	25.682		469.21	29.233		469.21	30.618		469.21	27.683		469.21	29.85
469.42	23.372		469.42	23.675		469.42	26.328		469.42	26.034		469.42	25.726		469.42	29.196		469.42	30.716		469.42	27.835		469.42	29.888
469.63	23.443		469.63	23.799		469.63	26.403		469.63	26.193		469.63	25.84		469.63	29.311		469.63	31.028		469.63	28.045		469.63	30.144
469.84	23.399		469.84	23.92		469.84	26.483		469.84	26.336		469.84	25.793		469.84	29.314		469.84	30.93		469.84	28.102		469.84	30.187
470.05	23.431		470.05	23.792		470.05	26.436		470.05	26.304		470.05	25.864		470.05	29.442		470.05	30.927		470.05	28.198		470.05	30.15
470.26	23.574		470.26	23.91		470.26	26.448		470.26	26.412		470.26	25.941		470.26	29.673		470.26	31.054		470.26	28.259		470.26	30.351
470.47	23.497		470.47	23.818		470.47	26.297		470.47	26.319		470.47	25.953		470.47	29.604		470.47	31.099		470.47	28.216		470.47	30.4
470.68	23.417		470.68	23.761		470.68	26.229		470.68	26.411		470.68	25.939		470.68	29.621		470.68	31.254		470.68	28.198		470.68	30.379
470.9	23.246		470.9	23.576		470.9	26.149		470.9	26.354		470.9	25.755		470.9	29.681		470.9	31.193		470.9	28.164		470.9	30.419
471.11	23.195		471.11	23.538		471.11	26.117		471.11	26.335		471.11	25.725		471.11	29.614		471.11	31.193		471.11	28.274		471.11	30.329
471.32	23.03		471.32	23.543		471.32	26.056		471.32	26.336		471.32	25.726		471.32	29.622		471.32	31.145		471.32	28.32		471.32	30.457
471.53	23.004		471.53	23.646		471.53	26.133		471.53	26.412		471.53	25.855		471.53	29.762		471.53	31.262		471.53	28.486		471.53	30.656
471.74	22.936		471.74	23.537		471.74	25.959		471.74	26.421		471.74	25.929		471.74	29.816		471.74	31.372		471.74	28.662		471.74	30.728
471.95	22.855		471.95	23.476		471.95	25.877		471.95	26.367		471.95	25.855		471.95	29.855		471.95	31.415		471.95	28.613		471.95	30.744
472.16	22.792		472.16	23.457		472.16	25.804		472.16	26.468		472.16	25.89		472.16	29.934		472.16	31.411		472.16	28.778		472.16	30.833
472.37	22.715		472.37	23.29		472.37	25.796		472.37	26.355		472.37	25.851		472.37	29.812		472.37	31.411		472.37	28.793		472.37	30.687
472.58	22.783		472.58	23.306		472.58	25.792		472.58	26.372		472.58	26.071		472.58	29.927		472.58	31.634		472.58	28.921		472.58	30.876
472.8	22.651		472.8	23.405		472.8	25.815		472.8	26.461		472.8	26.086		472.8	29.925		472.8	31.692		472.8	28.964		472.8	31.007
473.01	22.596		473.01	23.277		473.01	25.793		473.01	26.562		473.01	26.017		473.01	29.916		473.01	31.683		473.01	29		473.01	31.011
473.22	22.61		473.22	23.47		473.22	25.996		473.22	26.588		473.22	26.01		473.22	30.058		473.22	31.808		473.22	29.243		473.22	31.066
473.43	22.657		473.43	23.575		473.43	26.082		473.43	26.741		473.43	26.168		473.43	30.075		473.43	31.83		473.43	29.376		473.43	31.235
473.64	22.77		473.64	23.723		473.64	26.264		473.64	26.807		473.64	26.423		473.64	30.235		473.64	32.063		473.64	29.551		473.64	31.439
473.85	22.774		473.85	23.802		473.85	26.331		473.85	26.989		473.85	26.527		473.85	30.37		473.85	32.219		473.85	29.68		473.85	31.634
474.06	22.825		474.06	23.712		474.06	26.489		474.06	27.041		474.06	26.653		474.06	30.441		474.06	32.41		474.06	29.76		474.06	31.763
474.27	22.831		474.27	23.759		474.27	26.441		474.27	27.134		474.27	26.63		474.27	30.471		474.27	32.503		474.27	29.759		474.27	31.804
474.48	22.851		474.48	23.881		474.48	26.647		474.48	27.155		474.48	26.779		474.48	30.482		474.48	32.688		474.48	29.775		474.48	32.003
474.7	22.922		474.7	24.002		474.7	26.778		474.7	27.396		474.7	26.966		474.7	30.612		474.7	32.94		474.7	30.055		474.7	32.228
474.91	23.055		474.91	24.08		474.91	27.032		474.91	27.507		474.91	27.035		474.91	30.803		474.91	33.159		474.91	30.03		474.91	32.457
475.12	23.088		475.12	24.086		475.12	27.008		475.12	27.546		475.12	27.152		475.12	30.918		475.12	33.236		475.12	30.154		475.12	32.727
475.33	23.062		475.33	24.075		475.33	27.022		475.33	27.546		475.33	27.197		475.33	31.008		475.33	33.312		475.33	30.248		475.33	32.838
475.54	23.041		475.54	24.06		475.54	27.08		475.54	27.554		475.54	27.249		475.54	31.075		475.54	33.421		475.54	30.377		475.54	33.042
475.75	23.025		475.75	24.189		475.75	27.193		475.75	27.613		475.75	27.419		475.75	31.24		475.75	33.602		475.75	30.625		475.75	33.306
475.96	23.124		475.96	24.148		475.96	27.21		475.96	27.845		475.96	27.583		475.96	31.327		475.96	33.692		475.96	30.773		475.96	33.514
476.17	23.148		476.17	24.113		476.17	27.194		476.17	27.726		476.17	27.544		476.17	31.388		476.17	33.762		476.17	30.847		476.17	33.565
476.38	23.203		476.38	24.169		476.38	27.191		476.38	27.832		476.38	27.63		476.38	31.43		476.38	33.858		476.38	31.022		476.38	33.647
476.59	23.125		476.59	24.162		476.59	27.198		476.59	27.854		476.59	27.699		476.59	31.459		476.59	33.962		476.59	31.177		476.59	33.897
476.8	23.195		476.8	24.329		476.8	27.248		476.8	27.992		476.8	27.761		476.8	31.479		476.8	34.021		476.8	31.401		476.8	34.018
477.02	23.238		477.02	24.289		477.02	27.355		477.02	28.053		477.02	27.85		477.02	31.589		477.02	34.169		477.02	31.618		477.02	34.255
477.23	23.299		477.23	24.254		477.23	27.343		477.23	28.165		477.23	27.941		477.23	31.656		477.23	34.292		477.23	31.771		477.23	34.451
477.44	23.233		477.44	24.172		477.44	27.295		477.44	28.079		477.44	27.926		477.44	31.575		477.44	34.344		477.44	31.825		477.44	34.506
477.65	23.176		477.65	24.155		477.65	27.187		477.65	28.078		477.65	28.039		477.65	31.522		477.65	34.41		477.65	32.025		477.65	34.639
477.86	23.122		477.86	24.191		477.86	27.265		477.86	28.208		477.86	28.067		477.86	31.653		477.86	34.544		477.86	32.143		477.86	34.849
478.07	23.148		478.07	24.267		478.07	27.317		478.07	28.354		478.07	28.114		478.07	31.771		478.07	34.768		478.07	32.282		478.07	35.066
478.28	23.27		478.28	24.378		478.28	27.373		478.28	28.456		478.28	28.192		478.28	31.85		478.28	35.037		478.28	32.531		478.28	35.195
478.49	23.351		478.49	24.462		478.49	27.488		478.49	28.518		478.49	28.282		478.49	31.873		478.49	35.298		478.49	32.667		478.49	35.314
478.7	23.297		478.7	24.506		478.7	27.534		478.7	28.475		478.7	28.461		478.7	32.022		478.7	35.576		478.7	32.802		478.7	35.48
478.91	23.314		478.91	24.573		478.91	27.546		478.91	28.614		478.91	28.629		478.91	32.133		478.91	35.752		478.91	32.983		478.91	35.705
479.12	23.253		479.12	24.6		479.12	27.595		479.12	28.644		479.12	28.654		479.12	32.282		479.12	35.943		479.12	33.136		479.12	36.019
479.33	23.372		479.33	24.665		479.33	27.699		479.33	28.786		479.33	28.884		479.33	32.525		479.33	36.228		479.33	33.349		479.33	36.181
479.54	23.375		479.54	24.701		479.54	27.733		479.54	28.903		479.54	28.923		479.54	32.762		479.54	36.475		479.54	33.468		479.54	36.453
479.75	23.321		479.75	24.745		479.75	27.742		479.75	28.925		479.75	29.023		479.75	32.754		479.75	36.689		479.75	33.624		479.75	36.7
479.97	23.346		479.97	24.823		479.97	27.829		479.97	29.022		479.97	29.124		479.97	32.938		479.97	36.911		479.97	33.893		479.97	36.999
480.18	23.43		480.18	24.928		480.18	27.986		480.18	29.179		480.18	29.292		480.18	33.142		480.18	37.139		480.18	34.07		480.18	37.351
480.39	23.392		480.39	24.961		480.39	28.018		480.39	29.243		480.39	29.389		480.39	33.228		480.39	37.342		480.39	34.187		480.39	37.61
480.6	23.407		480.6	25.02		480.6	28.123		480.6	29.303		480.6	29.505		480.6	33.375		480.6	37.629		480.6	34.461		480.6	37.927
480.81	23.445		480.81	25.021		480.81	28.237		480.81	29.356		480.81	29.633		480.81	33.444		480.81	37.822		480.81	34.741		480.81	38.213
481.02	23.401		481.02	25.006		481.02	28.259		481.02	29.384		481.02	29.777		481.02	33.52		481.02	37.924		481.02	34.958		481.02	38.607
481.23	23.345		481.23	25.02		481.23	28.248		481.23	29.42		481.23	29.884		481.23	33.695		481.23	38.034		481.23	35.163		481.23	38.891
481.44	23.348		481.44	25.05		481.44	28.293		481.44	29.627		481.44	29.873		481.44	33.817		481.44	38.277		481.44	35.455		481.44	39.279
481.65	23.362		481.65	25.028		481.65	28.372		481.65	29.727		481.65	29.951		481.65	33.957		481.65	38.535		481.65	35.715		481.65	39.609
481.86	23.376		481.86	25.023		481.86	28.435		481.86	29.815		481.86	30.007		481.86	34.002		481.86	38.697		481.86	35.993		481.86	39.771
482.07	23.329		482.07	25.038		482.07	28.493		482.07	29.837		482.07	30.028		482.07	34.019		482.07	38.823		482.07	36.113		482.07	39.992
482.28	23.334		482.28	25.005		482.28	28.543		482.28	29.902		482.28	30.229		482.28	34.127		482.28	38.999		482.28	36.375		482.28	40.313
482.49	23.402		482.49	25.064		482.49	28.616		482.49	29.982		482.49	30.33		482.49	34.29		482.49	39.191		482.49	36.722		482.49	40.6
482.7	23.385		482.7	25.071		482.7	28.608		482.7	29.98		482.7	30.397		482.7	34.381		482.7	39.38		482.7	36.946		482.7	40.812
482.91	23.364		482.91	25.131		482.91	28.659		482.91	30.051		482.91	30.499		482.91	34.493		482.91	39.532		482.91	37.253		482.91	41.034
483.12	23.402		483.12	25.151		483.12	28.768		483.12	30.162		483.12	30.563		483.12	34.688		483.12	39.798		483.12	37.499		483.12	41.343
483.33	23.398		483.33	25.173		483.33	28.758		483.33	30.221		483.33	30.703		483.33	34.739		483.33	39.945		483.33	37.744		483.33	41.606
483.54	23.357		483.54	25.189		483.54	28.753		483.54	30.268		483.54	30.788		483.54	34.813		483.54	40.089		483.54	38.002		483.54	41.871
483.76	23.362		483.76	25.209		483.76	28.827		483.76	30.382		483.76	30.895		483.76	35.035		483.76	40.302		483.76	38.233		483.76	42.035
483.97	23.346		483.97	25.215		483.97	28.837		483.97	30.467		483.97	30.906		483.97	35.139		483.97	40.53		483.97	38.483		483.97	42.365
484.18	23.379		484.18	25.246		484.18	28.845		484.18	30.479		484.18	31.065		484.18	35.21		484.18	40.659		484.18	38.678		484.18	42.642
484.39	23.355		484.39	25.289		484.39	28.946		484.39	30.632		484.39	31.201		484.39	35.376		484.39	40.929		484.39	38.901		484.39	43.043
484.6	23.354		484.6	25.384		484.6	28.998		484.6	30.712		484.6	31.349		484.6	35.567		484.6	41.252		484.6	39.177		484.6	43.441
484.81	23.271		484.81	25.397		484.81	29.076		484.81	30.745		484.81	31.442		484.81	35.673		484.81	41.461		484.81	39.47		484.81	43.768
485.02	23.287		485.02	25.465		485.02	29.14		485.02	30.827		485.02	31.507		485.02	35.746		485.02	41.689		485.02	39.822		485.02	44.11
485.23	23.244		485.23	25.545		485.23	29.211		485.23	30.987		485.23	31.718		485.23	35.902		485.23	41.89		485.23	40.117		485.23	44.527
485.44	23.25		485.44	25.567		485.44	29.309		485.44	31.031		485.44	31.854		485.44	36.035		485.44	42.12		485.44	40.431		485.44	44.885
485.65	23.195		485.65	25.594		485.65	29.275		485.65	31.152		485.65	31.959		485.65	36.227		485.65	42.363		485.65	40.76		485.65	45.349
485.86	23.161		485.86	25.644		485.86	29.281		485.86	31.21		485.86	32.091		485.86	36.383		485.86	42.532		485.86	41.141		485.86	45.693
486.07	23.169		486.07	25.684		486.07	29.387		486.07	31.309		486.07	32.214		486.07	36.531		486.07	42.807		486.07	41.386		486.07	46.052
486.28	23.211		486.28	25.721		486.28	29.472		486.28	31.432		486.28	32.396		486.28	36.703		486.28	43.091		486.28	41.733		486.28	46.539
486.49	23.24		486.49	25.799		486.49	29.564		486.49	31.531		486.49	32.61		486.49	36.78		486.49	43.353		486.49	42.097		486.49	46.949
486.7	23.305		486.7	25.878		486.7	29.662		486.7	31.676		486.7	32.818		486.7	36.89		486.7	43.545		486.7	42.377		486.7	47.282
486.91	23.307		486.91	25.905		486.91	29.734		486.91	31.752		486.91	32.88		486.91	37.018		486.91	43.762		486.91	42.732		486.91	47.65
487.12	23.32		487.12	25.991		487.12	29.768		487.12	31.738		487.12	32.97		487.12	37.153		487.12	43.935		487.12	43.123		487.12	48.107
487.33	23.371		487.33	26.009		487.33	29.83		487.33	31.873		487.33	33.148		487.33	37.34		487.33	44.174		487.33	43.466		487.33	48.59
487.54	23.432		487.54	25.991		487.54	29.827		487.54	31.93		487.54	33.308		487.54	37.501		487.54	44.383		487.54	43.947		487.54	49.058
487.75	23.43		487.75	26.055		487.75	29.865		487.75	31.978		487.75	33.405		487.75	37.674		487.75	44.65		487.75	44.321		487.75	49.467
487.96	23.536		487.96	26.122		487.96	29.943		487.96	32.04		487.96	33.541		487.96	37.841		487.96	44.92		487.96	44.642		487.96	49.853
488.17	23.61		488.17	26.272		488.17	29.971		488.17	32.249		488.17	33.708		488.17	38.043		488.17	45.198		488.17	45.018		488.17	50.314
488.38	23.692		488.38	26.37		488.38	30.137		488.38	32.361		488.38	33.891		488.38	38.294		488.38	45.563		488.38	45.456		488.38	50.801
488.59	23.743		488.59	26.411		488.59	30.281		488.59	32.515		488.59	34.021		488.59	38.45		488.59	45.854		488.59	45.805		488.59	51.3
488.8	23.72		488.8	26.352		488.8	30.335		488.8	32.68		488.8	34.132		488.8	38.595		488.8	46.102		488.8	46.299		488.8	51.707
489.01	23.717		489.01	26.379		489.01	30.403		489.01	32.754		489.01	34.234		489.01	38.716		489.01	46.34		489.01	46.676		489.01	52.147
489.22	23.761		489.22	26.39		489.22	30.408		489.22	32.83		489.22	34.275		489.22	38.85		489.22	46.629		489.22	47.04		489.22	52.667
489.43	23.746		489.43	26.427		489.43	30.443		489.43	32.87		489.43	34.408		489.43	39.027		489.43	46.863		489.43	47.452		489.43	53.119
489.64	23.706		489.64	26.478		489.64	30.487		489.64	32.943		489.64	34.577		489.64	39.126		489.64	47.141		489.64	47.733		489.64	53.553
489.85	23.721		489.85	26.479		489.85	30.506		489.85	33.054		489.85	34.761		489.85	39.234		489.85	47.367		489.85	48.107		489.85	53.885
490.06	23.723		490.06	26.49		490.06	30.572		490.06	33.127		490.06	34.9		490.06	39.34		490.06	47.561		490.06	48.432		490.06	54.261
490.27	23.792		490.27	26.567		490.27	30.685		490.27	33.299		490.27	35.009		490.27	39.456		490.27	47.89		490.27	48.76		490.27	54.722
490.48	23.808		490.48	26.613		490.48	30.81		490.48	33.385		490.48	35.217		490.48	39.543		490.48	48.135		490.48	49.113		490.48	55.181
490.69	23.732		490.69	26.59		490.69	30.822		490.69	33.499		490.69	35.297		490.69	39.712		490.69	48.407		490.69	49.521		490.69	55.663
490.9	23.67		490.9	26.577		490.9	30.833		490.9	33.622		490.9	35.399		490.9	39.863		490.9	48.579		490.9	49.827		490.9	56.006
491.11	23.587		491.11	26.518		491.11	30.739		491.11	33.672		491.11	35.451		491.11	39.927		491.11	48.658		491.11	50.036		491.11	56.399
491.32	23.58		491.32	26.547		491.32	30.752		491.32	33.708		491.32	35.577		491.32	40.073		491.32	48.868		491.32	50.533		491.32	56.835
491.53	23.654		491.53	26.639		491.53	30.792		491.53	33.71		491.53	35.722		491.53	40.243		491.53	49.101		491.53	50.899		491.53	57.315
491.74	23.684		491.74	26.675		491.74	30.856		491.74	33.778		491.74	35.843		491.74	40.39		491.74	49.344		491.74	51.283		491.74	57.757
491.95	23.665		491.95	26.741		491.95	30.942		491.95	33.836		491.95	35.963		491.95	40.56		491.95	49.54		491.95	51.589		491.95	58.066
492.16	23.686		492.16	26.709		492.16	30.992		492.16	33.922		492.16	36.086		492.16	40.707		492.16	49.842		492.16	51.908		492.16	58.542
492.37	23.726		492.37	26.778		492.37	31.019		492.37	34.038		492.37	36.226		492.37	40.943		492.37	50.072		492.37	52.32		492.37	59.013
492.58	23.661		492.58	26.821		492.58	31.038		492.58	34.128		492.58	36.292		492.58	41.145		492.58	50.37		492.58	52.689		492.58	59.519
492.79	23.651		492.79	26.87		492.79	31.008		492.79	34.171		492.79	36.34		492.79	41.287		492.79	50.65		492.79	53.145		492.79	59.979
493	23.676		493	26.923		493	31.071		493	34.272		493	36.507		493	41.466		493	50.897		493	53.582		493	60.41
493.21	23.659		493.21	26.936		493.21	31.055		493.21	34.334		493.21	36.588		493.21	41.662		493.21	51.085		493.21	53.935		493.21	60.824
493.42	23.677		493.42	26.995		493.42	31.123		493.42	34.342		493.42	36.738		493.42	41.774		493.42	51.259		493.42	54.22		493.42	61.235
493.63	23.717		493.63	27.007		493.63	31.205		493.63	34.335		493.63	36.87		493.63	41.928		493.63	51.516		493.63	54.59		493.63	61.773
493.84	23.808		493.84	27.092		493.84	31.28		493.84	34.358		493.84	37.069		493.84	42.048		493.84	51.839		493.84	54.979		493.84	62.197
494.05	23.824		494.05	27.092		494.05	31.314		494.05	34.362		494.05	37.189		494.05	42.178		494.05	52.085		494.05	55.222		494.05	62.588
494.26	23.825		494.26	27.135		494.26	31.373		494.26	34.409		494.26	37.327		494.26	42.335		494.26	52.337		494.26	55.565		494.26	63.025
494.47	23.823		494.47	27.162		494.47	31.421		494.47	34.457		494.47	37.415		494.47	42.518		494.47	52.555		494.47	55.909		494.47	63.344
494.68	23.796		494.68	27.148		494.68	31.368		494.68	34.525		494.68	37.522		494.68	42.646		494.68	52.736		494.68	56.296		494.68	63.821
494.89	23.761		494.89	27.256		494.89	31.414		494.89	34.554		494.89	37.653		494.89	42.776		494.89	52.958		494.89	56.647		494.89	64.201
495.1	23.749		495.1	27.297		495.1	31.494		495.1	34.58		495.1	37.739		495.1	42.903		495.1	53.209		495.1	57.004		495.1	64.633
495.31	23.818		495.31	27.284		495.31	31.517		495.31	34.613		495.31	37.87		495.31	43.027		495.31	53.361		495.31	57.401		495.31	64.995
495.52	23.808		495.52	27.275		495.52	31.599		495.52	34.641		495.52	37.952		495.52	43.132		495.52	53.556		495.52	57.713		495.52	65.394
495.73	23.83		495.73	27.299		495.73	31.623		495.73	34.628		495.73	38.077		495.73	43.347		495.73	53.704		495.73	58.024		495.73	65.853
495.94	23.845		495.94	27.296		495.94	31.681		495.94	34.683		495.94	38.206		495.94	43.461		495.94	53.969		495.94	58.381		495.94	66.26
496.15	23.841		496.15	27.28		496.15	31.713		496.15	34.748		496.15	38.296		496.15	43.529		496.15	54.178		496.15	58.784		496.15	66.668
496.36	23.831		496.36	27.335		496.36	31.74		496.36	34.797		496.36	38.404		496.36	43.64		496.36	54.36		496.36	59.112		496.36	67.017
496.57	23.786		496.57	27.354		496.57	31.807		496.57	34.845		496.57	38.482		496.57	43.75		496.57	54.595		496.57	59.523		496.57	67.405
496.78	23.795		496.78	27.409		496.78	31.831		496.78	34.945		496.78	38.593		496.78	43.878		496.78	54.844		496.78	59.926		496.78	67.772
496.99	23.817		496.99	27.439		496.99	31.778		496.99	35.014		496.99	38.675		496.99	44.012		496.99	54.989		496.99	60.308		496.99	68.132
497.19	23.777		497.19	27.426		497.19	31.742		497.19	35.023		497.19	38.767		497.19	44.039		497.19	55.121		497.19	60.636		497.19	68.542
497.4	23.809		497.4	27.452		497.4	31.869		497.4	35.051		497.4	38.826		497.4	44.13		497.4	55.33		497.4	60.915		497.4	68.931
497.61	23.845		497.61	27.473		497.61	31.917		497.61	35.14		497.61	38.901		497.61	44.235		497.61	55.492		497.61	61.327		497.61	69.309
497.82	23.843		497.82	27.492		497.82	31.941		497.82	35.159		497.82	39.014		497.82	44.395		497.82	55.656		497.82	61.705		497.82	69.674
498.03	23.858		498.03	27.56		498.03	32.012		498.03	35.214		498.03	39.131		498.03	44.5		498.03	55.852		498.03	62.009		498.03	70.059
498.24	23.849		498.24	27.609		498.24	32.034		498.24	35.293		498.24	39.278		498.24	44.639		498.24	56.027		498.24	62.333		498.24	70.489
498.45	23.781		498.45	27.65		498.45	32.067		498.45	35.398		498.45	39.338		498.45	44.659		498.45	56.19		498.45	62.614		498.45	70.785
498.66	23.813		498.66	27.687		498.66	32.094		498.66	35.424		498.66	39.46		498.66	44.838		498.66	56.333		498.66	62.97		498.66	71.166
498.87	23.844		498.87	27.755		498.87	32.151		498.87	35.493		498.87	39.571		498.87	45.021		498.87	56.565		498.87	63.329		498.87	71.565
499.08	23.825		499.08	27.749		499.08	32.193		499.08	35.557		499.08	39.656		499.08	45.093		499.08	56.732		499.08	63.645		499.08	71.869
499.29	23.833		499.29	27.768		499.29	32.245		499.29	35.64		499.29	39.687		499.29	45.218		499.29	56.81		499.29	64.005		499.29	72.212
499.5	23.855		499.5	27.838		499.5	32.317		499.5	35.68		499.5	39.784		499.5	45.359		499.5	56.927		499.5	64.283		499.5	72.562
499.71	23.847		499.71	27.898		499.71	32.428		499.71	35.732		499.71	39.856		499.71	45.453		499.71	57.087		499.71	64.554		499.71	72.901
499.92	23.871		499.92	27.996		499.92	32.507		499.92	35.788		499.92	39.962		499.92	45.634		499.92	57.239		499.92	64.879		499.92	73.252
500.13	23.838		500.13	28.073		500.13	32.503		500.13	35.868		500.13	40.086		500.13	45.779		500.13	57.352		500.13	65.175		500.13	73.514
500.34	23.866		500.34	28.066		500.34	32.512		500.34	35.875		500.34	40.177		500.34	45.916		500.34	57.441		500.34	65.481		500.34	73.767
500.55	23.882		500.55	28.07		500.55	32.559		500.55	35.938		500.55	40.244		500.55	45.982		500.55	57.536		500.55	65.777		500.55	74.017
500.76	23.894		500.76	28.103		500.76	32.622		500.76	35.98		500.76	40.308		500.76	46.085		500.76	57.667		500.76	66.043		500.76	74.353
500.96	23.924		500.96	28.127		500.96	32.683		500.96	36.007		500.96	40.403		500.96	46.246		500.96	57.768		500.96	66.313		500.96	74.63
501.17	23.933		501.17	28.122		501.17	32.721		501.17	36.038		501.17	40.477		501.17	46.37		501.17	57.9		501.17	66.533		501.17	74.87
501.38	23.939		501.38	28.172		501.38	32.749		501.38	36.107		501.38	40.537		501.38	46.394		501.38	57.987		501.38	66.757		501.38	75.161
501.59	23.936		501.59	28.171		501.59	32.768		501.59	36.124		501.59	40.599		501.59	46.506		501.59	58.016		501.59	66.959		501.59	75.424
501.8	23.974		501.8	28.166		501.8	32.803		501.8	36.137		501.8	40.654		501.8	46.601		501.8	58.087		501.8	67.163		501.8	75.675
502.01	23.996		502.01	28.177		502.01	32.836		502.01	36.154		502.01	40.725		502.01	46.657		502.01	58.173		502.01	67.302		502.01	75.904
502.22	23.978		502.22	28.14		502.22	32.84		502.22	36.174		502.22	40.781		502.22	46.667		502.22	58.264		502.22	67.472		502.22	76.144
502.43	23.982		502.43	28.122		502.43	32.849		502.43	36.198		502.43	40.813		502.43	46.701		502.43	58.323		502.43	67.578		502.43	76.363
502.64	24.023		502.64	28.095		502.64	32.848		502.64	36.256		502.64	40.841		502.64	46.782		502.64	58.398		502.64	67.711		502.64	76.549
502.85	24.056		502.85	28.054		502.85	32.842		502.85	36.281		502.85	40.885		502.85	46.829		502.85	58.526		502.85	67.849		502.85	76.809
503.06	23.975		503.06	28.077		503.06	32.862		503.06	36.29		503.06	40.919		503.06	46.868		503.06	58.553		503.06	67.982		503.06	77.042
503.27	23.987		503.27	28.071		503.27	32.874		503.27	36.286		503.27	40.993		503.27	46.863		503.27	58.569		503.27	68.073		503.27	77.239
503.48	24.023		503.48	28.077		503.48	32.872		503.48	36.32		503.48	41.074		503.48	46.897		503.48	58.63		503.48	68.221		503.48	77.405
503.68	24.065		503.68	28.11		503.68	32.875		503.68	36.335		503.68	41.147		503.68	46.914		503.68	58.633		503.68	68.3		503.68	77.53
503.89	24.071		503.89	28.14		503.89	32.863		503.89	36.31		503.89	41.166		503.89	46.93		503.89	58.685		503.89	68.468		503.89	77.703
504.1	24.04		504.1	28.115		504.1	32.858		504.1	36.308		504.1	41.176		504.1	46.992		504.1	58.696		504.1	68.49		504.1	77.788
504.31	24.021		504.31	28.1		504.31	32.838		504.31	36.268		504.31	41.116		504.31	46.967		504.31	58.634		504.31	68.545		504.31	77.824
504.52	23.983		504.52	28.101		504.52	32.869		504.52	36.279		504.52	41.134		504.52	47.024		504.52	58.648		504.52	68.597		504.52	77.978
504.73	23.966		504.73	28.107		504.73	32.902		504.73	36.296		504.73	41.179		504.73	47.117		504.73	58.674		504.73	68.683		504.73	78.12
504.94	23.984		504.94	28.17		504.94	32.932		504.94	36.335		504.94	41.198		504.94	47.201		504.94	58.671		504.94	68.772		504.94	78.179
505.15	24.006		505.15	28.188		505.15	32.921		505.15	36.353		505.15	41.247		505.15	47.247		505.15	58.616		505.15	68.845		505.15	78.214
505.36	23.952		505.36	28.199		505.36	32.907		505.36	36.405		505.36	41.34		505.36	47.27		505.36	58.607		505.36	68.848		505.36	78.278
505.57	23.956		505.57	28.219		505.57	32.96		505.57	36.385		505.57	41.348		505.57	47.373		505.57	58.6		505.57	68.957		505.57	78.404
505.78	24.021		505.78	28.218		505.78	33.011		505.78	36.4		505.78	41.42		505.78	47.394		505.78	58.661		505.78	68.956		505.78	78.591
505.98	24.019		505.98	28.213		505.98	32.963		505.98	36.452		505.98	41.416		505.98	47.439		505.98	58.747		505.98	68.998		505.98	78.632
506.19	23.984		506.19	28.212		506.19	33.002		506.19	36.402		506.19	41.468		506.19	47.523		506.19	58.697		506.19	69.029		506.19	78.702
506.4	23.981		506.4	28.21		506.4	32.961		506.4	36.426		506.4	41.43		506.4	47.53		506.4	58.693		506.4	69.075		506.4	78.687
506.61	24.042		506.61	28.216		506.61	33.02		506.61	36.426		506.61	41.462		506.61	47.576		506.61	58.627		506.61	69.134		506.61	78.744
506.82	24.1		506.82	28.219		506.82	33.086		506.82	36.464		506.82	41.51		506.82	47.599		506.82	58.619		506.82	69.187		506.82	78.839
507.03	24.108		507.03	28.213		507.03	33.086		507.03	36.502		507.03	41.61		507.03	47.674		507.03	58.662		507.03	69.188		507.03	78.921
507.24	24.15		507.24	28.266		507.24	33.039		507.24	36.548		507.24	41.632		507.24	47.635		507.24	58.613		507.24	69.22		507.24	78.951
507.45	24.159		507.45	28.244		507.45	32.981		507.45	36.479		507.45	41.629		507.45	47.565		507.45	58.543		507.45	69.194		507.45	78.875
507.66	24.176		507.66	28.23		507.66	32.99		507.66	36.512		507.66	41.695		507.66	47.6		507.66	58.468		507.66	69.255		507.66	78.936
507.87	24.129		507.87	28.198		507.87	33.039		507.87	36.501		507.87	41.7		507.87	47.589		507.87	58.454		507.87	69.228		507.87	78.909
508.07	24.138		508.07	28.209		508.07	33.018		508.07	36.446		508.07	41.653		508.07	47.616		508.07	58.423		508.07	69.247		508.07	78.848
508.28	24.197		508.28	28.235		508.28	33.056		508.28	36.448		508.28	41.711		508.28	47.617		508.28	58.397		508.28	69.234		508.28	78.84
508.49	24.207		508.49	28.257		508.49	33.019		508.49	36.495		508.49	41.683		508.49	47.673		508.49	58.292		508.49	69.204		508.49	78.703
508.7	24.213		508.7	28.26		508.7	33.076		508.7	36.495		508.7	41.628		508.7	47.699		508.7	58.184		508.7	69.117		508.7	78.606
508.91	24.192		508.91	28.324		508.91	33.006		508.91	36.507		508.91	41.591		508.91	47.623		508.91	58.113		508.91	69.002		508.91	78.538
509.12	24.199		509.12	28.337		509.12	33.039		509.12	36.474		509.12	41.548		509.12	47.593		509.12	57.997		509.12	68.873		509.12	78.522
509.33	24.162		509.33	28.328		509.33	32.961		509.33	36.505		509.33	41.505		509.33	47.536		509.33	57.904		509.33	68.754		509.33	78.405
509.54	24.14		509.54	28.37		509.54	32.923		509.54	36.472		509.54	41.487		509.54	47.536		509.54	57.855		509.54	68.668		509.54	78.324
509.75	24.209		509.75	28.382		509.75	32.903		509.75	36.461		509.75	41.468		509.75	47.487		509.75	57.78		509.75	68.584		509.75	78.209
509.95	24.228		509.95	28.336		509.95	32.95		509.95	36.395		509.95	41.473		509.95	47.496		509.95	57.696		509.95	68.541		509.95	78.144
510.16	24.221		510.16	28.37		510.16	32.961		510.16	36.399		510.16	41.464		510.16	47.556		510.16	57.621		510.16	68.428		510.16	78.05
510.37	24.232		510.37	28.379		510.37	32.922		510.37	36.315		510.37	41.398		510.37	47.521		510.37	57.557		510.37	68.255		510.37	77.944
510.58	24.293		510.58	28.472		510.58	32.887		510.58	36.298		510.58	41.401		510.58	47.525		510.58	57.432		510.58	68.168		510.58	77.888
510.79	24.327		510.79	28.512		510.79	32.932		510.79	36.29		510.79	41.369		510.79	47.477		510.79	57.287		510.79	68.061		510.79	77.806
511	24.294		511	28.526		511	32.877		511	36.263		511	41.313		511	47.379		511	57.106		511	67.918		511	77.623
511.21	24.323		511.21	28.517		511.21	32.878		511.21	36.175		511.21	41.277		511.21	47.278		511.21	56.991		511.21	67.731		511.21	77.438
511.41	24.385		511.41	28.551		511.41	32.831		511.41	36.151		511.41	41.298		511.41	47.267		511.41	56.85		511.41	67.588		511.41	77.316
511.62	24.441		511.62	28.489		511.62	32.845		511.62	36.166		511.62	41.231		511.62	47.263		511.62	56.746		511.62	67.496		511.62	77.121
511.83	24.404		511.83	28.522		511.83	32.785		511.83	36.147		511.83	41.236		511.83	47.223		511.83	56.715		511.83	67.374		511.83	76.946
512.04	24.422		512.04	28.556		512.04	32.807		512.04	36.117		512.04	41.255		512.04	47.267		512.04	56.674		512.04	67.261		512.04	76.854
512.25	24.438		512.25	28.544		512.25	32.762		512.25	36.117		512.25	41.194		512.25	47.216		512.25	56.493		512.25	67.179		512.25	76.583
512.46	24.385		512.46	28.587		512.46	32.788		512.46	36.072		512.46	41.166		512.46	47.165		512.46	56.405		512.46	66.995		512.46	76.342
512.67	24.361		512.67	28.628		512.67	32.816		512.67	36.037		512.67	41.109		512.67	47.156		512.67	56.284		512.67	66.762		512.67	76.113
512.88	24.41		512.88	28.636		512.88	32.812		512.88	36.054		512.88	41.068		512.88	47.054		512.88	56.12		512.88	66.566		512.88	75.919
513.08	24.39		513.08	28.649		513.08	32.795		513.08	36.049		513.08	40.989		513.08	47.018		513.08	55.937		513.08	66.311		513.08	75.633
513.29	24.333		513.29	28.643		513.29	32.758		513.29	35.988		513.29	40.885		513.29	46.983		513.29	55.805		513.29	66.113		513.29	75.381
513.5	24.31		513.5	28.575		513.5	32.729		513.5	35.958		513.5	40.846		513.5	46.928		513.5	55.678		513.5	65.872		513.5	75.127
513.71	24.313		513.71	28.58		513.71	32.717		513.71	35.915		513.71	40.793		513.71	46.841		513.71	55.506		513.71	65.657		513.71	74.819
513.92	24.291		513.92	28.577		513.92	32.733		513.92	35.895		513.92	40.765		513.92	46.844		513.92	55.366		513.92	65.531		513.92	74.602
514.13	24.259		514.13	28.555		514.13	32.775		514.13	35.832		514.13	40.724		514.13	46.738		514.13	55.209		514.13	65.348		514.13	74.332
514.33	24.26		514.33	28.592		514.33	32.769		514.33	35.773		514.33	40.666		514.33	46.68		514.33	55.009		514.33	65.097		514.33	74
514.54	24.279		514.54	28.565		514.54	32.792		514.54	35.719		514.54	40.627		514.54	46.627		514.54	54.729		514.54	64.817		514.54	73.766
514.75	24.248		514.75	28.566		514.75	32.75		514.75	35.667		514.75	40.525		514.75	46.528		514.75	54.556		514.75	64.512		514.75	73.477
514.96	24.242		514.96	28.54		514.96	32.725		514.96	35.612		514.96	40.466		514.96	46.508		514.96	54.421		514.96	64.229		514.96	73.253
515.17	24.237		515.17	28.526		515.17	32.708		515.17	35.576		515.17	40.333		515.17	46.443		515.17	54.186		515.17	63.954		515.17	73.046
515.38	24.22		515.38	28.493		515.38	32.676		515.38	35.562		515.38	40.317		515.38	46.344		515.38	54.014		515.38	63.744		515.38	72.72
515.59	24.25		515.59	28.494		515.59	32.676		515.59	35.503		515.59	40.248		515.59	46.262		515.59	53.847		515.59	63.482		515.59	72.38
515.79	24.298		515.79	28.513		515.79	32.659		515.79	35.481		515.79	40.26		515.79	46.148		515.79	53.688		515.79	63.237		515.79	72.095
516	24.376		516	28.486		516	32.656		516	35.506		516	40.272		516	46.117		516	53.523		516	62.89		516	71.831
516.21	24.406		516.21	28.549		516.21	32.656		516.21	35.456		516.21	40.17		516.21	46.003		516.21	53.336		516.21	62.572		516.21	71.555
516.42	24.407		516.42	28.522		516.42	32.632		516.42	35.431		516.42	40.06		516.42	45.985		516.42	53.2		516.42	62.28		516.42	71.262
516.63	24.424		516.63	28.537		516.63	32.586		516.63	35.385		516.63	39.944		516.63	45.89		516.63	53.039		516.63	61.941		516.63	70.959
516.84	24.443		516.84	28.561		516.84	32.581		516.84	35.337		516.84	39.86		516.84	45.827		516.84	52.803		516.84	61.644		516.84	70.728
517.04	24.432		517.04	28.509		517.04	32.591		517.04	35.278		517.04	39.736		517.04	45.691		517.04	52.599		517.04	61.274		517.04	70.415
517.25	24.454		517.25	28.52		517.25	32.578		517.25	35.258		517.25	39.652		517.25	45.634		517.25	52.482		517.25	61.014		517.25	70.051
517.46	24.489		517.46	28.535		517.46	32.537		517.46	35.239		517.46	39.588		517.46	45.574		517.46	52.24		517.46	60.639		517.46	69.657
517.67	24.51		517.67	28.568		517.67	32.542		517.67	35.215		517.67	39.523		517.67	45.465		517.67	52.06		517.67	60.271		517.67	69.307
517.88	24.555		517.88	28.574		517.88	32.468		517.88	35.196		517.88	39.504		517.88	45.425		517.88	51.915		517.88	59.984		517.88	68.927
518.09	24.578		518.09	28.603		518.09	32.405		518.09	35.1		518.09	39.327		518.09	45.308		518.09	51.713		518.09	59.61		518.09	68.561
518.29	24.558		518.29	28.613		518.29	32.4		518.29	35.032		518.29	39.227		518.29	45.233		518.29	51.563		518.29	59.324		518.29	68.273
518.5	24.572		518.5	28.558		518.5	32.407		518.5	34.952		518.5	39.101		518.5	45.144		518.5	51.385		518.5	59.024		518.5	67.899
518.71	24.575		518.71	28.534		518.71	32.399		518.71	34.85		518.71	38.961		518.71	44.964		518.71	51.096		518.71	58.75		518.71	67.439
518.92	24.612		518.92	28.533		518.92	32.426		518.92	34.833		518.92	38.957		518.92	44.93		518.92	50.937		518.92	58.467		518.92	67.068
519.13	24.635		519.13	28.558		519.13	32.383		519.13	34.801		519.13	38.901		519.13	44.838		519.13	50.726		519.13	58.118		519.13	66.721
519.33	24.662		519.33	28.562		519.33	32.343		519.33	34.753		519.33	38.78		519.33	44.769		519.33	50.528		519.33	57.795		519.33	66.352
519.54	24.644		519.54	28.55		519.54	32.268		519.54	34.717		519.54	38.666		519.54	44.664		519.54	50.394		519.54	57.454		519.54	65.98
519.75	24.689		519.75	28.545		519.75	32.209		519.75	34.71		519.75	38.625		519.75	44.553		519.75	50.198		519.75	57.171		519.75	65.592
519.96	24.727		519.96	28.501		519.96	32.202		519.96	34.63		519.96	38.485		519.96	44.39		519.96	49.906		519.96	56.842		519.96	65.163
520.17	24.765		520.17	28.432		520.17	32.232		520.17	34.566		520.17	38.425		520.17	44.258		520.17	49.669		520.17	56.582		520.17	64.785
520.38	24.8		520.38	28.424		520.38	32.237		520.38	34.518		520.38	38.408		520.38	44.161		520.38	49.488		520.38	56.297		520.38	64.458
520.58	24.819		520.58	28.429		520.58	32.222		520.58	34.455		520.58	38.304		520.58	44.051		520.58	49.278		520.58	55.969		520.58	64.1
520.79	24.856		520.79	28.463		520.79	32.142		520.79	34.471		520.79	38.249		520.79	43.998		520.79	49.082		520.79	55.656		520.79	63.787
521	24.852		521	28.467		521	32.057		521	34.422		521	38.135		521	43.863		521	48.882		521	55.338		521	63.361
521.21	24.821		521.21	28.441		521.21	31.981		521.21	34.334		521.21	38.016		521.21	43.717		521.21	48.675		521.21	54.937		521.21	62.948
521.42	24.843		521.42	28.439		521.42	31.992		521.42	34.301		521.42	37.93		521.42	43.581		521.42	48.583		521.42	54.642		521.42	62.635
521.62	24.84		521.62	28.4		521.62	31.924		521.62	34.237		521.62	37.82		521.62	43.434		521.62	48.332		521.62	54.318		521.62	62.229
521.83	24.872		521.83	28.402		521.83	31.958		521.83	34.2		521.83	37.76		521.83	43.317		521.83	48.133		521.83	53.998		521.83	61.838
522.04	24.861		522.04	28.376		522.04	31.928		522.04	34.155		522.04	37.72		522.04	43.152		522.04	47.882		522.04	53.638		522.04	61.457
522.25	24.887		522.25	28.376		522.25	31.878		522.25	34.135		522.25	37.654		522.25	43.058		522.25	47.653		522.25	53.26		522.25	61.027
522.46	24.849		522.46	28.387		522.46	31.817		522.46	34.053		522.46	37.53		522.46	42.988		522.46	47.484		522.46	52.902		522.46	60.677
522.66	24.813		522.66	28.412		522.66	31.778		522.66	34.036		522.66	37.482		522.66	42.92		522.66	47.407		522.66	52.587		522.66	60.38
522.87	24.781		522.87	28.392		522.87	31.718		522.87	33.982		522.87	37.35		522.87	42.764		522.87	47.249		522.87	52.222		522.87	59.939
523.08	24.785		523.08	28.367		523.08	31.69		523.08	33.905		523.08	37.183		523.08	42.579		523.08	46.962		523.08	51.884		523.08	59.516
523.29	24.796		523.29	28.306		523.29	31.722		523.29	33.868		523.29	37.13		523.29	42.453		523.29	46.753		523.29	51.599		523.29	59.113
523.49	24.79		523.49	28.243		523.49	31.75		523.49	33.775		523.49	37.059		523.49	42.279		523.49	46.515		523.49	51.246		523.49	58.707
523.7	24.824		523.7	28.231		523.7	31.749		523.7	33.755		523.7	37.004		523.7	42.188		523.7	46.258		523.7	50.855		523.7	58.313
523.91	24.825		523.91	28.293		523.91	31.726		523.91	33.763		523.91	36.91		523.91	42.105		523.91	46.025		523.91	50.531		523.91	57.98
524.12	24.801		524.12	28.321		524.12	31.637		524.12	33.693		524.12	36.744		524.12	42.059		524.12	45.819		524.12	50.158		524.12	57.615
524.33	24.818		524.33	28.314		524.33	31.6		524.33	33.652		524.33	36.619		524.33	41.972		524.33	45.702		524.33	49.835		524.33	57.252
524.53	24.794		524.53	28.276		524.53	31.536		524.53	33.564		524.53	36.513		524.53	41.825		524.53	45.496		524.53	49.507		524.53	56.857
524.74	24.83		524.74	28.279		524.74	31.538		524.74	33.541		524.74	36.424		524.74	41.691		524.74	45.303		524.74	49.214		524.74	56.467
524.95	24.895		524.95	28.271		524.95	31.593		524.95	33.506		524.95	36.354		524.95	41.575		524.95	45.147		524.95	49.001		524.95	56.076
525.16	24.939		525.16	28.236		525.16	31.587		525.16	33.457		525.16	36.33		525.16	41.472		525.16	44.924		525.16	48.678		525.16	55.708
525.37	24.928		525.37	28.235		525.37	31.54		525.37	33.405		525.37	36.251		525.37	41.364		525.37	44.66		525.37	48.337		525.37	55.306
525.57	24.99		525.57	28.311		525.57	31.511		525.57	33.39		525.57	36.145		525.57	41.315		525.57	44.477		525.57	48.069		525.57	55.036
525.78	25.003		525.78	28.315		525.78	31.482		525.78	33.362		525.78	36.041		525.78	41.251		525.78	44.382		525.78	47.755		525.78	54.666
525.99	25.047		525.99	28.368		525.99	31.439		525.99	33.345		525.99	35.89		525.99	41.108		525.99	44.19		525.99	47.444		525.99	54.319
526.2	25.128		526.2	28.367		526.2	31.462		526.2	33.328		526.2	35.79		526.2	40.97		526.2	44.045		526.2	47.24		526.2	53.927
526.4	25.162		526.4	28.381		526.4	31.475		526.4	33.312		526.4	35.752		526.4	40.883		526.4	43.879		526.4	47.001		526.4	53.551
526.61	25.194		526.61	28.351		526.61	31.449		526.61	33.289		526.61	35.701		526.61	40.769		526.61	43.689		526.61	46.719		526.61	53.152
526.82	25.284		526.82	28.328		526.82	31.468		526.82	33.304		526.82	35.692		526.82	40.676		526.82	43.494		526.82	46.437		526.82	52.765
527.03	25.273		527.03	28.37		527.03	31.441		527.03	33.293		527.03	35.602		527.03	40.612		527.03	43.301		527.03	46.156		527.03	52.42
527.23	25.285		527.23	28.364		527.23	31.368		527.23	33.288		527.23	35.507		527.23	40.49		527.23	43.187		527.23	45.875		527.23	52.108
527.44	25.24		527.44	28.374		527.44	31.301		527.44	33.242		527.44	35.405		527.44	40.403		527.44	43.054		527.44	45.653		527.44	51.761
527.65	25.215		527.65	28.355		527.65	31.226		527.65	33.126		527.65	35.261		527.65	40.253		527.65	42.824		527.65	45.32		527.65	51.452
527.86	25.231		527.86	28.382		527.86	31.251		527.86	33.089		527.86	35.172		527.86	40.117		527.86	42.698		527.86	45.083		527.86	51.088
528.07	25.292		528.07	28.346		528.07	31.238		528.07	33.066		528.07	35.095		528.07	39.958		528.07	42.553		528.07	44.775		528.07	50.709
528.27	25.255		528.27	28.297		528.27	31.227		528.27	33.016		528.27	35.041		528.27	39.836		528.27	42.377		528.27	44.507		528.27	50.358
528.48	25.241		528.48	28.291		528.48	31.134		528.48	32.987		528.48	34.957		528.48	39.743		528.48	42.162		528.48	44.176		528.48	50.02
528.69	25.218		528.69	28.31		528.69	31.105		528.69	32.924		528.69	34.903		528.69	39.663		528.69	42.016		528.69	43.87		528.69	49.703
528.9	25.159		528.9	28.325		528.9	31.026		528.9	32.901		528.9	34.801		528.9	39.606		528.9	41.87		528.9	43.55		528.9	49.424
529.1	25.138		529.1	28.268		529.1	30.978		529.1	32.825		529.1	34.679		529.1	39.434		529.1	41.741		529.1	43.269		529.1	49.162
529.31	25.15		529.31	28.215		529.31	31.002		529.31	32.767		529.31	34.571		529.31	39.3		529.31	41.588		529.31	43.028		529.31	48.855
529.52	25.104		529.52	28.197		529.52	30.961		529.52	32.703		529.52	34.499		529.52	39.101		529.52	41.35		529.52	42.776		529.52	48.521
529.73	25.149		529.73	28.136		529.73	30.967		529.73	32.649		529.73	34.464		529.73	38.917		529.73	41.167		529.73	42.51		529.73	48.278
529.93	25.179		529.93	28.142		529.93	30.968		529.93	32.593		529.93	34.411		529.93	38.88		529.93	40.937		529.93	42.247		529.93	47.993
530.14	25.206		530.14	28.126		530.14	30.911		530.14	32.515		530.14	34.298		530.14	38.767		530.14	40.752		530.14	41.915		530.14	47.671
530.35	25.183		530.35	28.132		530.35	30.833		530.35	32.495		530.35	34.242		530.35	38.622		530.35	40.629		530.35	41.668		530.35	47.353
530.56	25.181		530.56	28.116		530.56	30.759		530.56	32.459		530.56	34.12		530.56	38.517		530.56	40.471		530.56	41.405		530.56	47.077
530.76	25.177		530.76	28.103		530.76	30.728		530.76	32.393		530.76	33.996		530.76	38.41		530.76	40.305		530.76	41.226		530.76	46.809
530.97	25.223		530.97	28.086		530.97	30.711		530.97	32.312		530.97	33.897		530.97	38.236		530.97	40.113		530.97	40.977		530.97	46.545
531.18	25.263		531.18	28.041		531.18	30.728		531.18	32.238		531.18	33.823		531.18	38.08		531.18	39.945		531.18	40.822		531.18	46.265
531.39	25.291		531.39	27.972		531.39	30.699		531.39	32.2		531.39	33.75		531.39	37.961		531.39	39.765		531.39	40.587		531.39	45.926
531.59	25.338		531.59	27.964		531.59	30.687		531.59	32.152		531.59	33.706		531.59	37.916		531.59	39.611		531.59	40.34		531.59	45.638
531.8	25.297		531.8	27.978		531.8	30.59		531.8	32.064		531.8	33.614		531.8	37.883		531.8	39.426		531.8	40.094		531.8	45.326
532.01	25.309		532.01	27.997		532.01	30.514		532.01	32.04		532.01	33.525		532.01	37.835		532.01	39.288		532.01	39.888		532.01	45.109
532.21	25.286		532.21	27.992		532.21	30.466		532.21	31.964		532.21	33.406		532.21	37.735		532.21	39.22		532.21	39.653		532.21	44.857
532.42	25.282		532.42	27.973		532.42	30.45		532.42	31.884		532.42	33.264		532.42	37.668		532.42	39.084		532.42	39.469		532.42	44.521
532.63	25.274		532.63	27.944		532.63	30.454		532.63	31.862		532.63	33.189		532.63	37.514		532.63	38.921		532.63	39.307		532.63	44.224
532.84	25.325		532.84	27.925		532.84	30.535		532.84	31.86		532.84	33.17		532.84	37.409		532.84	38.809		532.84	39.119		532.84	44.012
533.04	25.401		533.04	27.89		533.04	30.563		533.04	31.858		533.04	33.127		533.04	37.339		533.04	38.707		533.04	38.917		533.04	43.767
533.25	25.437		533.25	27.872		533.25	30.58		533.25	31.815		533.25	33.06		533.25	37.247		533.25	38.567		533.25	38.757		533.25	43.521
533.46	25.445		533.46	27.86		533.46	30.57		533.46	31.793		533.46	33.015		533.46	37.165		533.46	38.442		533.46	38.525		533.46	43.287
533.67	25.472		533.67	27.872		533.67	30.524		533.67	31.765		533.67	32.955		533.67	37.096		533.67	38.381		533.67	38.3		533.67	43.002
533.87	25.454		533.87	27.892		533.87	30.519		533.87	31.754		533.87	32.86		533.87	37.037		533.87	38.289		533.87	38.098		533.87	42.796
534.08	25.42		534.08	27.873		534.08	30.464		534.08	31.633		534.08	32.752		534.08	36.92		534.08	38.136		534.08	37.894		534.08	42.566
534.29	25.439		534.29	27.832		534.29	30.476		534.29	31.583		534.29	32.675		534.29	36.758		534.29	37.984		534.29	37.73		534.29	42.304
534.49	25.5		534.49	27.817		534.49	30.546		534.49	31.603		534.49	32.622		534.49	36.623		534.49	37.888		534.49	37.541		534.49	42.101
534.7	25.518		534.7	27.825		534.7	30.571		534.7	31.558		534.7	32.61		534.7	36.493		534.7	37.777		534.7	37.371		534.7	41.874
534.91	25.575		534.91	27.837		534.91	30.544		534.91	31.565		534.91	32.584		534.91	36.466		534.91	37.695		534.91	37.194		534.91	41.686
535.12	25.6		535.12	27.883		535.12	30.499		535.12	31.582		535.12	32.506		535.12	36.388		535.12	37.593		535.12	37.01		535.12	41.511
535.32	25.647		535.32	27.909		535.32	30.487		535.32	31.527		535.32	32.403		535.32	36.289		535.32	37.584		535.32	36.842		535.32	41.326
535.53	25.659		535.53	27.9		535.53	30.398		535.53	31.509		535.53	32.302		535.53	36.197		535.53	37.479		535.53	36.708		535.53	41.119
535.74	25.632		535.74	27.885		535.74	30.382		535.74	31.49		535.74	32.233		535.74	36.127		535.74	37.322		535.74	36.562		535.74	40.925
535.94	25.626		535.94	27.872		535.94	30.334		535.94	31.468		535.94	32.18		535.94	36.015		535.94	37.225		535.94	36.381		535.94	40.725
536.15	25.642		536.15	27.849		536.15	30.293		536.15	31.432		536.15	32.155		536.15	35.919		536.15	37.119		536.15	36.25		536.15	40.486
536.36	25.652		536.36	27.83		536.36	30.289		536.36	31.421		536.36	32.103		536.36	35.863		536.36	37.013		536.36	36.12		536.36	40.359
536.57	25.652		536.57	27.831		536.57	30.257		536.57	31.374		536.57	32.049		536.57	35.753		536.57	36.928		536.57	35.954		536.57	40.154
536.77	25.681		536.77	27.861		536.77	30.27		536.77	31.434		536.77	32.016		536.77	35.707		536.77	36.87		536.77	35.856		536.77	40.012
536.98	25.66		536.98	27.831		536.98	30.212		536.98	31.413		536.98	31.91		536.98	35.647		536.98	36.794		536.98	35.723		536.98	39.864
537.19	25.659		537.19	27.8		537.19	30.162		537.19	31.365		537.19	31.803		537.19	35.564		537.19	36.666		537.19	35.624		537.19	39.652
537.39	25.671		537.39	27.806		537.39	30.131		537.39	31.349		537.39	31.713		537.39	35.475		537.39	36.575		537.39	35.519		537.39	39.478
537.6	25.689		537.6	27.789		537.6	30.173		537.6	31.315		537.6	31.662		537.6	35.393		537.6	36.502		537.6	35.44		537.6	39.328
537.81	25.704		537.81	27.763		537.81	30.179		537.81	31.249		537.81	31.681		537.81	35.287		537.81	36.4		537.81	35.335		537.81	39.184
538.01	25.71		538.01	27.727		538.01	30.146		538.01	31.219		538.01	31.625		538.01	35.226		538.01	36.255		538.01	35.162		538.01	39.011
538.22	25.695		538.22	27.739		538.22	30.116		538.22	31.172		538.22	31.591		538.22	35.145		538.22	36.203		538.22	35.006		538.22	38.837
538.43	25.694		538.43	27.762		538.43	30.092		538.43	31.123		538.43	31.526		538.43	35.068		538.43	36.135		538.43	34.875		538.43	38.686
538.64	25.691		538.64	27.764		538.64	30.034		538.64	31.079		538.64	31.404		538.64	35		538.64	36.041		538.64	34.762		538.64	38.497
538.84	25.717		538.84	27.775		538.84	30.037		538.84	31.087		538.84	31.319		538.84	34.962		538.84	35.979		538.84	34.658		538.84	38.396
539.05	25.707		539.05	27.74		539.05	29.993		539.05	31.002		539.05	31.251		539.05	34.858		539.05	35.855		539.05	34.562		539.05	38.171
539.26	25.706		539.26	27.721		539.26	30.004		539.26	30.997		539.26	31.245		539.26	34.793		539.26	35.745		539.26	34.494		539.26	38.024
539.46	25.715		539.46	27.707		539.46	29.996		539.46	30.933		539.46	31.17		539.46	34.689		539.46	35.648		539.46	34.351		539.46	37.841
539.67	25.737		539.67	27.747		539.67	29.957		539.67	30.92		539.67	31.163		539.67	34.568		539.67	35.555		539.67	34.252		539.67	37.706
539.88	25.746		539.88	27.758		539.88	29.937		539.88	30.924		539.88	31.148		539.88	34.51		539.88	35.535		539.88	34.139		539.88	37.6
540.08	25.724		540.08	27.697		540.08	29.888		540.08	30.884		540.08	31.076		540.08	34.449		540.08	35.486		540.08	33.986		540.08	37.453
540.29	25.682		540.29	27.65		540.29	29.816		540.29	30.827		540.29	30.98		540.29	34.338		540.29	35.351		540.29	33.864		540.29	37.275
540.5	25.645		540.5	27.631		540.5	29.729		540.5	30.804		540.5	30.89		540.5	34.241		540.5	35.289		540.5	33.769		540.5	37.145
540.7	25.624		540.7	27.596		540.7	29.711		540.7	30.776		540.7	30.825		540.7	34.162		540.7	35.194		540.7	33.669		540.7	36.994
540.91	25.6		540.91	27.55		540.91	29.714		540.91	30.748		540.91	30.776		540.91	34.104		540.91	35.054		540.91	33.605		540.91	36.859
541.12	25.62		541.12	27.532		541.12	29.705		541.12	30.753		541.12	30.74		541.12	34.04		541.12	34.988		541.12	33.535		541.12	36.736
541.32	25.65		541.32	27.54		541.32	29.689		541.32	30.736		541.32	30.736		541.32	34.019		541.32	34.901		541.32	33.435		541.32	36.645
541.53	25.649		541.53	27.545		541.53	29.676		541.53	30.708		541.53	30.671		541.53	33.977		541.53	34.839		541.53	33.364		541.53	36.555
541.74	25.67		541.74	27.57		541.74	29.664		541.74	30.731		541.74	30.644		541.74	33.95		541.74	34.852		541.74	33.298		541.74	36.46
541.94	25.712		541.94	27.59		541.94	29.626		541.94	30.731		541.94	30.572		541.94	33.88		541.94	34.823		541.94	33.18		541.94	36.361
542.15	25.734		542.15	27.583		542.15	29.568		542.15	30.711		542.15	30.541		542.15	33.848		542.15	34.765		542.15	33.109		542.15	36.262
542.36	25.74		542.36	27.562		542.36	29.534		542.36	30.654		542.36	30.46		542.36	33.828		542.36	34.707		542.36	33.017		542.36	36.135
542.56	25.752		542.56	27.571		542.56	29.498		542.56	30.602		542.56	30.419		542.56	33.794		542.56	34.63		542.56	32.94		542.56	36.04
542.77	25.742		542.77	27.587		542.77	29.471		542.77	30.57		542.77	30.387		542.77	33.714		542.77	34.53		542.77	32.874		542.77	35.931
542.98	25.794		542.98	27.602		542.98	29.433		542.98	30.565		542.98	30.365		542.98	33.668		542.98	34.484		542.98	32.774		542.98	35.826
543.18	25.794		543.18	27.59		543.18	29.437		543.18	30.524		543.18	30.325		543.18	33.634		543.18	34.433		543.18	32.676		543.18	35.694
543.39	25.794		543.39	27.607		543.39	29.378		543.39	30.491		543.39	30.297		543.39	33.602		543.39	34.395		543.39	32.609		543.39	35.596
543.6	25.841		543.6	27.615		543.6	29.332		543.6	30.482		543.6	30.238		543.6	33.551		543.6	34.371		543.6	32.511		543.6	35.513
543.8	25.865		543.8	27.564		543.8	29.306		543.8	30.413		543.8	30.193		543.8	33.521		543.8	34.347		543.8	32.409		543.8	35.424
544.01	25.872		544.01	27.544		544.01	29.338		544.01	30.413		544.01	30.191		544.01	33.455		544.01	34.342		544.01	32.383		544.01	35.371
544.22	25.902		544.22	27.493		544.22	29.333		544.22	30.345		544.22	30.156		544.22	33.353		544.22	34.278		544.22	32.307		544.22	35.257
544.42	25.917		544.42	27.488		544.42	29.32		544.42	30.333		544.42	30.094		544.42	33.323		544.42	34.169		544.42	32.234		544.42	35.21
544.63	25.927		544.63	27.465		544.63	29.336		544.63	30.284		544.63	30.037		544.63	33.315		544.63	34.11		544.63	32.189		544.63	35.088
544.84	25.925		544.84	27.434		544.84	29.326		544.84	30.292		544.84	29.973		544.84	33.259		544.84	34.07		544.84	32.124		544.84	35.014
545.04	25.907		545.04	27.432		545.04	29.351		545.04	30.29		545.04	29.962		545.04	33.21		545.04	34.038		545.04	32.058		545.04	34.928
545.25	25.922		545.25	27.378		545.25	29.318		545.25	30.26		545.25	29.903		545.25	33.094		545.25	33.983		545.25	31.961		545.25	34.82
545.46	25.963		545.46	27.355		545.46	29.303		545.46	30.238		545.46	29.857		545.46	33.073		545.46	33.924		545.46	31.909		545.46	34.723
545.66	25.942		545.66	27.304		545.66	29.28		545.66	30.176		545.66	29.814		545.66	33.03		545.66	33.853		545.66	31.821		545.66	34.639
545.87	25.956		545.87	27.299		545.87	29.24		545.87	30.17		545.87	29.778		545.87	32.978		545.87	33.79		545.87	31.745		545.87	34.547
546.08	25.981		546.08	27.292		546.08	29.232		546.08	30.161		546.08	29.733		546.08	32.934		546.08	33.735		546.08	31.696		546.08	34.487
546.28	25.955		546.28	27.273		546.28	29.237		546.28	30.15		546.28	29.678		546.28	32.913		546.28	33.665		546.28	31.617		546.28	34.402
546.49	25.951		546.49	27.316		546.49	29.185		546.49	30.158		546.49	29.609		546.49	32.859		546.49	33.612		546.49	31.565		546.49	34.308
546.69	25.927		546.69	27.291		546.69	29.128		546.69	30.144		546.69	29.553		546.69	32.803		546.69	33.581		546.69	31.498		546.69	34.214
546.9	25.943		546.9	27.304		546.9	29.075		546.9	30.15		546.9	29.556		546.9	32.802		546.9	33.561		546.9	31.447		546.9	34.113
547.11	25.948		547.11	27.259		547.11	29.066		547.11	30.107		547.11	29.552		547.11	32.719		547.11	33.507		547.11	31.379		547.11	33.968
547.31	25.937		547.31	27.213		547.31	28.996		547.31	30.065		547.31	29.511		547.31	32.639		547.31	33.428		547.31	31.285		547.31	33.881
547.52	25.936		547.52	27.191		547.52	28.963		547.52	30.041		547.52	29.507		547.52	32.594		547.52	33.392		547.52	31.222		547.52	33.793
547.73	25.949		547.73	27.162		547.73	28.898		547.73	30.004		547.73	29.45		547.73	32.536		547.73	33.363		547.73	31.134		547.73	33.715
547.93	25.949		547.93	27.184		547.93	28.911		547.93	30.013		547.93	29.433		547.93	32.573		547.93	33.337		547.93	31.139		547.93	33.681
548.14	25.949		548.14	27.183		548.14	28.867		548.14	29.99		548.14	29.396		548.14	32.541		548.14	33.368		548.14	31.082		548.14	33.603
548.35	25.958		548.35	27.209		548.35	28.868		548.35	30.012		548.35	29.35		548.35	32.548		548.35	33.359		548.35	31.08		548.35	33.525
548.55	25.992		548.55	27.18		548.55	28.857		548.55	29.99		548.55	29.338		548.55	32.485		548.55	33.323		548.55	31.039		548.55	33.476
548.76	26.004		548.76	27.139		548.76	28.851		548.76	29.996		548.76	29.331		548.76	32.448		548.76	33.312		548.76	30.995		548.76	33.405
548.96	26.06		548.96	27.111		548.96	28.829		548.96	29.962		548.96	29.332		548.96	32.374		548.96	33.283		548.96	31.002		548.96	33.315
549.17	26.048		549.17	27.08		549.17	28.835		549.17	29.926		549.17	29.296		549.17	32.318		549.17	33.223		549.17	30.954		549.17	33.234
549.38	26.057		549.38	27.076		549.38	28.806		549.38	29.89		549.38	29.27		549.38	32.312		549.38	33.155		549.38	30.876		549.38	33.148
549.58	26.035		549.58	27.109		549.58	28.796		549.58	29.881		549.58	29.195		549.58	32.265		549.58	33.089		549.58	30.824		549.58	33.127
549.79	26.037		549.79	27.121		549.79	28.745		549.79	29.897		549.79	29.133		549.79	32.284		549.79	33.081		549.79	30.777		549.79	33.095
549.99	26.028		549.99	27.14		549.99	28.711		549.99	29.878		549.99	29.105		549.99	32.291		549.99	33.1		549.99	30.748		549.99	33.063
550.2	26.018		550.2	27.124		550.2	28.727		550.2	29.818		550.2	29.064		550.2	32.259		550.2	33.082		550.2	30.727		550.2	33.021
550.41	26.041		550.41	27.112		550.41	28.765		550.41	29.825		550.41	29.058		550.41	32.263		550.41	33.038		550.41	30.758		550.41	32.978
550.61	26.07		550.61	27.056		550.61	28.745		550.61	29.764		550.61	29.026		550.61	32.168		550.61	32.995		550.61	30.692		550.61	32.891
550.82	26.106		550.82	27.062		550.82	28.765		550.82	29.745		550.82	29.067		550.82	32.176		550.82	32.912		550.82	30.675		550.82	32.843
551.03	26.118		551.03	27.056		551.03	28.745		551.03	29.736		551.03	29.053		551.03	32.127		551.03	32.871		551.03	30.634		551.03	32.804
551.23	26.112		551.23	27.064		551.23	28.74		551.23	29.76		551.23	29.008		551.23	32.161		551.23	32.852		551.23	30.58		551.23	32.739
551.44	26.099		551.44	27.072		551.44	28.721		551.44	29.741		551.44	28.953		551.44	32.137		551.44	32.815		551.44	30.555		551.44	32.694
551.64	26.046		551.64	27.089		551.64	28.694		551.64	29.744		551.64	28.918		551.64	32.173		551.64	32.83		551.64	30.516		551.64	32.709
551.85	26.057		551.85	27.107		551.85	28.723		551.85	29.753		551.85	28.915		551.85	32.185		551.85	32.837		551.85	30.537		551.85	32.68
552.06	26.114		552.06	27.132		552.06	28.799		552.06	29.732		552.06	28.883		552.06	32.167		552.06	32.795		552.06	30.555		552.06	32.666
552.26	26.181		552.26	27.085		552.26	28.82		552.26	29.706		552.26	28.894		552.26	32.169		552.26	32.784		552.26	30.554		552.26	32.613
552.47	26.192		552.47	27.082		552.47	28.857		552.47	29.676		552.47	28.892		552.47	32.106		552.47	32.75		552.47	30.52		552.47	32.556
552.67	26.228		552.67	27.053		552.67	28.881		552.67	29.699		552.67	28.883		552.67	32.085		552.67	32.697		552.67	30.508		552.67	32.516
552.88	26.238		552.88	27.078		552.88	28.841		552.88	29.715		552.88	28.862		552.88	32.073		552.88	32.625		552.88	30.473		552.88	32.451
553.09	26.225		553.09	27.098		553.09	28.751		553.09	29.687		553.09	28.813		553.09	32.047		553.09	32.57		553.09	30.429		553.09	32.411
553.29	26.205		553.29	27.142		553.29	28.71		553.29	29.695		553.29	28.784		553.29	32.084		553.29	32.559		553.29	30.418		553.29	32.413
553.5	26.156		553.5	27.115		553.5	28.687		553.5	29.703		553.5	28.68		553.5	32.058		553.5	32.586		553.5	30.402		553.5	32.384
553.7	26.171		553.7	27.119		553.7	28.696		553.7	29.718		553.7	28.627		553.7	32.057		553.7	32.6		553.7	30.426		553.7	32.377
553.91	26.184		553.91	27.098		553.91	28.687		553.91	29.651		553.91	28.605		553.91	31.982		553.91	32.588		553.91	30.446		553.91	32.346
554.12	26.249		554.12	27.092		554.12	28.685		554.12	29.618		554.12	28.655		554.12	31.984		554.12	32.56		554.12	30.445		554.12	32.333
554.32	26.303		554.32	27.081		554.32	28.717		554.32	29.583		554.32	28.686		554.32	31.924		554.32	32.495		554.32	30.4		554.32	32.225
554.53	26.323		554.53	27.067		554.53	28.642		554.53	29.569		554.53	28.665		554.53	31.898		554.53	32.445		554.53	30.323		554.53	32.188
554.73	26.297		554.73	27.056		554.73	28.575		554.73	29.594		554.73	28.642		554.73	31.905		554.73	32.424		554.73	30.274		554.73	32.152
554.94	26.192		554.94	27.061		554.94	28.489		554.94	29.578		554.94	28.577		554.94	31.904		554.94	32.391		554.94	30.224		554.94	32.119
555.14	26.16		555.14	27.074		555.14	28.412		555.14	29.571		555.14	28.523		555.14	31.9		555.14	32.397		555.14	30.212		555.14	32.096
555.35	26.157		555.35	27.088		555.35	28.381		555.35	29.55		555.35	28.464		555.35	31.877		555.35	32.403		555.35	30.235		555.35	32.048
555.56	26.204		555.56	27.056		555.56	28.431		555.56	29.563		555.56	28.446		555.56	31.845		555.56	32.452		555.56	30.265		555.56	32.048
555.76	26.236		555.76	27.027		555.76	28.503		555.76	29.578		555.76	28.466		555.76	31.813		555.76	32.477		555.76	30.27		555.76	32.002
555.97	26.279		555.97	27.003		555.97	28.551		555.97	29.621		555.97	28.51		555.97	31.771		555.97	32.425		555.97	30.271		555.97	31.953
556.17	26.35		556.17	26.998		556.17	28.573		556.17	29.605		556.17	28.556		556.17	31.703		556.17	32.327		556.17	30.233		556.17	31.924
556.38	26.377		556.38	27.002		556.38	28.581		556.38	29.599		556.38	28.623		556.38	31.688		556.38	32.29		556.38	30.176		556.38	31.882
556.59	26.366		556.59	27.049		556.59	28.56		556.59	29.643		556.59	28.596		556.59	31.749		556.59	32.285		556.59	30.146		556.59	31.862
556.79	26.309		556.79	27.063		556.79	28.515		556.79	29.679		556.79	28.482		556.79	31.76		556.79	32.27		556.79	30.113		556.79	31.822
557	26.286		557	27.081		557	28.463		557	29.695		557	28.379		557	31.791		557	32.271		557	30.134		557	31.832
557.2	26.266		557.2	27.054		557.2	28.479		557.2	29.687		557.2	28.338		557.2	31.801		557.2	32.263		557.2	30.136		557.2	31.806
557.41	26.284		557.41	27.022		557.41	28.523		557.41	29.659		557.41	28.345		557.41	31.725		557.41	32.264		557.41	30.161		557.41	31.761
557.61	26.388		557.61	27.018		557.61	28.621		557.61	29.648		557.61	28.382		557.61	31.66		557.61	32.237		557.61	30.151		557.61	31.695
557.82	26.432		557.82	26.978		557.82	28.653		557.82	29.671		557.82	28.428		557.82	31.632		557.82	32.201		557.82	30.158		557.82	31.712
558.02	26.468		558.02	26.987		558.02	28.66		558.02	29.67		558.02	28.495		558.02	31.619		558.02	32.156		558.02	30.104		558.02	31.693
558.23	26.455		558.23	27.032		558.23	28.57		558.23	29.659		558.23	28.482		558.23	31.654		558.23	32.1		558.23	30.025		558.23	31.679
558.44	26.435		558.44	27.054		558.44	28.485		558.44	29.64		558.44	28.425		558.44	31.662		558.44	32.072		558.44	29.971		558.44	31.678
558.64	26.39		558.64	27.094		558.64	28.405		558.64	29.596		558.64	28.333		558.64	31.683		558.64	32.114		558.64	29.945		558.64	31.686
558.85	26.359		558.85	27.11		558.85	28.373		558.85	29.589		558.85	28.252		558.85	31.741		558.85	32.199		558.85	29.972		558.85	31.692
559.05	26.31		559.05	27.072		559.05	28.346		559.05	29.559		559.05	28.153		559.05	31.704		559.05	32.189		559.05	30.017		559.05	31.634
559.26	26.352		559.26	27.024		559.26	28.391		559.26	29.526		559.26	28.155		559.26	31.645		559.26	32.178		559.26	30.042		559.26	31.606
559.46	26.424		559.46	27.038		559.46	28.488		559.46	29.548		559.46	28.257		559.46	31.628		559.46	32.194		559.46	30.072		559.46	31.597
559.67	26.483		559.67	26.996		559.67	28.536		559.67	29.525		559.67	28.346		559.67	31.587		559.67	32.148		559.67	30.056		559.67	31.575
559.88	26.544		559.88	27.029		559.88	28.529		559.88	29.552		559.88	28.393		559.88	31.568		559.88	32.092		559.88	30.022		559.88	31.531
560.08	26.558		560.08	27.029		560.08	28.435		560.08	29.562		560.08	28.366		560.08	31.594		560.08	32.085		560.08	29.944		560.08	31.547
560.29	26.466		560.29	27.016		560.29	28.33		560.29	29.581		560.29	28.308		560.29	31.627		560.29	32.118		560.29	29.916		560.29	31.568
560.49	26.423		560.49	27.038		560.49	28.277		560.49	29.544		560.49	28.243		560.49	31.66		560.49	32.147		560.49	29.881		560.49	31.554
560.7	26.377		560.7	27.005		560.7	28.239		560.7	29.534		560.7	28.158		560.7	31.646		560.7	32.155		560.7	29.866		560.7	31.534
560.9	26.351		560.9	26.946		560.9	28.298		560.9	29.5		560.9	28.105		560.9	31.596		560.9	32.183		560.9	29.944		560.9	31.512
561.11	26.4		561.11	26.903		561.11	28.354		561.11	29.458		561.11	28.143		561.11	31.576		561.11	32.167		561.11	29.997		561.11	31.477
561.31	26.479		561.31	26.84		561.31	28.45		561.31	29.449		561.31	28.205		561.31	31.511		561.31	32.113		561.31	30.005		561.31	31.433
561.52	26.535		561.52	26.843		561.52	28.486		561.52	29.455		561.52	28.288		561.52	31.441		561.52	32.039		561.52	29.957		561.52	31.382
561.72	26.603		561.72	26.863		561.72	28.477		561.72	29.472		561.72	28.364		561.72	31.445		561.72	32.004		561.72	29.878		561.72	31.402
561.93	26.562		561.93	26.862		561.93	28.397		561.93	29.472		561.93	28.341		561.93	31.493		561.93	31.99		561.93	29.818		561.93	31.386
562.13	26.494		562.13	26.878		562.13	28.292		562.13	29.45		562.13	28.245		562.13	31.469		562.13	31.964		562.13	29.756		562.13	31.357
562.34	26.438		562.34	26.908		562.34	28.227		562.34	29.472		562.34	28.165		562.34	31.513		562.34	32.025		562.34	29.768		562.34	31.35
562.55	26.382		562.55	26.872		562.55	28.24		562.55	29.394		562.55	28.071		562.55	31.492		562.55	32.092		562.55	29.795		562.55	31.357
562.75	26.373		562.75	26.869		562.75	28.302		562.75	29.367		562.75	28.055		562.75	31.474		562.75	32.114		562.75	29.84		562.75	31.308
562.96	26.443		562.96	26.84		562.96	28.369		562.96	29.307		562.96	28.066		562.96	31.411		562.96	32.067		562.96	29.854		562.96	31.258
563.16	26.518		563.16	26.838		563.16	28.476		563.16	29.307		563.16	28.137		563.16	31.371		563.16	32.013		563.16	29.884		563.16	31.212
563.37	26.6		563.37	26.886		563.37	28.536		563.37	29.34		563.37	28.233		563.37	31.397		563.37	32.02		563.37	29.915		563.37	31.214
563.57	26.67		563.57	26.935		563.57	28.485		563.57	29.388		563.57	28.284		563.57	31.42		563.57	31.983		563.57	29.839		563.57	31.184
563.78	26.656		563.78	26.981		563.78	28.454		563.78	29.45		563.78	28.292		563.78	31.467		563.78	31.985		563.78	29.773		563.78	31.191
563.98	26.596		563.98	27.029		563.98	28.35		563.98	29.469		563.98	28.221		563.98	31.55		563.98	32.006		563.98	29.704		563.98	31.192
564.19	26.533		564.19	27.032		564.19	28.282		564.19	29.482		564.19	28.149		564.19	31.581		564.19	32.044		564.19	29.694		564.19	31.191
564.39	26.484		564.39	27.026		564.39	28.238		564.39	29.463		564.39	28.031		564.39	31.569		564.39	32.084		564.39	29.713		564.39	31.15
564.6	26.52		564.6	27.042		564.6	28.292		564.6	29.447		564.6	28.037		564.6	31.522		564.6	32.078		564.6	29.766		564.6	31.155
564.8	26.583		564.8	26.99		564.8	28.364		564.8	29.406		564.8	28.07		564.8	31.469		564.8	32.05		564.8	29.806		564.8	31.141
565.01	26.635		565.01	26.973		565.01	28.46		565.01	29.384		565.01	28.144		565.01	31.394		565.01	31.975		565.01	29.781		565.01	31.113
565.21	26.729		565.21	27.004		565.21	28.484		565.21	29.458		565.21	28.234		565.21	31.395		565.21	31.946		565.21	29.802		565.21	31.079
565.42	26.777		565.42	27.052		565.42	28.466		565.42	29.535		565.42	28.275		565.42	31.435		565.42	31.932		565.42	29.786		565.42	31.116
565.62	26.754		565.62	27.125		565.62	28.378		565.62	29.613		565.62	28.292		565.62	31.516		565.62	31.963		565.62	29.753		565.62	31.147
565.83	26.696		565.83	27.146		565.83	28.254		565.83	29.651		565.83	28.198		565.83	31.59		565.83	32.02		565.83	29.695		565.83	31.17
566.03	26.626		566.03	27.146		566.03	28.175		566.03	29.655		566.03	28.105		566.03	31.646		566.03	32.056		566.03	29.666		566.03	31.21
566.24	26.567		566.24	27.092		566.24	28.158		566.24	29.648		566.24	28.045		566.24	31.63		566.24	32.085		566.24	29.675		566.24	31.197
566.44	26.563		566.44	27.049		566.44	28.219		566.44	29.617		566.44	27.987		566.44	31.606		566.44	32.128		566.44	29.72		566.44	31.189
566.65	26.624		566.65	27.031		566.65	28.317		566.65	29.621		566.65	28.039		566.65	31.578		566.65	32.12		566.65	29.809		566.65	31.158
566.85	26.713		566.85	27.005		566.85	28.442		566.85	29.607		566.85	28.105		566.85	31.557		566.85	32.055		566.85	29.851		566.85	31.149
567.06	26.792		567.06	27.017		567.06	28.498		567.06	29.596		567.06	28.26		567.06	31.559		567.06	32.008		567.06	29.843		567.06	31.153
567.26	26.826		567.26	27.046		567.26	28.499		567.26	29.652		567.26	28.314		567.26	31.595		567.26	32.01		567.26	29.772		567.26	31.144
567.47	26.784		567.47	27.1		567.47	28.417		567.47	29.702		567.47	28.28		567.47	31.659		567.47	32.025		567.47	29.708		567.47	31.158
567.67	26.742		567.67	27.16		567.67	28.324		567.67	29.714		567.67	28.194		567.67	31.727		567.67	32.101		567.67	29.7		567.67	31.183
567.88	26.668		567.88	27.193		567.88	28.255		567.88	29.677		567.88	28.103		567.88	31.77		567.88	32.134		567.88	29.654		567.88	31.217
568.08	26.624		568.08	27.17		568.08	28.247		568.08	29.612		568.08	28.013		568.08	31.741		568.08	32.142		568.08	29.664		568.08	31.195
568.29	26.638		568.29	27.139		568.29	28.317		568.29	29.597		568.29	27.982		568.29	31.679		568.29	32.136		568.29	29.738		568.29	31.168
568.49	26.709		568.49	27.101		568.49	28.451		568.49	29.572		568.49	28.052		568.49	31.604		568.49	32.109		568.49	29.795		568.49	31.136
568.7	26.8		568.7	27.07		568.7	28.555		568.7	29.548		568.7	28.103		568.7	31.496		568.7	32.023		568.7	29.826		568.7	31.052
568.9	26.86		568.9	27.131		568.9	28.638		568.9	29.556		568.9	28.194		568.9	31.486		568.9	31.981		568.9	29.822		568.9	31.04
569.11	26.904		569.11	27.174		569.11	28.58		569.11	29.606		569.11	28.261		569.11	31.479		569.11	31.954		569.11	29.782		569.11	31.042
569.31	26.887		569.31	27.187		569.31	28.506		569.31	29.623		569.31	28.232		569.31	31.474		569.31	31.931		569.31	29.702		569.31	31.062
569.52	26.811		569.52	27.204		569.52	28.342		569.52	29.643		569.52	28.155		569.52	31.501		569.52	31.957		569.52	29.611		569.52	31.067
569.72	26.728		569.72	27.204		569.72	28.294		569.72	29.666		569.72	28.056		569.72	31.556		569.72	32.028		569.72	29.587		569.72	31.102
569.93	26.651		569.93	27.2		569.93	28.245		569.93	29.652		569.93	27.968		569.93	31.555		569.93	32.025		569.93	29.609		569.93	31.108
570.13	26.656		570.13	27.148		570.13	28.286		570.13	29.608		570.13	27.941		570.13	31.527		570.13	32.055		570.13	29.65		570.13	31.071
570.34	26.699		570.34	27.065		570.34	28.354		570.34	29.617		570.34	27.966		570.34	31.462		570.34	32.037		570.34	29.656		570.34	31.051
570.54	26.751		570.54	27.006		570.54	28.417		570.54	29.602		570.54	28.051		570.54	31.379		570.54	32.018		570.54	29.706		570.54	31.018
570.75	26.802		570.75	27.002		570.75	28.446		570.75	29.629		570.75	28.175		570.75	31.377		570.75	31.964		570.75	29.693		570.75	30.969
570.95	26.844		570.95	27.021		570.95	28.47		570.95	29.638		570.95	28.235		570.95	31.394		570.95	31.941		570.95	29.634		570.95	31.008
571.16	26.836		571.16	27.1		571.16	28.371		571.16	29.683		571.16	28.209		571.16	31.435		571.16	31.917		571.16	29.599		571.16	30.996
571.36	26.775		571.36	27.133		571.36	28.24		571.36	29.73		571.36	28.161		571.36	31.469		571.36	31.982		571.36	29.548		571.36	31.048
571.57	26.749		571.57	27.151		571.57	28.142		571.57	29.734		571.57	28.053		571.57	31.549		571.57	32.045		571.57	29.516		571.57	31.085
571.77	26.707		571.77	27.158		571.77	28.141		571.77	29.743		571.77	27.944		571.77	31.585		571.77	32.085		571.77	29.542		571.77	31.103
571.98	26.71		571.98	27.151		571.98	28.172		571.98	29.733		571.98	27.922		571.98	31.59		571.98	32.139		571.98	29.611		571.98	31.112
572.18	26.764		572.18	27.131		572.18	28.263		572.18	29.699		572.18	27.929		572.18	31.543		572.18	32.154		572.18	29.743		572.18	31.11
572.39	26.846		572.39	27.11		572.39	28.34		572.39	29.687		572.39	27.962		572.39	31.467		572.39	32.102		572.39	29.791		572.39	31.068
572.59	26.954		572.59	27.059		572.59	28.414		572.59	29.681		572.59	28.045		572.59	31.432		572.59	32.071		572.59	29.813		572.59	31.012
572.8	27.031		572.8	27.105		572.8	28.458		572.8	29.712		572.8	28.14		572.8	31.439		572.8	32.035		572.8	29.814		572.8	31.045
573	27.051		573	27.159		573	28.386		573	29.758		573	28.16		573	31.471		573	31.996		573	29.765		573	31.023
573.2	27.041		573.2	27.212		573.2	28.337		573.2	29.831		573.2	28.144		573.2	31.577		573.2	32.006		573.2	29.717		573.2	31.074
573.41	26.993		573.41	27.231		573.41	28.23		573.41	29.818		573.41	28.011		573.41	31.615		573.41	32.058		573.41	29.665		573.41	31.117
573.61	26.947		573.61	27.239		573.61	28.168		573.61	29.806		573.61	27.911		573.61	31.647		573.61	32.108		573.61	29.654		573.61	31.105
573.82	26.882		573.82	27.175		573.82	28.187		573.82	29.737		573.82	27.821		573.82	31.628		573.82	32.1		573.82	29.669		573.82	31.111
574.02	26.906		574.02	27.16		574.02	28.286		574.02	29.703		574.02	27.836		574.02	31.611		574.02	32.092		574.02	29.736		574.02	31.087
574.23	26.926		574.23	27.069		574.23	28.371		574.23	29.634		574.23	27.892		574.23	31.502		574.23	32.048		574.23	29.812		574.23	31.06
574.43	26.983		574.43	27.047		574.43	28.419		574.43	29.599		574.43	27.997		574.43	31.459		574.43	31.981		574.43	29.826		574.43	31.001
574.64	27.012		574.64	27.068		574.64	28.427		574.64	29.599		574.64	28.072		574.64	31.438		574.64	31.941		574.64	29.787		574.64	30.946
574.84	27.052		574.84	27.124		574.84	28.406		574.84	29.658		574.84	28.13		574.84	31.499		574.84	31.942		574.84	29.714		574.84	30.952
575.05	27.014		575.05	27.19		575.05	28.332		575.05	29.704		575.05	28.107		575.05	31.558		575.05	31.942		575.05	29.658		575.05	30.963
575.25	26.946		575.25	27.245		575.25	28.223		575.25	29.744		575.25	28.053		575.25	31.598		575.25	31.994		575.25	29.629		575.25	31.019
575.45	26.885		575.45	27.244		575.45	28.157		575.45	29.759		575.45	27.986		575.45	31.639		575.45	32.04		575.45	29.607		575.45	31.025
575.66	26.848		575.66	27.252		575.66	28.153		575.66	29.713		575.66	27.933		575.66	31.655		575.66	32.103		575.66	29.687		575.66	31.044
575.86	26.837		575.86	27.19		575.86	28.159		575.86	29.678		575.86	27.909		575.86	31.584		575.86	32.123		575.86	29.75		575.86	30.989
576.07	26.866		576.07	27.141		576.07	28.266		576.07	29.661		576.07	27.964		576.07	31.521		576.07	32.089		576.07	29.819		576.07	30.94
576.27	26.936		576.27	27.109		576.27	28.358		576.27	29.68		576.27	28.044		576.27	31.457		576.27	32.046		576.27	29.851		576.27	30.919
576.48	27.034		576.48	27.101		576.48	28.396		576.48	29.723		576.48	28.161		576.48	31.435		576.48	32.055		576.48	29.836		576.48	30.865
576.68	27.08		576.68	27.116		576.68	28.393		576.68	29.746		576.68	28.226		576.68	31.454		576.68	32.049		576.68	29.775		576.68	30.843
576.89	27.077		576.89	27.182		576.89	28.325		576.89	29.82		576.89	28.241		576.89	31.506		576.89	32.052		576.89	29.707		576.89	30.825
577.09	27.056		577.09	27.227		577.09	28.244		577.09	29.853		577.09	28.163		577.09	31.53		577.09	32.115		577.09	29.658		577.09	30.871
577.29	27.014		577.29	27.24		577.29	28.15		577.29	29.872		577.29	28.056		577.29	31.581		577.29	32.151		577.29	29.631		577.29	30.905
577.5	26.935		577.5	27.184		577.5	28.115		577.5	29.836		577.5	27.944		577.5	31.592		577.5	32.201		577.5	29.644		577.5	30.904
577.7	26.914		577.7	27.146		577.7	28.148		577.7	29.795		577.7	27.924		577.7	31.564		577.7	32.255		577.7	29.719		577.7	30.897
577.91	26.946		577.91	27.088		577.91	28.241		577.91	29.762		577.91	27.922		577.91	31.535		577.91	32.219		577.91	29.762		577.91	30.859
578.11	26.997		578.11	27.04		578.11	28.295		578.11	29.751		578.11	27.949		578.11	31.478		578.11	32.176		578.11	29.825		578.11	30.822
578.32	27.057		578.32	26.985		578.32	28.382		578.32	29.757		578.32	28.024		578.32	31.438		578.32	32.129		578.32	29.797		578.32	30.785
578.52	27.107		578.52	27.034		578.52	28.426		578.52	29.762		578.52	28.058		578.52	31.435		578.52	32.088		578.52	29.77		578.52	30.821
578.72	27.118		578.72	27.102		578.72	28.378		578.72	29.81		578.72	28.095		578.72	31.487		578.72	32.081		578.72	29.767		578.72	30.848
578.93	27.082		578.93	27.122		578.93	28.247		578.93	29.831		578.93	28.057		578.93	31.539		578.93	32.088		578.93	29.72		578.93	30.845
579.13	27.04		579.13	27.173		579.13	28.179		579.13	29.858		579.13	27.996		579.13	31.6		579.13	32.111		579.13	29.725		579.13	30.918
579.34	26.98		579.34	27.182		579.34	28.13		579.34	29.848		579.34	27.884		579.34	31.646		579.34	32.142		579.34	29.705		579.34	30.953
579.54	26.993		579.54	27.179		579.54	28.166		579.54	29.833		579.54	27.829		579.54	31.639		579.54	32.161		579.54	29.717		579.54	30.976
579.75	27		579.75	27.13		579.75	28.235		579.75	29.819		579.75	27.848		579.75	31.601		579.75	32.156		579.75	29.771		579.75	30.953
579.95	27.026		579.95	27.055		579.95	28.341		579.95	29.791		579.95	27.895		579.95	31.533		579.95	32.094		579.95	29.829		579.95	30.908
580.15	27.065		580.15	27.059		580.15	28.43		580.15	29.783		580.15	27.993		580.15	31.477		580.15	32.014		580.15	29.85		580.15	30.859
580.36	27.123		580.36	27.055		580.36	28.452		580.36	29.829		580.36	28.05		580.36	31.494		580.36	31.948		580.36	29.826		580.36	30.842
580.56	27.163		580.56	27.095		580.56	28.454		580.56	29.844		580.56	28.089		580.56	31.53		580.56	31.956		580.56	29.804		580.56	30.846
580.77	27.185		580.77	27.168		580.77	28.423		580.77	29.868		580.77	28.114		580.77	31.601		580.77	31.999		580.77	29.767		580.77	30.9
580.97	27.165		580.97	27.204		580.97	28.323		580.97	29.866		580.97	28.064		580.97	31.65		580.97	32.009		580.97	29.705		580.97	30.952
581.17	27.103		581.17	27.198		581.17	28.248		581.17	29.903		581.17	28.007		581.17	31.706		581.17	32.069		581.17	29.676		581.17	30.954
581.38	27.052		581.38	27.181		581.38	28.242		581.38	29.862		581.38	27.916		581.38	31.68		581.38	32.142		581.38	29.658		581.38	30.966
581.58	27.069		581.58	27.177		581.58	28.299		581.58	29.811		581.58	27.893		581.58	31.67		581.58	32.16		581.58	29.727		581.58	30.966
581.79	27.074		581.79	27.118		581.79	28.353		581.79	29.744		581.79	27.892		581.79	31.614		581.79	32.145		581.79	29.769		581.79	30.919
581.99	27.125		581.99	27.082		581.99	28.401		581.99	29.719		581.99	27.947		581.99	31.559		581.99	32.109		581.99	29.854		581.99	30.883
582.19	27.15		582.19	27.082		582.19	28.445		582.19	29.731		582.19	28.027		582.19	31.574		582.19	32.075		582.19	29.901		582.19	30.845
582.4	27.203		582.4	27.132		582.4	28.48		582.4	29.748		582.4	28.068		582.4	31.612		582.4	32.03		582.4	29.894		582.4	30.833
582.6	27.221		582.6	27.183		582.6	28.465		582.6	29.802		582.6	28.116		582.6	31.672		582.6	32.049		582.6	29.855		582.6	30.842
582.81	27.206		582.81	27.234		582.81	28.384		582.81	29.857		582.81	28.076		582.81	31.714		582.81	32.081		582.81	29.804		582.81	30.857
583.01	27.188		583.01	27.283		583.01	28.307		583.01	29.855		583.01	28.031		583.01	31.742		583.01	32.114		583.01	29.763		583.01	30.895
583.21	27.125		583.21	27.303		583.21	28.243		583.21	29.848		583.21	27.968		583.21	31.73		583.21	32.133		583.21	29.755		583.21	30.897
583.42	27.063		583.42	27.265		583.42	28.212		583.42	29.795		583.42	27.886		583.42	31.695		583.42	32.142		583.42	29.731		583.42	30.832
583.62	27.038		583.62	27.233		583.62	28.224		583.62	29.76		583.62	27.845		583.62	31.642		583.62	32.133		583.62	29.767		583.62	30.773
583.83	27.047		583.83	27.213		583.83	28.263		583.83	29.688		583.83	27.84		583.83	31.582		583.83	32.087		583.83	29.8		583.83	30.715
584.03	27.134		584.03	27.187		584.03	28.343		584.03	29.733		584.03	27.921		584.03	31.594		584.03	32.044		584.03	29.843		584.03	30.685
584.23	27.146		584.23	27.192		584.23	28.361		584.23	29.77		584.23	27.988		584.23	31.602		584.23	32.035		584.23	29.828		584.23	30.653
584.44	27.178		584.44	27.233		584.44	28.378		584.44	29.85		584.44	28.025		584.44	31.636		584.44	32.027		584.44	29.8		584.44	30.645
584.64	27.189		584.64	27.275		584.64	28.387		584.64	29.883		584.64	28.042		584.64	31.686		584.64	32.024		584.64	29.755		584.64	30.658
584.85	27.178		584.85	27.291		584.85	28.338		584.85	29.904		584.85	28.029		584.85	31.726		584.85	32.077		584.85	29.727		584.85	30.716
585.05	27.11		585.05	27.298		585.05	28.266		585.05	29.901		585.05	27.994		585.05	31.77		585.05	32.102		585.05	29.719		585.05	30.754
585.25	27.091		585.25	27.309		585.25	28.239		585.25	29.877		585.25	27.916		585.25	31.786		585.25	32.139		585.25	29.741		585.25	30.787
585.46	27.098		585.46	27.305		585.46	28.274		585.46	29.888		585.46	27.913		585.46	31.789		585.46	32.182		585.46	29.784		585.46	30.829
585.66	27.131		585.66	27.264		585.66	28.325		585.66	29.858		585.66	27.922		585.66	31.746		585.66	32.202		585.66	29.829		585.66	30.824
585.86	27.185		585.86	27.233		585.86	28.406		585.86	29.87		585.86	27.967		585.86	31.761		585.86	32.219		585.86	29.895		585.86	30.833
586.07	27.249		586.07	27.232		586.07	28.455		586.07	29.883		586.07	28.033		586.07	31.757		586.07	32.168		586.07	29.97		586.07	30.851
586.27	27.332		586.27	27.278		586.27	28.51		586.27	29.942		586.27	28.107		586.27	31.82		586.27	32.181		586.27	30.009		586.27	30.848
586.48	27.403		586.48	27.301		586.48	28.536		586.48	30.004		586.48	28.164		586.48	31.849		586.48	32.183		586.48	29.993		586.48	30.903
586.68	27.41		586.68	27.337		586.68	28.495		586.68	30.017		586.68	28.172		586.68	31.885		586.68	32.191		586.68	29.988		586.68	30.938
586.88	27.392		586.88	27.374		586.88	28.459		586.88	30.04		586.88	28.163		586.88	31.91		586.88	32.221		586.88	29.969		586.88	30.98
587.09	27.364		587.09	27.401		587.09	28.402		587.09	30.047		587.09	28.141		587.09	31.95		587.09	32.273		587.09	29.972		587.09	31.041
587.29	27.326		587.29	27.419		587.29	28.342		587.29	30.055		587.29	28.088		587.29	31.964		587.29	32.326		587.29	29.993		587.29	31.077
587.49	27.323		587.49	27.402		587.49	28.341		587.49	30.008		587.49	28.066		587.49	31.93		587.49	32.316		587.49	30.027		587.49	31.034
587.7	27.349		587.7	27.383		587.7	28.387		587.7	30.001		587.7	28.081		587.7	31.901		587.7	32.35		587.7	30.072		587.7	31.03
587.9	27.387		587.9	27.378		587.9	28.45		587.9	30.013		587.9	28.136		587.9	31.878		587.9	32.352		587.9	30.131		587.9	31.038
588.1	27.445		588.1	27.347		588.1	28.504		588.1	29.969		588.1	28.162		588.1	31.859		588.1	32.317		588.1	30.146		588.1	31.009
588.31	27.449		588.31	27.342		588.31	28.511		588.31	30.018		588.31	28.19		588.31	31.883		588.31	32.295		588.31	30.119		588.31	30.984
588.51	27.458		588.51	27.362		588.51	28.475		588.51	30.056		588.51	28.21		588.51	31.894		588.51	32.298		588.51	30.096		588.51	30.986
588.72	27.457		588.72	27.386		588.72	28.464		588.72	30.134		588.72	28.192		588.72	31.94		588.72	32.322		588.72	30.046		588.72	30.983
588.92	27.427		588.92	27.396		588.92	28.447		588.92	30.161		588.92	28.176		588.92	31.969		588.92	32.366		588.92	30.038		588.92	31.033
589.12	27.37		589.12	27.437		589.12	28.411		589.12	30.139		589.12	28.138		589.12	32.011		589.12	32.418		589.12	30.051		589.12	31.034
589.33	27.338		589.33	27.456		589.33	28.387		589.33	30.132		589.33	28.114		589.33	32.038		589.33	32.458		589.33	30.043		589.33	31.03
589.53	27.349		589.53	27.441		589.53	28.423		589.53	30.119		589.53	28.091		589.53	32.028		589.53	32.476		589.53	30.09		589.53	31.038
589.73	27.341		589.73	27.376		589.73	28.438		589.73	30.055		589.73	28.075		589.73	31.969		589.73	32.425		589.73	30.076		589.73	30.958
589.94	27.36		589.94	27.312		589.94	28.46		589.94	30.029		589.94	28.108		589.94	31.911		589.94	32.372		589.94	30.072		589.94	30.897
590.14	27.371		590.14	27.313		590.14	28.495		590.14	30.051		590.14	28.129		590.14	31.918		590.14	32.324		590.14	30.061		590.14	30.884
590.34	27.385		590.34	27.278		590.34	28.456		590.34	30.071		590.34	28.116		590.34	31.905		590.34	32.259		590.34	30.007		590.34	30.857
590.55	27.388		590.55	27.325		590.55	28.441		590.55	30.104		590.55	28.125		590.55	31.943		590.55	32.281		590.55	29.96		590.55	30.854
590.75	27.392		590.75	27.355		590.75	28.399		590.75	30.141		590.75	28.109		590.75	31.989		590.75	32.277		590.75	29.914		590.75	30.871
590.95	27.374		590.95	27.383		590.95	28.386		590.95	30.106		590.95	28.073		590.95	32.015		590.95	32.295		590.95	29.909		590.95	30.895
591.16	27.382		591.16	27.393		591.16	28.392		591.16	30.096		591.16	28.041		591.16	32.019		591.16	32.307		591.16	29.899		591.16	30.948
591.36	27.368		591.36	27.38		591.36	28.404		591.36	30.047		591.36	28.028		591.36	32.015		591.36	32.302		591.36	29.904		591.36	30.971
591.56	27.368		591.56	27.377		591.56	28.4		591.56	30.024		591.56	28.02		591.56	31.971		591.56	32.289		591.56	29.903		591.56	30.944
591.77	27.376		591.77	27.311		591.77	28.409		591.77	29.999		591.77	28.021		591.77	31.917		591.77	32.223		591.77	29.884		591.77	30.896
591.97	27.399		591.97	27.264		591.97	28.443		591.97	29.979		591.97	28.027		591.97	31.855		591.97	32.17		591.97	29.894		591.97	30.873
592.17	27.416		592.17	27.242		592.17	28.448		592.17	29.954		592.17	28.046		592.17	31.843		592.17	32.1		592.17	29.87		592.17	30.83
592.38	27.483		592.38	27.305		592.38	28.487		592.38	30.011		592.38	28.101		592.38	31.889		592.38	32.112		592.38	29.912		592.38	30.887
592.58	27.489		592.58	27.363		592.58	28.498		592.58	30.057		592.58	28.093		592.58	31.934		592.58	32.125		592.58	29.91		592.58	30.928
592.78	27.49		592.78	27.424		592.78	28.486		592.78	30.119		592.78	28.083		592.78	31.948		592.78	32.194		592.78	29.907		592.78	30.995
592.99	27.508		592.99	27.466		592.99	28.499		592.99	30.114		592.99	28.095		592.99	31.983		592.99	32.252		592.99	29.926		592.99	31.019
593.19	27.524		593.19	27.464		593.19	28.488		593.19	30.13		593.19	28.104		593.19	31.999		593.19	32.257		593.19	29.964		593.19	31.031
593.39	27.502		593.39	27.461		593.39	28.492		593.39	30.101		593.39	28.103		593.39	31.986		593.39	32.281		593.39	30.018		593.39	31.04
593.6	27.514		593.6	27.433		593.6	28.488		593.6	30.105		593.6	28.122		593.6	31.949		593.6	32.278		593.6	30.062		593.6	31.032
593.8	27.513		593.8	27.425		593.8	28.495		593.8	30.112		593.8	28.137		593.8	31.937		593.8	32.241		593.8	30.083		593.8	30.992
594	27.531		594	27.421		594	28.513		594	30.113		594	28.167		594	31.899		594	32.237		594	30.085		594	30.942
594.21	27.509		594.21	27.398		594.21	28.484		594.21	30.127		594.21	28.176		594.21	31.882		594.21	32.201		594.21	30.079		594.21	30.932
594.41	27.531		594.41	27.436		594.41	28.51		594.41	30.168		594.41	28.217		594.41	31.947		594.41	32.21		594.41	30.083		594.41	30.978
594.61	27.542		594.61	27.471		594.61	28.474		594.61	30.199		594.61	28.215		594.61	31.991		594.61	32.252		594.61	30.073		594.61	30.978
594.82	27.543		594.82	27.501		594.82	28.48		594.82	30.258		594.82	28.202		594.82	32.033		594.82	32.338		594.82	30.081		594.82	30.994
595.02	27.514		595.02	27.497		595.02	28.482		595.02	30.236		595.02	28.178		595.02	32.049		595.02	32.392		595.02	30.065		595.02	31.001
595.22	27.547		595.22	27.495		595.22	28.499		595.22	30.243		595.22	28.197		595.22	32.076		595.22	32.44		595.22	30.09		595.22	31.02
595.43	27.57		595.43	27.444		595.43	28.495		595.43	30.195		595.43	28.213		595.43	32.057		595.43	32.415		595.43	30.102		595.43	30.992
595.63	27.583		595.63	27.44		595.63	28.507		595.63	30.198		595.63	28.233		595.63	32.03		595.63	32.396		595.63	30.111		595.63	30.978
595.83	27.588		595.83	27.402		595.83	28.499		595.83	30.157		595.83	28.232		595.83	31.97		595.83	32.373		595.83	30.071		595.83	30.938
596.04	27.578		596.04	27.417		596.04	28.518		596.04	30.184		596.04	28.276		596.04	31.975		596.04	32.355		596.04	30.057		596.04	30.925
596.24	27.571		596.24	27.459		596.24	28.554		596.24	30.213		596.24	28.283		596.24	32.001		596.24	32.368		596.24	30.048		596.24	30.907
596.44	27.552		596.44	27.461		596.44	28.539		596.44	30.228		596.44	28.282		596.44	32.038		596.44	32.36		596.44	30.039		596.44	30.887
596.64	27.527		596.64	27.471		596.64	28.484		596.64	30.275		596.64	28.259		596.64	32.082		596.64	32.39		596.64	30.048		596.64	30.915
596.85	27.543		596.85	27.531		596.85	28.526		596.85	30.348		596.85	28.27		596.85	32.155		596.85	32.432		596.85	30.072		596.85	30.94
597.05	27.535		597.05	27.53		597.05	28.496		597.05	30.368		597.05	28.235		597.05	32.145		597.05	32.459		597.05	30.091		597.05	30.946
597.25	27.534		597.25	27.524		597.25	28.512		597.25	30.383		597.25	28.24		597.25	32.118		597.25	32.475		597.25	30.094		597.25	30.974
597.46	27.574		597.46	27.533		597.46	28.532		597.46	30.382		597.46	28.276		597.46	32.108		597.46	32.453		597.46	30.117		597.46	30.981
597.66	27.591		597.66	27.539		597.66	28.538		597.66	30.385		597.66	28.293		597.66	32.081		597.66	32.432		597.66	30.128		597.66	30.972
597.86	27.578		597.86	27.526		597.86	28.547		597.86	30.382		597.86	28.328		597.86	32.063		597.86	32.406		597.86	30.134		597.86	30.948
598.07	27.575		598.07	27.523		598.07	28.563		598.07	30.386		598.07	28.317		598.07	32.085		598.07	32.403		598.07	30.157		598.07	30.944
598.27	27.568		598.27	27.528		598.27	28.564		598.27	30.411		598.27	28.332		598.27	32.104		598.27	32.403		598.27	30.162		598.27	30.943
598.47	27.552		598.47	27.556		598.47	28.57		598.47	30.446		598.47	28.326		598.47	32.14		598.47	32.415		598.47	30.161		598.47	30.944
598.67	27.542		598.67	27.545		598.67	28.533		598.67	30.473		598.67	28.271		598.67	32.161		598.67	32.441		598.67	30.162		598.67	30.93
598.88	27.515		598.88	27.544		598.88	28.493		598.88	30.498		598.88	28.259		598.88	32.23		598.88	32.464		598.88	30.147		598.88	30.963
599.08	27.513		599.08	27.576		599.08	28.496		599.08	30.512		599.08	28.254		599.08	32.221		599.08	32.535		599.08	30.178		599.08	30.981
599.28	27.539		599.28	27.584		599.28	28.533		599.28	30.494		599.28	28.278		599.28	32.203		599.28	32.57		599.28	30.213		599.28	30.998
599.49	27.581		599.49	27.552		599.49	28.556		599.49	30.445		599.49	28.285		599.49	32.193		599.49	32.605		599.49	30.254		599.49	31.029
599.69	27.638		599.69	27.58		599.69	28.618		599.69	30.459		599.69	28.334		599.69	32.179		599.69	32.612		599.69	30.29		599.69	31.006
599.89	27.669		599.89	27.586		599.89	28.669		599.89	30.445		599.89	28.372		599.89	32.185		599.89	32.571		599.89	30.327		599.89	31.002
600.09	27.688		600.09	27.586		600.09	28.671		600.09	30.436		600.09	28.388		600.09	32.166		600.09	32.566		600.09	30.323		600.09	31.032
600.3	27.701		600.3	27.566		600.3	28.668		600.3	30.48		600.3	28.409		600.3	32.193		600.3	32.559		600.3	30.32		600.3	31.055
600.5	27.694		600.5	27.566		600.5	28.635		600.5	30.511		600.5	28.376		600.5	32.2		600.5	32.532		600.5	30.27		600.5	31.047
600.7	27.685		600.7	27.61		600.7	28.601		600.7	30.564		600.7	28.359		600.7	32.212		600.7	32.551		600.7	30.214		600.7	31.058
600.9	27.662		600.9	27.614		600.9	28.576		600.9	30.576		600.9	28.334		600.9	32.251		600.9	32.622		600.9	30.221		600.9	31.1
601.11	27.661		601.11	27.603		601.11	28.542		601.11	30.551		601.11	28.298		601.11	32.277		601.11	32.634		601.11	30.233		601.11	31.123
601.31	27.697		601.31	27.614		601.31	28.569		601.31	30.557		601.31	28.291		601.31	32.282		601.31	32.652		601.31	30.256		601.31	31.165
601.51	27.759		601.51	27.603		601.51	28.638		601.51	30.548		601.51	28.313		601.51	32.235		601.51	32.68		601.51	30.312		601.51	31.186
601.72	27.815		601.72	27.586		601.72	28.676		601.72	30.528		601.72	28.341		601.72	32.208		601.72	32.663		601.72	30.325		601.72	31.188
601.92	27.858		601.92	27.584		601.92	28.711		601.92	30.52		601.92	28.362		601.92	32.201		601.92	32.607		601.92	30.319		601.92	31.178
602.12	27.865		602.12	27.58		602.12	28.713		602.12	30.476		602.12	28.37		602.12	32.146		602.12	32.518		602.12	30.304		602.12	31.155
602.32	27.863		602.32	27.561		602.32	28.698		602.32	30.474		602.32	28.376		602.32	32.154		602.32	32.499		602.32	30.267		602.32	31.175
602.53	27.835		602.53	27.568		602.53	28.656		602.53	30.506		602.53	28.362		602.53	32.187		602.53	32.502		602.53	30.221		602.53	31.15
602.73	27.806		602.73	27.592		602.73	28.572		602.73	30.563		602.73	28.316		602.73	32.228		602.73	32.501		602.73	30.169		602.73	31.131
602.93	27.796		602.93	27.617		602.93	28.534		602.93	30.575		602.93	28.259		602.93	32.238		602.93	32.527		602.93	30.166		602.93	31.145
603.13	27.782		603.13	27.631		603.13	28.525		603.13	30.556		603.13	28.226		603.13	32.271		603.13	32.592		603.13	30.191		603.13	31.167
603.34	27.798		603.34	27.631		603.34	28.552		603.34	30.538		603.34	28.229		603.34	32.302		603.34	32.658		603.34	30.272		603.34	31.204
603.54	27.833		603.54	27.639		603.54	28.605		603.54	30.515		603.54	28.23		603.54	32.28		603.54	32.62		603.54	30.302		603.54	31.2
603.74	27.871		603.74	27.658		603.74	28.682		603.74	30.535		603.74	28.299		603.74	32.255		603.74	32.637		603.74	30.344		603.74	31.232
603.94	27.937		603.94	27.667		603.94	28.694		603.94	30.524		603.94	28.386		603.94	32.254		603.94	32.602		603.94	30.363		603.94	31.23
604.15	27.967		604.15	27.646		604.15	28.698		604.15	30.538		604.15	28.441		604.15	32.246		604.15	32.533		604.15	30.337		604.15	31.188
604.35	27.96		604.35	27.642		604.35	28.694		604.35	30.539		604.35	28.489		604.35	32.264		604.35	32.503		604.35	30.3		604.35	31.187
604.55	27.919		604.55	27.633		604.55	28.651		604.55	30.564		604.55	28.502		604.55	32.292		604.55	32.497		604.55	30.26		604.55	31.167
604.75	27.901		604.75	27.696		604.75	28.61		604.75	30.623		604.75	28.484		604.75	32.345		604.75	32.552		604.75	30.201		604.75	31.185
604.96	27.868		604.96	27.713		604.96	28.539		604.96	30.649		604.96	28.411		604.96	32.378		604.96	32.609		604.96	30.166		604.96	31.184
605.16	27.832		605.16	27.739		605.16	28.49		605.16	30.644		605.16	28.335		605.16	32.374		605.16	32.637		605.16	30.167		605.16	31.206
605.36	27.788		605.36	27.712		605.36	28.538		605.36	30.607		605.36	28.316		605.36	32.383		605.36	32.672		605.36	30.212		605.36	31.209
605.56	27.777		605.56	27.7		605.56	28.542		605.56	30.586		605.56	28.302		605.56	32.374		605.56	32.706		605.56	30.244		605.56	31.169
605.77	27.811		605.77	27.687		605.77	28.603		605.77	30.559		605.77	28.329		605.77	32.34		605.77	32.695		605.77	30.294		605.77	31.168
605.97	27.863		605.97	27.687		605.97	28.682		605.97	30.557		605.97	28.391		605.97	32.32		605.97	32.661		605.97	30.311		605.97	31.148
606.17	27.9		606.17	27.705		606.17	28.732		606.17	30.571		606.17	28.48		606.17	32.299		606.17	32.651		606.17	30.358		606.17	31.141
606.37	27.888		606.37	27.682		606.37	28.703		606.37	30.568		606.37	28.487		606.37	32.305		606.37	32.598		606.37	30.36		606.37	31.103
606.58	27.855		606.58	27.669		606.58	28.698		606.58	30.579		606.58	28.484		606.58	32.301		606.58	32.612		606.58	30.327		606.58	31.082
606.78	27.833		606.78	27.713		606.78	28.673		606.78	30.607		606.78	28.447		606.78	32.312		606.78	32.591		606.78	30.299		606.78	31.098
606.98	27.771		606.98	27.73		606.98	28.592		606.98	30.602		606.98	28.372		606.98	32.329		606.98	32.621		606.98	30.249		606.98	31.104
607.18	27.729		607.18	27.762		607.18	28.558		607.18	30.614		607.18	28.286		607.18	32.356		607.18	32.676		607.18	30.242		607.18	31.14
607.39	27.695		607.39	27.739		607.39	28.528		607.39	30.609		607.39	28.231		607.39	32.375		607.39	32.704		607.39	30.27		607.39	31.14
607.59	27.686		607.59	27.728		607.59	28.545		607.59	30.596		607.59	28.227		607.59	32.394		607.59	32.7		607.59	30.331		607.59	31.15
607.79	27.701		607.79	27.708		607.79	28.609		607.79	30.599		607.79	28.274		607.79	32.415		607.79	32.725		607.79	30.398		607.79	31.149
607.99	27.741		607.99	27.702		607.99	28.678		607.99	30.585		607.99	28.331		607.99	32.384		607.99	32.728		607.99	30.449		607.99	31.151
608.19	27.776		608.19	27.705		608.19	28.77		608.19	30.573		608.19	28.434		608.19	32.371		608.19	32.707		608.19	30.483		608.19	31.145
608.4	27.826		608.4	27.709		608.4	28.8		608.4	30.589		608.4	28.505		608.4	32.349		608.4	32.688		608.4	30.504		608.4	31.144
608.6	27.828		608.6	27.708		608.6	28.802		608.6	30.592		608.6	28.547		608.6	32.309		608.6	32.626		608.6	30.469		608.6	31.113
608.8	27.807		608.8	27.715		608.8	28.742		608.8	30.597		608.8	28.514		608.8	32.323		608.8	32.604		608.8	30.387		608.8	31.1
609	27.784		609	27.738		609	28.691		609	30.63		609	28.486		609	32.345		609	32.638		609	30.352		609	31.098
609.21	27.741		609.21	27.778		609.21	28.622		609.21	30.638		609.21	28.405		609.21	32.367		609.21	32.644		609.21	30.32		609.21	31.124
609.41	27.679		609.41	27.786		609.41	28.544		609.41	30.623		609.41	28.35		609.41	32.418		609.41	32.732		609.41	30.315		609.41	31.141
609.61	27.707		609.61	27.806		609.61	28.569		609.61	30.641		609.61	28.306		609.61	32.473		609.61	32.767		609.61	30.37		609.61	31.173
609.81	27.709		609.81	27.791		609.81	28.608		609.81	30.583		609.81	28.309		609.81	32.493		609.81	32.796		609.81	30.436		609.81	31.188
610.01	27.741		610.01	27.755		610.01	28.679		610.01	30.545		610.01	28.357		610.01	32.459		610.01	32.8		610.01	30.483		610.01	31.169
610.22	27.814		610.22	27.729		610.22	28.774		610.22	30.528		610.22	28.431		610.22	32.422		610.22	32.765		610.22	30.537		610.22	31.164
610.42	27.913		610.42	27.71		610.42	28.829		610.42	30.489		610.42	28.526		610.42	32.373		610.42	32.739		610.42	30.547		610.42	31.17
610.62	27.977		610.62	27.739		610.62	28.838		610.62	30.482		610.62	28.558		610.62	32.36		610.62	32.675		610.62	30.534		610.62	31.163
610.82	28.004		610.82	27.747		610.82	28.818		610.82	30.503		610.82	28.568		610.82	32.345		610.82	32.612		610.82	30.479		610.82	31.148
611.02	27.969		611.02	27.745		611.02	28.748		611.02	30.526		611.02	28.525		611.02	32.377		611.02	32.603		611.02	30.395		611.02	31.128
611.23	27.928		611.23	27.759		611.23	28.632		611.23	30.551		611.23	28.437		611.23	32.428		611.23	32.621		611.23	30.336		611.23	31.144
611.43	27.868		611.43	27.789		611.43	28.569		611.43	30.605		611.43	28.392		611.43	32.485		611.43	32.688		611.43	30.307		611.43	31.162
611.63	27.845		611.63	27.814		611.63	28.544		611.63	30.633		611.63	28.321		611.63	32.534		611.63	32.744		611.63	30.303		611.63	31.2
611.83	27.828		611.83	27.795		611.83	28.573		611.83	30.646		611.83	28.281		611.83	32.566		611.83	32.78		611.83	30.329		611.83	31.201
612.03	27.868		612.03	27.779		612.03	28.627		612.03	30.622		612.03	28.26		612.03	32.548		612.03	32.765		612.03	30.384		612.03	31.205
612.24	27.883		612.24	27.751		612.24	28.676		612.24	30.602		612.24	28.297		612.24	32.464		612.24	32.774		612.24	30.404		612.24	31.183
612.44	27.962		612.44	27.736		612.44	28.738		612.44	30.636		612.44	28.393		612.44	32.387		612.44	32.744		612.44	30.443		612.44	31.166
612.64	28.051		612.64	27.739		612.64	28.815		612.64	30.669		612.64	28.466		612.64	32.391		612.64	32.712		612.64	30.503		612.64	31.199
612.84	28.093		612.84	27.779		612.84	28.821		612.84	30.679		612.84	28.527		612.84	32.362		612.84	32.688		612.84	30.474		612.84	31.154
613.04	28.08		613.04	27.808		613.04	28.827		613.04	30.732		613.04	28.517		613.04	32.389		613.04	32.669		613.04	30.442		613.04	31.153
613.25	28.045		613.25	27.824		613.25	28.772		613.25	30.78		613.25	28.503		613.25	32.418		613.25	32.662		613.25	30.396		613.25	31.176
613.45	28.004		613.45	27.896		613.45	28.717		613.45	30.839		613.45	28.462		613.45	32.502		613.45	32.722		613.45	30.375		613.45	31.239
613.65	27.986		613.65	27.985		613.65	28.681		613.65	30.874		613.65	28.442		613.65	32.595		613.65	32.776		613.65	30.375		613.65	31.305
613.85	27.932		613.85	28.029		613.85	28.672		613.85	30.918		613.85	28.396		613.85	32.672		613.85	32.851		613.85	30.404		613.85	31.331
614.05	27.926		614.05	28.015		614.05	28.685		614.05	30.903		614.05	28.331		614.05	32.681		614.05	32.879		614.05	30.455		614.05	31.363
614.25	27.945		614.25	27.982		614.25	28.737		614.25	30.866		614.25	28.328		614.25	32.633		614.25	32.865		614.25	30.504		614.25	31.381
614.46	27.993		614.46	27.972		614.46	28.786		614.46	30.834		614.46	28.395		614.46	32.584		614.46	32.875		614.46	30.579		614.46	31.378
614.66	28.041		614.66	27.976		614.66	28.897		614.66	30.838		614.66	28.506		614.66	32.533		614.66	32.837		614.66	30.647		614.66	31.359
614.86	28.143		614.86	27.99		614.86	28.977		614.86	30.828		614.86	28.594		614.86	32.543		614.86	32.794		614.86	30.704		614.86	31.362
615.06	28.197		615.06	28.016		615.06	28.997		615.06	30.818		615.06	28.646		615.06	32.569		615.06	32.773		615.06	30.7		615.06	31.366
615.26	28.162		615.26	28.056		615.26	28.946		615.26	30.827		615.26	28.666		615.26	32.551		615.26	32.753		615.26	30.614		615.26	31.317
615.47	28.133		615.47	28.091		615.47	28.897		615.47	30.835		615.47	28.658		615.47	32.615		615.47	32.781		615.47	30.57		615.47	31.373
615.67	28.086		615.67	28.131		615.67	28.769		615.67	30.85		615.67	28.612		615.67	32.673		615.67	32.806		615.67	30.532		615.67	31.376
615.87	28.011		615.87	28.128		615.87	28.656		615.87	30.839		615.87	28.536		615.87	32.74		615.87	32.846		615.87	30.512		615.87	31.366
616.07	27.975		616.07	28.106		616.07	28.603		616.07	30.819		616.07	28.441		616.07	32.759		616.07	32.891		616.07	30.5		616.07	31.394
616.27	27.971		616.27	28.067		616.27	28.626		616.27	30.822		616.27	28.392		616.27	32.728		616.27	32.924		616.27	30.554		616.27	31.398
616.47	28.006		616.47	28.017		616.47	28.697		616.47	30.775		616.47	28.419		616.47	32.687		616.47	32.968		616.47	30.606		616.47	31.42
616.68	28.072		616.68	28.007		616.68	28.789		616.68	30.755		616.68	28.497		616.68	32.649		616.68	32.96		616.68	30.676		616.68	31.414
616.88	28.177		616.88	28.03		616.88	28.902		616.88	30.755		616.88	28.618		616.88	32.637		616.88	32.951		616.88	30.743		616.88	31.39
617.08	28.223		617.08	28.03		617.08	28.988		617.08	30.743		617.08	28.694		617.08	32.614		617.08	32.905		617.08	30.784		617.08	31.376
617.28	28.267		617.28	28.03		617.28	29.001		617.28	30.716		617.28	28.716		617.28	32.605		617.28	32.89		617.28	30.744		617.28	31.361
617.48	28.23		617.48	28.045		617.48	28.959		617.48	30.758		617.48	28.739		617.48	32.609		617.48	32.865		617.48	30.703		617.48	31.345
617.68	28.21		617.68	28.081		617.68	28.902		617.68	30.833		617.68	28.71		617.68	32.637		617.68	32.899		617.68	30.628		617.68	31.333
617.89	28.183		617.89	28.127		617.89	28.842		617.89	30.875		617.89	28.663		617.89	32.742		617.89	32.947		617.89	30.612		617.89	31.416
618.09	28.107		618.09	28.141		618.09	28.776		618.09	30.942		618.09	28.551		618.09	32.778		618.09	33.011		618.09	30.582		618.09	31.455
618.29	28.039		618.29	28.144		618.29	28.752		618.29	30.968		618.29	28.468		618.29	32.784		618.29	33.055		618.29	30.557		618.29	31.486
618.49	28.066		618.49	28.187		618.49	28.797		618.49	31.004		618.49	28.457		618.49	32.808		618.49	33.139		618.49	30.593		618.49	31.535
618.69	28.089		618.69	28.161		618.69	28.838		618.69	30.961		618.69	28.482		618.69	32.759		618.69	33.132		618.69	30.661		618.69	31.502
618.89	28.117		618.89	28.145		618.89	28.892		618.89	30.922		618.89	28.534		618.89	32.735		618.89	33.123		618.89	30.738		618.89	31.489
619.09	28.197		619.09	28.136		619.09	28.989		619.09	30.921		619.09	28.627		619.09	32.682		619.09	33.072		619.09	30.797		619.09	31.47
619.3	28.262		619.3	28.116		619.3	29.044		619.3	30.908		619.3	28.712		619.3	32.649		619.3	33.031		619.3	30.825		619.3	31.427
619.5	28.271		619.5	28.103		619.5	29.082		619.5	30.911		619.5	28.775		619.5	32.64		619.5	33.007		619.5	30.818		619.5	31.416
619.7	28.323		619.7	28.136		619.7	29.068		619.7	30.958		619.7	28.819		619.7	32.655		619.7	33.001		619.7	30.765		619.7	31.408
619.9	28.305		619.9	28.173		619.9	28.984		619.9	31.025		619.9	28.836		619.9	32.725		619.9	33.032		619.9	30.733		619.9	31.457
620.1	28.276		620.1	28.217		620.1	28.913		620.1	31.054		620.1	28.781		620.1	32.799		620.1	33.045		620.1	30.678		620.1	31.485
620.3	28.223		620.3	28.256		620.3	28.852		620.3	31.085		620.3	28.715		620.3	32.884		620.3	33.098		620.3	30.68		620.3	31.552
620.5	28.164		620.5	28.238		620.5	28.785		620.5	31.089		620.5	28.623		620.5	32.898		620.5	33.128		620.5	30.66		620.5	31.531
620.71	28.15		620.71	28.224		620.71	28.785		620.71	31.059		620.71	28.616		620.71	32.886		620.71	33.153		620.71	30.687		620.71	31.522
620.91	28.177		620.91	28.2		620.91	28.846		620.91	31.011		620.91	28.611		620.91	32.86		620.91	33.189		620.91	30.782		620.91	31.517
621.11	28.204		621.11	28.135		621.11	28.922		621.11	30.981		621.11	28.613		621.11	32.799		621.11	33.182		621.11	30.846		621.11	31.49
621.31	28.235		621.31	28.103		621.31	29.01		621.31	30.975		621.31	28.69		621.31	32.789		621.31	33.17		621.31	30.913		621.31	31.482
621.51	28.271		621.51	28.078		621.51	29.085		621.51	30.926		621.51	28.75		621.51	32.711		621.51	33.107		621.51	30.925		621.51	31.448
621.71	28.302		621.71	28.063		621.71	29.083		621.71	30.912		621.71	28.777		621.71	32.684		621.71	33.034		621.71	30.913		621.71	31.419
621.91	28.308		621.91	28.052		621.91	29.051		621.91	30.928		621.91	28.789		621.91	32.675		621.91	32.978		621.91	30.839		621.91	31.415
622.11	28.292		622.11	28.095		622.11	28.95		622.11	30.974		622.11	28.779		622.11	32.708		622.11	32.957		622.11	30.759		622.11	31.423
622.32	28.212		622.32	28.105		622.32	28.868		622.32	30.992		622.32	28.713		622.32	32.741		622.32	32.977		622.32	30.682		622.32	31.47
622.52	28.145		622.52	28.129		622.52	28.78		622.52	31.034		622.52	28.644		622.52	32.788		622.52	33.004		622.52	30.634		622.52	31.474
622.72	28.073		622.72	28.127		622.72	28.704		622.72	31.05		622.72	28.574		622.72	32.8		622.72	33.053		622.72	30.599		622.72	31.48
622.92	28.022		622.92	28.102		622.92	28.671		622.92	31.035		622.92	28.497		622.92	32.771		622.92	33.054		622.92	30.609		622.92	31.492
623.12	28.019		623.12	28.064		623.12	28.712		623.12	31.017		623.12	28.458		623.12	32.704		623.12	33.07		623.12	30.668		623.12	31.491
623.32	28.012		623.32	28.024		623.32	28.748		623.32	30.958		623.32	28.448		623.32	32.664		623.32	33.03		623.32	30.715		623.32	31.463
623.52	28.078		623.52	28.007		623.52	28.836		623.52	30.941		623.52	28.521		623.52	32.663		623.52	32.993		623.52	30.746		623.52	31.438
623.72	28.144		623.72	27.986		623.72	28.908		623.72	30.916		623.72	28.6		623.72	32.623		623.72	32.938		623.72	30.775		623.72	31.419
623.93	28.217		623.93	27.98		623.93	28.983		623.93	30.936		623.93	28.677		623.93	32.587		623.93	32.911		623.93	30.787		623.93	31.412
624.13	28.232		624.13	27.984		624.13	28.971		624.13	30.984		624.13	28.721		624.13	32.604		624.13	32.864		624.13	30.744		624.13	31.39
624.33	28.235		624.33	28.048		624.33	28.937		624.33	31.017		624.33	28.716		624.33	32.654		624.33	32.883		624.33	30.673		624.33	31.401
624.53	28.211		624.53	28.078		624.53	28.877		624.53	31.058		624.53	28.693		624.53	32.723		624.53	32.943		624.53	30.631		624.53	31.422
624.73	28.125		624.73	28.083		624.73	28.785		624.73	31.061		624.73	28.602		624.73	32.748		624.73	32.997		624.73	30.583		624.73	31.43
624.93	28.112		624.93	28.139		624.93	28.72		624.93	31.113		624.93	28.552		624.93	32.816		624.93	33.063		624.93	30.6		624.93	31.466
625.13	28.077		625.13	28.139		625.13	28.714		625.13	31.11		625.13	28.492		625.13	32.839		625.13	33.126		625.13	30.615		625.13	31.49
625.33	28.067		625.33	28.097		625.33	28.721		625.33	31.077		625.33	28.449		625.33	32.824		625.33	33.161		625.33	30.679		625.33	31.496
625.53	28.085		625.53	28.06		625.53	28.782		625.53	31.015		625.53	28.465		625.53	32.801		625.53	33.175		625.53	30.727		625.53	31.468
625.74	28.151		625.74	28.038		625.74	28.864		625.74	30.985		625.74	28.543		625.74	32.789		625.74	33.145		625.74	30.788		625.74	31.457
625.94	28.246		625.94	28.021		625.94	28.985		625.94	30.988		625.94	28.639		625.94	32.77		625.94	33.121		625.94	30.868		625.94	31.427
626.14	28.294		626.14	27.993		626.14	29.026		626.14	30.989		626.14	28.716		626.14	32.727		626.14	33.064		626.14	30.896		626.14	31.395
626.34	28.32		626.34	28.029		626.34	29.09		626.34	31.035		626.34	28.798		626.34	32.738		626.34	33.044		626.34	30.871		626.34	31.407
626.54	28.296		626.54	28.054		626.54	29.045		626.54	31.02		626.54	28.777		626.54	32.782		626.54	33		626.54	30.797		626.54	31.373
626.74	28.31		626.74	28.104		626.74	29.028		626.74	31.078		626.74	28.798		626.74	32.845		626.74	33.047		626.74	30.782		626.74	31.423
626.94	28.243		626.94	28.112		626.94	28.94		626.94	31.101		626.94	28.735		626.94	32.869		626.94	33.07		626.94	30.73		626.94	31.421
627.14	28.199		627.14	28.161		627.14	28.875		627.14	31.118		627.14	28.647		627.14	32.918		627.14	33.089		627.14	30.711		627.14	31.452
627.34	28.202		627.34	28.201		627.34	28.862		627.34	31.138		627.34	28.593		627.34	32.973		627.34	33.164		627.34	30.732		627.34	31.481
627.54	28.156		627.54	28.178		627.54	28.856		627.54	31.091		627.54	28.551		627.54	32.969		627.54	33.196		627.54	30.766		627.54	31.495
627.74	28.2		627.74	28.156		627.74	28.907		627.74	31.088		627.74	28.553		627.74	32.962		627.74	33.21		627.74	30.841		627.74	31.497
627.95	28.25		627.95	28.142		627.95	29.004		627.95	31.089		627.95	28.587		627.95	32.946		627.95	33.198		627.95	30.909		627.95	31.483
628.15	28.311		628.15	28.13		628.15	29.106		628.15	31.112		628.15	28.68		628.15	32.922		628.15	33.155		628.15	31.006		628.15	31.467
628.35	28.347		628.35	28.124		628.35	29.175		628.35	31.103		628.35	28.754		628.35	32.891		628.35	33.121		628.35	31.046		628.35	31.457
628.55	28.394		628.55	28.128		628.55	29.181		628.55	31.111		628.55	28.817		628.55	32.861		628.55	33.095		628.55	31.048		628.55	31.455
628.75	28.429		628.75	28.153		628.75	29.173		628.75	31.136		628.75	28.847		628.75	32.869		628.75	33.071		628.75	31.023		628.75	31.488
628.95	28.433		628.95	28.188		628.95	29.089		628.95	31.125		628.95	28.849		628.95	32.887		628.95	33.063		628.95	30.989		628.95	31.492
629.15	28.452		629.15	28.238		629.15	29.02		629.15	31.186		629.15	28.873		629.15	32.913		629.15	33.122		629.15	30.961		629.15	31.542
629.35	28.4		629.35	28.267		629.35	28.921		629.35	31.202		629.35	28.797		629.35	32.95		629.35	33.146		629.35	30.885		629.35	31.574
629.55	28.387		629.55	28.28		629.55	28.863		629.55	31.204		629.55	28.791		629.55	33.018		629.55	33.2		629.55	30.905		629.55	31.627
629.75	28.347		629.75	28.276		629.75	28.831		629.75	31.21		629.75	28.76		629.75	33.049		629.75	33.224		629.75	30.901		629.75	31.635
629.95	28.303		629.95	28.236		629.95	28.839		629.95	31.194		629.95	28.708		629.95	33.04		629.95	33.213		629.95	30.922		629.95	31.648
630.15	28.333		630.15	28.207		630.15	28.877		630.15	31.187		630.15	28.714		630.15	33.018		630.15	33.22		630.15	30.967		630.15	31.614
630.35	28.357		630.35	28.182		630.35	28.92		630.35	31.143		630.35	28.743		630.35	32.953		630.35	33.179		630.35	30.996		630.35	31.579
630.56	28.406		630.56	28.168		630.56	28.987		630.56	31.099		630.56	28.801		630.56	32.911		630.56	33.136		630.56	31.023		630.56	31.56
630.76	28.428		630.76	28.163		630.76	29.017		630.76	31.044		630.76	28.835		630.76	32.885		630.76	33.092		630.76	30.991		630.76	31.519
630.96	28.476		630.96	28.175		630.96	29.022		630.96	31.031		630.96	28.894		630.96	32.858		630.96	33.061		630.96	30.951		630.96	31.498
631.16	28.501		631.16	28.21		631.16	29.052		631.16	31.057		631.16	28.944		631.16	32.912		631.16	33.072		631.16	30.923		631.16	31.525
631.36	28.465		631.36	28.237		631.36	29.034		631.36	31.09		631.36	28.926		631.36	32.937		631.36	33.086		631.36	30.879		631.36	31.529
631.56	28.453		631.56	28.261		631.56	28.991		631.56	31.151		631.56	28.902		631.56	33.016		631.56	33.143		631.56	30.868		631.56	31.559
631.76	28.404		631.76	28.285		631.76	28.952		631.76	31.212		631.76	28.842		631.76	33.055		631.76	33.162		631.76	30.834		631.76	31.597
631.96	28.346		631.96	28.279		631.96	28.897		631.96	31.207		631.96	28.765		631.96	33.06		631.96	33.199		631.96	30.837		631.96	31.609
632.16	28.292		632.16	28.263		632.16	28.876		632.16	31.211		632.16	28.685		632.16	33.053		632.16	33.206		632.16	30.848		632.16	31.614
632.36	28.293		632.36	28.244		632.36	28.906		632.36	31.192		632.36	28.66		632.36	33.025		632.36	33.226		632.36	30.897		632.36	31.637
632.56	28.322		632.56	28.186		632.56	28.942		632.56	31.131		632.56	28.686		632.56	32.962		632.56	33.222		632.56	30.959		632.56	31.609
632.76	28.323		632.76	28.152		632.76	29.001		632.76	31.097		632.76	28.723		632.76	32.922		632.76	33.182		632.76	30.983		632.76	31.566
632.96	28.346		632.96	28.126		632.96	29.056		632.96	31.059		632.96	28.761		632.96	32.864		632.96	33.152		632.96	31.015		632.96	31.549
633.16	28.38		633.16	28.114		633.16	29.121		633.16	31.089		633.16	28.849		633.16	32.857		633.16	33.106		633.16	31.025		633.16	31.552
633.36	28.43		633.36	28.125		633.36	29.115		633.36	31.143		633.36	28.901		633.36	32.846		633.36	33.096		633.36	31.009		633.36	31.57
633.56	28.41		633.56	28.169		633.56	29.095		633.56	31.198		633.56	28.891		633.56	32.91		633.56	33.081		633.56	30.975		633.56	31.595
633.76	28.381		633.76	28.191		633.76	29.009		633.76	31.233		633.76	28.822		633.76	32.933		633.76	33.075		633.76	30.91		633.76	31.604
633.96	28.381		633.96	28.234		633.96	28.931		633.96	31.281		633.96	28.807		633.96	33		633.96	33.153		633.96	30.9		633.96	31.649
634.17	28.323		634.17	28.238		634.17	28.839		634.17	31.261		634.17	28.719		634.17	32.981		634.17	33.163		634.17	30.836		634.17	31.675
634.37	28.282		634.37	28.229		634.37	28.77		634.37	31.247		634.37	28.669		634.37	33.001		634.37	33.2		634.37	30.832		634.37	31.696
634.57	28.296		634.57	28.226		634.57	28.78		634.57	31.24		634.57	28.654		634.57	33.031		634.57	33.242		634.57	30.849		634.57	31.709
634.77	28.341		634.77	28.229		634.77	28.844		634.77	31.228		634.77	28.658		634.77	33.011		634.77	33.261		634.77	30.899		634.77	31.702
634.97	28.364		634.97	28.232		634.97	28.908		634.97	31.188		634.97	28.679		634.97	32.968		634.97	33.274		634.97	30.966		634.97	31.682
635.17	28.422		635.17	28.244		635.17	29.005		635.17	31.203		635.17	28.76		635.17	32.967		635.17	33.239		635.17	31.024		635.17	31.711
635.37	28.479		635.37	28.23		635.37	29.067		635.37	31.2		635.37	28.805		635.37	32.928		635.37	33.21		635.37	31.047		635.37	31.715
635.57	28.521		635.57	28.228		635.57	29.12		635.57	31.222		635.57	28.861		635.57	32.926		635.57	33.182		635.57	31.063		635.57	31.71
635.77	28.566		635.77	28.258		635.77	29.106		635.77	31.242		635.77	28.867		635.77	32.936		635.77	33.189		635.77	31.04		635.77	31.689
635.97	28.556		635.97	28.288		635.97	29.112		635.97	31.292		635.97	28.884		635.97	32.957		635.97	33.191		635.97	31.03		635.97	31.706
636.17	28.572		636.17	28.332		636.17	29.082		636.17	31.333		636.17	28.877		636.17	32.994		636.17	33.248		636.17	31.044		636.17	31.743
636.37	28.537		636.37	28.345		636.37	29.045		636.37	31.345		636.37	28.871		636.37	33.048		636.37	33.297		636.37	31.031		636.37	31.778
636.57	28.484		636.57	28.371		636.57	29.035		636.57	31.335		636.57	28.835		636.57	33.067		636.57	33.326		636.57	31.017		636.57	31.788
636.77	28.447		636.77	28.387		636.77	29.044		636.77	31.357		636.77	28.777		636.77	33.087		636.77	33.355		636.77	31.036		636.77	31.778
636.97	28.418		636.97	28.389		636.97	29.081		636.97	31.319		636.97	28.721		636.97	33.089		636.97	33.379		636.97	31.059		636.97	31.772
637.17	28.408		637.17	28.377		637.17	29.095		637.17	31.313		637.17	28.683		637.17	33.05		637.17	33.386		637.17	31.125		637.17	31.725
637.37	28.389		637.37	28.333		637.37	29.127		637.37	31.29		637.37	28.714		637.37	33.04		637.37	33.395		637.37	31.169		637.37	31.71
637.57	28.409		637.57	28.278		637.57	29.176		637.57	31.285		637.57	28.748		637.57	33.021		637.57	33.35		637.57	31.195		637.57	31.7
637.77	28.423		637.77	28.26		637.77	29.176		637.77	31.262		637.77	28.749		637.77	32.993		637.77	33.308		637.77	31.187		637.77	31.639
637.97	28.459		637.97	28.249		637.97	29.205		637.97	31.255		637.97	28.778		637.97	32.981		637.97	33.244		637.97	31.181		637.97	31.61
638.17	28.49		638.17	28.265		638.17	29.201		638.17	31.265		638.17	28.803		638.17	33.003		638.17	33.242		638.17	31.167		638.17	31.647
638.37	28.498		638.37	28.304		638.37	29.184		638.37	31.289		638.37	28.815		638.37	33.027		638.37	33.261		638.37	31.165		638.37	31.676
638.57	28.495		638.57	28.343		638.57	29.164		638.57	31.278		638.57	28.784		638.57	33.077		638.57	33.295		638.57	31.134		638.57	31.696
638.77	28.436		638.77	28.362		638.77	29.105		638.77	31.286		638.77	28.761		638.77	33.109		638.77	33.346		638.77	31.092		638.77	31.699
638.97	28.428		638.97	28.424		638.97	29.075		638.97	31.339		638.97	28.72		638.97	33.156		638.97	33.381		638.97	31.097		638.97	31.734
639.17	28.423		639.17	28.428		639.17	29.032		639.17	31.364		639.17	28.681		639.17	33.209		639.17	33.377		639.17	31.079		639.17	31.757
639.37	28.422		639.37	28.409		639.37	29.057		639.37	31.334		639.37	28.685		639.37	33.244		639.37	33.408		639.37	31.118		639.37	31.79
639.57	28.453		639.57	28.406		639.57	29.097		639.57	31.355		639.57	28.714		639.57	33.254		639.57	33.443		639.57	31.195		639.57	31.799
639.77	28.49		639.77	28.366		639.77	29.136		639.77	31.33		639.77	28.75		639.77	33.261		639.77	33.428		639.77	31.21		639.77	31.805
639.97	28.542		639.97	28.385		639.97	29.189		639.97	31.339		639.97	28.782		639.97	33.242		639.97	33.423		639.97	31.231		639.97	31.819
640.17	28.606		640.17	28.423		640.17	29.265		640.17	31.365		640.17	28.853		640.17	33.255		640.17	33.42		640.17	31.266		640.17	31.833
640.37	28.644		640.37	28.456		640.37	29.329		640.37	31.398		640.37	28.939		640.37	33.253		640.37	33.429		640.37	31.292		640.37	31.859
640.57	28.656		640.57	28.49		640.57	29.31		640.57	31.425		640.57	28.972		640.57	33.293		640.57	33.459		640.57	31.288		640.57	31.902
640.77	28.647		640.77	28.52		640.77	29.287		640.77	31.45		640.77	28.986		640.77	33.347		640.77	33.459		640.77	31.262		640.77	31.88
640.97	28.618		640.97	28.537		640.97	29.245		640.97	31.461		640.97	28.965		640.97	33.391		640.97	33.455		640.97	31.178		640.97	31.887
641.17	28.599		641.17	28.57		641.17	29.177		641.17	31.48		641.17	28.947		641.17	33.433		641.17	33.483		641.17	31.172		641.17	31.916
641.37	28.604		641.37	28.581		641.37	29.143		641.37	31.505		641.37	28.919		641.37	33.463		641.37	33.475		641.37	31.163		641.37	31.974
641.57	28.576		641.57	28.561		641.57	29.11		641.57	31.478		641.57	28.883		641.57	33.428		641.57	33.494		641.57	31.169		641.57	31.964
641.77	28.568		641.77	28.55		641.77	29.12		641.77	31.494		641.77	28.858		641.77	33.369		641.77	33.513		641.77	31.195		641.77	31.97
641.97	28.562		641.97	28.526		641.97	29.131		641.97	31.503		641.97	28.879		641.97	33.336		641.97	33.491		641.97	31.207		641.97	31.932
642.17	28.587		642.17	28.487		642.17	29.151		642.17	31.469		642.17	28.91		642.17	33.33		642.17	33.448		642.17	31.215		642.17	31.923
642.37	28.63		642.37	28.509		642.37	29.204		642.37	31.47		642.37	28.965		642.37	33.287		642.37	33.467		642.37	31.257		642.37	31.931
642.57	28.663		642.57	28.502		642.57	29.252		642.57	31.47		642.57	29.03		642.57	33.259		642.57	33.434		642.57	31.277		642.57	31.899
642.77	28.676		642.77	28.508		642.77	29.25		642.77	31.46		642.77	29.081		642.77	33.248		642.77	33.422		642.77	31.264		642.77	31.879
642.97	28.688		642.97	28.516		642.97	29.251		642.97	31.482		642.97	29.103		642.97	33.267		642.97	33.421		642.97	31.236		642.97	31.878
643.17	28.734		643.17	28.539		643.17	29.262		643.17	31.52		643.17	29.126		643.17	33.29		643.17	33.416		643.17	31.218		643.17	31.885
643.37	28.73		643.37	28.584		643.37	29.251		643.37	31.538		643.37	29.139		643.37	33.313		643.37	33.461		643.37	31.205		643.37	31.906
643.57	28.711		643.57	28.625		643.57	29.218		643.57	31.576		643.57	29.124		643.57	33.315		643.57	33.523		643.57	31.231		643.57	31.917
643.77	28.695		643.77	28.641		643.77	29.201		643.77	31.596		643.77	29.101		643.77	33.344		643.77	33.544		643.77	31.227		643.77	31.918
643.97	28.671		643.97	28.62		643.97	29.209		643.97	31.595		643.97	29.067		643.97	33.348		643.97	33.577		643.97	31.227		643.97	31.91
644.17	28.678		644.17	28.626		644.17	29.235		644.17	31.575		644.17	29.054		644.17	33.368		644.17	33.59		644.17	31.236		644.17	31.915
644.37	28.686		644.37	28.614		644.37	29.261		644.37	31.541		644.37	29.044		644.37	33.372		644.37	33.616		644.37	31.273		644.37	31.891
644.57	28.716		644.57	28.612		644.57	29.303		644.57	31.538		644.57	29.057		644.57	33.364		644.57	33.646		644.57	31.31		644.57	31.903
644.77	28.735		644.77	28.632		644.77	29.351		644.77	31.53		644.77	29.04		644.77	33.298		644.77	33.637		644.77	31.341		644.77	31.894
644.97	28.732		644.97	28.589		644.97	29.373		644.97	31.526		644.97	29.057		644.97	33.293		644.97	33.574		644.97	31.343		644.97	31.883
645.17	28.737		645.17	28.565		645.17	29.361		645.17	31.525		645.17	29.032		645.17	33.294		645.17	33.571		645.17	31.351		645.17	31.89
645.37	28.744		645.37	28.555		645.37	29.347		645.37	31.53		645.37	29.011		645.37	33.276		645.37	33.548		645.37	31.356		645.37	31.873
645.57	28.737		645.57	28.56		645.57	29.326		645.57	31.542		645.57	28.996		645.57	33.31		645.57	33.563		645.57	31.351		645.57	31.868
645.77	28.685		645.77	28.587		645.77	29.289		645.77	31.545		645.77	28.989		645.77	33.333		645.77	33.603		645.77	31.33		645.77	31.858
645.97	28.683		645.97	28.59		645.97	29.266		645.97	31.561		645.97	28.957		645.97	33.341		645.97	33.635		645.97	31.311		645.97	31.88
646.16	28.676		646.16	28.597		646.16	29.246		646.16	31.552		646.16	28.932		646.16	33.377		646.16	33.635		646.16	31.313		646.16	31.917
646.36	28.694		646.36	28.577		646.36	29.237		646.36	31.57		646.36	28.908		646.36	33.376		646.36	33.695		646.36	31.295		646.36	31.955
646.56	28.693		646.56	28.575		646.56	29.249		646.56	31.56		646.56	28.892		646.56	33.355		646.56	33.708		646.56	31.316		646.56	31.947
646.76	28.677		646.76	28.552		646.76	29.275		646.76	31.578		646.76	28.905		646.76	33.344		646.76	33.721		646.76	31.348		646.76	31.941
646.96	28.698		646.96	28.515		646.96	29.275		646.96	31.537		646.96	28.896		646.96	33.317		646.96	33.715		646.96	31.347		646.96	31.936
647.16	28.722		647.16	28.522		647.16	29.288		647.16	31.526		647.16	28.908		647.16	33.29		647.16	33.681		647.16	31.368		647.16	31.904
647.36	28.715		647.36	28.502		647.36	29.296		647.36	31.512		647.36	28.955		647.36	33.294		647.36	33.656		647.36	31.364		647.36	31.878
647.56	28.742		647.56	28.53		647.56	29.334		647.56	31.523		647.56	28.998		647.56	33.276		647.56	33.662		647.56	31.393		647.56	31.86
647.76	28.775		647.76	28.557		647.76	29.362		647.76	31.553		647.76	29.067		647.76	33.315		647.76	33.654		647.76	31.369		647.76	31.858
647.96	28.761		647.96	28.554		647.96	29.344		647.96	31.555		647.96	29.079		647.96	33.349		647.96	33.667		647.96	31.327		647.96	31.866
648.16	28.767		648.16	28.562		648.16	29.318		648.16	31.572		648.16	29.084		648.16	33.343		648.16	33.683		648.16	31.305		648.16	31.898
648.36	28.766		648.36	28.591		648.36	29.335		648.36	31.614		648.36	29.082		648.36	33.379		648.36	33.695		648.36	31.314		648.36	31.929
648.56	28.764		648.56	28.592		648.56	29.298		648.56	31.642		648.56	29.043		648.56	33.4		648.56	33.685		648.56	31.306		648.56	31.944
648.76	28.765		648.76	28.601		648.76	29.289		648.76	31.665		648.76	29.042		648.76	33.395		648.76	33.731		648.76	31.33		648.76	31.942
648.96	28.747		648.96	28.619		648.96	29.288		648.96	31.646		648.96	29.048		648.96	33.409		648.96	33.71		648.96	31.363		648.96	31.935
649.16	28.751		649.16	28.632		649.16	29.282		649.16	31.631		649.16	29.048		649.16	33.444		649.16	33.753		649.16	31.385		649.16	31.943
649.36	28.779		649.36	28.635		649.36	29.291		649.36	31.616		649.36	29.064		649.36	33.442		649.36	33.754		649.36	31.391		649.36	31.956
649.56	28.782		649.56	28.633		649.56	29.323		649.56	31.601		649.56	29.115		649.56	33.437		649.56	33.745		649.56	31.432		649.56	31.99
649.75	28.813		649.75	28.63		649.75	29.357		649.75	31.611		649.75	29.156		649.75	33.424		649.75	33.76		649.75	31.469		649.75	32.025
649.95	28.823		649.95	28.617		649.95	29.361		649.95	31.605		649.95	29.167		649.95	33.391		649.95	33.753		649.95	31.467		649.95	32.017
650.15	28.827		650.15	28.624		650.15	29.361		650.15	31.593		650.15	29.142		650.15	33.399		650.15	33.733		650.15	31.433		650.15	32.002
650.35	28.806		650.35	28.643		650.35	29.362		650.35	31.594		650.35	29.106		650.35	33.376		650.35	33.71		650.35	31.452		650.35	31.991
650.55	28.808		650.55	28.663		650.55	29.362		650.55	31.647		650.55	29.105		650.55	33.363		650.55	33.716		650.55	31.447		650.55	31.994
650.75	28.801		650.75	28.681		650.75	29.356		650.75	31.688		650.75	29.101		650.75	33.389		650.75	33.681		650.75	31.454		650.75	31.982
650.95	28.782		650.95	28.68		650.95	29.305		650.95	31.689		650.95	29.073		650.95	33.38		650.95	33.698		650.95	31.445		650.95	32.019
651.15	28.775		651.15	28.704		651.15	29.313		651.15	31.691		651.15	29.093		651.15	33.389		651.15	33.726		651.15	31.445		651.15	32.038
651.35	28.777		651.35	28.688		651.35	29.322		651.35	31.67		651.35	29.07		651.35	33.424		651.35	33.732		651.35	31.455		651.35	32.053
651.55	28.751		651.55	28.648		651.55	29.299		651.55	31.638		651.55	29.018		651.55	33.404		651.55	33.716		651.55	31.462		651.55	32.029
651.75	28.762		651.75	28.661		651.75	29.332		651.75	31.669		651.75	29.038		651.75	33.401		651.75	33.704		651.75	31.463		651.75	32.041
651.95	28.759		651.95	28.641		651.95	29.334		651.95	31.646		651.95	29.031		651.95	33.381		651.95	33.696		651.95	31.47		651.95	32.028
652.15	28.753		652.15	28.669		652.15	29.384		652.15	31.679		652.15	29.034		652.15	33.38		652.15	33.668		652.15	31.481		652.15	32.008
652.34	28.744		652.34	28.647		652.34	29.375		652.34	31.668		652.34	29.047		652.34	33.38		652.34	33.642		652.34	31.485		652.34	32.009
652.54	28.775		652.54	28.643		652.54	29.38		652.54	31.724		652.54	29.067		652.54	33.396		652.54	33.637		652.54	31.509		652.54	32.016
652.74	28.797		652.74	28.677		652.74	29.379		652.74	31.759		652.74	29.111		652.74	33.419		652.74	33.648		652.74	31.561		652.74	32.059
652.94	28.815		652.94	28.693		652.94	29.37		652.94	31.737		652.94	29.144		652.94	33.45		652.94	33.672		652.94	31.589		652.94	32.075
653.14	28.817		653.14	28.705		653.14	29.362		653.14	31.713		653.14	29.133		653.14	33.487		653.14	33.701		653.14	31.587		653.14	32.095
653.34	28.832		653.34	28.711		653.34	29.339		653.34	31.698		653.34	29.132		653.34	33.527		653.34	33.733		653.34	31.588		653.34	32.1
653.54	28.86		653.54	28.726		653.54	29.351		653.54	31.718		653.54	29.134		653.54	33.556		653.54	33.734		653.54	31.594		653.54	32.086
653.74	28.863		653.74	28.744		653.74	29.351		653.74	31.727		653.74	29.126		653.74	33.572		653.74	33.746		653.74	31.623		653.74	32.097
653.94	28.876		653.94	28.736		653.94	29.358		653.94	31.744		653.94	29.162		653.94	33.563		653.94	33.737		653.94	31.65		653.94	32.112
654.14	28.883		654.14	28.759		654.14	29.382		654.14	31.744		654.14	29.185		654.14	33.545		654.14	33.76		654.14	31.644		654.14	32.144
654.33	28.883		654.33	28.722		654.33	29.38		654.33	31.723		654.33	29.197		654.33	33.541		654.33	33.736		654.33	31.65		654.33	32.118
654.53	28.905		654.53	28.734		654.53	29.419		654.53	31.744		654.53	29.25		654.53	33.552		654.53	33.736		654.53	31.687		654.53	32.129
654.73	28.944		654.73	28.71		654.73	29.413		654.73	31.733		654.73	29.278		654.73	33.545		654.73	33.733		654.73	31.683		654.73	32.116
654.93	28.955		654.93	28.706		654.93	29.447		654.93	31.729		654.93	29.275		654.93	33.549		654.93	33.73		654.93	31.678		654.93	32.084
655.13	28.961		655.13	28.734		655.13	29.474		655.13	31.712		655.13	29.271		655.13	33.578		655.13	33.723		655.13	31.671		655.13	32.091
655.33	28.957		655.33	28.705		655.33	29.469		655.33	31.706		655.33	29.256		655.33	33.603		655.33	33.72		655.33	31.612		655.33	32.064
655.53	28.959		655.53	28.71		655.53	29.463		655.53	31.744		655.53	29.248		655.53	33.617		655.53	33.75		655.53	31.579		655.53	32.064
655.73	28.958		655.73	28.737		655.73	29.444		655.73	31.735		655.73	29.222		655.73	33.626		655.73	33.722		655.73	31.586		655.73	32.07
655.93	28.932		655.93	28.773		655.93	29.461		655.93	31.731		655.93	29.212		655.93	33.631		655.93	33.753		655.93	31.591		655.93	32.115
656.12	28.906		656.12	28.743		656.12	29.437		656.12	31.721		656.12	29.189		656.12	33.636		656.12	33.771		656.12	31.597		656.12	32.118
656.32	28.889		656.32	28.709		656.32	29.441		656.32	31.718		656.32	29.189		656.32	33.65		656.32	33.776		656.32	31.595		656.32	32.094
656.52	28.872		656.52	28.703		656.52	29.419		656.52	31.713		656.52	29.167		656.52	33.625		656.52	33.772		656.52	31.567		656.52	32.083
656.72	28.888		656.72	28.688		656.72	29.441		656.72	31.714		656.72	29.187		656.72	33.625		656.72	33.753		656.72	31.571		656.72	32.048
656.92	28.899		656.92	28.685		656.92	29.441		656.92	31.707		656.92	29.184		656.92	33.598		656.92	33.744		656.92	31.579		656.92	32.026
657.12	28.898		657.12	28.664		657.12	29.455		657.12	31.72		657.12	29.169		657.12	33.564		657.12	33.733		657.12	31.581		657.12	32.015
657.32	28.914		657.32	28.657		657.32	29.491		657.32	31.729		657.32	29.176		657.32	33.576		657.32	33.742		657.32	31.583		657.32	32.025
657.52	28.906		657.52	28.633		657.52	29.474		657.52	31.736		657.52	29.169		657.52	33.546		657.52	33.704		657.52	31.562		657.52	32.013
657.72	28.904		657.72	28.619		657.72	29.436		657.72	31.711		657.72	29.17		657.72	33.527		657.72	33.708		657.72	31.549		657.72	32.03
657.91	28.885		657.91	28.637		657.91	29.435		657.91	31.724		657.91	29.193		657.91	33.513		657.91	33.723		657.91	31.551		657.91	32.047
658.11	28.844		658.11	28.622		658.11	29.423		658.11	31.713		658.11	29.188		658.11	33.498		658.11	33.701		658.11	31.526		658.11	32.07
658.31	28.824		658.31	28.62		658.31	29.411		658.31	31.74		658.31	29.205		658.31	33.506		658.31	33.726		658.31	31.539		658.31	32.067
658.51	28.837		658.51	28.612		658.51	29.402		658.51	31.77		658.51	29.184		658.51	33.496		658.51	33.736		658.51	31.518		658.51	32.042
658.71	28.85		658.71	28.616		658.71	29.423		658.71	31.766		658.71	29.198		658.71	33.494		658.71	33.762		658.71	31.516		658.71	32.039
658.91	28.854		658.91	28.625		658.91	29.432		658.91	31.754		658.91	29.211		658.91	33.483		658.91	33.775		658.91	31.519		658.91	32.041
659.11	28.849		659.11	28.621		659.11	29.458		659.11	31.728		659.11	29.21		659.11	33.502		659.11	33.774		659.11	31.523		659.11	32.048
659.3	28.852		659.3	28.63		659.3	29.475		659.3	31.742		659.3	29.236		659.3	33.511		659.3	33.783		659.3	31.56		659.3	32.07
659.5	28.869		659.5	28.666		659.5	29.529		659.5	31.732		659.5	29.26		659.5	33.509		659.5	33.795		659.5	31.588		659.5	32.083
659.7	28.885		659.7	28.654		659.7	29.55		659.7	31.701		659.7	29.261		659.7	33.531		659.7	33.799		659.7	31.591		659.7	32.089
659.9	28.862		659.9	28.673		659.9	29.52		659.9	31.685		659.9	29.263		659.9	33.533		659.9	33.779		659.9	31.581		659.9	32.081
660.1	28.874		660.1	28.718		660.1	29.523		660.1	31.675		660.1	29.294		660.1	33.581		660.1	33.804		660.1	31.596		660.1	32.1
660.3	28.86		660.3	28.727		660.3	29.537		660.3	31.712		660.3	29.3		660.3	33.608		660.3	33.817		660.3	31.602		660.3	32.096
660.5	28.865		660.5	28.752		660.5	29.541		660.5	31.731		660.5	29.284		660.5	33.657		660.5	33.821		660.5	31.635		660.5	32.112
660.69	28.876		660.69	28.766		660.69	29.523		660.69	31.769		660.69	29.261		660.69	33.705		660.69	33.848		660.69	31.627		660.69	32.123
660.89	28.882		660.89	28.76		660.89	29.51		660.89	31.789		660.89	29.274		660.89	33.709		660.89	33.875		660.89	31.628		660.89	32.142
661.09	28.864		661.09	28.754		661.09	29.486		661.09	31.771		661.09	29.26		661.09	33.678		661.09	33.863		661.09	31.622		661.09	32.141
661.29	28.842		661.29	28.786		661.29	29.48		661.29	31.777		661.29	29.254		661.29	33.689		661.29	33.876		661.29	31.633		661.29	32.172
661.49	28.826		661.49	28.775		661.49	29.474		661.49	31.769		661.49	29.222		661.49	33.673		661.49	33.867		661.49	31.637		661.49	32.187
661.69	28.859		661.69	28.805		661.69	29.498		661.69	31.813		661.69	29.228		661.69	33.689		661.69	33.912		661.69	31.69		661.69	32.211
661.89	28.886		661.89	28.795		661.89	29.532		661.89	31.837		661.89	29.237		661.89	33.697		661.89	33.93		661.89	31.698		661.89	32.224
662.08	28.898		662.08	28.765		662.08	29.521		662.08	31.84		662.08	29.254		662.08	33.698		662.08	33.926		662.08	31.714		662.08	32.246
662.28	28.903		662.28	28.787		662.28	29.51		662.28	31.871		662.28	29.284		662.28	33.693		662.28	33.932		662.28	31.736		662.28	32.255
662.48	28.919		662.48	28.78		662.48	29.521		662.48	31.88		662.48	29.298		662.48	33.671		662.48	33.942		662.48	31.758		662.48	32.267
662.68	28.906		662.68	28.789		662.68	29.535		662.68	31.892		662.68	29.302		662.68	33.677		662.68	33.938		662.68	31.744		662.68	32.267
662.88	28.928		662.88	28.825		662.88	29.54		662.88	31.892		662.88	29.341		662.88	33.676		662.88	33.962		662.88	31.757		662.88	32.255
663.08	28.935		663.08	28.836		663.08	29.535		663.08	31.901		663.08	29.359		663.08	33.658		663.08	33.966		663.08	31.758		663.08	32.245
663.27	28.951		663.27	28.85		663.27	29.522		663.27	31.896		663.27	29.373		663.27	33.62		663.27	33.968		663.27	31.77		663.27	32.216
663.47	28.936		663.47	28.866		663.47	29.525		663.47	31.899		663.47	29.361		663.47	33.626		663.47	33.961		663.47	31.751		663.47	32.195
663.67	28.934		663.67	28.863		663.67	29.521		663.67	31.878		663.67	29.354		663.67	33.67		663.67	33.986		663.67	31.754		663.67	32.203
663.87	28.937		663.87	28.861		663.87	29.533		663.87	31.866		663.87	29.353		663.87	33.649		663.87	33.99		663.87	31.763		663.87	32.177
664.07	28.955		664.07	28.865		664.07	29.524		664.07	31.881		664.07	29.325		664.07	33.661		664.07	34.01		664.07	31.761		664.07	32.181
664.27	28.965		664.27	28.866		664.27	29.534		664.27	31.873		664.27	29.36		664.27	33.658		664.27	34.007		664.27	31.756		664.27	32.173
664.46	28.961		664.46	28.875		664.46	29.522		664.46	31.847		664.46	29.352		664.46	33.637		664.46	33.972		664.46	31.748		664.46	32.165
664.66	28.987		664.66	28.895		664.66	29.549		664.66	31.839		664.66	29.364		664.66	33.63		664.66	33.991		664.66	31.743		664.66	32.158
664.86	28.993		664.86	28.892		664.86	29.549		664.86	31.84		664.86	29.356		664.86	33.625		664.86	33.946		664.86	31.727		664.86	32.117
665.06	28.978		665.06	28.883		665.06	29.55		665.06	31.858		665.06	29.363		665.06	33.641		665.06	33.965		665.06	31.719		665.06	32.096
665.26	29.024		665.26	28.891		665.26	29.559		665.26	31.88		665.26	29.365		665.26	33.651		665.26	34.004		665.26	31.731		665.26	32.107
665.45	29.034		665.45	28.9		665.45	29.569		665.45	31.934		665.45	29.363		665.45	33.682		665.45	34.007		665.45	31.727		665.45	32.133
665.65	29.03		665.65	28.884		665.65	29.558		665.65	31.953		665.65	29.366		665.65	33.7		665.65	34.032		665.65	31.725		665.65	32.181
665.85	29.016		665.85	28.902		665.85	29.536		665.85	31.976		665.85	29.368		665.85	33.732		665.85	34.016		665.85	31.729		665.85	32.19
666.05	29.044		666.05	28.923		666.05	29.54		666.05	32.021		666.05	29.366		666.05	33.772		666.05	34.052		666.05	31.74		666.05	32.26
666.25	29.05		666.25	28.922		666.25	29.533		666.25	32.038		666.25	29.366		666.25	33.796		666.25	34.07		666.25	31.761		666.25	32.276
666.45	29.051		666.45	28.923		666.45	29.526		666.45	32.055		666.45	29.356		666.45	33.832		666.45	34.059		666.45	31.753		666.45	32.305
666.64	29.05		666.64	28.946		666.64	29.559		666.64	32.059		666.64	29.393		666.64	33.86		666.64	34.081		666.64	31.793		666.64	32.338
666.84	29.037		666.84	28.935		666.84	29.597		666.84	32.044		666.84	29.382		666.84	33.855		666.84	34.091		666.84	31.827		666.84	32.345
667.04	29.043		667.04	28.92		667.04	29.64		667.04	32.061		667.04	29.426		667.04	33.867		667.04	34.144		667.04	31.868		667.04	32.37
667.24	29.07		667.24	28.898		667.24	29.664		667.24	32.113		667.24	29.434		667.24	33.884		667.24	34.123		667.24	31.904		667.24	32.371
667.44	29.065		667.44	28.894		667.44	29.684		667.44	32.095		667.44	29.461		667.44	33.889		667.44	34.125		667.44	31.911		667.44	32.398
667.63	29.084		667.63	28.891		667.63	29.702		667.63	32.071		667.63	29.463		667.63	33.857		667.63	34.08		667.63	31.897		667.63	32.384
667.83	29.08		667.83	28.855		667.83	29.694		667.83	32.079		667.83	29.482		667.83	33.829		667.83	34.026		667.83	31.879		667.83	32.364
668.03	29.061		668.03	28.844		668.03	29.678		668.03	32.054		668.03	29.479		668.03	33.823		668.03	34.006		668.03	31.861		668.03	32.346
668.23	29.044		668.23	28.838		668.23	29.653		668.23	32.041		668.23	29.475		668.23	33.81		668.23	33.991		668.23	31.821		668.23	32.305
668.43	29.041		668.43	28.815		668.43	29.667		668.43	32.044		668.43	29.449		668.43	33.804		668.43	33.994		668.43	31.788		668.43	32.328
668.62	29.045		668.62	28.795		668.62	29.663		668.62	32.021		668.62	29.433		668.62	33.786		668.62	33.968		668.62	31.769		668.62	32.291
668.82	29.038		668.82	28.819		668.82	29.644		668.82	32.048		668.82	29.418		668.82	33.761		668.82	33.95		668.82	31.77		668.82	32.288
669.02	29.032		669.02	28.815		669.02	29.623		669.02	32.053		669.02	29.409		669.02	33.758		669.02	33.962		669.02	31.8		669.02	32.296
669.22	29.041		669.22	28.815		669.22	29.606		669.22	32.057		669.22	29.387		669.22	33.765		669.22	33.935		669.22	31.787		669.22	32.285
669.42	29.044		669.42	28.796		669.42	29.584		669.42	32.073		669.42	29.392		669.42	33.75		669.42	33.934		669.42	31.787		669.42	32.273
669.61	29.057		669.61	28.81		669.61	29.587		669.61	32.071		669.61	29.358		669.61	33.74		669.61	33.916		669.61	31.787		669.61	32.257
669.81	29.056		669.81	28.855		669.81	29.603		669.81	32.061		669.81	29.394		669.81	33.74		669.81	33.945		669.81	31.794		669.81	32.274
670.01	29.086		670.01	28.876		670.01	29.626		670.01	32.07		670.01	29.411		670.01	33.75		670.01	33.975		670.01	31.818		670.01	32.281
670.21	29.083		670.21	28.89		670.21	29.652		670.21	32.09		670.21	29.425		670.21	33.764		670.21	33.995		670.21	31.813		670.21	32.288
670.4	29.072		670.4	28.921		670.4	29.686		670.4	32.07		670.4	29.445		670.4	33.775		670.4	34.019		670.4	31.827		670.4	32.299
670.6	29.106		670.6	28.93		670.6	29.704		670.6	32.08		670.6	29.458		670.6	33.769		670.6	34.026		670.6	31.833		670.6	32.321
670.8	29.122		670.8	28.948		670.8	29.716		670.8	32.081		670.8	29.457		670.8	33.775		670.8	34.023		670.8	31.824		670.8	32.339
671	29.107		671	28.961		671	29.699		671	32.064		671	29.484		671	33.762		671	34.019		671	31.856		671	32.334
671.2	29.077		671.2	28.971		671.2	29.666		671.2	32.068		671.2	29.448		671.2	33.744		671.2	34.017		671.2	31.827		671.2	32.314
671.39	29.068		671.39	28.972		671.39	29.678		671.39	32.059		671.39	29.436		671.39	33.757		671.39	34.026		671.39	31.802		671.39	32.302
671.59	29.075		671.59	28.98		671.59	29.681		671.59	32.081		671.59	29.404		671.59	33.769		671.59	34.034		671.59	31.781		671.59	32.283
671.79	29.068		671.79	28.993		671.79	29.678		671.79	32.085		671.79	29.422		671.79	33.761		671.79	34.046		671.79	31.785		671.79	32.291
671.99	29.044		671.99	29.01		671.99	29.667		671.99	32.071		671.99	29.394		671.99	33.774		671.99	34.054		671.99	31.77		671.99	32.286
672.18	29.045		672.18	29.023		672.18	29.651		672.18	32.097		672.18	29.38		672.18	33.793		672.18	34.084		672.18	31.755		672.18	32.285
672.38	29.039		672.38	29.005		672.38	29.634		672.38	32.082		672.38	29.354		672.38	33.802		672.38	34.082		672.38	31.77		672.38	32.276
672.58	29.073		672.58	29.042		672.58	29.651		672.58	32.079		672.58	29.359		672.58	33.842		672.58	34.112		672.58	31.777		672.58	32.3
672.78	29.111		672.78	29.08		672.78	29.64		672.78	32.089		672.78	29.399		672.78	33.873		672.78	34.151		672.78	31.826		672.78	32.329
672.98	29.139		672.98	29.105		672.98	29.64		672.98	32.109		672.98	29.414		672.98	33.871		672.98	34.151		672.98	31.864		672.98	32.35
673.17	29.15		673.17	29.106		673.17	29.675		673.17	32.114		673.17	29.442		673.17	33.877		673.17	34.145		673.17	31.9		673.17	32.34
673.37	29.169		673.37	29.097		673.37	29.693		673.37	32.104		673.37	29.468		673.37	33.872		673.37	34.129		673.37	31.927		673.37	32.362
673.57	29.182		673.57	29.112		673.57	29.713		673.57	32.125		673.57	29.47		673.57	33.887		673.57	34.127		673.57	31.902		673.57	32.377
673.77	29.211		673.77	29.117		673.77	29.734		673.77	32.126		673.77	29.491		673.77	33.943		673.77	34.143		673.77	31.933		673.77	32.41
673.96	29.218		673.96	29.142		673.96	29.733		673.96	32.134		673.96	29.495		673.96	33.953		673.96	34.145		673.96	31.934		673.96	32.43
674.16	29.194		674.16	29.157		674.16	29.705		674.16	32.143		674.16	29.527		674.16	33.993		674.16	34.163		674.16	31.936		674.16	32.427
674.36	29.182		674.36	29.16		674.36	29.691		674.36	32.167		674.36	29.533		674.36	34.007		674.36	34.169		674.36	31.953		674.36	32.423
674.56	29.191		674.56	29.198		674.56	29.664		674.56	32.215		674.56	29.555		674.56	34.025		674.56	34.182		674.56	31.956		674.56	32.456
674.75	29.163		674.75	29.191		674.75	29.642		674.75	32.208		674.75	29.549		674.75	34.051		674.75	34.197		674.75	31.977		674.75	32.476
674.95	29.154		674.95	29.197		674.95	29.624		674.95	32.244		674.95	29.531		674.95	34.044		674.95	34.213		674.95	31.974		674.95	32.483
675.15	29.135		675.15	29.175		675.15	29.612		675.15	32.245		675.15	29.502		675.15	34.007		675.15	34.202		675.15	31.975		675.15	32.491
675.35	29.155		675.35	29.159		675.35	29.651		675.35	32.221		675.35	29.494		675.35	34.028		675.35	34.179		675.35	31.99		675.35	32.504
675.54	29.145		675.54	29.158		675.54	29.653		675.54	32.179		675.54	29.493		675.54	34.003		675.54	34.151		675.54	32.002		675.54	32.497
675.74	29.161		675.74	29.156		675.74	29.654		675.74	32.149		675.74	29.49		675.74	33.993		675.74	34.127		675.74	31.981		675.74	32.499
675.94	29.169		675.94	29.165		675.94	29.689		675.94	32.141		675.94	29.502		675.94	33.979		675.94	34.115		675.94	31.99		675.94	32.469
676.14	29.178		676.14	29.163		676.14	29.685		676.14	32.136		676.14	29.506		676.14	33.96		676.14	34.099		676.14	31.994		676.14	32.449
676.33	29.191		676.33	29.175		676.33	29.687		676.33	32.118		676.33	29.527		676.33	33.917		676.33	34.078		676.33	31.988		676.33	32.449
676.53	29.172		676.53	29.14		676.53	29.664		676.53	32.123		676.53	29.549		676.53	33.89		676.53	34.03		676.53	31.973		676.53	32.443
676.73	29.182		676.73	29.118		676.73	29.676		676.73	32.11		676.73	29.535		676.73	33.858		676.73	34.003		676.73	31.951		676.73	32.463
676.92	29.172		676.92	29.118		676.92	29.658		676.92	32.112		676.92	29.507		676.92	33.888		676.92	34.002		676.92	31.918		676.92	32.463
677.12	29.165		677.12	29.104		677.12	29.65		677.12	32.081		677.12	29.455		677.12	33.912		677.12	33.993		677.12	31.907		677.12	32.441
677.32	29.197		677.32	29.134		677.32	29.647		677.32	32.113		677.32	29.453		677.32	33.956		677.32	34.033		677.32	31.891		677.32	32.448
677.52	29.204		677.52	29.161		677.52	29.64		677.52	32.117		677.52	29.447		677.52	34.003		677.52	34.069		677.52	31.889		677.52	32.469
677.71	29.192		677.71	29.155		677.71	29.631		677.71	32.105		677.71	29.431		677.71	34.007		677.71	34.082		677.71	31.911		677.71	32.472
677.91	29.174		677.91	29.152		677.91	29.619		677.91	32.124		677.91	29.437		677.91	34.02		677.91	34.125		677.91	31.919		677.91	32.497
678.11	29.19		678.11	29.122		678.11	29.646		678.11	32.158		678.11	29.435		678.11	34.035		678.11	34.182		678.11	31.93		678.11	32.507
678.31	29.203		678.31	29.135		678.31	29.666		678.31	32.152		678.31	29.451		678.31	34.013		678.31	34.213		678.31	31.971		678.31	32.506
678.5	29.227		678.5	29.166		678.5	29.71		678.5	32.121		678.5	29.477		678.5	34.001		678.5	34.237		678.5	32.01		678.5	32.525
678.7	29.269		678.7	29.14		678.7	29.76		678.7	32.097		678.7	29.528		678.7	33.993		678.7	34.237		678.7	32.029		678.7	32.535
678.9	29.28		678.9	29.143		678.9	29.797		678.9	32.091		678.9	29.583		678.9	33.993		678.9	34.207		678.9	32.039		678.9	32.507
679.09	29.306		679.09	29.177		679.09	29.843		679.09	32.12		679.09	29.633		679.09	34.005		679.09	34.211		679.09	32.033		679.09	32.508
679.29	29.333		679.29	29.186		679.29	29.849		679.29	32.135		679.29	29.665		679.29	34.002		679.29	34.204		679.29	32.025		679.29	32.494
679.49	29.322		679.49	29.186		679.49	29.829		679.49	32.143		679.49	29.678		679.49	33.979		679.49	34.205		679.49	32.015		679.49	32.482
679.69	29.286		679.69	29.187		679.69	29.799		679.69	32.207		679.69	29.68		679.69	33.961		679.69	34.222		679.69	31.976		679.69	32.477
679.88	29.244		679.88	29.19		679.88	29.758		679.88	32.184		679.88	29.651		679.88	33.936		679.88	34.206		679.88	31.969		679.88	32.479
680.08	29.178		680.08	29.18		680.08	29.71		680.08	32.167		680.08	29.591		680.08	33.925		680.08	34.177		680.08	31.925		680.08	32.463
680.28	29.163		680.28	29.219		680.28	29.677		680.28	32.228		680.28	29.563		680.28	33.988		680.28	34.204		680.28	31.901		680.28	32.463
680.47	29.134		680.47	29.219		680.47	29.654		680.47	32.248		680.47	29.529		680.47	33.989		680.47	34.216		680.47	31.925		680.47	32.456
680.67	29.155		680.67	29.213		680.67	29.649		680.67	32.215		680.67	29.528		680.67	33.986		680.67	34.226		680.67	31.935		680.67	32.443
680.87	29.138		680.87	29.197		680.87	29.659		680.87	32.205		680.87	29.516		680.87	34.01		680.87	34.243		680.87	31.945		680.87	32.445
681.07	29.143		681.07	29.138		681.07	29.66		681.07	32.211		681.07	29.489		681.07	33.972		681.07	34.214		681.07	31.939		681.07	32.417
681.26	29.138		681.26	29.134		681.26	29.694		681.26	32.196		681.26	29.483		681.26	33.945		681.26	34.198		681.26	31.971		681.26	32.404
681.46	29.15		681.46	29.084		681.46	29.698		681.46	32.188		681.46	29.482		681.46	33.896		681.46	34.178		681.46	31.984		681.46	32.378
681.66	29.165		681.66	29.02		681.66	29.735		681.66	32.148		681.66	29.48		681.66	33.866		681.66	34.167		681.66	32		681.66	32.331
681.85	29.183		681.85	29.028		681.85	29.745		681.85	32.117		681.85	29.487		681.85	33.842		681.85	34.15		681.85	32.008		681.85	32.307
682.05	29.214		682.05	29.025		682.05	29.759		682.05	32.115		682.05	29.492		682.05	33.846		682.05	34.138		682.05	31.985		682.05	32.279
682.25	29.204		682.25	29.016		682.25	29.726		682.25	32.049		682.25	29.465		682.25	33.845		682.25	34.079		682.25	31.954		682.25	32.282
682.44	29.193		682.44	29.014		682.44	29.709		682.44	32.089		682.44	29.452		682.44	33.869		682.44	34.065		682.44	31.91		682.44	32.284
682.64	29.181		682.64	29.035		682.64	29.706		682.64	32.112		682.64	29.48		682.64	33.884		682.64	34.116		682.64	31.893		682.64	32.318
682.84	29.132		682.84	29.018		682.84	29.662		682.84	32.107		682.84	29.448		682.84	33.895		682.84	34.149		682.84	31.855		682.84	32.33
683.03	29.122		683.03	29.05		683.03	29.626		683.03	32.13		683.03	29.397		683.03	33.941		683.03	34.163		683.03	31.857		683.03	32.354
683.23	29.11		683.23	29.099		683.23	29.637		683.23	32.175		683.23	29.358		683.23	34.057		683.23	34.239		683.23	31.867		683.23	32.415
683.43	29.1		683.43	29.099		683.43	29.653		683.43	32.191		683.43	29.337		683.43	34.059		683.43	34.252		683.43	31.884		683.43	32.438
683.63	29.113		683.63	29.121		683.63	29.649		683.63	32.206		683.63	29.352		683.63	34.085		683.63	34.283		683.63	31.905		683.63	32.459
683.82	29.168		683.82	29.095		683.82	29.693		683.82	32.187		683.82	29.38		683.82	34.072		683.82	34.29		683.82	31.925		683.82	32.463
684.02	29.204		684.02	29.105		684.02	29.763		684.02	32.183		684.02	29.406		684.02	34.081		684.02	34.292		684.02	31.978		684.02	32.483
684.22	29.249		684.22	29.109		684.22	29.805		684.22	32.175		684.22	29.476		684.22	34.065		684.22	34.281		684.22	32.035		684.22	32.483
684.41	29.279		684.41	29.091		684.41	29.859		684.41	32.181		684.41	29.53		684.41	34.077		684.41	34.272		684.41	32.065		684.41	32.494
684.61	29.298		684.61	29.081		684.61	29.895		684.61	32.166		684.61	29.57		684.61	34.05		684.61	34.208		684.61	32.051		684.61	32.503
684.81	29.359		684.81	29.101		684.81	29.932		684.81	32.237		684.81	29.634		684.81	34.073		684.81	34.238		684.81	32.058		684.81	32.514
685	29.366		685	29.128		685	29.939		685	32.235		685	29.64		685	34.091		685	34.202		685	32.035		685	32.489
685.2	29.383		685.2	29.177		685.2	29.937		685.2	32.287		685.2	29.622		685.2	34.141		685.2	34.204		685.2	32.002		685.2	32.501
685.4	29.408		685.4	29.194		685.4	29.904		685.4	32.325		685.4	29.612		685.4	34.18		685.4	34.201		685.4	31.989		685.4	32.528
685.59	29.406		685.59	29.211		685.59	29.892		685.59	32.373		685.59	29.591		685.59	34.205		685.59	34.268		685.59	31.968		685.59	32.56
685.79	29.363		685.79	29.235		685.79	29.85		685.79	32.42		685.79	29.559		685.79	34.225		685.79	34.284		685.79	31.973		685.79	32.577
685.99	29.336		685.99	29.258		685.99	29.804		685.99	32.433		685.99	29.534		685.99	34.264		685.99	34.343		685.99	31.984		685.99	32.597
686.18	29.323		686.18	29.27		686.18	29.851		686.18	32.448		686.18	29.521		686.18	34.286		686.18	34.388		686.18	32.039		686.18	32.635
686.38	29.318		686.38	29.291		686.38	29.852		686.38	32.442		686.38	29.507		686.38	34.31		686.38	34.443		686.38	32.089		686.38	32.664
686.58	29.334		686.58	29.277		686.58	29.893		686.58	32.42		686.58	29.533		686.58	34.285		686.58	34.456		686.58	32.104		686.58	32.695
686.77	29.375		686.77	29.278		686.77	29.94		686.77	32.379		686.77	29.565		686.77	34.273		686.77	34.429		686.77	32.14		686.77	32.71
686.97	29.43		686.97	29.266		686.97	30.009		686.97	32.349		686.97	29.647		686.97	34.225		686.97	34.385		686.97	32.185		686.97	32.697
687.17	29.48		687.17	29.259		687.17	30.082		687.17	32.345		687.17	29.717		687.17	34.207		687.17	34.36		687.17	32.234		687.17	32.702
687.36	29.508		687.36	29.268		687.36	30.15		687.36	32.322		687.36	29.781		687.36	34.207		687.36	34.291		687.36	32.254		687.36	32.689
687.56	29.537		687.56	29.247		687.56	30.141		687.56	32.348		687.56	29.859		687.56	34.196		687.56	34.239		687.56	32.279		687.56	32.663
687.76	29.551		687.76	29.21		687.76	30.11		687.76	32.354		687.76	29.865		687.76	34.17		687.76	34.168		687.76	32.264		687.76	32.628
687.95	29.536		687.95	29.25		687.95	30.105		687.95	32.395		687.95	29.889		687.95	34.182		687.95	34.181		687.95	32.241		687.95	32.619
688.15	29.496		688.15	29.262		688.15	30.027		688.15	32.392		688.15	29.86		688.15	34.185		688.15	34.172		688.15	32.148		688.15	32.606
688.35	29.447		688.35	29.296		688.35	29.912		688.35	32.395		688.35	29.805		688.35	34.198		688.35	34.192		688.35	32.084		688.35	32.614
688.54	29.411		688.54	29.294		688.54	29.845		688.54	32.428		688.54	29.745		688.54	34.251		688.54	34.205		688.54	32.025		688.54	32.653
688.74	29.352		688.74	29.302		688.74	29.736		688.74	32.412		688.74	29.659		688.74	34.318		688.74	34.241		688.74	31.962		688.74	32.66
688.93	29.3		688.93	29.305		688.93	29.712		688.93	32.423		688.93	29.61		688.93	34.353		688.93	34.275		688.93	31.965		688.93	32.666
689.13	29.286		689.13	29.309		689.13	29.701		689.13	32.406		689.13	29.599		689.13	34.366		689.13	34.319		689.13	32.006		689.13	32.66
689.33	29.29		689.33	29.296		689.33	29.725		689.33	32.388		689.33	29.614		689.33	34.374		689.33	34.381		689.33	32.054		689.33	32.672
689.52	29.275		689.52	29.264		689.52	29.764		689.52	32.366		689.52	29.58		689.52	34.36		689.52	34.392		689.52	32.104		689.52	32.661
689.72	29.317		689.72	29.23		689.72	29.835		689.72	32.329		689.72	29.617		689.72	34.296		689.72	34.378		689.72	32.158		689.72	32.62
689.92	29.357		689.92	29.183		689.92	29.912		689.92	32.298		689.92	29.67		689.92	34.237		689.92	34.333		689.92	32.209		689.92	32.561
690.11	29.4		690.11	29.19		690.11	29.993		690.11	32.26		690.11	29.721		690.11	34.188		690.11	34.321		690.11	32.228		690.11	32.57
690.31	29.432		690.31	29.186		690.31	30.029		690.31	32.214		690.31	29.789		690.31	34.203		690.31	34.298		690.31	32.274		690.31	32.534
690.51	29.466		690.51	29.159		690.51	30.014		690.51	32.219		690.51	29.813		690.51	34.172		690.51	34.213		690.51	32.244		690.51	32.524
690.7	29.462		690.7	29.165		690.7	29.993		690.7	32.23		690.7	29.837		690.7	34.198		690.7	34.182		690.7	32.223		690.7	32.52
690.9	29.448		690.9	29.171		690.9	29.987		690.9	32.27		690.9	29.829		690.9	34.244		690.9	34.189		690.9	32.181		690.9	32.526
691.09	29.451		691.09	29.207		691.09	29.937		691.09	32.327		691.09	29.782		691.09	34.32		691.09	34.23		691.09	32.167		691.09	32.556
691.29	29.44		691.29	29.264		691.29	29.891		691.29	32.385		691.29	29.74		691.29	34.366		691.29	34.301		691.29	32.167		691.29	32.59
691.49	29.432		691.49	29.297		691.49	29.854		691.49	32.446		691.49	29.668		691.49	34.432		691.49	34.356		691.49	32.156		691.49	32.619
691.68	29.377		691.68	29.334		691.68	29.827		691.68	32.492		691.68	29.595		691.68	34.491		691.68	34.414		691.68	32.152		691.68	32.635
691.88	29.339		691.88	29.355		691.88	29.814		691.88	32.501		691.88	29.529		691.88	34.508		691.88	34.446		691.88	32.172		691.88	32.643
692.08	29.349		692.08	29.376		692.08	29.82		692.08	32.485		692.08	29.539		692.08	34.486		692.08	34.482		692.08	32.222		692.08	32.68
692.27	29.346		692.27	29.399		692.27	29.877		692.27	32.452		692.27	29.562		692.27	34.49		692.27	34.518		692.27	32.295		692.27	32.72
692.47	29.4		692.47	29.39		692.47	29.934		692.47	32.418		692.47	29.615		692.47	34.441		692.47	34.525		692.47	32.365		692.47	32.718
692.66	29.43		692.66	29.349		692.66	30.027		692.66	32.389		692.66	29.67		692.66	34.407		692.66	34.476		692.66	32.429		692.66	32.708
692.86	29.483		692.86	29.342		692.86	30.123		692.86	32.379		692.86	29.755		692.86	34.357		692.86	34.432		692.86	32.441		692.86	32.717
693.06	29.508		693.06	29.338		693.06	30.21		693.06	32.346		693.06	29.849		693.06	34.32		693.06	34.421		693.06	32.452		693.06	32.694
693.25	29.575		693.25	29.354		693.25	30.244		693.25	32.367		693.25	29.939		693.25	34.3		693.25	34.371		693.25	32.462		693.25	32.654
693.45	29.615		693.45	29.4		693.45	30.241		693.45	32.412		693.45	29.994		693.45	34.287		693.45	34.372		693.45	32.446		693.45	32.666
693.65	29.631		693.65	29.453		693.65	30.234		693.65	32.457		693.65	30.044		693.65	34.292		693.65	34.398		693.65	32.398		693.65	32.653
693.84	29.609		693.84	29.466		693.84	30.183		693.84	32.511		693.84	30.044		693.84	34.353		693.84	34.409		693.84	32.345		693.84	32.658
694.04	29.562		694.04	29.509		694.04	30.085		694.04	32.53		694.04	30		694.04	34.419		694.04	34.45		694.04	32.321		694.04	32.714
694.23	29.521		694.23	29.517		694.23	30.003		694.23	32.55		694.23	29.902		694.23	34.455		694.23	34.517		694.23	32.272		694.23	32.763
694.43	29.494		694.43	29.543		694.43	29.959		694.43	32.595		694.43	29.814		694.43	34.483		694.43	34.593		694.43	32.239		694.43	32.824
694.63	29.45		694.63	29.538		694.63	29.923		694.63	32.59		694.63	29.723		694.63	34.501		694.63	34.619		694.63	32.212		694.63	32.839
694.82	29.419		694.82	29.531		694.82	29.858		694.82	32.593		694.82	29.673		694.82	34.49		694.82	34.649		694.82	32.223		694.82	32.837
695.02	29.391		695.02	29.51		695.02	29.895		695.02	32.54		695.02	29.629		695.02	34.476		695.02	34.686		695.02	32.252		695.02	32.855
695.21	29.432		695.21	29.476		695.21	29.967		695.21	32.512		695.21	29.656		695.21	34.417		695.21	34.696		695.21	32.292		695.21	32.842
695.41	29.473		695.41	29.471		695.41	30.054		695.41	32.501		695.41	29.718		695.41	34.343		695.41	34.645		695.41	32.391		695.41	32.804
695.61	29.555		695.61	29.47		695.61	30.151		695.61	32.465		695.61	29.795		695.61	34.288		695.61	34.576		695.61	32.483		695.61	32.779
695.8	29.604		695.8	29.456		695.8	30.231		695.8	32.415		695.8	29.848		695.8	34.223		695.8	34.521		695.8	32.523		695.8	32.766
696	29.678		696	29.418		696	30.261		696	32.356		696	29.908		696	34.138		696	34.404		696	32.542		696	32.718
696.19	29.676		696.19	29.417		696.19	30.252		696.19	32.333		696.19	29.951		696.19	34.101		696.19	34.293		696.19	32.527		696.19	32.709
696.39	29.688		696.39	29.442		696.39	30.211		696.39	32.347		696.39	29.968		696.39	34.069		696.39	34.244		696.39	32.482		696.39	32.711
696.59	29.67		696.59	29.482		696.59	30.137		696.59	32.411		696.59	29.971		696.59	34.075		696.59	34.248		696.59	32.366		696.59	32.69
696.78	29.653		696.78	29.542		696.78	30.014		696.78	32.432		696.78	29.95		696.78	34.131		696.78	34.269		696.78	32.31		696.78	32.692
696.98	29.574		696.98	29.573		696.98	29.882		696.98	32.449		696.98	29.865		696.98	34.2		696.98	34.296		696.98	32.253		696.98	32.703
697.17	29.521		697.17	29.615		697.17	29.788		697.17	32.524		697.17	29.796		697.17	34.287		697.17	34.385		697.17	32.207		697.17	32.722
697.37	29.46		697.37	29.627		697.37	29.74		697.37	32.57		697.37	29.673		697.37	34.329		697.37	34.459		697.37	32.192		697.37	32.754
697.56	29.408		697.56	29.626		697.56	29.677		697.56	32.586		697.56	29.602		697.56	34.351		697.56	34.528		697.56	32.184		697.56	32.78
697.76	29.385		697.76	29.616		697.76	29.646		697.76	32.564		697.76	29.537		697.76	34.363		697.76	34.577		697.76	32.226		697.76	32.79
697.96	29.386		697.96	29.532		697.96	29.651		697.96	32.485		697.96	29.49		697.96	34.328		697.96	34.623		697.96	32.259		697.96	32.792
698.15	29.386		698.15	29.469		698.15	29.705		698.15	32.438		698.15	29.484		698.15	34.27		698.15	34.632		698.15	32.328		698.15	32.762
698.35	29.434		698.35	29.431		698.35	29.809		698.35	32.381		698.35	29.544		698.35	34.198		698.35	34.58		698.35	32.391		698.35	32.713
698.54	29.453		698.54	29.38		698.54	29.944		698.54	32.338		698.54	29.653		698.54	34.144		698.54	34.511		698.54	32.439		698.54	32.658
698.74	29.526		698.74	29.336		698.74	30.042		698.74	32.309		698.74	29.731		698.74	34.072		698.74	34.449		698.74	32.471		698.74	32.601
698.93	29.567		698.93	29.313		698.93	30.107		698.93	32.295		698.93	29.838		698.93	34.033		698.93	34.371		698.93	32.478		698.93	32.561
699.13	29.593		699.13	29.293		699.13	30.15		699.13	32.302		699.13	29.906		699.13	34.022		699.13	34.263		699.13	32.473		699.13	32.527
699.33	29.587		699.33	29.295		699.33	30.14		699.33	32.356		699.33	29.945		699.33	34.036		699.33	34.212		699.33	32.403		699.33	32.502
699.52	29.597		699.52	29.354		699.52	30.091		699.52	32.416		699.52	29.969		699.52	34.087		699.52	34.211		699.52	32.319		699.52	32.525
699.72	29.53		699.72	29.402		699.72	29.98		699.72	32.428		699.72	29.87		699.72	34.111		699.72	34.245		699.72	32.223		699.72	32.549
699.91	29.485		699.91	29.456		699.91	29.864		699.91	32.489		699.91	29.836		699.91	34.216		699.91	34.331		699.91	32.153		699.91	32.595
700.11	29.436		700.11	29.524		700.11	29.762		700.11	32.558		700.11	29.748		700.11	34.33		700.11	34.399		700.11	32.122		700.11	32.65
700.3	29.355		700.3	29.563		700.3	29.673		700.3	32.574		700.3	29.659		700.3	34.394		700.3	34.509		700.3	32.098		700.3	32.689
700.5	29.32		700.5	29.587		700.5	29.642		700.5	32.604		700.5	29.585		700.5	34.43		700.5	34.571		700.5	32.094		700.5	32.739
700.7	29.3		700.7	29.58		700.7	29.654		700.7	32.602		700.7	29.55		700.7	34.466		700.7	34.611		700.7	32.144		700.7	32.776
700.89	29.285		700.89	29.521		700.89	29.7		700.89	32.58		700.89	29.547		700.89	34.438		700.89	34.619		700.89	32.199		700.89	32.792
701.09	29.305		701.09	29.474		701.09	29.768		701.09	32.514		701.09	29.521		701.09	34.373		701.09	34.598		701.09	32.266		701.09	32.8
701.28	29.357		701.28	29.412		701.28	29.872		701.28	32.414		701.28	29.607		701.28	34.288		701.28	34.554		701.28	32.338		701.28	32.744
701.48	29.417		701.48	29.362		701.48	29.996		701.48	32.351		701.48	29.679		701.48	34.198		701.48	34.475		701.48	32.416		701.48	32.691
701.67	29.521		701.67	29.365		701.67	30.085		701.67	32.301		701.67	29.787		701.67	34.135		701.67	34.402		701.67	32.464		701.67	32.668
701.87	29.601		701.87	29.384		701.87	30.18		701.87	32.295		701.87	29.895		701.87	34.09		701.87	34.338		701.87	32.491		701.87	32.66
702.06	29.643		702.06	29.348		702.06	30.192		702.06	32.306		702.06	29.965		702.06	34.083		702.06	34.284		702.06	32.491		702.06	32.642
702.26	29.676		702.26	29.353		702.26	30.192		702.26	32.374		702.26	30.058		702.26	34.168		702.26	34.215		702.26	32.466		702.26	32.645
702.46	29.655		702.46	29.404		702.46	30.118		702.46	32.42		702.46	30.033		702.46	34.223		702.46	34.17		702.46	32.373		702.46	32.628
702.65	29.611		702.65	29.454		702.65	30.005		702.65	32.479		702.65	29.988		702.65	34.261		702.65	34.197		702.65	32.269		702.65	32.648
702.85	29.566		702.85	29.504		702.85	29.878		702.85	32.559		702.85	29.912		702.85	34.355		702.85	34.252		702.85	32.182		702.85	32.685
703.04	29.476		703.04	29.542		703.04	29.776		703.04	32.585		703.04	29.807		703.04	34.454		703.04	34.339		703.04	32.138		703.04	32.728
703.24	29.393		703.24	29.56		703.24	29.681		703.24	32.584		703.24	29.694		703.24	34.498		703.24	34.442		703.24	32.119		703.24	32.783
703.43	29.371		703.43	29.6		703.43	29.62		703.43	32.579		703.43	29.585		703.43	34.554		703.43	34.547		703.43	32.135		703.43	32.852
703.63	29.382		703.63	29.609		703.63	29.647		703.63	32.586		703.63	29.567		703.63	34.584		703.63	34.631		703.63	32.206		703.63	32.858
703.82	29.373		703.82	29.565		703.82	29.684		703.82	32.534		703.82	29.498		703.82	34.533		703.82	34.638		703.82	32.288		703.82	32.849
704.02	29.358		704.02	29.48		704.02	29.746		704.02	32.465		704.02	29.515		704.02	34.458		704.02	34.607		704.02	32.33		704.02	32.815
704.21	29.379		704.21	29.403		704.21	29.879		704.21	32.391		704.21	29.577		704.21	34.384		704.21	34.557		704.21	32.395		704.21	32.752
704.41	29.431		704.41	29.331		704.41	30.007		704.41	32.329		704.41	29.666		704.41	34.284		704.41	34.466		704.41	32.466		704.41	32.674
704.6	29.506		704.6	29.308		704.6	30.163		704.6	32.313		704.6	29.787		704.6	34.2		704.6	34.392		704.6	32.504		704.6	32.601
704.8	29.601		704.8	29.305		704.8	30.261		704.8	32.314		704.8	29.907		704.8	34.109		704.8	34.324		704.8	32.535		704.8	32.568
704.99	29.661		704.99	29.287		704.99	30.315		704.99	32.31		704.99	29.984		704.99	34.091		704.99	34.271		704.99	32.53		704.99	32.55
705.19	29.688		705.19	29.289		705.19	30.313		705.19	32.34		705.19	30.054		705.19	34.116		705.19	34.233		705.19	32.5		705.19	32.537
705.38	29.655		705.38	29.339		705.38	30.24		705.38	32.375		705.38	30.068		705.38	34.146		705.38	34.212		705.38	32.427		705.38	32.571
705.58	29.619		705.58	29.391		705.58	30.119		705.58	32.457		705.58	30.037		705.58	34.218		705.58	34.237		705.58	32.323		705.58	32.599
705.78	29.563		705.78	29.442		705.78	29.963		705.78	32.522		705.78	29.928		705.78	34.289		705.78	34.276		705.78	32.182		705.78	32.631
705.97	29.459		705.97	29.473		705.97	29.867		705.97	32.603		705.97	29.824		705.97	34.386		705.97	34.361		705.97	32.146		705.97	32.66
706.17	29.372		706.17	29.477		706.17	29.731		706.17	32.635		706.17	29.69		706.17	34.439		706.17	34.459		706.17	32.094		706.17	32.71
706.36	29.289		706.36	29.502		706.36	29.64		706.36	32.691		706.36	29.616		706.36	34.515		706.36	34.567		706.36	32.074		706.36	32.771
706.56	29.295		706.56	29.521		706.56	29.648		706.56	32.698		706.56	29.52		706.56	34.575		706.56	34.659		706.56	32.131		706.56	32.809
706.75	29.314		706.75	29.477		706.75	29.679		706.75	32.655		706.75	29.49		706.75	34.51		706.75	34.729		706.75	32.212		706.75	32.864
706.95	29.337		706.95	29.441		706.95	29.761		706.95	32.583		706.95	29.495		706.95	34.46		706.95	34.733		706.95	32.317		706.95	32.89
707.14	29.42		707.14	29.412		707.14	29.906		707.14	32.524		707.14	29.549		707.14	34.401		707.14	34.703		707.14	32.43		707.14	32.851
707.34	29.494		707.34	29.358		707.34	30.044		707.34	32.449		707.34	29.629		707.34	34.321		707.34	34.66		707.34	32.526		707.34	32.789
707.53	29.583		707.53	29.312		707.53	30.18		707.53	32.392		707.53	29.763		707.53	34.228		707.53	34.572		707.53	32.596		707.53	32.732
707.73	29.67		707.73	29.285		707.73	30.29		707.73	32.348		707.73	29.874		707.73	34.193		707.73	34.489		707.73	32.615		707.73	32.708
707.92	29.739		707.92	29.256		707.92	30.377		707.92	32.366		707.92	29.963		707.92	34.173		707.92	34.389		707.92	32.61		707.92	32.668
708.12	29.795		708.12	29.3		708.12	30.388		708.12	32.401		708.12	30.028		708.12	34.186		708.12	34.306		708.12	32.561		708.12	32.662
708.31	29.79		708.31	29.322		708.31	30.324		708.31	32.467		708.31	30.08		708.31	34.247		708.31	34.308		708.31	32.507		708.31	32.645
708.51	29.769		708.51	29.379		708.51	30.225		708.51	32.519		708.51	30.069		708.51	34.311		708.51	34.34		708.51	32.385		708.51	32.674
708.7	29.709		708.7	29.472		708.7	30.099		708.7	32.615		708.7	30.032		708.7	34.435		708.7	34.405		708.7	32.291		708.7	32.768
708.9	29.644		708.9	29.538		708.9	29.97		708.9	32.669		708.9	29.953		708.9	34.538		708.9	34.477		708.9	32.208		708.9	32.823
709.09	29.565		709.09	29.599		709.09	29.812		709.09	32.735		709.09	29.866		709.09	34.649		709.09	34.616		709.09	32.174		709.09	32.904
709.29	29.463		709.29	29.625		709.29	29.694		709.29	32.749		709.29	29.754		709.29	34.756		709.29	34.712		709.29	32.176		709.29	32.938
709.48	29.442		709.48	29.607		709.48	29.634		709.48	32.78		709.48	29.662		709.48	34.81		709.48	34.811		709.48	32.215		709.48	32.966
709.68	29.398		709.68	29.561		709.68	29.609		709.68	32.768		709.68	29.587		709.68	34.807		709.68	34.837		709.68	32.294		709.68	32.992
709.87	29.383		709.87	29.509		709.87	29.652		709.87	32.706		709.87	29.579		709.87	34.717		709.87	34.793		709.87	32.359		709.87	32.988
710.07	29.433		710.07	29.453		710.07	29.771		710.07	32.655		710.07	29.612		710.07	34.637		710.07	34.75		710.07	32.481		710.07	33.005
710.26	29.525		710.26	29.398		710.26	29.927		710.26	32.604		710.26	29.699		710.26	34.499		710.26	34.647		710.26	32.594		710.26	32.95
710.46	29.655		710.46	29.355		710.46	30.09		710.46	32.53		710.46	29.838		710.46	34.401		710.46	34.564		710.46	32.688		710.46	32.885
710.65	29.758		710.65	29.297		710.65	30.232		710.65	32.525		710.65	29.978		710.65	34.332		710.65	34.499		710.65	32.759		710.65	32.829
710.85	29.862		710.85	29.342		710.85	30.377		710.85	32.521		710.85	30.111		710.85	34.315		710.85	34.408		710.85	32.803		710.85	32.816
711.04	29.927		711.04	29.375		711.04	30.41		711.04	32.552		711.04	30.183		711.04	34.319		711.04	34.329		711.04	32.768		711.04	32.791
711.23	29.945		711.23	29.377		711.23	30.345		711.23	32.567		711.23	30.186		711.23	34.355		711.23	34.267		711.23	32.682		711.23	32.717
711.43	29.943		711.43	29.45		711.43	30.277		711.43	32.629		711.43	30.167		711.43	34.438		711.43	34.273		711.43	32.592		711.43	32.773
711.62	29.921		711.62	29.513		711.62	30.174		711.62	32.708		711.62	30.116		711.62	34.5		711.62	34.304		711.62	32.46		711.62	32.824
711.82	29.844		711.82	29.588		711.82	30.056		711.82	32.782		711.82	30.006		711.82	34.589		711.82	34.386		711.82	32.345		711.82	32.852
712.01	29.748		712.01	29.623		712.01	29.926		712.01	32.826		712.01	29.907		712.01	34.727		712.01	34.497		712.01	32.262		712.01	32.937
712.21	29.657		712.21	29.654		712.21	29.789		712.21	32.811		712.21	29.796		712.21	34.78		712.21	34.614		712.21	32.219		712.21	32.994
712.4	29.6		712.4	29.641		712.4	29.747		712.4	32.822		712.4	29.666		712.4	34.87		712.4	34.724		712.4	32.214		712.4	33.06
712.6	29.55		712.6	29.633		712.6	29.734		712.6	32.779		712.6	29.589		712.6	34.889		712.6	34.794		712.6	32.243		712.6	33.069
712.79	29.493		712.79	29.592		712.79	29.766		712.79	32.755		712.79	29.549		712.79	34.891		712.79	34.846		712.79	32.336		712.79	33.056
712.99	29.52		712.99	29.569		712.99	29.882		712.99	32.726		712.99	29.561		712.99	34.825		712.99	34.841		712.99	32.47		712.99	33.084
713.18	29.556		713.18	29.528		713.18	30.02		713.18	32.617		713.18	29.644		713.18	34.703		713.18	34.793		713.18	32.577		713.18	33.033
713.38	29.666		713.38	29.47		713.38	30.168		713.38	32.568		713.38	29.75		713.38	34.608		713.38	34.71		713.38	32.682		713.38	32.992
713.57	29.76		713.57	29.407		713.57	30.318		713.57	32.519		713.57	29.9		713.57	34.529		713.57	34.567		713.57	32.781		713.57	32.943
713.77	29.862		713.77	29.427		713.77	30.481		713.77	32.494		713.77	30.079		713.77	34.438		713.77	34.463		713.77	32.832		713.77	32.932
713.96	29.963		713.96	29.407		713.96	30.56		713.96	32.494		713.96	30.183		713.96	34.397		713.96	34.395		713.96	32.829		713.96	32.899
714.15	30.002		714.15	29.46		714.15	30.603		714.15	32.538		714.15	30.287		714.15	34.42		714.15	34.364		714.15	32.83		714.15	32.889
714.35	30.013		714.35	29.516		714.35	30.59		714.35	32.639		714.35	30.356		714.35	34.483		714.35	34.372		714.35	32.765		714.35	32.954
714.54	30.004		714.54	29.623		714.54	30.485		714.54	32.748		714.54	30.328		714.54	34.528		714.54	34.408		714.54	32.685		714.54	32.982
714.74	29.971		714.74	29.685		714.74	30.359		714.74	32.841		714.74	30.255		714.74	34.648		714.74	34.479		714.74	32.556		714.74	33.044
714.93	29.882		714.93	29.784		714.93	30.202		714.93	32.929		714.93	30.172		714.93	34.755		714.93	34.596		714.93	32.489		714.93	33.099
715.13	29.807		715.13	29.787		715.13	30.039		715.13	32.979		715.13	30.032		715.13	34.858		715.13	34.719		715.13	32.44		715.13	33.158
715.32	29.728		715.32	29.814		715.32	29.927		715.32	32.973		715.32	29.889		715.32	34.915		715.32	34.838		715.32	32.397		715.32	33.247
715.52	29.607		715.52	29.785		715.52	29.848		715.52	32.915		715.52	29.766		715.52	34.944		715.52	34.912		715.52	32.354		715.52	33.232
715.71	29.567		715.71	29.742		715.71	29.845		715.71	32.882		715.71	29.671		715.71	34.923		715.71	34.953		715.71	32.385		715.71	33.255
715.91	29.535		715.91	29.664		715.91	29.881		715.91	32.815		715.91	29.636		715.91	34.841		715.91	34.951		715.91	32.428		715.91	33.224
716.1	29.576		716.1	29.612		716.1	29.983		716.1	32.728		716.1	29.664		716.1	34.714		716.1	34.953		716.1	32.517		716.1	33.187
716.29	29.626		716.29	29.54		716.29	30.12		716.29	32.669		716.29	29.736		716.29	34.611		716.29	34.871		716.29	32.615		716.29	33.111
716.49	29.675		716.49	29.487		716.49	30.277		716.49	32.624		716.49	29.854		716.49	34.487		716.49	34.776		716.49	32.702		716.49	33.001
716.68	29.773		716.68	29.419		716.68	30.39		716.68	32.562		716.68	29.963		716.68	34.364		716.68	34.63		716.68	32.741		716.68	32.892
716.88	29.908		716.88	29.423		716.88	30.492		716.88	32.551		716.88	30.106		716.88	34.301		716.88	34.503		716.88	32.783		716.88	32.812
717.07	29.951		717.07	29.414		717.07	30.571		717.07	32.523		717.07	30.215		717.07	34.259		717.07	34.398		717.07	32.733		717.07	32.771
717.27	29.976		717.27	29.456		717.27	30.579		717.27	32.552		717.27	30.308		717.27	34.263		717.27	34.332		717.27	32.67		717.27	32.776
717.46	29.993		717.46	29.525		717.46	30.502		717.46	32.588		717.46	30.33		717.46	34.325		717.46	34.321		717.46	32.583		717.46	32.787
717.65	29.946		717.65	29.612		717.65	30.375		717.65	32.689		717.65	30.286		717.65	34.391		717.65	34.367		717.65	32.414		717.65	32.798
717.85	29.899		717.85	29.699		717.85	30.231		717.85	32.803		717.85	30.202		717.85	34.502		717.85	34.45		717.85	32.299		717.85	32.842
718.04	29.816		718.04	29.75		718.04	30.064		718.04	32.873		718.04	30.083		718.04	34.6		718.04	34.569		718.04	32.228		718.04	32.915
718.24	29.707		718.24	29.799		718.24	29.913		718.24	32.94		718.24	29.944		718.24	34.729		718.24	34.716		718.24	32.195		718.24	32.981
718.43	29.612		718.43	29.834		718.43	29.799		718.43	32.955		718.43	29.8		718.43	34.788		718.43	34.851		718.43	32.219		718.43	33.04
718.63	29.553		718.63	29.838		718.63	29.761		718.63	32.945		718.63	29.719		718.63	34.848		718.63	34.974		718.63	32.289		718.63	33.095
718.82	29.519		718.82	29.795		718.82	29.787		718.82	32.924		718.82	29.63		718.82	34.848		718.82	35.063		718.82	32.366		718.82	33.131
719.01	29.543		719.01	29.718		719.01	29.849		719.01	32.857		719.01	29.632		719.01	34.8		719.01	35.082		719.01	32.477		719.01	33.131
719.21	29.579		719.21	29.678		719.21	29.996		719.21	32.77		719.21	29.673		719.21	34.751		719.21	35.07		719.21	32.62		719.21	33.136
719.4	29.635		719.4	29.596		719.4	30.134		719.4	32.695		719.4	29.755		719.4	34.643		719.4	35.017		719.4	32.732		719.4	33.11
719.6	29.725		719.6	29.519		719.6	30.288		719.6	32.617		719.6	29.889		719.6	34.519		719.6	34.881		719.6	32.821		719.6	33.027
719.79	29.795		719.79	29.474		719.79	30.43		719.79	32.574		719.79	30.008		719.79	34.423		719.79	34.753		719.79	32.88		719.79	32.951
719.98	29.879		719.98	29.445		719.98	30.567		719.98	32.578		719.98	30.151		719.98	34.374		719.98	34.631		719.98	32.911		719.98	32.902
720.18	29.969		720.18	29.475		720.18	30.685		720.18	32.579		720.18	30.294		720.18	34.357		720.18	34.529		720.18	32.938		720.18	32.9
720.37	29.976		720.37	29.519		720.37	30.684		720.37	32.589		720.37	30.363		720.37	34.376		720.37	34.467		720.37	32.888		720.37	32.901
720.57	29.994		720.57	29.601		720.57	30.627		720.57	32.697		720.57	30.417		720.57	34.471		720.57	34.483		720.57	32.82		720.57	32.919
720.76	29.951		720.76	29.687		720.76	30.522		720.76	32.749		720.76	30.404		720.76	34.545		720.76	34.519		720.76	32.691		720.76	32.966
720.96	29.893		720.96	29.752		720.96	30.39		720.96	32.81		720.96	30.347		720.96	34.657		720.96	34.588		720.96	32.528		720.96	33.023
721.15	29.791		721.15	29.804		721.15	30.24		721.15	32.909		721.15	30.221		721.15	34.764		721.15	34.712		721.15	32.415		721.15	33.08
721.34	29.736		721.34	29.855		721.34	30.09		721.34	32.947		721.34	30.093		721.34	34.869		721.34	34.839		721.34	32.357		721.34	33.171
721.54	29.648		721.54	29.883		721.54	29.991		721.54	32.975		721.54	29.934		721.54	34.928		721.54	34.94		721.54	32.304		721.54	33.243
721.73	29.578		721.73	29.832		721.73	29.926		721.73	32.962		721.73	29.823		721.73	34.95		721.73	34.978		721.73	32.313		721.73	33.254
721.93	29.473		721.93	29.764		721.93	29.916		721.93	32.892		721.93	29.719		721.93	34.908		721.93	34.982		721.93	32.349		721.93	33.193
722.12	29.479		722.12	29.736		722.12	29.972		722.12	32.842		722.12	29.693		722.12	34.878		722.12	35.01		722.12	32.487		722.12	33.191
722.31	29.522		722.31	29.678		722.31	30.071		722.31	32.788		722.31	29.726		722.31	34.811		722.31	34.986		722.31	32.612		722.31	33.147
722.51	29.564		722.51	29.586		722.51	30.197		722.51	32.679		722.51	29.786		722.51	34.699		722.51	34.888		722.51	32.695		722.51	33.07
722.7	29.621		722.7	29.514		722.7	30.294		722.7	32.608		722.7	29.886		722.7	34.587		722.7	34.779		722.7	32.772		722.7	32.973
722.89	29.762		722.89	29.481		722.89	30.451		722.89	32.56		722.89	30.056		722.89	34.479		722.89	34.665		722.89	32.868		722.89	32.898
723.09	29.879		723.09	29.464		723.09	30.557		723.09	32.54		723.09	30.17		723.09	34.392		723.09	34.533		723.09	32.869		723.09	32.853
723.28	29.987		723.28	29.473		723.28	30.618		723.28	32.563		723.28	30.301		723.28	34.403		723.28	34.438		723.28	32.873		723.28	32.824
723.48	30.035		723.48	29.53		723.48	30.625		723.48	32.621		723.48	30.372		723.48	34.439		723.48	34.412		723.48	32.852		723.48	32.796
723.67	30.01		723.67	29.583		723.67	30.497		723.67	32.657		723.67	30.347		723.67	34.481		723.67	34.339		723.67	32.734		723.67	32.751
723.86	29.975		723.86	29.657		723.86	30.384		723.86	32.741		723.86	30.327		723.86	34.58		723.86	34.362		723.86	32.645		723.86	32.776
724.06	29.895		724.06	29.761		724.06	30.226		724.06	32.811		724.06	30.275		724.06	34.732		724.06	34.451		724.06	32.59		724.06	32.864
724.25	29.83		724.25	29.848		724.25	30.065		724.25	32.898		724.25	30.159		724.25	34.843		724.25	34.616		724.25	32.462		724.25	32.934
724.45	29.788		724.45	29.907		724.45	29.918		724.45	32.967		724.45	30.018		724.45	34.966		724.45	34.764		724.45	32.404		724.45	33.042
724.64	29.684		724.64	29.909		724.64	29.791		724.64	33.014		724.64	29.894		724.64	35.038		724.64	34.897		724.64	32.358		724.64	33.1
724.83	29.637		724.83	29.901		724.83	29.772		724.83	32.983		724.83	29.791		724.83	35.061		724.83	35.015		724.83	32.369		724.83	33.186
725.03	29.633		725.03	29.885		725.03	29.801		725.03	32.977		725.03	29.756		725.03	35.05		725.03	35.108		725.03	32.458		725.03	33.231
725.22	29.653		725.22	29.839		725.22	29.891		725.22	32.953		725.22	29.738		725.22	35.008		725.22	35.127		725.22	32.593		725.22	33.261
725.41	29.661		725.41	29.734		725.41	29.979		725.41	32.887		725.41	29.755		725.41	34.921		725.41	35.103		725.41	32.689		725.41	33.211
725.61	29.693		725.61	29.646		725.61	30.131		725.61	32.791		725.61	29.851		725.61	34.812		725.61	35.018		725.61	32.822		725.61	33.158
725.8	29.757		725.8	29.565		725.8	30.268		725.8	32.73		725.8	29.904		725.8	34.666		725.8	34.899		725.8	32.902		725.8	33.055
726	29.856		726	29.478		726	30.418		726	32.667		726	30.022		726	34.566		726	34.778		726	32.955		726	32.996
726.19	29.986		726.19	29.471		726.19	30.585		726.19	32.684		726.19	30.184		726.19	34.532		726.19	34.7		726.19	33.018		726.19	32.977
726.38	30.059		726.38	29.484		726.38	30.681		726.38	32.675		726.38	30.321		726.38	34.511		726.38	34.609		726.38	33.009		726.38	32.945
726.58	30.138		726.58	29.53		726.58	30.73		726.58	32.743		726.58	30.394		726.58	34.526		726.58	34.572		726.58	32.98		726.58	32.899
726.77	30.166		726.77	29.597		726.77	30.673		726.77	32.784		726.77	30.451		726.77	34.583		726.77	34.561		726.77	32.919		726.77	32.95
726.96	30.145		726.96	29.668		726.96	30.58		726.96	32.821		726.96	30.451		726.96	34.673		726.96	34.585		726.96	32.815		726.96	33.003
727.16	30.099		727.16	29.732		727.16	30.444		727.16	32.899		727.16	30.375		727.16	34.769		727.16	34.635		727.16	32.696		727.16	33.08
727.35	29.972		727.35	29.775		727.35	30.226		727.35	32.964		727.35	30.238		727.35	34.842		727.35	34.716		727.35	32.579		727.35	33.071
727.54	29.826		727.54	29.811		727.54	30.045		727.54	33.017		727.54	30.062		727.54	34.921		727.54	34.825		727.54	32.441		727.54	33.139
727.74	29.685		727.74	29.832		727.74	29.881		727.74	32.975		727.74	29.91		727.74	34.969		727.74	34.928		727.74	32.371		727.74	33.162
727.93	29.606		727.93	29.838		727.93	29.809		727.93	32.973		727.93	29.787		727.93	35.028		727.93	35.021		727.93	32.356		727.93	33.231
728.12	29.563		728.12	29.802		728.12	29.79		728.12	32.972		728.12	29.666		728.12	35.022		728.12	35.124		728.12	32.406		728.12	33.233
728.32	29.525		728.32	29.737		728.32	29.841		728.32	32.882		728.32	29.637		728.32	34.979		728.32	35.143		728.32	32.483		728.32	33.217
728.51	29.542		728.51	29.699		728.51	29.948		728.51	32.811		728.51	29.663		728.51	34.913		728.51	35.123		728.51	32.637		728.51	33.181
728.7	29.556		728.7	29.632		728.7	30.069		728.7	32.714		728.7	29.71		728.7	34.818		728.7	35.055		728.7	32.754		728.7	33.121
728.9	29.616		728.9	29.572		728.9	30.233		728.9	32.647		728.9	29.8		728.9	34.714		728.9	34.968		728.9	32.853		728.9	33.018
729.09	29.705		729.09	29.517		729.09	30.387		729.09	32.55		729.09	29.946		729.09	34.643		729.09	34.847		729.09	32.892		729.09	32.951
729.29	29.769		729.29	29.472		729.29	30.532		729.29	32.528		729.29	30.077		729.29	34.564		729.29	34.747		729.29	32.93		729.29	32.881
729.48	29.859		729.48	29.483		729.48	30.639		729.48	32.533		729.48	30.196		729.48	34.523		729.48	34.652		729.48	32.949		729.48	32.808
729.67	29.932		729.67	29.527		729.67	30.693		729.67	32.574		729.67	30.285		729.67	34.567		729.67	34.624		729.67	32.91		729.67	32.802
729.87	30.012		729.87	29.598		729.87	30.691		729.87	32.643		729.87	30.356		729.87	34.613		729.87	34.592		729.87	32.867		729.87	32.799
730.06	30.055		730.06	29.683		730.06	30.621		730.06	32.708		730.06	30.385		730.06	34.676		730.06	34.614		730.06	32.806		730.06	32.835
730.25	30.044		730.25	29.756		730.25	30.5		730.25	32.805		730.25	30.346		730.25	34.785		730.25	34.68		730.25	32.663		730.25	32.878
730.45	29.963		730.45	29.814		730.45	30.325		730.45	32.862		730.45	30.241		730.45	34.886		730.45	34.726		730.45	32.506		730.45	32.89
730.64	29.849		730.64	29.879		730.64	30.132		730.64	32.881		730.64	30.1		730.64	35.001		730.64	34.791		730.64	32.378		730.64	32.943
730.83	29.761		730.83	29.938		730.83	29.984		730.83	32.921		730.83	29.976		730.83	35.108		730.83	34.906		730.83	32.327		730.83	33.054
731.03	29.66		731.03	29.968		731.03	29.868		731.03	32.95		731.03	29.845		731.03	35.121		731.03	34.999		731.03	32.298		731.03	33.109
731.22	29.598		731.22	29.928		731.22	29.802		731.22	32.919		731.22	29.749		731.22	35.123		731.22	35.071		731.22	32.3		731.22	33.169
731.41	29.539		731.41	29.844		731.41	29.765		731.41	32.862		731.41	29.674		731.41	35.04		731.41	35.076		731.41	32.324		731.41	33.174
731.6	29.525		731.6	29.748		731.6	29.804		731.6	32.799		731.6	29.626		731.6	34.926		731.6	35.061		731.6	32.398		731.6	33.147
731.8	29.542		731.8	29.644		731.8	29.886		731.8	32.73		731.8	29.625		731.8	34.797		731.8	34.961		731.8	32.505		731.8	33.065
731.99	29.574		731.99	29.579		731.99	30.013		731.99	32.668		731.99	29.691		731.99	34.65		731.99	34.871		731.99	32.614		731.99	33.014
732.18	29.623		732.18	29.517		732.18	30.203		732.18	32.578		732.18	29.808		732.18	34.525		732.18	34.743		732.18	32.723		732.18	32.921
732.38	29.718		732.38	29.469		732.38	30.356		732.38	32.565		732.38	29.949		732.38	34.42		732.38	34.629		732.38	32.807		732.38	32.883
732.57	29.818		732.57	29.484		732.57	30.495		732.57	32.555		732.57	30.105		732.57	34.407		732.57	34.524		732.57	32.857		732.57	32.811
732.76	29.878		732.76	29.543		732.76	30.625		732.76	32.596		732.76	30.256		732.76	34.417		732.76	34.478		732.76	32.9		732.76	32.815
732.96	29.951		732.96	29.636		732.96	30.688		732.96	32.666		732.96	30.364		732.96	34.446		732.96	34.488		732.96	32.927		732.96	32.83
733.15	30.017		733.15	29.712		733.15	30.664		733.15	32.768		733.15	30.442		733.15	34.497		733.15	34.506		733.15	32.875		733.15	32.867
733.34	30.021		733.34	29.815		733.34	30.601		733.34	32.868		733.34	30.443		733.34	34.575		733.34	34.558		733.34	32.787		733.34	32.911
733.54	29.969		733.54	29.853		733.54	30.464		733.54	32.919		733.54	30.372		733.54	34.688		733.54	34.616		733.54	32.649		733.54	32.938
733.73	29.934		733.73	29.933		733.73	30.366		733.73	33.009		733.73	30.287		733.73	34.778		733.73	34.714		733.73	32.525		733.73	32.996
733.92	29.883		733.92	29.998		733.92	30.247		733.92	33.082		733.92	30.173		733.92	34.909		733.92	34.832		733.92	32.466		733.92	33.074
734.12	29.81		734.12	30.04		734.12	30.111		734.12	33.116		734.12	30.073		734.12	34.966		734.12	34.935		734.12	32.441		734.12	33.128
734.31	29.777		734.31	30.065		734.31	30.055		734.31	33.102		734.31	29.966		734.31	34.996		734.31	35.035		734.31	32.43		734.31	33.169
734.5	29.726		734.5	29.988		734.5	30.027		734.5	33.074		734.5	29.885		734.5	34.975		734.5	35.085		734.5	32.437		734.5	33.166
734.69	29.714		734.69	29.909		734.69	29.974		734.69	33.013		734.69	29.786		734.69	34.915		734.69	35.066		734.69	32.501		734.69	33.122
734.89	29.649		734.89	29.848		734.89	30.049		734.89	32.921		734.89	29.753		734.89	34.87		734.89	35.029		734.89	32.541		734.89	33.092
735.08	29.672		735.08	29.741		735.08	30.141		735.08	32.866		735.08	29.772		735.08	34.751		735.08	34.984		735.08	32.631		735.08	33.03
735.27	29.729		735.27	29.624		735.27	30.231		735.27	32.79		735.27	29.813		735.27	34.617		735.27	34.866		735.27	32.718		735.27	32.915
735.47	29.811		735.47	29.536		735.47	30.34		735.47	32.737		735.47	29.92		735.47	34.514		735.47	34.76		735.47	32.801		735.47	32.863
735.66	29.896		735.66	29.486		735.66	30.486		735.66	32.69		735.66	30.041		735.66	34.459		735.66	34.66		735.66	32.843		735.66	32.812
735.85	29.983		735.85	29.453		735.85	30.541		735.85	32.701		735.85	30.176		735.85	34.419		735.85	34.58		735.85	32.912		735.85	32.775
736.05	30.07		736.05	29.499		736.05	30.591		736.05	32.76		736.05	30.295		736.05	34.429		736.05	34.515		736.05	32.911		736.05	32.811
736.24	30.12		736.24	29.572		736.24	30.564		736.24	32.816		736.24	30.389		736.24	34.483		736.24	34.536		736.24	32.909		736.24	32.817
736.43	30.143		736.43	29.67		736.43	30.529		736.43	32.879		736.43	30.445		736.43	34.546		736.43	34.612		736.43	32.854		736.43	32.877
736.62	30.108		736.62	29.734		736.62	30.453		736.62	32.961		736.62	30.422		736.62	34.648		736.62	34.664		736.62	32.768		736.62	32.946
736.82	30.033		736.82	29.815		736.82	30.346		736.82	33.022		736.82	30.376		736.82	34.763		736.82	34.742		736.82	32.681		736.82	33.024
737.01	29.997		737.01	29.903		737.01	30.195		737.01	33.075		737.01	30.286		737.01	34.897		737.01	34.837		737.01	32.632		737.01	33.093
737.2	29.92		737.2	29.967		737.2	30.099		737.2	33.121		737.2	30.222		737.2	34.982		737.2	34.984		737.2	32.572		737.2	33.197
737.39	29.893		737.39	30.002		737.39	29.979		737.39	33.176		737.39	30.14		737.39	35.046		737.39	35.105		737.39	32.569		737.39	33.278
737.59	29.843		737.59	30.012		737.59	29.929		737.59	33.179		737.59	30.031		737.59	35.069		737.59	35.157		737.59	32.578		737.59	33.313
737.78	29.822		737.78	30.014		737.78	29.94		737.78	33.154		737.78	29.966		737.78	35.087		737.78	35.211		737.78	32.602		737.78	33.362
737.97	29.796		737.97	29.978		737.97	29.997		737.97	33.124		737.97	29.915		737.97	35.049		737.97	35.201		737.97	32.672		737.97	33.329
738.17	29.781		738.17	29.943		738.17	30.072		738.17	33.054		738.17	29.915		738.17	34.966		738.17	35.17		738.17	32.786		738.17	33.278
738.36	29.817		738.36	29.868		738.36	30.2		738.36	32.953		738.36	29.953		738.36	34.856		738.36	35.091		738.36	32.829		738.36	33.185
738.55	29.886		738.55	29.793		738.55	30.376		738.55	32.919		738.55	30.028		738.55	34.79		738.55	35.004		738.55	32.91		738.55	33.118
738.74	29.95		738.74	29.741		738.74	30.546		738.74	32.855		738.74	30.125		738.74	34.704		738.74	34.914		738.74	32.966		738.74	33.061
738.94	30.01		738.94	29.664		738.94	30.632		738.94	32.828		738.94	30.219		738.94	34.626		738.94	34.782		738.94	33.014		738.94	32.968
739.13	30.095		739.13	29.711		739.13	30.758		739.13	32.843		739.13	30.323		739.13	34.572		739.13	34.714		739.13	33.055		739.13	32.926
739.32	30.142		739.32	29.754		739.32	30.778		739.32	32.877		739.32	30.412		739.32	34.556		739.32	34.672		739.32	33.046		739.32	32.894
739.51	30.163		739.51	29.81		739.51	30.809		739.51	32.947		739.51	30.482		739.51	34.555		739.51	34.665		739.51	32.985		739.51	32.919
739.71	30.184		739.71	29.898		739.71	30.752		739.71	33.011		739.71	30.485		739.71	34.625		739.71	34.685		739.71	32.905		739.71	32.953
739.9	30.174		739.9	29.973		739.9	30.659		739.9	33.048		739.9	30.44		739.9	34.724		739.9	34.735		739.9	32.821		739.9	32.993
740.09	30.113		740.09	30.038		740.09	30.531		740.09	33.084		740.09	30.38		740.09	34.831		740.09	34.821		740.09	32.748		740.09	33.096
740.28	30.01		740.28	30.086		740.28	30.384		740.28	33.127		740.28	30.277		740.28	34.884		740.28	34.908		740.28	32.692		740.28	33.164
740.48	29.931		740.48	30.097		740.48	30.217		740.48	33.115		740.48	30.149		740.48	34.922		740.48	35		740.48	32.583		740.48	33.239
740.67	29.818		740.67	30.061		740.67	30.072		740.67	33.096		740.67	30.027		740.67	34.952		740.67	35.078		740.67	32.531		740.67	33.266
740.86	29.721		740.86	30.031		740.86	29.996		740.86	33.063		740.86	29.901		740.86	34.95		740.86	35.138		740.86	32.526		740.86	33.291
741.05	29.621		741.05	29.983		741.05	29.945		741.05	32.97		741.05	29.823		741.05	34.884		741.05	35.149		741.05	32.552		741.05	33.264
741.25	29.549		741.25	29.878		741.25	29.939		741.25	32.87		741.25	29.721		741.25	34.813		741.25	35.076		741.25	32.599		741.25	33.217
741.44	29.539		741.44	29.821		741.44	30.013		741.44	32.789		741.44	29.673		741.44	34.734		741.44	35.032		741.44	32.646		741.44	33.178
741.63	29.537		741.63	29.718		741.63	30.066		741.63	32.701		741.63	29.686		741.63	34.651		741.63	34.95		741.63	32.679		741.63	33.117
741.82	29.613		741.82	29.656		741.82	30.211		741.82	32.677		741.82	29.776		741.82	34.59		741.82	34.849		741.82	32.777		741.82	33.086
742.02	29.676		742.02	29.626		742.02	30.315		742.02	32.625		742.02	29.877		742.02	34.546		742.02	34.759		742.02	32.847		742.02	33.03
742.21	29.753		742.21	29.611		742.21	30.444		742.21	32.618		742.21	30.006		742.21	34.481		742.21	34.66		742.21	32.899		742.21	32.973
742.4	29.793		742.4	29.613		742.4	30.538		742.4	32.599		742.4	30.123		742.4	34.451		742.4	34.605		742.4	32.898		742.4	32.931
742.59	29.855		742.59	29.626		742.59	30.584		742.59	32.629		742.59	30.202		742.59	34.429		742.59	34.554		742.59	32.84		742.59	32.897
742.79	29.929		742.79	29.688		742.79	30.591		742.79	32.678		742.79	30.27		742.79	34.484		742.79	34.541		742.79	32.785		742.79	32.93
742.98	29.963		742.98	29.772		742.98	30.573		742.98	32.758		742.98	30.33		742.98	34.597		742.98	34.562		742.98	32.75		742.98	32.984
743.17	29.977		743.17	29.888		743.17	30.525		743.17	32.843		743.17	30.326		743.17	34.674		743.17	34.606		743.17	32.66		743.17	33.056
743.36	29.941		743.36	29.964		743.36	30.408		743.36	32.896		743.36	30.25		743.36	34.742		743.36	34.655		743.36	32.565		743.36	33.093
743.56	29.936		743.56	30.028		743.56	30.257		743.56	32.928		743.56	30.15		743.56	34.851		743.56	34.726		743.56	32.49		743.56	33.156
743.75	29.907		743.75	30.087		743.75	30.149		743.75	32.976		743.75	30.088		743.75	34.913		743.75	34.836		743.75	32.401		743.75	33.214
743.94	29.852		743.94	30.107		743.94	30.042		743.94	32.97		743.94	30.001		743.94	34.948		743.94	34.891		743.94	32.373		743.94	33.245
744.13	29.79		744.13	30.102		744.13	29.976		744.13	32.962		744.13	29.918		744.13	34.982		744.13	34.95		744.13	32.393		744.13	33.265
744.33	29.735		744.33	30.055		744.33	29.918		744.33	32.913		744.33	29.825		744.33	34.959		744.33	35.02		744.33	32.384		744.33	33.264
744.52	29.685		744.52	29.994		744.52	29.912		744.52	32.852		744.52	29.745		744.52	34.921		744.52	35.027		744.52	32.413		744.52	33.232
744.71	29.645		744.71	29.905		744.71	29.968		744.71	32.78		744.71	29.712		744.71	34.859		744.71	34.981		744.71	32.474		744.71	33.181
744.9	29.674		744.9	29.829		744.9	30.045		744.9	32.72		744.9	29.724		744.9	34.793		744.9	34.901		744.9	32.598		744.9	33.126
745.09	29.691		745.09	29.752		745.09	30.151		745.09	32.648		745.09	29.785		745.09	34.699		745.09	34.824		745.09	32.705		745.09	33.033
745.29	29.752		745.29	29.681		745.29	30.26		745.29	32.633		745.29	29.893		745.29	34.626		745.29	34.752		745.29	32.805		745.29	32.944
745.48	29.828		745.48	29.633		745.48	30.385		745.48	32.602		745.48	29.991		745.48	34.528		745.48	34.661		745.48	32.843		745.48	32.863
745.67	29.903		745.67	29.606		745.67	30.48		745.67	32.594		745.67	30.092		745.67	34.504		745.67	34.603		745.67	32.893		745.67	32.834
745.86	29.996		745.86	29.643		745.86	30.561		745.86	32.669		745.86	30.212		745.86	34.589		745.86	34.627		745.86	32.975		745.86	32.89
746.05	30.064		746.05	29.715		746.05	30.606		746.05	32.749		746.05	30.312		746.05	34.657		746.05	34.705		746.05	32.979		746.05	32.926
746.25	30.102		746.25	29.78		746.25	30.564		746.25	32.822		746.25	30.363		746.25	34.709		746.25	34.727		746.25	32.987		746.25	32.956
746.44	30.092		746.44	29.848		746.44	30.514		746.44	32.886		746.44	30.401		746.44	34.782		746.44	34.811		746.44	32.919		746.44	33.022
746.63	30.086		746.63	29.904		746.63	30.424		746.63	32.94		746.63	30.399		746.63	34.841		746.63	34.914		746.63	32.838		746.63	33.089
746.82	30.019		746.82	29.966		746.82	30.324		746.82	32.981		746.82	30.351		746.82	34.898		746.82	34.993		746.82	32.784		746.82	33.125
747.01	29.966		747.01	29.995		747.01	30.229		747.01	33.03		747.01	30.306		747.01	34.969		747.01	35.091		747.01	32.761		747.01	33.171
747.21	29.921		747.21	30.023		747.21	30.129		747.21	33.015		747.21	30.248		747.21	34.989		747.21	35.147		747.21	32.724		747.21	33.229
747.4	29.831		747.4	29.99		747.4	30.052		747.4	33.032		747.4	30.171		747.4	34.961		747.4	35.184		747.4	32.678		747.4	33.228
747.59	29.791		747.59	29.984		747.59	30.011		747.59	33.009		747.59	30.116		747.59	34.976		747.59	35.217		747.59	32.693		747.59	33.277
747.78	29.747		747.78	29.946		747.78	30.011		747.78	32.954		747.78	30.043		747.78	34.922		747.78	35.211		747.78	32.683		747.78	33.261
747.97	29.712		747.97	29.908		747.97	30.019		747.97	32.93		747.97	30.015		747.97	34.868		747.97	35.221		747.97	32.747		747.97	33.251
748.17	29.709		748.17	29.855		748.17	30.069		748.17	32.903		748.17	30.023		748.17	34.816		748.17	35.173		748.17	32.791		748.17	33.216
748.36	29.727		748.36	29.795		748.36	30.155		748.36	32.827		748.36	30.052		748.36	34.716		748.36	35.072		748.36	32.824		748.36	33.141
748.55	29.739		748.55	29.732		748.55	30.255		748.55	32.802		748.55	30.127		748.55	34.604		748.55	34.952		748.55	32.891		748.55	33.071
748.74	29.745		748.74	29.689		748.74	30.353		748.74	32.763		748.74	30.174		748.74	34.535		748.74	34.856		748.74	32.928		748.74	33.025
748.93	29.793		748.93	29.672		748.93	30.412		748.93	32.761		748.93	30.209		748.93	34.503		748.93	34.729		748.93	32.986		748.93	32.981
749.13	29.799		749.13	29.682		749.13	30.456		749.13	32.765		749.13	30.251		749.13	34.473		749.13	34.637		749.13	32.995		749.13	32.939
749.32	29.862		749.32	29.728		749.32	30.477		749.32	32.806		749.32	30.304		749.32	34.518		749.32	34.605		749.32	32.998		749.32	32.954
749.51	29.891		749.51	29.783		749.51	30.471		749.51	32.808		749.51	30.312		749.51	34.544		749.51	34.577		749.51	32.967		749.51	32.988
749.7	29.917		749.7	29.832		749.7	30.407		749.7	32.858		749.7	30.316		749.7	34.621		749.7	34.642		749.7	32.928		749.7	33.013
749.89	29.967		749.89	29.896		749.89	30.398		749.89	32.888		749.89	30.302		749.89	34.699		749.89	34.718		749.89	32.887		749.89	33.096
750.09	29.978		750.09	29.932		750.09	30.342		750.09	32.956		750.09	30.239		750.09	34.741		750.09	34.764		750.09	32.825		750.09	33.151
750.28	29.922		750.28	29.952		750.28	30.257		750.28	32.981		750.28	30.161		750.28	34.788		750.28	34.813		750.28	32.805		750.28	33.193
750.47	29.869		750.47	29.938		750.47	30.185		750.47	32.935		750.47	30.08		750.47	34.823		750.47	34.856		750.47	32.785		750.47	33.217
750.66	29.852		750.66	29.929		750.66	30.108		750.66	32.921		750.66	29.972		750.66	34.816		750.66	34.881		750.66	32.76		750.66	33.202
750.85	29.798		750.85	29.891		750.85	30.066		750.85	32.924		750.85	29.929		750.85	34.803		750.85	34.89		750.85	32.746		750.85	33.201
751.04	29.722		751.04	29.826		751.04	30.049		751.04	32.847		751.04	29.82		751.04	34.735		751.04	34.866		751.04	32.72		751.04	33.188
751.24	29.712		751.24	29.781		751.24	30.043		751.24	32.804		751.24	29.787		751.24	34.675		751.24	34.838		751.24	32.746		751.24	33.144
751.43	29.711		751.43	29.725		751.43	30.126		751.43	32.785		751.43	29.792		751.43	34.602		751.43	34.85		751.43	32.781		751.43	33.094
751.62	29.775		751.62	29.688		751.62	30.226		751.62	32.756		751.62	29.812		751.62	34.59		751.62	34.796		751.62	32.846		751.62	33.048
751.81	29.806		751.81	29.617		751.81	30.305		751.81	32.722		751.81	29.83		751.81	34.527		751.81	34.739		751.81	32.886		751.81	32.991
752	29.87		752	29.587		752	30.401		752	32.744		752	29.899		752	34.501		752	34.705		752	32.92		752	32.946
752.19	29.915		752.19	29.595		752.19	30.516		752.19	32.789		752.19	29.978		752.19	34.498		752.19	34.658		752.19	32.967		752.19	32.919
752.39	29.935		752.39	29.628		752.39	30.576		752.39	32.835		752.39	30.074		752.39	34.543		752.39	34.665		752.39	32.991		752.39	32.887
752.58	29.966		752.58	29.712		752.58	30.618		752.58	32.886		752.58	30.174		752.58	34.629		752.58	34.722		752.58	33.033		752.58	32.91
752.77	30.044		752.77	29.798		752.77	30.663		752.77	32.935		752.77	30.27		752.77	34.713		752.77	34.799		752.77	33.035		752.77	32.998
752.96	30.094		752.96	29.939		752.96	30.687		752.96	33.051		752.96	30.321		752.96	34.818		752.96	34.877		752.96	33.019		752.96	33.058
753.15	30.108		753.15	30.055		753.15	30.7		753.15	33.124		753.15	30.384		753.15	34.924		753.15	35.003		753.15	33.038		753.15	33.139
753.34	30.135		753.34	30.136		753.34	30.669		753.34	33.177		753.34	30.388		753.34	34.993		753.34	35.12		753.34	33.014		753.34	33.226
753.54	30.158		753.54	30.209		753.54	30.645		753.54	33.246		753.54	30.394		753.54	35.08		753.54	35.255		753.54	33.011		753.54	33.277
753.73	30.16		753.73	30.245		753.73	30.653		753.73	33.275		753.73	30.361		753.73	35.139		753.73	35.389		753.73	32.99		753.73	33.324
753.92	30.138		753.92	30.249		753.92	30.592		753.92	33.268		753.92	30.337		753.92	35.218		753.92	35.442		753.92	33.002		753.92	33.377
754.11	30.07		754.11	30.183		754.11	30.531		754.11	33.259		754.11	30.281		754.11	35.19		754.11	35.474		754.11	32.966		754.11	33.384
754.3	30.035		754.3	30.152		754.3	30.525		754.3	33.221		754.3	30.265		754.3	35.179		754.3	35.45		754.3	32.954		754.3	33.385
754.49	29.989		754.49	30.095		754.49	30.495		754.49	33.153		754.49	30.199		754.49	35.124		754.49	35.414		754.49	32.939		754.49	33.368
754.68	29.958		754.68	30.035		754.68	30.51		754.68	33.083		754.68	30.126		754.68	35.038		754.68	35.368		754.68	32.929		754.68	33.309
754.88	29.958		754.88	29.975		754.88	30.53		754.88	32.989		754.88	30.081		754.88	34.944		754.88	35.269		754.88	32.914		754.88	33.238
755.07	29.937		755.07	29.886		755.07	30.514		755.07	32.917		755.07	30.071		755.07	34.833		755.07	35.189		755.07	32.919		755.07	33.14
[truncated: 1,651 more rows]
